# Supplementary material for: Organization of the gravity-sensing system in zebrafish
Source: Nat Commun. 2022 Aug 27;13:5060. doi: 10.1038/s41467-022-32824-w (PMC9420129; doi:10.1038/s41467-022-32824-w)
Supplement: Supplementary file 11 — Source Data [file 41467_2022_32824_MOESM11_ESM.zip]

Archive with 122 entries (117 files):
- Source Data for figures.xlsx
- __MACOSX/
- __MACOSX/._Source Data for figures.xlsx
- JSON files/
- JSON files/Fig 3c_Mauthner,commissural.json
- __MACOSX/JSON files/
- __MACOSX/JSON files/._Fig 3c_Mauthner,commissural.json
- JSON files/.DS_Store
- __MACOSX/JSON files/._.DS_Store
- JSON files/Fig 2d,e_afferents_tuning.json
- __MACOSX/JSON files/._Fig 2d,e_afferents_tuning.json
- JSON files/JSON file instructions.docx
- __MACOSX/JSON files/._JSON file instructions.docx
- JSON files/Fig 6a_EscapeAfferents.json
- __MACOSX/JSON files/._Fig 6a_EscapeAfferents.json
- JSON files/Fig 4c_VSneurons.json
- __MACOSX/JSON files/._Fig 4c_VSneurons.json
- JSON files/Fig 4a,b_VORneurons.json
- __MACOSX/JSON files/._Fig 4a,b_VORneurons.json
- JSON files/Fig 5e_MyelinatedAfferents.json
- __MACOSX/JSON files/._Fig 5e_MyelinatedAfferents.json
- JSON files/Fig 6d_VSsubtypes.json
- __MACOSX/JSON files/._Fig 6d_VSsubtypes.json
- JSON files/Fig 6a_VSafferents.json
- __MACOSX/JSON files/._Fig 6a_VSafferents.json
- JSON files/JSON file instructions.pdf
- __MACOSX/JSON files/._JSON file instructions.pdf
- JSON files/Fig 6a_VORafferents.json
- __MACOSX/JSON files/._Fig 6a_VORafferents.json
- JSON files/Fig 1e,f,g_all_reconstructions.json
- __MACOSX/JSON files/._Fig 1e,f,g_all_reconstructions.json
- Reconstruction files/
- Reconstruction files/SuperiorVN_R_08.swc
- __MACOSX/Reconstruction files/
- __MACOSX/Reconstruction files/._SuperiorVN_R_08.swc
- Reconstruction files/SuperiorVN_R_09.swc
- __MACOSX/Reconstruction files/._SuperiorVN_R_09.swc
- Reconstruction files/VS_R_16.swc
- __MACOSX/Reconstruction files/._VS_R_16.swc
- Reconstruction files/VS_R_02.swc
- __MACOSX/Reconstruction files/._VS_R_02.swc
- Reconstruction files/VS_R_03.swc
- __MACOSX/Reconstruction files/._VS_R_03.swc
- Reconstruction files/VS_R_17.swc
- __MACOSX/Reconstruction files/._VS_R_17.swc
- Reconstruction files/VS_R_01.swc
- __MACOSX/Reconstruction files/._VS_R_01.swc
- Reconstruction files/VS_R_15.swc
- __MACOSX/Reconstruction files/._VS_R_15.swc
- Reconstruction files/VS_R_14.swc
- __MACOSX/Reconstruction files/._VS_R_14.swc
- Reconstruction files/VS_R_04.swc
- __MACOSX/Reconstruction files/._VS_R_04.swc
- Reconstruction files/VS_R_10.swc
- __MACOSX/Reconstruction files/._VS_R_10.swc
- Reconstruction files/VS_R_11.swc
- __MACOSX/Reconstruction files/._VS_R_11.swc
- Reconstruction files/VS_R_05.swc
- __MACOSX/Reconstruction files/._VS_R_05.swc
- Reconstruction files/tangential_nucleus_R_09.swc
- __MACOSX/Reconstruction files/._tangential_nucleus_R_09.swc
- Reconstruction files/VS_R_13.swc
- __MACOSX/Reconstruction files/._VS_R_13.swc
- Reconstruction files/VS_R_07.swc
- __MACOSX/Reconstruction files/._VS_R_07.swc
- Reconstruction files/VS_R_06.swc
- __MACOSX/Reconstruction files/._VS_R_06.swc
- Reconstruction files/VS_R_12.swc
- __MACOSX/Reconstruction files/._VS_R_12.swc
- Reconstruction files/Reconstruction files.pdf
- __MACOSX/Reconstruction files/._Reconstruction files.pdf
- Reconstruction files/VSl_R.swc
- __MACOSX/Reconstruction files/._VSl_R.swc
- Reconstruction files/tangential_nucleus_R_07.swc
- __MACOSX/Reconstruction files/._tangential_nucleus_R_07.swc
- Reconstruction files/tangential_nucleus_R_12.swc
- __MACOSX/Reconstruction files/._tangential_nucleus_R_12.swc
- Reconstruction files/tangential_nucleus_R_06.swc
- __MACOSX/Reconstruction files/._tangential_nucleus_R_06.swc
- Reconstruction files/tangential_nucleus_R_10.swc
- __MACOSX/Reconstruction files/._tangential_nucleus_R_10.swc
- Reconstruction files/tangential_nucleus_R_04.swc
- __MACOSX/Reconstruction files/._tangential_nucleus_R_04.swc
- Reconstruction files/VS_R_08.swc
- __MACOSX/Reconstruction files/._VS_R_08.swc
- Reconstruction files/VS_R_09.swc
- __MACOSX/Reconstruction files/._VS_R_09.swc
- Reconstruction files/tangential_nucleus_R_05.swc
- __MACOSX/Reconstruction files/._tangential_nucleus_R_05.swc
- Reconstruction files/tangential_nucleus_R_11.swc
- __MACOSX/Reconstruction files/._tangential_nucleus_R_11.swc
- Reconstruction files/tangential_nucleus_R_01.swc
- __MACOSX/Reconstruction files/._tangential_nucleus_R_01.swc
- Reconstruction files/VS_R_19.swc
- __MACOSX/Reconstruction files/._VS_R_19.swc
- Reconstruction files/VS_R_18.swc
- __MACOSX/Reconstruction files/._VS_R_18.swc
- Reconstruction files/tangential_nucleus_R_02.swc
- __MACOSX/Reconstruction files/._tangential_nucleus_R_02.swc
- Reconstruction files/tangential_nucleus_R_03.swc
- __MACOSX/Reconstruction files/._tangential_nucleus_R_03.swc
- Reconstruction files/SuperiorVN_R_01.swc
- __MACOSX/Reconstruction files/._SuperiorVN_R_01.swc
- Reconstruction files/SuperiorVN_R_02.swc
- __MACOSX/Reconstruction files/._SuperiorVN_R_02.swc
- Reconstruction files/SuperiorVN_R_03.swc
- __MACOSX/Reconstruction files/._SuperiorVN_R_03.swc
- Reconstruction files/SuperiorVN_R_07.swc
- __MACOSX/Reconstruction files/._SuperiorVN_R_07.swc
- Reconstruction files/SuperiorVN_R_12.swc
- __MACOSX/Reconstruction files/._SuperiorVN_R_12.swc
- Reconstruction files/SuperiorVN_R_06.swc
- __MACOSX/Reconstruction files/._SuperiorVN_R_06.swc
- Reconstruction files/SuperiorVN_R_10.swc
- __MACOSX/Reconstruction files/._SuperiorVN_R_10.swc
- Reconstruction files/SuperiorVN_R_04.swc
- __MACOSX/Reconstruction files/._SuperiorVN_R_04.swc
- Reconstruction files/SuperiorVN_R_05.swc
- __MACOSX/Reconstruction files/._SuperiorVN_R_05.swc
- Reconstruction files/SuperiorVN_R_11.swc
- __MACOSX/Reconstruction files/._SuperiorVN_R_11.swc
- __MACOSX/._Reconstruction files
