# Supplementary material for: Organization of the gravity-sensing system in zebrafish
Source: Nat Commun. 2022 Aug 27;13:5060. doi: 10.1038/s41467-022-32824-w (PMC9420129; doi:10.1038/s41467-022-32824-w)
Supplement: Supplementary file 11 — Source Data [file 41467_2022_32824_MOESM11_ESM.zip › Source Data for figures.xlsx]

## Sheet: Example image links
Figs 1c, d, 2a, 3a, 4a
	Figure	URL
	1c	https://zf.hms.harvard.edu/?pid=1&zp=565620&yp=281414.1835461399&xp=420331.15717498504&tool=navigator&sid0=1&s0=-1&sg=1&sgs=-1
	1d	https://zf.hms.harvard.edu/?pid=1&zp=561600&yp=267525.6835461399&xp=361449.55717498506&tool=navigator&sid0=1&s0=-3&sg=1&sgs=-3
	2a	https://zf.hms.harvard.edu/?pid=1&zp=550860&yp=291276.80000000005&xp=423814.38000000006&tool=navigator&sid0=1&s0=-3&sg=1&sgs=-3
	3a	https://zf.hms.harvard.edu/?pid=1&zp=515100&yp=148911.82515817852&xp=347385.7746540175&tool=tracingtool&active_skeleton_id=43079&active_node_id=2456877&sid0=1&s0=-3.5&sg=1&sgs=-3.5
	4a	https://zf.hms.harvard.edu/?pid=1&zp=547080&yp=143721.6251581784&xp=359200.8246540176&tool=tracingtool&active_skeleton_id=43079&active_node_id=2456877&sid0=1&s0=-4&sg=1&sgs=-4

## Sheet: Figs. 2b, 5b-d
Figures 2a, 5b, c, d										1 = immature
					All XYZ values in nm. Increases in X = lateral, increases in Y = ventral, increases in Z = rostral					2 = extrastriola
		Kinocilium position in XYZ coordinates				Soma position in XYZ coordinates				3 = striola						Fish yaw correction: due to embedding plane, right otolith is rostral to left otolith, calculated yaw is about 0.039 rad across several measurements so all numbers are corrected for that bc positions were calculated in absolute space
AM_haircell_index	KS_ratio	kino_x	kino_y	kino_z	Kinocilium length	soma_x	soma_y	soma_z	Stereocilium length	Category	tuning_dir_1	tuning_dir_2	tuning_dir_3	XZ_radians	XZ_degrees	XZ_rad Corrected for Fish Yaw	Tuning (radians), positive values	Number of ribbons
1	1.32262	425518	277453	545880	8.56716	423873	283996	542400	6.47743	3	1087.01	184.956	-180	-0.164102	-9.40237	-0.203102	6.08008	18
2	1.36042	422500	277633	550920	7.10314	422123	285467	547260	5.22128	3	881.752	45.1369	-281.538	-0.309063	-17.708	-0.348063	5.93512	15
3	1.32477	422628	279297	565500	7.58487	421905	286900	565500	5.72544	3	825.784	347.115	244.8	0.288193	16.5122	0.249193	0.249193	15
4	1.5165	426423	279315	552180	9.01211	426579	286113	550980	5.94271	3	609.561	197.403	-195.556	-0.310441	-17.7869	-0.349441	5.93374	8
5	1.26478	424347	279097	556140	8.41173	422684	287303	553320	6.65076	3	881.126	244.674	-126	-0.142036	-8.13806	-0.181036	6.10215	13
6	1.38361	424552	279217	560160	8.75371	425300	286712	559440	6.32672	3	650.273	71.03	62.1429	0.0952749	5.45885	0.0562749	0.0562749	8
7	2.00404	418557	277258	554220	8.66823	416354	283822	551100	4.32539	2	654.631	102.038	-103.636	-0.15701	-8.99599	-0.19601	6.08718	24
8	1.93852	417225	275984	546960	8.39447	416023	283152	543360	4.33036	2	723.9	197.351	-230.769	-0.308601	-17.6816	-0.347601	5.93558	16
9	2.28707	419685	278070	557220	5.32573	418495	284846	555180	2.32863	2	487.296	295.053	-56.3636	-0.115154	-6.59786	-0.154154	6.12903	5
10	2.47283	406954	273909	546180	6.36843	403820	279206	542760	2.57536	2	539.341	9.22353	-303.529	-0.512601	-29.3699	-0.551601	5.73158	11
11	2.34853	419568	276044	543420	5.76626	418145	282059	540120	2.45527	2	496.483	81.3283	-32.5	-0.0653671	-3.74526	-0.104367	6.17882	2
12	1.38682	420753	278191	560640	6.72708	419637	285499	560340	4.85074	3	711.758	95.9123	207.692	0.283919	16.2673	0.244919	0.244919	18
13	1.96972	417731	277757	565020	8.14742	416230	285278	565680	4.13634	2	555.887	59.3867	350	0.561918	32.1955	0.522918	0.522918	17
14	1.48243	416786	278042	571440	7.89559	414721	284778	572040	5.32612	3	370.702	60.1785	602.308	1.01908	58.389	0.98008	0.98008	15
15	2.04855	409334	276256	572100	7.6381	405325	283973	573420	3.72853	2	520.868	114.97	331.034	0.566146	32.4378	0.527146	0.527146	8
16	2.58587	411747	276880	571740	8.05267	409672	283992	573300	3.11411	2	384.418	39.47	400	0.80526	46.138	0.76626	0.76626	16
17	1.37055	412351	277597	577680	7.70136	411178	284905	578160	5.61918	3	397.364	80.7053	748	1.08247	62.0212	1.04347	1.04347	14
18	1.89011	414717	277338	569400	1.41329	411320	286830	569040	0.747728	1	294.428	195.868	-240	-0.683905	-39.1849	-0.722905	5.56028	3
19	2.06249	403038	274930	578100	7.70736	399957	281010	579540	3.73693	2	-68.6462	59.6215	662.308	1.67407	95.9174	1.63507	1.63507	14
20	2.15283	407059	276392	575460	8.44403	403846	282502	575640	3.9223	2	308.249	167.673	690	1.15066	65.9279	1.11166	1.11166	15
21	2.19129	401557	274367	575460	3.62118	396293	282233	576840	1.65254	1	272.991	22.8696	560	1.11721	64.0115	1.07821	1.07821	10
22	1.39444	422072	275480	541680	9.22672	422710	280154	536220	6.61681	3	827.098	-45.6607	-134.483	-0.161185	-9.23524	-0.200185	6.083	11
23	2.11098	408567	276720	585540	8.37188	410289	279378	590940	3.96588	2	-479.887	-31.9726	-618.857	-2.23038	-127.791	-2.26938	4.0138	6
24	1.25601	413036	278660	581400	8.5966	413679	284760	585900	6.84435	3	-567.707	-365.986	-760.645	-2.21196	-126.736	-2.25096	4.03223	8
25	1.22501	409324	277205	581160	7.88755	408262	283764	586740	6.43876	3	-411.228	-247.633	-832.941	-2.0294	-116.276	-2.0684	4.21479	13
26	1.42711	405245	275918	581160	9.10294	402173	281382	583860	6.37858	3	107.747	264.677	729.231	1.4241	81.5951	1.3851	1.3851	12
27	1.65615	405050	275352	584340	9.23518	404036	278805	590340	5.57628	3	-335.096	38.3153	-690	-2.0229	-115.903	-2.0619	4.22129	7
28	2.1643	417230	280648	581700	7.14401	418936	285527	586740	3.30084	2	-345.218	-390.641	-648.75	-2.05981	-118.019	-2.09881	4.18437	7
29	1.55785	400225	274192	581400	9.33542	396829	279310	584160	5.99252	3	-156.994	-103.323	556.552	1.84574	105.753	1.80674	1.80674	13
30	1.26381	427219	280404	562680	8.0857	430574	287282	562740	6.39787	3	-797.707	-358.804	-81.4286	-3.03987	-174.172	-3.07887	3.20432	6
31	1.18418	427833	279985	555300	8.51371	430631	287156	555060	7.18953	3	-604.373	-259.484	84.4444	3.00277	172.046	2.96377	2.96377	7
32	1.24677	429493	279988	551460	2.79757	433826	284831	550620	2.24385	1	-671.477	-136.171	55.8621	3.05859	175.244	3.01959	3.01959	7
33	1.53137	418858	279557	573720	9.03977	418097	285908	575820	5.90305	3	433.833	79.4958	521.818	0.877208	50.2603	0.838208	0.838208	13
34	1.43468	422032	279768	570240	8.29681	422484	286697	571680	5.78303	3	464.623	98.948	362	0.661883	37.9231	0.622883	0.622883	10
35	2.54488	411297	275618	552300	7.05758	408420	281651	550740	2.77324	2	480.33	258.503	-220	-0.429502	-24.6087	-0.468502	5.81468	14
36	1.40977	419876	280401	577200	9.26622	421673	286953	581100	6.57286	3	-299.258	-255.539	-657.778	-1.99776	-114.463	-2.03676	4.24642	7
37	2.08422	407870	272317	534960	5.67538	405310	275940	531060	2.72302	2	302.821	122.664	-602.143	-1.10483	-63.3019	-1.14383	5.13936	3
38	2.41385	415902	273222	533640	1.2841	415012	276272	530700	0.531972	1	212.577	94.4	-527.368	-1.18763	-68.0461	-1.22663	5.05656	0
39	2.37397	402817	271833	537960	6.37091	400112	276604	534240	2.68365	2	489.571	53.8714	-544.286	-0.838271	-48.0294	-0.877271	5.40591	13
40	2.1705	418937	274027	538380	8.16033	417974	278387	533940	3.75966	2	554.912	50.0653	-430	-0.659246	-37.772	-0.698246	5.58494	11
41	2.2277	409199	272714	539640	6.36118	409360	277329	534420	2.85549	2	637.519	-126.331	-527.143	-0.69091	-39.5862	-0.72991	5.55328	9
42	2.28638	415087	274326	541440	8.42592	415072	278750	538680	3.68527	2	573.444	14.9029	-291.429	-0.470192	-26.94	-0.509192	5.77399	13
43	2.66998	405805	272844	541560	7.07939	403738	276604	538680	2.65147	2	280.84	-206.518	-462	-1.0246	-58.7055	-1.0636	5.21958	12
44	1.97004	392930	272659	542880	3.96811	390832	276151	541140	2.01423	1	421.566	-157.924	-386.667	-0.742245	-42.5275	-0.781245	5.50194	8
45	1.86296	410475	274271	543660	6.87515	408997	279083	540840	3.69045	2	606.804	48.4444	-236.667	-0.371875	-21.3068	-0.410875	5.87231	10
46	1.76065	428190	277821	543120	5.46491	428450	281329	538860	3.10392	2	576.815	-56.3644	-437.778	-0.649209	-37.1969	-0.688209	5.59498	6
47	1.62722	430267	278561	544200	10.1003	433297	282528	541140	6.2071	3	-595.12	27.2713	420	2.52702	144.788	2.48802	2.48802	7
48	2.90084	411895	275133	549000	7.18119	411324	280805	545820	2.47556	2	543.502	116.249	-173.333	-0.308722	-17.6885	-0.347722	5.93546	13
49	2.13218	393232	272670	548520	5.25446	390983	276846	547020	2.46436	2	336.811	83.5309	-332.727	-0.779299	-44.6505	-0.818299	5.46489	9
50	2.95677	401938	273291	548700	6.33369	400745	278811	545520	2.14209	2	380.932	13.3733	-357.5	-0.753677	-43.1825	-0.792677	5.49051	11
51	3.28019	406944	274199	550320	7.06796	404523	280594	547500	2.15474	2	472.427	65.1886	-300	-0.565772	-32.4163	-0.604772	5.67841	12
52	3.26419	397871	273162	550620	6.90519	395486	278146	548520	2.11543	2	487.893	-2.08421	-262.105	-0.492978	-28.2455	-0.531978	5.75121	9
53	2.59135	415262	276358	552420	6.73123	413651	282166	549120	2.59758	2	637.754	157.804	-183.636	-0.280358	-16.0634	-0.319358	5.96383	14
54	2.16146	407730	274578	553080	5.25723	403466	279053	552480	2.43226	2	568.61	88.419	91.4286	0.159429	9.13459	0.120429	0.120429	12
55	2.24392	393546	272987	553560	5.74863	390983	277512	552840	2.56187	2	624.974	18.2852	-276.774	-0.416898	-23.8865	-0.455898	5.82729	9
56	2.81784	414148	276543	556140	6.80767	411505	282862	554460	2.41592	2	526.76	194.962	18.9474	0.0359541	2.06002	-0.00304586	6.28014	11
57	2.69986	408842	275053	556380	5.84335	405611	281683	554940	2.16432	2	419.127	188.431	50	0.118735	6.80299	0.0797345	0.0797345	9
58	1.6645	389962	272825	557100	3.19462	387325	277301	556500	1.91926	1	672.855	158.508	26.8966	0.0399525	2.28911	0.00095249	0.00095249	4
59	2.38492	399508	273555	557640	4.75808	396241	277996	556860	1.99507	1	385.611	-1.36	284.211	0.635155	36.3917	0.596155	0.596155	12
60	2.6384	415415	276889	559800	7.3011	413862	284313	558300	2.76725	2	413.339	133.137	120	0.282551	16.189	0.243551	0.243551	15
61	2.56102	407853	274688	560400	6.27001	403858	280898	559500	2.44824	2	282.756	135.564	240	0.70379	40.3242	0.66479	0.66479	15
62	1.76174	403479	273640	560400	2.61904	399596	280505	557940	1.48662	1	409.242	46.8446	219.231	0.491798	28.178	0.452798	0.452798	3
63	2.52339	411958	276042	561360	6.56058	408935	282893	560160	2.59991	2	385.742	333.618	96.9231	0.246168	14.1044	0.207168	0.207168	10
64	2.4495	401297	273327	561720	5.58964	397238	277846	560820	2.28195	2	752.375	179.823	208.571	0.270426	15.4943	0.231426	0.231426	9
65	2.02316	393209	271974	562980	4.12912	390272	276244	561540	2.04093	1	303.38	-1.62	315	0.804187	46.0765	0.765187	0.765187	11
66	2.52262	413710	276630	563940	7.29964	411866	284072	562800	2.89367	2	277.598	199.711	133.333	0.447773	25.6555	0.408773	0.408773	14
67	2.70401	409142	275530	565080	6.26384	405368	281866	564120	2.3165	2	143.806	191.372	390	1.21753	69.7594	1.17853	1.17853	10
68	2.35354	403320	273883	565200	6.15736	399233	277846	564720	2.61621	2	354.811	162.438	460	0.913784	52.3559	0.874784	0.874784	10
69	2.63962	412159	276637	566640	7.54012	409902	283196	566280	2.85651	2	705.738	358.137	486.207	0.60326	34.5643	0.56426	0.56426	10
70	3.0867	407057	275144	566940	6.75256	400623	282682	565980	2.18763	2	249.187	196.158	417.143	1.03232	59.1474	0.993316	0.993316	10
71	1.90085	424854	280362	567000	6.1534	426162	286762	568260	3.23718	2	447.644	156.582	280.909	0.560415	32.1094	0.521415	0.521415	7
72	2.83427	395597	272373	567180	6.19591	392704	276637	565560	2.18607	2	459.718	69.1683	370	0.677686	38.8285	0.638686	0.638686	11
73	1.61787	387542	270840	567420	3.46915	384513	274310	566220	2.14428	1	4.828	-59.9733	460	1.5603	89.3987	1.5213	1.5213	8
74	2.40774	401397	273604	568800	5.62312	396452	279720	568380	2.33544	2	336.952	175.322	457.143	0.935613	53.6067	0.896613	0.896613	7
75	2.48002	406143	275181	569400	6.73713	403615	280778	570780	2.71656	2	387.547	197.459	508.421	0.919497	52.6833	0.880497	0.880497	11
76	2.48803	399077	273227	570300	6.4501	394820	277302	570420	2.59245	2	214.834	73.3516	546.316	1.19613	68.5332	1.15713	1.15713	10
77	2.24698	395190	272269	571380	5.43269	389954	275942	570600	2.41778	2	519.221	113.601	629.143	0.880828	50.4677	0.841828	0.841828	9
78	2.69025	403458	274475	571620	7.20786	399656	280022	573180	2.67926	2	86.7778	150.627	490	1.39552	79.9572	1.35652	1.35652	9
79	2.48214	399394	273856	574920	7.38256	394730	277634	575940	2.97428	2	216.98	198.013	627.5	1.23788	70.9254	1.19888	1.19888	10
80	1.47554	424304	281915	574140	3.19555	426737	287034	574800	2.16569	1	-47.0263	-370.151	-609.375	-1.64781	-94.4128	-1.68681	4.59637	3
81	2.08249	389297	270974	575940	5.55876	386207	274612	576240	2.66928	2	139.693	-120.311	762.162	1.38952	79.6138	1.35052	1.35052	6
82	2.02522	394479	272138	577560	6.59924	390952	276093	577500	3.25852	2	70.5655	-157.848	521.379	1.43627	82.2922	1.39727	1.39727	10
83	1.95931	401345	274034	585480	4.69454	399264	276849	588660	2.39602	1	-247.567	-3.70974	-740	-1.89364	-108.498	-1.93264	4.35054	8
84	1.97967	395543	271839	586380	6.33645	394761	274340	589560	3.20076	2	-240.408	242.524	-750	-1.88099	-107.773	-1.91999	4.36319	9
85	1.30264	427437	278398	548640	8.02224	430842	285648	545460	6.15845	3	-715.31	-206.106	304.286	2.73939	156.956	2.70039	2.70039	10
86	1.73733	409223	274244	546300	3.4591	405794	283831	541980	1.99105	1	717.185	60.6428	-235.862	-0.31773	-18.2046	-0.35673	5.92646	10
87	2.20658	384641	271968	549120	1.19906	382837	275798	548760	0.543402	1	297.366	63.8257	-321.429	-0.824265	-47.2269	-0.863265	5.41992	1
88	1.39538	415548	278860	578460	1.03435	415963	286017	580140	0.74127	1	-127.103	160.855	653.684	1.76284	101.003	1.72384	1.72384	3
89	1.66157	408660	276509	577680	4.13281	405332	283306	580800	2.4873	1	122.58	52.4624	702.439	1.39803	80.1012	1.35903	1.35903	6
90	1.69684	397118	273199	582300	8.94865	392268	276642	583380	5.27371	3	33.6021	62.2174	681.538	1.52153	87.1774	1.48253	1.48253	10
91	2.45517	398715	273068	544620	6.08933	396516	276965	541140	2.48021	2	261.627	-31.781	-465.714	-1.05896	-60.6738	-1.09796	5.18523	11

## Sheet: Fig 2c
Fig. 2c
	hc_distance	mean_tuning_similarity	std_tuning_similarity
	2.5	0.911655	0.176484
	7.5	0.869614	0.218721
	12.5	0.808705	0.246919
	17.5	0.670249	0.334373
	22.5	0.516656	0.375899
	27.5	0.280814	0.465686
	32.5	0.0902779	0.504735
	37.5	-0.121837	0.49747
	42.5	-0.325535	0.441759

## Sheet: Fig 2f
Figure 2f
	Number of ribbons	Afferent_soma_z	Haircell_soma_z
	5	557760	542400		All XYZ values in nm. Increases in X = lateral, increases in Y = ventral, increases in Z = rostral
	11	557760	547260
	2	557760	551100
	1	557760	543360
	1	557760	538860
	2	560160	547260
	3	560160	550980
	8	560160	553320
	1	560160	559440
	1	560160	551100
	4	559680	542400
	2	559680	547260
	19	559680	551100
	5	559680	543360
	1	559680	555180
	2	559680	536220
	1	559680	538860
	10	563040	543360
	1	563040	540120
	1	563040	533940
	4	563040	538680
	3	566700	565500
	5	566700	553320
	1	566700	559440
	2	566700	551100
	3	566700	555180
	13	566700	560340
	5	566700	565680
	1	566700	571680
	4	562200	565500
	4	562200	560340
	11	562200	565680
	3	562200	572040
	1	562200	568260
	3	566700	572040
	1	566700	573420
	11	566700	573300
	1	566700	578160
	1	566700	569040
	2	566700	575640
	8	566460	579540
	6	566460	575640
	4	566460	576840
	9	563400	542400
	7	563400	536220
	3	563400	538860
	7	570660	578160
	1	570660	579540
	5	570660	575640
	1	570660	583860
	3	570660	580800
	4	569340	590940
	2	569340	585900
	12	569340	586740
	3	569340	590340
	1	569340	586740
	5	573420	579540
	6	573420	583860
	6	573420	584160
	2	573420	580800
	1	573420	583380
	8	569400	565500
	6	569400	559440
	1	569400	560340
	1	569400	571680
	1	569400	568260
	5	570600	562740
	7	570600	555060
	4	570600	550620
	9	571200	572040
	5	571200	573300
	3	571200	578160
	6	571200	575820
	1	571200	571680
	6	565560	585900
	2	565560	586740
	7	565560	581100
	1	567540	576840
	6	567540	573180
	4	567540	575940
	5	567180	550980
	4	571560	555180
	1	574440	540120
	1	567180	565680
	1	567180	560160
	8	567180	562800
	1	567180	566280
	7	570000	573420
	1	570000	575640
	2	578760	565980
	2	578760	568380
	2	578760	570780
	2	576600	578160
	4	576600	575820
	1	576600	580140
	2	573480	569040
	1	564900	575640
	4	564900	570780
	2	564900	570420
	3	564900	573180
	2	573960	576840
	3	574440	576840
	1	574440	577500
	3	569580	536220
	3	569580	533940
	2	581700	590940
	1	581700	586740
	2	581700	586740
	5	569760	583860
	2	569760	584160
	2	579180	586740
	5	572160	584160
	3	572160	583380
	1	580680	562740
	4	580680	574800
	2	574380	575820
	7	574380	571680
	1	574380	568260
	3	557460	531060
	1	557460	534240
	1	557460	534420
	2	558120	531060
	4	558120	534240
	2	558120	534420
	3	554760	534240
	2	554760	541140
	1	554760	547020
	2	554760	541140
	1	552060	534240
	3	552060	534420
	7	552060	538680
	1	552060	540840
	1	552060	545520
	2	552060	541140
	1	552180	542760
	1	552180	534240
	1	552180	538680
	2	552180	545520
	1	552180	548520
	3	552180	541140
	2	562680	533940
	5	562680	541980
	3	578280	533940
	2	549360	533940
	8	549360	538680
	2	554580	534420
	2	554580	540840
	1	554580	545820
	2	554580	547500
	2	553800	542760
	2	553800	534420
	3	553800	538680
	5	553800	540840
	1	555720	538680
	1	555720	540840
	9	555720	545820
	4	555960	542760
	1	555960	538680
	2	555960	545520
	4	555960	547500
	1	555960	548520
	3	563580	534240
	2	563580	541140
	2	558240	541140
	2	558240	547020
	1	558240	541980
	3	564180	542760
	1	564180	540840
	3	564180	545520
	3	564180	547500
	2	564180	548520
	2	569520	538860
	1	570900	555060
	1	570900	550620
	3	570900	541140
	10	570900	545460
	5	559020	550740
	3	559020	545820
	2	559020	547500
	3	552300	547020
	1	552300	548520
	2	552300	541140
	1	569460	547020
	1	569460	548520
	3	569460	552840
	1	569460	548760
	1	569460	541140
	1	558900	542760
	3	558900	545520
	1	558900	547500
	3	558900	548520
	1	567720	547500
	8	567720	552480
	3	572940	540120
	8	572940	549120
	6	566460	549120
	1	566460	552480
	1	564720	552480
	1	564720	552840
	1	564720	554940
	4	564720	556860
	2	579000	552480
	1	579000	556500
	1	579000	556860
	6	565260	552840
	1	565260	556500
	2	567360	550740
	8	567360	554460
	1	563460	554460
	5	563460	554940
	1	563460	556860
	1	565320	554460
	7	565320	558300
	1	565320	560160
	1	563340	554460
	8	563340	558300
	2	563340	560160
	1	563340	562800
	2	563340	566280
	1	564840	552840
	6	564840	556860
	5	559320	559500
	3	559320	560160
	1	559320	560820
	1	559320	564120
	1	573780	557940
	2	560340	560160
	3	560340	564120
	6	560340	566280
	1	562860	559500
	5	562860	560820
	3	560760	560820
	2	560760	564120
	2	560760	565980
	3	578940	561540
	5	573180	561540
	3	573180	566220
	5	564180	562800
	5	559980	564120
	1	559980	566280
	1	559980	565980
	4	569520	564720
	3	569520	565560
	1	569520	568380
	1	569520	570420
	4	574500	565980
	2	574500	565560
	1	574500	568380
	3	574500	570780
	4	583200	568260
	2	577080	561540
	3	577080	565560
	1	577080	566220
	2	577080	570600
	3	576120	570420
	1	576120	570600
	1	576120	575940
	1	576120	577500
	1	575760	565560
	1	575760	568380
	3	575760	570420
	1	575760	570600
	2	575760	575940
	1	564540	570420
	1	564540	570600
	3	564540	575940
	1	564540	577500
	2	573480	570600
	2	569940	570600
	4	569940	577500
	4	574800	576240
	1	574980	561540
	2	574980	565560
	2	574980	568380
	1	574980	570600
	2	577080	589560
	6	577860	589560
	2	571200	550620
	4	571200	541140
	2	561480	541140
	2	561480	547020
	1	561480	541980
	2	560040	541980
	6	562380	550740
	2	584280	576240
	2	584280	577500
	2	584280	583380
	3	572280	583380
	1	579720	590940
	4	579720	590340
	8	579720	588660
	1	579720	589560
	3	571500	554940
	1	571500	558300
	2	571500	559500
	7	571740	559500
	1	571740	560160
	6	558840	564720
	1	558840	565980
	2	558840	570780
	2	550980	556500
	1	550980	548760
	1	575100	557940
	1	577260	557940
	4	568140	566220
	1	584460	577500
	1	584460	583380

## Sheet: Fig. 2g, 5f, g, h
Fig. 2g, 5f, g, h			Plot is of soma_z vs soma_x to produce horizontal view								Values of computed afferent tuning are in radians
			All XYZ values in nm. Increases in X = lateral, increases in Y = ventral, increases in Z = rostral								0 = maximally sensitive to rightward (ipsilateral) tilt
	Afferent name	Afferent tuning	Soma_x	Soma_y	Soma_z	Number of ribbon HC synapses	Myelinated				Pi/2 = maximally sensitive to rostral tilt
	Ear_AM_R_01	5.97364	353565	250035	557760	20	Y
	Ear_AM_R_02	6.06459	345841	242148	560160	15	Y
	Ear_AM_R_03	6.04577	351650	238053	559680	34	Y
	Ear_AM_R_04	5.89226	351877	244852	563040	16	Y
	Ear_AM_R_05	0.169692	357958	233067	566700	33	Y
	Ear_AM_R_06	0.488391	359313	226791	562200	23	Y
	Ear_AM_R_07	0.789807	358706	247466	566700	19	Y
	Ear_AM_R_08	1.33985	348899	240466	566460	18	Y
	Ear_AM_R_09	6.01002	351211	253341	563400	19	Y
	Ear_AM_R_10	1.17673	367725	229679	570660	17	Y
	Ear_AM_R_11	4.16496	352900	239257	569340	22	Y
	Ear_AM_R_12	1.57996	367957	225216	573420	20	Y
	Ear_AM_R_13	0.221878	357921	243469	569400	17	Y
	Ear_AM_R_14	3.05647	350431	233089	570600	16	Y
	Ear_AM_R_15	0.89691	357546	257727	571200	24	Y
	Ear_AM_R_16	4.15622	342096	224275	565560	15	Y
	ear_AM_R_17	1.27768	365610	224947	567540	11	N
	ear_AM_R_unmyel_01	5.93744	341998	236635	567180	8	N
	ear_AM_R_unmyel_02	6.13273	341598	241088	571560	4	N
	ear_AM_R_unmyel_03	6.18252	336550	248867	574440	1	N
	ear_AM_R_unmyel_04	0.418724	344149	241879	567180	11	N
	ear_AM_R_unmyel_05	0.601166	347202	245649	570000	8	N
	ear_AM_R_unmyel_06	0.927162	345600	251516	578760	6	N
	ear_AM_R_unmyel_07	1.01936	351110	241305	576600	7	N
	ear_AM_R_unmyel_08	5.56398	335249	234814	573480	2	N
	ear_AM_R_unmyel_09	1.10533	350571	218891	564900	10	N
	ear_AM_R_unmyel_10	1.08191	349257	229870	573960	2	N
	ear_AM_R_unmyel_11	1.16117	338151	238149	574440	4	N
	ear_AM_R_unmyel_12	5.83767	345303	250731	569580	6	N
	ear_AM_R_unmyel_13	4.12597	365888	225891	581700	5	N
	ear_AM_R_unmyel_14	1.50816	355346	225323	569760	7	N
	ear_AM_R_unmyel_15	4.18807	345289	238705	579180	2	N
	ear_AM_R_unmyel_16	1.6892	347122	239586	572160	8	N
	ear_AM_R_unmyel_17	4.36874	346950	244436	580680	5	N
	ear_AM_R_unmyel_18	0.659343	350361	246353	574380	10	N
	ear_AM_R_unmyel_19	5.27861	341621	228748	557460	5	N		Afferent 20 is excluded from analysis because the peripheral process could not be traced back to a soma
	ear_AM_R_unmyel_21	5.38014	341120	235250	558120	8	N
	ear_AM_R_unmyel_22	5.38606	333531	240569	554760	8	N
	ear_AM_R_unmyel_23	5.35792	347266	258525	552060	15	N
	ear_AM_R_unmyel_24	5.40796	343011	229685	552180	9	N
	ear_AM_R_unmyel_25	5.83316	336770	245529	562680	7	N
	ear_AM_R_unmyel_26	5.58864	340554	248991	578280	3	N
	ear_AM_R_unmyel_27	5.73999	343233	248287	549360	10	N
	ear_AM_R_unmyel_28	5.73846	348891	242188	554580	7	N
	ear_AM_R_unmyel_29	5.63821	351519	248962	553800	12	N
	ear_AM_R_unmyel_30	5.91879	346519	237578	555720	11	N
	ear_AM_R_unmyel_31	5.63733	347117	232038	555960	12	N
	ear_AM_R_unmyel_32	5.44802	335976	233114	563580	5	N
	ear_AM_R_unmyel_33	5.57433	337802	231248	558240	5	N
	ear_AM_R_unmyel_34	5.67684	355675	249521	564180	12	N
	ear_AM_R_unmyel_35	5.59868	336836	247128	569520	2	N
	ear_AM_R_unmyel_36	2.70017	346467	228002	570900	15	N
	ear_AM_R_unmyel_37	5.8274	354556	231497	559020	10	N
	ear_AM_R_unmyel_38	5.42278	341717	224690	552300	6	N
	ear_AM_R_unmyel_39	5.61985	351426	252045	569460	7	N
	ear_AM_R_unmyel_40	5.64571	349319	226280	558900	8	N
	ear_AM_R_unmyel_41	0.0484552	349329	247473	567720	9	N
	ear_AM_R_unmyel_42	6.02601	341598	248992	572940	11	N
	ear_AM_R_unmyel_43	6.02911	342530	231211	566460	7	N
	ear_AM_R_unmyel_44	0.316648	345089	246115	564720	7	N
	ear_AM_R_unmyel_45	0.211184	344368	247501	579000	4	N
	ear_AM_R_unmyel_46	5.89486	340893	249144	565260	7	N
	ear_AM_R_unmyel_47	6.19238	354698	254291	567360	10	N
	ear_AM_R_unmyel_48	0.143234	347407	232670	563460	7	N
	ear_AM_R_unmyel_49	0.21599	356531	259620	565320	9	N
	ear_AM_R_unmyel_50	0.28175	356998	240564	563340	14	N
	ear_AM_R_unmyel_51	0.46695	346058	236971	564840	7	N
	ear_AM_R_unmyel_52	0.536842	355440	224930	559320	10	N
	ear_AM_R_unmyel_53	0.456498	341686	235874	573780	1	N
	ear_AM_R_unmyel_54	0.667384	360606	222922	560340	11	N
	ear_AM_R_unmyel_55	0.30609	355116	234943	562860	6	N
	ear_AM_R_unmyel_56	0.726372	343956	226375	560760	7	N
	ear_AM_R_unmyel_57	0.768887	341272	244057	578940	3	N
	ear_AM_R_unmyel_58	1.04798	337602	228694	573180	8	N
	ear_AM_R_unmyel_59	0.412473	338882	228672	564180	5	N
	ear_AM_R_unmyel_60	1.07085	362435	218999	559980	7	N
	ear_AM_R_unmyel_61	0.833308	349915	220077	569520	9	N
	ear_AM_R_unmyel_62	0.882938	344438	244631	574500	10	N
	ear_AM_R_unmyel_63	0.525115	346535	250435	583200	4	N
	ear_AM_R_unmyel_64	0.82867	356182	253315	577080	8	N
	ear_AM_R_unmyel_65	1.15567	356379	248161	576120	6	N
	ear_AM_R_unmyel_66	1.03562	355302	237462	575760	8	N
	ear_AM_R_unmyel_67	1.16978	363149	223001	564540	6	N
	ear_AM_R_unmyel_68	0.845528	342650	230007	573480	2	N
	ear_AM_R_unmyel_69	1.21799	339953	227800	569940	6	N
	ear_AM_R_unmyel_70	1.35422	350086	235432	574800	4	N
	ear_AM_R_unmyel_71	0.783362	345158	250120	574980	6	N
	ear_AM_R_unmyel_72	4.36689	346159	228471	577080	2	N
	ear_AM_R_unmyel_73	4.36689	343328	233418	577860	6	N
	ear_AM_R_unmyel_74	2.66701	340465	232761	571200	6	N
	ear_AM_R_unmyel_75	5.57433	339977	235075	561480	5	N
	ear_AM_R_unmyel_76	5.93016	334429	231523	560040	2	N
	ear_AM_R_unmyel_77	5.81838	349215	229258	562380	6	N
	ear_AM_R_unmyel_78	1.4138	351936	248274	584280	6	N
	ear_AM_R_unmyel_79	1.48623	341412	224858	572280	3	N
	ear_AM_R_unmyel_80	4.29441	350983	251852	579720	14	N
	ear_AM_R_unmyel_81	0.30398	352904	255803	571500	6	N
	ear_AM_R_unmyel_82	0.612602	349056	251532	571740	8	N
	ear_AM_R_unmyel_83	0.892903	356112	219520	558840	9	N
	ear_AM_R_unmyel_84	6.00826	333190	226402	550980	3	N
	ear_AM_R_unmyel_85	0.456498	344713	225277	575100	1	N
	ear_AM_R_unmyel_86	0.456498	349427	231481	577260	1	N
	ear_AM_R_unmyel_87	1.525	348798	223605	568140	4	N
	ear_AM_R_unmyel_88	1.4436	365369	235941	584460	2	N
	ear_AM_R_unmyel_89	1.42047				4			Excluded from further analysis because the peripheral process could not be traced back to a soma

## Sheet: Fig 2h
Fig 2h
	aff_distance	mean_tuning_similarity	std_tuning_similarity
	2.5	0.746133	0.291369
	7.5	0.735413	0.323501
	12.5	0.64743	0.402996
	17.5	0.571005	0.459696
	22.5	0.526098	0.451035
	27.5	0.485249	0.466384
	32.5	0.415444	0.483121
	37.5	0.456327	0.513788
	42.5	0.348052	0.51184

## Sheet: Fig 3d, 4a,b,c
Figure 3d, 4 a-c
	Central neuron name	Tuning angle
	Mauthner_R	0.433758			Values of computed tuning are in radians
	vestibular_commiss_R_01	3.76781			0 = maximally sensitive to rightward (ipsilateral) tilt
	vestibular_commiss_R_02	4.25038			Pi/2 = maximally sensitive to rostral tilt
	vestibular_commiss_R_03	3.05277
	vestibular_commiss_R_04	4.21026
	SuperiorVN_R_01	0.931138
	SuperiorVN_R_02	0.640704
	SuperiorVN_R_03	0.558936
	SuperiorVN_R_04	0.204957
	SuperiorVN_R_05	5.73884
	SuperiorVN_R_06	5.66851
	SuperiorVN_R_07	6.16066
	SuperiorVN_R_08	5.85766
	SuperiorVN_R_09	6.00272
	SuperiorVN_R_10	0.165992
	SuperiorVN_R_11	0.581554
	SuperiorVN_R_12	0.165992
	tangential_nucleus_R_01	5.85142
	tangential_nucleus_R_02	5.80451
	tangential_nucleus_R_03	5.86002
	tangential_nucleus_R_04	0.547576
	tangential_nucleus_R_05	0.638965
	tangential_nucleus_R_06	5.53794
	tangential_nucleus_R_07	0.600245
	tangential_nucleus_R_09	0.998664
	tangential_nucleus_R_10	1.91379
	tangential_nucleus_R_11	5.85268
	tangential_nucleus_R_12	1.017
	VS_R_01	0.312822
	VS_R_02	0.722534
	VS_R_03	0.251349
	VS_R_04	1.26461
	VS_R_05	0.38935
	VS_R_06	0.257464
	VS_R_07	0.334685
	VS_R_08	0.668787
	VS_R_09	1.17715
	VS_R_10	0.831346
	VS_R_11	0.762668
	VS_R_12	0.784441
	VS_R_13	0.212525
	VS_R_14	0.515051
	VS_R_15	6.1988
	VS_R_16	6.2293
	VS_R_17	6.27909
	VS_R_18	0.325341
	VS_R_19	0.165992

## Sheet: Fig 3g
Figure 3g		All values derived from ZebraZoom
	Escape trials	MaxBend Values > 0.5 are considered escapes
Clutch	Fish name _ trial	maxBend	Tail Angle direction	Heading direction		Heading dxn degrees	Tail bend dxn degrees		Head accel dxn	Esc dxn	"Correct" escape?
1	TAS_Fish45_t2_20	1.47446	1.47446	0.376991		21.6	84.4803		RIGHT	LEFT	NO				Heading direction: 0 degrees is 3 o clock (right), 90 degrees is 6 o clock (down)
1	TAS_Fish52_t2_20	1.42805	-1.42805	4.87575		279.36	-81.8212		RIGHT	RIGHT	YES				Tail angle smooth direction: positive = left, negative = right
1	TAS_Fish52_t1_20	1.37095	-1.37095	0.100531		5.76	-78.5496		RIGHT	RIGHT	YES				Sled acceleration is toward 60 degrees, so head angle values from 60 to 240 degrees means acceleration to fish's left
1	TAS_Fish03_t1_20	1.31529	-1.31529	5.70513		326.88	-75.3606		RIGHT	RIGHT	YES				Note that in the actual figure, the values were all corrected for display so that acceleration is towards the 180 degree value
1	TAS_Fish31_t1_20	1.23165	1.23165	3.66938		210.24	70.5683		LEFT	LEFT	YES
1	TAS_Fish48_t1_20	1.19863	-1.19863	5.65487		324	-68.6764		RIGHT	RIGHT	YES
1	TAS_Fish31_t2_20	1.19444	-1.28	6.03186		345.6	-73.3386		RIGHT	RIGHT	YES
1	TAS_Fish53_t2_20	1.17635	-1.17635	5.25274		300.96	-67.3999		RIGHT	RIGHT	YES
1	TAS_Fish36_t1_20	1.11054	1.11054	2.03575		116.64	63.6293		LEFT	LEFT	YES
1	TAS_Fish27_t2_20	1.09449	-1.09449	0		0	-62.7097		RIGHT	RIGHT	YES
1	TAS_Fish35_t2_20	1.05577	-0.866	6.10726		349.92	-49.6181		RIGHT	RIGHT	YES
1	TAS_Fish12_t2_20	1.04217	-1.04217	5.73027		328.32	-59.7119		RIGHT	RIGHT	YES
1	TAS_Fish27_t1_20	1.03425	-1.03425	5.37841		308.16	-59.2582		RIGHT	RIGHT	YES
1	TAS_Fish02_t2_20	0.984399	-0.984399	5.42867		311.04	-56.4019		RIGHT	RIGHT	YES
1	TAS_Fish22_t1_20	0.936946	-0.936946	5.73027		328.32	-53.6831		RIGHT	RIGHT	YES
1	TAS_Fish18_t2_20	0.931069	-0.931069	5.07681		290.88	-53.3463		RIGHT	RIGHT	YES
1	TAS_Fish06_t1_20	0.928793	-0.928793	5.62973		322.56	-53.2159		RIGHT	RIGHT	YES
1	TAS_Fish35_t1_20	0.896327	-0.896327	0.150796		8.63997	-51.3558		RIGHT	RIGHT	YES
1	TAS_Fish19_t2_20	0.894665	-0.894665	0.326726		18.72	-51.2605		RIGHT	RIGHT	YES
1	TAS_Fish39_t1_20	0.871081	-0.64	0		0	-36.6693		RIGHT	RIGHT	YES
1	TAS_Fish06_t2_20	0.851007	-0.851007	0.653451		37.44	-48.7591		RIGHT	RIGHT	YES
1	TAS_Fish41_t2_20	0.82584	0.82584	2.84		162.72	47.3171		LEFT	LEFT	YES
1	TAS_Fish11_t2_20	0.816296	-0.816296	5.5292		316.8	-46.7703		RIGHT	RIGHT	YES
1	TAS_Fish26_t2_20	0.8094	-0.8094	5.95646		341.28	-46.3752		RIGHT	RIGHT	YES
1	TAS_Fish33_t1_20	0.80794	-0.80794	0.527788		30.24	-46.2916		RIGHT	RIGHT	YES
1	TAS_Fish24_t1_20	0.791371	-0.791371	6.10726		349.92	-45.3422		RIGHT	RIGHT	YES
1	TAS_Fish44_t1_20	0.789276	-0.789276	0.100531		5.76	-45.2222		RIGHT	RIGHT	YES
1	TAS_Fish08_t2_20	0.730417	-0.85	5.88106		336.96	-48.7014		RIGHT	RIGHT	YES
1	TAS_Fish33_t2_20	0.680444	-0.64	0.0753982		4.32	-36.6693		RIGHT	RIGHT	YES
1	TAS_Fish38_t2_20	0.572056	-0.572056	5.20248		298.08	-32.7764		RIGHT	RIGHT	YES
1	TAS_Fish34_t1_20	0.55	-0.55	0.0502655		2.88	-31.5127		RIGHT	RIGHT	YES
1	TAS_Fish15_t1_20	0.512408	-0.512408	5.50407		315.36	-29.3588		RIGHT	RIGHT	YES
2	TAS_fish06_t2_20	0.56221	-0.0867714	5.8308		334.08	-4.97164		RIGHT	RIGHT	YES
2	TAS_fish09_t3_20	0.666653	-0.607792	5.73027		328.32	-34.8239		RIGHT	RIGHT	YES
2	TAS_fish38_t1_20	0.72335	-0.219639	6.05699		347.04	-12.5844		RIGHT	RIGHT	YES
2	TAS_fish11_t3_20	0.743487	0.45675	1.4577		83.5201	26.1698		LEFT	LEFT	YES
2	TAS_fish12_t1_20	0.812364	0.0254455	4.3731		250.56	1.45792		RIGHT	LEFT	NO
2	TAS_fish23_t4_20	0.940915	-0.0313763	6.03186		345.6	-1.79773		RIGHT	RIGHT	YES
2	TAS_fish35_t3_20	0.962812	-0.845484	0.703717		40.32	-48.4427		RIGHT	RIGHT	YES
2	TAS_fish05_t4_20	0.969385	-0.469149	5.7554		329.76	-26.8803		RIGHT	RIGHT	YES
2	TAS_fish24_t1_20	0.974351	-0.0179883	5.98159		342.72	-1.03065		RIGHT	RIGHT	YES
2	TAS_fish02_t1_20	0.983755	-0.483693	6.20779		355.68	-27.7136		RIGHT	RIGHT	YES
2	TAS_fish17_t4_20	0.999369	-0.425079	5.78053		331.2	-24.3552		RIGHT	RIGHT	YES
2	TAS_fish49_t3_20	1.09209	-0.848089	0		0	-48.5919		RIGHT	RIGHT	YES
2	TAS_fish26_t2_20	1.11189	0.520706	2.01062		115.2	29.8343		LEFT	LEFT	YES
2	TAS_fish07_t4_20	1.14274	0.330122	2.58867		148.32	18.9146		LEFT	LEFT	YES
2	TAS_fish27_t4_20	1.1638	0.572698	2.9154		167.04	32.8132		LEFT	LEFT	YES
2	TAS_fish19_t4_20	1.28623	-0.0285663	0.502655		28.8	-1.63673		RIGHT	RIGHT	YES
2	TAS_fish22_t2_20	1.29811	-1.01634	5.17734		296.64	-58.232		RIGHT	RIGHT	YES
2	TAS_fish06_t1_20	1.3034	-0.354046	5.95646		341.28	-20.2853		RIGHT	RIGHT	YES
2	TAS_fish31_t4_20	1.35051	0.0627678	5.5292		316.8	3.59633		LEFT	LEFT	YES
2	TAS_fish15_t4_20	1.38007	-0.352758	0		0	-20.2115		RIGHT	RIGHT	YES
2	TAS_fish04_t1_20	1.38342	0.214652	1.43257		82.0802	12.2987		LEFT	LEFT	YES
2	TAS_fish47_t3_20	1.39854	-0.0229592	3.82018		218.88	-1.31547		LEFT	RIGHT	NO
2	TAS_fish39_t4_20	1.57218	-0.262113	5.35327		306.72	-15.018		RIGHT	RIGHT	YES
2	TAS_fish04_t2_20	1.61016	-0.868412	6.00673		344.16	-49.7563		RIGHT	RIGHT	YES
	Non escape trials
Clutch	Fish name _ trial	maxBend	Tail Angle direction	Heading direction
1	TAS_Fish17_t1_20	0.377913	-0.377913	2.46301
1	TAS_Fish39_t2_20	0.287732	-0.287732	3.44319
1	TAS_Fish40_t2_20	0.277585	0.277585	5.22761
1	TAS_Fish37_t1_20	0.272966	0.272966	0.427257
1	TAS_Fish05_t2_20	0.272718	0.272718	1.25664
1	TAS_Fish34_t2_20	0.226102	0.226102	0.100531
1	TAS_Fish53_t1_20	0.207579	-0.207579	4.34796
1	TAS_Fish54_t1_20	0.190949	0.190949	4.87575
1	TAS_Fish30_t1_20	0.176162	0.176162	0.326726
1	TAS_Fish03_t2_20	0.174871	-0.174871	1.73416
1	TAS_Fish09_t2_20	0.173789	-0.173789	5.32814
1	TAS_Fish49_t2_20	0.154823	-0.154823	0.301593
1	TAS_Fish37_t2_20	0.152395	0.152395	4.82549
1	TAS_Fish43_t1_20	0.147594	0.147594	0.301593
1	TAS_Fish13_t2_20	0.139861	-0.139861	3.51858
1	TAS_Fish09_t1_20	0.135745	-0.135745	5.25274
1	TAS_Fish10_t2_20	0.133634	-0.133634	5.27788
1	TAS_Fish05_t1_20	0.131925	0.131925	1.33204
1	TAS_Fish44_t2_20	0.131453	0.131453	3.87044
1	TAS_Fish50_t1_20	0.112752	0.112752	1.55823
1	TAS_Fish16_t1_20	0.111349	0.111349	0.150796
1	TAS_Fish14_t2_20	0.103707	0.103707	5.73027
1	TAS_Fish23_t2_20	0.0966282	-0.0966282	4.90088
1	TAS_Fish23_t1_20	0.0916698	-0.0916698	5.02655
1	TAS_Fish50_t2_20	0.0898666	0.0898666	1.6085
1	TAS_Fish01_t1_20	0.0885388	0.0885388	4.69982
1	TAS_Fish24_t2_20	0.0878495	0.0878495	5.5292
1	TAS_Fish15_t2_20	0.0855379	0.0855379	1.50796
1	TAS_Fish13_t1_20	0.0823792	-0.0823792	2.38761
1	TAS_Fish16_t2_20	0.0781373	0.0781373	0.150796
1	TAS_Fish40_t1_20	0.0747782	0.0747782	5.10195
1	TAS_Fish11_t1_20	0.0745137	-0.0745137	5.68
1	TAS_Fish38_t1_20	0.0738524	0.0738524	5.25274
1	TAS_Fish46_t2_20	0.0724022	-0.0724022	1.08071
1	TAS_Fish47_t2_20	0.0717599	-0.0717599	0.502655
1	TAS_Fish02_t1_20	0.0704076	0.0704076	5.6046
1	TAS_Fish01_t2_20	0.0703315	0.0703315	4.77522
1	TAS_Fish43_t2_20	0.0671445	0.0671445	3.59398
1	TAS_Fish51_t2_20	0.0649462	-0.0649462	0.125664
1	TAS_Fish30_t2_20	0.0637366	0.0637366	0.527788
1	TAS_Fish20_t2_20	0.0620547	0.0620547	5.5292
1	TAS_Fish25_t1_20	0.0612766	0.0612766	6.20779
1	TAS_Fish47_t1_20	0.0592139	0.0592139	6.20779
1	TAS_Fish08_t1_20	0.0562745	0.0562745	5.95646
1	TAS_Fish26_t1_20	0.0550053	0.0550053	0.628319
1	TAS_Fish18_t1_20	0.0504956	0.0504956	0.125664
1	TAS_Fish45_t1_20	0.046162	0.046162	0.351858
1	TAS_Fish19_t1_20	0.0453124	0.0453124	0.427257
1	TAS_Fish42_t1_20	0.0425637	-0.0425637	0.452389
1	TAS_Fish14_t1_20	0.041942	-0.041942	5.80566
1	TAS_Fish04_t1_20	0.0409179	0.0409179	4.1469
1	TAS_Fish25_t2_20	0.0401519	0.0401519	6.20779
1	TAS_Fish48_t2_20	0.0380346	-0.0380346	6.10726
1	TAS_Fish04_t2_20	0.0378222	-0.0378222	4.19717
1	TAS_Fish32_t1_20	0.0354382	-0.0354382	1.65876
1	TAS_Fish46_t1_20	0.0347573	0.0347573	1.08071
1	TAS_Fish29_t2_20	0.0339164	0.0339164	4.90088
1	TAS_Fish12_t1_20	0.0306863	-0.0306863	5.73027
1	TAS_Fish28_t2_20	0.0301067	0.0301067	6.05699
1	TAS_Fish07_t1_20	0.0295969	0.0295969	6.10726
1	TAS_Fish20_t1_20	0.0269942	-0.0269942	5.50407
1	TAS_Fish42_t2_20	0.0224715	-0.0224715	4.2223
1	TAS_Fish28_t1_20	0.0219575	0.0219575	0.150796
1	TAS_Fish54_t2_20	0.0202339	0.0202339	6.20779
1	TAS_Fish41_t1_20	0.0199269	0.0199269	3.19186
1	TAS_Fish21_t2_20	0.0167469	-0.0167469	6.00673
1	TAS_Fish21_t1_20	0.013396	0.013396	5.95646
1	TAS_Fish29_t1_20	0.00772247	0.00772247	4.87575
1	TAS_Fish51_t1_20	0.00606964	-0.00606964	0.0753982
1	TAS_Fish49_t1_20	8.91783e-05	-8.91783e-05	0.125664
1	TAS_Fish07_t2_20	0	0	6.15752
1	TAS_Fish22_t2_20	0	0	5.50407
2	TAS_fish42_t1_20	1.57319	-0.0343635	5.90619
2	TAS_fish01_t4_20	0.0248402	0.0272555	4.49876
2	TAS_fish51_t3_20	0.0265277	0.00315476	5.80566
2	TAS_fish24_t2_20	0.0265862	-0.0172496	4.64956
2	TAS_fish48_t2_20	0.0315838	0.00310445	5.88106
2	TAS_fish20_t2_20	0.0335938	0.00918497	6.15752
2	TAS_fish44_t1_20	0.0359501	0.0153178	5.98159
2	TAS_fish47_t4_20	0.0371453	0.00822178	5.70513
2	TAS_fish36_t2_20	0.0376453	0.009634	0.326726
2	TAS_fish48_t1_20	0.0405809	0.0277617	1.75929
2	TAS_fish27_t3_20	0.0419686	0.0560432	0.502655
2	TAS_fish13_t3_20	0.0431154	0.0691677	5.88106
2	TAS_fish10_t1_20	0.0438345	0.0232213	0.0251327
2	TAS_fish19_t3_20	0.0454623	0.0407024	2.66407
2	TAS_fish07_t3_20	0.0466367	-0.0356953	5.4538
2	TAS_fish17_t3_20	0.0491186	0.0233543	1.68389
2	TAS_fish38_t2_20	0.0536793	0.0609179	5.80566
2	TAS_fish49_t4_20	0.0563947	0.0226133	0.175929
2	TAS_fish46_t1_20	0.0564774	0.0259534	0.427257
2	TAS_fish21_t3_20	0.0564862	-0.000561406	5.22761
2	TAS_fish18_t1_20	0.0573629	0.01081	6.03186
2	TAS_fish30_t2_20	0.0609907	-0.0746997	0.0251327
2	TAS_fish21_t4_20	0.0625214	-0.0220951	0.703717
2	TAS_fish34_t2_20	0.063211	0.0466873	0.578053
2	TAS_fish03_t3_20	0.0637212	-0.079728	2.63894
2	TAS_fish18_t2_20	0.0649513	0.0655671	0.0251327
2	TAS_fish28_t2_20	0.0679044	-0.0539663	4.17204
2	TAS_fish33_t4_20	0.0724891	-0.0469449	2.89027
2	TAS_fish32_t1_20	0.0727123	0.0842771	5.62973
2	TAS_fish39_t3_20	0.0733499	0.0410896	5.5292
2	TAS_fish45_t2_20	0.0786448	-0.0356731	0.351858
2	TAS_fish28_t1_20	0.0798139	-0.0363808	3.97097
2	TAS_fish03_t4_20	0.079895	-0.0758831	2.61381
2	TAS_fish14_t2_20	0.0802014	0.0748085	0.27646
2	TAS_fish43_t4_20	0.0807082	-0.0790934	2.38761
2	TAS_fish30_t1_20	0.0807173	0.103024	0.427257
2	TAS_fish51_t4_20	0.0831997	0.0419822	1.6085
2	TAS_fish50_t2_20	0.0836728	0.0573662	0.301593
2	TAS_fish10_t2_20	0.0837905	0.0467666	3.56885
2	TAS_fish15_t3_20	0.0842652	0.012319	2.9154
2	TAS_fish41_t3_20	0.0886048	-0.0183537	0.804248
2	TAS_fish37_t4_20	0.091979	-0.0646618	1.63363
2	TAS_fish23_t3_20	0.0922054	-0.0451114	1.6085
2	TAS_fish11_t4_20	0.0966571	-0.00339439	0.980177
2	TAS_fish34_t1_20	0.099473	0.0449589	3.82018
2	TAS_fish08_t1_20	0.101497	-0.0990368	3.92071
2	TAS_fish20_t1_20	0.103513	0.0850501	4.90088
2	TAS_fish22_t1_20	0.103717	0.121976	5.40354
2	TAS_fish05_t3_20	0.107788	-0.0801485	5.95646
2	TAS_fish35_t4_20	0.109087	0.0350562	0.477522
2	TAS_fish32_t2_20	0.109393	0.0403363	3.89557
2	TAS_fish26_t1_20	0.110791	0.101256	4.57416
2	TAS_fish42_t2_20	0.121172	0.105776	5.30301
2	TAS_fish16_t2_20	0.121687	-0.0245227	5.47894
2	TAS_fish08_t2_20	0.122975	0.0557872	0.452389
2	TAS_fish01_t3_20	0.125209	-0.0238484	4.72496
2	TAS_fish29_t4_20	0.127962	-0.12846	3.76991
2	TAS_fish36_t1_20	0.130991	-0.0349981	5.88106
2	TAS_fish33_t3_20	0.131085	0.12528	5.37841
2	TAS_fish40_t1_20	0.134398	-0.0169211	5.30301
2	TAS_fish31_t3_20	0.140972	-0.00912197	1.13097
2	TAS_fish45_t3_20	0.150789	0.146002	0.351858
2	TAS_fish29_t3_20	0.155183	0.0350199	2.18655
2	TAS_fish40_t2_20	0.165734	-0.0390224	5.47894
2	TAS_fish14_t1_20	0.180829	-0.147197	6.13239
2	TAS_fish43_t3_20	0.194068	0.0139817	5.55434
2	TAS_fish37_t3_20	0.2	-0.776219	1.73416
2	TAS_fish09_t4_20	0.200091	0.128095	0.27646
2	TAS_fish46_t2_20	0.207056	0.0401092	6.08212
2	TAS_fish02_t2_20	0.236017	0.243917	6.10726
2	TAS_fish44_t2_20	0.272074	0.266327	1.91009
2	TAS_fish41_t4_20	0.28843	-0.0588379	3.59398
2	TAS_fish25_t3_20	0.391519	-0.48042	0.0502655
2	TAS_fish50_t1_20	0.460516	0.29301	5.07681

## Sheet: Fig 3h
Figure 3h
	Rock solo (-/-)	MaxBend Values > 0.5 are considered escapes				Wildtype siblings (+/-)		MaxBend Values > 0.5 are considered escapes
Clutch	Fish name _ trial	maxBend				Clutch	Fish name _ trial	maxBend
1	TAS_fish03_t1_20	0				1	TAS_fish46_t1_20	0
1	TAS_fish35_36_t2	0				1	TAS_fish53_t2_20	0
1	TAS_fish51_52_t1fish2	0				1	TAS_fish20_t2_20	0
1	TAS_fish35_36_t3	0				1	TAS_fish58_t2_20	0
1	TAS_fish10_t2_20	0				1	TAS_fish53_t1_20	0
1	TAS_fish35_36_t3fish2	0				1	TAS_fish49_t3_20	0
1	TAS_fish31_32_t1	0				1	TAS_fish53_t3_20	0
1	TAS_fish59_60_t2fish2	0				1	TAS_fish50_t1_20	0
1	TAS_fish31_32_t3fish2	0				1	TAS_fish4_t1_202	0
1	TAS_fish43_44_t4	0				1	TAS_fish20_t3_20	0
1	TAS_fish51_52_t1	0				1	TAS_fish23_t1_20	0.0152464
1	TAS_fish31_32_t2fish2	0				1	TAS_fish8_t1_202	0.0190025
1	TAS_fish13_t1_20	0				1	TAS_fish20_t1_20	0.0258483
1	TAS_fish43_44_t1	0				1	TAS_fish19_t3_20	0.039672
1	TAS_fish10_t3_20	0				1	TAS_fish49_t2_20	0.0413854
1	TAS_fish43_44_t3fish2	0				1	TAS_fish34_t2_20	0.0419477
1	TAS_fish51_52_t2fish2	0				1	TAS_fish23_t3_20	0.0441708
1	TAS_fish55_56_t1fish2	0				1	TAS_fish11_t2_20	0.046194
1	TAS_fish35_36_t1	0				1	TAS_fish4_t2_202	0.0466295
1	TAS_fish31_32_t3	0				1	TAS_fish16_t1_20	0.0478482
1	TAS_fish47_48_t3	0				1	TAS_fish42_t3_20	0.0527823
1	TAS_fish47_48_t1	0				1	TAS_fish46_t2_20	0.057134
1	TAS_fish55_56_t1	0				1	TAS_fish27_t3_20	0.0612044
1	TAS_fish35_36_t2fish2	0				1	TAS_fish58_t3_20	0.0641011
1	TAS_fish9_t1_202	0				1	TAS_fish19_t1_20	0.0650869
1	TAS_fish35_36_t1fish2	0				1	TAS_fish57_t3_20	0.0666126
1	TAS_fish10_t1_20	0				1	TAS_fish24_t1_20	0.0680701
1	TAS_fish55_56_t2	0				1	TAS_fish38_t3_20	0.0756061
1	TAS_fish43_44_t4fish2	0				1	TAS_fish50_t2_20	0.0793905
1	TAS_fish43_44_t1fish2	0				1	TAS_fish45_t3_20	0.0811002
1	TAS_fish51_52_t2	0				1	TAS_fish19_t2_20	0.0821458
1	TAS_fish13_t2_20	0				1	TAS_fish27_t2_20	0.085615
1	TAS_fish31_32_t1fish2	0				1	TAS_fish11_t1_20	0.0879451
1	TAS_fish47_48_t1fish2	0				1	TAS_fish11_t3_20	0.0911344
1	TAS_fish55_56_t2fish2	0				1	TAS_fish45_t1_20	0.0925215
1	TAS_fish13_t3_20	0				1	TAS_fish33_t4_20	0.0965928
1	TAS_fish7_t3_202	0				1	TAS_fish16_t2_20	0.0995112
1	TAS_fish31_32_t2	0				1	TAS_fish42_t4_20	0.105829
1	TAS_fish51_52_t3	0				1	TAS_fish34_t1_20	0.106376
1	TAS_fish29_30_t3	0.0162033				1	TAS_fish45_t2_20	0.116437
1	TAS_fish7_t2_202	0.0316758				1	TAS_fish49_t1_20	0.119768
1	TAS_fish17_18_t2fish2	0.0403909				1	TAS_fish41_t2_20	0.124842
1	TAS_fish21_22_t3fish2	0.0484939				1	TAS_fish4_t3_202	0.146253
1	TAS_fish17_18_t2	0.0532099				1	TAS_fish58_t1_20	0.180291
1	TAS_fish17_18_t3	0.0549481				1	TAS_fish28_t2_20	0.181093
1	TAS_fish39_40_t2fish2	0.060457				1	TAS_fish14_t3_20	0.184588
1	TAS_fish59_60_t1	0.0680597				1	TAS_fish6_t1_202	0.21478
1	TAS_fish9_t3_202	0.0700239				1	TAS_fish14_t1_20	0.27811
1	TAS_fish17_18_t3fish2	0.0796993				1	TAS_fish27_t1_20	0.316936
1	TAS_fish03_t2_20	0.090021				1	TAS_fish57_t2_20	0.353153
1	TAS_fish21_22_t2fish2	0.0941043				1	TAS_fish54_t3_20	0.373487
1	TAS_fish21_22_t1fish2	0.0956574				1	TAS_fish28_t1_20	0.402968
1	TAS_fish47_48_t2fish2	0.103191				1	TAS_fish33_t3_20	0.414451
1	TAS_fish59_60_t2	0.107903				2	TAS_fish15_t4_20	0.380461
1	TAS_fish15_t2_20	0.108222				2	TAS_fish30_t2_20	0.374196
1	TAS_fish51_52_t3fish2	0.116198				2	TAS_fish46_t1_20	0.284772
1	TAS_fish21_22_t3	0.12818				2	TAS_fish24_t1_20	0.243372
1	TAS_fish9_t2_202	0.133446				2	TAS_fish12_t2_20	0.185869
1	TAS_fish5_t3_202	0.136167				2	TAS_fish16_t2_20	0.185741
1	TAS_fish25_26_t2	0.152836				2	TAS_fish08_t2_20	0.160386
1	TAS_fish5_t2_202	0.156171				2	TAS_fish08_t1_20	0.155162
1	TAS_fish59_60_t3	0.164564				2	TAS_fish20_t2_20	0.14509
1	TAS_fish39_40_t2	0.172205				2	TAS_fish02_t2_20	0.130881
1	TAS_fish21_22_t2	0.183682				2	TAS_fish04_t1_20	0.11369
1	TAS_fish21_22_t1	0.187413				2	TAS_fish46_t2_20	0.108566
1	TAS_fish03_t3_20	0.212292				2	TAS_fish12_t1_20	0.103784
1	TAS_fish59_60_t3fish2	0.294699				2	TAS_fish50_t1_20	0.0857293
1	TAS_fish39_40_t3fish2	0.321159				2	TAS_fish38_t2_20	0.0784007
1	TAS_fish5_t1_202	0.330908				2	TAS_fish28_t2_20	0.0751841
1	TAS_fish7_t1_202	0.360786				2	TAS_fish06_t1_20	0.0747822
1	TAS_fish25_26_t2fish2	0.397949				2	TAS_fish34_t1_20	0.0614209
2	TAS_fish07_t4_20	0.439315				2	TAS_fish42_t2_20	0.0568019
2	TAS_fish40_t1_20	0.405144				2	TAS_fish23_t4_20	0.0496977
2	TAS_fish48_t2_20	0.304747				2	TAS_fish04_t2_20	0.0453105
2	TAS_fish27_t3_20	0.2604				2	TAS_fish24_t2_20	0.0427164
2	TAS_fish25_t4_20	0.2				2	TAS_fish30_t1_20	0.0247524
2	TAS_fish32_t1_20	0.171707				2	TAS_fish20_t1_20	0.0211868
2	TAS_fish17_t4_20	0.170782				2	TAS_fish15_t3_20	0.0173085
2	TAS_fish32_t2_20	0.161457				2	TAS_fish28_t1_20	0.0120837
2	TAS_fish07_t3_20	0.149425				2	TAS_fish42_t1_20	0.00317114
2	TAS_fish39_t4_20	0.1324				2	TAS_fish38_t1_20	0
2	TAS_fish05_t4_20	0.129854
2	TAS_fish25_t3_20	0.118279				1	TAS_fish12_t3_20	0.706336
2	TAS_fish39_t5_20	0.107893				1	TAS_fish8_t3_202	0.80248
2	TAS_fish01_t3_20	0.1				1	TAS_fish42_t2_20	0.835238
2	TAS_fish09_t4_20	0.0747301				1	TAS_fish38_t1_20	0.9
2	TAS_fish43_t3_20	0.0331201				1	TAS_fish54_t2_20	0.979849
2	TAS_fish43_t4_20	0.0290718				1	TAS_fish24_t2_20	1.00061
2	TAS_fish03_t3_20	0				1	TAS_fish50_t3_20	1.04577
2	TAS_fish03_t4_20	0				1	TAS_fish38_t2_20	1.0808
2	TAS_fish10_t1_20	0				1	tas_fish24_te_20	1.12316
2	TAS_fish10_t2_20	0				1	TAS_fish33_t1_20	1.14889
2	TAS_fish13_t3_20	0				1	TAS_fish37_t3_20	1.23282
2	TAS_fish14_t2_20	0				1	TAS_fish41_t3_20	1.2357
2	TAS_fish17_t3_20	0				1	TAS_fish54_t1_20	1.23783
2	TAS_fish18_t1_20	0				1	TAS_fish33_t2_20	1.29303
2	TAS_fish18_t2_20	0				1	TAS_fish14_t2_20	1.31658
2	TAS_fish21_t3_20	0				1	TAS_fish6_t2_202	1.35042
2	TAS_fish21_t4_20	0				1	TAS_fish12_t1_20	1.38598
2	TAS_fish22_t1_20	0				1	TAS_fish34_t3_20	1.39059
2	TAS_fish22_t2_20	0				1	TAS_fish16_t3_20	1.40406
2	TAS_fish27_t4_20	0				1	TAS_fish41_t1_20	1.44605
2	TAS_fish31_t4_20	0				1	TAS_fish37_t1_20	1.50385
2	TAS_fish36_t1_20	0				1	TAS_fish12_t2_20	1.51913
2	TAS_fish40_t2_20	0				1	TAS_fish42_t1_20	1.6336
2	TAS_fish44_t1_20	0				1	TAS_fish6_t3_202	1.76977
2	TAS_fish44_t2_20	0				1	TAS_fish8_t2_202	1.86402
2	TAS_fish47_t3_20	0				1	TAS_fish37_t2_20	1.91899
2	TAS_fish48_t1_20	0				1	TAS_fish46_t3_20	1.93698
						1	TAS_fish57_t1_20	2.11776
1	TAS_fish17_18_t1fish2	0.697618				2	TAS_fish37_t3_20	1.42493
1	TAS_fish29_30_t2	0.750225				2	TAS_fish33_t4_20	1.29153
1	TAS_fish15_t1_20	0.892897				2	TAS_fish34_t2_20	1.2502
1	TAS_fish25_26_t1	0.955485				2	TAS_fish29_t4_20	1.23513
1	TAS_fish29_30_t2fish2	1.00075				2	TAS_fish45_t4_20	1.00688
1	TAS_fish17_18_t1	1.11941				2	TAS_fish06_t2_20	0.983753
1	TAS_fish25_26_t1fish2	1.18123				2	TAS_fish23_t3_20	0.96754
1	TAS_fish15_t3_20	1.48275				2	TAS_fish49_t3_20	0.914605
1	TAS_fish29_30_t3fish2	1.51568				2	TAS_fish41_t3_20	0.87723
1	TAS_fish39_40_t3	1.54687				2	TAS_fish50_t2_20	0.859984
1	TAS_fish43_44_t3	1.60857				2	TAS_fish11_t3_20	0.821464
1	TAS_fish47_48_t2	1.63739				2	TAS_fish41_t4_20	0.817953
1	TAS_fish47_48_t3fish2	1.7054				2	TAS_fish45_t3_20	0.779305
1	TAS_fish59_60_t1fish2	2.21393				2	TAS_fish29_t3_20	0.759449
2	TAS_fish09_t3_20	1.19319				2	TAS_fish19_t4_20	0.732853
2	TAS_fish01_t4_20	1.13249				2	TAS_fish19_t3_20	0.732723
2	TAS_fish35_t3_20	0.938655				2	TAS_fish02_t1_20	0.730887
2	TAS_fish26_t1_20	0.923711				2	TAS_fish11_t4_20	0.716455
2	TAS_fish26_t2_20	0.850511				2	TAS_fish33_t3_20	0.648937
2	TAS_fish35_t4_20	0.836369				2	TAS_fish49_t4_20	0.635892
2	TAS_fish36_t2_20	0.773869				2	TAS_fish16_t1_20	0.533308
2	TAS_fish13_t4_20	0.708659				2	TAS_fish37_t4_20	0.525029
2	TAS_fish05_t3_20	0.697967
2	TAS_fish14_t1_20	0.587907
2	TAS_fish47_t4_20	0.562134
2	TAS_fish31_t3_20	0.5

## Sheet: Fig. 5i, j
Fig. 5i, j
	Percentages for figure
		Striolar	Extrastriolar	Immature		Percentages represent the average of percentages across afferents, as shown in the table below
	Myelinated	58.9957	35.996	5.00828		Very similar results are obtained using counts instead of percentages
	Unmyelinated	10.3946	68.2927	21.3127
									Myelinated afferents
	# ribbons from each HC type	Ear_AnteriorMacula_R_01	Ear_AnteriorMacula_R_02	Ear_AnteriorMacula_R_03	Ear_AnteriorMacula_R_04	Ear_AnteriorMacula_R_05	Ear_AnteriorMacula_R_06	Ear_AnteriorMacula_R_07	Ear_AnteriorMacula_R_08	Ear_AnteriorMacula_R_09	Ear_AnteriorMacula_R_10	Ear_AnteriorMacula_R_11	Ear_AnteriorMacula_R_12	Ear_AnteriorMacula_R_13	Ear_AnteriorMacula_R_14	Ear_AnteriorMacula_R_15	Ear_AnteriorMacula_R_16	ear_anteriormacula_R_17	ear_anteriormacula_R_unmyelinated01	ear_anteriormacula_R_unmyelinated02	ear_anteriormacula_R_unmyelinated03	ear_anteriormacula_R_unmyelinated04	ear_anteriormacula_R_unmyelinated05	ear_anteriormacula_R_unmyelinated06	ear_anteriormacula_R_unmyelinated07	ear_anteriormacula_R_unmyelinated08	ear_anteriormacula_R_unmyelinated09	ear_anteriormacula_R_unmyelinated10	ear_anteriormacula_R_unmyelinated11	ear_anteriormacula_R_unmyelinated12	ear_anteriormacula_R_unmyelinated13	ear_anteriormacula_R_unmyelinated14	ear_anteriormacula_R_unmyelinated15	ear_anteriormacula_R_unmyelinated16	ear_anteriormacula_R_unmyelinated17	ear_anteriormacula_R_unmyelinated18	ear_anteriormacula_R_unmyelinated19	ear_anteriormacula_R_unmyelinated20	ear_anteriormacula_R_unmyelinated21	ear_anteriormacula_R_unmyelinated22	ear_anteriormacula_R_unmyelinated23	ear_anteriormacula_R_unmyelinated24	ear_anteriormacula_R_unmyelinated25	ear_anteriormacula_R_unmyelinated26	ear_anteriormacula_R_unmyelinated27	ear_anteriormacula_R_unmyelinated28	ear_anteriormacula_R_unmyelinated29	ear_anteriormacula_R_unmyelinated30	ear_anteriormacula_R_unmyelinated31
	Striolar	16	14	8	0	23	11	4	0	16	8	17	13	16	12	19	13	0	5	0	0	0	0	0	6	0	0	0	0	3	1	7	0	8	1	9	0		0	0	0	0	0	0	0	0	0	0	0
	Extrastriolar	4	1	26	16	10	12	14	14	3	6	5	5	1	0	5	2	10	3	4	1	11	8	6	0	0	10	0	1	3	4	0	2	0	0	1	5		8	6	15	9	2	3	10	7	12	11	12
	Immature	0	0	0	0	0	0	1	4	0	3	0	2	0	4	0	0	1	0	0	0	0	0	0	1	2	0	2	3	0	0	0	0	0	4	0	0		0	2	0	0	5	0	0	0	0	0	0
	Percent from
	Striolar	80	93.3333	23.5294	0	69.697	47.8261	21.0526	0	84.2105	47.0588	77.2727	65	94.1176	75	79.1667	86.6667	0	62.5	0	0	0	0	0	85.7143	0	0	0	0	50	20	100	0	100	20	90	0		0	0	0	0	0	0	0	0	0	0	0
	Extrastriolar	20	6.66667	76.4706	100	30.303	52.1739	73.6842	77.7778	15.7895	35.2941	22.7273	25	5.88235	0	20.8333	13.3333	90.9091	37.5	100	100	100	100	100	0	0	100	0	25	50	80	0	100	0	0	10	100		100	75	100	100	28.5714	100	100	100	100	100	100
	Immature	0	0	0	0	0	0	5.26316	22.2222	0	17.6471	0	10	0	25	0	0	9.09091	0	0	0	0	0	0	14.2857	100	0	100	75	0	0	0	0	0	80	0	0		0	25	0	0	71.4286	0	0	0	0	0	0
																	Myelinated average	Unmyelinated average
																Striolar	58.9957	10.3946
																Extrastriolar	35.996	68.2927
																Immature	5.00828	21.3127
																																						excluded, no soma
X position of each afferent		353565	345841	351650	351877	357958	359313	358706	348899	351211	367725	352900	367957	357921	350431	357546	342096	365610	341998	341598	336550	344149	347202	345600	351110	335249	350571	349257	338151	345303	365888	355346	345289	347122	346950	350361	341621		341120	333531	347266	343011	336770	340554	343233	348891	351519	346519	347117
(mediolateral axis; higher numbers are more lateral)
Numbers are in nm
[truncated: 59 more columns]

[truncated: 1 more sheets: Fig. 6b, c]
