# Supplementary material for: Organization of the gravity-sensing system in zebrafish
Source: Nat Commun. 2022 Aug 27;13:5060. doi: 10.1038/s41467-022-32824-w (PMC9420129; doi:10.1038/s41467-022-32824-w)
Supplement: Supplementary file 11 — Source Data [file 41467_2022_32824_MOESM11_ESM.zip › JSON files/Fig 3c_Mauthner,commissural.json]

[
 {
  "skeleton_id": 26482,
  "color": "#000000",
  "opacity": 1
 },
 {
  "skeleton_id": 43079,
  "color": "#2c9dff",
  "opacity": 1
 },
 {
  "skeleton_id": 5020,
  "color": "#ff0202",
  "opacity": 1
 },
 {
  "skeleton_id": 25938,
  "color": "#ff0202",
  "opacity": 1
 },
 {
  "skeleton_id": 26979,
  "color": "#de1f0c",
  "opacity": 1
 },
 {
  "skeleton_id": 46052,
  "color": "#ff0202",
  "opacity": 1
 }
]
