# Supplementary material for: Organization of the gravity-sensing system in zebrafish
Source: Nat Commun. 2022 Aug 27;13:5060. doi: 10.1038/s41467-022-32824-w (PMC9420129; doi:10.1038/s41467-022-32824-w)
Supplement: Supplementary file 11 — Source Data [file 41467_2022_32824_MOESM11_ESM.zip › JSON files/Fig 6a_EscapeAfferents.json]

[
 {
  "skeleton_id": 43977,
  "color": "#000000",
  "opacity": 1
 },
 {
  "skeleton_id": 48630,
  "color": "#000000",
  "opacity": 1
 },
 {
  "skeleton_id": 24997,
  "color": "#000000",
  "opacity": 1
 },
 {
  "skeleton_id": 21092,
  "color": "#000000",
  "opacity": 1
 },
 {
  "skeleton_id": 58618,
  "color": "#000000",
  "opacity": 1
 },
 {
  "skeleton_id": 40638,
  "color": "#000000",
  "opacity": 1
 },
 {
  "skeleton_id": 7592,
  "color": "#000000",
  "opacity": 1
 },
 {
  "skeleton_id": 16313,
  "color": "#000000",
  "opacity": 1
 },
 {
  "skeleton_id": 43649,
  "color": "#000000",
  "opacity": 1
 },
 {
  "skeleton_id": 54584,
  "color": "#000000",
  "opacity": 1
 },
 {
  "skeleton_id": 37167,
  "color": "#000000",
  "opacity": 1
 },
 {
  "skeleton_id": 9159,
  "color": "#000000",
  "opacity": 1
 },
 {
  "skeleton_id": 18234,
  "color": "#000000",
  "opacity": 1
 },
 {
  "skeleton_id": 64546,
  "color": "#acaeac",
  "opacity": 1
 },
 {
  "skeleton_id": 64653,
  "color": "#acaeac",
  "opacity": 1
 },
 {
  "skeleton_id": 64677,
  "color": "#acaeac",
  "opacity": 1
 },
 {
  "skeleton_id": 64722,
  "color": "#acaeac",
  "opacity": 1
 },
 {
  "skeleton_id": 64776,
  "color": "#acaeac",
  "opacity": 1
 },
 {
  "skeleton_id": 65259,
  "color": "#acaeac",
  "opacity": 1
 },
 {
  "skeleton_id": 65701,
  "color": "#acaeac",
  "opacity": 1
 },
 {
  "skeleton_id": 66374,
  "color": "#acaeac",
  "opacity": 1
 },
 {
  "skeleton_id": 66908,
  "color": "#acaeac",
  "opacity": 1
 },
 {
  "skeleton_id": 66815,
  "color": "#acaeac",
  "opacity": 1
 },
 {
  "skeleton_id": 64662,
  "color": "#acaeac",
  "opacity": 1
 }
]
