# Supplementary material for: Organization of the gravity-sensing system in zebrafish
Source: Nat Commun. 2022 Aug 27;13:5060. doi: 10.1038/s41467-022-32824-w (PMC9420129; doi:10.1038/s41467-022-32824-w)
Supplement: Supplementary file 11 — Source Data [file 41467_2022_32824_MOESM11_ESM.zip › JSON files/Fig 4c_VSneurons.json]

[
 {
  "skeleton_id": 42756,
  "color":"#2C9DFF",
  "opacity": 1
 },
 {
  "skeleton_id": 19883,
  "color":"#2C9DFF",
  "opacity": 1
 },
 {
  "skeleton_id": 53663,
  "color":"#2C9DFF",
  "opacity": 1
 },
 {
  "skeleton_id": 35370,
  "color":"#026CC7",
  "opacity": 1
 },
 {
  "skeleton_id": 58328,
  "color":"#2C9DFF",
  "opacity": 1
 },
 {
  "skeleton_id": 46810,
  "color":"#2C9DFF",
  "opacity": 1
 },
 {
  "skeleton_id": 48937,
  "color":"#2C9DFF",
  "opacity": 1
 },
 {
  "skeleton_id": 10657,
  "color":"#2C9DFF",
  "opacity": 1
 },
 {
  "skeleton_id": 31231,
  "color":"#026CC7",
  "opacity": 1
 },
 {
  "skeleton_id": 33066,
  "color":"#026CC7",
  "opacity": 1
 },
 {
  "skeleton_id": 49875,
  "color":"#2C9DFF",
  "opacity": 1
 },
 {
  "skeleton_id": 57400,
  "color":"#2C9DFF",
  "opacity": 1
 },
 {
  "skeleton_id": 62498,
  "color":"#2C9DFF",
  "opacity": 1
 },
 {
  "skeleton_id": 62592,
  "color":"#2C9DFF",
  "opacity": 1
 },
 {
  "skeleton_id": 70536,
  "color":"#FFAA3A",
  "opacity": 1
 },
 {
  "skeleton_id": 70274,
  "color":"#FFAA3A",
  "opacity": 1
 },
 {
  "skeleton_id": 71192,
  "color":"#FFAA3A",
  "opacity": 1
 },
 {
  "skeleton_id": 71199,
  "color":"#2C9DFF",
  "opacity": 1
 },
 {
  "skeleton_id": 71247,
  "color":"#2C9DFF",
  "opacity": 1
 }
]
