# Supplementary material for: Organization of the gravity-sensing system in zebrafish
Source: Nat Commun. 2022 Aug 27;13:5060. doi: 10.1038/s41467-022-32824-w (PMC9420129; doi:10.1038/s41467-022-32824-w)
Supplement: Supplementary file 11 — Source Data [file 41467_2022_32824_MOESM11_ESM.zip › JSON files/Fig 4a,b_VORneurons.json]

[
 {
  "skeleton_id": 62128,
  "color":"#FFAA3A",
  "opacity": 1
 },
 {
  "skeleton_id": 11092,
  "color":"#FFAA3A",
  "opacity": 1
 },
 {
  "skeleton_id": 70219,
  "color":"#FFAA3A",
  "opacity": 1
 },
 {
  "skeleton_id": 62080,
  "color":"#2C9DFF",
  "opacity": 1
 },
 {
  "skeleton_id": 71880,
  "color":"#2C9DFF",
  "opacity": 1
 },
 {
  "skeleton_id": 75300,
  "color":"#FFAA3A",
  "opacity": 1
 },
 {
  "skeleton_id": 62092,
  "color":"#2C9DFF",
  "opacity": 1
 },
 {
  "skeleton_id": 82671,
  "color":"#026CC7",
  "opacity": 1
 },
 {
  "skeleton_id": 74800,
  "color":"#DE1F0C",
  "opacity": 1
 },
 {
  "skeleton_id": 15589,
  "color":"#FFAA3A",
  "opacity": 1
 },
 {
  "skeleton_id": 71887,
  "color":"#026CC7",
  "opacity": 1
 },
 {
  "skeleton_id": 50860,
  "color":"#026CC7",
  "opacity": 1
 },
 {
  "skeleton_id": 20732,
  "color":"#2C9DFF",
  "opacity": 1
 },
 {
  "skeleton_id": 8100,
  "color":"#2C9DFF",
  "opacity": 1
 },
 {
  "skeleton_id": 71289,
  "color":"#2C9DFF",
  "opacity": 1
 },
 {
  "skeleton_id": 47346,
  "color":"#FFAA3A",
  "opacity": 1
 },
 {
  "skeleton_id": 49946,
  "color":"#FFAA3A",
  "opacity": 1
 },
 {
  "skeleton_id": 70235,
  "color":"#FFAA3A",
  "opacity": 1
 },
 {
  "skeleton_id": 70481,
  "color":"#FFAA3A",
  "opacity": 1
 },
 {
  "skeleton_id": 70502,
  "color":"#FFAA3A",
  "opacity": 1
 },
 {
  "skeleton_id": 71263,
  "color":"#2C9DFF",
  "opacity": 1
 },
 {
  "skeleton_id": 71281,
  "color":"#2C9DFF",
  "opacity": 1
 },
 {
  "skeleton_id": 71305,
  "color":"#2C9DFF",
  "opacity": 1
 }
]
