# Supplementary material for: Organization of the gravity-sensing system in zebrafish
Source: Nat Commun. 2022 Aug 27;13:5060. doi: 10.1038/s41467-022-32824-w (PMC9420129; doi:10.1038/s41467-022-32824-w)
Supplement: Supplementary file 11 — Source Data [file 41467_2022_32824_MOESM11_ESM.zip › JSON files/Fig 6d_VSsubtypes.json]

[
 {
  "skeleton_id": 42756,
  "color": "#02b998",
  "opacity": 1
 },
 {
  "skeleton_id": 19883,
  "color": "#02897d",
  "opacity": 1
 },
 {
  "skeleton_id": 53663,
  "color": "#03d9c7",
  "opacity": 1
 },
 {
  "skeleton_id": 35370,
  "color": "#a8a9a3",
  "opacity": 1
 },
 {
  "skeleton_id": 58328,
  "color": "#c3c3c3",
  "opacity": 1
 },
 {
  "skeleton_id": 46810,
  "color": "#d9d9d9",
  "opacity": 1
 },
 {
  "skeleton_id": 48937,
  "color": "#bdbdbd",
  "opacity": 1
 },
 {
  "skeleton_id": 10657,
  "color": "#969696",
  "opacity": 1
 },
 {
  "skeleton_id": 31231,
  "color": "#737373",
  "opacity": 1
 },
 {
  "skeleton_id": 33066,
  "color": "#525252",
  "opacity": 1
 },
 {
  "skeleton_id": 49875,
  "color": "#656565",
  "opacity": 1
 },
 {
  "skeleton_id": 57400,
  "color": "#949d96",
  "opacity": 1
 },
 {
  "skeleton_id": 62498,
  "color": "#a8a9a3",
  "opacity": 1
 },
 {
  "skeleton_id": 62592,
  "color": "#cbcbcb",
  "opacity": 1
 },
 {
  "skeleton_id": 70536,
  "color": "#ababab",
  "opacity": 1
 },
 {
  "skeleton_id": 70274,
  "color": "#5d2c34",
  "opacity": 1
 },
 {
  "skeleton_id": 71192,
  "color": "#a31c39",
  "opacity": 1
 },
 {
  "skeleton_id": 71199,
  "color": "#5a0f26",
  "opacity": 1
 },
 {
  "skeleton_id": 71247,
  "color": "#831640",
  "opacity": 1
 }
]
