# Supplementary material for: Organization of the gravity-sensing system in zebrafish
Source: Nat Commun. 2022 Aug 27;13:5060. doi: 10.1038/s41467-022-32824-w (PMC9420129; doi:10.1038/s41467-022-32824-w)
Supplement: Supplementary file 11 — Source Data [file 41467_2022_32824_MOESM11_ESM.zip › JSON files/Fig 6a_VSafferents.json]

[
 {
  "skeleton_id": 43977,
  "color": "#000000",
  "opacity": 1
 },
 {
  "skeleton_id": 48630,
  "color": "#000000",
  "opacity": 1
 },
 {
  "skeleton_id": 24997,
  "color": "#000000",
  "opacity": 1
 },
 {
  "skeleton_id": 21092,
  "color": "#000000",
  "opacity": 1
 },
 {
  "skeleton_id": 58618,
  "color": "#000000",
  "opacity": 1
 },
 {
  "skeleton_id": 40638,
  "color": "#000000",
  "opacity": 1
 },
 {
  "skeleton_id": 20785,
  "color": "#000000",
  "opacity": 1
 },
 {
  "skeleton_id": 7592,
  "color": "#000000",
  "opacity": 1
 },
 {
  "skeleton_id": 16313,
  "color": "#000000",
  "opacity": 1
 },
 {
  "skeleton_id": 52720,
  "color": "#000000",
  "opacity": 1
 },
 {
  "skeleton_id": 54584,
  "color": "#000000",
  "opacity": 1
 },
 {
  "skeleton_id": 9159,
  "color": "#000000",
  "opacity": 1
 },
 {
  "skeleton_id": 64610,
  "color": "#acaeac",
  "opacity": 1
 },
 {
  "skeleton_id": 64372,
  "color": "#acaeac",
  "opacity": 1
 },
 {
  "skeleton_id": 64445,
  "color": "#acaeac",
  "opacity": 1
 },
 {
  "skeleton_id": 64504,
  "color": "#acaeac",
  "opacity": 1
 },
 {
  "skeleton_id": 64514,
  "color": "#acaeac",
  "opacity": 1
 },
 {
  "skeleton_id": 64523,
  "color": "#acaeac",
  "opacity": 1
 },
 {
  "skeleton_id": 64546,
  "color": "#acaeac",
  "opacity": 1
 },
 {
  "skeleton_id": 64556,
  "color": "#acaeac",
  "opacity": 1
 },
 {
  "skeleton_id": 64566,
  "color": "#acaeac",
  "opacity": 1
 },
 {
  "skeleton_id": 64619,
  "color": "#acaeac",
  "opacity": 1
 },
 {
  "skeleton_id": 64677,
  "color": "#acaeac",
  "opacity": 1
 },
 {
  "skeleton_id": 64722,
  "color": "#acaeac",
  "opacity": 1
 },
 {
  "skeleton_id": 64776,
  "color": "#acaeac",
  "opacity": 1
 },
 {
  "skeleton_id": 64902,
  "color": "#acaeac",
  "opacity": 1
 },
 {
  "skeleton_id": 65165,
  "color": "#acaeac",
  "opacity": 1
 },
 {
  "skeleton_id": 65295,
  "color": "#acaeac",
  "opacity": 1
 },
 {
  "skeleton_id": 65351,
  "color": "#acaeac",
  "opacity": 1
 },
 {
  "skeleton_id": 65371,
  "color": "#acaeac",
  "opacity": 1
 },
 {
  "skeleton_id": 65427,
  "color": "#acaeac",
  "opacity": 1
 },
 {
  "skeleton_id": 65478,
  "color": "#acaeac",
  "opacity": 1
 },
 {
  "skeleton_id": 65490,
  "color": "#acaeac",
  "opacity": 1
 },
 {
  "skeleton_id": 65552,
  "color": "#acaeac",
  "opacity": 1
 },
 {
  "skeleton_id": 65573,
  "color": "#acaeac",
  "opacity": 1
 },
 {
  "skeleton_id": 65661,
  "color": "#acaeac",
  "opacity": 1
 },
 {
  "skeleton_id": 65676,
  "color": "#acaeac",
  "opacity": 1
 },
 {
  "skeleton_id": 65701,
  "color": "#acaeac",
  "opacity": 1
 },
 {
  "skeleton_id": 65793,
  "color": "#acaeac",
  "opacity": 1
 },
 {
  "skeleton_id": 65923,
  "color": "#acaeac",
  "opacity": 1
 },
 {
  "skeleton_id": 65966,
  "color": "#acaeac",
  "opacity": 1
 },
 {
  "skeleton_id": 66012,
  "color": "#acaeac",
  "opacity": 1
 },
 {
  "skeleton_id": 65939,
  "color": "#acaeac",
  "opacity": 1
 },
 {
  "skeleton_id": 66044,
  "color": "#acaeac",
  "opacity": 1
 },
 {
  "skeleton_id": 66095,
  "color": "#acaeac",
  "opacity": 1
 },
 {
  "skeleton_id": 66121,
  "color": "#acaeac",
  "opacity": 1
 },
 {
  "skeleton_id": 66209,
  "color": "#acaeac",
  "opacity": 1
 },
 {
  "skeleton_id": 66255,
  "color": "#acaeac",
  "opacity": 1
 },
 {
  "skeleton_id": 66341,
  "color": "#acaeac",
  "opacity": 1
 },
 {
  "skeleton_id": 66444,
  "color": "#acaeac",
  "opacity": 1
 },
 {
  "skeleton_id": 66616,
  "color": "#acaeac",
  "opacity": 1
 },
 {
  "skeleton_id": 66627,
  "color": "#acaeac",
  "opacity": 1
 },
 {
  "skeleton_id": 66678,
  "color": "#acaeac",
  "opacity": 1
 },
 {
  "skeleton_id": 66784,
  "color": "#acaeac",
  "opacity": 1
 },
 {
  "skeleton_id": 67001,
  "color": "#acaeac",
  "opacity": 1
 },
 {
  "skeleton_id": 67121,
  "color": "#acaeac",
  "opacity": 1
 },
 {
  "skeleton_id": 66815,
  "color": "#acaeac",
  "opacity": 1
 },
 {
  "skeleton_id": 65896,
  "color": "#acaeac",
  "opacity": 1
 },
 {
  "skeleton_id": 66248,
  "color": "#acaeac",
  "opacity": 1
 },
 {
  "skeleton_id": 65753,
  "color": "#acaeac",
  "opacity": 1
 },
 {
  "skeleton_id": 65954,
  "color": "#acaeac",
  "opacity": 1
 },
 {
  "skeleton_id": 65959,
  "color": "#acaeac",
  "opacity": 1
 },
 {
  "skeleton_id": 66474,
  "color": "#acaeac",
  "opacity": 1
 }
]
