# Supplementary material for: Organization of the gravity-sensing system in zebrafish
Source: Nat Commun. 2022 Aug 27;13:5060. doi: 10.1038/s41467-022-32824-w (PMC9420129; doi:10.1038/s41467-022-32824-w)
Supplement: Supplementary file 11 — Source Data [file 41467_2022_32824_MOESM11_ESM.zip › JSON files/Fig 1e,f,g_all_reconstructions.json]

[
 {
  "skeleton_id": 62662,
  "color": "#a6a6a4",
  "opacity": 1
 },
 {
  "skeleton_id": 62678,
  "color": "#a6a6a4",
  "opacity": 1
 },
 {
  "skeleton_id": 62997,
  "color": "#a6a6a4",
  "opacity": 1
 },
 {
  "skeleton_id": 62717,
  "color": "#a6a6a4",
  "opacity": 1
 },
 {
  "skeleton_id": 62728,
  "color": "#a6a6a4",
  "opacity": 1
 },
 {
  "skeleton_id": 62754,
  "color": "#a6a6a4",
  "opacity": 1
 },
 {
  "skeleton_id": 62765,
  "color": "#a6a6a4",
  "opacity": 1
 },
 {
  "skeleton_id": 62791,
  "color": "#a6a6a4",
  "opacity": 1
 },
 {
  "skeleton_id": 62843,
  "color": "#a6a6a4",
  "opacity": 1
 },
 {
  "skeleton_id": 67047,
  "color": "#a6a6a4",
  "opacity": 1
 },
 {
  "skeleton_id": 62854,
  "color": "#a6a6a4",
  "opacity": 1
 },
 {
  "skeleton_id": 62895,
  "color": "#a6a6a4",
  "opacity": 1
 },
 {
  "skeleton_id": 62950,
  "color": "#a6a6a4",
  "opacity": 1
 },
 {
  "skeleton_id": 62961,
  "color": "#a6a6a4",
  "opacity": 1
 },
 {
  "skeleton_id": 63014,
  "color": "#a6a6a4",
  "opacity": 1
 },
 {
  "skeleton_id": 63022,
  "color": "#a6a6a4",
  "opacity": 1
 },
 {
  "skeleton_id": 63040,
  "color": "#a6a6a4",
  "opacity": 1
 },
 {
  "skeleton_id": 63062,
  "color": "#a6a6a4",
  "opacity": 1
 },
 {
  "skeleton_id": 63089,
  "color": "#a6a6a4",
  "opacity": 1
 },
 {
  "skeleton_id": 63103,
  "color": "#a6a6a4",
  "opacity": 1
 },
 {
  "skeleton_id": 63122,
  "color": "#a6a6a4",
  "opacity": 1
 },
 {
  "skeleton_id": 62815,
  "color": "#a6a6a4",
  "opacity": 1
 },
 {
  "skeleton_id": 63630,
  "color": "#a6a6a4",
  "opacity": 1
 },
 {
  "skeleton_id": 63617,
  "color": "#a6a6a4",
  "opacity": 1
 },
 {
  "skeleton_id": 63608,
  "color": "#a6a6a4",
  "opacity": 1
 },
 {
  "skeleton_id": 63570,
  "color": "#a6a6a4",
  "opacity": 1
 },
 {
  "skeleton_id": 63653,
  "color": "#a6a6a4",
  "opacity": 1
 },
 {
  "skeleton_id": 63685,
  "color": "#a6a6a4",
  "opacity": 1
 },
 {
  "skeleton_id": 63708,
  "color": "#a6a6a4",
  "opacity": 1
 },
 {
  "skeleton_id": 63771,
  "color": "#a6a6a4",
  "opacity": 1
 },
 {
  "skeleton_id": 63789,
  "color": "#a6a6a4",
  "opacity": 1
 },
 {
  "skeleton_id": 63807,
  "color": "#a6a6a4",
  "opacity": 1
 },
 {
  "skeleton_id": 63828,
  "color": "#a6a6a4",
  "opacity": 1
 },
 {
  "skeleton_id": 63851,
  "color": "#a6a6a4",
  "opacity": 1
 },
 {
  "skeleton_id": 67108,
  "color": "#a6a6a4",
  "opacity": 1
 },
 {
  "skeleton_id": 63892,
  "color": "#a6a6a4",
  "opacity": 1
 },
 {
  "skeleton_id": 63929,
  "color": "#a6a6a4",
  "opacity": 1
 },
 {
  "skeleton_id": 63937,
  "color": "#a6a6a4",
  "opacity": 1
 },
 {
  "skeleton_id": 63945,
  "color": "#a6a6a4",
  "opacity": 1
 },
 {
  "skeleton_id": 63953,
  "color": "#a6a6a4",
  "opacity": 1
 },
 {
  "skeleton_id": 63961,
  "color": "#a6a6a4",
  "opacity": 1
 },
 {
  "skeleton_id": 63969,
  "color": "#a6a6a4",
  "opacity": 1
 },
 {
  "skeleton_id": 63977,
  "color": "#a6a6a4",
  "opacity": 1
 },
 {
  "skeleton_id": 63985,
  "color": "#a6a6a4",
  "opacity": 1
 },
 {
  "skeleton_id": 63993,
  "color": "#a6a6a4",
  "opacity": 1
 },
 {
  "skeleton_id": 64001,
  "color": "#a6a6a4",
  "opacity": 1
 },
 {
  "skeleton_id": 64009,
  "color": "#a6a6a4",
  "opacity": 1
 },
 {
  "skeleton_id": 64017,
  "color": "#a6a6a4",
  "opacity": 1
 },
 {
  "skeleton_id": 64025,
  "color": "#a6a6a4",
  "opacity": 1
 },
 {
  "skeleton_id": 64033,
  "color": "#a6a6a4",
  "opacity": 1
 },
 {
  "skeleton_id": 64041,
  "color": "#a6a6a4",
  "opacity": 1
 },
 {
  "skeleton_id": 64049,
  "color": "#a6a6a4",
  "opacity": 1
 },
 {
  "skeleton_id": 64057,
  "color": "#a6a6a4",
  "opacity": 1
 },
 {
  "skeleton_id": 64065,
  "color": "#a6a6a4",
  "opacity": 1
 },
 {
  "skeleton_id": 64073,
  "color": "#a6a6a4",
  "opacity": 1
 },
 {
  "skeleton_id": 64081,
  "color": "#a6a6a4",
  "opacity": 1
 },
 {
  "skeleton_id": 64089,
  "color": "#a6a6a4",
  "opacity": 1
 },
 {
  "skeleton_id": 64099,
  "color": "#a6a6a4",
  "opacity": 1
 },
 {
  "skeleton_id": 64107,
  "color": "#a6a6a4",
  "opacity": 1
 },
 {
  "skeleton_id": 64115,
  "color": "#a6a6a4",
  "opacity": 1
 },
 {
  "skeleton_id": 64123,
  "color": "#a6a6a4",
  "opacity": 1
 },
 {
  "skeleton_id": 64133,
  "color": "#a6a6a4",
  "opacity": 1
 },
 {
  "skeleton_id": 64141,
  "color": "#a6a6a4",
  "opacity": 1
 },
 {
  "skeleton_id": 64149,
  "color": "#a6a6a4",
  "opacity": 1
 },
 {
  "skeleton_id": 64157,
  "color": "#a6a6a4",
  "opacity": 1
 },
 {
  "skeleton_id": 64165,
  "color": "#a6a6a4",
  "opacity": 1
 },
 {
  "skeleton_id": 64173,
  "color": "#a6a6a4",
  "opacity": 1
 },
 {
  "skeleton_id": 64181,
  "color": "#a6a6a4",
  "opacity": 1
 },
 {
  "skeleton_id": 64189,
  "color": "#a6a6a4",
  "opacity": 1
 },
 {
  "skeleton_id": 64197,
  "color": "#a6a6a4",
  "opacity": 1
 },
 {
  "skeleton_id": 64205,
  "color": "#a6a6a4",
  "opacity": 1
 },
 {
  "skeleton_id": 64213,
  "color": "#a6a6a4",
  "opacity": 1
 },
 {
  "skeleton_id": 64221,
  "color": "#a6a6a4",
  "opacity": 1
 },
 {
  "skeleton_id": 64229,
  "color": "#a6a6a4",
  "opacity": 1
 },
 {
  "skeleton_id": 64237,
  "color": "#a6a6a4",
  "opacity": 1
 },
 {
  "skeleton_id": 64245,
  "color": "#a6a6a4",
  "opacity": 1
 },
 {
  "skeleton_id": 64253,
  "color": "#a6a6a4",
  "opacity": 1
 },
 {
  "skeleton_id": 64261,
  "color": "#a6a6a4",
  "opacity": 1
 },
 {
  "skeleton_id": 64269,
  "color": "#a6a6a4",
  "opacity": 1
 },
 {
  "skeleton_id": 64277,
  "color": "#a6a6a4",
  "opacity": 1
 },
 {
  "skeleton_id": 64285,
  "color": "#a6a6a4",
  "opacity": 1
 },
 {
  "skeleton_id": 64293,
  "color": "#a6a6a4",
  "opacity": 1
 },
 {
  "skeleton_id": 64301,
  "color": "#a6a6a4",
  "opacity": 1
 },
 {
  "skeleton_id": 64309,
  "color": "#a6a6a4",
  "opacity": 1
 },
 {
  "skeleton_id": 66958,
  "color": "#a6a6a4",
  "opacity": 1
 },
 {
  "skeleton_id": 66994,
  "color": "#a6a6a4",
  "opacity": 1
 },
 {
  "skeleton_id": 67091,
  "color": "#a6a6a4",
  "opacity": 1
 },
 {
  "skeleton_id": 67157,
  "color": "#a6a6a4",
  "opacity": 1
 },
 {
  "skeleton_id": 63592,
  "color": "#a6a6a4",
  "opacity": 1
 },
 {
  "skeleton_id": 67188,
  "color": "#a6a6a4",
  "opacity": 1
 },
 {
  "skeleton_id": 67452,
  "color": "#a6a6a4",
  "opacity": 1
 },
 {
  "skeleton_id": 43977,
  "color": "#f7fcf5",
  "opacity": 1
 },
 {
  "skeleton_id": 48630,
  "color": "#e5f5e0",
  "opacity": 1
 },
 {
  "skeleton_id": 24997,
  "color": "#c7e9c0",
  "opacity": 1
 },
 {
  "skeleton_id": 23908,
  "color": "#a1d99b",
  "opacity": 1
 },
 {
  "skeleton_id": 21092,
  "color": "#74c476",
  "opacity": 1
 },
 {
  "skeleton_id": 58618,
  "color": "#41ab5d",
  "opacity": 1
 },
 {
  "skeleton_id": 40638,
  "color": "#238b45",
  "opacity": 1
 },
 {
  "skeleton_id": 20785,
  "color": "#006d2c",
  "opacity": 1
 },
 {
  "skeleton_id": 7592,
  "color": "#00441b",
  "opacity": 1
 },
 {
  "skeleton_id": 16313,
  "color": "#f7fcf5",
  "opacity": 1
 },
 {
  "skeleton_id": 43649,
  "color": "#e5f5e0",
  "opacity": 1
 },
 {
  "skeleton_id": 52720,
  "color": "#c7e9c0",
  "opacity": 1
 },
 {
  "skeleton_id": 54584,
  "color": "#a1d99b",
  "opacity": 1
 },
 {
  "skeleton_id": 37167,
  "color": "#74c476",
  "opacity": 1
 },
 {
  "skeleton_id": 9159,
  "color": "#41ab5d",
  "opacity": 1
 },
 {
  "skeleton_id": 18234,
  "color": "#238b45",
  "opacity": 1
 },
 {
  "skeleton_id": 64610,
  "color": "#006d2c",
  "opacity": 1
 },
 {
  "skeleton_id": 64372,
  "color": "#00441b",
  "opacity": 1
 },
 {
  "skeleton_id": 64445,
  "color": "#f7fcf5",
  "opacity": 1
 },
 {
  "skeleton_id": 64462,
  "color": "#e5f5e0",
  "opacity": 1
 },
 {
  "skeleton_id": 64504,
  "color": "#c7e9c0",
  "opacity": 1
 },
 {
  "skeleton_id": 64514,
  "color": "#a1d99b",
  "opacity": 1
 },
 {
  "skeleton_id": 64523,
  "color": "#74c476",
  "opacity": 1
 },
 {
  "skeleton_id": 64546,
  "color": "#41ab5d",
  "opacity": 1
 },
 {
  "skeleton_id": 64556,
  "color": "#238b45",
  "opacity": 1
 },
 {
  "skeleton_id": 64566,
  "color": "#006d2c",
  "opacity": 1
 },
 {
  "skeleton_id": 64619,
  "color": "#00441b",
  "opacity": 1
 },
 {
  "skeleton_id": 64630,
  "color": "#f7fcf5",
  "opacity": 1
 },
 {
  "skeleton_id": 64641,
  "color": "#e5f5e0",
  "opacity": 1
 },
 {
  "skeleton_id": 64653,
  "color": "#c7e9c0",
  "opacity": 1
 },
 {
  "skeleton_id": 64677,
  "color": "#a1d99b",
  "opacity": 1
 },
 {
  "skeleton_id": 64702,
  "color": "#74c476",
  "opacity": 1
 },
 {
  "skeleton_id": 64722,
  "color": "#41ab5d",
  "opacity": 1
 },
 {
  "skeleton_id": 64744,
  "color": "#238b45",
  "opacity": 1
 },
 {
  "skeleton_id": 64776,
  "color": "#006d2c",
  "opacity": 1
 },
 {
  "skeleton_id": 64859,
  "color": "#00441b",
  "opacity": 1
 },
 {
  "skeleton_id": 64869,
  "color": "#f7fcf5",
  "opacity": 1
 },
 {
  "skeleton_id": 64876,
  "color": "#e5f5e0",
  "opacity": 1
 },
 {
  "skeleton_id": 64902,
  "color": "#c7e9c0",
  "opacity": 1
 },
 {
  "skeleton_id": 64926,
  "color": "#a1d99b",
  "opacity": 1
 },
 {
  "skeleton_id": 64939,
  "color": "#74c476",
  "opacity": 1
 },
 {
  "skeleton_id": 64946,
  "color": "#41ab5d",
  "opacity": 1
 },
 {
  "skeleton_id": 67423,
  "color": "#238b45",
  "opacity": 1
 },
 {
  "skeleton_id": 64962,
  "color": "#006d2c",
  "opacity": 1
 },
 {
  "skeleton_id": 65026,
  "color": "#00441b",
  "opacity": 1
 },
 {
  "skeleton_id": 65037,
  "color": "#f7fcf5",
  "opacity": 1
 },
 {
  "skeleton_id": 65078,
  "color": "#e5f5e0",
  "opacity": 1
 },
 {
  "skeleton_id": 65113,
  "color": "#c7e9c0",
  "opacity": 1
 },
 {
  "skeleton_id": 65120,
  "color": "#a1d99b",
  "opacity": 1
 },
 {
  "skeleton_id": 65165,
  "color": "#74c476",
  "opacity": 1
 },
 {
  "skeleton_id": 65203,
  "color": "#41ab5d",
  "opacity": 1
 },
 {
  "skeleton_id": 65217,
  "color": "#238b45",
  "opacity": 1
 },
 {
  "skeleton_id": 65259,
  "color": "#006d2c",
  "opacity": 1
 },
 {
  "skeleton_id": 65295,
  "color": "#00441b",
  "opacity": 1
 },
 {
  "skeleton_id": 65333,
  "color": "#f7fcf5",
  "opacity": 1
 },
 {
  "skeleton_id": 65351,
  "color": "#e5f5e0",
  "opacity": 1
 },
 {
  "skeleton_id": 65371,
  "color": "#c7e9c0",
  "opacity": 1
 },
 {
  "skeleton_id": 65427,
  "color": "#a1d99b",
  "opacity": 1
 },
 {
  "skeleton_id": 65478,
  "color": "#74c476",
  "opacity": 1
 },
 {
  "skeleton_id": 65490,
  "color": "#41ab5d",
  "opacity": 1
 },
 {
  "skeleton_id": 65552,
  "color": "#238b45",
  "opacity": 1
 },
 {
  "skeleton_id": 65573,
  "color": "#006d2c",
  "opacity": 1
 },
 {
  "skeleton_id": 65603,
  "color": "#00441b",
  "opacity": 1
 },
 {
  "skeleton_id": 65661,
  "color": "#f7fcf5",
  "opacity": 1
 },
 {
  "skeleton_id": 65676,
  "color": "#e5f5e0",
  "opacity": 1
 },
 {
  "skeleton_id": 65694,
  "color": "#c7e9c0",
  "opacity": 1
 },
 {
  "skeleton_id": 65701,
  "color": "#a1d99b",
  "opacity": 1
 },
 {
  "skeleton_id": 65793,
  "color": "#74c476",
  "opacity": 1
 },
 {
  "skeleton_id": 65923,
  "color": "#41ab5d",
  "opacity": 1
 },
 {
  "skeleton_id": 65966,
  "color": "#238b45",
  "opacity": 1
 },
 {
  "skeleton_id": 66012,
  "color": "#006d2c",
  "opacity": 1
 },
 {
  "skeleton_id": 65939,
  "color": "#00441b",
  "opacity": 1
 },
 {
  "skeleton_id": 66044,
  "color": "#f7fcf5",
  "opacity": 1
 },
 {
  "skeleton_id": 66073,
  "color": "#e5f5e0",
  "opacity": 1
 },
 {
  "skeleton_id": 66095,
  "color": "#c7e9c0",
  "opacity": 1
 },
 {
  "skeleton_id": 66121,
  "color": "#a1d99b",
  "opacity": 1
 },
 {
  "skeleton_id": 66209,
  "color": "#74c476",
  "opacity": 1
 },
 {
  "skeleton_id": 66255,
  "color": "#41ab5d",
  "opacity": 1
 },
 {
  "skeleton_id": 66341,
  "color": "#238b45",
  "opacity": 1
 },
 {
  "skeleton_id": 66374,
  "color": "#006d2c",
  "opacity": 1
 },
 {
  "skeleton_id": 66433,
  "color": "#00441b",
  "opacity": 1
 },
 {
  "skeleton_id": 66444,
  "color": "#f7fcf5",
  "opacity": 1
 },
 {
  "skeleton_id": 66616,
  "color": "#e5f5e0",
  "opacity": 1
 },
 {
  "skeleton_id": 66627,
  "color": "#c7e9c0",
  "opacity": 1
 },
 {
  "skeleton_id": 66654,
  "color": "#a1d99b",
  "opacity": 1
 },
 {
  "skeleton_id": 66678,
  "color": "#74c476",
  "opacity": 1
 },
 {
  "skeleton_id": 66784,
  "color": "#41ab5d",
  "opacity": 1
 },
 {
  "skeleton_id": 66424,
  "color": "#238b45",
  "opacity": 1
 },
 {
  "skeleton_id": 66901,
  "color": "#006d2c",
  "opacity": 1
 },
 {
  "skeleton_id": 66908,
  "color": "#00441b",
  "opacity": 1
 },
 {
  "skeleton_id": 64760,
  "color": "#f7fcf5",
  "opacity": 1
 },
 {
  "skeleton_id": 67001,
  "color": "#e5f5e0",
  "opacity": 1
 },
 {
  "skeleton_id": 67019,
  "color": "#c7e9c0",
  "opacity": 1
 },
 {
  "skeleton_id": 67121,
  "color": "#a1d99b",
  "opacity": 1
 },
 {
  "skeleton_id": 66815,
  "color": "#74c476",
  "opacity": 1
 },
 {
  "skeleton_id": 67221,
  "color": "#41ab5d",
  "opacity": 1
 },
 {
  "skeleton_id": 64662,
  "color": "#238b45",
  "opacity": 1
 },
 {
  "skeleton_id": 65712,
  "color": "#006d2c",
  "opacity": 1
 },
 {
  "skeleton_id": 65896,
  "color": "#00441b",
  "opacity": 1
 },
 {
  "skeleton_id": 66248,
  "color": "#f7fcf5",
  "opacity": 1
 },
 {
  "skeleton_id": 65753,
  "color": "#e5f5e0",
  "opacity": 1
 },
 {
  "skeleton_id": 65954,
  "color": "#c7e9c0",
  "opacity": 1
 },
 {
  "skeleton_id": 65959,
  "color": "#a1d99b",
  "opacity": 1
 },
 {
  "skeleton_id": 66474,
  "color": "#74c476",
  "opacity": 1
 },
 {
  "skeleton_id": 67205,
  "color": "#41ab5d",
  "opacity": 1
 },
 {
  "skeleton_id": 72204,
  "color": "#238b45",
  "opacity": 1
 },
 {
  "skeleton_id": 74807,
  "color": "#006d2c",
  "opacity": 1
 },
 {
  "skeleton_id": 26482,
  "color": "#000000",
  "opacity": 1
 },
 {
  "skeleton_id": 43079,
  "color": "#000000",
  "opacity": 1
 },
 {
  "skeleton_id": 50860,
  "color": "#fff5eb",
  "opacity": 1
 },
 {
  "skeleton_id": 20732,
  "color": "#fee6ce",
  "opacity": 1
 },
 {
  "skeleton_id": 8100,
  "color": "#fdd0a2",
  "opacity": 1
 },
 {
  "skeleton_id": 71289,
  "color": "#fdae6b",
  "opacity": 1
 },
 {
  "skeleton_id": 47346,
  "color": "#fd8d3c",
  "opacity": 1
 },
 {
  "skeleton_id": 49946,
  "color": "#f16913",
  "opacity": 1
 },
 {
  "skeleton_id": 70235,
  "color": "#d94801",
  "opacity": 1
 },
 {
  "skeleton_id": 70481,
  "color": "#a63603",
  "opacity": 1
 },
 {
  "skeleton_id": 70502,
  "color": "#7f2704",
  "opacity": 1
 },
 {
  "skeleton_id": 71263,
  "color": "#fff5eb",
  "opacity": 1
 },
 {
  "skeleton_id": 71281,
  "color": "#fee6ce",
  "opacity": 1
 },
 {
  "skeleton_id": 71305,
  "color": "#fdd0a2",
  "opacity": 1
 },
 {
  "skeleton_id": 62128,
  "color": "#fdae6b",
  "opacity": 1
 },
 {
  "skeleton_id": 11092,
  "color": "#fd8d3c",
  "opacity": 1
 },
 {
  "skeleton_id": 70219,
  "color": "#f16913",
  "opacity": 1
 },
 {
  "skeleton_id": 62080,
  "color": "#d94801",
  "opacity": 1
 },
 {
  "skeleton_id": 71880,
  "color": "#a63603",
  "opacity": 1
 },
 {
  "skeleton_id": 75300,
  "color": "#7f2704",
  "opacity": 1
 },
 {
  "skeleton_id": 62092,
  "color": "#fff5eb",
  "opacity": 1
 },
 {
  "skeleton_id": 82671,
  "color": "#fee6ce",
  "opacity": 1
 },
 {
  "skeleton_id": 74800,
  "color": "#fdd0a2",
  "opacity": 1
 },
 {
  "skeleton_id": 15589,
  "color": "#fdae6b",
  "opacity": 1
 },
 {
  "skeleton_id": 71887,
  "color": "#fd8d3c",
  "opacity": 1
 },
 {
  "skeleton_id": 42756,
  "color": "#f7fbff",
  "opacity": 1
 },
 {
  "skeleton_id": 19883,
  "color": "#deebf7",
  "opacity": 1
 },
 {
  "skeleton_id": 53663,
  "color": "#c6dbef",
  "opacity": 1
 },
 {
  "skeleton_id": 35370,
  "color": "#9ecae1",
  "opacity": 1
 },
 {
  "skeleton_id": 58328,
  "color": "#6baed6",
  "opacity": 1
 },
 {
  "skeleton_id": 46810,
  "color": "#4292c6",
  "opacity": 1
 },
 {
  "skeleton_id": 48937,
  "color": "#2171b5",
  "opacity": 1
 },
 {
  "skeleton_id": 10657,
  "color": "#08519c",
  "opacity": 1
 },
 {
  "skeleton_id": 31231,
  "color": "#08306b",
  "opacity": 1
 },
 {
  "skeleton_id": 33066,
  "color": "#f7fbff",
  "opacity": 1
 },
 {
  "skeleton_id": 49875,
  "color": "#deebf7",
  "opacity": 1
 },
 {
  "skeleton_id": 57400,
  "color": "#c6dbef",
  "opacity": 1
 },
 {
  "skeleton_id": 62498,
  "color": "#9ecae1",
  "opacity": 1
 },
 {
  "skeleton_id": 62592,
  "color": "#6baed6",
  "opacity": 1
 },
 {
  "skeleton_id": 70536,
  "color": "#4292c6",
  "opacity": 1
 },
 {
  "skeleton_id": 70274,
  "color": "#2171b5",
  "opacity": 1
 },
 {
  "skeleton_id": 71192,
  "color": "#08519c",
  "opacity": 1
 },
 {
  "skeleton_id": 71199,
  "color": "#08306b",
  "opacity": 1
 },
 {
  "skeleton_id": 71247,
  "color": "#f7fbff",
  "opacity": 1
 }
]
