# Supplementary material for: Organization of the gravity-sensing system in zebrafish
Source: Nat Commun. 2022 Aug 27;13:5060. doi: 10.1038/s41467-022-32824-w (PMC9420129; doi:10.1038/s41467-022-32824-w)
Supplement: Supplementary file 11 — Source Data [file 41467_2022_32824_MOESM11_ESM.zip › Reconstruction files/SuperiorVN_R_08.swc]

# SWC format file
# based on specifications at http://www.neuronland.org/NLMorphologyConverter/MorphologyFormats/SWC/Spec.html
# Created on 2022-04-20 using navis (https://github.com/navis-org/navis)
# Meta: {"id": "70481", "name": "SuperiorVN_R_08", "units": "1 nanometer"}
# PointNo Label X Y Z Radius Parent
# Labels:
# 0 = undefined, 1 = soma, 5 = fork point, 6 = end point
1 1 367885.1 150690.38 544320.0 2998.0 -1
2 0 283224.0 169049.0 563700.0 -1.0 1391
3 0 283218.0 169075.0 563760.0 -1.0 2
4 0 283185.0 169085.0 563820.0 -1.0 3
5 0 283200.0 169093.0 563880.0 -1.0 4
6 0 283188.0 169118.0 563940.0 -1.0 5
7 0 283271.0 169173.0 564000.0 -1.0 6
8 0 283215.0 169169.0 564060.0 -1.0 7
9 0 283268.0 169193.0 564120.0 -1.0 8
10 0 283332.0 169295.0 564180.0 -1.0 9
11 0 283341.0 169259.0 564240.0 -1.0 10
12 0 283341.0 169296.0 564300.0 -1.0 11
13 0 283353.0 169330.0 564360.0 -1.0 12
14 0 283389.0 169380.0 564420.0 -1.0 13
15 0 283438.0 169415.0 564540.0 -1.0 14
16 0 283488.0 169466.0 564600.0 -1.0 15
17 0 283466.0 169411.0 564660.0 -1.0 16
18 0 283473.0 169402.0 564720.0 -1.0 17
19 0 283557.0 169467.0 564840.0 -1.0 18
20 0 283557.0 169481.0 564900.0 -1.0 19
21 0 283565.0 169502.0 564960.0 -1.0 20
22 0 283578.0 169498.0 565020.0 -1.0 21
23 0 283505.0 169477.0 565080.0 -1.0 22
24 0 283531.0 169506.0 565140.0 -1.0 23
25 0 283535.0 169470.0 565200.0 -1.0 24
26 0 283622.0 169546.0 565260.0 -1.0 25
27 0 283633.0 169538.0 565320.0 -1.0 26
28 0 283562.0 169521.0 565440.0 -1.0 27
29 0 283586.0 169562.0 565500.0 -1.0 28
30 0 283568.0 169550.0 565560.0 -1.0 29
31 0 283501.0 169466.0 565620.0 -1.0 30
32 0 283581.0 169540.0 565680.0 -1.0 31
33 0 283552.0 169570.0 565740.0 -1.0 32
34 0 283515.0 169534.0 565800.0 -1.0 33
35 0 283514.0 169496.0 565920.0 -1.0 34
36 0 283578.0 169501.0 565980.0 -1.0 35
37 0 283542.0 169477.0 566040.0 -1.0 36
38 0 283529.0 169530.0 566100.0 -1.0 37
39 0 283495.0 169496.0 566160.0 -1.0 38
40 0 283541.0 169518.0 566220.0 -1.0 39
41 0 283487.0 169510.0 566280.0 -1.0 40
42 0 283452.0 169488.0 566400.0 -1.0 41
43 0 283526.0 169565.0 566460.0 -1.0 42
44 0 283490.0 169558.0 566520.0 -1.0 43
45 0 283528.0 169492.0 566580.0 -1.0 44
46 0 283509.0 169532.0 566640.0 -1.0 45
47 0 283525.0 169497.0 566700.0 -1.0 46
48 0 283527.0 169519.0 566760.0 -1.0 47
49 0 283538.0 169494.0 566820.0 -1.0 48
50 0 283620.0 169538.0 566940.0 -1.0 49
51 0 283637.0 169522.0 567000.0 -1.0 50
52 0 283637.0 169541.0 567060.0 -1.0 51
53 0 283656.0 169493.0 567120.0 -1.0 52
54 0 283717.0 169461.0 567180.0 -1.0 53
55 0 283746.0 169488.0 567240.0 -1.0 54
56 0 283742.0 169461.0 567300.0 -1.0 55
57 0 283745.0 169448.0 567360.0 -1.0 56
58 0 283800.0 169464.0 567420.0 -1.0 57
59 0 283739.0 169463.0 567480.0 -1.0 58
60 0 283806.0 169432.0 567540.0 -1.0 59
61 0 283846.0 169498.0 567600.0 -1.0 60
62 0 283922.0 169487.0 567660.0 -1.0 61
63 0 283821.0 169432.0 567720.0 -1.0 62
64 0 283897.0 169475.0 567780.0 -1.0 63
65 0 284008.0 169562.0 567840.0 -1.0 64
66 0 283959.0 169473.0 567900.0 -1.0 65
67 0 283985.0 169528.0 567960.0 -1.0 66
68 0 283964.0 169506.0 568020.0 -1.0 67
69 0 284143.0 169584.0 568080.0 -1.0 68
70 0 284196.0 169594.0 568140.0 -1.0 69
71 0 284284.0 169657.0 568200.0 -1.0 70
72 0 284323.0 169620.0 568260.0 -1.0 71
73 0 284315.0 169643.0 568320.0 -1.0 72
74 0 284386.0 169665.0 568380.0 -1.0 73
75 0 284380.0 169719.0 568440.0 -1.0 74
76 0 284439.0 169747.0 568500.0 -1.0 75
77 0 284474.0 169695.0 568560.0 -1.0 76
78 0 284435.0 169703.0 568620.0 -1.0 77
79 0 284496.0 169771.0 568680.0 -1.0 78
80 0 284533.0 169772.0 568740.0 -1.0 79
81 0 284534.0 169787.0 568800.0 -1.0 80
82 0 284470.0 169806.0 568860.0 -1.0 81
83 0 284557.0 169801.0 568920.0 -1.0 82
84 0 284591.0 169825.0 568980.0 -1.0 83
85 0 284591.0 169808.0 569040.0 -1.0 84
86 0 284623.0 169893.0 569100.0 -1.0 85
87 0 284706.0 169974.0 569160.0 -1.0 86
88 0 284706.0 169965.0 569220.0 -1.0 87
89 0 284784.0 170029.0 569280.0 -1.0 88
90 0 284807.0 170052.0 569340.0 -1.0 89
91 0 284806.0 169984.0 569400.0 -1.0 90
92 0 284837.0 170025.0 569460.0 -1.0 91
93 0 284866.0 170005.0 569520.0 -1.0 92
94 0 284849.0 169950.0 569580.0 -1.0 93
95 0 284887.0 170007.0 569640.0 -1.0 94
96 0 284834.0 170013.0 569760.0 -1.0 95
97 0 284882.0 170031.0 569820.0 -1.0 96
98 0 284823.0 170059.0 569880.0 -1.0 97
99 0 284888.0 170090.0 569940.0 -1.0 98
100 0 284916.0 170132.0 570000.0 -1.0 99
101 0 284933.0 170142.0 570060.0 -1.0 100
102 0 284941.0 170123.0 570180.0 -1.0 101
103 0 284961.0 170168.0 570240.0 -1.0 102
104 0 284988.0 170166.0 570300.0 -1.0 103
105 0 285011.0 170229.0 570360.0 -1.0 104
106 0 284956.0 170211.0 570420.0 -1.0 105
107 0 285044.0 170266.0 570480.0 -1.0 106
108 0 285004.0 170202.0 570540.0 -1.0 107
109 0 285088.0 170322.0 570600.0 -1.0 108
110 0 285069.0 170322.0 570660.0 -1.0 109
111 0 285082.0 170357.0 570720.0 -1.0 110
112 0 285054.0 170273.0 570780.0 -1.0 111
113 0 285078.0 170325.0 570840.0 -1.0 112
114 0 284987.0 170216.0 570900.0 -1.0 113
115 0 285016.0 170326.0 570960.0 -1.0 114
116 0 284975.0 170272.0 571020.0 -1.0 115
117 0 285024.0 170312.0 571080.0 -1.0 116
118 0 285005.0 170283.0 571200.0 -1.0 117
119 0 285079.0 170290.0 571260.0 -1.0 118
120 0 285094.0 170360.0 571320.0 -1.0 119
121 0 285099.0 170343.0 571380.0 -1.0 120
122 0 285162.0 170317.0 571440.0 -1.0 121
123 0 285211.0 170295.0 571500.0 -1.0 122
124 0 285208.0 170333.0 571560.0 -1.0 123
125 0 285231.0 170330.0 571620.0 -1.0 124
126 0 285270.0 170330.0 571680.0 -1.0 125
127 0 285332.0 170383.0 571740.0 -1.0 126
128 0 285295.0 170351.0 571800.0 -1.0 127
129 0 285372.0 170476.0 571860.0 -1.0 128
130 0 285363.0 170450.0 571920.0 -1.0 129
131 0 285319.0 170450.0 571980.0 -1.0 130
132 0 285386.0 170498.0 572040.0 -1.0 131
133 0 285370.0 170497.0 572100.0 -1.0 132
134 0 285377.0 170591.0 572160.0 -1.0 133
135 0 285431.0 170639.0 572280.0 -1.0 134
136 0 285500.0 170654.0 572340.0 -1.0 135
137 0 285565.0 170702.0 572400.0 -1.0 136
138 0 285608.0 170721.0 572460.0 -1.0 137
139 0 285502.0 170772.0 572520.0 -1.0 138
140 0 285639.0 170787.0 572580.0 -1.0 139
141 0 285589.0 170768.0 572640.0 -1.0 140
142 0 285606.0 170824.0 572700.0 -1.0 141
143 0 285651.0 170832.0 572760.0 -1.0 142
144 0 285649.0 170872.0 572820.0 -1.0 143
145 0 285621.0 170972.0 572880.0 -1.0 144
146 0 285725.0 171005.0 572940.0 -1.0 145
147 0 285724.0 170992.0 573000.0 -1.0 146
148 0 285790.0 170977.0 573060.0 -1.0 147
149 0 285748.0 170927.0 573120.0 -1.0 148
150 0 285786.0 170989.0 573180.0 -1.0 149
151 0 285817.0 170999.0 573240.0 -1.0 150
152 0 285765.0 170916.0 573300.0 -1.0 151
153 0 285828.0 170929.0 573360.0 -1.0 152
154 0 285801.0 170940.0 573420.0 -1.0 153
155 0 285806.0 170969.0 573480.0 -1.0 154
156 0 285860.0 170976.0 573540.0 -1.0 155
157 0 285925.0 170974.0 573600.0 -1.0 156
158 0 286002.0 171049.0 573660.0 -1.0 157
159 0 285932.0 171028.0 573720.0 -1.0 158
160 0 285952.0 171022.0 573780.0 -1.0 159
161 0 285947.0 170976.0 573840.0 -1.0 160
162 0 285978.0 171050.0 573900.0 -1.0 161
163 0 286041.0 171073.0 573960.0 -1.0 162
164 0 286083.0 171068.0 574020.0 -1.0 163
165 0 286119.0 171048.0 574080.0 -1.0 164
166 0 286155.0 171043.0 574140.0 -1.0 165
167 0 286148.0 170988.0 574200.0 -1.0 166
168 0 286165.0 171044.0 574260.0 -1.0 167
169 0 286233.0 171056.0 574320.0 -1.0 168
170 0 286223.0 170889.0 574380.0 -1.0 169
171 0 286183.0 170942.0 574440.0 -1.0 170
172 0 286254.0 170915.0 574500.0 -1.0 171
173 0 286297.0 170924.0 574560.0 -1.0 172
174 0 286341.0 170966.0 574620.0 -1.0 173
175 0 286282.0 170972.0 574680.0 -1.0 174
176 0 286358.0 170963.0 574740.0 -1.0 175
177 0 286348.0 171044.0 574800.0 -1.0 176
178 0 286377.0 171031.0 574860.0 -1.0 177
179 0 286355.0 170997.0 574920.0 -1.0 178
180 0 286405.0 171059.0 574980.0 -1.0 179
181 0 286405.0 171006.0 575040.0 -1.0 180
182 0 286403.0 171040.0 575100.0 -1.0 181
183 0 286478.0 170950.0 575160.0 -1.0 182
184 0 286492.0 170874.0 575220.0 -1.0 183
185 0 286529.0 170948.0 575280.0 -1.0 184
186 0 286480.0 170856.0 575340.0 -1.0 185
187 0 286496.0 170850.0 575400.0 -1.0 186
188 0 286528.0 170890.0 575460.0 -1.0 187
189 0 286580.0 170789.0 575580.0 -1.0 188
190 0 286580.0 170816.0 575640.0 -1.0 189
191 0 286585.0 170772.0 575700.0 -1.0 190
192 0 286753.0 170832.0 575760.0 -1.0 191
193 0 286702.0 170761.0 575820.0 -1.0 192
194 0 286753.0 170740.0 575880.0 -1.0 193
195 0 286744.0 170757.0 575940.0 -1.0 194
196 0 286739.0 170741.0 576000.0 -1.0 195
197 0 286755.0 170776.0 576060.0 -1.0 196
198 0 286763.0 170893.0 576120.0 -1.0 197
199 0 286759.0 170905.0 576180.0 -1.0 198
200 0 286787.0 170735.0 576240.0 -1.0 199
201 0 286828.0 170731.0 576360.0 -1.0 200
202 0 286742.0 170683.0 576420.0 -1.0 201
203 0 286801.0 170723.0 576480.0 -1.0 202
204 0 286775.0 170720.0 576540.0 -1.0 203
205 0 286794.0 170702.0 576600.0 -1.0 204
206 0 286788.0 170638.0 576660.0 -1.0 205
207 0 286809.0 170586.0 576720.0 -1.0 206
208 0 286726.0 170631.0 576780.0 -1.0 207
209 0 286845.0 170669.0 576840.0 -1.0 208
210 0 286808.0 170656.0 576900.0 -1.0 209
211 0 286809.0 170618.0 576960.0 -1.0 210
212 0 286875.0 170613.0 577020.0 -1.0 211
213 0 286874.0 170588.0 577080.0 -1.0 212
214 0 286938.0 170637.0 577200.0 -1.0 213
215 0 286977.0 170627.0 577260.0 -1.0 214
216 0 287017.0 170639.0 577320.0 -1.0 215
217 0 286990.0 170621.0 577380.0 -1.0 216
218 0 287016.0 170602.0 577440.0 -1.0 217
219 0 287043.0 170665.0 577500.0 -1.0 218
220 0 287020.0 170559.0 577560.0 -1.0 219
221 0 287026.0 170558.0 577620.0 -1.0 220
222 0 286985.0 170533.0 577680.0 -1.0 221
223 0 287064.0 170580.0 577740.0 -1.0 222
224 0 287069.0 170521.0 577800.0 -1.0 223
225 0 287064.0 170550.0 577860.0 -1.0 224
226 0 287125.0 170588.0 577920.0 -1.0 225
227 0 287093.0 170553.0 577980.0 -1.0 226
228 0 287074.0 170574.0 578100.0 -1.0 227
229 0 287082.0 170615.0 578160.0 -1.0 228
230 0 287059.0 170571.0 578220.0 -1.0 229
231 0 287099.0 170614.0 578280.0 -1.0 230
232 0 287084.0 170566.0 578340.0 -1.0 231
233 0 287053.0 170587.0 578400.0 -1.0 232
234 0 287080.0 170626.0 578460.0 -1.0 233
235 0 286956.0 170529.0 578520.0 -1.0 234
236 0 287022.0 170585.0 578580.0 -1.0 235
237 0 286983.0 170417.0 578700.0 -1.0 236
238 0 287069.0 170566.0 578760.0 -1.0 237
239 0 287089.0 170537.0 578820.0 -1.0 238
240 0 287075.0 170496.0 578880.0 -1.0 239
241 0 286984.0 170440.0 578940.0 -1.0 240
242 0 287006.0 170464.0 579000.0 -1.0 241
243 0 286927.0 170347.0 579060.0 -1.0 242
244 0 286987.0 170340.0 579120.0 -1.0 243
245 0 286947.0 170324.0 579180.0 -1.0 244
246 0 287026.0 170383.0 579240.0 -1.0 245
247 0 286989.0 170253.0 579300.0 -1.0 246
248 0 286992.0 170268.0 579360.0 -1.0 247
249 0 286987.0 170263.0 579420.0 -1.0 248
250 0 287035.0 170260.0 579480.0 -1.0 249
251 0 286994.0 170168.0 579540.0 -1.0 250
252 0 287031.0 170113.0 579600.0 -1.0 251
253 0 287038.0 170102.0 579660.0 -1.0 252
254 0 287002.0 170120.0 579720.0 -1.0 253
255 0 287021.0 170027.0 579780.0 -1.0 254
256 0 287082.0 170109.0 579840.0 -1.0 255
257 0 287042.0 170040.0 579900.0 -1.0 256
258 0 287061.0 170083.0 579960.0 -1.0 257
259 0 287104.0 170138.0 580020.0 -1.0 258
260 0 287014.0 170014.0 580080.0 -1.0 259
261 0 286988.0 169994.0 580140.0 -1.0 260
262 0 286915.0 169979.0 580200.0 -1.0 261
263 0 286890.0 169942.0 580260.0 -1.0 262
264 0 286906.0 169969.0 580320.0 -1.0 263
265 0 286902.0 170007.0 580380.0 -1.0 264
266 0 286906.0 169979.0 580440.0 -1.0 265
267 0 286888.0 170073.0 580500.0 -1.0 266
268 0 286929.0 170058.0 580560.0 -1.0 267
269 0 286994.0 170067.0 580620.0 -1.0 268
270 0 287015.0 170109.0 580680.0 -1.0 269
271 0 287051.0 170053.0 580800.0 -1.0 270
272 0 287055.0 170031.0 580860.0 -1.0 271
273 0 287112.0 170107.0 580920.0 -1.0 272
274 0 287128.0 170159.0 580980.0 -1.0 273
275 0 287149.0 170199.0 581040.0 -1.0 274
276 0 287176.0 170239.0 581100.0 -1.0 275
277 0 287121.0 170251.0 581160.0 -1.0 276
278 0 287047.0 170245.0 581220.0 -1.0 277
279 0 286875.0 170058.0 581280.0 -1.0 278
280 0 287037.0 170154.0 581340.0 -1.0 279
281 0 287068.0 170184.0 581400.0 -1.0 280
282 0 287065.0 170147.0 581460.0 -1.0 281
283 0 287072.0 170158.0 581520.0 -1.0 282
284 0 287140.0 170110.0 581580.0 -1.0 283
285 0 287140.0 170141.0 581640.0 -1.0 284
286 0 287053.0 170083.0 581700.0 -1.0 285
287 0 287136.0 170136.0 581760.0 -1.0 286
288 0 287080.0 170093.0 581820.0 -1.0 287
289 0 287108.0 170115.0 581880.0 -1.0 288
290 0 287084.0 170092.0 582000.0 -1.0 289
291 0 287035.0 170094.0 582060.0 -1.0 290
292 0 287054.0 170099.0 582120.0 -1.0 291
293 0 287066.0 170131.0 582180.0 -1.0 292
294 0 287027.0 170135.0 582240.0 -1.0 293
295 0 286978.0 170097.0 582300.0 -1.0 294
296 0 287012.0 170144.0 582360.0 -1.0 295
297 0 286998.0 170124.0 582420.0 -1.0 296
298 0 287083.0 170077.0 582480.0 -1.0 297
299 0 287052.0 170108.0 582540.0 -1.0 298
300 0 287015.0 170115.0 582600.0 -1.0 299
301 0 286893.0 170060.0 582660.0 -1.0 300
302 0 286953.0 170093.0 582720.0 -1.0 301
303 0 286937.0 170092.0 582780.0 -1.0 302
304 0 286923.0 170134.0 582840.0 -1.0 303
305 0 286929.0 170127.0 582900.0 -1.0 304
306 0 286853.0 170078.0 582960.0 -1.0 305
307 0 286924.0 170086.0 583020.0 -1.0 306
308 0 286948.0 170031.0 583080.0 -1.0 307
309 0 286929.0 170016.0 583140.0 -1.0 308
310 0 286932.0 169939.0 583200.0 -1.0 309
311 0 286967.0 169898.0 583380.0 -1.0 310
312 0 286927.0 169920.0 583440.0 -1.0 311
313 0 286945.0 169920.0 583500.0 -1.0 312
314 0 286956.0 169972.0 583560.0 -1.0 313
315 0 286934.0 169879.0 583620.0 -1.0 314
316 0 286922.0 169936.0 583680.0 -1.0 315
317 0 286941.0 169912.0 583740.0 -1.0 316
318 0 286939.0 169880.0 583800.0 -1.0 317
319 0 286957.0 169905.0 583860.0 -1.0 318
320 0 286938.0 169917.0 583920.0 -1.0 319
321 0 286996.0 169895.0 583980.0 -1.0 320
322 0 286918.0 169880.0 584040.0 -1.0 321
323 0 286966.0 169895.0 584100.0 -1.0 322
324 0 286919.0 169903.0 584160.0 -1.0 323
325 0 286940.0 169847.0 584220.0 -1.0 324
326 0 286926.0 169853.0 584280.0 -1.0 325
327 0 286937.0 169864.0 584340.0 -1.0 326
328 0 286997.0 169919.0 584400.0 -1.0 327
329 0 286958.0 169856.0 584460.0 -1.0 328
330 0 286951.0 169900.0 584520.0 -1.0 329
331 0 286991.0 169883.0 584580.0 -1.0 330
332 0 286973.0 169902.0 584640.0 -1.0 331
333 0 286941.0 169912.0 584700.0 -1.0 332
334 0 286938.0 169919.0 584760.0 -1.0 333
335 0 286992.0 169875.0 584880.0 -1.0 334
336 0 286963.0 169775.0 584940.0 -1.0 335
337 0 286982.0 169856.0 585000.0 -1.0 336
338 0 287021.0 169827.0 585060.0 -1.0 337
339 0 286999.0 169807.0 585120.0 -1.0 338
340 0 287047.0 169862.0 585180.0 -1.0 339
341 0 287057.0 169827.0 585240.0 -1.0 340
342 0 287073.0 169912.0 585300.0 -1.0 341
343 0 287087.0 169885.0 585360.0 -1.0 342
344 0 287038.0 169838.0 585420.0 -1.0 343
345 0 287116.0 169872.0 585480.0 -1.0 344
346 0 287115.0 169870.0 585540.0 -1.0 345
347 0 286998.0 169707.0 585600.0 -1.0 346
348 0 287184.0 169794.0 585660.0 -1.0 347
349 0 287209.0 169757.0 585720.0 -1.0 348
350 0 287140.0 169819.0 585780.0 -1.0 349
351 0 287158.0 169804.0 585840.0 -1.0 350
352 0 287171.0 169787.0 585900.0 -1.0 351
353 0 287144.0 169779.0 585960.0 -1.0 352
354 0 287154.0 169737.0 586020.0 -1.0 353
355 0 287108.0 169759.0 586080.0 -1.0 354
356 0 287075.0 169717.0 586140.0 -1.0 355
357 0 287054.0 169731.0 586200.0 -1.0 356
358 0 287072.0 169700.0 586260.0 -1.0 357
359 0 287129.0 169671.0 586320.0 -1.0 358
360 0 287072.0 169622.0 586380.0 -1.0 359
361 0 287100.0 169675.0 586440.0 -1.0 360
362 0 287068.0 169533.0 586500.0 -1.0 361
363 0 287041.0 169577.0 586560.0 -1.0 362
364 0 287090.0 169562.0 586620.0 -1.0 363
365 0 286994.0 169484.0 586680.0 -1.0 364
366 0 287131.0 169404.0 586740.0 -1.0 365
367 0 287117.0 169449.0 586860.0 -1.0 366
368 0 286990.0 169338.0 586920.0 -1.0 367
369 0 286977.0 169290.0 586980.0 -1.0 368
370 0 287017.0 169245.0 587040.0 -1.0 369
371 0 287009.0 169234.0 587100.0 -1.0 370
372 0 287067.0 169181.0 587160.0 -1.0 371
373 0 287057.0 169146.0 587220.0 -1.0 372
374 0 287078.0 169161.0 587280.0 -1.0 373
375 0 287058.0 169210.0 587340.0 -1.0 374
376 0 287114.0 169168.0 587400.0 -1.0 375
377 0 287063.0 169045.0 587460.0 -1.0 376
378 0 287168.0 168973.0 587520.0 -1.0 377
379 0 287184.0 168990.0 587580.0 -1.0 378
380 0 287135.0 168906.0 587700.0 -1.0 379
381 0 287235.0 168913.0 587760.0 -1.0 380
382 0 287238.0 168913.0 587820.0 -1.0 381
383 0 287215.0 168835.0 587880.0 -1.0 382
384 0 287245.0 168857.0 587940.0 -1.0 383
385 0 287186.0 168717.0 588000.0 -1.0 384
386 0 287221.0 168738.0 588060.0 -1.0 385
387 0 287221.0 168593.0 588120.0 -1.0 386
388 0 287272.0 168595.0 588180.0 -1.0 387
389 0 287240.0 168544.0 588240.0 -1.0 388
390 0 287340.0 168620.0 588300.0 -1.0 389
391 0 287313.0 168541.0 588360.0 -1.0 390
392 0 287361.0 168505.0 588420.0 -1.0 391
393 0 287314.0 168532.0 588480.0 -1.0 392
394 0 287413.0 168443.0 588540.0 -1.0 393
395 0 287426.0 168381.0 588600.0 -1.0 394
396 0 287457.0 168307.0 588660.0 -1.0 395
397 0 287534.0 168279.0 588720.0 -1.0 396
398 0 287524.0 168281.0 588840.0 -1.0 397
399 0 287611.0 168240.0 588900.0 -1.0 398
400 0 287540.0 168203.0 588960.0 -1.0 399
401 0 287591.0 168186.0 589020.0 -1.0 400
402 0 287606.0 168212.0 589080.0 -1.0 401
403 0 287673.0 168088.0 589140.0 -1.0 402
404 0 287673.0 168074.0 589200.0 -1.0 403
405 0 287660.0 168110.0 589260.0 -1.0 404
406 0 287721.0 168053.0 589320.0 -1.0 405
407 0 287739.0 168122.0 589380.0 -1.0 406
408 0 287727.0 168045.0 589440.0 -1.0 407
409 0 287722.0 167983.0 589500.0 -1.0 408
410 0 287655.0 167967.0 589560.0 -1.0 409
411 0 287744.0 167893.0 589620.0 -1.0 410
412 0 287730.0 167848.0 589680.0 -1.0 411
413 0 287677.0 167844.0 589740.0 -1.0 412
414 0 287754.0 167886.0 589800.0 -1.0 413
415 0 287703.0 167791.0 589860.0 -1.0 414
416 0 287749.0 167754.0 589920.0 -1.0 415
417 0 287786.0 167717.0 589980.0 -1.0 416
418 0 287726.0 167717.0 590040.0 -1.0 417
419 0 287800.0 167679.0 590100.0 -1.0 418
420 0 287812.0 167650.0 590160.0 -1.0 419
421 0 287718.0 167604.0 590220.0 -1.0 420
422 0 287762.0 167534.0 590280.0 -1.0 421
423 0 287843.0 167589.0 590340.0 -1.0 422
424 0 287881.0 167541.0 590400.0 -1.0 423
425 0 287863.0 167480.0 590460.0 -1.0 424
426 0 287841.0 167469.0 590520.0 -1.0 425
427 0 287854.0 167366.0 590580.0 -1.0 426
428 0 287849.0 167431.0 590640.0 -1.0 427
429 0 287854.0 167309.0 590700.0 -1.0 428
430 0 287849.0 167284.0 590760.0 -1.0 429
431 0 287823.0 167276.0 590820.0 -1.0 430
432 0 287876.0 167242.0 590880.0 -1.0 431
433 0 287881.0 167221.0 590940.0 -1.0 432
434 0 287928.0 167202.0 591000.0 -1.0 433
435 0 287884.0 167130.0 591060.0 -1.0 434
436 0 287932.0 167088.0 591120.0 -1.0 435
437 0 287933.0 167027.0 591180.0 -1.0 436
438 0 288039.0 166952.0 591240.0 -1.0 437
439 0 287985.0 166851.0 591300.0 -1.0 438
440 0 288002.0 166858.0 591360.0 -1.0 439
441 0 287999.0 166795.0 591420.0 -1.0 440
442 0 288020.0 166798.0 591480.0 -1.0 441
443 0 288001.0 166735.0 591540.0 -1.0 442
444 0 288079.0 166694.0 591600.0 -1.0 443
445 0 288043.0 166645.0 591660.0 -1.0 444
446 0 288040.0 166635.0 591720.0 -1.0 445
447 0 287995.0 166471.0 591780.0 -1.0 446
448 0 288055.0 166527.0 591840.0 -1.0 447
449 0 288043.0 166494.0 591900.0 -1.0 448
450 0 288100.0 166471.0 591960.0 -1.0 449
451 0 288034.0 166410.0 592020.0 -1.0 450
452 0 288059.0 166390.0 592080.0 -1.0 451
453 0 288044.0 166358.0 592140.0 -1.0 452
454 0 288053.0 166334.0 592200.0 -1.0 453
455 0 288073.0 166320.0 592260.0 -1.0 454
456 0 288078.0 166317.0 592320.0 -1.0 455
457 0 288135.0 166342.0 592380.0 -1.0 456
458 0 288062.0 166263.0 592440.0 -1.0 457
459 0 288157.0 166307.0 592500.0 -1.0 458
460 0 288106.0 166223.0 592560.0 -1.0 459
461 0 288127.0 166266.0 592620.0 -1.0 460
462 0 288027.0 166282.0 592680.0 -1.0 461
463 0 288024.0 166283.0 592740.0 -1.0 462
464 0 288009.0 166294.0 592800.0 -1.0 463
465 0 288017.0 166325.0 592860.0 -1.0 464
466 0 288042.0 166326.0 592920.0 -1.0 465
467 0 288060.0 166395.0 592980.0 -1.0 466
468 0 288089.0 166348.0 593040.0 -1.0 467
469 0 288108.0 166360.0 593100.0 -1.0 468
470 0 288113.0 166381.0 593160.0 -1.0 469
471 0 288070.0 166381.0 593220.0 -1.0 470
472 0 287993.0 166409.0 593280.0 -1.0 471
473 0 287990.0 166451.0 593340.0 -1.0 472
474 0 287986.0 166475.0 593400.0 -1.0 473
475 0 288022.0 166504.0 593460.0 -1.0 474
476 0 288029.0 166529.0 593520.0 -1.0 475
477 0 288070.0 166539.0 593580.0 -1.0 476
478 0 288044.0 166501.0 593640.0 -1.0 477
479 0 288101.0 166555.0 593700.0 -1.0 478
480 0 288093.0 166552.0 593760.0 -1.0 479
481 0 288074.0 166570.0 593820.0 -1.0 480
482 0 287981.0 166576.0 593880.0 -1.0 481
483 0 288103.0 166593.0 593940.0 -1.0 482
484 0 288096.0 166563.0 594000.0 -1.0 483
485 0 288121.0 166621.0 594060.0 -1.0 484
486 0 288047.0 166574.0 594120.0 -1.0 485
487 0 288149.0 166609.0 594180.0 -1.0 486
488 0 288131.0 166596.0 594240.0 -1.0 487
489 0 288086.0 166604.0 594300.0 -1.0 488
490 0 288176.0 166650.0 594360.0 -1.0 489
491 0 288154.0 166599.0 594480.0 -1.0 490
492 0 288185.0 166672.0 594540.0 -1.0 491
493 0 288119.0 166657.0 594600.0 -1.0 492
494 0 288113.0 166565.0 594660.0 -1.0 493
495 0 288055.0 166570.0 594780.0 -1.0 494
496 0 288146.0 166563.0 594840.0 -1.0 495
497 0 288028.0 166541.0 594900.0 -1.0 496
498 0 287980.0 166472.0 594960.0 -1.0 497
499 0 287991.0 166537.0 595020.0 -1.0 498
500 0 288044.0 166510.0 595080.0 -1.0 499
501 0 287950.0 166500.0 595140.0 -1.0 500
502 0 288002.0 166483.0 595200.0 -1.0 501
503 0 287967.0 166425.0 595260.0 -1.0 502
504 0 288056.0 166422.0 595320.0 -1.0 503
505 0 287924.0 166399.0 595380.0 -1.0 504
506 0 287962.0 166440.0 595440.0 -1.0 505
507 0 287944.0 166378.0 595500.0 -1.0 506
508 0 287998.0 166430.0 595560.0 -1.0 507
509 0 287996.0 166404.0 595620.0 -1.0 508
510 0 288024.0 166403.0 595680.0 -1.0 509
511 0 288022.0 166436.0 595740.0 -1.0 510
512 0 288056.0 166407.0 595800.0 -1.0 511
513 0 288052.0 166382.0 595860.0 -1.0 512
514 0 288049.0 166306.0 595920.0 -1.0 513
515 0 288011.0 166290.0 595980.0 -1.0 514
516 0 288047.0 166242.0 596040.0 -1.0 515
517 0 287952.0 166177.0 596100.0 -1.0 516
518 0 288029.0 166200.0 596160.0 -1.0 517
519 0 287988.0 166170.0 596220.0 -1.0 518
520 0 288077.0 166161.0 596280.0 -1.0 519
521 0 288046.0 166143.0 596340.0 -1.0 520
522 0 288070.0 166028.0 596400.0 -1.0 521
523 0 288096.0 166097.0 596460.0 -1.0 522
524 0 288096.0 166035.0 596520.0 -1.0 523
525 0 288065.0 166048.0 596580.0 -1.0 524
526 0 288120.0 166018.0 596640.0 -1.0 525
527 0 288113.0 166028.0 596700.0 -1.0 526
528 0 288163.0 166006.0 596760.0 -1.0 527
529 0 288180.0 165970.0 596820.0 -1.0 528
530 0 288161.0 166005.0 596880.0 -1.0 529
531 0 288233.0 165959.0 596940.0 -1.0 530
532 0 288230.0 165921.0 597000.0 -1.0 531
533 0 288217.0 165953.0 597060.0 -1.0 532
534 0 288295.0 165962.0 597120.0 -1.0 533
535 0 288242.0 165937.0 597180.0 -1.0 534
536 0 288354.0 165923.0 597240.0 -1.0 535
537 0 288239.0 165894.0 597360.0 -1.0 536
538 0 288258.0 165799.0 597420.0 -1.0 537
539 0 288311.0 165849.0 597480.0 -1.0 538
540 0 288211.0 165766.0 597540.0 -1.0 539
541 0 288296.0 165888.0 597600.0 -1.0 540
542 0 288319.0 165853.0 597660.0 -1.0 541
543 0 288350.0 165853.0 597720.0 -1.0 542
544 0 288406.0 165857.0 597780.0 -1.0 543
545 0 288365.0 165861.0 597840.0 -1.0 544
546 0 288353.0 165916.0 597900.0 -1.0 545
547 0 288428.0 165959.0 597960.0 -1.0 546
548 0 288337.0 165982.0 598020.0 -1.0 547
549 0 288394.0 165960.0 598080.0 -1.0 548
550 0 288438.0 165946.0 598140.0 -1.0 549
551 0 288384.0 166006.0 598200.0 -1.0 550
552 0 288355.0 165943.0 598260.0 -1.0 551
553 0 288398.0 165943.0 598320.0 -1.0 552
554 0 288406.0 165970.0 598380.0 -1.0 553
555 0 288338.0 165853.0 598440.0 -1.0 554
556 0 288394.0 165932.0 598500.0 -1.0 555
557 0 288366.0 165963.0 598560.0 -1.0 556
558 0 288382.0 165911.0 598620.0 -1.0 557
559 0 288357.0 165937.0 598680.0 -1.0 558
560 0 288291.0 165870.0 598740.0 -1.0 559
561 0 288318.0 165915.0 598800.0 -1.0 560
562 0 288330.0 165860.0 598860.0 -1.0 561
563 0 288347.0 165923.0 598920.0 -1.0 562
564 0 288295.0 165788.0 598980.0 -1.0 563
565 0 288372.0 165850.0 599040.0 -1.0 564
566 0 288390.0 165771.0 599100.0 -1.0 565
567 0 288375.0 165797.0 599160.0 -1.0 566
568 0 288358.0 165811.0 599220.0 -1.0 567
569 0 288304.0 165811.0 599280.0 -1.0 568
570 0 288445.0 165764.0 599340.0 -1.0 569
571 0 288400.0 165770.0 599400.0 -1.0 570
572 0 288373.0 165755.0 599460.0 -1.0 571
573 0 288443.0 165756.0 599520.0 -1.0 572
574 0 288379.0 165739.0 599580.0 -1.0 573
575 0 288368.0 165633.0 599640.0 -1.0 574
576 0 288403.0 165652.0 599700.0 -1.0 575
577 0 288312.0 165571.0 599760.0 -1.0 576
578 0 288386.0 165619.0 599820.0 -1.0 577
579 0 288350.0 165585.0 599880.0 -1.0 578
580 0 288378.0 165654.0 599940.0 -1.0 579
581 0 288373.0 165581.0 600000.0 -1.0 580
582 0 288398.0 165638.0 600060.0 -1.0 581
583 0 288402.0 165589.0 600120.0 -1.0 582
584 0 288397.0 165553.0 600180.0 -1.0 583
585 0 288388.0 165502.0 600240.0 -1.0 584
586 0 288432.0 165533.0 600300.0 -1.0 585
587 0 288469.0 165527.0 600360.0 -1.0 586
588 0 288413.0 165535.0 600420.0 -1.0 587
589 0 288473.0 165430.0 600480.0 -1.0 588
590 0 288403.0 165398.0 600540.0 -1.0 589
591 0 288492.0 165467.0 600600.0 -1.0 590
592 0 288489.0 165431.0 600660.0 -1.0 591
593 0 288472.0 165388.0 600720.0 -1.0 592
594 0 288532.0 165418.0 600780.0 -1.0 593
595 0 288485.0 165377.0 600840.0 -1.0 594
596 0 288531.0 165360.0 600900.0 -1.0 595
597 0 288595.0 165372.0 600960.0 -1.0 596
598 0 288499.0 165299.0 601020.0 -1.0 597
599 0 288549.0 165268.0 601080.0 -1.0 598
600 0 288568.0 165268.0 601140.0 -1.0 599
601 0 288555.0 165246.0 601200.0 -1.0 600
602 0 288567.0 165201.0 601260.0 -1.0 601
603 0 288571.0 165187.0 601320.0 -1.0 602
604 0 288616.0 165192.0 601380.0 -1.0 603
605 0 288606.0 165178.0 601440.0 -1.0 604
606 0 288655.0 165022.0 601500.0 -1.0 605
607 0 288664.0 165017.0 601560.0 -1.0 606
608 0 288688.0 165050.0 601620.0 -1.0 607
609 0 288791.0 165050.0 601680.0 -1.0 608
610 0 288769.0 165004.0 601740.0 -1.0 609
611 0 288786.0 165022.0 601800.0 -1.0 610
612 0 288788.0 164936.0 601860.0 -1.0 611
613 0 288793.0 164959.0 601920.0 -1.0 612
614 0 288763.0 164947.0 601980.0 -1.0 613
615 0 288767.0 164812.0 602040.0 -1.0 614
616 0 288776.0 164870.0 602100.0 -1.0 615
617 0 288853.0 164887.0 602160.0 -1.0 616
618 0 288833.0 164823.0 602220.0 -1.0 617
619 0 288779.0 164796.0 602280.0 -1.0 618
620 0 288803.0 164794.0 602340.0 -1.0 619
621 0 288735.0 164696.0 602460.0 -1.0 620
622 0 288760.0 164702.0 602520.0 -1.0 621
623 0 288825.0 164747.0 602580.0 -1.0 622
624 0 288777.0 164659.0 602640.0 -1.0 623
625 0 288781.0 164678.0 602700.0 -1.0 624
626 0 288796.0 164663.0 602760.0 -1.0 625
627 0 288799.0 164630.0 602820.0 -1.0 626
628 0 288767.0 164583.0 602880.0 -1.0 627
629 0 288742.0 164530.0 602940.0 -1.0 628
630 0 288822.0 164586.0 603000.0 -1.0 629
631 0 288792.0 164587.0 603060.0 -1.0 630
632 0 288816.0 164583.0 603120.0 -1.0 631
633 0 288838.0 164518.0 603180.0 -1.0 632
634 0 288800.0 164567.0 603240.0 -1.0 633
635 0 288862.0 164532.0 603300.0 -1.0 634
636 0 288884.0 164524.0 603360.0 -1.0 635
637 0 288851.0 164521.0 603420.0 -1.0 636
638 0 288855.0 164500.0 603480.0 -1.0 637
639 0 288859.0 164474.0 603540.0 -1.0 638
640 0 288776.0 164436.0 603600.0 -1.0 639
641 0 288806.0 164442.0 603660.0 -1.0 640
642 0 288818.0 164439.0 603720.0 -1.0 641
643 0 288823.0 164436.0 603780.0 -1.0 642
644 0 288837.0 164413.0 603840.0 -1.0 643
645 0 288747.0 164408.0 603900.0 -1.0 644
646 0 288770.0 164372.0 603960.0 -1.0 645
647 0 288810.0 164359.0 604020.0 -1.0 646
648 0 288787.0 164404.0 604080.0 -1.0 647
649 0 288827.0 164373.0 604140.0 -1.0 648
650 0 288734.0 164326.0 604200.0 -1.0 649
651 0 288726.0 164312.0 604260.0 -1.0 650
652 0 288775.0 164286.0 604320.0 -1.0 651
653 0 288772.0 164271.0 604380.0 -1.0 652
654 0 288775.0 164256.0 604440.0 -1.0 653
655 0 288785.0 164294.0 604500.0 -1.0 654
656 0 288770.0 164285.0 604560.0 -1.0 655
657 0 288790.0 164273.0 604620.0 -1.0 656
658 0 288761.0 164285.0 604680.0 -1.0 657
659 0 288752.0 164266.0 604740.0 -1.0 658
660 0 288807.0 164335.0 604800.0 -1.0 659
661 0 288776.0 164296.0 604860.0 -1.0 660
662 0 288781.0 164293.0 604920.0 -1.0 661
663 0 288776.0 164273.0 604980.0 -1.0 662
664 0 288756.0 164306.0 605040.0 -1.0 663
665 0 288754.0 164278.0 605100.0 -1.0 664
666 0 288775.0 164325.0 605160.0 -1.0 665
667 0 288775.0 164308.0 605220.0 -1.0 666
668 0 288816.0 164276.0 605280.0 -1.0 667
669 0 288890.0 164293.0 605340.0 -1.0 668
670 0 288758.0 164214.0 605400.0 -1.0 669
671 0 288745.0 164197.0 605460.0 -1.0 670
672 0 288863.0 164149.0 605520.0 -1.0 671
673 0 288859.0 164121.0 605580.0 -1.0 672
674 0 288823.0 164028.0 605640.0 -1.0 673
675 0 288855.0 164041.0 605700.0 -1.0 674
676 0 288871.0 164064.0 605760.0 -1.0 675
677 0 288858.0 164006.0 605820.0 -1.0 676
678 0 288828.0 163974.0 605880.0 -1.0 677
679 0 288924.0 163913.0 605940.0 -1.0 678
680 0 289005.0 163909.0 606000.0 -1.0 679
681 0 289025.0 163940.0 606060.0 -1.0 680
682 0 289002.0 163897.0 606120.0 -1.0 681
683 0 288963.0 163848.0 606180.0 -1.0 682
684 0 288986.0 163748.0 606240.0 -1.0 683
685 0 289049.0 163768.0 606300.0 -1.0 684
686 0 289061.0 163722.0 606360.0 -1.0 685
687 0 289060.0 163651.0 606420.0 -1.0 686
688 0 288997.0 163587.0 606480.0 -1.0 687
689 0 289066.0 163581.0 606540.0 -1.0 688
690 0 289175.0 163553.0 606600.0 -1.0 689
691 0 289162.0 163537.0 606660.0 -1.0 690
692 0 289208.0 163493.0 606720.0 -1.0 691
693 0 289199.0 163467.0 606780.0 -1.0 692
694 0 289258.0 163386.0 606840.0 -1.0 693
695 0 289196.0 163404.0 606900.0 -1.0 694
696 0 289276.0 163336.0 606960.0 -1.0 695
697 0 289248.0 163337.0 607020.0 -1.0 696
698 0 289248.0 163307.0 607080.0 -1.0 697
699 0 289382.0 163330.0 607140.0 -1.0 698
700 0 289326.0 163282.0 607200.0 -1.0 699
701 0 289417.0 163350.0 607260.0 -1.0 700
702 0 289287.0 163235.0 607320.0 -1.0 701
703 0 289357.0 163231.0 607380.0 -1.0 702
704 0 289375.0 163225.0 607440.0 -1.0 703
705 0 289386.0 163204.0 607500.0 -1.0 704
706 0 289445.0 163157.0 607560.0 -1.0 705
707 0 289468.0 163107.0 607620.0 -1.0 706
708 0 289411.0 163128.0 607740.0 -1.0 707
709 0 289386.0 163117.0 607800.0 -1.0 708
710 0 289443.0 163134.0 607860.0 -1.0 709
711 0 289422.0 163056.0 607920.0 -1.0 710
712 0 289518.0 163056.0 607980.0 -1.0 711
713 0 289436.0 163031.0 608040.0 -1.0 712
714 0 289426.0 163045.0 608100.0 -1.0 713
715 0 289405.0 162871.0 608160.0 -1.0 714
716 0 289360.0 162987.0 608220.0 -1.0 715
717 0 289404.0 162969.0 608280.0 -1.0 716
718 0 289351.0 162942.0 608340.0 -1.0 717
719 0 289371.0 162905.0 608400.0 -1.0 718
720 0 289337.0 162921.0 608460.0 -1.0 719
721 0 289451.0 162903.0 608520.0 -1.0 720
722 0 289395.0 162897.0 608580.0 -1.0 721
723 0 289336.0 162818.0 608640.0 -1.0 722
724 0 289384.0 162842.0 608700.0 -1.0 723
725 0 289390.0 162777.0 608760.0 -1.0 724
726 0 289354.0 162713.0 608820.0 -1.0 725
727 0 289461.0 162637.0 608880.0 -1.0 726
728 0 289355.0 162580.0 608940.0 -1.0 727
729 0 289355.0 162578.0 609000.0 -1.0 728
730 0 289400.0 162600.0 609060.0 -1.0 729
731 0 289355.0 162607.0 609120.0 -1.0 730
732 0 289383.0 162616.0 609180.0 -1.0 731
733 0 289358.0 162551.0 609240.0 -1.0 732
734 0 289388.0 162556.0 609300.0 -1.0 733
735 0 289292.0 162530.0 609360.0 -1.0 734
736 0 289323.0 162496.0 609420.0 -1.0 735
737 0 289311.0 162515.0 609480.0 -1.0 736
738 0 289340.0 162620.0 609540.0 -1.0 737
739 0 289286.0 162518.0 609600.0 -1.0 738
740 0 289290.0 162524.0 609660.0 -1.0 739
741 0 289322.0 162511.0 609720.0 -1.0 740
742 0 289287.0 162513.0 609780.0 -1.0 741
743 0 289276.0 162559.0 609840.0 -1.0 742
744 0 289254.0 162516.0 609900.0 -1.0 743
745 0 289269.0 162505.0 609960.0 -1.0 744
746 0 289203.0 162496.0 610020.0 -1.0 745
747 0 289340.0 162579.0 610080.0 -1.0 746
748 0 289290.0 162468.0 610140.0 -1.0 747
749 0 289167.0 162496.0 610200.0 -1.0 748
750 0 289263.0 162425.0 610260.0 -1.0 749
751 0 289246.0 162442.0 610320.0 -1.0 750
752 0 289254.0 162462.0 610380.0 -1.0 751
753 0 289188.0 162390.0 610440.0 -1.0 752
754 0 289211.0 162334.0 610500.0 -1.0 753
755 0 289247.0 162402.0 610560.0 -1.0 754
756 0 289253.0 162354.0 610620.0 -1.0 755
757 0 289204.0 162253.0 610680.0 -1.0 756
758 0 289225.0 162312.0 610740.0 -1.0 757
759 0 289197.0 162256.0 610800.0 -1.0 758
760 0 289165.0 162264.0 610860.0 -1.0 759
761 0 289196.0 162244.0 610920.0 -1.0 760
762 0 289197.0 162212.0 610980.0 -1.0 761
763 0 289206.0 162231.0 611040.0 -1.0 762
764 0 289204.0 162181.0 611100.0 -1.0 763
765 0 289227.0 162164.0 611160.0 -1.0 764
766 0 289160.0 162102.0 611220.0 -1.0 765
767 0 289230.0 162175.0 611280.0 -1.0 766
768 0 289177.0 162136.0 611340.0 -1.0 767
769 0 289183.0 162162.0 611400.0 -1.0 768
770 0 289202.0 162126.0 611460.0 -1.0 769
771 0 289239.0 162122.0 611520.0 -1.0 770
772 0 289231.0 162147.0 611580.0 -1.0 771
773 0 289276.0 162129.0 611640.0 -1.0 772
774 0 289199.0 162133.0 611700.0 -1.0 773
775 0 289180.0 162083.0 611760.0 -1.0 774
776 0 289265.0 162174.0 611820.0 -1.0 775
777 0 289235.0 162144.0 611880.0 -1.0 776
778 0 289269.0 162142.0 611940.0 -1.0 777
779 0 289236.0 162059.0 612000.0 -1.0 778
780 0 289265.0 162064.0 612060.0 -1.0 779
781 0 289262.0 162004.0 612120.0 -1.0 780
782 0 289243.0 162050.0 612180.0 -1.0 781
783 0 289321.0 162032.0 612240.0 -1.0 782
784 0 289305.0 162059.0 612300.0 -1.0 783
785 0 289305.0 161999.0 612360.0 -1.0 784
786 0 289289.0 162042.0 612420.0 -1.0 785
787 0 289364.0 161992.0 612480.0 -1.0 786
788 0 289289.0 161969.0 612540.0 -1.0 787
789 0 289322.0 161945.0 612600.0 -1.0 788
790 0 289357.0 161960.0 612660.0 -1.0 789
791 0 289325.0 161894.0 612720.0 -1.0 790
792 0 289338.0 161915.0 612780.0 -1.0 791
793 0 289370.0 161902.0 612840.0 -1.0 792
794 0 289291.0 161914.0 612900.0 -1.0 793
795 0 289307.0 161913.0 612960.0 -1.0 794
796 0 289352.0 161909.0 613020.0 -1.0 795
797 0 289356.0 161960.0 613080.0 -1.0 796
798 0 289374.0 161876.0 613140.0 -1.0 797
799 0 289368.0 161987.0 613200.0 -1.0 798
800 0 289368.0 161883.0 613260.0 -1.0 799
801 0 289328.0 162012.0 613320.0 -1.0 800
802 0 289339.0 161903.0 613380.0 -1.0 801
803 0 289344.0 161984.0 613440.0 -1.0 802
804 0 289391.0 161925.0 613500.0 -1.0 803
805 0 289462.0 161933.0 613560.0 -1.0 804
806 0 289461.0 161949.0 613620.0 -1.0 805
807 0 289470.0 161998.0 613680.0 -1.0 806
808 0 289509.0 161987.0 613740.0 -1.0 807
809 0 289457.0 161994.0 613800.0 -1.0 808
810 0 289478.0 162017.0 613860.0 -1.0 809
811 0 289490.0 162095.0 613920.0 -1.0 810
812 0 289450.0 161992.0 613980.0 -1.0 811
813 0 289530.0 162045.0 614040.0 -1.0 812
814 0 289465.0 161976.0 614100.0 -1.0 813
815 0 289471.0 161971.0 614160.0 -1.0 814
816 0 289571.0 161986.0 614220.0 -1.0 815
817 0 289556.0 161992.0 614280.0 -1.0 816
818 0 289498.0 161947.0 614340.0 -1.0 817
819 0 289607.0 161894.0 614400.0 -1.0 818
820 0 289625.0 161922.0 614460.0 -1.0 819
821 0 289626.0 161973.0 614520.0 -1.0 820
822 0 289610.0 161955.0 614580.0 -1.0 821
823 0 289720.0 161925.0 614640.0 -1.0 822
824 0 289660.0 161889.0 614700.0 -1.0 823
825 0 289657.0 161787.0 614760.0 -1.0 824
826 0 289706.0 161853.0 614820.0 -1.0 825
827 0 289559.0 161671.0 614880.0 -1.0 826
828 0 289765.0 161739.0 614940.0 -1.0 827
829 0 289776.0 161730.0 615000.0 -1.0 828
830 0 289809.0 161739.0 615060.0 -1.0 829
831 0 289749.0 161699.0 615120.0 -1.0 830
832 0 289801.0 161657.0 615180.0 -1.0 831
833 0 289735.0 161456.0 615240.0 -1.0 832
834 0 289772.0 161496.0 615300.0 -1.0 833
835 0 289804.0 161555.0 615360.0 -1.0 834
836 0 289728.0 161496.0 615420.0 -1.0 835
837 0 289713.0 161448.0 615480.0 -1.0 836
838 0 289826.0 161403.0 615540.0 -1.0 837
839 0 289792.0 161494.0 615600.0 -1.0 838
840 0 289783.0 161398.0 615660.0 -1.0 839
841 0 289833.0 161381.0 615720.0 -1.0 840
842 0 289726.0 161375.0 615780.0 -1.0 841
843 0 289727.0 161276.0 615840.0 -1.0 842
844 0 289782.0 161248.0 615900.0 -1.0 843
845 0 289810.0 161310.0 615960.0 -1.0 844
846 0 289787.0 161334.0 616020.0 -1.0 845
847 0 289783.0 161227.0 616080.0 -1.0 846
848 0 289836.0 161391.0 616140.0 -1.0 847
849 0 289782.0 161259.0 616200.0 -1.0 848
850 0 289879.0 161342.0 616260.0 -1.0 849
851 0 289786.0 161293.0 616320.0 -1.0 850
852 0 289777.0 161275.0 616380.0 -1.0 851
853 0 289807.0 161264.0 616440.0 -1.0 852
854 0 289774.0 161205.0 616500.0 -1.0 853
855 0 289754.0 161157.0 616560.0 -1.0 854
856 0 289755.0 161188.0 616620.0 -1.0 855
857 0 289718.0 161103.0 616680.0 -1.0 856
858 0 289669.0 161108.0 616740.0 -1.0 857
859 0 289703.0 161058.0 616800.0 -1.0 858
860 0 289652.0 161010.0 616860.0 -1.0 859
861 0 289725.0 161040.0 616920.0 -1.0 860
862 0 289677.0 160948.0 616980.0 -1.0 861
863 0 289649.0 161007.0 617040.0 -1.0 862
864 0 289705.0 160973.0 617100.0 -1.0 863
865 0 289689.0 160946.0 617160.0 -1.0 864
866 0 289610.0 160803.0 617220.0 -1.0 865
867 0 289598.0 160818.0 617280.0 -1.0 866
868 0 289661.0 160787.0 617340.0 -1.0 867
869 0 289701.0 160750.0 617400.0 -1.0 868
870 0 289622.0 160748.0 617460.0 -1.0 869
871 0 289722.0 160705.0 617520.0 -1.0 870
872 0 289714.0 160755.0 617580.0 -1.0 871
873 0 289626.0 160751.0 617640.0 -1.0 872
874 0 289598.0 160739.0 617700.0 -1.0 873
875 0 289665.0 160707.0 617760.0 -1.0 874
876 0 289634.0 160744.0 617820.0 -1.0 875
877 0 289615.0 160763.0 617880.0 -1.0 876
878 0 289608.0 160708.0 617940.0 -1.0 877
879 0 289684.0 160623.0 618000.0 -1.0 878
880 0 289609.0 160660.0 618060.0 -1.0 879
881 0 289514.0 160597.0 618120.0 -1.0 880
882 0 289600.0 160595.0 618180.0 -1.0 881
883 0 289631.0 160613.0 618240.0 -1.0 882
884 0 289564.0 160588.0 618300.0 -1.0 883
885 0 289594.0 160616.0 618360.0 -1.0 884
886 0 289629.0 160609.0 618420.0 -1.0 885
887 0 289595.0 160554.0 618480.0 -1.0 886
888 0 289589.0 160549.0 618540.0 -1.0 887
889 0 289538.0 160516.0 618600.0 -1.0 888
890 0 289635.0 160489.0 618660.0 -1.0 889
891 0 289620.0 160485.0 618720.0 -1.0 890
892 0 289564.0 160492.0 618780.0 -1.0 891
893 0 289586.0 160513.0 618840.0 -1.0 892
894 0 289598.0 160416.0 618900.0 -1.0 893
895 0 289660.0 160474.0 618960.0 -1.0 894
896 0 289652.0 160439.0 619020.0 -1.0 895
897 0 289686.0 160403.0 619080.0 -1.0 896
898 0 289691.0 160426.0 619140.0 -1.0 897
899 0 289668.0 160458.0 619200.0 -1.0 898
900 0 289701.0 160424.0 619260.0 -1.0 899
901 0 289698.0 160387.0 619320.0 -1.0 900
902 0 289745.0 160461.0 619380.0 -1.0 901
903 0 289713.0 160446.0 619440.0 -1.0 902
904 0 289661.0 160323.0 619500.0 -1.0 903
905 0 289678.0 160385.0 619560.0 -1.0 904
906 0 289728.0 160352.0 619620.0 -1.0 905
907 0 289709.0 160380.0 619680.0 -1.0 906
908 0 289631.0 160366.0 619740.0 -1.0 907
909 0 289657.0 160337.0 619800.0 -1.0 908
910 0 289707.0 160400.0 619860.0 -1.0 909
911 0 289628.0 160339.0 619920.0 -1.0 910
912 0 289681.0 160382.0 619980.0 -1.0 911
913 0 289707.0 160211.0 620040.0 -1.0 912
914 0 289729.0 160312.0 620100.0 -1.0 913
915 0 289634.0 160298.0 620160.0 -1.0 914
916 0 289568.0 160221.0 620220.0 -1.0 915
917 0 289584.0 160212.0 620280.0 -1.0 916
918 0 289613.0 160163.0 620340.0 -1.0 917
919 0 289590.0 160188.0 620400.0 -1.0 918
920 0 289595.0 160156.0 620460.0 -1.0 919
921 0 289709.0 160175.0 620520.0 -1.0 920
922 0 289523.0 160104.0 620580.0 -1.0 921
923 0 289507.0 160081.0 620640.0 -1.0 922
924 0 289516.0 160040.0 620700.0 -1.0 923
925 0 289547.0 160049.0 620760.0 -1.0 924
926 0 289496.0 159991.0 620820.0 -1.0 925
927 0 289518.0 159946.0 620880.0 -1.0 926
928 0 289547.0 159998.0 620940.0 -1.0 927
929 0 289465.0 159957.0 621000.0 -1.0 928
930 0 289497.0 159997.0 621060.0 -1.0 929
931 0 289530.0 159933.0 621120.0 -1.0 930
932 0 289529.0 159906.0 621180.0 -1.0 931
933 0 289501.0 159830.0 621240.0 -1.0 932
934 0 289577.0 159876.0 621300.0 -1.0 933
935 0 289514.0 159790.0 621360.0 -1.0 934
936 0 289461.0 159791.0 621420.0 -1.0 935
937 0 289662.0 159872.0 621600.0 -1.0 936
938 0 289625.0 159872.0 621660.0 -1.0 937
939 0 289604.0 159864.0 621720.0 -1.0 938
940 0 289548.0 159810.0 621780.0 -1.0 939
941 0 289591.0 159800.0 621840.0 -1.0 940
942 0 289571.0 159741.0 621900.0 -1.0 941
943 0 289545.0 159731.0 621960.0 -1.0 942
944 0 289510.0 159730.0 622020.0 -1.0 943
945 0 289533.0 159769.0 622080.0 -1.0 944
946 0 289476.0 159647.0 622140.0 -1.0 945
947 0 289522.0 159644.0 622200.0 -1.0 946
948 0 289487.0 159713.0 622260.0 -1.0 947
949 0 289549.0 159617.0 622320.0 -1.0 948
950 0 289537.0 159671.0 622380.0 -1.0 949
951 0 289527.0 159655.0 622440.0 -1.0 950
952 0 289467.0 159667.0 622500.0 -1.0 951
953 0 289492.0 159617.0 622560.0 -1.0 952
954 0 289523.0 159671.0 622620.0 -1.0 953
955 0 289489.0 159649.0 622680.0 -1.0 954
956 0 289521.0 159618.0 622740.0 -1.0 955
957 0 289462.0 159609.0 622800.0 -1.0 956
958 0 289550.0 159618.0 622860.0 -1.0 957
959 0 289543.0 159700.0 622920.0 -1.0 958
960 0 289592.0 159681.0 622980.0 -1.0 959
961 0 289459.0 159636.0 623040.0 -1.0 960
962 0 289635.0 159623.0 623100.0 -1.0 961
963 0 289505.0 159608.0 623160.0 -1.0 962
964 0 289617.0 159579.0 623220.0 -1.0 963
965 0 289607.0 159604.0 623280.0 -1.0 964
966 0 289665.0 159583.0 623340.0 -1.0 965
967 0 289551.0 159603.0 623400.0 -1.0 966
968 0 289638.0 159452.0 623460.0 -1.0 967
969 0 289592.0 159532.0 623520.0 -1.0 968
970 0 289631.0 159512.0 623580.0 -1.0 969
971 0 289677.0 159503.0 623640.0 -1.0 970
972 0 289608.0 159531.0 623700.0 -1.0 971
973 0 289651.0 159556.0 623760.0 -1.0 972
974 0 289727.0 159538.0 623820.0 -1.0 973
975 0 289645.0 159529.0 623880.0 -1.0 974
976 0 289571.0 159533.0 623940.0 -1.0 975
977 0 289599.0 159536.0 624000.0 -1.0 976
978 0 289612.0 159457.0 624060.0 -1.0 977
979 0 289607.0 159410.0 624120.0 -1.0 978
980 0 289618.0 159410.0 624180.0 -1.0 979
981 0 289647.0 159414.0 624240.0 -1.0 980
982 0 289608.0 159430.0 624300.0 -1.0 981
983 0 289731.0 159417.0 624360.0 -1.0 982
984 0 289606.0 159419.0 624420.0 -1.0 983
985 0 289609.0 159282.0 624480.0 -1.0 984
986 0 289590.0 159349.0 624540.0 -1.0 985
987 0 289690.0 159310.0 624600.0 -1.0 986
988 0 289552.0 159271.0 624660.0 -1.0 987
989 0 289597.0 159263.0 624720.0 -1.0 988
990 0 289608.0 159279.0 624780.0 -1.0 989
991 0 289578.0 159219.0 624840.0 -1.0 990
992 0 289618.0 159221.0 624900.0 -1.0 991
993 0 289692.0 159241.0 624960.0 -1.0 992
994 0 289739.0 159261.0 625020.0 -1.0 993
995 0 289650.0 159199.0 625080.0 -1.0 994
996 0 289689.0 159221.0 625140.0 -1.0 995
997 0 289645.0 159220.0 625200.0 -1.0 996
998 0 289728.0 159235.0 625260.0 -1.0 997
999 0 289765.0 159234.0 625320.0 -1.0 998
1000 0 289793.0 159262.0 625380.0 -1.0 999
1001 0 289744.0 159194.0 625440.0 -1.0 1000
1002 0 289837.0 159257.0 625500.0 -1.0 1001
1003 0 289728.0 159173.0 625560.0 -1.0 1002
1004 0 289783.0 159194.0 625620.0 -1.0 1003
1005 0 289810.0 159247.0 625680.0 -1.0 1004
1006 0 289788.0 159205.0 625740.0 -1.0 1005
1007 0 289904.0 159168.0 625800.0 -1.0 1006
1008 0 289739.0 159113.0 625860.0 -1.0 1007
1009 0 289785.0 159117.0 625920.0 -1.0 1008
1010 0 289915.0 159153.0 625980.0 -1.0 1009
1011 0 289903.0 159143.0 626040.0 -1.0 1010
1012 0 289911.0 159032.0 626100.0 -1.0 1011
1013 0 289810.0 159090.0 626160.0 -1.0 1012
1014 0 289864.0 159132.0 626220.0 -1.0 1013
1015 0 289899.0 159102.0 626280.0 -1.0 1014
1016 0 289979.0 159092.0 626340.0 -1.0 1015
1017 0 290029.0 159032.0 626400.0 -1.0 1016
1018 0 290036.0 159133.0 626460.0 -1.0 1017
1019 0 289989.0 159085.0 626520.0 -1.0 1018
1020 0 289981.0 159051.0 626580.0 -1.0 1019
1021 0 290066.0 159108.0 626640.0 -1.0 1020
1022 0 289939.0 159068.0 626700.0 -1.0 1021
1023 0 290051.0 159013.0 626760.0 -1.0 1022
1024 0 290066.0 159015.0 626820.0 -1.0 1023
1025 0 290077.0 158961.0 626880.0 -1.0 1024
1026 0 289966.0 158940.0 626940.0 -1.0 1025
1027 0 290114.0 158931.0 627000.0 -1.0 1026
1028 0 290043.0 158908.0 627060.0 -1.0 1027
1029 0 289960.0 158856.0 627120.0 -1.0 1028
1030 0 289941.0 158840.0 627180.0 -1.0 1029
1031 0 290001.0 158878.0 627240.0 -1.0 1030
1032 0 289969.0 158817.0 627300.0 -1.0 1031
1033 0 289946.0 158785.0 627360.0 -1.0 1032
1034 0 289964.0 158777.0 627420.0 -1.0 1033
1035 0 289947.0 158752.0 627480.0 -1.0 1034
1036 0 289954.0 158710.0 627540.0 -1.0 1035
1037 0 289970.0 158721.0 627600.0 -1.0 1036
1038 0 289890.0 158727.0 627660.0 -1.0 1037
1039 0 289910.0 158717.0 627720.0 -1.0 1038
1040 0 289906.0 158732.0 627780.0 -1.0 1039
1041 0 289979.0 158658.0 627840.0 -1.0 1040
1042 0 290021.0 158644.0 627900.0 -1.0 1041
1043 0 290045.0 158627.0 627960.0 -1.0 1042
1044 0 290021.0 158645.0 628020.0 -1.0 1043
1045 0 289956.0 158566.0 628080.0 -1.0 1044
1046 0 289963.0 158593.0 628140.0 -1.0 1045
1047 0 290021.0 158583.0 628200.0 -1.0 1046
1048 0 289998.0 158441.0 628260.0 -1.0 1047
1049 0 290121.0 158455.0 628320.0 -1.0 1048
1050 0 289980.0 158505.0 628380.0 -1.0 1049
1051 0 290082.0 158430.0 628440.0 -1.0 1050
1052 0 290048.0 158446.0 628500.0 -1.0 1051
1053 0 290088.0 158503.0 628560.0 -1.0 1052
1054 0 290025.0 158419.0 628620.0 -1.0 1053
1055 0 290064.0 158470.0 628680.0 -1.0 1054
1056 0 290144.0 158386.0 628740.0 -1.0 1055
1057 0 290120.0 158354.0 628800.0 -1.0 1056
1058 0 290100.0 158373.0 628860.0 -1.0 1057
1059 0 289992.0 158382.0 628920.0 -1.0 1058
1060 0 290031.0 158298.0 628980.0 -1.0 1059
1061 0 290049.0 158313.0 629040.0 -1.0 1060
1062 0 290023.0 158341.0 629100.0 -1.0 1061
1063 0 290084.0 158332.0 629160.0 -1.0 1062
1064 0 290076.0 158393.0 629220.0 -1.0 1063
1065 0 290118.0 158237.0 629280.0 -1.0 1064
1066 0 290157.0 158256.0 629340.0 -1.0 1065
1067 0 290154.0 158229.0 629400.0 -1.0 1066
1068 0 290201.0 158244.0 629460.0 -1.0 1067
1069 0 290171.0 158166.0 629520.0 -1.0 1068
1070 0 290168.0 158182.0 629580.0 -1.0 1069
1071 0 290121.0 158129.0 629640.0 -1.0 1070
1072 0 290167.0 158135.0 629700.0 -1.0 1071
1073 0 290232.0 158172.0 629760.0 -1.0 1072
1074 0 290373.0 158107.0 629820.0 -1.0 1073
1075 0 290193.0 158141.0 629880.0 -1.0 1074
1076 0 290234.0 158184.0 629940.0 -1.0 1075
1077 0 290289.0 158110.0 630000.0 -1.0 1076
1078 0 290276.0 158102.0 630060.0 -1.0 1077
1079 0 290296.0 158060.0 630120.0 -1.0 1078
1080 0 290232.0 158098.0 630180.0 -1.0 1079
1081 0 290293.0 158035.0 630240.0 -1.0 1080
1082 0 290304.0 158029.0 630300.0 -1.0 1081
1083 0 290331.0 158000.0 630360.0 -1.0 1082
1084 0 290342.0 157987.0 630420.0 -1.0 1083
1085 0 290340.0 157992.0 630480.0 -1.0 1084
1086 0 290354.0 157987.0 630540.0 -1.0 1085
1087 0 290340.0 157947.0 630600.0 -1.0 1086
1088 0 290412.0 157987.0 630660.0 -1.0 1087
1089 0 290390.0 157941.0 630720.0 -1.0 1088
1090 0 290440.0 157930.0 630780.0 -1.0 1089
1091 0 290412.0 157940.0 630840.0 -1.0 1090
1092 0 290362.0 157859.0 630900.0 -1.0 1091
1093 0 290448.0 157959.0 630960.0 -1.0 1092
1094 0 290379.0 157915.0 631020.0 -1.0 1093
1095 0 290351.0 157858.0 631080.0 -1.0 1094
1096 0 290393.0 157775.0 631140.0 -1.0 1095
1097 0 290391.0 157808.0 631200.0 -1.0 1096
1098 0 290352.0 157754.0 631260.0 -1.0 1097
1099 0 290398.0 157698.0 631320.0 -1.0 1098
1100 0 290426.0 157720.0 631380.0 -1.0 1099
1101 0 290499.0 157752.0 631440.0 -1.0 1100
1102 0 290468.0 157702.0 631500.0 -1.0 1101
1103 0 290408.0 157613.0 631560.0 -1.0 1102
1104 0 290401.0 157561.0 631620.0 -1.0 1103
1105 0 290420.0 157464.0 631680.0 -1.0 1104
1106 0 290450.0 157477.0 631740.0 -1.0 1105
1107 0 290361.0 157395.0 631800.0 -1.0 1106
1108 0 290335.0 157365.0 631860.0 -1.0 1107
1109 0 290351.0 157397.0 631920.0 -1.0 1108
1110 0 290365.0 157341.0 631980.0 -1.0 1109
1111 0 290402.0 157300.0 632040.0 -1.0 1110
1112 0 290399.0 157313.0 632100.0 -1.0 1111
1113 0 290380.0 157229.0 632160.0 -1.0 1112
1114 0 290346.0 157161.0 632220.0 -1.0 1113
1115 0 290405.0 157201.0 632280.0 -1.0 1114
1116 0 290289.0 157130.0 632340.0 -1.0 1115
1117 0 290425.0 157051.0 632400.0 -1.0 1116
1118 0 290393.0 157106.0 632460.0 -1.0 1117
1119 0 290423.0 157079.0 632520.0 -1.0 1118
1120 0 290448.0 157096.0 632580.0 -1.0 1119
1121 0 290336.0 156936.0 632640.0 -1.0 1120
1122 0 290444.0 157072.0 632700.0 -1.0 1121
1123 0 290517.0 157112.0 632760.0 -1.0 1122
1124 0 290454.0 157045.0 632820.0 -1.0 1123
1125 0 290415.0 156992.0 632880.0 -1.0 1124
1126 0 290580.0 156914.0 632940.0 -1.0 1125
1127 0 290521.0 156872.0 633000.0 -1.0 1126
1128 0 290507.0 156842.0 633060.0 -1.0 1127
1129 0 290490.0 156860.0 633120.0 -1.0 1128
1130 0 290508.0 156820.0 633180.0 -1.0 1129
1131 0 290512.0 156775.0 633240.0 -1.0 1130
1132 0 290549.0 156708.0 633300.0 -1.0 1131
1133 0 290542.0 156608.0 633360.0 -1.0 1132
1134 0 290588.0 156679.0 633420.0 -1.0 1133
1135 0 290496.0 156668.0 633480.0 -1.0 1134
1136 0 290530.0 156654.0 633540.0 -1.0 1135
1137 0 290571.0 156597.0 633600.0 -1.0 1136
1138 0 290577.0 156560.0 633660.0 -1.0 1137
1139 0 290585.0 156586.0 633720.0 -1.0 1138
1140 0 290669.0 156507.0 633780.0 -1.0 1139
1141 0 290686.0 156488.0 633840.0 -1.0 1140
1142 0 290635.0 156530.0 633900.0 -1.0 1141
1143 0 290589.0 156477.0 633960.0 -1.0 1142
1144 0 290616.0 156524.0 634020.0 -1.0 1143
1145 0 290654.0 156520.0 634080.0 -1.0 1144
1146 0 290633.0 156490.0 634140.0 -1.0 1145
1147 0 290740.0 156570.0 634200.0 -1.0 1146
1148 0 290767.0 156422.0 634260.0 -1.0 1147
1149 0 290796.0 156479.0 634320.0 -1.0 1148
1150 0 290774.0 156368.0 634380.0 -1.0 1149
1151 0 290772.0 156407.0 634440.0 -1.0 1150
1152 0 290827.0 156377.0 634500.0 -1.0 1151
1153 0 290824.0 156407.0 634560.0 -1.0 1152
1154 0 290873.0 156330.0 634620.0 -1.0 1153
1155 0 290922.0 156407.0 634680.0 -1.0 1154
1156 0 290911.0 156418.0 634740.0 -1.0 1155
1157 0 290871.0 156389.0 634800.0 -1.0 1156
1158 0 290896.0 156441.0 634860.0 -1.0 1157
1159 0 290978.0 156386.0 634920.0 -1.0 1158
1160 0 290965.0 156444.0 634980.0 -1.0 1159
1161 0 290995.0 156440.0 635040.0 -1.0 1160
1162 0 291085.0 156473.0 635100.0 -1.0 1161
1163 0 291066.0 156415.0 635160.0 -1.0 1162
1164 0 291006.0 156408.0 635220.0 -1.0 1163
1165 0 291104.0 156458.0 635280.0 -1.0 1164
1166 0 291111.0 156481.0 635340.0 -1.0 1165
1167 0 291122.0 156469.0 635400.0 -1.0 1166
1168 0 291128.0 156414.0 635460.0 -1.0 1167
1169 0 291188.0 156412.0 635520.0 -1.0 1168
1170 0 291183.0 156365.0 635580.0 -1.0 1169
1171 0 291200.0 156342.0 635640.0 -1.0 1170
1172 0 291175.0 156352.0 635700.0 -1.0 1171
1173 0 291220.0 156389.0 635760.0 -1.0 1172
1174 0 291260.0 156379.0 635820.0 -1.0 1173
1175 0 291321.0 156376.0 635880.0 -1.0 1174
1176 0 291287.0 156367.0 635940.0 -1.0 1175
1177 0 291265.0 156370.0 636000.0 -1.0 1176
1178 0 291276.0 156415.0 636060.0 -1.0 1177
1179 0 291296.0 156398.0 636120.0 -1.0 1178
1180 0 291251.0 156410.0 636180.0 -1.0 1179
1181 0 291286.0 156417.0 636240.0 -1.0 1180
1182 0 291289.0 156352.0 636300.0 -1.0 1181
1183 0 291320.0 156375.0 636360.0 -1.0 1182
1184 0 291291.0 156342.0 636420.0 -1.0 1183
1185 0 291290.0 156384.0 636480.0 -1.0 1184
1186 0 291285.0 156375.0 636540.0 -1.0 1185
1187 0 291273.0 156336.0 636600.0 -1.0 1186
1188 0 291340.0 156373.0 636660.0 -1.0 1187
1189 0 291358.0 156288.0 636720.0 -1.0 1188
1190 0 291302.0 156291.0 636780.0 -1.0 1189
1191 0 291298.0 156294.0 636840.0 -1.0 1190
1192 0 291342.0 156326.0 636900.0 -1.0 1191
1193 0 291365.0 156310.0 636960.0 -1.0 1192
1194 0 291364.0 156266.0 637020.0 -1.0 1193
1195 0 291395.0 156348.0 637080.0 -1.0 1194
1196 0 291356.0 156305.0 637140.0 -1.0 1195
1197 0 291393.0 156288.0 637200.0 -1.0 1196
1198 0 291432.0 156318.0 637260.0 -1.0 1197
1199 0 291428.0 156312.0 637320.0 -1.0 1198
1200 0 291450.0 156291.0 637380.0 -1.0 1199
1201 0 291466.0 156237.0 637440.0 -1.0 1200
1202 0 291506.0 156226.0 637500.0 -1.0 1201
1203 0 291509.0 156182.0 637560.0 -1.0 1202
1204 0 291467.0 156089.0 637620.0 -1.0 1203
1205 0 291372.0 156065.0 637680.0 -1.0 1204
1206 0 291440.0 155913.0 637740.0 -1.0 1205
1207 0 291404.0 155940.0 637800.0 -1.0 1206
1208 0 291385.0 155908.0 637860.0 -1.0 1207
1209 0 291447.0 155873.0 637920.0 -1.0 1208
1210 0 291407.0 155788.0 637980.0 -1.0 1209
1211 0 291389.0 155749.0 638040.0 -1.0 1210
1212 0 291414.0 155768.0 638100.0 -1.0 1211
1213 0 291523.0 155803.0 638160.0 -1.0 1212
1214 0 291374.0 155697.0 638220.0 -1.0 1213
1215 0 291398.0 155706.0 638280.0 -1.0 1214
1216 0 291396.0 155670.0 638340.0 -1.0 1215
1217 0 291432.0 155617.0 638400.0 -1.0 1216
1218 0 291378.0 155627.0 638460.0 -1.0 1217
1219 0 291376.0 155591.0 638520.0 -1.0 1218
1220 0 291387.0 155556.0 638580.0 -1.0 1219
1221 0 291339.0 155486.0 638640.0 -1.0 1220
1222 0 291313.0 155496.0 638700.0 -1.0 1221
1223 0 291274.0 155494.0 638760.0 -1.0 1222
1224 0 291230.0 155478.0 638820.0 -1.0 1223
1225 0 291208.0 155480.0 638880.0 -1.0 1224
1226 0 291126.0 155499.0 638940.0 -1.0 1225
1227 0 291167.0 155464.0 639000.0 -1.0 1226
1228 0 291115.0 155412.0 639060.0 -1.0 1227
1229 0 291020.0 155481.0 639120.0 -1.0 1228
1230 0 291082.0 155421.0 639180.0 -1.0 1229
1231 0 291097.0 155490.0 639240.0 -1.0 1230
1232 0 290996.0 155424.0 639300.0 -1.0 1231
1233 0 291028.0 155389.0 639360.0 -1.0 1232
1234 0 291055.0 155387.0 639420.0 -1.0 1233
1235 0 290994.0 155385.0 639480.0 -1.0 1234
1236 0 291046.0 155359.0 639540.0 -1.0 1235
1237 0 290924.0 155316.0 639600.0 -1.0 1236
1238 0 290973.0 155380.0 639660.0 -1.0 1237
1239 0 290780.0 155288.0 639720.0 -1.0 1238
1240 0 290920.0 155237.0 639780.0 -1.0 1239
1241 0 290845.0 155318.0 639840.0 -1.0 1240
1242 0 290823.0 155315.0 639900.0 -1.0 1241
1243 0 290734.0 155256.0 639960.0 -1.0 1242
1244 0 290859.0 155291.0 640020.0 -1.0 1243
1245 0 290762.0 155251.0 640080.0 -1.0 1244
1246 0 290822.0 155275.0 640140.0 -1.0 1245
1247 0 290798.0 155154.0 640200.0 -1.0 1246
1248 0 290753.0 155260.0 640260.0 -1.0 1247
1249 0 290779.0 155162.0 640320.0 -1.0 1248
1250 0 290682.0 155131.0 640380.0 -1.0 1249
1251 0 290668.0 155027.0 640440.0 -1.0 1250
1252 0 290709.0 155191.0 640500.0 -1.0 1251
1253 0 290677.0 155060.0 640560.0 -1.0 1252
1254 0 290697.0 155132.0 640620.0 -1.0 1253
1255 0 290593.0 155018.0 640680.0 -1.0 1254
1256 0 290572.0 154956.0 640740.0 -1.0 1255
1257 0 290488.0 154913.0 640800.0 -1.0 1256
1258 0 290441.0 154886.0 640860.0 -1.0 1257
1259 0 290492.0 154859.0 640920.0 -1.0 1258
1260 0 290485.0 154863.0 640980.0 -1.0 1259
1261 0 290385.0 154807.0 641040.0 -1.0 1260
1262 0 290431.0 154856.0 641100.0 -1.0 1261
1263 0 290347.0 154789.0 641160.0 -1.0 1262
1264 0 290370.0 154789.0 641220.0 -1.0 1263
1265 0 290320.0 154697.0 641280.0 -1.0 1264
1266 0 290278.0 154726.0 641340.0 -1.0 1265
1267 0 290300.0 154641.0 641400.0 -1.0 1266
1268 0 290299.0 154608.0 641460.0 -1.0 1267
1269 0 290262.0 154440.0 641520.0 -1.0 1268
1270 0 290260.0 154503.0 641580.0 -1.0 1269
1271 0 290200.0 154416.0 641640.0 -1.0 1270
1272 0 290241.0 154451.0 641700.0 -1.0 1271
1273 0 290246.0 154478.0 641760.0 -1.0 1272
1274 0 290238.0 154388.0 641820.0 -1.0 1273
1275 0 290205.0 154358.0 641880.0 -1.0 1274
1276 0 290194.0 154328.0 641940.0 -1.0 1275
1277 0 290150.0 154289.0 642000.0 -1.0 1276
1278 0 290096.0 154296.0 642060.0 -1.0 1277
1279 0 290122.0 154202.0 642120.0 -1.0 1278
1280 0 290117.0 154211.0 642180.0 -1.0 1279
1281 0 290102.0 154202.0 642240.0 -1.0 1280
1282 0 290064.0 154187.0 642300.0 -1.0 1281
1283 0 290022.0 154036.0 642360.0 -1.0 1282
1284 0 289998.0 154075.0 642420.0 -1.0 1283
1285 0 289969.0 154001.0 642480.0 -1.0 1284
1286 0 289965.0 153990.0 642540.0 -1.0 1285
1287 0 289845.0 153971.0 642600.0 -1.0 1286
1288 0 289840.0 153912.0 642660.0 -1.0 1287
1289 0 289807.0 153894.0 642720.0 -1.0 1288
1290 0 289854.0 153936.0 642780.0 -1.0 1289
1291 0 289740.0 153922.0 642840.0 -1.0 1290
1292 0 289705.0 153849.0 642900.0 -1.0 1291
1293 0 289690.0 153881.0 642960.0 -1.0 1292
1294 0 289679.0 153777.0 643020.0 -1.0 1293
1295 0 289617.8 153738.66 643080.0 -1.0 1294
1296 0 289646.0 153768.0 643140.0 -1.0 1295
1297 0 289516.0 153719.0 643200.0 -1.0 1296
1298 0 289446.0 153746.0 643260.0 -1.0 1297
1299 0 289461.0 153723.0 643320.0 -1.0 1298
1300 0 289372.0 153680.0 643380.0 -1.0 1299
1301 0 289238.0 153617.0 643440.0 -1.0 1300
1302 0 289243.0 153624.0 643500.0 -1.0 1301
1303 0 289225.0 153631.0 643560.0 -1.0 1302
1304 0 289178.0 153603.0 643620.0 -1.0 1303
1305 0 289069.0 153565.0 643680.0 -1.0 1304
1306 0 289011.0 153542.0 643740.0 -1.0 1305
1307 0 288999.0 153541.0 643800.0 -1.0 1306
1308 0 289034.0 153456.0 643860.0 -1.0 1307
1309 0 288954.0 153416.0 643920.0 -1.0 1308
1310 0 288921.0 153340.0 643980.0 -1.0 1309
1311 0 288893.0 153325.0 644040.0 -1.0 1310
1312 0 288770.0 153247.0 644100.0 -1.0 1311
1313 0 288726.0 153150.0 644160.0 -1.0 1312
1314 0 288803.0 153246.0 644220.0 -1.0 1313
1315 0 288717.0 153154.0 644280.0 -1.0 1314
1316 0 288561.0 153174.0 644340.0 -1.0 1315
1317 0 288621.0 153120.0 644400.0 -1.0 1316
1318 0 288520.0 153081.0 644460.0 -1.0 1317
1319 0 288553.0 153099.0 644520.0 -1.0 1318
1320 0 288580.0 153111.0 644580.0 -1.0 1319
1321 0 288471.0 153030.0 644640.0 -1.0 1320
1322 0 288481.0 153000.0 644700.0 -1.0 1321
1323 0 288465.0 153074.0 644760.0 -1.0 1322
1324 0 288516.0 153066.0 644820.0 -1.0 1323
1325 0 288480.0 152997.0 644880.0 -1.0 1324
1326 0 288515.0 153006.0 644940.0 -1.0 1325
1327 0 288489.0 153024.0 645000.0 -1.0 1326
1328 0 288447.0 153066.0 645060.0 -1.0 1327
1329 0 288567.0 152997.0 645120.0 -1.0 1328
1330 0 288468.0 153002.0 645180.0 -1.0 1329
1331 0 288513.0 153002.0 645240.0 -1.0 1330
1332 0 288404.0 153052.0 645300.0 -1.0 1331
1333 0 288491.0 153123.0 645360.0 -1.0 1332
1334 0 288358.0 153020.0 645420.0 -1.0 1333
1335 0 288307.0 153018.0 645480.0 -1.0 1334
1336 0 288362.0 152983.0 645540.0 -1.0 1335
1337 0 288372.0 152948.0 645600.0 -1.0 1336
1338 0 288260.0 152990.0 645660.0 -1.0 1337
1339 0 288153.0 152924.0 645720.0 -1.0 1338
1340 0 288173.0 152867.0 645780.0 -1.0 1339
1341 0 288103.0 152891.0 645840.0 -1.0 1340
1342 0 288105.0 152892.0 645900.0 -1.0 1341
1343 0 288254.0 152798.0 645960.0 -1.0 1342
1344 0 288126.0 152808.0 646020.0 -1.0 1343
1345 0 288140.0 152824.0 646080.0 -1.0 1344
1346 0 288075.0 152942.0 646140.0 -1.0 1345
1347 0 288084.0 152900.0 646200.0 -1.0 1346
1348 0 288075.0 152872.0 646260.0 -1.0 1347
1349 0 288082.0 152747.0 646320.0 -1.0 1348
1350 0 288071.0 152793.0 646380.0 -1.0 1349
1351 0 287974.0 152656.0 646440.0 -1.0 1350
1352 0 287941.0 152658.0 646500.0 -1.0 1351
1353 0 287978.0 152773.0 646560.0 -1.0 1352
1354 0 288035.0 152700.0 646620.0 -1.0 1353
1355 0 287948.0 152675.0 646680.0 -1.0 1354
1356 0 287998.0 152761.0 646740.0 -1.0 1355
1357 0 287870.0 152671.0 646800.0 -1.0 1356
1358 0 287892.0 152683.0 646860.0 -1.0 1357
1359 0 287849.0 152664.0 646920.0 -1.0 1358
1360 0 287905.0 152725.0 646980.0 -1.0 1359
1361 0 287675.0 152530.0 647040.0 -1.0 1360
1362 0 287625.0 152483.0 647100.0 -1.0 1361
1363 0 287643.0 152413.0 647160.0 -1.0 1362
1364 0 287591.0 152450.0 647220.0 -1.0 1363
1365 0 287541.0 152461.0 647280.0 -1.0 1364
1366 0 287555.0 152424.0 647340.0 -1.0 1365
1367 0 287530.0 152354.0 647400.0 -1.0 1366
1368 0 287515.0 152331.0 647460.0 -1.0 1367
1369 0 287490.0 152420.0 647520.0 -1.0 1368
1370 0 287447.0 152275.0 647580.0 -1.0 1369
1371 0 287442.0 152311.0 647640.0 -1.0 1370
1372 0 287378.0 152331.0 647700.0 -1.0 1371
1373 0 287277.0 152297.0 647760.0 -1.0 1372
1374 0 287311.0 152284.0 647820.0 -1.0 1373
1375 0 287454.0 152389.0 647880.0 -1.0 1374
1376 0 287498.0 152393.0 647940.0 -1.0 1375
1377 0 287465.0 152316.0 648000.0 -1.0 1376
1378 0 287407.0 152369.0 648060.0 -1.0 1377
1379 0 287416.0 152431.0 648120.0 -1.0 1378
1380 0 287307.0 152354.0 648180.0 -1.0 1379
1381 0 287441.0 152344.0 648240.0 -1.0 1380
1382 0 287391.0 152384.0 648300.0 -1.0 1381
1383 0 287354.0 152392.0 648360.0 -1.0 1382
1384 0 287329.0 152404.0 648420.0 -1.0 1383
1385 0 287369.0 152511.0 648480.0 -1.0 1384
1386 0 287365.0 152600.0 648540.0 -1.0 1385
1387 0 287360.0 152691.0 648600.0 -1.0 1386
1388 0 287281.0 152636.0 648660.0 -1.0 1387
1389 0 287205.0 152604.0 648720.0 -1.0 1388
1390 0 287210.28 152695.66 648780.0 -1.0 1389
1391 0 283197.0 169021.0 563640.0 -1.0 1392
1392 0 283199.0 169014.0 563580.0 -1.0 1393
1393 0 283193.0 168981.0 563520.0 -1.0 1394
1394 0 283159.0 168911.0 563460.0 -1.0 1395
1395 0 283219.0 168906.0 563400.0 -1.0 1396
1396 0 283159.0 168871.0 563340.0 -1.0 1397
1397 0 283254.0 168882.0 563220.0 -1.0 1398
1398 0 283166.0 168861.0 563160.0 -1.0 1399
1399 0 283218.0 168865.0 563100.0 -1.0 1400
1400 0 283215.0 168828.0 563040.0 -1.0 1401
1401 0 283238.0 168816.0 562980.0 -1.0 1402
1402 0 283147.0 168830.0 562920.0 -1.0 1403
1403 0 283270.0 168846.0 562860.0 -1.0 1404
1404 0 283218.0 168769.0 562800.0 -1.0 1405
1405 0 283148.0 168797.0 562740.0 -1.0 1406
1406 0 283198.0 168785.0 562680.0 -1.0 1407
1407 0 283271.0 168826.0 562560.0 -1.0 1408
1408 0 283254.0 168791.0 562500.0 -1.0 1409
1409 0 283293.0 168855.0 562440.0 -1.0 1410
1410 0 283160.0 168809.0 562380.0 -1.0 1411
1411 0 283208.0 168878.0 562320.0 -1.0 1412
1412 0 283122.0 168860.0 562260.0 -1.0 1413
1413 0 283187.0 168846.0 562140.0 -1.0 1414
1414 0 283090.0 168879.0 562080.0 -1.0 1415
1415 0 283170.0 168894.0 562020.0 -1.0 1416
1416 0 283104.0 168882.0 561960.0 -1.0 1417
1417 0 283111.0 168891.0 561900.0 -1.0 1418
1418 0 283189.0 168934.0 561840.0 -1.0 1419
1419 0 283221.0 168836.0 561780.0 -1.0 1420
1420 0 283208.0 168854.0 561720.0 -1.0 1421
1421 0 283224.0 168884.0 561660.0 -1.0 1422
1422 0 283181.0 168865.0 561600.0 -1.0 1423
1423 0 283267.0 168862.0 561540.0 -1.0 1424
1424 0 283374.0 168883.0 561480.0 -1.0 1425
1425 0 283378.0 168901.0 561420.0 -1.0 1426
1426 0 283516.0 168879.0 561360.0 -1.0 1427
1427 0 283393.0 168910.0 561240.0 -1.0 1428
1428 0 283371.0 168896.0 561180.0 -1.0 1429
1429 0 283282.0 168907.0 561120.0 -1.0 1430
1430 0 283274.0 168845.0 561060.0 -1.0 1431
1431 0 283257.0 168907.0 561000.0 -1.0 1432
1432 0 283336.0 168889.0 560940.0 -1.0 1433
1433 0 283302.0 168887.0 560820.0 -1.0 1434
1434 0 283368.0 168888.0 560760.0 -1.0 1435
1435 0 283421.0 168841.0 560700.0 -1.0 1436
1436 0 283383.0 168855.0 560640.0 -1.0 1437
1437 0 283390.0 168894.0 560580.0 -1.0 1438
1438 0 283358.0 168863.0 560520.0 -1.0 1439
1439 0 283283.0 168836.0 560460.0 -1.0 1440
1440 0 283239.0 168898.0 560400.0 -1.0 1441
1441 0 283264.0 168987.0 560340.0 -1.0 1442
1442 0 283093.0 168933.0 560280.0 -1.0 1443
1443 0 283021.0 169009.0 560220.0 -1.0 1444
1444 0 282988.0 169016.0 560160.0 -1.0 1445
1445 0 282940.0 168989.0 560100.0 -1.0 1446
1446 0 282740.0 168878.0 560040.0 -1.0 1447
1447 0 282722.0 168864.0 559980.0 -1.0 1448
1448 0 282571.0 168930.0 559920.0 -1.0 1449
1449 0 282539.0 169079.0 559860.0 -1.0 1450
1450 0 282541.0 169053.0 559800.0 -1.0 1451
1451 0 282530.0 169091.0 559740.0 -1.0 1452
1452 0 282430.0 169086.0 559680.0 -1.0 1453
1453 0 282406.0 169071.0 559620.0 -1.0 1454
1454 0 282342.0 169049.0 559560.0 -1.0 1455
1455 0 282335.0 169097.0 559500.0 -1.0 1456
1456 0 282266.0 169070.0 559440.0 -1.0 1457
1457 0 282236.0 169101.0 559380.0 -1.0 1458
1458 0 282242.0 169060.0 559320.0 -1.0 1459
1459 0 282160.0 169068.0 559260.0 -1.0 1460
1460 0 282199.0 169158.0 559200.0 -1.0 1461
1461 0 282146.0 169192.0 559140.0 -1.0 1462
1462 0 282152.0 169250.0 559020.0 -1.0 1463
1463 0 282116.0 169252.0 558960.0 -1.0 1464
1464 0 282021.0 169270.0 558900.0 -1.0 1465
1465 0 282240.0 169339.0 558840.0 -1.0 1466
1466 0 282099.0 169273.0 558780.0 -1.0 1467
1467 0 282101.0 169282.0 558720.0 -1.0 1468
1468 0 282064.0 169294.0 558660.0 -1.0 1469
1469 0 282076.0 169314.0 558600.0 -1.0 1470
1470 0 282037.0 169325.0 558540.0 -1.0 1471
1471 0 282124.0 169332.0 558480.0 -1.0 1472
1472 0 282167.0 169367.0 558420.0 -1.0 1473
1473 0 282114.0 169369.0 558360.0 -1.0 1474
1474 0 282198.0 169401.0 558300.0 -1.0 1475
1475 0 282101.0 169436.0 558240.0 -1.0 1476
1476 0 282160.0 169459.0 558120.0 -1.0 1477
1477 0 282171.0 169456.0 558060.0 -1.0 1478
1478 0 282171.0 169534.0 558000.0 -1.0 1479
1479 0 282502.0 169547.0 557940.0 -1.0 1480
1480 0 282309.0 169602.0 557880.0 -1.0 1481
1481 0 282278.0 169505.0 557820.0 -1.0 1482
1482 0 282373.0 169547.0 557760.0 -1.0 1483
1483 0 282333.0 169582.0 557700.0 -1.0 1484
1484 0 282359.0 169594.0 557640.0 -1.0 1485
1485 0 282321.0 169568.0 557580.0 -1.0 1486
1486 0 282386.0 169551.0 557520.0 -1.0 1487
1487 0 282377.0 169602.0 557460.0 -1.0 1488
1488 0 282439.0 169558.0 557400.0 -1.0 1489
1489 0 282530.0 169557.0 557340.0 -1.0 1490
1490 0 282527.0 169577.0 557280.0 -1.0 1491
1491 0 282602.0 169589.0 557220.0 -1.0 1492
1492 0 282633.0 169576.0 557160.0 -1.0 1493
1493 0 282672.0 169495.0 557100.0 -1.0 1494
1494 0 282672.0 169451.0 557040.0 -1.0 1495
1495 0 282667.0 169418.0 556980.0 -1.0 1496
1496 0 282666.0 169411.0 556920.0 -1.0 1497
1497 0 282695.0 169406.0 556860.0 -1.0 1498
1498 0 282685.0 169421.0 556800.0 -1.0 1499
1499 0 282732.0 169453.0 556740.0 -1.0 1500
1500 0 282780.0 169445.0 556680.0 -1.0 1501
1501 0 282818.0 169497.0 556620.0 -1.0 1502
1502 0 282876.0 169437.0 556560.0 -1.0 1503
1503 0 282876.0 169405.0 556500.0 -1.0 1504
1504 0 282894.0 169322.0 556440.0 -1.0 1505
1505 0 282911.0 169318.0 556380.0 -1.0 1506
1506 0 282898.0 169272.0 556320.0 -1.0 1507
1507 0 282857.0 169180.0 556260.0 -1.0 1508
1508 0 282914.0 169117.0 556200.0 -1.0 1509
1509 0 282911.0 168884.0 556140.0 -1.0 1510
1510 0 282835.0 168829.0 556080.0 -1.0 1511
1511 0 282820.0 168661.0 555960.0 -1.0 1512
1512 0 282796.0 168513.0 555900.0 -1.0 1513
1513 0 282755.0 168384.0 555840.0 -1.0 1514
1514 0 282842.0 168251.0 555780.0 -1.0 1515
1515 0 282792.0 168128.0 555720.0 -1.0 1516
1516 0 282904.0 168106.0 555660.0 -1.0 1517
1517 0 283001.0 167975.0 555600.0 -1.0 1518
1518 0 283194.0 167909.0 555480.0 -1.0 1519
1519 0 283119.0 167784.0 555420.0 -1.0 1520
1520 0 283282.0 167732.0 555360.0 -1.0 1521
1521 0 283406.0 167571.0 555300.0 -1.0 1522
1522 0 283509.0 167336.0 555240.0 -1.0 1523
1523 0 283706.0 167073.0 555180.0 -1.0 1524
1524 0 283993.0 166474.0 555180.0 -1.0 1525
1525 0 284016.0 166162.0 555180.0 -1.0 1526
1526 0 283978.0 166171.0 555060.0 -1.0 1527
1527 0 284029.0 165983.0 555000.0 -1.0 1528
1528 0 284067.0 165825.0 554940.0 -1.0 1529
1529 0 284154.0 165583.0 554880.0 -1.0 1530
1530 0 284153.0 165406.0 554820.0 -1.0 1531
1531 0 284138.0 165204.0 554760.0 -1.0 1532
1532 0 284289.0 164746.0 554700.0 -1.0 1533
1533 0 284365.0 164213.0 554640.0 -1.0 1534
1534 0 284532.0 163750.0 554580.0 -1.0 1535
1535 0 284797.0 163020.0 554580.0 -1.0 1536
1536 0 284900.0 162765.0 554520.0 -1.0 1537
1537 0 284982.0 162805.0 554460.0 -1.0 1538
1538 0 284990.0 162600.0 554400.0 -1.0 1539
1539 0 285078.0 162466.0 554340.0 -1.0 1540
1540 0 285050.0 162292.0 554280.0 -1.0 1541
1541 0 285287.0 161176.0 554280.0 -1.0 1542
1542 0 285405.0 160204.0 554340.0 -1.0 1543
1543 0 285374.0 159562.0 554400.0 -1.0 1544
1544 0 285387.0 159346.0 554460.0 -1.0 1545
1545 0 285525.0 158780.0 554520.0 -1.0 1546
1546 0 285553.0 158534.0 554520.0 -1.0 1547
1547 0 285612.0 158395.0 554460.0 -1.0 1548
1548 0 285836.0 158274.0 554400.0 -1.0 1549
1549 0 285982.0 158089.0 554340.0 -1.0 1550
1550 0 286116.0 157709.0 554280.0 -1.0 1551
1551 0 286267.0 157473.0 554280.0 -1.0 1552
1552 0 286531.0 156877.0 554340.0 -1.0 1553
1553 0 286596.0 156818.0 554400.0 -1.0 1554
1554 0 286690.0 156667.0 554460.0 -1.0 1555
1555 0 286837.0 156388.0 554520.0 -1.0 1556
1556 0 286934.0 156504.0 554580.0 -1.0 1557
1557 0 286953.0 156315.0 554640.0 -1.0 1558
1558 0 287207.0 155997.0 554700.0 -1.0 1559
1559 0 287388.0 155724.0 554700.0 -1.0 1560
1560 0 287732.0 155333.0 554640.0 -1.0 1561
1561 0 287756.0 155143.0 554580.0 -1.0 1562
1562 0 287973.0 155005.0 554520.0 -1.0 1563
1563 0 287930.0 155080.0 554460.0 -1.0 1564
1564 0 288139.0 154711.0 554400.0 -1.0 1565
1565 0 288277.0 154510.0 554340.0 -1.0 1566
1566 0 288313.0 154410.0 554280.0 -1.0 1567
1567 0 288507.0 154132.0 554280.0 -1.0 1568
1568 0 288970.0 154022.0 554340.0 -1.0 1569
1569 0 289142.0 153726.0 554400.0 -1.0 1570
1570 0 289294.0 153581.0 554460.0 -1.0 1571
1571 0 289443.0 153413.0 554520.0 -1.0 1572
1572 0 289419.0 153473.0 554580.0 -1.0 1573
1573 0 289543.0 153332.0 554640.0 -1.0 1574
1574 0 289676.0 153322.0 554700.0 -1.0 1575
1575 0 289999.0 153123.0 554760.0 -1.0 1576
1576 0 290513.0 152833.0 554760.0 -1.0 1577
1577 0 291336.0 152388.0 554820.0 -1.0 1578
1578 0 291729.0 151906.0 554880.0 -1.0 1579
1579 0 291974.0 151388.0 554940.0 -1.0 1580
1580 0 292224.0 150978.0 555000.0 -1.0 1581
1581 0 292208.0 150944.0 555060.0 -1.0 1582
1582 0 292255.0 150838.0 555180.0 -1.0 1583
1583 0 292600.0 150346.0 555240.0 -1.0 1584
1584 0 292666.0 150200.0 555300.0 -1.0 1585
1585 0 292775.0 150166.0 555360.0 -1.0 1586
1586 0 292720.0 150052.0 555420.0 -1.0 1587
1587 0 292918.0 150061.0 555480.0 -1.0 1588
1588 0 293120.0 149981.0 555600.0 -1.0 1589
1589 0 293129.0 149881.0 555660.0 -1.0 1590
1590 0 293173.0 149803.0 555720.0 -1.0 1591
1591 0 293303.0 149742.0 555780.0 -1.0 1592
1592 0 293364.0 149733.0 555840.0 -1.0 1593
1593 0 293343.0 149564.0 555900.0 -1.0 1594
1594 0 293464.0 149626.0 555960.0 -1.0 1595
1595 0 293713.0 149748.0 556020.0 -1.0 1596
1596 0 293571.0 149515.0 556080.0 -1.0 1597
1597 0 293614.0 149355.0 556140.0 -1.0 1598
1598 0 293708.0 149443.0 556200.0 -1.0 1599
1599 0 293723.0 149348.0 556260.0 -1.0 1600
1600 0 293736.0 149228.0 556320.0 -1.0 1601
1601 0 293815.0 149185.0 556380.0 -1.0 1602
1602 0 293854.0 149158.0 556440.0 -1.0 1603
1603 0 293853.0 149080.0 556500.0 -1.0 1604
1604 0 293951.0 148994.0 556560.0 -1.0 1605
1605 0 294010.0 148954.0 556620.0 -1.0 1606
1606 0 294155.0 148905.0 556680.0 -1.0 1607
1607 0 294296.0 148859.0 556740.0 -1.0 1608
1608 0 294213.0 148603.0 556800.0 -1.0 1609
1609 0 294268.0 148603.0 556860.0 -1.0 1610
1610 0 294500.0 148521.0 556920.0 -1.0 1611
1611 0 294564.0 148461.0 556980.0 -1.0 1612
1612 0 294652.0 148473.0 557040.0 -1.0 1613
1613 0 294696.0 148517.0 557100.0 -1.0 1614
1614 0 294768.0 148479.0 557160.0 -1.0 1615
1615 0 294856.0 148415.0 557220.0 -1.0 1616
1616 0 294908.0 148342.0 557280.0 -1.0 1617
1617 0 294996.0 148333.0 557340.0 -1.0 1618
1618 0 295084.0 148301.0 557400.0 -1.0 1619
1619 0 295204.0 148259.0 557460.0 -1.0 1620
1620 0 295308.0 148207.0 557520.0 -1.0 1621
1621 0 295460.0 148097.0 557580.0 -1.0 1622
1622 0 295595.0 148069.0 557640.0 -1.0 1623
1623 0 295706.0 147925.0 557700.0 -1.0 1624
1624 0 295965.0 147880.0 557760.0 -1.0 1625
1625 0 296031.0 147870.0 557820.0 -1.0 1626
1626 0 296059.0 147748.0 557880.0 -1.0 1627
1627 0 296375.0 147798.0 557940.0 -1.0 1628
1628 0 296094.0 147427.0 558000.0 -1.0 1629
1629 0 296346.0 147507.0 558060.0 -1.0 1630
1630 0 296539.0 147514.0 558120.0 -1.0 1631
1631 0 296923.0 147345.0 558240.0 -1.0 1632
1632 0 297354.0 147180.0 558240.0 -1.0 1633
1633 0 297730.0 147255.0 558240.0 -1.0 1634
1634 0 298630.0 146969.0 558240.0 -1.0 1635
1635 0 299522.0 146855.0 558240.0 -1.0 1636
1636 0 300368.0 146634.0 558300.0 -1.0 1637
1637 0 300664.0 146638.0 558360.0 -1.0 1638
1638 0 301231.0 146551.0 558420.0 -1.0 1639
1639 0 301385.0 146491.0 558480.0 -1.0 1640
1640 0 301855.0 146320.0 558540.0 -1.0 1641
1641 0 302601.0 146122.0 558600.0 -1.0 1642
1642 0 303477.0 145884.0 558600.0 -1.0 1643
1643 0 304183.0 145780.0 558600.0 -1.0 1644
1644 0 304557.0 145675.0 558600.0 -1.0 1645
1645 0 304918.0 145650.0 558660.0 -1.0 1646
1646 0 305246.0 145594.0 558660.0 -1.0 1647
1647 0 305336.0 145558.0 558600.0 -1.0 1648
1648 0 305426.0 145502.0 558540.0 -1.0 1649
1649 0 305574.0 145550.0 558480.0 -1.0 1650
1650 0 305753.0 145506.0 558420.0 -1.0 1651
1651 0 306446.0 145436.0 558360.0 -1.0 1652
1652 0 306721.0 145356.0 558360.0 -1.0 1653
1653 0 307285.0 145159.0 558420.0 -1.0 1654
1654 0 307608.0 144867.0 558420.0 -1.0 1655
1655 0 308120.0 144868.0 558420.0 -1.0 1656
1656 0 309003.0 144584.0 558420.0 -1.0 1657
1657 0 310214.0 144236.0 558420.0 -1.0 1658
1658 0 310694.0 144219.0 558420.0 -1.0 1659
1659 0 311228.0 143896.0 558420.0 -1.0 1660
1660 0 311922.0 143821.0 558420.0 -1.0 1661
1661 0 312528.0 143608.0 558420.0 -1.0 1662
1662 0 312625.0 143515.0 558360.0 -1.0 1663
1663 0 312825.0 143528.0 558300.0 -1.0 1664
1664 0 313398.0 143473.0 558240.0 -1.0 1665
1665 0 314005.0 143381.0 558120.0 -1.0 1666
1666 0 314046.0 143296.0 558060.0 -1.0 1667
1667 0 314168.0 143192.0 558000.0 -1.0 1668
1668 0 315208.0 143283.0 557940.0 -1.0 1669
1669 0 315296.0 143141.0 557880.0 -1.0 1670
1670 0 315417.0 143072.0 557820.0 -1.0 1671
1671 0 315512.0 142945.0 557760.0 -1.0 1672
1672 0 315676.0 143064.0 557700.0 -1.0 1673
1673 0 315839.0 143042.0 557640.0 -1.0 1674
1674 0 316058.0 142950.0 557580.0 -1.0 1675
1675 0 316122.0 142901.0 557520.0 -1.0 1676
1676 0 316295.0 142883.0 557460.0 -1.0 1677
1677 0 316507.0 142865.0 557400.0 -1.0 1678
1678 0 316576.0 142850.0 557340.0 -1.0 1679
1679 0 316578.0 142813.0 557280.0 -1.0 1680
1680 0 316860.0 142725.0 557220.0 -1.0 1681
1681 0 317159.0 142624.0 557220.0 -1.0 1682
1682 0 317421.0 142541.0 557280.0 -1.0 1683
1683 0 317543.0 142466.0 557340.0 -1.0 1684
1684 0 317498.0 142451.0 557400.0 -1.0 1685
1685 0 317657.0 142355.0 557460.0 -1.0 1686
1686 0 317910.0 142183.0 557520.0 -1.0 1687
1687 0 318155.0 142095.0 557520.0 -1.0 1688
1688 0 318487.0 142047.0 557580.0 -1.0 1689
1689 0 318942.0 141836.0 557640.0 -1.0 1690
1690 0 319719.0 141517.0 557700.0 -1.0 1691
1691 0 320402.0 141290.0 557700.0 -1.0 1692
1692 0 321348.0 141057.0 557700.0 -1.0 1693
1693 0 321635.0 140730.0 557760.0 -1.0 1694
1694 0 322209.0 140342.0 557760.0 -1.0 1695
1695 0 322728.0 140049.0 557820.0 -1.0 1696
1696 0 323688.0 139778.0 557820.0 -1.0 1697
1697 0 324369.0 139360.0 557820.0 -1.0 1698
1698 0 324643.0 139278.0 557880.0 -1.0 1699
1699 0 325267.0 139189.0 557940.0 -1.0 1700
1700 0 325948.0 138488.0 558000.0 -1.0 1701
1701 0 326263.0 138329.0 558000.0 -1.0 1702
1702 0 326927.0 138551.0 557940.0 -1.0 1703
1703 0 327475.0 138465.0 557940.0 -1.0 1704
1704 0 327942.0 138479.0 557940.0 -1.0 1705
1705 0 328097.0 138416.0 557880.0 -1.0 1706
1706 0 328549.0 138353.0 557820.0 -1.0 1707
1707 0 329293.0 138196.0 557760.0 -1.0 1708
1708 0 329754.0 138309.0 557700.0 -1.0 1709
1709 0 330218.0 138322.0 557640.0 -1.0 1710
1710 0 330642.0 138353.0 557580.0 -1.0 1711
1711 0 330893.0 138329.0 557520.0 -1.0 1712
1712 0 331038.0 138435.0 557460.0 -1.0 1713
1713 0 331857.0 138532.0 557400.0 -1.0 1714
1714 0 332231.62 138682.67 557340.0 -1.0 1715
1715 0 332598.22 138682.67 557340.0 -1.0 1716
1716 0 332978.94 138823.67 557340.0 -1.0 1955
1717 0 367958.3 151850.1 545100.0 -1.0 1947
1718 0 361028.53 147865.34 544440.0 -1.0 1938
1719 0 360958.75 147808.02 544500.0 -1.0 1718
1720 0 360913.88 147813.0 544560.0 -1.0 1719
1721 0 360896.44 147803.02 544620.0 -1.0 1720
1722 0 360806.7 147775.61 544680.0 -1.0 1721
1723 0 360672.1 147755.67 544740.0 -1.0 1722
1724 0 360622.25 147758.16 544800.0 -1.0 1723
1725 0 360597.3 147733.23 544860.0 -1.0 1724
1726 0 360549.97 147703.33 544920.0 -1.0 1725
1727 0 360537.5 147703.33 544980.0 -1.0 1726
1728 0 360535.0 147700.83 545040.0 -1.0 1727
1729 0 360405.4 147673.4 545100.0 -1.0 1728
1730 0 360353.06 147603.62 545160.0 -1.0 1729
1731 0 360330.62 147588.66 545220.0 -1.0 1730
1732 0 360288.25 147573.7 545280.0 -1.0 1731
1733 0 360258.34 147523.86 545340.0 -1.0 1732
1734 0 360233.4 147508.9 545400.0 -1.0 1733
1735 0 360193.53 147503.92 545460.0 -1.0 1734
1736 0 360046.47 147481.48 545580.0 -1.0 1735
1737 0 360051.47 147478.98 545640.0 -1.0 1736
1738 0 359994.12 147498.94 545700.0 -1.0 1737
1739 0 359884.47 147501.42 545760.0 -1.0 1738
1740 0 359822.16 147501.42 545820.0 -1.0 1739
1741 0 359722.44 147486.47 545880.0 -1.0 1740
1742 0 359582.84 147488.97 545940.0 -1.0 1741
1743 0 359520.53 147486.47 546000.0 -1.0 1742
1744 0 359445.78 147491.45 546060.0 -1.0 1743
1745 0 359351.06 147486.47 546120.0 -1.0 1744
1746 0 359303.7 147496.44 546180.0 -1.0 1745
1747 0 359273.78 147496.44 546240.0 -1.0 1746
1748 0 359179.06 147488.97 546300.0 -1.0 1747
1749 0 359121.75 147476.5 546360.0 -1.0 1748
1750 0 359064.4 147471.52 546420.0 -1.0 1749
1751 0 359004.6 147461.55 546480.0 -1.0 1750
1752 0 358860.03 147416.67 546540.0 -1.0 1751
1753 0 358757.8 147441.61 546660.0 -1.0 1752
1754 0 358633.2 147444.1 546720.0 -1.0 1753
1755 0 358446.25 147488.97 546840.0 -1.0 1754
1756 0 358341.56 147546.3 546900.0 -1.0 1755
1757 0 358319.12 147553.77 546960.0 -1.0 1756
1758 0 358194.5 147608.61 547020.0 -1.0 1757
1759 0 358122.22 147616.08 547080.0 -1.0 1758
1760 0 358012.56 147618.58 547140.0 -1.0 1759
1761 0 357920.3 147653.47 547200.0 -1.0 1760
1762 0 357892.9 147658.45 547260.0 -1.0 1761
1763 0 357763.28 147673.4 547320.0 -1.0 1762
1764 0 357641.16 147668.42 547380.0 -1.0 1763
1765 0 357439.25 147673.4 547440.0 -1.0 1764
1766 0 357354.53 147658.45 547500.0 -1.0 1765
1767 0 357227.4 147593.66 547560.0 -1.0 1766
1768 0 357152.62 147543.8 547620.0 -1.0 1767
1769 0 357065.38 147523.86 547680.0 -1.0 1768
1770 0 357005.56 147498.94 547740.0 -1.0 1769
1771 0 356880.94 147474.0 547800.0 -1.0 1770
1772 0 356726.4 147429.14 547860.0 -1.0 1771
1773 0 356654.12 147404.22 547920.0 -1.0 1772
1774 0 356556.9 147406.7 547980.0 -1.0 1773
1775 0 356424.78 147396.73 548040.0 -1.0 1774
1776 0 356277.75 147374.3 548100.0 -1.0 1775
1777 0 356175.53 147349.38 548160.0 -1.0 1776
1778 0 355998.56 147277.1 548220.0 -1.0 1777
1779 0 355868.97 147199.83 548280.0 -1.0 1778
1780 0 355253.28 146997.92 548400.0 -1.0 1779
1781 0 355041.44 146870.81 548460.0 -1.0 1780
1782 0 354899.34 146815.97 548520.0 -1.0 1781
1783 0 354891.88 146813.48 548580.0 -1.0 1782
1784 0 354856.97 146781.08 548640.0 -1.0 1783
1785 0 354829.56 146788.56 548700.0 -1.0 1784
1786 0 354807.12 146781.08 548760.0 -1.0 1785
1787 0 354697.47 146758.64 548820.0 -1.0 1786
1788 0 354547.9 146713.78 548880.0 -1.0 1787
1789 0 354454.44 146663.92 548940.0 -1.0 1788
1790 0 354359.72 146641.5 549000.0 -1.0 1789
1791 0 354252.53 146579.19 549060.0 -1.0 1790
1792 0 354070.6 146554.25 549120.0 -1.0 1791
1793 0 353973.38 146516.86 549180.0 -1.0 1792
1794 0 353878.66 146474.5 549240.0 -1.0 1793
1795 0 353811.34 146462.03 549300.0 -1.0 1794
1796 0 353686.72 146412.17 549360.0 -1.0 1795
1797 0 353579.56 146429.62 549420.0 -1.0 1796
1798 0 353502.28 146409.69 549480.0 -1.0 1797
1799 0 353300.38 146397.22 549600.0 -1.0 1798
1800 0 353150.84 146287.55 549660.0 -1.0 1799
1801 0 353081.03 146327.44 549720.0 -1.0 1800
1802 0 353041.16 146302.5 549780.0 -1.0 1801
1803 0 352988.8 146297.52 549840.0 -1.0 1802
1804 0 352976.34 146225.23 549900.0 -1.0 1803
1805 0 352921.5 146217.77 549960.0 -1.0 1804
1806 0 352806.84 146128.03 550020.0 -1.0 1805
1807 0 352714.62 146128.03 550080.0 -1.0 1806
1808 0 352614.94 146103.11 550140.0 -1.0 1807
1809 0 352520.22 146093.14 550200.0 -1.0 1808
1810 0 352490.3 146080.67 550260.0 -1.0 1809
1811 0 352445.44 146085.66 550320.0 -1.0 1810
1812 0 352408.06 146083.16 550380.0 -1.0 1811
1813 0 352328.28 146113.08 550440.0 -1.0 1812
1814 0 352238.56 146120.55 550500.0 -1.0 1813
1815 0 352121.4 146113.08 550560.0 -1.0 1814
1816 0 352001.75 146110.58 550620.0 -1.0 1815
1817 0 351949.4 146105.6 550680.0 -1.0 1816
1818 0 351854.7 146105.6 550740.0 -1.0 1817
1819 0 351747.53 146105.6 550800.0 -1.0 1818
1820 0 351602.97 146083.16 550860.0 -1.0 1819
1821 0 351530.66 146068.2 550920.0 -1.0 1820
1822 0 351413.53 146050.77 550980.0 -1.0 1821
1823 0 351194.2 145988.45 551040.0 -1.0 1822
1824 0 351106.94 145980.97 551100.0 -1.0 1823
1825 0 351022.2 145953.55 551160.0 -1.0 1824
1826 0 350954.9 145943.58 551220.0 -1.0 1825
1827 0 350865.16 145931.11 551280.0 -1.0 1826
1828 0 350703.16 145896.22 551340.0 -1.0 1827
1829 0 350496.25 145821.44 551400.0 -1.0 1828
1830 0 350423.97 145818.95 551460.0 -1.0 1829
1831 0 350309.3 145769.1 551520.0 -1.0 1830
1832 0 350057.56 145734.2 551580.0 -1.0 1831
1833 0 349937.94 145714.27 551640.0 -1.0 1832
1834 0 349830.75 145614.56 551700.0 -1.0 1833
1835 0 349708.62 145499.9 551760.0 -1.0 1834
1836 0 349631.34 145477.47 551820.0 -1.0 1835
1837 0 349561.56 145450.06 551880.0 -1.0 1836
1838 0 349509.22 145445.06 551940.0 -1.0 1837
1839 0 349369.62 145425.12 552000.0 -1.0 1838
1840 0 349150.28 145327.92 552060.0 -1.0 1839
1841 0 349010.7 145263.11 552120.0 -1.0 1840
1842 0 348843.7 145210.77 552180.0 -1.0 1841
1843 0 348704.12 145131.02 552240.0 -1.0 1842
1844 0 348459.84 145118.55 552300.0 -1.0 1843
1845 0 348434.9 145071.19 552360.0 -1.0 1844
1846 0 348225.56 145023.83 552420.0 -1.0 1845
1847 0 348056.06 145001.39 552480.0 -1.0 1846
1848 0 347913.97 144941.58 552540.0 -1.0 1847
1849 0 347854.16 144911.66 552600.0 -1.0 1848
1850 0 347704.6 144839.38 552660.0 -1.0 1849
1851 0 347502.72 144702.3 552720.0 -1.0 1850
1852 0 347427.94 144699.8 552780.0 -1.0 1851
1853 0 347320.75 144657.42 552840.0 -1.0 1852
1854 0 347126.34 144575.17 552900.0 -1.0 1853
1855 0 347014.16 144510.36 552960.0 -1.0 1854
1856 0 346914.47 144485.44 553020.0 -1.0 1855
1857 0 346807.28 144443.06 553080.0 -1.0 1856
1858 0 346680.16 144393.22 553140.0 -1.0 1857
1859 0 346548.06 144303.48 553200.0 -1.0 1858
1860 0 346386.03 144183.84 553260.0 -1.0 1859
1861 0 346271.38 144153.92 553320.0 -1.0 1860
1862 0 346184.16 144104.08 553380.0 -1.0 1861
1863 0 346049.56 144009.36 553440.0 -1.0 1862
1864 0 345974.78 143957.02 553500.0 -1.0 1863
1865 0 346084.44 143914.64 553560.0 -1.0 1864
1866 0 345932.4 143859.81 553620.0 -1.0 1865
1867 0 345917.44 143839.86 553680.0 -1.0 1866
1868 0 345837.7 143777.55 553740.0 -1.0 1867
1869 0 345737.97 143722.72 553800.0 -1.0 1868
1870 0 345566.0 143588.12 553860.0 -1.0 1869
1871 0 345483.75 143550.73 553920.0 -1.0 1870
1872 0 345394.0 143500.88 553980.0 -1.0 1871
1873 0 345326.72 143446.05 554040.0 -1.0 1872
1874 0 345276.84 143373.77 554100.0 -1.0 1873
1875 0 345192.12 143276.55 554160.0 -1.0 1874
1876 0 345060.0 143156.9 554220.0 -1.0 1875
1877 0 344985.22 143039.75 554280.0 -1.0 1876
1878 0 344905.47 142989.9 554340.0 -1.0 1877
1879 0 344633.78 142773.05 554400.0 -1.0 1878
1880 0 344551.53 142750.62 554460.0 -1.0 1879
1881 0 344414.44 142680.83 554520.0 -1.0 1880
1882 0 344220.03 142630.98 554580.0 -1.0 1881
1883 0 344028.1 142471.45 554640.0 -1.0 1882
1884 0 343900.97 142389.2 554700.0 -1.0 1883
1885 0 343798.78 142306.95 554760.0 -1.0 1884
1886 0 343656.7 142222.2 554820.0 -1.0 1885
1887 0 343509.62 142120.0 554880.0 -1.0 1886
1888 0 343327.7 142072.64 554940.0 -1.0 1887
1889 0 343175.62 141960.48 555000.0 -1.0 1888
1890 0 343056.0 141878.23 555060.0 -1.0 1889
1891 0 343023.6 141713.72 555120.0 -1.0 1890
1892 0 342861.56 141703.75 555180.0 -1.0 1891
1893 0 342786.8 141633.95 555240.0 -1.0 1892
1894 0 342717.0 141601.56 555300.0 -1.0 1893
1895 0 342569.94 141486.89 555360.0 -1.0 1894
1896 0 342378.03 141422.1 555420.0 -1.0 1895
1897 0 342285.8 141402.16 555480.0 -1.0 1896
1898 0 342198.56 141369.75 555600.0 -1.0 1897
1899 0 342054.0 141349.81 555660.0 -1.0 1898
1900 0 342009.12 141314.9 555720.0 -1.0 1899
1901 0 341864.56 141267.55 555780.0 -1.0 1900
1902 0 341737.44 141192.78 555840.0 -1.0 1901
1903 0 341525.56 141115.52 555900.0 -1.0 1902
1904 0 341336.12 141063.17 555960.0 -1.0 1903
1905 0 341196.56 141063.17 556020.0 -1.0 1904
1906 0 341071.94 140973.44 556080.0 -1.0 1905
1907 0 340934.84 140906.14 556140.0 -1.0 1906
1908 0 340653.2 140843.81 556200.0 -1.0 1907
1909 0 340478.7 140769.05 556260.0 -1.0 1908
1910 0 340291.75 140771.53 556320.0 -1.0 1909
1911 0 340005.12 140719.19 556380.0 -1.0 1910
1912 0 339711.0 140654.39 556380.0 -1.0 1911
1913 0 339524.06 140592.08 556440.0 -1.0 1912
1914 0 339292.25 140559.67 556500.0 -1.0 1913
1915 0 339003.1 140467.44 556560.0 -1.0 1914
1916 0 338893.44 140497.36 556620.0 -1.0 1915
1917 0 338843.6 140457.47 556680.0 -1.0 1916
1918 0 338544.47 140350.3 556740.0 -1.0 1917
1919 0 338150.66 140280.5 556800.0 -1.0 1918
1920 0 337963.72 140180.8 556860.0 -1.0 1919
1921 0 337654.62 140063.66 556920.0 -1.0 1920
1922 0 337475.2 140021.28 556920.0 -1.0 1921
1923 0 337355.53 139944.02 556920.0 -1.0 1922
1924 0 337318.16 139931.55 556860.0 -1.0 1923
1925 0 337106.28 139796.95 556860.0 -1.0 1924
1926 0 336936.78 139764.55 556920.0 -1.0 1925
1927 0 336867.0 139654.88 556980.0 -1.0 1926
1928 0 336690.03 139689.77 556980.0 -1.0 1927
1929 0 336328.6 139644.9 556920.0 -1.0 1928
1930 0 335892.4 139522.77 556920.0 -1.0 1929
1931 0 335625.7 139465.44 556920.0 -1.0 1930
1932 0 335458.7 139355.77 556860.0 -1.0 1931
1933 0 335269.25 139355.77 556920.0 -1.0 1932
1934 0 334940.25 139305.92 556920.0 -1.0 1933
1935 0 334705.94 139183.78 556980.0 -1.0 1934
1936 0 334511.53 139146.39 557040.0 -1.0 1935
1937 0 334383.62 139213.19 557100.0 -1.0 1936
1938 0 361743.9 148068.48 544440.0 -1.0 1939
1939 0 361807.47 148209.31 544380.0 -1.0 1940
1940 0 361822.4 148189.38 544320.0 -1.0 1941
1941 0 361717.72 148169.42 544260.0 -1.0 1942
1942 0 361877.25 148211.8 544200.0 -1.0 1943
1943 0 362054.22 148236.73 544140.0 -1.0 1944
1944 0 362283.53 148361.36 544080.0 -1.0 1945
1945 0 362806.97 148528.36 543960.0 -1.0 1946
1946 0 363195.8 148690.38 543900.0 -1.0 1948
1947 0 368018.25 150663.3 544380.0 3047.0 1
1948 0 364003.4 149059.27 543900.0 -1.0 1
1949 0 367570.56 152660.84 545160.0 -1.0 1717
1950 0 367133.47 153203.69 545220.0 -1.0 1949
1951 0 366618.8 153739.5 545280.0 -1.0 1950
1952 0 366329.78 154007.39 545340.0 -1.0 1951
1953 0 366146.47 154359.89 545400.0 -1.0 1952
1954 0 366008.44 154801.0 545460.0 -1.0 1953
1955 0 333338.47 138901.22 557280.0 -1.0 1956
1956 0 333512.97 138977.02 557220.0 -1.0 1957
1957 0 333992.38 139125.06 557160.0 -1.0 1937
1958 0 366145.9 155597.64 545520.0 -1.0 1954
1959 0 366413.8 156595.22 545520.0 -1.0 1958
1960 5 366456.12 156704.5 545580.0 -1.0 1959
1961 0 366509.0 156796.14 545520.0 -1.0 1960
1962 0 366442.03 157123.97 545640.0 -1.0 1960
1963 0 366512.53 156789.1 545460.0 -1.0 1961
1964 0 366494.9 156803.2 545400.0 -1.0 1963
1965 0 366496.66 156912.47 545340.0 -1.0 1964
1966 0 366434.97 157102.83 545700.0 -1.0 1962
1967 0 366745.16 157839.55 545760.0 -1.0 1966
1968 0 366974.28 158269.6 545820.0 -1.0 1967
1969 0 367030.7 158378.88 545880.0 -1.0 1968
1970 0 367090.62 158477.58 545940.0 -1.0 1969
1971 0 367168.16 158749.0 546060.0 -1.0 1970
1972 0 367270.4 159062.72 546120.0 -1.0 1971
1973 0 367330.3 159256.6 546180.0 -1.0 1972
1974 0 367400.8 159390.55 546240.0 -1.0 1973
1975 0 367594.7 159718.38 546300.0 -1.0 1974
1976 0 367799.16 160275.33 546360.0 -1.0 1975
1977 0 367961.28 160677.17 546360.0 -1.0 1976
1978 0 368246.8 161026.14 546360.0 -1.0 1977
1979 0 368468.9 161389.22 546300.0 -1.0 1978
1980 0 369001.16 161826.33 546300.0 -1.0 1979
1981 5 369512.28 162108.33 546300.0 -1.0 1980
1982 0 369540.5 162154.14 546360.0 -1.0 1981
1983 0 369529.9 162171.77 546240.0 -1.0 1981
1984 0 369596.9 162228.17 546420.0 -1.0 1982
1985 0 369614.53 162323.34 546480.0 -1.0 1984
1986 0 369540.5 162185.88 546180.0 -1.0 1983
1987 0 369524.62 162199.98 546120.0 -1.0 1986
1988 0 369639.2 162351.55 546540.0 -1.0 1985
1989 0 369677.97 162697.0 546660.0 -1.0 1988
1990 0 369586.3 162954.33 546720.0 -1.0 1989
1991 0 369551.06 162996.62 546780.0 -1.0 1990
1992 0 369582.78 163595.88 546840.0 -1.0 1991
1993 0 369417.12 164283.25 546840.0 -1.0 1992
1994 0 369113.97 164484.17 546780.0 -1.0 1993
1995 0 368888.38 164674.52 546720.0 -1.0 1994
1996 0 368673.34 164699.2 546660.0 -1.0 1995
1997 0 368472.4 164621.64 546540.0 -1.0 1996
1998 0 368056.47 164463.02 546480.0 -1.0 1997
1999 6 368007.12 164487.7 546420.0 -1.0 1998
2000 0 369535.2 162221.12 546060.0 -1.0 1987
2001 0 369535.2 162221.12 546000.0 -1.0 2000
2002 0 369581.03 162259.9 545940.0 -1.0 2001
2003 0 369662.1 162305.73 545880.0 -1.0 2002
2004 6 369827.78 162284.58 545820.0 -1.0 2003
2005 0 366479.03 156958.3 545280.0 -1.0 1965
2006 0 366422.62 157004.12 545220.0 -1.0 2005
2007 0 366415.6 157018.22 545160.0 -1.0 2006
2008 0 366475.5 157120.45 545100.0 -1.0 2007
2009 0 366457.88 157074.62 545040.0 -1.0 2008
2010 0 366457.88 157071.1 544980.0 -1.0 2009
2011 0 366433.22 157183.9 544920.0 -1.0 2010
2012 0 366376.8 157095.78 544860.0 -1.0 2011
2013 0 366204.1 157148.66 544800.0 -1.0 2012
2014 0 366330.97 157166.28 544740.0 -1.0 2013
2015 0 366292.22 157159.22 544680.0 -1.0 2014
2016 0 366264.0 157183.9 544620.0 -1.0 2015
2017 0 366137.1 157226.2 544560.0 -1.0 2016
2018 0 366115.97 157226.2 544500.0 -1.0 2017
2019 0 366108.9 157226.2 544440.0 -1.0 2018
2020 0 366140.62 157264.97 544380.0 -1.0 2019
2021 0 366130.06 157180.38 544320.0 -1.0 2020
2022 0 366151.22 157261.45 544260.0 -1.0 2021
2023 0 366126.53 157194.47 544200.0 -1.0 2022
2024 0 366123.0 157187.42 544140.0 -1.0 2023
2025 0 366175.88 157205.05 544080.0 -1.0 2024
2026 0 366154.72 157173.33 544020.0 -1.0 2025
2027 0 366228.75 157152.17 543960.0 -1.0 2026
2028 0 366225.22 157166.28 543900.0 -1.0 2027
2029 0 366197.03 157120.45 543840.0 -1.0 2028
2030 0 366168.84 157116.92 543780.0 -1.0 2029
2031 0 366112.44 157049.95 543720.0 -1.0 2030
2032 0 366084.22 157049.95 543660.0 -1.0 2031
2033 0 365985.53 156997.08 543540.0 -1.0 2032
2034 0 365939.72 156961.83 543480.0 -1.0 2033
2035 0 365893.88 156954.78 543420.0 -1.0 2034
2036 0 365883.3 156905.42 543360.0 -1.0 2035
2037 0 365823.38 156916.0 543300.0 -1.0 2036
2038 0 365791.66 156880.75 543240.0 -1.0 2037
2039 0 365781.1 156870.17 543180.0 -1.0 2038
2040 0 365615.4 156796.16 543120.0 -1.0 2039
2041 0 365583.7 156806.72 543060.0 -1.0 2040
2042 0 365573.1 156806.72 543000.0 -1.0 2041
2043 0 365559.0 156856.08 542940.0 -1.0 2042
2044 0 365506.12 156824.34 542880.0 -1.0 2043
2045 0 365509.66 156838.45 542820.0 -1.0 2044
2046 0 365488.5 156834.92 542760.0 -1.0 2045
2047 0 365488.5 156834.92 542700.0 -1.0 2046
2048 0 365520.22 156831.4 542640.0 -1.0 2047
2049 0 365530.8 156852.55 542580.0 -1.0 2048
2050 0 365527.28 156852.55 542520.0 -1.0 2049
2051 0 365513.2 156852.55 542460.0 -1.0 2050
2052 0 365425.06 156887.8 542400.0 -1.0 2051
2053 0 365428.6 156884.28 542340.0 -1.0 2052
2054 0 365400.38 156891.33 542280.0 -1.0 2053
2055 0 365361.6 156905.42 542220.0 -1.0 2054
2056 0 365329.88 156933.62 542160.0 -1.0 2055
2057 0 365291.1 156968.88 542100.0 -1.0 2056
2058 0 365308.72 156993.55 542040.0 -1.0 2057
2059 0 365315.78 156993.55 541980.0 -1.0 2058
2060 0 365217.1 156951.25 541920.0 -1.0 2059
2061 0 365213.56 156954.78 541860.0 -1.0 2060
2062 0 365150.1 156933.62 541800.0 -1.0 2061
2063 0 365076.1 156873.7 541740.0 -1.0 2062
2064 0 365065.5 156866.66 541680.0 -1.0 2063
2065 0 365040.84 156884.28 541620.0 -1.0 2064
2066 0 365023.22 156894.84 541560.0 -1.0 2065
2067 0 364959.75 156933.62 541500.0 -1.0 2066
2068 0 364846.97 156940.67 541440.0 -1.0 2067
2069 0 364850.47 156940.67 541380.0 -1.0 2068
2070 0 364836.38 156940.67 541320.0 -1.0 2069
2071 0 364839.9 156972.4 541260.0 -1.0 2070
2072 0 364787.03 157018.22 541200.0 -1.0 2071
2073 0 364695.38 157085.2 541140.0 -1.0 2072
2074 0 364642.5 157092.25 541080.0 -1.0 2073
2075 0 364533.22 157088.72 541020.0 -1.0 2074
2076 0 364505.03 157071.1 540960.0 -1.0 2075
2077 0 364314.7 157064.05 540900.0 -1.0 2076
2078 0 364103.2 157081.67 540840.0 -1.0 2077
2079 0 364050.3 157092.25 540780.0 -1.0 2078
2080 0 363867.0 157194.47 540720.0 -1.0 2079
2081 0 363669.6 157219.16 540660.0 -1.0 2080
2082 0 363070.34 157465.9 540600.0 -1.0 2081
2083 0 362034.0 157723.22 540600.0 -1.0 2082
2084 0 361868.34 157747.9 540540.0 -1.0 2083
2085 0 361801.34 157857.17 540480.0 -1.0 2084
2086 0 361639.22 157874.8 540420.0 -1.0 2085
2087 0 361614.53 157977.03 540360.0 -1.0 2086
2088 0 361487.62 157998.17 540300.0 -1.0 2087
2089 0 361381.88 158061.62 540240.0 -1.0 2088
2090 0 361244.4 158223.78 540180.0 -1.0 2089
2091 0 361166.84 158297.8 540120.0 -1.0 2090
2092 0 360891.9 158502.25 540060.0 -1.0 2091
2093 0 360236.25 158696.12 540000.0 -1.0 2092
2094 0 360162.22 158731.38 539940.0 -1.0 2093
2095 0 360123.47 158738.42 539880.0 -1.0 2094
2096 0 359919.0 158833.6 539820.0 -1.0 2095
2097 0 359739.22 158854.75 539760.0 -1.0 2096
2098 0 359725.12 158882.95 539700.0 -1.0 2097
2099 0 359693.4 158946.4 539640.0 -1.0 2098
2100 0 359686.34 158949.92 539580.0 -1.0 2099
2101 0 359577.1 158964.03 539520.0 -1.0 2100
2102 0 359369.1 158978.12 539460.0 -1.0 2101
2103 0 359111.78 159059.2 539400.0 -1.0 2102
2104 0 358738.12 159528.03 539400.0 -1.0 2103
2105 0 358343.34 160317.62 539400.0 -1.0 2104
2106 0 358043.72 160994.42 539400.0 -1.0 2105
2107 0 357853.34 161424.47 539400.0 -1.0 2106
2108 0 357687.7 162171.78 539400.0 -1.0 2107
2109 0 357430.34 162816.84 539400.0 -1.0 2108
2110 0 357292.88 162926.12 539460.0 -1.0 2109
2111 0 357007.34 163299.78 539520.0 -1.0 2110
2112 0 356954.47 163948.38 539520.0 -1.0 2111
2113 0 356996.78 164466.55 539520.0 -1.0 2112
2114 0 357003.84 164537.05 539460.0 -1.0 2113
2115 0 357021.47 164625.17 539400.0 -1.0 2114
2116 0 357049.66 164660.42 539340.0 -1.0 2115
2117 0 357074.34 164797.9 539280.0 -1.0 2116
2118 0 357077.84 164794.38 539220.0 -1.0 2117
2119 0 356922.75 164928.33 539160.0 -1.0 2118
2120 0 356954.47 164928.33 539100.0 -1.0 2119
2121 0 356972.1 164981.2 539040.0 -1.0 2120
2122 0 356986.22 165048.17 538980.0 -1.0 2121
2123 0 357024.97 165097.53 538920.0 -1.0 2122
2124 0 357120.16 165136.3 538860.0 -1.0 2123
2125 0 357211.8 165143.34 538800.0 -1.0 2124
2126 0 357208.28 165206.8 538740.0 -1.0 2125
2127 0 357282.3 165220.9 538680.0 -1.0 2126
2128 0 357296.4 165316.08 538620.0 -1.0 2127
2129 0 357349.28 165485.28 538560.0 -1.0 2128
2130 0 357243.53 165827.2 538500.0 -1.0 2129
2131 0 357232.97 165957.62 538440.0 -1.0 2130
2132 0 357218.84 165982.3 538380.0 -1.0 2131
2133 0 357250.6 165975.25 538320.0 -1.0 2132
2134 0 357257.62 166042.22 538260.0 -1.0 2133
2135 0 357285.84 166172.66 538200.0 -1.0 2134
2136 0 357190.66 166391.2 538140.0 -1.0 2135
2137 0 357180.1 166482.84 538080.0 -1.0 2136
2138 0 357201.22 166549.83 538020.0 -1.0 2137
2139 0 357158.94 166662.62 537960.0 -1.0 2138
2140 0 356873.4 167127.92 537960.0 -1.0 2139
2141 0 356295.3 167603.8 537960.0 -1.0 2140
2142 0 356193.1 167751.84 538020.0 -1.0 2141
2143 0 356020.34 168365.2 538020.0 -1.0 2142
2144 0 355978.06 168685.97 537960.0 -1.0 2143
2145 0 356020.34 168777.62 537900.0 -1.0 2144
2146 0 355985.1 168823.45 537840.0 -1.0 2145
2147 0 355971.0 168932.72 537780.0 -1.0 2146
2148 0 355865.25 168982.08 537720.0 -1.0 2147
2149 0 355576.22 169415.66 537720.0 -1.0 2148
2150 0 355509.22 169613.05 537660.0 -1.0 2149
2151 0 355509.22 169810.45 537600.0 -1.0 2150
2152 0 355540.97 169933.83 537540.0 -1.0 2151
2153 0 355555.06 170039.58 537480.0 -1.0 2152
2154 0 355614.97 170455.53 537420.0 -1.0 2153
2155 0 355572.7 170790.4 537360.0 -1.0 2154
2156 0 355565.62 170853.84 537300.0 -1.0 2155
2157 0 355509.22 170822.12 537240.0 -1.0 2156
2158 0 355523.34 170846.8 537180.0 -1.0 2157
2159 0 355368.22 170871.47 537120.0 -1.0 2158
2160 0 355301.25 170941.97 537060.0 -1.0 2159
2161 0 355149.7 171023.05 537000.0 -1.0 2160
2162 0 355029.84 171227.5 536940.0 -1.0 2161
2163 0 354945.22 171305.05 536880.0 -1.0 2162
2164 0 354927.6 171315.62 536820.0 -1.0 2163
2165 0 354776.03 171396.7 536760.0 -1.0 2164
2166 0 354596.25 171498.92 536700.0 -1.0 2165
2167 0 354116.84 171816.17 536700.0 -1.0 2166
2168 0 354095.72 172320.25 536640.0 -1.0 2167
2169 0 354035.78 172672.75 536580.0 -1.0 2168
2170 0 353951.2 172827.84 536520.0 -1.0 2169
2171 0 353972.34 172887.78 536460.0 -1.0 2170
2172 0 353979.38 172930.08 536400.0 -1.0 2171
2173 0 353989.97 173085.17 536340.0 -1.0 2172
2174 0 353982.9 173109.84 536280.0 -1.0 2173
2175 0 353880.7 173222.66 536220.0 -1.0 2174
2176 0 353767.88 173554.0 536160.0 -1.0 2175
2177 0 353669.2 173680.9 536100.0 -1.0 2176
2178 0 353514.1 173730.25 536040.0 -1.0 2177
2179 0 353256.75 173839.53 535980.0 -1.0 2178
2180 0 353140.44 173860.67 535920.0 -1.0 2179
2181 0 352992.38 173920.6 535860.0 -1.0 2180
2182 0 352858.44 173941.75 535800.0 -1.0 2181
2183 0 352823.2 174001.67 535740.0 -1.0 2182
2184 0 352802.03 174096.84 535680.0 -1.0 2183
2185 0 352689.22 174026.34 535620.0 -1.0 2184
2186 0 352632.84 174202.6 535560.0 -1.0 2185
2187 0 352512.97 174301.3 535500.0 -1.0 2186
2188 0 352354.34 174385.9 535440.0 -1.0 2187
2189 0 352283.84 174555.1 535380.0 -1.0 2188
2190 0 352097.03 174526.9 535320.0 -1.0 2189
2191 0 351970.12 174678.47 535260.0 -1.0 2190
2192 6 351924.3 174629.12 535200.0 -1.0 2191
2193 0 287213.8 152678.03 648840.0 -1.0 1390
2194 0 287206.75 152769.67 648900.0 -1.0 2193
2195 0 287139.78 152910.67 648960.0 -1.0 2194
2196 0 287171.5 152924.78 649020.0 -1.0 2195
2197 0 287245.53 152967.08 649080.0 -1.0 2196
2198 0 287252.6 153069.3 649140.0 -1.0 2197
2199 0 287199.72 153125.7 649200.0 -1.0 2198
2200 0 287224.38 153143.33 649260.0 -1.0 2199
2201 0 287217.34 153143.33 649320.0 -1.0 2200
2202 0 287182.1 153280.8 649380.0 -1.0 2201
2203 0 287175.03 153446.47 649440.0 -1.0 2202
2204 0 287192.66 153428.84 649500.0 -1.0 2203
2205 0 287139.78 153471.16 649560.0 -1.0 2204
2206 0 287136.25 153471.16 649620.0 -1.0 2205
2207 0 287132.75 153478.2 649680.0 -1.0 2206
2208 0 287132.75 153481.72 649740.0 -1.0 2207
2209 0 287129.22 153488.78 649800.0 -1.0 2208
2210 0 287129.22 153485.25 649860.0 -1.0 2209
2211 0 287129.22 153481.72 649920.0 -1.0 2210
2212 0 287076.34 153481.72 649980.0 -1.0 2211
2213 0 287008.1 153531.23 650040.0 -1.0 2212
2214 0 286998.12 153536.22 650100.0 -1.0 2213
2215 0 286918.34 153456.45 650160.0 -1.0 2214
2216 0 286888.44 153426.55 650220.0 -1.0 2215
2217 0 286893.44 153376.69 650280.0 -1.0 2216
2218 0 286823.62 153521.27 650340.0 -1.0 2217
2219 0 286783.75 153571.11 650400.0 -1.0 2218
2220 0 286624.25 153511.28 650460.0 -1.0 2219
2221 0 286669.1 153521.27 650520.0 -1.0 2220
2222 0 286644.2 153496.33 650580.0 -1.0 2221
2223 0 286614.25 153516.28 650640.0 -1.0 2222
2224 0 286469.7 153571.11 650700.0 -1.0 2223
2225 0 286399.9 153601.02 650760.0 -1.0 2224
2226 0 286389.94 153586.06 650820.0 -1.0 2225
2227 0 286419.84 153640.9 650880.0 -1.0 2226
2228 0 286305.2 153670.81 650940.0 -1.0 2227
2229 0 286300.22 153665.83 651000.0 -1.0 2228
2230 0 286270.28 153705.7 651060.0 -1.0 2229
2231 0 286250.34 153720.66 651120.0 -1.0 2230
2232 0 286185.53 153800.42 651180.0 -1.0 2231
2233 0 286155.62 153790.45 651240.0 -1.0 2232
2234 0 285941.28 153840.31 651300.0 -1.0 2233
2235 0 285941.28 153810.39 651360.0 -1.0 2234
2236 0 285961.22 153780.48 651420.0 -1.0 2235
2237 0 285956.22 153775.5 651480.0 -1.0 2236
2238 0 285981.16 153715.67 651540.0 -1.0 2237
2239 0 286026.03 153630.94 651600.0 -1.0 2238
2240 0 286036.0 153645.89 651660.0 -1.0 2239
2241 0 286115.75 153625.95 651720.0 -1.0 2240
2242 0 286250.34 153635.92 651780.0 -1.0 2241
2243 0 286275.28 153591.05 651840.0 -1.0 2242
2244 0 286350.06 153561.14 651900.0 -1.0 2243
2245 0 286564.4 153576.1 651960.0 -1.0 2244
2246 0 286664.12 153461.44 652020.0 -1.0 2245
2247 0 286768.8 153336.81 652080.0 -1.0 2246
2248 0 286798.72 153276.98 652140.0 -1.0 2247
2249 0 286783.75 153286.95 652200.0 -1.0 2248
2250 0 286778.78 153252.06 652260.0 -1.0 2249
2251 0 286813.66 153157.34 652320.0 -1.0 2250
2252 0 286903.4 153067.61 652380.0 -1.0 2251
2253 0 286923.34 153012.78 652440.0 -1.0 2252
2254 0 286913.38 152898.12 652500.0 -1.0 2253
2255 0 286918.34 152838.3 652560.0 -1.0 2254
2256 0 286943.28 152798.42 652620.0 -1.0 2255
2257 0 286903.4 152783.47 652680.0 -1.0 2256
2258 0 286948.28 152738.6 652740.0 -1.0 2257
2259 0 286948.28 152698.72 652800.0 -1.0 2258
2260 0 286968.22 152628.92 652860.0 -1.0 2259
2261 0 286973.2 152584.06 652920.0 -1.0 2260
2262 0 287018.06 152539.19 652980.0 -1.0 2261
2263 0 287023.03 152474.39 653040.0 -1.0 2262
2264 0 287072.9 152454.45 653100.0 -1.0 2263
2265 0 287082.88 152344.78 653160.0 -1.0 2264
2266 0 287057.94 152289.94 653220.0 -1.0 2265
2267 0 287097.8 152215.16 653280.0 -1.0 2266
2268 0 287172.6 152165.31 653340.0 -1.0 2267
2269 0 287252.34 152030.72 653400.0 -1.0 2268
2270 0 287401.9 151801.4 653460.0 -1.0 2269
2271 0 287396.94 151756.53 653520.0 -1.0 2270
2272 0 287372.0 151756.53 653580.0 -1.0 2271
2273 0 287362.03 151766.5 653640.0 -1.0 2272
2274 0 287337.1 151776.47 653700.0 -1.0 2273
2275 0 287347.06 151711.67 653760.0 -1.0 2274
2276 0 287377.0 151681.75 653820.0 -1.0 2275
2277 0 287396.94 151671.78 653880.0 -1.0 2276
2278 0 287441.78 151597.02 653940.0 -1.0 2277
2279 0 287456.75 151597.02 654000.0 -1.0 2278
2280 0 287401.9 151616.95 654060.0 -1.0 2279
2281 0 287426.84 151552.14 654120.0 -1.0 2280
2282 0 287446.78 151502.3 654180.0 -1.0 2281
2283 0 287441.78 151467.39 654240.0 -1.0 2282
2284 0 287471.7 151477.36 654300.0 -1.0 2283
2285 0 287466.72 151482.36 654360.0 -1.0 2284
2286 0 287476.7 151417.55 654420.0 -1.0 2285
2287 0 287481.7 151327.81 654480.0 -1.0 2286
2288 0 287486.66 151327.81 654540.0 -1.0 2287
2289 0 287456.75 151287.94 654600.0 -1.0 2288
2290 0 287466.72 151277.97 654660.0 -1.0 2289
2291 0 287496.62 151223.12 654720.0 -1.0 2290
2292 0 287536.5 151228.11 654780.0 -1.0 2291
2293 0 287546.47 151158.31 654840.0 -1.0 2292
2294 0 287591.34 151143.36 654900.0 -1.0 2293
2295 0 287616.28 151138.38 654960.0 -1.0 2294
2296 0 287706.0 151048.64 655020.0 -1.0 2295
2297 0 287720.97 151053.64 655080.0 -1.0 2296
2298 0 287720.97 151018.73 655140.0 -1.0 2297
2299 0 287720.97 151018.73 655200.0 -1.0 2298
2300 0 287720.97 151018.73 655260.0 -1.0 2299
2301 0 287735.9 151013.75 655320.0 -1.0 2300
2302 0 287760.84 150943.95 655380.0 -1.0 2301
2303 0 287810.7 150958.92 655440.0 -1.0 2302
2304 0 287900.4 150894.11 655500.0 -1.0 2303
2305 0 287955.25 150859.22 655560.0 -1.0 2304
2306 0 287985.16 150859.22 655620.0 -1.0 2305
2307 0 287980.2 150824.31 655680.0 -1.0 2306
2308 0 287990.16 150794.4 655740.0 -1.0 2307
2309 0 287995.12 150799.39 655800.0 -1.0 2308
2310 0 287960.25 150759.52 655860.0 -1.0 2309
2311 0 287960.25 150764.5 655920.0 -1.0 2310
2312 0 287995.12 150729.6 655980.0 -1.0 2311
2313 0 288099.8 150694.7 656040.0 -1.0 2312
2314 0 288124.75 150624.92 656100.0 -1.0 2313
2315 0 288119.78 150604.97 656160.0 -1.0 2314
2316 0 288079.88 150585.03 656220.0 -1.0 2315
2317 0 288089.84 150405.56 656280.0 -1.0 2316
2318 0 288119.78 150405.56 656340.0 -1.0 2317
2319 0 288119.78 150435.48 656400.0 -1.0 2318
2320 0 288159.66 150365.69 656460.0 -1.0 2319
2321 0 288179.6 150355.72 656520.0 -1.0 2320
2322 0 288194.53 150395.6 656580.0 -1.0 2321
2323 0 288224.47 150420.53 656640.0 -1.0 2322
2324 0 288274.3 150405.56 656700.0 -1.0 2323
2325 0 288403.9 150455.42 656760.0 -1.0 2324
2326 0 288458.75 150445.45 656820.0 -1.0 2325
2327 0 288458.75 150425.52 656880.0 -1.0 2326
2328 0 288443.8 150370.67 656940.0 -1.0 2327
2329 0 288443.8 150275.95 657000.0 -1.0 2328
2330 0 288438.8 150265.98 657060.0 -1.0 2329
2331 0 288448.78 150191.2 657120.0 -1.0 2330
2332 0 288563.44 150221.12 657180.0 -1.0 2331
2333 0 288673.12 150181.23 657240.0 -1.0 2332
2334 0 288742.9 150176.25 657300.0 -1.0 2333
2335 0 288857.56 150166.28 657360.0 -1.0 2334
2336 0 288962.25 150141.36 657420.0 -1.0 2335
2337 0 288982.2 150121.42 657480.0 -1.0 2336
2338 0 288987.2 150121.42 657540.0 -1.0 2337
2339 0 289032.03 150086.52 657600.0 -1.0 2338
2340 0 289151.7 150071.56 657660.0 -1.0 2339
2341 0 289221.47 150046.64 657720.0 -1.0 2340
2342 0 289296.25 150031.69 657780.0 -1.0 2341
2343 0 289306.22 150001.78 657840.0 -1.0 2342
2344 0 289371.03 149941.95 657900.0 -1.0 2343
2345 0 289366.03 149912.05 657960.0 -1.0 2344
2346 0 289465.75 149927.0 658020.0 -1.0 2345
2347 0 289465.75 149912.05 658080.0 -1.0 2346
2348 5 289595.34 149951.92 658140.0 -1.0 2347
2349 0 289515.6 149877.16 658200.0 -1.0 2348
2350 0 290188.6 150146.34 658140.0 -1.0 2348
2351 6 290751.9 150071.56 658140.0 -1.0 2350
2352 0 289475.72 149907.06 658260.0 -1.0 2349
2353 0 289480.7 149907.06 658320.0 -1.0 2352
2354 0 289535.53 149857.2 658380.0 -1.0 2353
2355 0 289535.53 149852.22 658440.0 -1.0 2354
2356 0 289540.53 149822.31 658500.0 -1.0 2355
2357 0 289510.62 149782.44 658560.0 -1.0 2356
2358 0 289490.66 149687.72 658620.0 -1.0 2357
2359 0 289490.66 149702.67 658680.0 -1.0 2358
2360 0 289490.66 149702.67 658740.0 -1.0 2359
2361 0 289505.62 149722.61 658800.0 -1.0 2360
2362 0 289500.62 149657.8 658860.0 -1.0 2361
2363 0 289520.6 149593.0 658920.0 -1.0 2362
2364 0 289505.62 149543.14 658980.0 -1.0 2363
2365 0 289490.66 149513.23 659040.0 -1.0 2364
2366 0 289490.66 149518.22 659100.0 -1.0 2365
2367 0 289490.66 149528.19 659160.0 -1.0 2366
2368 0 289490.66 149533.17 659220.0 -1.0 2367
2369 0 289490.66 149533.17 659280.0 -1.0 2368
2370 0 289460.75 149538.16 659340.0 -1.0 2369
2371 0 289460.75 149543.14 659400.0 -1.0 2370
2372 0 289381.0 149553.11 659460.0 -1.0 2371
2373 0 289410.9 149533.17 659520.0 -1.0 2372
2374 0 289410.9 149533.17 659580.0 -1.0 2373
2375 0 289405.94 149548.12 659640.0 -1.0 2374
2376 0 289361.06 149513.23 659700.0 -1.0 2375
2377 0 289381.0 149488.31 659760.0 -1.0 2376
2378 0 289356.06 149423.5 659820.0 -1.0 2377
2379 0 289351.1 149393.6 659880.0 -1.0 2378
2380 0 289306.22 149423.5 659940.0 -1.0 2379
2381 0 289311.22 149443.44 660000.0 -1.0 2380
2382 0 289316.2 149423.5 660060.0 -1.0 2381
2383 0 289316.2 149453.42 660120.0 -1.0 2382
2384 0 289301.25 149468.38 660180.0 -1.0 2383
2385 0 289296.25 149498.28 660240.0 -1.0 2384
2386 0 289316.2 149508.25 660300.0 -1.0 2385
2387 0 289301.25 149518.22 660360.0 -1.0 2386
2388 0 289286.28 149508.25 660420.0 -1.0 2387
2389 0 289231.44 149528.19 660480.0 -1.0 2388
2390 0 289116.78 149528.19 660540.0 -1.0 2389
2391 0 289096.84 149478.34 660600.0 -1.0 2390
2392 0 289051.97 149458.4 660660.0 -1.0 2391
2393 0 288957.25 149428.48 660720.0 -1.0 2392
2394 0 288957.25 149453.42 660780.0 -1.0 2393
2395 0 288922.38 149473.36 660840.0 -1.0 2394
2396 0 288877.5 149538.16 660900.0 -1.0 2395
2397 0 288797.75 149558.11 660960.0 -1.0 2396
2398 0 288807.72 149558.11 661020.0 -1.0 2397
2399 0 288727.94 149513.23 661080.0 -1.0 2398
2400 0 288613.28 149493.3 661140.0 -1.0 2399
2401 0 288488.66 149433.47 661200.0 -1.0 2400
2402 0 288443.8 149508.25 661260.0 -1.0 2401
2403 0 288383.97 149478.34 661320.0 -1.0 2402
2404 0 288319.16 149468.38 661380.0 -1.0 2403
2405 0 288269.3 149458.4 661440.0 -1.0 2404
2406 0 288214.47 149488.31 661500.0 -1.0 2405
2407 0 288159.66 149433.47 661560.0 -1.0 2406
2408 0 288149.7 149418.52 661620.0 -1.0 2407
2409 0 288074.9 149443.44 661680.0 -1.0 2408
2410 0 288000.12 149563.1 661740.0 -1.0 2409
2411 0 287940.3 149652.81 661800.0 -1.0 2410
2412 0 287890.44 149737.56 661860.0 -1.0 2411
2413 0 287890.44 149737.56 661920.0 -1.0 2412
2414 0 287810.7 149812.34 661980.0 -1.0 2413
2415 0 287785.75 149872.16 662040.0 -1.0 2414
2416 5 287805.72 149996.8 662100.0 -1.0 2415
2417 0 288194.53 150211.16 662100.0 -1.0 2416
2418 0 287785.75 149976.84 662160.0 -1.0 2416
2419 6 287770.8 149971.86 662220.0 -1.0 2418
2420 0 288344.1 150510.25 662100.0 -1.0 2417
2421 0 288458.75 150619.92 662160.0 -1.0 2420
2422 0 288927.34 150924.02 662220.0 -1.0 2421
2423 0 289027.06 151083.55 662280.0 -1.0 2422
2424 0 289131.75 151108.47 662340.0 -1.0 2423
2425 0 289226.47 151148.34 662400.0 -1.0 2424
2426 0 289351.1 151302.89 662460.0 -1.0 2425
2427 0 289381.0 151282.95 662520.0 -1.0 2426
2428 0 289425.88 151307.88 662580.0 -1.0 2427
2429 0 289465.75 151287.94 662640.0 -1.0 2428
2430 0 289540.53 151427.52 662700.0 -1.0 2429
2431 0 289670.12 151392.62 662760.0 -1.0 2430
2432 0 289700.03 151342.77 662820.0 -1.0 2431
2433 0 289724.97 151372.67 662880.0 -1.0 2432
2434 0 289769.84 151447.45 662940.0 -1.0 2433
2435 0 289844.62 151497.31 663000.0 -1.0 2434
2436 0 289824.66 151507.28 663060.0 -1.0 2435
2437 0 289749.9 151532.2 663120.0 -1.0 2436
2438 0 289764.84 151552.14 663180.0 -1.0 2437
2439 0 289729.97 151522.23 663240.0 -1.0 2438
2440 0 289849.6 151517.25 663300.0 -1.0 2439
2441 0 289819.7 151482.36 663360.0 -1.0 2440
2442 0 289769.84 151442.47 663420.0 -1.0 2441
2443 0 289794.75 151457.42 663480.0 -1.0 2442
2444 0 289799.75 151382.66 663540.0 -1.0 2443
2445 0 289839.62 151397.61 663600.0 -1.0 2444
2446 0 289844.62 151362.7 663660.0 -1.0 2445
2447 0 289824.66 151322.83 663720.0 -1.0 2446
2448 0 289814.7 151322.83 663780.0 -1.0 2447
2449 0 289804.72 151317.84 663840.0 -1.0 2448
2450 0 289864.56 151307.88 663900.0 -1.0 2449
2451 0 289864.56 151317.84 663960.0 -1.0 2450
2452 0 289864.56 151317.84 664020.0 -1.0 2451
2453 0 289844.62 151228.11 664080.0 -1.0 2452
2454 0 289844.62 151208.17 664140.0 -1.0 2453
2455 0 289814.7 151218.14 664200.0 -1.0 2454
2456 0 289809.72 151258.02 664260.0 -1.0 2455
2457 0 289814.7 151263.0 664320.0 -1.0 2456
2458 0 289814.7 151253.03 664380.0 -1.0 2457
2459 0 289829.66 151248.05 664440.0 -1.0 2458
2460 0 289864.56 151248.05 664500.0 -1.0 2459
2461 0 289869.53 151213.16 664560.0 -1.0 2460
2462 0 289874.53 151233.1 664620.0 -1.0 2461
2463 0 289884.5 151268.0 664680.0 -1.0 2462
2464 0 289844.62 151297.9 664740.0 -1.0 2463
2465 0 289844.62 151322.83 664800.0 -1.0 2464
2466 0 289829.66 151297.9 664860.0 -1.0 2465
2467 0 289809.72 151447.45 664920.0 -1.0 2466
2468 0 289769.84 151457.42 664980.0 -1.0 2467
2469 0 289789.78 151651.84 665040.0 -1.0 2468
2470 0 289914.4 151911.08 665100.0 -1.0 2469
2471 0 290004.12 152140.39 665160.0 -1.0 2470
2472 0 290009.12 152150.36 665220.0 -1.0 2471
2473 0 290009.12 152190.23 665280.0 -1.0 2472
2474 0 290009.12 152205.19 665340.0 -1.0 2473
2475 0 290024.06 152210.17 665400.0 -1.0 2474
2476 0 290024.06 152220.14 665460.0 -1.0 2475
2477 0 290019.1 152245.08 665520.0 -1.0 2476
2478 0 289999.16 152240.1 665580.0 -1.0 2477
2479 0 290004.12 152240.1 665640.0 -1.0 2478
2480 0 290004.12 152240.1 665700.0 -1.0 2479
2481 0 290004.12 152240.1 665760.0 -1.0 2480
2482 0 289989.2 152235.11 665820.0 -1.0 2481
2483 0 289994.16 152274.98 665880.0 -1.0 2482
2484 0 290024.06 152289.94 665940.0 -1.0 2483
2485 0 290024.06 152294.92 666000.0 -1.0 2484
2486 0 290049.0 152384.66 666060.0 -1.0 2485
2487 0 290123.78 152504.3 666120.0 -1.0 2486
2488 0 290123.78 152504.3 666180.0 -1.0 2487
2489 0 290113.8 152604.0 666240.0 -1.0 2488
2490 0 290098.84 152643.88 666300.0 -1.0 2489
2491 0 290009.12 152693.73 666360.0 -1.0 2490
2492 0 290014.1 152718.66 666420.0 -1.0 2491
2493 0 289939.34 152738.6 666480.0 -1.0 2492
2494 0 289904.44 152738.6 666540.0 -1.0 2493
2495 0 289799.75 152843.28 666600.0 -1.0 2494
2496 0 289754.88 152838.3 666660.0 -1.0 2495
2497 0 289590.38 152838.3 666720.0 -1.0 2496
2498 0 289615.3 152858.23 666780.0 -1.0 2497
2499 6 289650.2 152848.27 666840.0 -1.0 2498
