# Supplementary material for: Organization of the gravity-sensing system in zebrafish
Source: Nat Commun. 2022 Aug 27;13:5060. doi: 10.1038/s41467-022-32824-w (PMC9420129; doi:10.1038/s41467-022-32824-w)
Supplement: Supplementary file 11 — Source Data [file 41467_2022_32824_MOESM11_ESM.zip › Reconstruction files/SuperiorVN_R_09.swc]

# SWC format file
# based on specifications at http://www.neuronland.org/NLMorphologyConverter/MorphologyFormats/SWC/Spec.html
# Created on 2022-04-20 using navis (https://github.com/navis-org/navis)
# Meta: {"id": "70502", "name": "SuperiorVN_R_09", "units": "1 nanometer"}
# PointNo Label X Y Z Radius Parent
# Labels:
# 0 = undefined, 1 = soma, 5 = fork point, 6 = end point
1 1 349848.75 147574.66 547560.0 2345.0 -1
2 0 280285.0 162721.0 551520.0 -1.0 1694
3 0 280250.0 162788.0 551580.0 -1.0 2
4 0 280266.0 162898.0 551640.0 -1.0 3
5 0 280167.0 163058.0 551700.0 -1.0 4
6 0 280208.0 163153.0 551760.0 -1.0 5
7 0 280221.0 163306.0 551820.0 -1.0 6
8 0 280257.0 163360.0 551880.0 -1.0 7
9 0 280300.0 163618.0 551940.0 -1.0 8
10 0 280339.0 163978.0 552000.0 -1.0 9
11 0 280304.0 164208.0 552060.0 -1.0 10
12 0 280332.0 164591.0 552120.0 -1.0 11
13 0 280334.0 164755.0 552180.0 -1.0 12
14 0 280380.0 164845.0 552240.0 -1.0 13
15 0 280432.0 164997.0 552300.0 -1.0 14
16 0 280425.0 165088.0 552360.0 -1.0 15
17 0 280523.0 165147.0 552420.0 -1.0 16
18 0 280478.0 165164.0 552480.0 -1.0 17
19 0 280445.0 165194.0 552540.0 -1.0 18
20 0 280489.0 165267.0 552600.0 -1.0 19
21 0 280463.0 165317.0 552660.0 -1.0 20
22 0 280522.0 165313.0 552720.0 -1.0 21
23 0 280522.0 165418.0 552780.0 -1.0 22
24 0 280553.0 165473.0 552840.0 -1.0 23
25 0 280560.0 165564.0 552900.0 -1.0 24
26 0 280556.0 165589.0 552960.0 -1.0 25
27 0 280512.0 165574.0 553020.0 -1.0 26
28 0 280507.0 165645.0 553080.0 -1.0 27
29 0 280536.0 165685.0 553140.0 -1.0 28
30 0 280476.0 165679.0 553200.0 -1.0 29
31 0 280479.0 165796.0 553260.0 -1.0 30
32 0 280505.0 165787.0 553320.0 -1.0 31
33 0 280453.0 165831.0 553380.0 -1.0 32
34 0 280471.0 165865.0 553440.0 -1.0 33
35 0 280483.0 165923.0 553500.0 -1.0 34
36 0 280545.0 165967.0 553560.0 -1.0 35
37 0 280463.0 165981.0 553620.0 -1.0 36
38 0 280431.0 166063.0 553680.0 -1.0 37
39 0 280390.0 166145.0 553740.0 -1.0 38
40 0 280328.0 166201.0 553800.0 -1.0 39
41 0 280293.0 166209.0 553860.0 -1.0 40
42 0 280260.0 166206.0 553920.0 -1.0 41
43 0 280364.0 166249.0 553980.0 -1.0 42
44 0 280193.0 166234.0 554040.0 -1.0 43
45 0 280324.0 166268.0 554100.0 -1.0 44
46 0 280157.0 166285.0 554160.0 -1.0 45
47 0 280107.0 166364.0 554220.0 -1.0 46
48 0 279976.0 166431.0 554280.0 -1.0 47
49 0 280072.0 166636.0 554340.0 -1.0 48
50 0 280030.0 166757.0 554400.0 -1.0 49
51 0 280002.0 166778.0 554460.0 -1.0 50
52 0 279983.0 166744.0 554520.0 -1.0 51
53 0 280037.0 166846.0 554580.0 -1.0 52
54 0 279975.0 166855.0 554640.0 -1.0 53
55 0 279989.0 166960.0 554700.0 -1.0 54
56 0 279936.0 167039.0 554760.0 -1.0 55
57 0 279833.0 167152.0 554820.0 -1.0 56
58 0 279708.0 167372.0 554880.0 -1.0 57
59 0 279673.0 167564.0 554940.0 -1.0 58
60 0 279617.0 167586.0 555000.0 -1.0 59
61 0 279615.0 167685.0 555060.0 -1.0 60
62 0 279581.0 167739.0 555180.0 -1.0 61
63 0 279588.0 167769.0 555240.0 -1.0 62
64 0 279541.0 167769.0 555300.0 -1.0 63
65 0 279567.0 167827.0 555360.0 -1.0 64
66 0 279476.0 167813.0 555420.0 -1.0 65
67 0 279549.0 167907.0 555480.0 -1.0 66
68 0 279517.0 168000.0 555600.0 -1.0 67
69 0 279507.0 168011.0 555660.0 -1.0 68
70 0 279534.0 168115.0 555720.0 -1.0 69
71 0 279462.0 168134.0 555780.0 -1.0 70
72 0 279446.0 168144.0 555840.0 -1.0 71
73 0 279399.0 168132.0 555900.0 -1.0 72
74 0 279392.0 168169.0 555960.0 -1.0 73
75 0 279243.0 168084.0 556020.0 -1.0 74
76 0 279451.0 168090.0 556080.0 -1.0 75
77 0 279369.0 168051.0 556140.0 -1.0 76
78 0 279450.0 168087.0 556200.0 -1.0 77
79 0 279437.0 168048.0 556260.0 -1.0 78
80 0 279512.0 168043.0 556320.0 -1.0 79
81 0 279513.0 168135.0 556380.0 -1.0 80
82 0 279545.0 168083.0 556440.0 -1.0 81
83 0 279512.0 168089.0 556500.0 -1.0 82
84 0 279511.0 168056.0 556560.0 -1.0 83
85 0 279502.0 168052.0 556620.0 -1.0 84
86 0 279414.0 168003.0 556680.0 -1.0 85
87 0 279403.0 167997.0 556740.0 -1.0 86
88 0 279282.0 167985.0 556800.0 -1.0 87
89 0 279392.0 167938.0 556860.0 -1.0 88
90 0 279452.0 167955.0 556920.0 -1.0 89
91 0 279435.0 167955.0 556980.0 -1.0 90
92 0 279509.0 168014.0 557040.0 -1.0 91
93 0 279512.0 167989.0 557100.0 -1.0 92
94 0 279479.0 167999.0 557160.0 -1.0 93
95 0 279475.0 168014.0 557220.0 -1.0 94
96 0 279451.0 167980.0 557280.0 -1.0 95
97 0 279427.0 168029.0 557340.0 -1.0 96
98 0 279411.0 168064.0 557400.0 -1.0 97
99 0 279401.0 168070.0 557460.0 -1.0 98
100 0 279381.0 168034.0 557520.0 -1.0 99
101 0 279434.0 168070.0 557580.0 -1.0 100
102 0 279420.0 168123.0 557640.0 -1.0 101
103 0 279399.0 168133.0 557700.0 -1.0 102
104 0 279364.0 168026.0 557760.0 -1.0 103
105 0 279413.0 168133.0 557820.0 -1.0 104
106 0 279401.0 168176.0 557880.0 -1.0 105
107 0 279624.0 168259.0 557940.0 -1.0 106
108 0 279295.0 168154.0 558000.0 -1.0 107
109 0 279330.0 168206.0 558060.0 -1.0 108
110 0 279365.0 168276.0 558120.0 -1.0 109
111 0 279326.0 168366.0 558240.0 -1.0 110
112 0 279428.0 168306.0 558300.0 -1.0 111
113 0 279476.0 168412.0 558360.0 -1.0 112
114 0 279503.0 168438.0 558420.0 -1.0 113
115 0 279573.0 168471.0 558480.0 -1.0 114
116 0 279522.0 168432.0 558540.0 -1.0 115
117 0 279569.0 168485.0 558600.0 -1.0 116
118 0 279477.0 168399.0 558660.0 -1.0 117
119 0 279554.0 168415.0 558720.0 -1.0 118
120 0 279505.0 168417.0 558780.0 -1.0 119
121 0 279657.0 168406.0 558840.0 -1.0 120
122 0 279458.0 168322.0 558900.0 -1.0 121
123 0 279451.0 168390.0 558960.0 -1.0 122
124 0 279497.0 168367.0 559020.0 -1.0 123
125 0 279502.0 168401.0 559140.0 -1.0 124
126 0 279437.0 168365.0 559200.0 -1.0 125
127 0 279493.0 168327.0 559260.0 -1.0 126
128 0 279471.0 168373.0 559320.0 -1.0 127
129 0 279499.0 168321.0 559380.0 -1.0 128
130 0 279491.0 168391.0 559440.0 -1.0 129
131 0 279527.0 168428.0 559500.0 -1.0 130
132 0 279561.0 168463.0 559560.0 -1.0 131
133 0 279521.0 168464.0 559620.0 -1.0 132
134 0 279509.0 168400.0 559680.0 -1.0 133
135 0 279562.0 168460.0 559740.0 -1.0 134
136 0 279543.0 168457.0 559800.0 -1.0 135
137 0 279622.0 168488.0 559860.0 -1.0 136
138 0 279614.0 168487.0 559920.0 -1.0 137
139 0 279701.0 168476.0 559980.0 -1.0 138
140 0 279693.0 168519.0 560040.0 -1.0 139
141 0 279779.0 168545.0 560100.0 -1.0 140
142 0 279805.0 168628.0 560160.0 -1.0 141
143 0 279928.0 168688.0 560220.0 -1.0 142
144 0 279849.0 168672.0 560280.0 -1.0 143
145 0 280110.0 168791.0 560340.0 -1.0 144
146 0 280177.0 168828.0 560400.0 -1.0 145
147 0 280306.0 168822.0 560460.0 -1.0 146
148 0 280403.0 168862.0 560520.0 -1.0 147
149 0 280556.0 168913.0 560580.0 -1.0 148
150 0 280683.0 168969.0 560640.0 -1.0 149
151 0 280861.0 169003.0 560700.0 -1.0 150
152 0 280774.0 169044.0 560760.0 -1.0 151
153 0 280898.0 169046.0 560820.0 -1.0 152
154 0 280928.0 169004.0 560880.0 -1.0 153
155 0 280925.0 169019.0 560940.0 -1.0 154
156 0 281020.0 169129.0 561000.0 -1.0 155
157 0 281065.0 169118.0 561060.0 -1.0 156
158 0 281135.0 169146.0 561120.0 -1.0 157
159 0 281206.0 169189.0 561180.0 -1.0 158
160 0 281228.0 169211.0 561240.0 -1.0 159
161 0 281259.0 169131.0 561360.0 -1.0 160
162 0 281223.0 169117.0 561420.0 -1.0 161
163 0 281265.0 169128.0 561480.0 -1.0 162
164 0 281228.0 169023.0 561540.0 -1.0 163
165 0 281287.0 169099.0 561600.0 -1.0 164
166 0 281301.0 169130.0 561660.0 -1.0 165
167 0 281300.0 169059.0 561720.0 -1.0 166
168 0 281297.0 169061.0 561780.0 -1.0 167
169 0 281309.0 169083.0 561840.0 -1.0 168
170 0 281332.0 169116.0 561900.0 -1.0 169
171 0 281331.0 169007.0 561960.0 -1.0 170
172 0 281412.0 169036.0 562020.0 -1.0 171
173 0 281364.0 169000.0 562080.0 -1.0 172
174 0 281360.0 169036.0 562140.0 -1.0 173
175 0 281421.0 168923.0 562260.0 -1.0 174
176 0 281463.0 169017.0 562320.0 -1.0 175
177 0 281446.0 168947.0 562380.0 -1.0 176
178 0 281563.0 169049.0 562440.0 -1.0 177
179 0 281562.0 169041.0 562500.0 -1.0 178
180 0 281698.0 169031.0 562560.0 -1.0 179
181 0 281671.0 169076.0 562680.0 -1.0 180
182 0 281741.0 169176.0 562740.0 -1.0 181
183 0 281826.0 169185.0 562800.0 -1.0 182
184 0 281998.0 169272.0 562860.0 -1.0 183
185 0 281922.0 169285.0 562920.0 -1.0 184
186 0 282076.0 169349.0 562980.0 -1.0 185
187 0 282057.0 169334.0 563040.0 -1.0 186
188 0 282146.0 169407.0 563100.0 -1.0 187
189 0 282367.0 169499.0 563160.0 -1.0 188
190 0 282356.0 169572.0 563220.0 -1.0 189
191 0 282392.0 169657.0 563340.0 -1.0 190
192 0 282470.0 169634.0 563400.0 -1.0 191
193 0 282402.0 169635.0 563460.0 -1.0 192
194 0 282452.0 169616.0 563520.0 -1.0 193
195 0 282534.0 169597.0 563580.0 -1.0 194
196 0 282590.0 169634.0 563640.0 -1.0 195
197 0 282578.0 169614.0 563700.0 -1.0 196
198 0 282671.0 169681.0 563760.0 -1.0 197
199 0 282724.0 169758.0 563820.0 -1.0 198
200 0 282719.0 169719.0 563880.0 -1.0 199
201 0 282672.0 169736.0 563940.0 -1.0 200
202 0 282753.0 169757.0 564000.0 -1.0 201
203 0 282761.0 169748.0 564060.0 -1.0 202
204 0 282799.0 169720.0 564120.0 -1.0 203
205 0 282803.0 169685.0 564180.0 -1.0 204
206 0 282794.0 169623.0 564240.0 -1.0 205
207 0 282864.0 169662.0 564300.0 -1.0 206
208 0 282870.0 169712.0 564360.0 -1.0 207
209 0 282923.0 169661.0 564420.0 -1.0 208
210 0 282949.0 169745.0 564540.0 -1.0 209
211 0 283036.0 169789.0 564600.0 -1.0 210
212 0 283087.0 169726.0 564660.0 -1.0 211
213 0 283063.0 169728.0 564720.0 -1.0 212
214 0 283121.0 169778.0 564840.0 -1.0 213
215 0 283176.0 169778.0 564900.0 -1.0 214
216 0 283222.0 169735.0 564960.0 -1.0 215
217 0 283230.0 169741.0 565020.0 -1.0 216
218 0 283283.0 169748.0 565080.0 -1.0 217
219 0 283254.0 169746.0 565140.0 -1.0 218
220 0 283332.0 169711.0 565200.0 -1.0 219
221 0 283341.0 169691.0 565260.0 -1.0 220
222 0 283329.0 169704.0 565320.0 -1.0 221
223 0 283306.0 169750.0 565440.0 -1.0 222
224 0 283312.0 169772.0 565500.0 -1.0 223
225 0 283340.0 169721.0 565560.0 -1.0 224
226 0 283339.0 169675.0 565620.0 -1.0 225
227 0 283310.0 169750.0 565680.0 -1.0 226
228 0 283252.0 169650.0 565740.0 -1.0 227
229 0 283263.0 169701.0 565800.0 -1.0 228
230 0 283261.0 169683.0 565920.0 -1.0 229
231 0 283280.0 169674.0 565980.0 -1.0 230
232 0 283272.0 169692.0 566040.0 -1.0 231
233 0 283198.0 169645.0 566100.0 -1.0 232
234 0 283229.0 169706.0 566160.0 -1.0 233
235 0 283197.0 169700.0 566220.0 -1.0 234
236 0 283192.0 169679.0 566280.0 -1.0 235
237 0 283174.0 169686.0 566400.0 -1.0 236
238 0 283215.0 169702.0 566460.0 -1.0 237
239 0 283242.0 169726.0 566520.0 -1.0 238
240 0 283222.0 169757.0 566580.0 -1.0 239
241 0 283189.0 169717.0 566640.0 -1.0 240
242 0 283144.0 169726.0 566700.0 -1.0 241
243 0 283179.0 169747.0 566760.0 -1.0 242
244 0 283198.0 169759.0 566820.0 -1.0 243
245 0 283233.0 169792.0 566940.0 -1.0 244
246 0 283252.0 169767.0 567000.0 -1.0 245
247 0 283286.0 169878.0 567060.0 -1.0 246
248 0 283341.0 169837.0 567120.0 -1.0 247
249 0 283403.0 169890.0 567180.0 -1.0 248
250 0 283369.0 169902.0 567240.0 -1.0 249
251 0 283389.0 169854.0 567300.0 -1.0 250
252 0 283418.0 169867.0 567360.0 -1.0 251
253 0 283350.0 169877.0 567420.0 -1.0 252
254 0 283420.0 169859.0 567480.0 -1.0 253
255 0 283475.0 169900.0 567540.0 -1.0 254
256 0 283424.0 169871.0 567600.0 -1.0 255
257 0 283504.0 169922.0 567660.0 -1.0 256
258 0 283492.0 169923.0 567720.0 -1.0 257
259 0 283535.0 169888.0 567780.0 -1.0 258
260 0 283648.0 169960.0 567840.0 -1.0 259
261 0 283713.0 170007.0 567900.0 -1.0 260
262 0 283716.0 170017.0 567960.0 -1.0 261
263 0 283650.0 169974.0 568020.0 -1.0 262
264 0 283852.0 170058.0 568080.0 -1.0 263
265 0 283920.0 170073.0 568140.0 -1.0 264
266 0 283983.0 170131.0 568200.0 -1.0 265
267 0 283991.0 170211.0 568260.0 -1.0 266
268 0 284004.0 170242.0 568320.0 -1.0 267
269 0 284063.0 170291.0 568380.0 -1.0 268
270 0 284106.0 170315.0 568440.0 -1.0 269
271 0 284118.0 170322.0 568500.0 -1.0 270
272 0 284109.0 170366.0 568560.0 -1.0 271
273 0 284039.0 170373.0 568620.0 -1.0 272
274 0 284092.0 170392.0 568680.0 -1.0 273
275 0 284042.0 170392.0 568740.0 -1.0 274
276 0 284079.0 170396.0 568800.0 -1.0 275
277 0 284065.0 170389.0 568860.0 -1.0 276
278 0 284068.0 170398.0 568920.0 -1.0 277
279 0 284083.0 170522.0 568980.0 -1.0 278
280 0 284068.0 170545.0 569040.0 -1.0 279
281 0 284065.0 170643.0 569100.0 -1.0 280
282 0 284118.0 170651.0 569160.0 -1.0 281
283 0 284163.0 170664.0 569220.0 -1.0 282
284 0 284261.0 170833.0 569340.0 -1.0 283
285 0 284216.0 170728.0 569400.0 -1.0 284
286 0 284250.0 170749.0 569460.0 -1.0 285
287 0 284266.0 170740.0 569520.0 -1.0 286
288 0 284248.0 170759.0 569580.0 -1.0 287
289 0 284249.0 170779.0 569640.0 -1.0 288
290 0 284262.0 170732.0 569760.0 -1.0 289
291 0 284292.0 170745.0 569820.0 -1.0 290
292 0 284262.0 170755.0 569880.0 -1.0 291
293 0 284270.0 170762.0 569940.0 -1.0 292
294 0 284293.0 170802.0 570000.0 -1.0 293
295 0 284386.0 170857.0 570060.0 -1.0 294
296 0 284388.0 170834.0 570180.0 -1.0 295
297 0 284398.0 170847.0 570240.0 -1.0 296
298 0 284363.0 170829.0 570300.0 -1.0 297
299 0 284467.0 170872.0 570360.0 -1.0 298
300 0 284411.0 170853.0 570420.0 -1.0 299
301 0 284493.0 170899.0 570480.0 -1.0 300
302 0 284482.0 170915.0 570540.0 -1.0 301
303 0 284576.0 170991.0 570600.0 -1.0 302
304 0 284521.0 171012.0 570660.0 -1.0 303
305 0 284634.0 171052.0 570720.0 -1.0 304
306 0 284537.0 171056.0 570780.0 -1.0 305
307 0 284567.0 171097.0 570840.0 -1.0 306
308 0 284505.0 171031.0 570900.0 -1.0 307
309 0 284591.0 171097.0 570960.0 -1.0 308
310 0 284554.0 171126.0 571020.0 -1.0 309
311 0 284567.0 171124.0 571080.0 -1.0 310
312 0 284522.0 171096.0 571200.0 -1.0 311
313 0 284602.0 171155.0 571260.0 -1.0 312
314 0 284589.0 171147.0 571320.0 -1.0 313
315 0 284606.0 171173.0 571380.0 -1.0 314
316 0 284596.0 171182.0 571440.0 -1.0 315
317 0 284567.0 171180.0 571500.0 -1.0 316
318 0 284618.0 171302.0 571560.0 -1.0 317
319 0 284555.0 171313.0 571620.0 -1.0 318
320 0 284562.0 171323.0 571680.0 -1.0 319
321 0 284581.0 171329.0 571740.0 -1.0 320
322 0 284601.0 171283.0 571800.0 -1.0 321
323 0 284627.0 171315.0 571860.0 -1.0 322
324 0 284646.0 171272.0 571920.0 -1.0 323
325 0 284630.0 171241.0 571980.0 -1.0 324
326 0 284674.0 171188.0 572040.0 -1.0 325
327 0 284660.0 171175.0 572100.0 -1.0 326
328 0 284671.0 171199.0 572160.0 -1.0 327
329 0 284750.0 171220.0 572280.0 -1.0 328
330 0 284715.0 171208.0 572340.0 -1.0 329
331 0 284725.0 171238.0 572400.0 -1.0 330
332 0 284740.0 171301.0 572460.0 -1.0 331
333 0 284615.0 171276.0 572580.0 -1.0 332
334 0 284571.0 171203.0 572640.0 -1.0 333
335 0 284507.0 171225.0 572700.0 -1.0 334
336 0 284550.0 171183.0 572760.0 -1.0 335
337 0 284491.0 171225.0 572820.0 -1.0 336
338 0 284422.0 171311.0 572880.0 -1.0 337
339 0 284449.0 171288.0 572940.0 -1.0 338
340 0 284502.0 171340.0 573000.0 -1.0 339
341 0 284459.0 171384.0 573060.0 -1.0 340
342 0 284437.0 171279.0 573120.0 -1.0 341
343 0 284448.0 171364.0 573180.0 -1.0 342
344 0 284420.0 171339.0 573240.0 -1.0 343
345 0 284352.0 171310.0 573300.0 -1.0 344
346 0 284310.0 171340.0 573360.0 -1.0 345
347 0 284320.0 171312.0 573420.0 -1.0 346
348 0 284280.0 171291.0 573480.0 -1.0 347
349 0 284257.0 171336.0 573540.0 -1.0 348
350 0 284356.0 171327.0 573600.0 -1.0 349
351 0 284310.0 171293.0 573660.0 -1.0 350
352 0 284311.0 171361.0 573720.0 -1.0 351
353 0 284324.0 171297.0 573780.0 -1.0 352
354 0 284372.0 171322.0 573840.0 -1.0 353
355 0 284325.0 171337.0 573900.0 -1.0 354
356 0 284332.0 171329.0 573960.0 -1.0 355
357 0 284277.0 171317.0 574020.0 -1.0 356
358 0 284298.0 171278.0 574080.0 -1.0 357
359 0 284336.0 171249.0 574140.0 -1.0 358
360 0 284410.0 171305.0 574200.0 -1.0 359
361 0 284359.0 171260.0 574260.0 -1.0 360
362 0 284399.0 171316.0 574320.0 -1.0 361
363 0 284366.0 171240.0 574380.0 -1.0 362
364 0 284311.0 171162.0 574440.0 -1.0 363
365 0 284412.0 171226.0 574500.0 -1.0 364
366 0 284379.0 171204.0 574560.0 -1.0 365
367 0 284451.0 171249.0 574620.0 -1.0 366
368 0 284367.0 171229.0 574680.0 -1.0 367
369 0 284475.0 171275.0 574740.0 -1.0 368
370 0 284471.0 171272.0 574800.0 -1.0 369
371 0 284482.0 171344.0 574860.0 -1.0 370
372 0 284512.0 171278.0 574920.0 -1.0 371
373 0 284474.0 171252.0 574980.0 -1.0 372
374 0 284506.0 171276.0 575040.0 -1.0 373
375 0 284468.0 171259.0 575100.0 -1.0 374
376 0 284539.0 171300.0 575160.0 -1.0 375
377 0 284486.0 171227.0 575220.0 -1.0 376
378 0 284562.0 171339.0 575280.0 -1.0 377
379 0 284508.0 171243.0 575340.0 -1.0 378
380 0 284549.0 171339.0 575400.0 -1.0 379
381 0 284589.0 171311.0 575460.0 -1.0 380
382 0 284601.0 171280.0 575580.0 -1.0 381
383 0 284521.0 171334.0 575640.0 -1.0 382
384 0 284584.0 171416.0 575700.0 -1.0 383
385 0 284695.0 171490.0 575760.0 -1.0 384
386 0 284461.0 171341.0 575820.0 -1.0 385
387 0 284446.0 171310.0 575880.0 -1.0 386
388 0 284500.0 171353.0 575940.0 -1.0 387
389 0 284541.0 171353.0 576000.0 -1.0 388
390 0 284549.0 171344.0 576060.0 -1.0 389
391 0 284588.0 171375.0 576120.0 -1.0 390
392 0 284615.0 171326.0 576180.0 -1.0 391
393 0 284610.0 171292.0 576240.0 -1.0 392
394 0 284650.0 171326.0 576360.0 -1.0 393
395 0 284678.0 171293.0 576420.0 -1.0 394
396 0 284755.0 171304.0 576480.0 -1.0 395
397 0 284715.0 171188.0 576540.0 -1.0 396
398 0 284700.0 171129.0 576600.0 -1.0 397
399 0 284698.0 171097.0 576660.0 -1.0 398
400 0 284695.0 171052.0 576720.0 -1.0 399
401 0 284706.0 171035.0 576780.0 -1.0 400
402 0 284759.0 171049.0 576840.0 -1.0 401
403 0 284694.0 170987.0 576900.0 -1.0 402
404 0 284691.0 170930.0 576960.0 -1.0 403
405 0 284684.0 170853.0 577020.0 -1.0 404
406 0 284737.0 170871.0 577080.0 -1.0 405
407 0 284764.0 170797.0 577200.0 -1.0 406
408 0 284804.0 170778.0 577260.0 -1.0 407
409 0 284841.0 170742.0 577320.0 -1.0 408
410 0 284816.0 170746.0 577380.0 -1.0 409
411 0 284802.0 170750.0 577440.0 -1.0 410
412 0 284807.0 170700.0 577500.0 -1.0 411
413 0 284804.0 170625.0 577560.0 -1.0 412
414 0 284835.0 170721.0 577620.0 -1.0 413
415 0 284859.0 170604.0 577680.0 -1.0 414
416 0 284893.0 170594.0 577740.0 -1.0 415
417 0 284850.0 170583.0 577800.0 -1.0 416
418 0 284921.0 170559.0 577860.0 -1.0 417
419 0 284986.0 170561.0 577920.0 -1.0 418
420 0 284980.0 170522.0 577980.0 -1.0 419
421 0 285067.0 170432.0 578100.0 -1.0 420
422 0 285064.0 170356.0 578160.0 -1.0 421
423 0 285056.0 170303.0 578220.0 -1.0 422
424 0 285112.0 170302.0 578280.0 -1.0 423
425 0 285064.0 170292.0 578340.0 -1.0 424
426 0 285131.0 170309.0 578400.0 -1.0 425
427 0 285182.0 170263.0 578460.0 -1.0 426
428 0 285100.0 170151.0 578520.0 -1.0 427
429 0 285200.0 170166.0 578580.0 -1.0 428
430 0 285182.0 169992.0 578700.0 -1.0 429
431 0 285272.0 170144.0 578760.0 -1.0 430
432 0 285300.0 170131.0 578820.0 -1.0 431
433 0 285324.0 170114.0 578880.0 -1.0 432
434 0 285312.0 170064.0 578940.0 -1.0 433
435 0 285360.0 170063.0 579000.0 -1.0 434
436 0 285381.0 170002.0 579060.0 -1.0 435
437 0 285398.0 169985.0 579120.0 -1.0 436
438 0 285400.0 169953.0 579180.0 -1.0 437
439 0 285399.0 170012.0 579240.0 -1.0 438
440 0 285429.0 170010.0 579300.0 -1.0 439
441 0 285436.0 169960.0 579360.0 -1.0 440
442 0 285423.0 169907.0 579420.0 -1.0 441
443 0 285416.0 169964.0 579480.0 -1.0 442
444 0 285434.0 169872.0 579540.0 -1.0 443
445 0 285443.0 169956.0 579600.0 -1.0 444
446 0 285423.0 169824.0 579660.0 -1.0 445
447 0 285509.0 169885.0 579720.0 -1.0 446
448 0 285520.0 169832.0 579780.0 -1.0 447
449 0 285528.0 169882.0 579840.0 -1.0 448
450 0 285545.0 169839.0 579900.0 -1.0 449
451 0 285512.0 169843.0 579960.0 -1.0 450
452 0 285480.0 169838.0 580020.0 -1.0 451
453 0 285487.0 169793.0 580080.0 -1.0 452
454 0 285495.0 169854.0 580140.0 -1.0 453
455 0 285510.0 169761.0 580200.0 -1.0 454
456 0 285566.0 169840.0 580260.0 -1.0 455
457 0 285536.0 169778.0 580320.0 -1.0 456
458 0 285580.0 169820.0 580380.0 -1.0 457
459 0 285508.0 169749.0 580440.0 -1.0 458
460 0 285508.0 169787.0 580500.0 -1.0 459
461 0 285476.0 169708.0 580560.0 -1.0 460
462 0 285486.0 169701.0 580620.0 -1.0 461
463 0 285492.0 169692.0 580680.0 -1.0 462
464 0 285535.0 169685.0 580800.0 -1.0 463
465 0 285555.0 169664.0 580860.0 -1.0 464
466 0 285554.0 169641.0 580920.0 -1.0 465
467 0 285551.0 169692.0 580980.0 -1.0 466
468 0 285540.0 169706.0 581040.0 -1.0 467
469 0 285566.0 169629.0 581100.0 -1.0 468
470 0 285562.0 169688.0 581160.0 -1.0 469
471 0 285574.0 169592.0 581220.0 -1.0 470
472 0 285351.0 169490.0 581280.0 -1.0 471
473 0 285552.0 169635.0 581340.0 -1.0 472
474 0 285577.0 169674.0 581400.0 -1.0 473
475 0 285541.0 169620.0 581460.0 -1.0 474
476 0 285592.0 169656.0 581520.0 -1.0 475
477 0 285647.0 169670.0 581580.0 -1.0 476
478 0 285614.0 169729.0 581640.0 -1.0 477
479 0 285568.0 169679.0 581700.0 -1.0 478
480 0 285692.0 169664.0 581760.0 -1.0 479
481 0 285658.0 169684.0 581820.0 -1.0 480
482 0 285717.0 169683.0 581880.0 -1.0 481
483 0 285751.0 169644.0 582000.0 -1.0 482
484 0 285715.0 169709.0 582060.0 -1.0 483
485 0 285823.0 169691.0 582120.0 -1.0 484
486 0 285941.0 169727.0 582180.0 -1.0 485
487 0 285939.0 169767.0 582240.0 -1.0 486
488 0 285948.0 169776.0 582300.0 -1.0 487
489 0 285995.0 169878.0 582360.0 -1.0 488
490 0 285967.0 169888.0 582420.0 -1.0 489
491 0 286117.0 169838.0 582480.0 -1.0 490
492 0 286099.0 169878.0 582540.0 -1.0 491
493 0 286069.0 169884.0 582600.0 -1.0 492
494 0 286021.0 169767.0 582660.0 -1.0 493
495 0 286162.0 169912.0 582720.0 -1.0 494
496 0 286157.0 169917.0 582780.0 -1.0 495
497 0 286180.0 169867.0 582840.0 -1.0 496
498 0 286204.0 169894.0 582900.0 -1.0 497
499 0 286078.0 169830.0 582960.0 -1.0 498
500 0 286187.0 169884.0 583020.0 -1.0 499
501 0 286163.0 169831.0 583080.0 -1.0 500
502 0 286234.0 169878.0 583140.0 -1.0 501
503 0 286216.0 169888.0 583200.0 -1.0 502
504 0 286319.0 169891.0 583380.0 -1.0 503
505 0 286332.0 169845.0 583440.0 -1.0 504
506 0 286301.0 169789.0 583500.0 -1.0 505
507 0 286400.0 169809.0 583560.0 -1.0 506
508 0 286394.0 169753.0 583620.0 -1.0 507
509 0 286392.0 169763.0 583680.0 -1.0 508
510 0 286420.0 169784.0 583740.0 -1.0 509
511 0 286388.0 169746.0 583800.0 -1.0 510
512 0 286408.0 169732.0 583860.0 -1.0 511
513 0 286419.0 169753.0 583920.0 -1.0 512
514 0 286413.0 169744.0 583980.0 -1.0 513
515 0 286404.0 169697.0 584040.0 -1.0 514
516 0 286483.0 169729.0 584100.0 -1.0 515
517 0 286442.0 169709.0 584160.0 -1.0 516
518 0 286391.0 169722.0 584220.0 -1.0 517
519 0 286444.0 169723.0 584280.0 -1.0 518
520 0 286473.0 169727.0 584340.0 -1.0 519
521 0 286514.0 169705.0 584400.0 -1.0 520
522 0 286502.0 169633.0 584460.0 -1.0 521
523 0 286478.0 169639.0 584520.0 -1.0 522
524 0 286506.0 169651.0 584580.0 -1.0 523
525 0 286552.0 169668.0 584640.0 -1.0 524
526 0 286540.0 169589.0 584700.0 -1.0 525
527 0 286601.0 169577.0 584760.0 -1.0 526
528 0 286624.0 169524.0 584880.0 -1.0 527
529 0 286622.0 169439.0 584940.0 -1.0 528
530 0 286593.0 169459.0 585000.0 -1.0 529
531 0 286568.0 169396.0 585060.0 -1.0 530
532 0 286574.0 169373.0 585120.0 -1.0 531
533 0 286583.0 169374.0 585180.0 -1.0 532
534 0 286602.0 169347.0 585240.0 -1.0 533
535 0 286577.0 169320.0 585300.0 -1.0 534
536 0 286622.0 169313.0 585360.0 -1.0 535
537 0 286597.0 169283.0 585420.0 -1.0 536
538 0 286599.0 169243.0 585480.0 -1.0 537
539 0 286529.0 169210.0 585540.0 -1.0 538
540 0 286422.0 169114.0 585600.0 -1.0 539
541 0 286568.0 169166.0 585660.0 -1.0 540
542 0 286533.0 168998.0 585720.0 -1.0 541
543 0 286544.0 169026.0 585780.0 -1.0 542
544 0 286543.0 168920.0 585840.0 -1.0 543
545 0 286546.0 168872.0 585900.0 -1.0 544
546 0 286557.0 168847.0 585960.0 -1.0 545
547 0 286540.0 168778.0 586020.0 -1.0 546
548 0 286495.0 168799.0 586080.0 -1.0 547
549 0 286496.0 168736.0 586140.0 -1.0 548
550 0 286487.0 168798.0 586200.0 -1.0 549
551 0 286543.0 168737.0 586260.0 -1.0 550
552 0 286523.0 168686.0 586320.0 -1.0 551
553 0 286508.0 168660.0 586380.0 -1.0 552
554 0 286532.0 168603.0 586440.0 -1.0 553
555 0 286496.0 168552.0 586500.0 -1.0 554
556 0 286514.0 168529.0 586560.0 -1.0 555
557 0 286484.0 168523.0 586620.0 -1.0 556
558 0 286488.0 168522.0 586680.0 -1.0 557
559 0 286563.0 168395.0 586740.0 -1.0 558
560 0 286599.0 168441.0 586860.0 -1.0 559
561 0 286499.0 168287.0 586920.0 -1.0 560
562 0 286546.0 168202.0 586980.0 -1.0 561
563 0 286496.0 168140.0 587040.0 -1.0 562
564 0 286563.0 168148.0 587100.0 -1.0 563
565 0 286615.0 168093.0 587160.0 -1.0 564
566 0 286621.0 168094.0 587220.0 -1.0 565
567 0 286576.0 168048.0 587280.0 -1.0 566
568 0 286641.0 168093.0 587340.0 -1.0 567
569 0 286597.0 168020.0 587400.0 -1.0 568
570 0 286672.0 168005.0 587460.0 -1.0 569
571 0 286645.0 167946.0 587520.0 -1.0 570
572 0 286714.0 167894.0 587580.0 -1.0 571
573 0 286639.0 167823.0 587700.0 -1.0 572
574 0 286754.0 167809.0 587760.0 -1.0 573
575 0 286739.0 167858.0 587820.0 -1.0 574
576 0 286734.0 167699.0 587880.0 -1.0 575
577 0 286786.0 167723.0 587940.0 -1.0 576
578 0 286766.0 167646.0 588000.0 -1.0 577
579 0 286821.0 167657.0 588060.0 -1.0 578
580 0 286823.0 167577.0 588120.0 -1.0 579
581 0 286818.0 167536.0 588180.0 -1.0 580
582 0 286839.0 167435.0 588240.0 -1.0 581
583 0 286905.0 167421.0 588300.0 -1.0 582
584 0 286876.0 167340.0 588360.0 -1.0 583
585 0 286873.0 167326.0 588420.0 -1.0 584
586 0 286916.0 167320.0 588480.0 -1.0 585
587 0 286914.0 167255.0 588540.0 -1.0 586
588 0 286974.0 167262.0 588600.0 -1.0 587
589 0 287054.0 167150.0 588660.0 -1.0 588
590 0 287055.0 167117.0 588720.0 -1.0 589
591 0 287178.0 167012.0 588840.0 -1.0 590
592 0 287132.0 166921.0 588900.0 -1.0 591
593 0 287149.0 166980.0 588960.0 -1.0 592
594 0 287156.0 166927.0 589020.0 -1.0 593
595 0 287165.0 166914.0 589080.0 -1.0 594
596 0 287229.0 166773.0 589140.0 -1.0 595
597 0 287184.0 166751.0 589200.0 -1.0 596
598 0 287200.0 166712.0 589260.0 -1.0 597
599 0 287157.0 166695.0 589320.0 -1.0 598
600 0 287205.0 166650.0 589380.0 -1.0 599
601 0 287202.0 166651.0 589440.0 -1.0 600
602 0 287179.0 166493.0 589500.0 -1.0 601
603 0 287202.0 166535.0 589560.0 -1.0 602
604 0 287206.0 166403.0 589620.0 -1.0 603
605 0 287196.0 166406.0 589680.0 -1.0 604
606 0 287232.0 166336.0 589740.0 -1.0 605
607 0 287241.0 166326.0 589800.0 -1.0 606
608 0 287246.0 166144.0 589860.0 -1.0 607
609 0 287269.0 166144.0 589920.0 -1.0 608
610 0 287203.0 166024.0 589980.0 -1.0 609
611 0 287256.0 166029.0 590040.0 -1.0 610
612 0 287276.0 165889.0 590100.0 -1.0 611
613 0 287349.0 165852.0 590160.0 -1.0 612
614 0 287251.0 165814.0 590220.0 -1.0 613
615 0 287288.0 165788.0 590280.0 -1.0 614
616 0 287259.0 165768.0 590340.0 -1.0 615
617 0 287325.0 165647.0 590400.0 -1.0 616
618 0 287330.0 165637.0 590460.0 -1.0 617
619 0 287347.0 165559.0 590520.0 -1.0 618
620 0 287364.0 165496.0 590580.0 -1.0 619
621 0 287328.0 165488.0 590640.0 -1.0 620
622 0 287335.0 165403.0 590700.0 -1.0 621
623 0 287372.0 165387.0 590760.0 -1.0 622
624 0 287361.0 165336.0 590820.0 -1.0 623
625 0 287366.0 165325.0 590880.0 -1.0 624
626 0 287359.0 165281.0 590940.0 -1.0 625
627 0 287400.0 165252.0 591000.0 -1.0 626
628 0 287405.0 165231.0 591060.0 -1.0 627
629 0 287475.0 165293.0 591120.0 -1.0 628
630 0 287516.0 165247.0 591180.0 -1.0 629
631 0 287493.0 165266.0 591240.0 -1.0 630
632 0 287563.0 165267.0 591300.0 -1.0 631
633 0 287612.0 165324.0 591360.0 -1.0 632
634 0 287637.0 165310.0 591420.0 -1.0 633
635 0 287701.0 165326.0 591480.0 -1.0 634
636 0 287708.0 165266.0 591540.0 -1.0 635
637 0 287788.0 165313.0 591600.0 -1.0 636
638 0 287779.0 165309.0 591660.0 -1.0 637
639 0 287818.0 165346.0 591720.0 -1.0 638
640 0 287795.0 165253.0 591780.0 -1.0 639
641 0 287867.0 165317.0 591840.0 -1.0 640
642 0 287807.0 165363.0 591900.0 -1.0 641
643 0 287870.0 165359.0 591960.0 -1.0 642
644 0 287893.0 165290.0 592020.0 -1.0 643
645 0 287862.0 165312.0 592080.0 -1.0 644
646 0 287951.0 165276.0 592140.0 -1.0 645
647 0 287988.0 165259.0 592200.0 -1.0 646
648 0 288023.0 165226.0 592260.0 -1.0 647
649 0 288017.0 165214.0 592320.0 -1.0 648
650 0 288069.0 165212.0 592380.0 -1.0 649
651 0 288097.0 165165.0 592440.0 -1.0 650
652 0 288083.0 165178.0 592500.0 -1.0 651
653 0 288112.0 165117.0 592560.0 -1.0 652
654 0 288060.0 165221.0 592620.0 -1.0 653
655 0 288047.0 165158.0 592680.0 -1.0 654
656 0 288090.0 165155.0 592740.0 -1.0 655
657 0 288062.0 165110.0 592800.0 -1.0 656
658 0 288087.0 165178.0 592860.0 -1.0 657
659 0 288048.0 165192.0 592920.0 -1.0 658
660 0 288088.0 165175.0 592980.0 -1.0 659
661 0 288164.0 165210.0 593040.0 -1.0 660
662 0 288254.0 165321.0 593100.0 -1.0 661
663 0 288256.0 165304.0 593160.0 -1.0 662
664 0 288284.0 165319.0 593220.0 -1.0 663
665 0 288273.0 165305.0 593280.0 -1.0 664
666 0 288263.0 165358.0 593340.0 -1.0 665
667 0 288256.0 165325.0 593400.0 -1.0 666
668 0 288246.0 165358.0 593460.0 -1.0 667
669 0 288229.0 165325.0 593520.0 -1.0 668
670 0 288262.0 165329.0 593580.0 -1.0 669
671 0 288246.0 165298.0 593640.0 -1.0 670
672 0 288298.0 165374.0 593700.0 -1.0 671
673 0 288342.0 165395.0 593760.0 -1.0 672
674 0 288355.0 165382.0 593820.0 -1.0 673
675 0 288233.0 165388.0 593880.0 -1.0 674
676 0 288312.0 165372.0 593940.0 -1.0 675
677 0 288373.0 165288.0 594000.0 -1.0 676
678 0 288332.0 165374.0 594060.0 -1.0 677
679 0 288357.0 165347.0 594120.0 -1.0 678
680 0 288311.0 165307.0 594180.0 -1.0 679
681 0 288346.0 165319.0 594240.0 -1.0 680
682 0 288342.0 165290.0 594300.0 -1.0 681
683 0 288375.0 165253.0 594360.0 -1.0 682
684 0 288368.0 165307.0 594480.0 -1.0 683
685 0 288316.0 165198.0 594540.0 -1.0 684
686 0 288355.0 165201.0 594600.0 -1.0 685
687 0 288297.0 165162.0 594660.0 -1.0 686
688 0 288387.0 165181.0 594720.0 -1.0 687
689 0 288276.0 165143.0 594780.0 -1.0 688
690 0 288275.0 165110.0 594840.0 -1.0 689
691 0 288234.0 165085.0 594900.0 -1.0 690
692 0 288195.0 164937.0 594960.0 -1.0 691
693 0 288266.0 165051.0 595020.0 -1.0 692
694 0 288274.0 165003.0 595080.0 -1.0 693
695 0 288265.0 164983.0 595140.0 -1.0 694
696 0 288245.0 164925.0 595200.0 -1.0 695
697 0 288224.0 164930.0 595260.0 -1.0 696
698 0 288148.0 164864.0 595320.0 -1.0 697
699 0 288260.0 164890.0 595380.0 -1.0 698
700 0 288345.0 164873.0 595440.0 -1.0 699
701 0 288296.0 164858.0 595500.0 -1.0 700
702 0 288338.0 164885.0 595560.0 -1.0 701
703 0 288329.0 164876.0 595620.0 -1.0 702
704 0 288405.0 164821.0 595680.0 -1.0 703
705 0 288388.0 164840.0 595740.0 -1.0 704
706 0 288435.0 164844.0 595800.0 -1.0 705
707 0 288438.0 164832.0 595860.0 -1.0 706
708 0 288453.0 164764.0 595920.0 -1.0 707
709 0 288490.0 164790.0 595980.0 -1.0 708
710 0 288463.0 164763.0 596040.0 -1.0 709
711 0 288448.0 164765.0 596100.0 -1.0 710
712 0 288504.0 164781.0 596160.0 -1.0 711
713 0 288465.0 164731.0 596220.0 -1.0 712
714 0 288527.0 164718.0 596280.0 -1.0 713
715 0 288475.0 164707.0 596340.0 -1.0 714
716 0 288501.0 164684.0 596400.0 -1.0 715
717 0 288506.0 164645.0 596460.0 -1.0 716
718 0 288538.0 164725.0 596520.0 -1.0 717
719 0 288547.0 164739.0 596580.0 -1.0 718
720 0 288525.0 164703.0 596640.0 -1.0 719
721 0 288633.0 164765.0 596700.0 -1.0 720
722 0 288639.0 164762.0 596760.0 -1.0 721
723 0 288655.0 164764.0 596820.0 -1.0 722
724 0 288717.0 164775.0 596880.0 -1.0 723
725 0 288669.0 164793.0 596940.0 -1.0 724
726 0 288729.0 164772.0 597000.0 -1.0 725
727 0 288673.0 164873.0 597060.0 -1.0 726
728 0 288729.0 164861.0 597120.0 -1.0 727
729 0 288699.0 164893.0 597180.0 -1.0 728
730 0 288759.0 164919.0 597240.0 -1.0 729
731 0 288764.0 164895.0 597360.0 -1.0 730
732 0 288749.0 164851.0 597420.0 -1.0 731
733 0 288752.0 164874.0 597480.0 -1.0 732
734 0 288701.0 164856.0 597540.0 -1.0 733
735 0 288777.0 164883.0 597600.0 -1.0 734
736 0 288783.0 164849.0 597660.0 -1.0 735
737 0 288831.0 164845.0 597720.0 -1.0 736
738 0 288815.0 164863.0 597780.0 -1.0 737
739 0 288790.0 164858.0 597840.0 -1.0 738
740 0 288828.0 164920.0 597900.0 -1.0 739
741 0 288817.0 164975.0 597960.0 -1.0 740
742 0 288802.0 165024.0 598020.0 -1.0 741
743 0 288770.0 165082.0 598080.0 -1.0 742
744 0 288783.0 165144.0 598140.0 -1.0 743
745 0 288755.0 165193.0 598200.0 -1.0 744
746 0 288771.0 165213.0 598260.0 -1.0 745
747 0 288784.0 165213.0 598320.0 -1.0 746
748 0 288769.0 165290.0 598380.0 -1.0 747
749 0 288756.0 165169.0 598440.0 -1.0 748
750 0 288751.0 165270.0 598500.0 -1.0 749
751 0 288762.0 165310.0 598560.0 -1.0 750
752 0 288757.0 165247.0 598620.0 -1.0 751
753 0 288762.0 165282.0 598680.0 -1.0 752
754 0 288707.0 165214.0 598740.0 -1.0 753
755 0 288785.0 165238.0 598800.0 -1.0 754
756 0 288782.0 165241.0 598860.0 -1.0 755
757 0 288754.0 165232.0 598920.0 -1.0 756
758 0 288685.0 165128.0 598980.0 -1.0 757
759 0 288695.0 165163.0 599040.0 -1.0 758
760 0 288736.0 165109.0 599100.0 -1.0 759
761 0 288726.0 165116.0 599160.0 -1.0 760
762 0 288674.0 165142.0 599220.0 -1.0 761
763 0 288640.0 165095.0 599280.0 -1.0 762
764 0 288678.0 165068.0 599340.0 -1.0 763
765 0 288654.0 165077.0 599400.0 -1.0 764
766 0 288616.0 165051.0 599460.0 -1.0 765
767 0 288606.0 164990.0 599520.0 -1.0 766
768 0 288671.0 165006.0 599580.0 -1.0 767
769 0 288632.0 164984.0 599640.0 -1.0 768
770 0 288643.0 164979.0 599700.0 -1.0 769
771 0 288619.0 164985.0 599760.0 -1.0 770
772 0 288615.0 164982.0 599820.0 -1.0 771
773 0 288547.0 164868.0 599880.0 -1.0 772
774 0 288619.0 164932.0 599940.0 -1.0 773
775 0 288593.0 164905.0 600000.0 -1.0 774
776 0 288647.0 164916.0 600060.0 -1.0 775
777 0 288632.0 164836.0 600120.0 -1.0 776
778 0 288634.0 164813.0 600180.0 -1.0 777
779 0 288646.0 164864.0 600240.0 -1.0 778
780 0 288639.0 164840.0 600300.0 -1.0 779
781 0 288630.0 164799.0 600360.0 -1.0 780
782 0 288644.0 164775.0 600420.0 -1.0 781
783 0 288673.0 164747.0 600480.0 -1.0 782
784 0 288723.0 164738.0 600540.0 -1.0 783
785 0 288704.0 164839.0 600600.0 -1.0 784
786 0 288752.0 164880.0 600660.0 -1.0 785
787 0 288758.0 164879.0 600720.0 -1.0 786
788 0 288811.0 164889.0 600780.0 -1.0 787
789 0 288795.0 164890.0 600840.0 -1.0 788
790 0 288807.0 164929.0 600900.0 -1.0 789
791 0 288827.0 164922.0 600960.0 -1.0 790
792 0 288848.0 164870.0 601020.0 -1.0 791
793 0 288917.0 164904.0 601080.0 -1.0 792
794 0 288911.0 164894.0 601140.0 -1.0 793
795 0 288864.0 164854.0 601200.0 -1.0 794
796 0 288912.0 164840.0 601260.0 -1.0 795
797 0 289008.0 164880.0 601320.0 -1.0 796
798 0 289007.0 164893.0 601380.0 -1.0 797
799 0 289127.0 164933.0 601440.0 -1.0 798
800 0 289084.0 164845.0 601500.0 -1.0 799
801 0 289081.0 164835.0 601560.0 -1.0 800
802 0 289134.0 164889.0 601620.0 -1.0 801
803 0 289205.0 164896.0 601680.0 -1.0 802
804 0 289201.0 164849.0 601740.0 -1.0 803
805 0 289204.0 164824.0 601800.0 -1.0 804
806 0 289230.0 164780.0 601860.0 -1.0 805
807 0 289255.0 164811.0 601920.0 -1.0 806
808 0 289274.0 164788.0 601980.0 -1.0 807
809 0 289288.0 164824.0 602100.0 -1.0 808
810 0 289246.0 164791.0 602160.0 -1.0 809
811 0 289283.0 164774.0 602220.0 -1.0 810
812 0 289292.0 164769.0 602280.0 -1.0 811
813 0 289296.0 164682.0 602340.0 -1.0 812
814 0 289280.0 164700.0 602460.0 -1.0 813
815 0 289331.0 164704.0 602520.0 -1.0 814
816 0 289312.0 164701.0 602580.0 -1.0 815
817 0 289296.0 164645.0 602640.0 -1.0 816
818 0 289265.0 164675.0 602700.0 -1.0 817
819 0 289315.0 164671.0 602760.0 -1.0 818
820 0 289241.0 164582.0 602820.0 -1.0 819
821 0 289298.0 164573.0 602880.0 -1.0 820
822 0 289297.0 164594.0 602940.0 -1.0 821
823 0 289290.0 164580.0 603000.0 -1.0 822
824 0 289295.0 164588.0 603060.0 -1.0 823
825 0 289272.0 164568.0 603120.0 -1.0 824
826 0 289318.0 164608.0 603180.0 -1.0 825
827 0 289281.0 164640.0 603240.0 -1.0 826
828 0 289339.0 164587.0 603300.0 -1.0 827
829 0 289324.0 164600.0 603360.0 -1.0 828
830 0 289333.0 164579.0 603420.0 -1.0 829
831 0 289354.0 164515.0 603480.0 -1.0 830
832 0 289364.0 164530.0 603540.0 -1.0 831
833 0 289328.0 164517.0 603600.0 -1.0 832
834 0 289287.0 164491.0 603660.0 -1.0 833
835 0 289366.0 164498.0 603720.0 -1.0 834
836 0 289358.0 164502.0 603780.0 -1.0 835
837 0 289373.0 164467.0 603840.0 -1.0 836
838 0 289349.0 164401.0 603900.0 -1.0 837
839 0 289359.0 164350.0 603960.0 -1.0 838
840 0 289304.0 164284.0 604020.0 -1.0 839
841 0 289329.0 164310.0 604080.0 -1.0 840
842 0 289347.0 164288.0 604140.0 -1.0 841
843 0 289304.0 164301.0 604200.0 -1.0 842
844 0 289335.0 164289.0 604260.0 -1.0 843
845 0 289406.0 164284.0 604320.0 -1.0 844
846 0 289380.0 164290.0 604380.0 -1.0 845
847 0 289342.0 164254.0 604440.0 -1.0 846
848 0 289410.0 164303.0 604500.0 -1.0 847
849 0 289395.0 164232.0 604560.0 -1.0 848
850 0 289423.0 164253.0 604620.0 -1.0 849
851 0 289449.0 164178.0 604680.0 -1.0 850
852 0 289433.0 164149.0 604740.0 -1.0 851
853 0 289554.0 164173.0 604800.0 -1.0 852
854 0 289494.0 164109.0 604860.0 -1.0 853
855 0 289499.0 164086.0 604920.0 -1.0 854
856 0 289601.0 164064.0 604980.0 -1.0 855
857 0 289580.0 164065.0 605040.0 -1.0 856
858 0 289595.0 164097.0 605100.0 -1.0 857
859 0 289673.0 164081.0 605160.0 -1.0 858
860 0 289642.0 164092.0 605220.0 -1.0 859
861 0 289753.0 164077.0 605280.0 -1.0 860
862 0 289704.0 164097.0 605340.0 -1.0 861
863 0 289672.0 164030.0 605400.0 -1.0 862
864 0 289702.0 164010.0 605460.0 -1.0 863
865 0 289741.0 164000.0 605520.0 -1.0 864
866 0 289756.0 163981.0 605580.0 -1.0 865
867 0 289801.0 163933.0 605640.0 -1.0 866
868 0 289786.0 163944.0 605700.0 -1.0 867
869 0 289758.0 163904.0 605760.0 -1.0 868
870 0 289696.0 163896.0 605820.0 -1.0 869
871 0 289799.0 163867.0 605880.0 -1.0 870
872 0 289761.0 163774.0 605940.0 -1.0 871
873 0 289779.0 163784.0 606000.0 -1.0 872
874 0 289762.0 163817.0 606060.0 -1.0 873
875 0 289762.0 163791.0 606120.0 -1.0 874
876 0 289872.0 163800.0 606180.0 -1.0 875
877 0 289862.0 163748.0 606240.0 -1.0 876
878 0 289852.0 163735.0 606300.0 -1.0 877
879 0 289893.0 163711.0 606360.0 -1.0 878
880 0 289887.0 163682.0 606420.0 -1.0 879
881 0 289877.0 163668.0 606480.0 -1.0 880
882 0 289908.0 163648.0 606540.0 -1.0 881
883 0 289988.0 163632.0 606600.0 -1.0 882
884 0 289954.0 163621.0 606660.0 -1.0 883
885 0 289974.0 163523.0 606720.0 -1.0 884
886 0 290057.0 163530.0 606780.0 -1.0 885
887 0 290093.0 163439.0 606840.0 -1.0 886
888 0 290193.0 163431.0 606900.0 -1.0 887
889 0 290228.0 163319.0 606960.0 -1.0 888
890 0 290233.0 163397.0 607020.0 -1.0 889
891 0 290255.0 163352.0 607080.0 -1.0 890
892 0 290339.0 163396.0 607140.0 -1.0 891
893 0 290316.0 163303.0 607200.0 -1.0 892
894 0 290405.0 163339.0 607260.0 -1.0 893
895 0 290333.0 163293.0 607320.0 -1.0 894
896 0 290392.0 163289.0 607380.0 -1.0 895
897 0 290411.0 163243.0 607440.0 -1.0 896
898 0 290444.0 163246.0 607500.0 -1.0 897
899 0 290415.0 163222.0 607560.0 -1.0 898
900 0 290560.0 163201.0 607620.0 -1.0 899
901 0 290504.0 163195.0 607740.0 -1.0 900
902 0 290503.0 163109.0 607800.0 -1.0 901
903 0 290573.0 163058.0 607860.0 -1.0 902
904 0 290569.0 163018.0 607920.0 -1.0 903
905 0 290620.0 162989.0 607980.0 -1.0 904
906 0 290611.0 162906.0 608040.0 -1.0 905
907 0 290596.0 162979.0 608100.0 -1.0 906
908 0 290633.0 162940.0 608160.0 -1.0 907
909 0 290671.0 162968.0 608220.0 -1.0 908
910 0 290568.0 162882.0 608280.0 -1.0 909
911 0 290663.0 162847.0 608340.0 -1.0 910
912 0 290563.0 162771.0 608400.0 -1.0 911
913 0 290677.0 162817.0 608460.0 -1.0 912
914 0 290634.0 162854.0 608520.0 -1.0 913
915 0 290608.0 162780.0 608580.0 -1.0 914
916 0 290605.0 162689.0 608640.0 -1.0 915
917 0 290592.0 162696.0 608700.0 -1.0 916
918 0 290669.0 162571.0 608760.0 -1.0 917
919 0 290681.0 162638.0 608820.0 -1.0 918
920 0 290630.0 162570.0 608880.0 -1.0 919
921 0 290676.0 162609.0 608940.0 -1.0 920
922 0 290622.0 162542.0 609000.0 -1.0 921
923 0 290606.0 162531.0 609060.0 -1.0 922
924 0 290648.0 162599.0 609120.0 -1.0 923
925 0 290604.0 162490.0 609180.0 -1.0 924
926 0 290584.0 162452.0 609240.0 -1.0 925
927 0 290519.0 162490.0 609300.0 -1.0 926
928 0 290559.0 162496.0 609360.0 -1.0 927
929 0 290655.0 162486.0 609420.0 -1.0 928
930 0 290647.0 162572.0 609480.0 -1.0 929
931 0 290631.0 162510.0 609540.0 -1.0 930
932 0 290596.0 162452.0 609600.0 -1.0 931
933 0 290602.0 162523.0 609660.0 -1.0 932
934 0 290644.0 162492.0 609720.0 -1.0 933
935 0 290607.0 162456.0 609780.0 -1.0 934
936 0 290524.0 162385.0 609840.0 -1.0 935
937 0 290590.0 162403.0 609900.0 -1.0 936
938 0 290560.0 162402.0 609960.0 -1.0 937
939 0 290546.0 162372.0 610020.0 -1.0 938
940 0 290602.0 162431.0 610080.0 -1.0 939
941 0 290563.0 162365.0 610140.0 -1.0 940
942 0 290510.0 162412.0 610200.0 -1.0 941
943 0 290445.0 162336.0 610260.0 -1.0 942
944 0 290466.0 162356.0 610320.0 -1.0 943
945 0 290519.0 162324.0 610380.0 -1.0 944
946 0 290531.0 162266.0 610440.0 -1.0 945
947 0 290389.0 162266.0 610500.0 -1.0 946
948 0 290432.0 162204.0 610560.0 -1.0 947
949 0 290410.0 162193.0 610620.0 -1.0 948
950 0 290439.0 162229.0 610680.0 -1.0 949
951 0 290333.0 162267.0 610740.0 -1.0 950
952 0 290426.0 162296.0 610800.0 -1.0 951
953 0 290421.0 162210.0 610860.0 -1.0 952
954 0 290405.0 162192.0 610920.0 -1.0 953
955 0 290422.0 162188.0 610980.0 -1.0 954
956 0 290370.0 162192.0 611040.0 -1.0 955
957 0 290343.0 162057.0 611100.0 -1.0 956
958 0 290374.0 162125.0 611160.0 -1.0 957
959 0 290340.0 162081.0 611220.0 -1.0 958
960 0 290425.0 162141.0 611280.0 -1.0 959
961 0 290426.0 162130.0 611340.0 -1.0 960
962 0 290446.0 162012.0 611400.0 -1.0 961
963 0 290330.0 162003.0 611460.0 -1.0 962
964 0 290366.0 161992.0 611520.0 -1.0 963
965 0 290439.0 161991.0 611580.0 -1.0 964
966 0 290447.0 161976.0 611640.0 -1.0 965
967 0 290370.0 161906.0 611700.0 -1.0 966
968 0 290443.0 161841.0 611760.0 -1.0 967
969 0 290499.0 161800.0 611820.0 -1.0 968
970 0 290478.0 161725.0 611880.0 -1.0 969
971 0 290479.0 161649.0 611940.0 -1.0 970
972 0 290543.0 161636.0 612000.0 -1.0 971
973 0 290513.0 161562.0 612060.0 -1.0 972
974 0 290528.0 161508.0 612120.0 -1.0 973
975 0 290540.0 161525.0 612180.0 -1.0 974
976 0 290502.0 161485.0 612240.0 -1.0 975
977 0 290563.0 161525.0 612300.0 -1.0 976
978 0 290505.0 161505.0 612360.0 -1.0 977
979 0 290590.0 161481.0 612420.0 -1.0 978
980 0 290533.0 161434.0 612480.0 -1.0 979
981 0 290585.0 161472.0 612540.0 -1.0 980
982 0 290578.0 161478.0 612600.0 -1.0 981
983 0 290627.0 161481.0 612660.0 -1.0 982
984 0 290590.0 161557.0 612720.0 -1.0 983
985 0 290591.0 161529.0 612780.0 -1.0 984
986 0 290657.0 161530.0 612840.0 -1.0 985
987 0 290616.0 161508.0 612900.0 -1.0 986
988 0 290683.0 161606.0 612960.0 -1.0 987
989 0 290648.0 161567.0 613020.0 -1.0 988
990 0 290675.0 161563.0 613080.0 -1.0 989
991 0 290686.0 161587.0 613140.0 -1.0 990
992 0 290722.0 161613.0 613200.0 -1.0 991
993 0 290670.0 161607.0 613260.0 -1.0 992
994 0 290711.0 161695.0 613320.0 -1.0 993
995 0 290727.0 161625.0 613380.0 -1.0 994
996 0 290744.0 161634.0 613440.0 -1.0 995
997 0 290701.0 161622.0 613500.0 -1.0 996
998 0 290742.0 161591.0 613560.0 -1.0 997
999 0 290768.0 161561.0 613620.0 -1.0 998
1000 0 290800.0 161586.0 613680.0 -1.0 999
1001 0 290783.0 161508.0 613740.0 -1.0 1000
1002 0 290789.0 161524.0 613800.0 -1.0 1001
1003 0 290769.0 161576.0 613860.0 -1.0 1002
1004 0 290850.0 161663.0 613920.0 -1.0 1003
1005 0 290743.0 161591.0 613980.0 -1.0 1004
1006 0 290754.0 161611.0 614040.0 -1.0 1005
1007 0 290768.0 161569.0 614100.0 -1.0 1006
1008 0 290831.0 161569.0 614160.0 -1.0 1007
1009 0 290789.0 161484.0 614220.0 -1.0 1008
1010 0 290790.0 161511.0 614280.0 -1.0 1009
1011 0 290844.0 161485.0 614340.0 -1.0 1010
1012 0 290845.0 161490.0 614400.0 -1.0 1011
1013 0 290880.0 161438.0 614460.0 -1.0 1012
1014 0 290884.0 161523.0 614520.0 -1.0 1013
1015 0 290917.0 161501.0 614580.0 -1.0 1014
1016 0 290912.0 161520.0 614640.0 -1.0 1015
1017 0 290892.0 161449.0 614700.0 -1.0 1016
1018 0 290894.0 161461.0 614760.0 -1.0 1017
1019 0 290942.0 161431.0 614820.0 -1.0 1018
1020 0 290800.0 161367.0 614880.0 -1.0 1019
1021 0 290948.0 161424.0 614940.0 -1.0 1020
1022 0 290995.0 161343.0 615000.0 -1.0 1021
1023 0 290964.0 161346.0 615060.0 -1.0 1022
1024 0 290904.0 161318.0 615120.0 -1.0 1023
1025 0 290900.0 161319.0 615180.0 -1.0 1024
1026 0 290878.0 161264.0 615240.0 -1.0 1025
1027 0 290951.0 161244.0 615300.0 -1.0 1026
1028 0 290910.0 161209.0 615360.0 -1.0 1027
1029 0 290868.0 161172.0 615420.0 -1.0 1028
1030 0 290833.0 161165.0 615480.0 -1.0 1029
1031 0 290896.0 161111.0 615540.0 -1.0 1030
1032 0 290836.0 161055.0 615600.0 -1.0 1031
1033 0 290850.0 161070.0 615660.0 -1.0 1032
1034 0 290855.0 160976.0 615720.0 -1.0 1033
1035 0 290896.0 160937.0 615780.0 -1.0 1034
1036 0 290863.0 160939.0 615840.0 -1.0 1035
1037 0 290826.0 160878.0 615900.0 -1.0 1036
1038 0 290824.0 160914.0 615960.0 -1.0 1037
1039 0 290778.0 160875.0 616020.0 -1.0 1038
1040 0 290805.0 160839.0 616080.0 -1.0 1039
1041 0 290844.0 160888.0 616140.0 -1.0 1040
1042 0 290873.0 160801.0 616200.0 -1.0 1041
1043 0 290897.0 160852.0 616260.0 -1.0 1042
1044 0 290916.0 160862.0 616320.0 -1.0 1043
1045 0 290860.0 160799.0 616380.0 -1.0 1044
1046 0 290875.0 160789.0 616440.0 -1.0 1045
1047 0 290825.0 160743.0 616500.0 -1.0 1046
1048 0 290812.0 160707.0 616560.0 -1.0 1047
1049 0 290875.0 160636.0 616620.0 -1.0 1048
1050 0 290783.0 160611.0 616680.0 -1.0 1049
1051 0 290854.0 160611.0 616740.0 -1.0 1050
1052 0 290864.0 160600.0 616800.0 -1.0 1051
1053 0 290787.0 160488.0 616860.0 -1.0 1052
1054 0 290842.0 160475.0 616920.0 -1.0 1053
1055 0 290787.0 160439.0 616980.0 -1.0 1054
1056 0 290751.0 160360.0 617040.0 -1.0 1055
1057 0 290799.0 160358.0 617100.0 -1.0 1056
1058 0 290771.0 160284.0 617160.0 -1.0 1057
1059 0 290790.0 160194.0 617220.0 -1.0 1058
1060 0 290762.0 160193.0 617280.0 -1.0 1059
1061 0 290725.0 160180.0 617340.0 -1.0 1060
1062 0 290765.0 160212.0 617400.0 -1.0 1061
1063 0 290732.0 160126.0 617460.0 -1.0 1062
1064 0 290737.0 160160.0 617520.0 -1.0 1063
1065 0 290771.0 160103.0 617580.0 -1.0 1064
1066 0 290787.0 160096.0 617640.0 -1.0 1065
1067 0 290729.0 159998.0 617700.0 -1.0 1066
1068 0 290798.0 160014.0 617760.0 -1.0 1067
1069 0 290760.0 159978.0 617820.0 -1.0 1068
1070 0 290801.0 159992.0 617880.0 -1.0 1069
1071 0 290855.0 159980.0 617940.0 -1.0 1070
1072 0 290747.0 159953.0 618000.0 -1.0 1071
1073 0 290762.0 159900.0 618060.0 -1.0 1072
1074 0 290757.0 159900.0 618120.0 -1.0 1073
1075 0 290785.0 159844.0 618180.0 -1.0 1074
1076 0 290839.0 159841.0 618240.0 -1.0 1075
1077 0 290801.0 159776.0 618300.0 -1.0 1076
1078 0 290869.0 159851.0 618360.0 -1.0 1077
1079 0 290814.0 159827.0 618420.0 -1.0 1078
1080 0 290824.0 159791.0 618480.0 -1.0 1079
1081 0 290829.0 159793.0 618540.0 -1.0 1080
1082 0 290796.0 159803.0 618600.0 -1.0 1081
1083 0 290841.0 159836.0 618660.0 -1.0 1082
1084 0 290807.0 159800.0 618720.0 -1.0 1083
1085 0 290833.0 159773.0 618780.0 -1.0 1084
1086 0 290849.0 159804.0 618840.0 -1.0 1085
1087 0 290758.0 159736.0 618900.0 -1.0 1086
1088 0 290875.0 159768.0 618960.0 -1.0 1087
1089 0 290877.0 159714.0 619020.0 -1.0 1088
1090 0 290778.0 159764.0 619080.0 -1.0 1089
1091 0 290862.0 159727.0 619140.0 -1.0 1090
1092 0 290882.0 159654.0 619200.0 -1.0 1091
1093 0 290867.0 159701.0 619260.0 -1.0 1092
1094 0 290848.0 159662.0 619320.0 -1.0 1093
1095 0 290916.0 159642.0 619380.0 -1.0 1094
1096 0 290888.0 159605.0 619440.0 -1.0 1095
1097 0 290896.0 159573.0 619500.0 -1.0 1096
1098 0 290864.0 159540.0 619560.0 -1.0 1097
1099 0 290903.0 159596.0 619620.0 -1.0 1098
1100 0 290961.0 159590.0 619680.0 -1.0 1099
1101 0 290854.0 159585.0 619740.0 -1.0 1100
1102 0 290899.0 159463.0 619800.0 -1.0 1101
1103 0 290881.0 159527.0 619860.0 -1.0 1102
1104 0 290886.0 159469.0 619920.0 -1.0 1103
1105 0 290845.0 159496.0 619980.0 -1.0 1104
1106 0 290902.0 159420.0 620040.0 -1.0 1105
1107 0 290873.0 159411.0 620100.0 -1.0 1106
1108 0 290808.0 159395.0 620160.0 -1.0 1107
1109 0 290891.0 159395.0 620220.0 -1.0 1108
1110 0 290774.0 159410.0 620280.0 -1.0 1109
1111 0 290853.0 159397.0 620340.0 -1.0 1110
1112 0 290789.0 159327.0 620400.0 -1.0 1111
1113 0 290759.0 159287.0 620460.0 -1.0 1112
1114 0 290805.0 159307.0 620520.0 -1.0 1113
1115 0 290726.0 159293.0 620580.0 -1.0 1114
1116 0 290745.0 159244.0 620640.0 -1.0 1115
1117 0 290731.0 159249.0 620700.0 -1.0 1116
1118 0 290752.0 159210.0 620760.0 -1.0 1117
1119 0 290717.0 159165.0 620820.0 -1.0 1118
1120 0 290729.0 159122.0 620880.0 -1.0 1119
1121 0 290699.0 159139.0 620940.0 -1.0 1120
1122 0 290719.0 159091.0 621000.0 -1.0 1121
1123 0 290643.0 159085.0 621060.0 -1.0 1122
1124 0 290755.0 159031.0 621120.0 -1.0 1123
1125 0 290784.0 159065.0 621180.0 -1.0 1124
1126 0 290717.0 159005.0 621240.0 -1.0 1125
1127 0 290709.0 158984.0 621300.0 -1.0 1126
1128 0 290686.0 158997.0 621360.0 -1.0 1127
1129 0 290676.0 158976.0 621420.0 -1.0 1128
1130 0 290744.0 158956.0 621600.0 -1.0 1129
1131 0 290775.0 158983.0 621660.0 -1.0 1130
1132 0 290779.0 158880.0 621720.0 -1.0 1131
1133 0 290797.0 158931.0 621780.0 -1.0 1132
1134 0 290749.0 158913.0 621840.0 -1.0 1133
1135 0 290719.0 158839.0 621900.0 -1.0 1134
1136 0 290739.0 158787.0 621960.0 -1.0 1135
1137 0 290665.0 158770.0 622020.0 -1.0 1136
1138 0 290726.0 158798.0 622080.0 -1.0 1137
1139 0 290706.0 158721.0 622140.0 -1.0 1138
1140 0 290621.0 158726.0 622200.0 -1.0 1139
1141 0 290696.0 158674.0 622260.0 -1.0 1140
1142 0 290703.0 158667.0 622320.0 -1.0 1141
1143 0 290708.0 158638.0 622380.0 -1.0 1142
1144 0 290727.0 158658.0 622440.0 -1.0 1143
1145 0 290687.0 158636.0 622500.0 -1.0 1144
1146 0 290665.0 158650.0 622560.0 -1.0 1145
1147 0 290695.0 158623.0 622620.0 -1.0 1146
1148 0 290709.0 158591.0 622680.0 -1.0 1147
1149 0 290696.0 158512.0 622740.0 -1.0 1148
1150 0 290660.0 158532.0 622800.0 -1.0 1149
1151 0 290703.0 158534.0 622860.0 -1.0 1150
1152 0 290675.0 158519.0 622920.0 -1.0 1151
1153 0 290695.0 158508.0 622980.0 -1.0 1152
1154 0 290657.0 158429.0 623040.0 -1.0 1153
1155 0 290739.0 158485.0 623100.0 -1.0 1154
1156 0 290703.0 158439.0 623160.0 -1.0 1155
1157 0 290723.0 158432.0 623220.0 -1.0 1156
1158 0 290725.0 158421.0 623280.0 -1.0 1157
1159 0 290732.0 158380.0 623340.0 -1.0 1158
1160 0 290641.0 158371.0 623400.0 -1.0 1159
1161 0 290739.0 158369.0 623460.0 -1.0 1160
1162 0 290676.0 158404.0 623520.0 -1.0 1161
1163 0 290692.0 158373.0 623580.0 -1.0 1162
1164 0 290653.0 158354.0 623640.0 -1.0 1163
1165 0 290746.0 158382.0 623700.0 -1.0 1164
1166 0 290686.0 158366.0 623760.0 -1.0 1165
1167 0 290668.0 158287.0 623820.0 -1.0 1166
1168 0 290674.0 158301.0 623880.0 -1.0 1167
1169 0 290622.0 158275.0 623940.0 -1.0 1168
1170 0 290661.0 158241.0 624000.0 -1.0 1169
1171 0 290644.0 158192.0 624060.0 -1.0 1170
1172 0 290635.0 158172.0 624120.0 -1.0 1171
1173 0 290660.0 158142.0 624180.0 -1.0 1172
1174 0 290688.0 158064.0 624240.0 -1.0 1173
1175 0 290658.0 158115.0 624300.0 -1.0 1174
1176 0 290667.0 158085.0 624360.0 -1.0 1175
1177 0 290624.0 158032.0 624420.0 -1.0 1176
1178 0 290630.0 158009.0 624480.0 -1.0 1177
1179 0 290557.0 158003.0 624540.0 -1.0 1178
1180 0 290577.0 157994.0 624600.0 -1.0 1179
1181 0 290489.0 157995.0 624660.0 -1.0 1180
1182 0 290546.0 157920.0 624720.0 -1.0 1181
1183 0 290506.0 157919.0 624780.0 -1.0 1182
1184 0 290543.0 157913.0 624840.0 -1.0 1183
1185 0 290523.0 157922.0 624900.0 -1.0 1184
1186 0 290515.0 157941.0 624960.0 -1.0 1185
1187 0 290537.0 157945.0 625020.0 -1.0 1186
1188 0 290472.0 157917.0 625080.0 -1.0 1187
1189 0 290466.0 157860.0 625140.0 -1.0 1188
1190 0 290489.0 157945.0 625200.0 -1.0 1189
1191 0 290486.0 157925.0 625260.0 -1.0 1190
1192 0 290513.0 157913.0 625320.0 -1.0 1191
1193 0 290499.0 157821.0 625380.0 -1.0 1192
1194 0 290404.0 157858.0 625440.0 -1.0 1193
1195 0 290427.0 157850.0 625500.0 -1.0 1194
1196 0 290390.0 157848.0 625560.0 -1.0 1195
1197 0 290484.0 157795.0 625620.0 -1.0 1196
1198 0 290408.0 157808.0 625680.0 -1.0 1197
1199 0 290459.0 157875.0 625740.0 -1.0 1198
1200 0 290596.0 157875.0 625800.0 -1.0 1199
1201 0 290476.0 157859.0 625860.0 -1.0 1200
1202 0 290423.0 157897.0 625920.0 -1.0 1201
1203 0 290503.0 157865.0 625980.0 -1.0 1202
1204 0 290491.0 157919.0 626040.0 -1.0 1203
1205 0 290439.0 157757.0 626100.0 -1.0 1204
1206 0 290523.0 157847.0 626160.0 -1.0 1205
1207 0 290587.0 157869.0 626220.0 -1.0 1206
1208 0 290500.0 157794.0 626280.0 -1.0 1207
1209 0 290576.0 157767.0 626340.0 -1.0 1208
1210 0 290562.0 157774.0 626400.0 -1.0 1209
1211 0 290573.0 157800.0 626460.0 -1.0 1210
1212 0 290528.0 157804.0 626520.0 -1.0 1211
1213 0 290549.0 157754.0 626580.0 -1.0 1212
1214 0 290618.0 157762.0 626640.0 -1.0 1213
1215 0 290600.0 157747.0 626700.0 -1.0 1214
1216 0 290659.0 157721.0 626760.0 -1.0 1215
1217 0 290674.0 157773.0 626820.0 -1.0 1216
1218 0 290664.0 157796.0 626880.0 -1.0 1217
1219 0 290704.0 157780.0 626940.0 -1.0 1218
1220 0 290748.0 157793.0 627000.0 -1.0 1219
1221 0 290765.0 157796.0 627060.0 -1.0 1220
1222 0 290794.0 157794.0 627120.0 -1.0 1221
1223 0 290798.0 157877.0 627180.0 -1.0 1222
1224 0 290798.0 157829.0 627240.0 -1.0 1223
1225 0 290828.0 157843.0 627300.0 -1.0 1224
1226 0 290801.0 157889.0 627360.0 -1.0 1225
1227 0 290952.0 157896.0 627420.0 -1.0 1226
1228 0 290902.0 157910.0 627480.0 -1.0 1227
1229 0 290880.0 157822.0 627540.0 -1.0 1228
1230 0 291070.0 157891.0 627600.0 -1.0 1229
1231 0 291015.0 157932.0 627660.0 -1.0 1230
1232 0 291123.0 157936.0 627720.0 -1.0 1231
1233 0 291164.0 157939.0 627780.0 -1.0 1232
1234 0 291220.0 157923.0 627840.0 -1.0 1233
1235 0 291216.0 157997.0 627900.0 -1.0 1234
1236 0 291250.0 157979.0 627960.0 -1.0 1235
1237 0 291224.0 157996.0 628020.0 -1.0 1236
1238 0 291217.0 157961.0 628080.0 -1.0 1237
1239 0 291225.0 157997.0 628140.0 -1.0 1238
1240 0 291240.0 158009.0 628200.0 -1.0 1239
1241 0 291226.0 157989.0 628260.0 -1.0 1240
1242 0 291298.0 158025.0 628320.0 -1.0 1241
1243 0 291221.0 158072.0 628380.0 -1.0 1242
1244 0 291186.0 157975.0 628440.0 -1.0 1243
1245 0 291184.0 158011.0 628500.0 -1.0 1244
1246 0 291164.0 157994.0 628560.0 -1.0 1245
1247 0 291061.0 157996.0 628620.0 -1.0 1246
1248 0 291070.0 158040.0 628680.0 -1.0 1247
1249 0 291057.0 158055.0 628740.0 -1.0 1248
1250 0 291063.0 158069.0 628800.0 -1.0 1249
1251 0 291050.0 158078.0 628860.0 -1.0 1250
1252 0 291000.0 158084.0 628920.0 -1.0 1251
1253 0 290978.0 158116.0 628980.0 -1.0 1252
1254 0 290927.0 158069.0 629040.0 -1.0 1253
1255 0 290914.0 158077.0 629100.0 -1.0 1254
1256 0 290918.0 158062.0 629160.0 -1.0 1255
1257 0 290869.0 158062.0 629220.0 -1.0 1256
1258 0 290873.0 157991.0 629280.0 -1.0 1257
1259 0 290773.0 158026.0 629340.0 -1.0 1258
1260 0 290797.0 157998.0 629400.0 -1.0 1259
1261 0 290814.0 158081.0 629460.0 -1.0 1260
1262 0 290809.0 158030.0 629520.0 -1.0 1261
1263 0 290797.0 158009.0 629580.0 -1.0 1262
1264 0 290787.0 158038.0 629640.0 -1.0 1263
1265 0 290798.0 157972.0 629700.0 -1.0 1264
1266 0 290805.0 157963.0 629760.0 -1.0 1265
1267 0 290824.0 157943.0 629820.0 -1.0 1266
1268 0 290788.0 157941.0 629880.0 -1.0 1267
1269 0 290748.0 157876.0 629940.0 -1.0 1268
1270 0 290809.0 157830.0 630000.0 -1.0 1269
1271 0 290838.0 157838.0 630060.0 -1.0 1270
1272 0 290815.0 157817.0 630120.0 -1.0 1271
1273 0 290809.0 157814.0 630180.0 -1.0 1272
1274 0 290818.0 157773.0 630240.0 -1.0 1273
1275 0 290822.0 157730.0 630300.0 -1.0 1274
1276 0 290825.0 157731.0 630360.0 -1.0 1275
1277 0 290842.0 157699.0 630420.0 -1.0 1276
1278 0 290802.0 157659.0 630480.0 -1.0 1277
1279 0 290825.0 157738.0 630540.0 -1.0 1278
1280 0 290871.0 157760.0 630600.0 -1.0 1279
1281 0 290819.0 157712.0 630660.0 -1.0 1280
1282 0 290837.0 157759.0 630720.0 -1.0 1281
1283 0 290812.0 157713.0 630780.0 -1.0 1282
1284 0 290883.0 157738.0 630840.0 -1.0 1283
1285 0 290829.0 157637.0 630900.0 -1.0 1284
1286 0 290917.0 157710.0 630960.0 -1.0 1285
1287 0 290845.0 157647.0 631020.0 -1.0 1286
1288 0 290909.0 157671.0 631080.0 -1.0 1287
1289 0 290877.0 157590.0 631140.0 -1.0 1288
1290 0 290849.0 157588.0 631200.0 -1.0 1289
1291 0 290816.0 157524.0 631260.0 -1.0 1290
1292 0 290812.0 157498.0 631320.0 -1.0 1291
1293 0 290838.0 157380.0 631380.0 -1.0 1292
1294 0 290895.0 157383.0 631440.0 -1.0 1293
1295 0 290863.0 157363.0 631500.0 -1.0 1294
1296 0 290880.0 157372.0 631560.0 -1.0 1295
1297 0 290851.0 157304.0 631620.0 -1.0 1296
1298 0 290885.0 157279.0 631680.0 -1.0 1297
1299 0 290847.0 157278.0 631740.0 -1.0 1298
1300 0 290875.0 157171.0 631800.0 -1.0 1299
1301 0 290865.0 157131.0 631860.0 -1.0 1300
1302 0 290845.0 157088.0 631920.0 -1.0 1301
1303 0 290894.0 157106.0 631980.0 -1.0 1302
1304 0 290881.0 157087.0 632040.0 -1.0 1303
1305 0 290892.0 156997.0 632100.0 -1.0 1304
1306 0 290843.0 156950.0 632160.0 -1.0 1305
1307 0 290869.0 156898.0 632220.0 -1.0 1306
1308 0 290891.0 156816.0 632280.0 -1.0 1307
1309 0 290930.0 156756.0 632340.0 -1.0 1308
1310 0 290884.0 156754.0 632400.0 -1.0 1309
1311 0 290889.0 156759.0 632460.0 -1.0 1310
1312 0 290922.0 156711.0 632520.0 -1.0 1311
1313 0 290912.0 156657.0 632580.0 -1.0 1312
1314 0 290847.0 156617.0 632640.0 -1.0 1313
1315 0 290917.0 156631.0 632700.0 -1.0 1314
1316 0 290929.0 156592.0 632760.0 -1.0 1315
1317 0 290899.0 156550.0 632820.0 -1.0 1316
1318 0 290917.0 156541.0 632880.0 -1.0 1317
1319 0 290886.0 156522.0 632940.0 -1.0 1318
1320 0 290904.0 156522.0 633000.0 -1.0 1319
1321 0 290978.0 156515.0 633060.0 -1.0 1320
1322 0 291008.0 156521.0 633120.0 -1.0 1321
1323 0 290992.0 156464.0 633180.0 -1.0 1322
1324 0 290960.0 156384.0 633240.0 -1.0 1323
1325 0 290977.0 156394.0 633300.0 -1.0 1324
1326 0 290995.0 156415.0 633360.0 -1.0 1325
1327 0 290986.0 156441.0 633420.0 -1.0 1326
1328 0 291017.0 156395.0 633480.0 -1.0 1327
1329 0 291068.0 156418.0 633540.0 -1.0 1328
1330 0 291097.0 156344.0 633600.0 -1.0 1329
1331 0 291089.0 156335.0 633660.0 -1.0 1330
1332 0 291123.0 156341.0 633720.0 -1.0 1331
1333 0 291127.0 156286.0 633780.0 -1.0 1332
1334 0 291142.0 156313.0 633840.0 -1.0 1333
1335 0 291149.0 156268.0 633900.0 -1.0 1334
1336 0 291155.0 156278.0 633960.0 -1.0 1335
1337 0 291218.0 156274.0 634020.0 -1.0 1336
1338 0 291214.0 156284.0 634080.0 -1.0 1337
1339 0 291155.0 156225.0 634140.0 -1.0 1338
1340 0 291202.0 156197.0 634200.0 -1.0 1339
1341 0 291228.0 156172.0 634260.0 -1.0 1340
1342 0 291269.0 156200.0 634320.0 -1.0 1341
1343 0 291338.0 156121.0 634380.0 -1.0 1342
1344 0 291348.0 156206.0 634440.0 -1.0 1343
1345 0 291383.0 156178.0 634500.0 -1.0 1344
1346 0 291270.0 156129.0 634560.0 -1.0 1345
1347 0 291224.0 156095.0 634620.0 -1.0 1346
1348 0 291271.0 156117.0 634680.0 -1.0 1347
1349 0 291313.0 156116.0 634740.0 -1.0 1348
1350 0 291242.0 156125.0 634800.0 -1.0 1349
1351 0 291288.0 156177.0 634860.0 -1.0 1350
1352 0 291253.0 156109.0 634920.0 -1.0 1351
1353 0 291300.0 156136.0 634980.0 -1.0 1352
1354 0 291253.0 156127.0 635040.0 -1.0 1353
1355 0 291373.0 156120.0 635100.0 -1.0 1354
1356 0 291340.0 156090.0 635160.0 -1.0 1355
1357 0 291291.0 156131.0 635220.0 -1.0 1356
1358 0 291358.0 156095.0 635280.0 -1.0 1357
1359 0 291365.0 156101.0 635340.0 -1.0 1358
1360 0 291449.0 156094.0 635400.0 -1.0 1359
1361 0 291490.0 156095.0 635460.0 -1.0 1360
1362 0 291510.0 156147.0 635520.0 -1.0 1361
1363 0 291503.0 156076.0 635580.0 -1.0 1362
1364 0 291526.0 156089.0 635640.0 -1.0 1363
1365 0 291540.0 156099.0 635700.0 -1.0 1364
1366 0 291526.0 156120.0 635760.0 -1.0 1365
1367 0 291546.0 156110.0 635820.0 -1.0 1366
1368 0 291525.0 156075.0 635880.0 -1.0 1367
1369 0 291605.0 156079.0 635940.0 -1.0 1368
1370 0 291583.0 156167.0 636000.0 -1.0 1369
1371 0 291569.0 156175.0 636060.0 -1.0 1370
1372 0 291629.0 156174.0 636120.0 -1.0 1371
1373 0 291567.0 156188.0 636180.0 -1.0 1372
1374 0 291626.0 156136.0 636240.0 -1.0 1373
1375 0 291678.0 156126.0 636300.0 -1.0 1374
1376 0 291598.0 156079.0 636360.0 -1.0 1375
1377 0 291639.0 156099.0 636420.0 -1.0 1376
1378 0 291670.0 156120.0 636480.0 -1.0 1377
1379 0 291602.0 156077.0 636540.0 -1.0 1378
1380 0 291717.0 156106.0 636600.0 -1.0 1379
1381 0 291725.0 156128.0 636660.0 -1.0 1380
1382 0 291654.0 156065.0 636720.0 -1.0 1381
1383 0 291702.0 156026.0 636780.0 -1.0 1382
1384 0 291651.0 156069.0 636840.0 -1.0 1383
1385 0 291755.0 156041.0 636900.0 -1.0 1384
1386 0 291737.0 156007.0 636960.0 -1.0 1385
1387 0 291730.0 156021.0 637020.0 -1.0 1386
1388 0 291722.0 156011.0 637080.0 -1.0 1387
1389 0 291671.0 155912.0 637140.0 -1.0 1388
1390 0 291726.0 155894.0 637200.0 -1.0 1389
1391 0 291646.0 155893.0 637260.0 -1.0 1390
1392 0 291701.0 155808.0 637320.0 -1.0 1391
1393 0 291658.0 155754.0 637380.0 -1.0 1392
1394 0 291625.0 155740.0 637440.0 -1.0 1393
1395 0 291658.0 155692.0 637500.0 -1.0 1394
1396 0 291661.0 155648.0 637560.0 -1.0 1395
1397 0 291624.0 155667.0 637620.0 -1.0 1396
1398 0 291604.0 155640.0 637680.0 -1.0 1397
1399 0 291596.0 155634.0 637740.0 -1.0 1398
1400 0 291562.0 155585.0 637800.0 -1.0 1399
1401 0 291580.0 155551.0 637860.0 -1.0 1400
1402 0 291542.0 155532.0 637920.0 -1.0 1401
1403 0 291582.0 155469.0 637980.0 -1.0 1402
1404 0 291582.0 155420.0 638040.0 -1.0 1403
1405 0 291620.0 155410.0 638100.0 -1.0 1404
1406 0 291731.0 155416.0 638160.0 -1.0 1405
1407 0 291601.0 155396.0 638220.0 -1.0 1406
1408 0 291604.0 155309.0 638280.0 -1.0 1407
1409 0 291593.0 155236.0 638340.0 -1.0 1408
1410 0 291547.0 155198.0 638400.0 -1.0 1409
1411 0 291567.0 155195.0 638460.0 -1.0 1410
1412 0 291494.0 155135.0 638520.0 -1.0 1411
1413 0 291528.0 155127.0 638580.0 -1.0 1412
1414 0 291528.0 155101.0 638640.0 -1.0 1413
1415 0 291519.0 155061.0 638700.0 -1.0 1414
1416 0 291532.0 155076.0 638760.0 -1.0 1415
1417 0 291554.0 155058.0 638820.0 -1.0 1416
1418 0 291549.0 155025.0 638880.0 -1.0 1417
1419 0 291541.0 155025.0 638940.0 -1.0 1418
1420 0 291547.0 155002.0 639000.0 -1.0 1419
1421 0 291564.0 154965.0 639060.0 -1.0 1420
1422 0 291509.0 154963.0 639120.0 -1.0 1421
1423 0 291514.0 154945.0 639180.0 -1.0 1422
1424 0 291552.0 154939.0 639240.0 -1.0 1423
1425 0 291584.0 154874.0 639300.0 -1.0 1424
1426 0 291597.0 154811.0 639360.0 -1.0 1425
1427 0 291606.0 154847.0 639420.0 -1.0 1426
1428 0 291610.0 154834.0 639480.0 -1.0 1427
1429 0 291655.0 154785.0 639540.0 -1.0 1428
1430 0 291653.0 154728.0 639600.0 -1.0 1429
1431 0 291635.0 154701.0 639660.0 -1.0 1430
1432 0 291612.0 154656.0 639720.0 -1.0 1431
1433 0 291693.0 154638.0 639780.0 -1.0 1432
1434 0 291651.0 154593.0 639840.0 -1.0 1433
1435 0 291659.0 154552.0 639900.0 -1.0 1434
1436 0 291636.0 154536.0 639960.0 -1.0 1435
1437 0 291584.0 154449.0 640020.0 -1.0 1436
1438 0 291567.0 154433.0 640080.0 -1.0 1437
1439 0 291621.0 154392.0 640140.0 -1.0 1438
1440 0 291599.0 154401.0 640200.0 -1.0 1439
1441 0 291567.0 154403.0 640260.0 -1.0 1440
1442 0 291576.44 154284.34 640320.0 -1.0 1441
1443 0 291581.0 154306.0 640380.0 -1.0 1442
1444 0 291501.0 154255.0 640440.0 -1.0 1443
1445 0 291496.0 154174.0 640500.0 -1.0 1444
1446 0 291476.0 154168.0 640560.0 -1.0 1445
1447 0 291524.0 154128.0 640620.0 -1.0 1446
1448 0 291459.0 154053.0 640680.0 -1.0 1447
1449 0 291473.0 154025.0 640740.0 -1.0 1448
1450 0 291409.0 153985.0 640800.0 -1.0 1449
1451 0 291412.0 153978.0 640860.0 -1.0 1450
1452 0 291400.0 153949.0 640920.0 -1.0 1451
1453 0 291393.0 153876.0 640980.0 -1.0 1452
1454 0 291360.0 153904.0 641040.0 -1.0 1453
1455 0 291421.0 153864.0 641100.0 -1.0 1454
1456 0 291298.0 153829.0 641160.0 -1.0 1455
1457 0 291355.0 153842.0 641220.0 -1.0 1456
1458 0 291298.0 153726.0 641280.0 -1.0 1457
1459 0 291316.0 153684.0 641340.0 -1.0 1458
1460 0 291310.0 153609.0 641400.0 -1.0 1459
1461 0 291290.0 153607.0 641460.0 -1.0 1460
1462 0 291290.0 153576.0 641520.0 -1.0 1461
1463 0 291268.0 153547.0 641580.0 -1.0 1462
1464 0 291176.0 153567.0 641640.0 -1.0 1463
1465 0 291168.0 153510.0 641700.0 -1.0 1464
1466 0 291119.0 153503.0 641760.0 -1.0 1465
1467 0 291190.0 153475.0 641820.0 -1.0 1466
1468 0 291141.0 153416.0 641880.0 -1.0 1467
1469 0 291089.0 153372.0 641940.0 -1.0 1468
1470 0 291167.0 153332.0 642000.0 -1.0 1469
1471 0 291154.0 153310.0 642060.0 -1.0 1470
1472 0 291147.0 153283.0 642120.0 -1.0 1471
1473 0 291153.0 153253.0 642180.0 -1.0 1472
1474 0 291075.0 153219.0 642240.0 -1.0 1473
1475 0 291091.0 153185.0 642300.0 -1.0 1474
1476 0 291100.0 153132.0 642360.0 -1.0 1475
1477 0 291062.0 153114.0 642420.0 -1.0 1476
1478 0 291110.0 153083.0 642480.0 -1.0 1477
1479 0 291119.0 153044.0 642540.0 -1.0 1478
1480 0 291137.0 153016.0 642600.0 -1.0 1479
1481 0 291035.0 152983.0 642660.0 -1.0 1480
1482 0 291092.0 152988.0 642720.0 -1.0 1481
1483 0 291086.0 152921.0 642780.0 -1.0 1482
1484 0 291063.0 152891.0 642840.0 -1.0 1483
1485 0 291107.0 152832.0 642900.0 -1.0 1484
1486 0 291049.0 152802.0 642960.0 -1.0 1485
1487 0 291065.0 152771.0 643020.0 -1.0 1486
1488 0 290989.0 152671.0 643080.0 -1.0 1487
1489 0 291062.0 152685.0 643140.0 -1.0 1488
1490 0 291037.0 152687.0 643200.0 -1.0 1489
1491 0 290966.0 152599.0 643260.0 -1.0 1490
1492 0 290884.0 152526.0 643320.0 -1.0 1491
1493 0 290985.0 152532.0 643380.0 -1.0 1492
1494 0 290977.0 152524.0 643440.0 -1.0 1493
1495 0 290964.0 152533.0 643500.0 -1.0 1494
1496 0 290986.0 152510.0 643560.0 -1.0 1495
1497 0 290960.0 152511.0 643620.0 -1.0 1496
1498 0 290985.0 152463.0 643680.0 -1.0 1497
1499 0 290966.0 152446.0 643740.0 -1.0 1498
1500 0 290959.0 152379.0 643800.0 -1.0 1499
1501 0 290987.0 152358.0 643860.0 -1.0 1500
1502 0 291003.0 152323.0 643920.0 -1.0 1501
1503 0 291026.0 152276.0 643980.0 -1.0 1502
1504 0 291040.0 152243.0 644040.0 -1.0 1503
1505 0 291152.0 152288.0 644100.0 -1.0 1504
1506 0 291167.0 152241.0 644160.0 -1.0 1505
1507 0 291166.0 152197.0 644220.0 -1.0 1506
1508 0 291159.0 152123.0 644280.0 -1.0 1507
1509 0 291162.0 152093.0 644340.0 -1.0 1508
1510 0 291264.0 152102.0 644400.0 -1.0 1509
1511 0 291235.0 152089.0 644460.0 -1.0 1510
1512 0 291246.0 152044.0 644520.0 -1.0 1511
1513 0 291245.0 152018.0 644580.0 -1.0 1512
1514 0 291260.0 152025.0 644640.0 -1.0 1513
1515 0 291236.0 151893.0 644700.0 -1.0 1514
1516 0 291250.0 151925.0 644760.0 -1.0 1515
1517 0 291345.0 151991.0 644820.0 -1.0 1516
1518 0 291261.0 151923.0 644880.0 -1.0 1517
1519 0 291344.0 151885.0 644940.0 -1.0 1518
1520 0 291359.0 151872.0 645000.0 -1.0 1519
1521 0 291334.0 151825.0 645060.0 -1.0 1520
1522 0 291363.0 151887.0 645120.0 -1.0 1521
1523 0 291370.0 151866.0 645180.0 -1.0 1522
1524 0 291296.0 151836.0 645240.0 -1.0 1523
1525 0 291280.0 151802.0 645300.0 -1.0 1524
1526 0 291373.0 151852.0 645360.0 -1.0 1525
1527 0 291321.0 151781.0 645420.0 -1.0 1526
1528 0 291307.0 151759.0 645480.0 -1.0 1527
1529 0 291321.0 151737.0 645540.0 -1.0 1528
1530 0 291356.0 151732.0 645600.0 -1.0 1529
1531 0 291380.0 151752.0 645660.0 -1.0 1530
1532 0 291338.0 151673.0 645720.0 -1.0 1531
1533 0 291309.0 151673.0 645780.0 -1.0 1532
1534 0 291285.0 151644.0 645840.0 -1.0 1533
1535 0 291346.0 151648.0 645900.0 -1.0 1534
1536 0 291249.0 151562.0 645960.0 -1.0 1535
1537 0 291221.0 151564.0 646020.0 -1.0 1536
1538 0 291181.0 151494.0 646080.0 -1.0 1537
1539 0 291127.0 151492.0 646140.0 -1.0 1538
1540 0 291097.0 151444.0 646200.0 -1.0 1539
1541 0 291085.0 151433.0 646260.0 -1.0 1540
1542 0 291118.0 151365.0 646320.0 -1.0 1541
1543 0 291034.0 151299.0 646380.0 -1.0 1542
1544 0 291028.0 151261.0 646440.0 -1.0 1543
1545 0 291078.0 151305.0 646500.0 -1.0 1544
1546 0 291060.0 151261.0 646560.0 -1.0 1545
1547 0 291038.0 151210.0 646620.0 -1.0 1546
1548 0 291025.0 151148.0 646680.0 -1.0 1547
1549 0 290999.0 151067.0 646740.0 -1.0 1548
1550 0 291060.0 151021.0 646800.0 -1.0 1549
1551 0 291079.0 151017.0 646860.0 -1.0 1550
1552 0 291077.0 150940.0 646920.0 -1.0 1551
1553 0 291095.0 150878.0 646980.0 -1.0 1552
1554 0 291101.0 150827.0 647040.0 -1.0 1553
1555 0 291122.0 150780.0 647100.0 -1.0 1554
1556 0 291110.0 150748.0 647160.0 -1.0 1555
1557 0 291060.0 150725.0 647220.0 -1.0 1556
1558 0 291044.0 150636.0 647280.0 -1.0 1557
1559 0 291057.0 150649.0 647340.0 -1.0 1558
1560 0 291128.0 150677.0 647400.0 -1.0 1559
1561 0 291134.0 150567.0 647460.0 -1.0 1560
1562 0 291162.0 150616.0 647520.0 -1.0 1561
1563 0 291170.0 150470.0 647580.0 -1.0 1562
1564 0 291117.0 150463.0 647640.0 -1.0 1563
1565 0 291105.0 150444.0 647700.0 -1.0 1564
1566 0 291053.0 150376.0 647760.0 -1.0 1565
1567 0 291107.0 150360.0 647820.0 -1.0 1566
1568 0 291118.0 150342.0 647880.0 -1.0 1567
1569 0 291194.0 150366.0 647940.0 -1.0 1568
1570 0 291106.0 150351.0 648000.0 -1.0 1569
1571 0 291244.0 150397.0 648060.0 -1.0 1570
1572 0 291146.0 150314.0 648120.0 -1.0 1571
1573 0 291139.0 150288.0 648180.0 -1.0 1572
1574 0 291217.0 150244.0 648240.0 -1.0 1573
1575 0 291297.0 150218.0 648300.0 -1.0 1574
1576 0 291326.0 150155.0 648360.0 -1.0 1575
1577 0 291387.0 150136.0 648420.0 -1.0 1576
1578 0 291398.0 150144.0 648480.0 -1.0 1577
1579 0 291406.0 150140.0 648540.0 -1.0 1578
1580 0 291446.0 150153.0 648600.0 -1.0 1579
1581 0 291452.0 150062.0 648660.0 -1.0 1580
1582 0 291431.0 150019.0 648720.0 -1.0 1581
1583 0 291594.0 150054.0 648780.0 -1.0 1582
1584 0 291492.0 150055.0 648840.0 -1.0 1583
1585 0 291538.0 150007.0 648900.0 -1.0 1584
1586 0 291599.0 150029.0 648960.0 -1.0 1585
1587 0 291603.0 150032.0 649020.0 -1.0 1586
1588 0 291668.0 150028.0 649080.0 -1.0 1587
1589 0 291642.0 149993.0 649140.0 -1.0 1588
1590 0 291560.0 149959.0 649200.0 -1.0 1589
1591 0 291569.0 150000.0 649260.0 -1.0 1590
1592 0 291634.0 149983.0 649320.0 -1.0 1591
1593 0 291665.0 149968.0 649380.0 -1.0 1592
1594 0 291682.0 149981.0 649440.0 -1.0 1593
1595 0 291721.0 149949.0 649500.0 -1.0 1594
1596 0 291719.0 149952.0 649560.0 -1.0 1595
1597 0 291739.0 149853.0 649620.0 -1.0 1596
1598 0 291779.0 149885.0 649680.0 -1.0 1597
1599 0 291794.0 149844.0 649740.0 -1.0 1598
1600 0 291818.0 149867.0 649800.0 -1.0 1599
1601 0 291844.0 149865.0 649860.0 -1.0 1600
1602 0 291786.0 149873.0 649920.0 -1.0 1601
1603 0 291750.0 149887.0 649980.0 -1.0 1602
1604 0 291748.0 149825.0 650040.0 -1.0 1603
1605 0 291731.0 149823.0 650100.0 -1.0 1604
1606 0 291708.0 149832.0 650160.0 -1.0 1605
1607 0 291637.0 149839.0 650220.0 -1.0 1606
1608 0 291689.0 149907.0 650280.0 -1.0 1607
1609 0 291684.0 149934.0 650340.0 -1.0 1608
1610 0 291648.0 149942.0 650400.0 -1.0 1609
1611 0 291658.0 149981.0 650460.0 -1.0 1610
1612 0 291541.0 149950.0 650520.0 -1.0 1611
1613 0 291532.0 150044.0 650580.0 -1.0 1612
1614 0 291538.0 150021.0 650640.0 -1.0 1613
1615 0 291484.0 150053.0 650700.0 -1.0 1614
1616 0 291466.0 150016.0 650760.0 -1.0 1615
1617 0 291582.0 150043.0 650820.0 -1.0 1616
1618 0 291520.0 150014.0 650880.0 -1.0 1617
1619 0 291523.0 150058.0 650940.0 -1.0 1618
1620 0 291489.0 150049.0 651000.0 -1.0 1619
1621 0 291445.0 150058.0 651060.0 -1.0 1620
1622 0 291472.0 150105.0 651120.0 -1.0 1621
1623 0 291455.0 150082.0 651180.0 -1.0 1622
1624 0 291497.0 150230.0 651240.0 -1.0 1623
1625 0 291537.0 150232.0 651300.0 -1.0 1624
1626 0 291573.0 150216.0 651360.0 -1.0 1625
1627 0 291464.0 150216.0 651420.0 -1.0 1626
1628 0 291519.0 150265.0 651480.0 -1.0 1627
1629 0 291555.0 150294.0 651540.0 -1.0 1628
1630 0 291499.0 150289.0 651600.0 -1.0 1629
1631 0 291536.0 150377.0 651660.0 -1.0 1630
1632 0 291486.0 150303.0 651720.0 -1.0 1631
1633 0 291490.0 150287.0 651780.0 -1.0 1632
1634 0 291621.0 150383.0 651840.0 -1.0 1633
1635 0 291619.0 150386.0 651900.0 -1.0 1634
1636 0 291611.0 150352.0 651960.0 -1.0 1635
1637 0 291525.0 150362.0 652020.0 -1.0 1636
1638 0 291525.0 150371.0 652080.0 -1.0 1637
1639 0 291613.0 150405.0 652140.0 -1.0 1638
1640 0 291563.0 150369.0 652200.0 -1.0 1639
1641 0 291618.0 150308.0 652260.0 -1.0 1640
1642 0 291568.0 150435.0 652320.0 -1.0 1641
1643 0 291638.0 150404.0 652380.0 -1.0 1642
1644 0 291574.0 150351.0 652440.0 -1.0 1643
1645 0 291572.0 150371.0 652500.0 -1.0 1644
1646 0 291656.0 150435.0 652560.0 -1.0 1645
1647 0 291484.0 150485.0 652620.0 -1.0 1646
1648 0 291693.0 150550.0 652680.0 -1.0 1647
1649 0 291576.0 150781.0 652740.0 -1.0 1648
1650 0 291503.0 150718.0 652800.0 -1.0 1649
1651 0 291549.0 150788.0 652860.0 -1.0 1650
1652 0 291531.0 150961.0 652920.0 -1.0 1651
1653 0 291529.0 150998.0 652980.0 -1.0 1652
1654 0 291501.0 150988.0 653040.0 -1.0 1653
1655 0 291496.0 150943.0 653100.0 -1.0 1654
1656 0 291501.0 150986.0 653160.0 -1.0 1655
1657 0 291394.0 151007.0 653220.0 -1.0 1656
1658 0 291387.0 150977.0 653280.0 -1.0 1657
1659 0 291419.0 150994.0 653340.0 -1.0 1658
1660 0 291303.0 150921.0 653400.0 -1.0 1659
1661 0 291292.0 150954.0 653460.0 -1.0 1660
1662 0 291175.0 150852.0 653520.0 -1.0 1661
1663 0 291206.0 150791.0 653580.0 -1.0 1662
1664 0 291193.0 150720.0 653640.0 -1.0 1663
1665 0 291110.0 150703.0 653700.0 -1.0 1664
1666 0 291067.0 150691.0 653760.0 -1.0 1665
1667 0 290936.0 150707.0 653820.0 -1.0 1666
1668 0 290892.0 150715.0 653880.0 -1.0 1667
1669 0 290873.0 150744.0 653940.0 -1.0 1668
1670 0 290828.0 150696.0 654000.0 -1.0 1669
1671 0 290781.0 150698.0 654060.0 -1.0 1670
1672 0 290779.0 150643.0 654120.0 -1.0 1671
1673 0 290780.0 150653.0 654180.0 -1.0 1672
1674 0 290797.0 150668.0 654240.0 -1.0 1673
1675 0 290792.0 150673.0 654300.0 -1.0 1674
1676 0 290686.0 150664.0 654360.0 -1.0 1675
1677 0 290661.0 150710.0 654420.0 -1.0 1676
1678 0 290540.0 150759.0 654480.0 -1.0 1677
1679 0 290395.0 150923.0 654540.0 -1.0 1678
1680 0 290396.0 150996.0 654600.0 -1.0 1679
1681 0 290373.0 151071.0 654660.0 -1.0 1680
1682 0 290292.0 151097.0 654720.0 -1.0 1681
1683 0 290236.0 151102.0 654780.0 -1.0 1682
1684 0 290181.0 150919.0 654840.0 -1.0 1683
1685 0 290246.0 151140.0 654900.0 -1.0 1684
1686 0 290267.0 151217.0 654960.0 -1.0 1685
1687 0 290168.0 151194.0 655020.0 -1.0 1686
1688 0 290181.0 151228.0 655080.0 -1.0 1687
1689 0 290255.0 151276.0 655140.0 -1.0 1688
1690 0 290204.0 151292.0 655200.0 -1.0 1689
1691 0 290139.0 151201.0 655260.0 -1.0 1690
1692 0 290267.0 151343.0 655320.0 -1.0 1691
1693 5 290298.72 151314.8 655380.0 -1.0 1692
1694 0 280278.0 162587.0 551460.0 -1.0 1695
1695 0 280355.0 162484.0 551400.0 -1.0 1696
1696 0 280405.0 162405.0 551340.0 -1.0 1697
1697 0 280403.0 162326.0 551280.0 -1.0 1698
1698 0 280424.0 162263.0 551220.0 -1.0 1699
1699 0 280512.0 162145.0 551160.0 -1.0 1700
1700 0 280534.0 162087.0 551100.0 -1.0 1701
1701 0 280527.0 161913.0 551040.0 -1.0 1702
1702 0 280625.0 161852.0 550980.0 -1.0 1703
1703 0 280708.0 161778.0 550920.0 -1.0 1704
1704 0 280776.0 161726.0 550860.0 -1.0 1705
1705 0 280811.0 161656.0 550800.0 -1.0 1706
1706 0 280822.0 161541.0 550740.0 -1.0 1707
1707 0 280848.0 161429.0 550680.0 -1.0 1708
1708 0 280895.0 161339.0 550620.0 -1.0 1709
1709 0 280953.0 161263.0 550560.0 -1.0 1710
1710 0 280990.0 161145.0 550500.0 -1.0 1711
1711 0 281037.0 160975.0 550440.0 -1.0 1712
1712 0 281083.0 160877.0 550380.0 -1.0 1713
1713 0 281116.0 160767.0 550320.0 -1.0 1714
1714 0 281092.0 160664.0 550260.0 -1.0 1715
1715 0 281051.0 160572.0 550200.0 -1.0 1716
1716 0 281049.0 160531.0 550140.0 -1.0 1717
1717 0 281034.0 160399.0 550080.0 -1.0 1718
1718 0 281034.0 160406.0 550020.0 -1.0 1719
1719 0 281001.0 160280.0 549960.0 -1.0 1720
1720 0 280970.0 160297.0 549900.0 -1.0 1721
1721 0 281087.0 160332.0 549840.0 -1.0 1722
1722 0 281047.0 160241.0 549780.0 -1.0 1723
1723 0 281037.0 160163.0 549720.0 -1.0 1724
1724 0 281002.0 160059.0 549660.0 -1.0 1725
1725 0 281042.0 160108.0 549600.0 -1.0 1726
1726 0 280984.0 160049.0 549540.0 -1.0 1727
1727 0 281001.0 160046.0 549480.0 -1.0 1728
1728 0 281129.0 160031.0 549420.0 -1.0 1729
1729 0 281056.0 159972.0 549360.0 -1.0 1730
1730 0 281091.0 159988.0 549300.0 -1.0 1731
1731 0 281201.0 159968.0 549240.0 -1.0 1732
1732 0 281204.0 160055.0 549180.0 -1.0 1733
1733 0 281164.0 160005.0 549120.0 -1.0 1734
1734 0 281238.0 160002.0 549060.0 -1.0 1735
1735 0 281315.0 159836.0 549000.0 -1.0 1736
1736 0 281355.0 159871.0 548940.0 -1.0 1737
1737 0 281419.0 159717.0 548880.0 -1.0 1738
1738 0 281717.0 159518.0 548820.0 -1.0 1739
1739 0 281817.0 159315.0 548760.0 -1.0 1740
1740 0 281878.0 159382.0 548700.0 -1.0 1741
1741 0 281987.0 159374.0 548640.0 -1.0 1742
1742 0 282054.0 159355.0 548580.0 -1.0 1743
1743 0 282060.0 159346.0 548520.0 -1.0 1744
1744 0 282164.0 159357.0 548460.0 -1.0 1745
1745 0 282304.0 159410.0 548400.0 -1.0 1746
1746 0 282352.0 159360.0 548340.0 -1.0 1747
1747 0 282391.0 159396.0 548280.0 -1.0 1748
1748 0 282421.0 159360.0 548220.0 -1.0 1749
1749 0 282514.0 159420.0 548160.0 -1.0 1750
1750 0 282523.0 159421.0 548100.0 -1.0 1751
1751 0 282538.0 159412.0 548040.0 -1.0 1752
1752 0 282663.0 159448.0 547980.0 -1.0 1753
1753 0 282712.0 159484.0 547920.0 -1.0 1754
1754 0 282757.0 159516.0 547860.0 -1.0 1755
1755 0 282869.0 159517.0 547800.0 -1.0 1756
1756 0 282977.0 159504.0 547740.0 -1.0 1757
1757 0 283064.0 159504.0 547680.0 -1.0 1758
1758 0 283131.0 159527.0 547620.0 -1.0 1759
1759 0 283247.0 159552.0 547560.0 -1.0 1760
1760 0 283394.0 159535.0 547500.0 -1.0 1761
1761 0 283439.0 159489.0 547440.0 -1.0 1762
1762 0 283815.0 159389.0 547380.0 -1.0 1763
1763 0 283986.0 159277.0 547320.0 -1.0 1764
1764 0 283994.0 159368.0 547260.0 -1.0 1765
1765 0 284299.0 159295.0 547260.0 -1.0 1766
1766 0 284834.0 159240.0 547320.0 -1.0 1767
1767 0 285176.0 159221.0 547320.0 -1.0 1768
1768 0 285619.0 159357.0 547320.0 -1.0 1769
1769 0 286148.0 159376.0 547320.0 -1.0 1770
1770 0 286767.0 159380.0 547320.0 -1.0 1771
1771 0 286871.0 159398.0 547260.0 -1.0 1772
1772 0 287011.0 159363.0 547200.0 -1.0 1773
1773 0 287069.0 159344.0 547140.0 -1.0 1774
1774 0 287107.0 159346.0 547080.0 -1.0 1775
1775 0 287233.0 159381.0 547020.0 -1.0 1776
1776 0 287261.0 159313.0 546960.0 -1.0 1777
1777 0 287355.0 159327.0 546900.0 -1.0 1778
1778 0 287391.0 159252.0 546840.0 -1.0 1779
1779 0 287555.0 159203.0 546780.0 -1.0 1780
1780 0 287748.0 159145.0 546720.0 -1.0 1781
1781 0 287935.0 159014.0 546660.0 -1.0 1782
1782 0 288511.0 158759.0 546540.0 -1.0 1783
1783 0 289019.0 158365.0 546540.0 -1.0 1784
1784 0 289512.0 158012.0 546540.0 -1.0 1785
1785 0 290280.0 157434.0 546540.0 -1.0 1786
1786 0 290678.0 157036.0 546540.0 -1.0 1787
1787 0 290763.0 156917.0 546660.0 -1.0 1788
1788 0 290934.0 156663.0 546720.0 -1.0 1789
1789 0 290885.0 156500.0 546780.0 -1.0 1790
1790 0 291415.0 156216.0 546840.0 -1.0 1791
1791 0 291643.0 156114.0 546900.0 -1.0 1792
1792 0 291527.0 156070.0 546960.0 -1.0 1793
1793 0 291533.0 156000.0 547020.0 -1.0 1794
1794 0 291692.0 155918.0 547080.0 -1.0 1795
1795 0 291902.0 155793.0 547140.0 -1.0 1796
1796 0 291974.0 155775.0 547200.0 -1.0 1797
1797 0 292250.0 155539.0 547260.0 -1.0 1798
1798 0 292452.0 155374.0 547320.0 -1.0 1799
1799 0 292660.0 155317.0 547380.0 -1.0 1800
1800 0 292972.0 155143.0 547440.0 -1.0 1801
1801 0 293287.0 154983.0 547500.0 -1.0 1802
1802 0 293532.0 154875.0 547560.0 -1.0 1803
1803 0 294179.0 154735.0 547620.0 -1.0 1804
1804 0 294525.0 154612.0 547620.0 -1.0 1805
1805 0 294826.0 154662.0 547680.0 -1.0 1806
1806 0 295035.0 154708.0 547740.0 -1.0 1807
1807 0 295221.0 154703.0 547800.0 -1.0 1808
1808 0 295769.0 154522.0 547800.0 -1.0 1809
1809 0 296115.0 154521.0 547800.0 -1.0 1810
1810 0 296722.0 154440.0 547800.0 -1.0 1811
1811 0 297232.0 154282.0 547860.0 -1.0 1812
1812 0 297794.0 153997.0 547860.0 -1.0 1813
1813 0 298223.0 153808.0 547920.0 -1.0 1814
1814 0 298597.0 153683.0 547920.0 -1.0 1815
1815 0 298881.0 153534.0 547860.0 -1.0 1816
1816 0 299256.0 153472.0 547800.0 -1.0 1817
1817 0 299518.0 153147.0 547800.0 -1.0 1818
1818 0 299988.0 152867.0 547800.0 -1.0 1819
1819 0 300320.0 152642.0 547800.0 -1.0 1820
1820 0 300583.0 152561.0 547800.0 -1.0 1821
1821 0 300698.0 152367.0 547800.0 -1.0 1822
1822 0 300873.0 152189.0 547800.0 -1.0 1823
1823 0 301152.0 151970.0 547740.0 -1.0 1824
1824 0 301396.88 151850.42 547680.0 -1.0 1825
1825 0 301745.8 151670.95 547620.0 -1.0 2088
1826 0 358960.88 149402.36 538500.0 -1.0 1827
1827 0 358959.12 149374.16 538560.0 -1.0 1828
1828 0 358936.22 149358.3 538620.0 -1.0 1829
1829 0 358908.0 149382.97 538680.0 -1.0 1830
1830 0 358848.1 149365.34 538740.0 -1.0 1831
1831 0 358791.7 149365.34 538800.0 -1.0 1832
1832 0 358752.9 149368.88 538860.0 -1.0 1833
1833 0 358689.47 149446.42 538920.0 -1.0 1834
1834 0 358647.16 149488.72 538980.0 -1.0 1835
1835 0 358590.75 149520.45 539040.0 -1.0 1836
1836 0 358537.88 149548.64 539100.0 -1.0 1837
1837 0 358259.4 149844.75 539160.0 -1.0 1838
1838 0 358065.53 150281.84 539220.0 -1.0 1839
1839 0 358065.53 150281.84 539280.0 -1.0 1840
1840 0 358111.34 150447.52 539340.0 -1.0 1841
1841 0 358128.97 150525.08 539400.0 -1.0 1842
1842 0 358062.0 150546.22 539460.0 -1.0 1847
1843 0 358139.56 151392.22 539520.0 -1.0 1847
1844 0 358065.53 152178.3 539520.0 -1.0 1843
1845 0 357917.47 152604.83 539520.0 -1.0 1844
1846 0 357905.12 152858.62 539460.0 -1.0 1845
1847 5 357991.5 150546.22 539520.0 -1.0 1849
1848 0 358132.5 150574.42 539640.0 -1.0 1849
1849 5 358058.47 150507.45 539580.0 -1.0 1850
1850 0 357416.94 150165.52 539580.0 -1.0 1976
1851 0 358474.44 151103.17 539700.0 -1.0 1848
1852 0 358700.03 151356.97 539760.0 -1.0 1851
1853 0 358911.53 151572.0 539820.0 -1.0 1852
1854 5 358982.03 151713.0 539880.0 -1.0 1853
1855 0 358971.47 151924.5 539940.0 -1.0 1854
1856 0 359427.94 151720.05 539880.0 -1.0 1854
1857 0 359084.25 152407.42 540000.0 -1.0 1855
1858 0 359098.34 152717.62 540060.0 -1.0 1857
1859 0 359320.44 153038.39 540120.0 -1.0 1858
1860 0 359584.8 153926.7 540120.0 -1.0 1859
1861 0 359701.12 154529.47 540120.0 -1.0 1860
1862 0 359553.1 154885.5 540060.0 -1.0 1861
1863 0 359260.5 155551.72 540060.0 -1.0 1862
1864 0 359253.47 155590.5 540120.0 -1.0 1863
1865 5 359211.16 155569.34 540180.0 -1.0 1864
1866 0 359147.72 155629.27 540240.0 -1.0 1865
1867 0 358708.84 155516.47 540180.0 -1.0 1865
1868 0 359084.25 155668.05 540300.0 -1.0 1866
1869 0 359190.0 155858.39 540360.0 -1.0 1868
1870 0 359179.44 156013.5 540420.0 -1.0 1869
1871 0 359200.6 156158.02 540480.0 -1.0 1870
1872 0 359049.0 156256.72 540540.0 -1.0 1871
1873 0 359034.9 156284.92 540600.0 -1.0 1872
1874 0 358911.53 156704.39 540660.0 -1.0 1873
1875 0 358770.53 157011.08 540720.0 -1.0 1874
1876 0 358774.06 157042.8 540780.0 -1.0 1875
1877 0 358615.44 157582.12 540840.0 -1.0 1876
1878 0 358671.84 158089.72 540840.0 -1.0 1877
1879 0 358728.22 158537.39 540900.0 -1.0 1878
1880 0 358724.72 159323.47 540960.0 -1.0 1879
1881 0 358675.34 159658.34 541020.0 -1.0 1880
1882 0 358742.34 160074.3 541020.0 -1.0 1881
1883 0 358798.72 160328.1 541080.0 -1.0 1882
1884 0 358661.25 160997.84 541140.0 -1.0 1883
1885 5 358400.4 161875.58 541140.0 -1.0 1884
1886 0 358738.8 162277.42 541140.0 -1.0 1885
1887 5 358428.6 161928.45 541080.0 -1.0 1885
1888 0 358407.47 161840.33 541020.0 -1.0 1887
1889 0 358206.53 162058.88 541080.0 -1.0 1887
1890 0 357952.72 162189.3 541080.0 -1.0 1889
1891 0 357564.97 162337.34 541080.0 -1.0 1890
1892 0 357282.97 162647.55 541080.0 -1.0 1891
1893 0 357120.84 162859.05 541080.0 -1.0 1892
1894 0 357020.38 163095.22 541080.0 -1.0 1893
1895 0 358442.38 161890.19 540960.0 -1.0 1888
1896 0 359003.2 162880.2 541140.0 -1.0 1886
1897 0 359020.8 163052.92 541200.0 -1.0 1896
1898 0 359084.25 163363.12 541260.0 -1.0 1897
1899 0 359172.38 163698.0 541320.0 -1.0 1898
1900 0 359271.1 164254.95 541380.0 -1.0 1899
1901 0 359316.9 164410.05 541440.0 -1.0 1900
1902 0 359267.56 164558.1 541500.0 -1.0 1901
1903 0 359274.6 165100.95 541560.0 -1.0 1902
1904 0 359292.22 165016.34 541620.0 -1.0 1903
1905 0 359218.22 164991.67 541680.0 -1.0 1904
1906 0 359253.47 165206.7 541740.0 -1.0 1905
1907 0 359211.16 165474.6 541800.0 -1.0 1906
1908 0 359175.9 165562.72 541860.0 -1.0 1907
1909 0 359182.97 165597.97 541920.0 -1.0 1908
1910 0 359288.72 165601.5 541980.0 -1.0 1909
1911 0 359249.94 165795.38 542040.0 -1.0 1910
1912 0 359158.28 166006.88 542100.0 -1.0 1911
1913 0 359200.6 166271.25 542160.0 -1.0 1912
1914 0 359144.2 166542.67 542280.0 -1.0 1913
1915 0 359031.38 166852.88 542220.0 -1.0 1914
1916 0 358717.66 167392.2 542220.0 -1.0 1915
1917 0 358710.6 167494.42 542160.0 -1.0 1916
1918 0 358657.72 167596.64 542100.0 -1.0 1917
1919 0 358685.94 167624.84 542040.0 -1.0 1918
1920 0 358675.34 167705.92 541980.0 -1.0 1919
1921 5 358714.12 167772.89 541920.0 -1.0 1920
1922 0 358680.62 167720.02 541860.0 -1.0 1921
1923 0 358544.94 168269.92 541860.0 -1.0 1921
1924 0 358407.47 168985.5 541860.0 -1.0 1923
1925 5 358326.38 169475.47 541860.0 -1.0 1924
1926 0 358220.62 169475.47 541920.0 -1.0 1925
1927 0 358292.9 169521.3 541800.0 -1.0 1925
1928 0 358291.12 169545.97 541980.0 -1.0 1926
1929 0 358291.12 169545.97 542040.0 -1.0 1928
1930 0 358354.6 169644.67 542100.0 -1.0 1929
1931 0 358375.72 169609.42 542160.0 -1.0 1930
1932 0 358322.84 169870.27 542220.0 -1.0 1931
1933 0 358358.1 170004.22 542280.0 -1.0 1932
1934 0 358470.9 170265.08 542340.0 -1.0 1933
1935 0 358502.62 170666.92 542400.0 -1.0 1934
1936 0 358559.03 171096.97 542400.0 -1.0 1935
1937 0 358566.1 171153.38 542460.0 -1.0 1936
1938 0 358541.4 171329.62 542520.0 -1.0 1937
1939 0 358618.97 171629.25 542580.0 -1.0 1938
1940 0 358590.75 171942.97 542640.0 -1.0 1939
1941 0 358604.84 171985.27 542700.0 -1.0 1940
1942 0 358604.84 171988.8 542760.0 -1.0 1941
1943 0 358604.84 171988.8 542820.0 -1.0 1942
1944 0 358551.97 172006.42 542880.0 -1.0 1943
1945 0 358541.4 172083.97 542940.0 -1.0 1944
1946 0 358492.06 172055.77 543000.0 -1.0 1945
1947 0 358463.84 172101.6 543060.0 -1.0 1946
1948 0 358460.34 172055.77 543120.0 -1.0 1947
1949 0 358460.34 172055.77 543180.0 -1.0 1948
1950 0 358544.94 172196.77 543240.0 -1.0 1949
1951 0 358573.12 172334.25 543300.0 -1.0 1950
1952 0 358573.12 172334.25 543360.0 -1.0 1951
1953 5 358523.78 172570.42 543420.0 -1.0 1952
1954 0 358492.06 172503.45 543480.0 -1.0 1953
1955 0 358428.6 172841.84 543420.0 -1.0 1953
1956 0 358551.97 172383.6 543540.0 -1.0 1954
1957 0 358529.06 173167.9 543420.0 -1.0 1955
1958 0 358553.75 173263.08 543480.0 -1.0 1957
1959 6 358633.06 172351.88 543660.0 -1.0 1956
1960 0 358606.62 173400.56 543540.0 -1.0 1958
1961 0 358647.12 173534.5 543660.0 -1.0 1960
1962 0 358715.9 173647.31 543720.0 -1.0 1961
1963 0 358909.78 173978.66 543780.0 -1.0 1962
1964 0 359160.03 174211.31 543840.0 -1.0 1963
1965 0 359251.7 174317.06 543900.0 -1.0 1964
1966 0 359424.4 174422.81 543960.0 -1.0 1965
1967 0 359801.6 174796.45 544020.0 -1.0 1966
1968 0 359889.72 174937.45 544080.0 -1.0 1967
1969 0 359900.28 174962.12 544140.0 -1.0 1968
1970 0 359910.88 174962.12 544200.0 -1.0 1969
1971 0 359910.88 174962.12 544260.0 -1.0 1970
1972 0 360037.78 175029.11 544320.0 -1.0 1971
1973 0 360094.16 175106.66 544380.0 -1.0 1972
1974 0 360140.0 175222.98 544440.0 -1.0 1973
1975 6 360214.03 175346.36 544500.0 -1.0 1974
1976 0 357281.22 150117.94 539580.0 -1.0 1977
1977 0 357104.97 150100.31 539640.0 -1.0 1978
1978 0 357104.97 150100.31 539700.0 -1.0 1979
1979 0 357104.97 150068.6 539760.0 -1.0 1980
1980 0 357104.97 150068.6 539820.0 -1.0 1981
1981 0 357104.97 150068.6 539880.0 -1.0 1982
1982 0 357104.97 150068.6 539940.0 -1.0 1983
1983 0 357104.97 150068.6 540000.0 -1.0 1984
1984 0 357097.9 150061.53 540060.0 -1.0 1985
1985 0 357066.2 149976.94 540120.0 -1.0 1986
1986 0 356942.8 149899.39 540180.0 -1.0 1987
1987 0 356939.28 149892.34 540240.0 -1.0 1988
1988 0 356833.53 149867.66 540300.0 -1.0 1989
1989 0 356819.44 149853.56 540360.0 -1.0 1990
1990 0 356720.72 149818.31 540420.0 -1.0 1991
1991 0 356540.97 149772.48 540480.0 -1.0 1992
1992 0 356502.2 149793.64 540540.0 -1.0 1993
1993 0 356410.53 149776.02 540600.0 -1.0 1994
1994 0 356357.66 149793.64 540660.0 -1.0 1995
1995 0 356287.16 149790.11 540720.0 -1.0 1996
1996 0 356146.16 149804.22 540780.0 -1.0 1997
1997 0 356103.84 149793.64 540840.0 -1.0 1998
1998 0 355966.38 149797.16 540900.0 -1.0 1999
1999 0 355857.1 149811.27 540960.0 -1.0 2000
2000 0 355835.97 149807.73 541020.0 -1.0 2001
2001 0 355790.12 149804.22 541080.0 -1.0 2002
2002 0 355790.12 149804.22 541140.0 -1.0 2003
2003 0 355730.22 149832.4 541200.0 -1.0 2004
2004 0 355606.84 149895.86 541260.0 -1.0 2005
2005 0 355529.28 149885.28 541320.0 -1.0 2006
2006 0 355508.12 149857.1 541380.0 -1.0 2007
2007 0 355377.72 149811.27 541440.0 -1.0 2008
2008 0 355286.06 149793.64 541500.0 -1.0 2009
2009 0 355004.06 149751.34 541560.0 -1.0 2010
2010 0 354986.44 149726.66 541620.0 -1.0 2011
2011 0 354930.03 149663.22 541680.0 -1.0 2012
2012 0 354926.5 149663.22 541740.0 -1.0 2013
2013 0 354926.5 149663.22 541800.0 -1.0 2014
2014 0 354926.5 149663.22 541860.0 -1.0 2015
2015 0 354915.94 149684.36 541920.0 -1.0 2016
2016 0 354877.16 149705.52 541980.0 -1.0 2017
2017 0 354877.16 149705.52 542040.0 -1.0 2018
2018 0 354799.6 149705.52 542100.0 -1.0 2019
2019 0 354771.4 149737.23 542160.0 -1.0 2020
2020 0 354722.06 149737.23 542220.0 -1.0 2021
2021 0 354683.28 149719.61 542280.0 -1.0 2022
2022 0 354492.94 149546.89 542340.0 -1.0 2023
2023 0 354348.4 149419.98 542400.0 -1.0 2024
2024 0 353981.8 149049.86 542460.0 -1.0 2025
2025 0 353900.72 149025.19 542520.0 -1.0 2026
2026 0 353876.06 149049.86 542580.0 -1.0 2027
2027 0 353847.84 149039.28 542640.0 -1.0 2028
2028 0 353847.84 149039.28 542700.0 -1.0 2029
2029 0 353847.84 149039.28 542760.0 -1.0 2030
2030 0 353745.62 149004.03 542820.0 -1.0 2031
2031 0 353784.4 149063.97 542880.0 -1.0 2032
2032 0 353780.88 149060.44 542940.0 -1.0 2033
2033 0 353685.72 149035.77 543000.0 -1.0 2034
2034 0 353632.84 149000.52 543060.0 -1.0 2035
2035 0 353262.72 148707.94 543120.0 -1.0 2036
2036 0 353220.4 148595.14 543180.0 -1.0 2037
2037 0 353192.22 148588.1 543240.0 -1.0 2038
2038 0 353192.22 148588.1 543300.0 -1.0 2039
2039 0 353065.3 148588.1 543360.0 -1.0 2040
2040 0 352963.1 148528.16 543420.0 -1.0 2041
2041 0 352956.03 148496.44 543480.0 -1.0 2042
2042 0 352882.0 148478.81 543540.0 -1.0 2043
2043 0 352867.9 148475.28 543660.0 -1.0 2044
2044 0 352867.9 148475.28 543720.0 -1.0 2045
2045 0 352758.62 148447.1 543780.0 -1.0 2046
2046 0 352610.6 148418.89 543840.0 -1.0 2047
2047 0 352515.4 148401.27 543900.0 -1.0 2048
2048 0 352501.3 148401.27 543960.0 -1.0 2049
2049 0 352501.3 148401.27 544020.0 -1.0 2050
2050 0 352399.1 148380.11 544080.0 -1.0 2051
2051 0 352384.97 148373.06 544140.0 -1.0 2052
2052 0 352293.34 148355.44 544200.0 -1.0 2053
2053 0 352247.5 148299.03 544260.0 -1.0 2054
2054 0 352071.25 148299.03 544320.0 -1.0 2055
2055 0 352071.25 148299.03 544380.0 -1.0 2056
2056 0 352071.25 148299.03 544440.0 -1.0 2057
2057 0 352018.38 148274.36 544500.0 -1.0 2058
2058 0 352007.8 148253.22 544560.0 -1.0 2059
2059 0 352007.8 148253.22 544620.0 -1.0 2060
2060 0 351951.4 148246.16 544680.0 -1.0 2061
2061 0 351930.25 148239.11 544740.0 -1.0 2062
2062 0 351873.84 148235.6 544800.0 -1.0 2063
2063 0 351824.5 148175.66 544860.0 -1.0 2064
2064 0 351702.9 148131.6 544920.0 -1.0 2065
2065 0 351681.75 148124.55 544980.0 -1.0 2066
2066 0 351681.75 148124.55 545040.0 -1.0 2067
2067 0 351681.75 148124.55 545100.0 -1.0 2068
2068 0 351681.75 148124.55 545160.0 -1.0 2069
2069 0 351681.75 148124.55 545220.0 -1.0 2070
2070 0 351681.75 148124.55 545280.0 -1.0 2071
2071 0 351681.75 148124.55 545340.0 -1.0 2072
2072 0 351632.4 148082.25 545400.0 -1.0 2073
2073 0 351561.9 148047.0 545460.0 -1.0 2074
2074 0 351435.0 147955.34 545520.0 -1.0 2075
2075 0 351413.84 147962.4 545580.0 -1.0 2076
2076 0 351413.84 147962.4 545640.0 -1.0 2077
2077 0 351413.84 147962.4 545700.0 -1.0 2078
2078 0 351286.94 147962.4 545760.0 -1.0 2079
2079 0 351216.44 147955.34 545820.0 -1.0 2080
2080 0 351103.66 147941.25 545880.0 -1.0 2081
2081 0 351075.44 147934.2 545940.0 -1.0 2082
2082 0 351075.44 147934.2 546000.0 -1.0 2083
2083 0 351061.34 147934.2 546060.0 -1.0 2084
2084 0 350828.7 147941.25 546120.0 -1.0 2085
2085 0 350828.7 147941.25 546180.0 -1.0 2086
2086 0 350828.7 147941.25 546240.0 -1.0 1
2087 0 346617.3 145455.44 548280.0 -1.0 1
2088 0 301975.12 151516.42 547620.0 -1.0 2089
2089 0 302044.94 151356.89 547680.0 -1.0 2090
2090 0 302239.34 151097.67 547740.0 -1.0 2091
2091 0 302428.78 150843.42 547680.0 -1.0 2092
2092 0 302683.03 150469.55 547680.0 -1.0 2093
2093 0 302992.1 149916.2 547680.0 -1.0 2094
2094 0 303136.66 149746.7 547740.0 -1.0 2095
2095 0 303291.2 149597.16 547740.0 -1.0 2096
2096 0 303311.16 149462.56 547800.0 -1.0 2097
2097 0 303645.16 149078.7 547800.0 -1.0 2098
2098 0 304198.5 148510.4 547800.0 -1.0 2099
2099 0 304367.97 148350.88 547740.0 -1.0 2100
2100 0 304607.28 147917.17 547680.0 -1.0 2101
2101 0 304956.22 147722.75 547620.0 -1.0 2102
2102 0 304996.1 147647.98 547560.0 -1.0 2103
2103 0 305165.6 147383.77 547500.0 -1.0 2104
2104 0 305365.0 147129.53 547440.0 -1.0 2105
2105 0 305466.47 146865.44 547380.0 -1.0 2106
2106 0 305512.3 146724.44 547320.0 -1.0 2107
2107 0 305611.0 146470.64 547260.0 -1.0 2108
2108 0 305790.78 146266.19 547200.0 -1.0 2109
2109 0 305900.06 146111.1 547140.0 -1.0 2110
2110 0 306055.16 145920.75 547080.0 -1.0 2111
2111 0 306143.28 145765.64 547020.0 -1.0 2112
2112 0 306203.2 145518.89 546960.0 -1.0 2113
2113 0 306294.84 145416.67 546900.0 -1.0 2114
2114 0 306294.84 145272.14 546840.0 -1.0 2115
2115 0 306379.44 144919.64 546840.0 -1.0 2116
2116 0 306457.0 144810.38 546780.0 -1.0 2117
2117 0 306538.06 144757.5 546720.0 -1.0 2118
2118 0 306636.78 144708.14 546660.0 -1.0 2119
2119 0 306710.8 144616.5 546540.0 -1.0 2120
2120 0 306805.97 144479.02 546480.0 -1.0 2121
2121 0 306943.44 144320.39 546420.0 -1.0 2122
2122 0 306989.28 144256.94 546360.0 -1.0 2123
2123 0 307109.12 144140.62 546300.0 -1.0 2124
2124 0 307169.06 144038.39 546240.0 -1.0 2125
2125 0 307250.12 143904.44 546180.0 -1.0 2126
2126 0 307324.16 143788.12 546120.0 -1.0 2127
2127 0 307422.84 143640.06 546060.0 -1.0 2128
2128 0 307514.5 143551.94 546000.0 -1.0 2129
2129 0 307648.44 143418.0 545940.0 -1.0 2130
2130 0 307733.06 143248.8 545880.0 -1.0 2131
2131 0 307807.06 143107.8 545820.0 -1.0 2132
2132 0 307919.88 142966.8 545760.0 -1.0 2133
2133 0 307993.9 142808.17 545700.0 -1.0 2134
2134 0 308166.62 142512.06 545640.0 -1.0 2135
2135 0 308297.06 142293.52 545580.0 -1.0 2136
2136 0 308388.7 142110.22 545520.0 -1.0 2137
2137 0 308459.2 141933.97 545460.0 -1.0 2138
2138 0 308600.2 141796.5 545400.0 -1.0 2139
2139 0 308646.03 141673.12 545340.0 -1.0 2140
2140 0 308709.47 141644.92 545280.0 -1.0 2141
2141 0 308896.3 141539.17 545220.0 -1.0 2142
2142 0 309104.28 141454.56 545160.0 -1.0 2143
2143 0 309555.47 141200.77 545100.0 -1.0 2144
2144 0 310006.7 140911.72 545040.0 -1.0 2145
2145 0 310246.38 140633.25 544980.0 -1.0 2146
2146 0 310323.94 140502.81 544920.0 -1.0 2147
2147 0 310429.7 140379.44 544860.0 -1.0 2148
2148 0 310345.06 140104.5 544800.0 -1.0 2149
2149 0 310567.16 140203.19 544740.0 -1.0 2150
2150 0 310746.94 139988.17 544680.0 -1.0 2151
2151 0 310997.2 139727.31 544620.0 -1.0 2152
2152 0 311184.03 139547.55 544620.0 -1.0 2153
2153 0 311346.2 139381.88 544560.0 -1.0 2154
2154 0 311522.44 139233.81 544500.0 -1.0 2155
2155 0 311737.44 139078.72 544500.0 -1.0 2156
2156 0 311998.3 138923.62 544440.0 -1.0 2157
2157 0 312343.75 138765.0 544380.0 -1.0 2158
2158 0 312830.2 138500.62 544380.0 -1.0 2159
2159 0 313440.03 138102.3 544380.0 -1.0 2160
2160 0 314243.72 137591.17 544380.0 -1.0 2161
2161 0 314331.84 137474.84 544440.0 -1.0 2162
2162 0 314345.94 137436.06 544500.0 -1.0 2163
2163 0 314367.1 137425.5 544560.0 -1.0 2164
2164 0 314515.16 137330.31 544560.0 -1.0 2165
2165 0 314663.2 137259.81 544620.0 -1.0 2166
2166 0 314850.03 137147.02 544680.0 -1.0 2167
2167 0 314966.34 137122.34 544740.0 -1.0 2168
2168 0 315068.56 136917.89 544800.0 -1.0 2169
2169 0 315273.03 137009.55 544860.0 -1.0 2170
2170 0 315459.84 136893.22 544920.0 -1.0 2171
2171 0 315653.72 136798.05 544980.0 -1.0 2172
2172 0 315942.78 136523.1 545040.0 -1.0 2173
2173 0 316256.5 136332.75 545100.0 -1.0 2174
2174 0 316446.84 136202.31 545100.0 -1.0 2175
2175 0 316510.3 136121.25 545160.0 -1.0 2176
2176 0 316542.03 136029.6 545220.0 -1.0 2177
2177 0 316534.97 136015.5 545280.0 -1.0 2178
2178 0 316598.44 135913.27 545340.0 -1.0 2179
2179 0 316908.62 135701.77 545400.0 -1.0 2180
2180 0 317215.3 135550.19 545460.0 -1.0 2181
2181 0 317553.7 135352.8 545520.0 -1.0 2182
2182 0 317839.22 135151.88 545580.0 -1.0 2183
2183 0 318160.0 135021.44 545580.0 -1.0 2184
2184 0 318551.28 134993.25 545580.0 -1.0 2185
2185 0 319291.53 134672.47 545580.0 -1.0 2186
2186 0 319594.7 134535.0 545640.0 -1.0 2187
2187 0 319707.47 134383.42 545700.0 -1.0 2188
2188 0 320179.8 134193.06 545760.0 -1.0 2189
2189 0 320645.12 133925.17 545700.0 -1.0 2190
2190 0 321156.25 133463.39 545700.0 -1.0 2191
2191 0 321311.34 133347.06 545760.0 -1.0 2192
2192 0 321512.28 133184.92 545820.0 -1.0 2193
2193 0 321625.06 133040.39 545880.0 -1.0 2194
2194 0 321674.44 133001.62 545940.0 -1.0 2195
2195 0 321790.75 132920.55 545940.0 -1.0 2196
2196 0 321829.53 132888.81 545880.0 -1.0 2197
2197 0 321868.3 132850.05 545820.0 -1.0 2198
2198 0 322115.06 132751.34 545760.0 -1.0 2199
2199 0 322516.9 132635.02 545760.0 -1.0 2200
2200 0 322654.38 132589.19 545760.0 -1.0 2201
2201 0 322696.7 132599.77 545820.0 -1.0 2202
2202 0 322770.7 132596.25 545880.0 -1.0 2203
2203 0 322851.78 132599.77 545940.0 -1.0 2204
2204 0 322922.28 132596.25 546000.0 -1.0 2205
2205 0 323038.6 132638.55 546060.0 -1.0 2206
2206 0 323183.12 132606.81 546120.0 -1.0 2207
2207 0 323225.44 132610.34 546180.0 -1.0 2208
2208 0 323391.1 132599.77 546240.0 -1.0 2209
2209 0 323447.5 132582.14 546300.0 -1.0 2210
2210 0 323475.7 132578.62 546360.0 -1.0 2211
2211 0 323567.34 132561.0 546420.0 -1.0 2212
2212 0 323644.9 132575.1 546480.0 -1.0 2213
2213 0 323990.34 132546.89 546540.0 -1.0 2214
2214 0 324053.8 132486.97 546660.0 -1.0 2215
2215 0 324120.78 132469.34 546720.0 -1.0 2216
2216 0 324159.56 132462.3 546780.0 -1.0 2217
2217 0 324194.8 132451.72 546840.0 -1.0 2218
2218 0 324258.25 132483.44 546900.0 -1.0 2219
2219 0 324201.84 132501.06 546960.0 -1.0 2220
2220 0 324268.8 132486.97 547020.0 -1.0 2221
2221 0 324237.1 132508.12 547080.0 -1.0 2222
2222 0 324727.06 132603.3 547140.0 -1.0 2223
2223 0 325058.44 132758.39 547200.0 -1.0 2224
2224 0 325534.3 132790.12 547200.0 -1.0 2225
2225 0 325840.97 132747.81 547200.0 -1.0 2226
2226 0 326119.44 132673.8 547140.0 -1.0 2227
2227 0 326151.2 132705.52 547080.0 -1.0 2228
2228 0 326517.78 132740.77 547020.0 -1.0 2229
2229 0 326859.7 132783.06 546960.0 -1.0 2230
2230 0 327205.16 132733.72 546900.0 -1.0 2231
2231 0 327296.8 132673.8 546840.0 -1.0 2232
2232 0 327614.06 132751.34 546780.0 -1.0 2233
2233 0 327740.94 132740.77 546780.0 -1.0 2234
2234 0 327762.1 132744.3 546840.0 -1.0 2235
2235 0 328174.53 132814.8 546900.0 -1.0 2236
2236 0 328615.16 132768.97 546900.0 -1.0 2237
2237 0 329034.62 132765.44 546840.0 -1.0 2238
2238 0 329489.34 132776.02 546780.0 -1.0 2239
2239 0 329581.0 132765.44 546720.0 -1.0 2240
2240 0 329729.06 132779.55 546660.0 -1.0 2241
2241 0 329887.7 132783.06 546540.0 -1.0 2242
2242 0 329996.94 132776.02 546480.0 -1.0 2243
2243 0 330085.06 132754.88 546420.0 -1.0 2244
2244 0 330116.8 132754.88 546360.0 -1.0 2245
2245 0 330190.8 132754.88 546300.0 -1.0 2246
2246 0 330243.7 132783.06 546240.0 -1.0 2247
2247 0 330314.2 132783.06 546180.0 -1.0 2248
2248 0 330352.97 132768.97 546120.0 -1.0 2249
2249 0 330398.8 132797.17 546060.0 -1.0 2250
2250 0 330448.16 132804.22 546000.0 -1.0 2251
2251 0 330585.62 132828.89 545940.0 -1.0 2252
2252 0 330740.72 132846.52 545880.0 -1.0 2253
2253 0 331198.97 132938.17 545880.0 -1.0 2254
2254 0 331509.2 133181.39 545880.0 -1.0 2255
2255 0 331600.8 133280.1 545940.0 -1.0 2256
2256 0 331699.53 133340.02 546000.0 -1.0 2257
2257 0 331741.8 133375.27 546060.0 -1.0 2258
2258 0 332006.2 133495.12 546120.0 -1.0 2259
2259 0 332210.66 133548.0 546120.0 -1.0 2260
2260 0 332305.8 133629.06 546060.0 -1.0 2261
2261 0 332506.75 133632.6 546000.0 -1.0 2262
2262 0 333229.38 133872.3 545940.0 -1.0 2263
2263 0 333659.44 134108.47 545940.0 -1.0 2264
2264 0 333761.66 134171.92 546000.0 -1.0 2265
2265 0 333828.62 134207.17 546060.0 -1.0 2266
2266 0 334071.84 134291.77 546120.0 -1.0 2267
2267 0 334297.44 134499.75 546180.0 -1.0 2268
2268 0 334491.3 134626.64 546240.0 -1.0 2269
2269 0 334798.0 134891.02 546300.0 -1.0 2270
2270 0 335132.88 135240.0 546360.0 -1.0 2271
2271 0 335520.62 135543.14 546420.0 -1.0 2272
2272 0 335777.94 135888.6 546480.0 -1.0 2273
2273 0 335989.44 136064.84 546540.0 -1.0 2274
2274 0 336162.2 136343.31 546660.0 -1.0 2275
2275 0 336331.38 136540.72 546720.0 -1.0 2276
2276 0 336564.03 136840.34 546780.0 -1.0 2277
2277 0 337001.12 137263.34 546840.0 -1.0 2278
2278 0 337589.8 137763.89 546840.0 -1.0 2279
2279 0 337716.7 137919.0 546900.0 -1.0 2280
2280 0 337836.56 138084.67 546960.0 -1.0 2281
2281 0 337921.16 138134.02 547020.0 -1.0 2282
2282 0 337956.4 138211.56 547080.0 -1.0 2283
2283 0 338023.38 138232.72 547140.0 -1.0 2284
2284 0 338192.56 138416.02 547200.0 -1.0 2285
2285 0 338280.7 138511.19 547260.0 -1.0 2286
2286 0 338358.25 138634.56 547320.0 -1.0 2287
2287 0 338361.78 138666.3 547380.0 -1.0 2288
2288 0 338411.12 138761.47 547440.0 -1.0 2289
2289 0 338464.0 138870.75 547500.0 -1.0 2290
2290 0 338534.5 138983.55 547560.0 -1.0 2291
2291 0 338594.44 139223.25 547620.0 -1.0 2292
2292 0 338760.1 139399.5 547680.0 -1.0 2293
2293 0 339084.4 139695.6 547740.0 -1.0 2294
2294 0 339313.53 139903.56 547800.0 -1.0 2295
2295 0 339690.7 140171.47 547860.0 -1.0 2296
2296 0 339937.44 140404.12 547920.0 -1.0 2297
2297 0 340089.03 140495.77 547980.0 -1.0 2298
2298 0 340096.06 140492.25 548040.0 -1.0 2299
2299 0 340156.0 140513.39 548100.0 -1.0 2300
2300 0 340342.8 140619.14 548160.0 -1.0 2301
2301 0 340494.4 140798.92 548220.0 -1.0 2302
2302 0 341104.22 141236.02 548220.0 -1.0 2303
2303 0 341724.62 141701.31 548280.0 -1.0 2304
2304 0 342383.8 142307.62 548280.0 -1.0 2305
2305 0 343261.53 143040.81 548280.0 -1.0 2306
2306 0 343818.47 143541.38 548280.0 -1.0 2307
2307 0 344682.1 144278.1 548280.0 -1.0 2308
2308 0 345834.78 145050.06 548280.0 -1.0 2087
2309 0 358452.34 161920.1 540900.0 -1.0 1895
2310 0 358442.38 161920.1 540840.0 -1.0 2309
2311 0 358342.66 161900.16 540780.0 -1.0 2310
2312 0 358342.66 161969.94 540720.0 -1.0 2311
2313 0 358302.78 161979.9 540660.0 -1.0 2312
2314 0 358314.06 162009.53 540600.0 -1.0 2313
2315 0 358338.72 161984.86 540540.0 -1.0 2314
2316 6 358381.03 162013.06 540480.0 -1.0 2315
2317 0 357915.72 152826.9 539400.0 -1.0 1846
2318 0 357915.72 152830.44 539340.0 -1.0 2317
2319 0 357936.84 152777.56 539280.0 -1.0 2318
2320 0 357926.28 152869.2 539220.0 -1.0 2319
2321 0 357972.1 152915.03 539160.0 -1.0 2320
2322 0 357979.16 153063.08 539100.0 -1.0 2321
2323 0 358032.03 153151.2 539040.0 -1.0 2322
2324 0 358039.1 153189.98 538980.0 -1.0 2323
2325 0 358049.66 153253.44 538920.0 -1.0 2324
2326 0 358088.44 153352.12 538860.0 -1.0 2325
2327 0 358099.0 153447.31 538800.0 -1.0 2326
2328 0 358158.94 153443.78 538740.0 -1.0 2327
2329 0 358165.97 153454.36 538680.0 -1.0 2328
2330 0 358204.75 153577.73 538620.0 -1.0 2329
2331 0 358275.25 153644.7 538560.0 -1.0 2330
2332 0 358282.3 153694.06 538500.0 -1.0 2331
2333 0 358335.2 153701.11 538440.0 -1.0 2332
2334 0 358338.72 153764.56 538380.0 -1.0 2333
2335 0 358349.28 153810.38 538320.0 -1.0 2334
2336 0 358483.22 153954.9 538260.0 -1.0 2335
2337 0 358525.53 154064.19 538200.0 -1.0 2336
2338 0 358638.34 154310.94 538140.0 -1.0 2337
2339 0 358765.22 154483.66 538080.0 -1.0 2338
2340 0 358821.62 154582.36 538020.0 -1.0 2339
2341 0 358828.7 154624.66 537960.0 -1.0 2340
2342 0 358892.12 154677.53 537900.0 -1.0 2341
2343 0 358923.84 154783.28 537840.0 -1.0 2342
2344 0 358937.97 154892.56 537780.0 -1.0 2343
2345 0 359004.94 154945.44 537720.0 -1.0 2344
2346 0 359078.97 155040.61 537660.0 -1.0 2345
2347 0 359100.1 155104.06 537600.0 -1.0 2346
2348 0 359156.5 155097.0 537540.0 -1.0 2347
2349 0 359181.2 155174.56 537480.0 -1.0 2348
2350 0 359279.88 155223.9 537420.0 -1.0 2349
2351 0 359251.7 155245.06 537360.0 -1.0 2350
2352 0 359297.5 155357.86 537300.0 -1.0 2351
2353 0 359286.94 155379.0 537240.0 -1.0 2352
2354 0 359339.8 155502.38 537180.0 -1.0 2353
2355 0 359389.16 155530.58 537120.0 -1.0 2354
2356 0 359452.6 155576.4 537060.0 -1.0 2355
2357 0 359568.94 155699.78 537000.0 -1.0 2356
2358 0 359657.06 155738.56 536940.0 -1.0 2357
2359 0 359734.6 155812.58 536880.0 -1.0 2358
2360 0 359773.38 155907.75 536820.0 -1.0 2359
2361 0 359812.16 155918.33 536760.0 -1.0 2360
2362 0 359829.78 155932.44 536700.0 -1.0 2361
2363 0 359826.25 155932.44 536640.0 -1.0 2362
2364 0 359861.5 156020.56 536580.0 -1.0 2363
2365 0 359932.0 156059.33 536520.0 -1.0 2364
2366 0 359981.34 156147.45 536460.0 -1.0 2365
2367 0 359960.22 156214.44 536400.0 -1.0 2366
2368 0 359921.44 156302.56 536340.0 -1.0 2367
2369 0 359953.16 156334.28 536280.0 -1.0 2368
2370 0 359981.34 156394.2 536220.0 -1.0 2369
2371 0 359988.4 156401.25 536160.0 -1.0 2370
2372 0 360337.38 156602.19 536100.0 -1.0 2371
2373 0 360510.1 156662.11 536040.0 -1.0 2372
2374 0 361074.1 157085.11 536040.0 -1.0 2373
2375 0 361119.94 157204.95 535980.0 -1.0 2374
2376 0 361070.6 157155.61 535920.0 -1.0 2375
2377 0 361119.94 157215.53 535860.0 -1.0 2376
2378 0 361165.75 157233.16 535800.0 -1.0 2377
2379 0 361130.5 157226.11 535740.0 -1.0 2378
2380 0 361105.84 157236.69 535680.0 -1.0 2379
2381 0 361081.16 157116.83 535620.0 -1.0 2380
2382 0 361067.06 157137.98 535560.0 -1.0 2381
2383 5 361067.06 157141.5 535500.0 -1.0 2382
2384 0 360774.47 156725.56 535500.0 -1.0 2383
2385 0 361028.28 157152.08 535440.0 -1.0 2383
2386 0 360940.16 156524.62 535500.0 -1.0 2384
2387 0 361253.88 156242.62 535500.0 -1.0 2386
2388 6 361315.56 156239.1 535440.0 -1.0 2387
2389 0 361024.75 157169.7 535380.0 -1.0 2385
2390 0 361049.44 157169.7 535320.0 -1.0 2389
2391 0 361060.0 157190.86 535260.0 -1.0 2390
2392 0 361035.34 157176.75 535200.0 -1.0 2391
2393 0 361137.56 157374.16 535140.0 -1.0 2392
2394 0 361126.97 157391.78 535080.0 -1.0 2393
2395 0 361084.7 157388.25 535020.0 -1.0 2394
2396 0 361049.44 157367.11 534960.0 -1.0 2395
2397 0 361049.44 157423.5 534900.0 -1.0 2396
2398 0 361119.94 157494.0 534840.0 -1.0 2397
2399 0 361052.97 157465.81 534780.0 -1.0 2398
2400 0 361060.0 157504.58 534720.0 -1.0 2399
2401 6 361134.03 157536.31 534660.0 -1.0 2400
2402 5 356615.0 163356.08 541080.0 -1.0 1894
2403 0 356431.7 163384.28 541080.0 -1.0 2402
2404 0 356533.94 163250.33 541020.0 -1.0 2402
2405 0 356611.47 163253.84 540960.0 -1.0 2404
2406 6 356615.0 163264.42 540900.0 -1.0 2405
2407 0 356340.06 163373.7 541140.0 -1.0 2403
2408 0 356177.9 163341.97 541200.0 -1.0 2407
2409 0 356135.6 163271.47 541260.0 -1.0 2408
2410 6 356135.6 163271.47 541320.0 -1.0 2409
2411 0 358960.88 149356.53 538440.0 -1.0 1826
2412 0 358967.94 149381.2 538380.0 -1.0 2411
2413 0 359098.34 149342.44 538320.0 -1.0 2412
2414 0 359108.94 149321.28 538260.0 -1.0 2413
2415 0 359204.1 149282.52 538200.0 -1.0 2414
2416 0 359221.72 149293.08 538140.0 -1.0 2415
2417 0 359239.34 149321.28 538080.0 -1.0 2416
2418 0 359260.5 149286.03 538020.0 -1.0 2417
2419 0 359331.0 149233.16 537960.0 -1.0 2418
2420 0 359415.6 149219.06 537900.0 -1.0 2419
2421 0 359415.6 149180.28 537840.0 -1.0 2420
2422 6 359433.22 149201.44 537780.0 -1.0 2421
2423 0 358229.47 169521.3 541740.0 -1.0 1927
2424 0 358208.3 169591.8 541680.0 -1.0 2423
2425 0 358173.06 169507.2 541620.0 -1.0 2424
2426 0 358264.72 169493.1 541560.0 -1.0 2425
2427 0 358116.66 169517.78 541500.0 -1.0 2426
2428 0 358151.9 169524.83 541440.0 -1.0 2427
2429 0 358099.03 169510.72 541380.0 -1.0 2428
2430 0 358116.66 169542.45 541320.0 -1.0 2429
2431 0 358095.5 169545.97 541260.0 -1.0 2430
2432 0 357954.5 169648.2 541200.0 -1.0 2431
2433 0 357591.44 169965.45 541200.0 -1.0 2432
2434 0 357408.12 169965.45 541140.0 -1.0 2433
2435 0 357207.22 170071.2 541080.0 -1.0 2434
2436 0 356988.66 170095.88 541020.0 -1.0 2435
2437 0 356889.97 170169.9 540960.0 -1.0 2436
2438 0 356692.56 170296.8 540900.0 -1.0 2437
2439 0 356978.1 170173.42 540840.0 -1.0 2438
2440 6 357126.12 170113.5 540780.0 -1.0 2439
2441 0 358670.06 167720.02 541800.0 -1.0 1922
2442 0 358663.0 167691.81 541740.0 -1.0 2441
2443 0 358645.38 167670.67 541680.0 -1.0 2442
2444 0 358620.7 167660.1 541620.0 -1.0 2443
2445 0 358592.5 167554.34 541560.0 -1.0 2444
2446 0 358564.3 167455.64 541500.0 -1.0 2445
2447 0 358564.3 167466.22 541440.0 -1.0 2446
2448 0 358578.4 167399.25 541380.0 -1.0 2447
2449 0 358571.34 167356.94 541320.0 -1.0 2448
2450 0 358564.3 167339.31 541260.0 -1.0 2449
2451 0 358546.7 167448.6 541200.0 -1.0 2450
2452 6 358546.7 167448.6 541140.0 -1.0 2451
2453 0 358680.66 155523.52 540120.0 -1.0 1867
2454 0 358677.12 155537.61 540060.0 -1.0 2453
2455 0 358645.4 155505.89 540000.0 -1.0 2454
2456 0 358631.3 155530.56 539940.0 -1.0 2455
2457 0 358645.4 155541.14 539880.0 -1.0 2456
2458 0 358631.3 155530.56 539820.0 -1.0 2457
2459 0 358648.94 155544.67 539760.0 -1.0 2458
2460 6 358694.75 155569.34 539700.0 -1.0 2459
2461 0 359551.3 151748.25 539820.0 -1.0 1856
2462 0 359745.2 151737.67 539760.0 -1.0 2461
2463 0 359939.06 151861.05 539700.0 -1.0 2462
2464 0 360295.1 152079.6 539640.0 -1.0 2463
2465 0 360425.53 152118.38 539580.0 -1.0 2464
2466 0 360503.06 152150.1 539520.0 -1.0 2465
2467 0 360605.28 152188.88 539460.0 -1.0 2466
2468 0 360795.66 152231.17 539400.0 -1.0 2467
2469 0 360915.5 152259.38 539340.0 -1.0 2468
2470 0 360968.38 152202.97 539280.0 -1.0 2469
2471 0 360996.56 152224.12 539220.0 -1.0 2470
2472 0 361179.88 152188.88 539160.0 -1.0 2471
2473 0 361356.12 152308.72 539100.0 -1.0 2472
2474 0 361588.78 152273.47 539040.0 -1.0 2473
2475 0 361683.94 152386.28 538980.0 -1.0 2474
2476 0 361810.84 152393.33 538920.0 -1.0 2475
2477 0 361891.9 152347.5 538860.0 -1.0 2476
2478 0 361937.75 152343.97 538800.0 -1.0 2477
2479 0 361927.16 152294.62 538740.0 -1.0 2478
2480 5 361937.75 152294.62 538680.0 -1.0 2479
2481 0 361736.8 152269.95 538620.0 -1.0 2480
2482 0 362223.28 152192.4 538680.0 -1.0 2480
2483 0 361683.94 152266.42 538560.0 -1.0 2481
2484 6 361497.12 152305.2 538500.0 -1.0 2483
2485 0 362300.8 152136.0 538620.0 -1.0 2482
2486 0 362417.16 152100.75 538560.0 -1.0 2485
2487 0 362491.16 152005.58 538500.0 -1.0 2486
2488 0 362522.9 151956.22 538440.0 -1.0 2487
2489 6 362515.84 151924.5 538380.0 -1.0 2488
2490 0 290305.78 151321.84 655440.0 -1.0 1693
2491 0 289720.62 151082.16 655380.0 -1.0 1693
2492 0 290305.78 151307.75 655500.0 -1.0 2490
2493 0 290326.94 151293.66 655560.0 -1.0 2492
2494 0 289361.06 151251.34 655380.0 -1.0 2491
2495 6 288881.7 151300.7 655380.0 -1.0 2494
2496 0 290376.28 151279.55 655620.0 -1.0 2493
2497 0 290404.47 151328.9 655680.0 -1.0 2496
2498 0 290376.28 151328.9 655740.0 -1.0 2497
2499 0 290460.88 151406.45 655800.0 -1.0 2498
2500 0 290453.8 151399.4 655860.0 -1.0 2499
2501 0 290432.7 151399.4 655920.0 -1.0 2500
2502 0 290348.06 151124.45 655980.0 -1.0 2501
2503 0 290171.8 150905.9 656040.0 -1.0 2502
2504 0 290171.8 150842.45 656100.0 -1.0 2503
2505 0 290129.53 150687.34 656160.0 -1.0 2504
2506 0 290129.53 150694.4 656220.0 -1.0 2505
2507 0 290143.62 150638.0 656280.0 -1.0 2506
2508 0 290143.62 150560.45 656340.0 -1.0 2507
2509 0 290164.78 150504.05 656400.0 -1.0 2508
2510 0 290150.7 150497.0 656460.0 -1.0 2509
2511 0 290129.53 150497.0 656520.0 -1.0 2510
2512 0 290108.38 150504.05 656580.0 -1.0 2511
2513 0 290108.38 150511.1 656640.0 -1.0 2512
2514 0 290171.8 150447.66 656700.0 -1.0 2513
2515 0 290094.28 150511.1 656760.0 -1.0 2514
2516 0 290129.53 150482.9 656820.0 -1.0 2515
2517 0 290108.38 150447.66 656880.0 -1.0 2516
2518 0 290094.28 150461.75 656940.0 -1.0 2517
2519 0 290037.88 150468.8 657000.0 -1.0 2518
2520 0 290066.06 150433.55 657060.0 -1.0 2519
2521 0 290030.8 150405.34 657120.0 -1.0 2520
2522 0 290030.8 150391.25 657180.0 -1.0 2521
2523 0 290016.72 150384.2 657240.0 -1.0 2522
2524 0 290016.72 150377.16 657300.0 -1.0 2523
2525 0 290016.72 150370.1 657360.0 -1.0 2524
2526 0 290030.8 150377.16 657420.0 -1.0 2525
2527 0 290009.7 150391.25 657480.0 -1.0 2526
2528 0 290009.7 150391.25 657540.0 -1.0 2527
2529 0 290002.62 150461.75 657600.0 -1.0 2528
2530 0 289981.47 150482.9 657660.0 -1.0 2529
2531 0 289932.12 150623.9 657720.0 -1.0 2530
2532 0 289925.06 150652.1 657780.0 -1.0 2531
2533 0 289925.06 150659.16 657840.0 -1.0 2532
2534 0 289939.2 150701.45 657900.0 -1.0 2533
2535 0 289932.12 150701.45 657960.0 -1.0 2534
2536 0 289875.72 150666.2 658020.0 -1.0 2535
2537 0 289889.8 150616.84 658080.0 -1.0 2536
2538 0 289896.88 150616.84 658140.0 -1.0 2537
2539 0 289798.2 150595.7 658200.0 -1.0 2538
2540 0 289727.7 150609.8 658260.0 -1.0 2539
2541 0 289699.47 150673.25 658320.0 -1.0 2540
2542 0 289692.44 150708.5 658380.0 -1.0 2541
2543 0 289692.44 150595.7 658440.0 -1.0 2542
2544 0 289734.72 150659.16 658500.0 -1.0 2543
2545 0 289657.2 150616.84 658560.0 -1.0 2544
2546 0 289657.2 150609.8 658620.0 -1.0 2545
2547 0 289621.94 150638.0 658680.0 -1.0 2546
2548 0 289614.88 150588.66 658740.0 -1.0 2547
2549 0 289572.56 150630.95 658800.0 -1.0 2548
2550 0 289572.56 150630.95 658860.0 -1.0 2549
2551 0 289636.03 150715.55 658920.0 -1.0 2550
2552 0 289621.94 150708.5 658980.0 -1.0 2551
2553 0 289621.94 150715.55 659040.0 -1.0 2552
2554 0 289600.78 150779.0 659100.0 -1.0 2553
2555 0 289593.72 150786.05 659160.0 -1.0 2554
2556 0 289607.8 150779.0 659220.0 -1.0 2555
2557 0 289628.97 150807.2 659280.0 -1.0 2556
2558 0 289664.22 150856.55 659340.0 -1.0 2557
2559 0 289713.56 150863.6 659400.0 -1.0 2558
2560 0 289734.72 150891.8 659460.0 -1.0 2559
2561 0 289678.3 150898.84 659520.0 -1.0 2560
2562 0 289671.28 150898.84 659580.0 -1.0 2561
2563 0 289650.12 150898.84 659640.0 -1.0 2562
2564 0 289664.22 150912.95 659700.0 -1.0 2563
2565 0 289607.8 150983.45 659760.0 -1.0 2564
2566 0 289593.72 151004.6 659820.0 -1.0 2565
2567 0 289530.28 150990.5 659880.0 -1.0 2566
2568 0 289466.8 151089.2 659940.0 -1.0 2567
2569 0 289480.94 151096.25 660000.0 -1.0 2568
2570 0 289396.3 151152.66 660060.0 -1.0 2569
2571 0 289346.97 151152.66 660120.0 -1.0 2570
2572 0 289283.53 151194.95 660180.0 -1.0 2571
2573 0 289255.3 151202.0 660240.0 -1.0 2572
2574 0 289135.47 151230.2 660300.0 -1.0 2573
2575 0 289121.38 151272.5 660360.0 -1.0 2574
2576 0 289064.97 151371.2 660420.0 -1.0 2575
2577 0 288895.78 151413.5 660480.0 -1.0 2576
2578 0 288874.62 151427.6 660540.0 -1.0 2577
2579 0 288874.62 151413.5 660600.0 -1.0 2578
2580 0 288832.3 151378.25 660660.0 -1.0 2579
2581 0 288832.3 151364.16 660720.0 -1.0 2580
2582 0 288832.3 151364.16 660780.0 -1.0 2581
2583 0 288846.44 151335.95 660840.0 -1.0 2582
2584 0 288825.28 151343.0 660900.0 -1.0 2583
2585 0 288761.8 151371.2 660960.0 -1.0 2584
2586 0 288768.88 151357.1 661020.0 -1.0 2585
2587 0 288768.88 151265.45 661080.0 -1.0 2586
2588 0 288768.88 151279.55 661140.0 -1.0 2587
2589 0 288790.03 151258.4 661200.0 -1.0 2588
2590 0 288797.06 151251.34 661260.0 -1.0 2589
2591 0 288804.12 151237.25 661320.0 -1.0 2590
2592 0 288825.28 151202.0 661380.0 -1.0 2591
2593 0 288973.3 151202.0 661440.0 -1.0 2592
2594 0 289057.94 151314.8 661500.0 -1.0 2593
2595 0 289072.03 151328.9 661560.0 -1.0 2594
2596 0 289064.97 151328.9 661620.0 -1.0 2595
2597 0 289057.94 151350.05 661680.0 -1.0 2596
2598 0 289057.94 151378.25 661740.0 -1.0 2597
2599 0 289135.47 151392.34 661800.0 -1.0 2598
2600 0 289262.38 151462.84 661860.0 -1.0 2599
2601 0 289389.28 151533.34 661920.0 -1.0 2600
2602 0 289396.3 151533.34 661980.0 -1.0 2601
2603 0 289403.38 151554.5 662040.0 -1.0 2602
2604 0 289459.78 151554.5 662100.0 -1.0 2603
2605 0 289551.44 151575.66 662160.0 -1.0 2604
2606 0 289558.47 151610.9 662220.0 -1.0 2605
2607 0 289579.62 151660.25 662280.0 -1.0 2606
2608 6 289643.06 151667.3 662340.0 -1.0 2607
