# Supplementary material for: Organization of the gravity-sensing system in zebrafish
Source: Nat Commun. 2022 Aug 27;13:5060. doi: 10.1038/s41467-022-32824-w (PMC9420129; doi:10.1038/s41467-022-32824-w)
Supplement: Supplementary file 11 — Source Data [file 41467_2022_32824_MOESM11_ESM.zip › Reconstruction files/VS_R_16.swc]

# SWC format file
# based on specifications at http://www.neuronland.org/NLMorphologyConverter/MorphologyFormats/SWC/Spec.html
# Created on 2022-04-20 using navis (https://github.com/navis-org/navis)
# Meta: {"id": "70274", "name": "VS_R_16", "units": "1 nanometer"}
# PointNo Label X Y Z Radius Parent
# Labels:
# 0 = undefined, 1 = soma, 5 = fork point, 6 = end point
1 1 345198.38 144226.4 540780.0 2623.0 -1
2 0 310798.0 166920.0 475080.0 -1.0 1246
3 0 310765.0 166890.0 475020.0 -1.0 2
4 0 310756.0 166921.0 474960.0 -1.0 3
5 0 310758.0 166815.0 474900.0 -1.0 4
6 0 310741.0 166890.0 474840.0 -1.0 5
7 0 310694.0 166823.0 474780.0 -1.0 6
8 0 310678.0 166833.0 474720.0 -1.0 7
9 0 310708.0 166764.0 474660.0 -1.0 8
10 0 310709.0 166795.0 474600.0 -1.0 9
11 0 310789.0 166805.0 474540.0 -1.0 10
12 0 310720.0 166870.0 474480.0 -1.0 11
13 0 310793.0 166863.0 474420.0 -1.0 12
14 0 310764.0 166799.0 474360.0 -1.0 13
15 0 310840.0 166826.0 474300.0 -1.0 14
16 0 310754.0 166793.0 474240.0 -1.0 15
17 0 310837.0 166807.0 474180.0 -1.0 16
18 0 310823.0 166804.0 474120.0 -1.0 17
19 0 310764.0 166739.0 474060.0 -1.0 18
20 0 310754.0 166736.0 474000.0 -1.0 19
21 0 310714.0 166731.0 473940.0 -1.0 20
22 0 310690.0 166651.0 473880.0 -1.0 21
23 0 310647.0 166685.0 473820.0 -1.0 22
24 0 310686.0 166646.0 473760.0 -1.0 23
25 0 310681.0 166684.0 473700.0 -1.0 24
26 0 310658.0 166619.0 473640.0 -1.0 25
27 0 310688.0 166633.0 473580.0 -1.0 26
28 0 310651.0 166582.0 473520.0 -1.0 27
29 0 310668.0 166548.0 473460.0 -1.0 28
30 0 310626.0 166621.0 473400.0 -1.0 29
31 0 310651.0 166505.0 473280.0 -1.0 30
32 0 310609.0 166478.0 473220.0 -1.0 31
33 0 310626.0 166471.0 473160.0 -1.0 32
34 0 310553.0 166476.0 473100.0 -1.0 33
35 0 310573.0 166418.0 473040.0 -1.0 34
36 0 310634.0 166417.0 472980.0 -1.0 35
37 0 310573.0 166346.0 472920.0 -1.0 36
38 0 310607.0 166383.0 472860.0 -1.0 37
39 0 310725.0 166344.0 472800.0 -1.0 38
40 0 310649.0 166304.0 472740.0 -1.0 39
41 0 310677.0 166302.0 472680.0 -1.0 40
42 0 310603.0 166133.0 472620.0 -1.0 41
43 0 310682.0 166261.0 472560.0 -1.0 42
44 0 310635.0 166202.0 472500.0 -1.0 43
45 0 310699.0 166198.0 472440.0 -1.0 44
46 0 310715.0 166173.0 472380.0 -1.0 45
47 0 310705.0 166137.0 472320.0 -1.0 46
48 0 310763.0 166127.0 472260.0 -1.0 47
49 0 310754.0 166046.0 472200.0 -1.0 48
50 0 310776.0 166061.0 472140.0 -1.0 49
51 0 310784.0 166018.0 472080.0 -1.0 50
52 0 310825.0 166039.0 472020.0 -1.0 51
53 0 310744.0 165963.0 471960.0 -1.0 52
54 0 310797.0 165964.0 471900.0 -1.0 53
55 0 310770.0 165921.0 471840.0 -1.0 54
56 0 310812.0 165934.0 471780.0 -1.0 55
57 0 310762.0 165910.0 471720.0 -1.0 56
58 0 310829.0 165920.0 471660.0 -1.0 57
59 0 310808.0 165916.0 471600.0 -1.0 58
60 0 310798.0 165900.0 471540.0 -1.0 59
61 0 310751.0 165931.0 471480.0 -1.0 60
62 0 310768.0 165888.0 471420.0 -1.0 61
63 0 310796.0 165912.0 471360.0 -1.0 62
64 0 310780.0 165883.0 471300.0 -1.0 63
65 0 310803.0 165870.0 471240.0 -1.0 64
66 0 310791.0 165876.0 471180.0 -1.0 65
67 0 310822.0 165888.0 471120.0 -1.0 66
68 0 310852.0 165845.0 471060.0 -1.0 67
69 0 310829.0 165817.0 471000.0 -1.0 68
70 0 310769.0 165756.0 470940.0 -1.0 69
71 0 310811.0 165793.0 470880.0 -1.0 70
72 0 310802.0 165744.0 470820.0 -1.0 71
73 0 310762.0 165761.0 470760.0 -1.0 72
74 0 310871.0 165815.0 470700.0 -1.0 73
75 0 310825.0 165733.0 470640.0 -1.0 74
76 0 310911.0 165796.0 470580.0 -1.0 75
77 0 310894.0 165757.0 470520.0 -1.0 76
78 0 310919.0 165791.0 470460.0 -1.0 77
79 0 310858.0 165729.0 470400.0 -1.0 78
80 0 310870.0 165778.0 470340.0 -1.0 79
81 0 310824.0 165712.0 470280.0 -1.0 80
82 0 310807.0 165707.0 470220.0 -1.0 81
83 0 310847.0 165762.0 470160.0 -1.0 82
84 0 310783.0 165707.0 470100.0 -1.0 83
85 0 310825.0 165749.0 470040.0 -1.0 84
86 0 310783.0 165715.0 469980.0 -1.0 85
87 0 310809.0 165740.0 469920.0 -1.0 86
88 0 310797.0 165739.0 469860.0 -1.0 87
89 0 310758.0 165674.0 469800.0 -1.0 88
90 0 310776.0 165695.0 469740.0 -1.0 89
91 0 310757.0 165680.0 469680.0 -1.0 90
92 0 310766.0 165694.0 469620.0 -1.0 91
93 0 310739.0 165670.0 469560.0 -1.0 92
94 0 310731.0 165647.0 469500.0 -1.0 93
95 0 310745.0 165656.0 469440.0 -1.0 94
96 0 310724.0 165600.0 469380.0 -1.0 95
97 0 310738.0 165643.0 469320.0 -1.0 96
98 0 310750.0 165609.0 469260.0 -1.0 97
99 0 310706.0 165632.0 469200.0 -1.0 98
100 0 310694.0 165626.0 469140.0 -1.0 99
101 0 310668.0 165629.0 469080.0 -1.0 100
102 0 310635.0 165647.0 469020.0 -1.0 101
103 0 310669.0 165586.0 468960.0 -1.0 102
104 0 310628.0 165576.0 468900.0 -1.0 103
105 0 310650.0 165572.0 468840.0 -1.0 104
106 0 310638.0 165569.0 468780.0 -1.0 105
107 0 310646.0 165571.0 468720.0 -1.0 106
108 0 310596.0 165541.0 468660.0 -1.0 107
109 0 310640.0 165569.0 468600.0 -1.0 108
110 0 310582.0 165493.0 468540.0 -1.0 109
111 0 310612.0 165542.0 468480.0 -1.0 110
112 0 310617.0 165564.0 468420.0 -1.0 111
113 0 310604.0 165546.0 468360.0 -1.0 112
114 0 310576.0 165526.0 468300.0 -1.0 113
115 0 310601.0 165516.0 468180.0 -1.0 114
116 0 310606.0 165511.0 468120.0 -1.0 115
117 0 310584.0 165455.0 468060.0 -1.0 116
118 0 310593.0 165449.0 468000.0 -1.0 117
119 0 310689.0 165482.0 467940.0 -1.0 118
120 0 310525.0 165373.0 467880.0 -1.0 119
121 0 310519.0 165373.0 467820.0 -1.0 120
122 0 310506.0 165368.0 467760.0 -1.0 121
123 0 310481.0 165368.0 467700.0 -1.0 122
124 0 310543.0 165308.0 467640.0 -1.0 123
125 0 310505.0 165266.0 467580.0 -1.0 124
126 0 310552.0 165300.0 467520.0 -1.0 125
127 0 310590.0 165322.0 467460.0 -1.0 126
128 0 310545.0 165263.0 467400.0 -1.0 127
129 0 310606.0 165288.0 467340.0 -1.0 128
130 0 310637.0 165279.0 467280.0 -1.0 129
131 0 310558.0 165213.0 467220.0 -1.0 130
132 0 310648.0 165257.0 467160.0 -1.0 131
133 0 310618.0 165244.0 467100.0 -1.0 132
134 0 310552.0 165126.0 467040.0 -1.0 133
135 0 310581.0 165176.0 466980.0 -1.0 134
136 0 310577.0 165156.0 466920.0 -1.0 135
137 0 310533.0 165091.0 466860.0 -1.0 136
138 0 310525.0 165133.0 466800.0 -1.0 137
139 0 310491.0 165042.0 466740.0 -1.0 138
140 0 310465.0 165013.0 466680.0 -1.0 139
141 0 310530.0 165015.0 466620.0 -1.0 140
142 0 310497.0 165000.0 466560.0 -1.0 141
143 0 310471.0 164898.0 466500.0 -1.0 142
144 0 310380.0 164910.0 466440.0 -1.0 143
145 0 310364.0 164840.0 466380.0 -1.0 144
146 0 310304.0 164838.0 466320.0 -1.0 145
147 0 310300.0 164801.0 466260.0 -1.0 146
148 0 310252.0 164784.0 466200.0 -1.0 147
149 0 310255.0 164787.0 466140.0 -1.0 148
150 0 310191.0 164703.0 466080.0 -1.0 149
151 0 310170.0 164674.0 466020.0 -1.0 150
152 0 310150.0 164633.0 465960.0 -1.0 151
153 0 310130.0 164595.0 465900.0 -1.0 152
154 0 310070.0 164489.0 465840.0 -1.0 153
155 0 310057.0 164488.0 465780.0 -1.0 154
156 0 309981.0 164420.0 465720.0 -1.0 155
157 0 309952.0 164391.0 465660.0 -1.0 156
158 0 309966.0 164370.0 465600.0 -1.0 157
159 0 309922.0 164353.0 465540.0 -1.0 158
160 0 309935.0 164347.0 465480.0 -1.0 159
161 0 309855.0 164300.0 465420.0 -1.0 160
162 0 309870.0 164284.0 465360.0 -1.0 161
163 0 309837.0 164280.0 465300.0 -1.0 162
164 0 309839.0 164237.0 465240.0 -1.0 163
165 0 309752.0 164170.0 465180.0 -1.0 164
166 0 309800.0 164188.0 465120.0 -1.0 165
167 0 309718.0 164197.0 465060.0 -1.0 166
168 0 309732.0 164069.0 465000.0 -1.0 167
169 0 309696.0 164048.0 464940.0 -1.0 168
170 0 309734.0 163977.0 464880.0 -1.0 169
171 0 309646.0 163911.0 464820.0 -1.0 170
172 0 309696.0 163912.0 464760.0 -1.0 171
173 0 309697.0 163912.0 464700.0 -1.0 172
174 0 309705.0 163922.0 464640.0 -1.0 173
175 0 309692.0 163790.0 464580.0 -1.0 174
176 0 309672.0 163791.0 464520.0 -1.0 175
177 0 309688.0 163723.0 464460.0 -1.0 176
178 0 309695.0 163750.0 464400.0 -1.0 177
179 0 309657.0 163649.0 464340.0 -1.0 178
180 0 309721.0 163648.0 464280.0 -1.0 179
181 0 309684.0 163563.0 464220.0 -1.0 180
182 0 309692.0 163535.0 464160.0 -1.0 181
183 0 309690.0 163525.0 464100.0 -1.0 182
184 0 309675.0 163504.0 464040.0 -1.0 183
185 0 309706.0 163501.0 463980.0 -1.0 184
186 0 309626.0 163434.0 463920.0 -1.0 185
187 0 309666.0 163421.0 463860.0 -1.0 186
188 0 309603.0 163318.0 463800.0 -1.0 187
189 0 309603.0 163339.0 463740.0 -1.0 188
190 0 309584.0 163275.0 463680.0 -1.0 189
191 0 309586.0 163277.0 463620.0 -1.0 190
192 0 309619.0 163248.0 463560.0 -1.0 191
193 0 309614.0 163208.0 463500.0 -1.0 192
194 0 309571.0 163176.0 463440.0 -1.0 193
195 0 309537.0 163222.0 463380.0 -1.0 194
196 0 309620.0 163000.0 463320.0 -1.0 195
197 0 309573.0 163010.0 463260.0 -1.0 196
198 0 309639.0 162987.0 463200.0 -1.0 197
199 0 309605.0 162959.0 463140.0 -1.0 198
200 0 309657.0 162852.0 463080.0 -1.0 199
201 0 309619.0 162901.0 463020.0 -1.0 200
202 0 309725.0 162832.0 462960.0 -1.0 201
203 0 309537.0 162757.0 462900.0 -1.0 202
204 0 309696.0 162756.0 462840.0 -1.0 203
205 0 309751.0 162816.0 462780.0 -1.0 204
206 0 309643.0 162733.0 462720.0 -1.0 205
207 0 309697.0 162717.0 462660.0 -1.0 206
208 0 309651.0 162685.0 462600.0 -1.0 207
209 0 309724.0 162673.0 462540.0 -1.0 208
210 0 309706.0 162713.0 462480.0 -1.0 209
211 0 309780.0 162675.0 462420.0 -1.0 210
212 0 309718.0 162622.0 462360.0 -1.0 211
213 0 309793.0 162634.0 462300.0 -1.0 212
214 0 309732.0 162609.0 462240.0 -1.0 213
215 0 309784.0 162614.0 462180.0 -1.0 214
216 0 309731.0 162556.0 462120.0 -1.0 215
217 0 309798.0 162596.0 462060.0 -1.0 216
218 0 309799.0 162620.0 461940.0 -1.0 217
219 0 309866.0 162631.0 461880.0 -1.0 218
220 0 309829.0 162629.0 461820.0 -1.0 219
221 0 309895.0 162663.0 461760.0 -1.0 220
222 0 309879.0 162640.0 461700.0 -1.0 221
223 0 309927.0 162634.0 461640.0 -1.0 222
224 0 309939.0 162642.0 461580.0 -1.0 223
225 0 309944.0 162616.0 461520.0 -1.0 224
226 0 309945.0 162600.0 461460.0 -1.0 225
227 0 309955.0 162598.0 461400.0 -1.0 226
228 0 309818.0 162559.0 461340.0 -1.0 227
229 0 309953.0 162686.0 461280.0 -1.0 228
230 0 309979.0 162676.0 461220.0 -1.0 229
231 0 309997.0 162685.0 461160.0 -1.0 230
232 0 310049.0 162727.0 461100.0 -1.0 231
233 0 309996.0 162671.0 461040.0 -1.0 232
234 0 310043.0 162728.0 460980.0 -1.0 233
235 0 310067.0 162733.0 460920.0 -1.0 234
236 0 310001.0 162695.0 460860.0 -1.0 235
237 0 310069.0 162714.0 460800.0 -1.0 236
238 0 310123.0 162764.0 460740.0 -1.0 237
239 0 310166.0 162813.0 460680.0 -1.0 238
240 0 310132.0 162787.0 460620.0 -1.0 239
241 0 310124.0 162753.0 460560.0 -1.0 240
242 0 310146.0 162744.0 460500.0 -1.0 241
243 0 310114.0 162762.0 460440.0 -1.0 242
244 0 310110.0 162772.0 460380.0 -1.0 243
245 0 310121.0 162833.0 460320.0 -1.0 244
246 0 310099.0 162865.0 460260.0 -1.0 245
247 0 310052.0 162831.0 460200.0 -1.0 246
248 0 310052.0 162876.0 460140.0 -1.0 247
249 0 310073.0 162891.0 460080.0 -1.0 248
250 0 309983.0 162865.0 460020.0 -1.0 249
251 0 309985.0 162920.0 459960.0 -1.0 250
252 0 309960.0 162901.0 459900.0 -1.0 251
253 0 309938.0 162915.0 459840.0 -1.0 252
254 0 309890.0 162936.0 459780.0 -1.0 253
255 0 309877.0 162946.0 459720.0 -1.0 254
256 0 309871.0 162965.0 459660.0 -1.0 255
257 0 309813.0 162976.0 459600.0 -1.0 256
258 0 309796.0 162991.0 459540.0 -1.0 257
259 0 309862.0 163017.0 459480.0 -1.0 258
260 0 309817.0 162973.0 459420.0 -1.0 259
261 0 309787.0 163039.0 459360.0 -1.0 260
262 0 309736.0 162993.0 459300.0 -1.0 261
263 0 309709.0 163042.0 459240.0 -1.0 262
264 0 309675.0 163081.0 459180.0 -1.0 263
265 0 309659.0 163106.0 459120.0 -1.0 264
266 0 309585.0 163102.0 459060.0 -1.0 265
267 0 309534.0 163074.0 459000.0 -1.0 266
268 0 309519.0 163095.0 458940.0 -1.0 267
269 0 309471.0 163050.0 458880.0 -1.0 268
270 0 309406.0 162984.0 458820.0 -1.0 269
271 0 309432.0 162980.0 458760.0 -1.0 270
272 0 309405.0 162991.0 458700.0 -1.0 271
273 0 309375.0 162976.0 458640.0 -1.0 272
274 0 309333.0 163072.0 458580.0 -1.0 273
275 0 309283.0 163056.0 458520.0 -1.0 274
276 0 309339.0 163111.0 458460.0 -1.0 275
277 0 309264.0 163080.0 458400.0 -1.0 276
278 0 309306.0 163095.0 458340.0 -1.0 277
279 0 309284.0 163164.0 458280.0 -1.0 278
280 0 309255.0 163202.0 458220.0 -1.0 279
281 0 309232.0 163251.0 458160.0 -1.0 280
282 0 309202.0 163277.0 458100.0 -1.0 281
283 0 309162.0 163296.0 458040.0 -1.0 282
284 0 309108.0 163344.0 457980.0 -1.0 283
285 0 309084.0 163363.0 457920.0 -1.0 284
286 0 308994.0 163413.0 457860.0 -1.0 285
287 0 309014.0 163466.0 457800.0 -1.0 286
288 0 308954.0 163491.0 457740.0 -1.0 287
289 0 308932.0 163475.0 457680.0 -1.0 288
290 0 308901.0 163519.0 457620.0 -1.0 289
291 0 308933.0 163575.0 457560.0 -1.0 290
292 0 308921.0 163564.0 457500.0 -1.0 291
293 0 308865.0 163610.0 457440.0 -1.0 292
294 0 308872.0 163563.0 457380.0 -1.0 293
295 0 308838.0 163621.0 457320.0 -1.0 294
296 0 308819.0 163648.0 457260.0 -1.0 295
297 0 308787.0 163689.0 457200.0 -1.0 296
298 0 308681.0 163652.0 457140.0 -1.0 297
299 0 308716.0 163703.0 457080.0 -1.0 298
300 0 308724.0 163736.0 457020.0 -1.0 299
301 0 308700.0 163808.0 456960.0 -1.0 300
302 0 308707.0 163790.0 456900.0 -1.0 301
303 0 308679.0 163843.0 456840.0 -1.0 302
304 0 308683.0 163843.0 456780.0 -1.0 303
305 0 308704.0 163876.0 456720.0 -1.0 304
306 0 308679.0 163977.0 456660.0 -1.0 305
307 0 308717.0 163958.0 456600.0 -1.0 306
308 0 308683.0 163970.0 456540.0 -1.0 307
309 0 308698.0 164062.0 456480.0 -1.0 308
310 0 308656.0 164126.0 456420.0 -1.0 309
311 0 308615.0 164148.0 456360.0 -1.0 310
312 0 308591.0 164209.0 456300.0 -1.0 311
313 0 308610.0 164236.0 456240.0 -1.0 312
314 0 308603.0 164179.0 456180.0 -1.0 313
315 0 308551.0 164240.0 456120.0 -1.0 314
316 0 308586.0 164201.0 456060.0 -1.0 315
317 0 308575.0 164296.0 456000.0 -1.0 316
318 0 308581.0 164263.0 455940.0 -1.0 317
319 0 308617.0 164295.0 455880.0 -1.0 318
320 0 308612.0 164352.0 455820.0 -1.0 319
321 0 308679.0 164336.0 455760.0 -1.0 320
322 0 308617.0 164407.0 455700.0 -1.0 321
323 0 308652.0 164405.0 455640.0 -1.0 322
324 0 308681.0 164415.0 455580.0 -1.0 323
325 0 308967.0 164668.0 455520.0 -1.0 324
326 0 308632.0 164414.0 455460.0 -1.0 325
327 0 308624.0 164369.0 455400.0 -1.0 326
328 0 308647.0 164417.0 455340.0 -1.0 327
329 0 308589.0 164410.0 455280.0 -1.0 328
330 0 308586.0 164414.0 455220.0 -1.0 329
331 0 308555.0 164435.0 455160.0 -1.0 330
332 0 308586.0 164442.0 455100.0 -1.0 331
333 0 308578.0 164471.0 455040.0 -1.0 332
334 0 308604.0 164433.0 454980.0 -1.0 333
335 0 308584.0 164425.0 454920.0 -1.0 334
336 0 308635.0 164433.0 454860.0 -1.0 335
337 0 308577.0 164429.0 454800.0 -1.0 336
338 0 308570.0 164403.0 454740.0 -1.0 337
339 0 308547.0 164399.0 454680.0 -1.0 338
340 0 308492.0 164295.0 454620.0 -1.0 339
341 0 308483.0 164381.0 454560.0 -1.0 340
342 0 308483.0 164368.0 454500.0 -1.0 341
343 0 308458.0 164388.0 454440.0 -1.0 342
344 0 308422.0 164335.0 454380.0 -1.0 343
345 0 308387.0 164346.0 454320.0 -1.0 344
346 0 308393.0 164329.0 454260.0 -1.0 345
347 0 308421.0 164359.0 454200.0 -1.0 346
348 0 308396.0 164349.0 454140.0 -1.0 347
349 0 308334.0 164343.0 454080.0 -1.0 348
350 0 308297.0 164306.0 454020.0 -1.0 349
351 0 308299.0 164321.0 453960.0 -1.0 350
352 0 308322.0 164411.0 453900.0 -1.0 351
353 0 308274.0 164273.0 453840.0 -1.0 352
354 0 308311.0 164336.0 453780.0 -1.0 353
355 0 308254.0 164260.0 453720.0 -1.0 354
356 0 308213.0 164315.0 453660.0 -1.0 355
357 0 308188.0 164297.0 453600.0 -1.0 356
358 0 308178.0 164322.0 453540.0 -1.0 357
359 0 308214.0 164383.0 453480.0 -1.0 358
360 0 308188.0 164302.0 453420.0 -1.0 359
361 0 308175.0 164372.0 453360.0 -1.0 360
362 0 308184.0 164316.0 453300.0 -1.0 361
363 0 308181.0 164355.0 453240.0 -1.0 362
364 0 308186.0 164373.0 453180.0 -1.0 363
365 0 308148.0 164345.0 453120.0 -1.0 364
366 0 308164.0 164387.0 453060.0 -1.0 365
367 0 308152.0 164343.0 453000.0 -1.0 366
368 0 308102.0 164338.0 452940.0 -1.0 367
369 0 308127.0 164330.0 452880.0 -1.0 368
370 0 308060.0 164273.0 452820.0 -1.0 369
371 0 308066.0 164314.0 452760.0 -1.0 370
372 0 308013.0 164295.0 452700.0 -1.0 371
373 0 308080.0 164368.0 452640.0 -1.0 372
374 0 308021.0 164294.0 452580.0 -1.0 373
375 0 308005.0 164305.0 452520.0 -1.0 374
376 0 308003.0 164290.0 452460.0 -1.0 375
377 0 308044.0 164345.0 452400.0 -1.0 376
378 0 308013.0 164291.0 452340.0 -1.0 377
379 0 308085.0 164315.0 452280.0 -1.0 378
380 0 308031.0 164259.0 452220.0 -1.0 379
381 0 308031.0 164320.0 452160.0 -1.0 380
382 0 308018.0 164293.0 452100.0 -1.0 381
383 0 307968.0 164285.0 452040.0 -1.0 382
384 0 307923.0 164231.0 451980.0 -1.0 383
385 0 307970.0 164224.0 451920.0 -1.0 384
386 0 307849.0 164204.0 451860.0 -1.0 385
387 0 307950.0 164277.0 451800.0 -1.0 386
388 0 308010.0 164273.0 451740.0 -1.0 387
389 0 308051.0 164295.0 451680.0 -1.0 388
390 0 308055.0 164288.0 451620.0 -1.0 389
391 0 308087.0 164292.0 451560.0 -1.0 390
392 0 308104.0 164202.0 451500.0 -1.0 391
393 0 308057.0 164210.0 451440.0 -1.0 392
394 0 307990.0 164206.0 451380.0 -1.0 393
395 0 308008.0 164222.0 451320.0 -1.0 394
396 0 308048.0 164192.0 451260.0 -1.0 395
397 0 308017.0 164226.0 451200.0 -1.0 396
398 0 308027.0 164213.0 451140.0 -1.0 397
399 0 308006.0 164141.0 451080.0 -1.0 398
400 0 307999.0 164130.0 451020.0 -1.0 399
401 0 307972.0 164075.0 450960.0 -1.0 400
402 0 307970.0 164060.0 450900.0 -1.0 401
403 0 307949.0 164008.0 450840.0 -1.0 402
404 0 307941.0 163995.0 450780.0 -1.0 403
405 0 307956.0 163964.0 450720.0 -1.0 404
406 0 307932.0 163940.0 450660.0 -1.0 405
407 0 307888.0 163906.0 450600.0 -1.0 406
408 0 307908.0 163915.0 450540.0 -1.0 407
409 0 307894.0 163860.0 450480.0 -1.0 408
410 0 307930.0 163887.0 450420.0 -1.0 409
411 0 307851.0 163852.0 450360.0 -1.0 410
412 0 307854.0 163799.0 450300.0 -1.0 411
413 0 307879.0 163839.0 450240.0 -1.0 412
414 0 307835.0 163779.0 450180.0 -1.0 413
415 0 307824.0 163736.0 450120.0 -1.0 414
416 0 307764.0 163677.0 450060.0 -1.0 415
417 0 307765.0 163608.0 450000.0 -1.0 416
418 0 307822.0 163626.0 449940.0 -1.0 417
419 0 307791.0 163605.0 449880.0 -1.0 418
420 0 307863.0 163568.0 449820.0 -1.0 419
421 0 307849.0 163570.0 449760.0 -1.0 420
422 0 307850.0 163592.0 449700.0 -1.0 421
423 0 307811.0 163559.0 449640.0 -1.0 422
424 0 307827.0 163468.0 449580.0 -1.0 423
425 0 307753.0 163447.0 449520.0 -1.0 424
426 0 307787.0 163386.0 449460.0 -1.0 425
427 0 307723.0 163346.0 449400.0 -1.0 426
428 0 307727.0 163277.0 449340.0 -1.0 427
429 0 307724.0 163257.0 449280.0 -1.0 428
430 0 307583.0 163111.0 449220.0 -1.0 429
431 0 307638.0 163105.0 449160.0 -1.0 430
432 0 307555.0 163051.0 449100.0 -1.0 431
433 0 307677.0 163112.0 449040.0 -1.0 432
434 0 307607.0 163065.0 448980.0 -1.0 433
435 0 307571.0 163032.0 448920.0 -1.0 434
436 0 307519.0 162908.0 448860.0 -1.0 435
437 0 307411.0 162915.0 448800.0 -1.0 436
438 0 307482.0 162860.0 448740.0 -1.0 437
439 0 307414.0 162764.0 448680.0 -1.0 438
440 0 307371.0 162665.0 448620.0 -1.0 439
441 0 307348.0 162693.0 448560.0 -1.0 440
442 0 307339.0 162681.0 448500.0 -1.0 441
443 0 307294.0 162571.0 448440.0 -1.0 442
444 0 307243.0 162538.0 448380.0 -1.0 443
445 0 307211.0 162512.0 448320.0 -1.0 444
446 0 307242.0 162440.0 448260.0 -1.0 445
447 0 307190.0 162383.0 448200.0 -1.0 446
448 0 307203.0 162347.0 448140.0 -1.0 447
449 0 307176.0 162313.0 448080.0 -1.0 448
450 0 307087.0 162206.0 448020.0 -1.0 449
451 0 307092.0 162222.0 447960.0 -1.0 450
452 5 307149.0 162180.0 447900.0 -1.0 451
453 0 307116.0 162175.0 447840.0 -1.0 452
454 0 306747.16 162093.36 447900.0 -1.0 452
455 0 307112.0 162139.0 447780.0 -1.0 453
456 0 307087.0 162134.0 447720.0 -1.0 455
457 0 307149.0 162113.0 447660.0 -1.0 456
458 0 307165.0 162129.0 447600.0 -1.0 457
459 0 307179.0 162056.0 447540.0 -1.0 458
460 0 307223.0 162029.0 447480.0 -1.0 459
461 0 307227.0 161995.0 447420.0 -1.0 460
462 0 307189.0 161928.0 447360.0 -1.0 461
463 0 307307.0 161872.0 447300.0 -1.0 462
464 0 307251.0 161891.0 447240.0 -1.0 463
465 0 307207.0 161867.0 447180.0 -1.0 464
466 0 307268.0 161884.0 447120.0 -1.0 465
467 0 307270.0 161808.0 447060.0 -1.0 466
468 0 307202.0 161730.0 447000.0 -1.0 467
469 0 307215.0 161821.0 446940.0 -1.0 468
470 0 307245.0 161752.0 446880.0 -1.0 469
471 0 307254.0 161713.0 446820.0 -1.0 470
472 0 307212.0 161678.0 446760.0 -1.0 471
473 0 307222.0 161627.0 446700.0 -1.0 472
474 0 307156.0 161501.0 446640.0 -1.0 473
475 0 307286.0 161521.0 446580.0 -1.0 474
476 0 307253.0 161489.0 446520.0 -1.0 475
477 0 307194.0 161453.0 446460.0 -1.0 476
478 0 307193.0 161305.0 446400.0 -1.0 477
479 0 307213.0 161306.0 446340.0 -1.0 478
480 0 307230.0 161257.0 446280.0 -1.0 479
481 0 307256.0 161184.0 446220.0 -1.0 480
482 0 307181.0 161129.0 446160.0 -1.0 481
483 0 307180.0 161097.0 446100.0 -1.0 482
484 0 307187.0 161007.0 446040.0 -1.0 483
485 0 307188.0 160998.0 445980.0 -1.0 484
486 0 307118.0 160939.0 445920.0 -1.0 485
487 0 307163.0 160887.0 445860.0 -1.0 486
488 0 307164.0 160915.0 445800.0 -1.0 487
489 0 307223.0 160883.0 445740.0 -1.0 488
490 0 307256.0 160855.0 445680.0 -1.0 489
491 0 307132.0 160776.0 445620.0 -1.0 490
492 0 307223.0 160778.0 445560.0 -1.0 491
493 0 307187.0 160672.0 445440.0 -1.0 492
494 0 307185.0 160602.0 445380.0 -1.0 493
495 0 307124.0 160600.0 445320.0 -1.0 494
496 0 307140.0 160541.0 445260.0 -1.0 495
497 0 307117.0 160490.0 445200.0 -1.0 496
498 0 307072.0 160385.0 445140.0 -1.0 497
499 0 307108.0 160486.0 445080.0 -1.0 498
500 0 307107.0 160287.0 445020.0 -1.0 499
501 0 307166.0 160426.0 444960.0 -1.0 500
502 0 307140.0 160314.0 444900.0 -1.0 501
503 0 307110.0 160386.0 444840.0 -1.0 502
504 0 307168.0 160377.0 444780.0 -1.0 503
505 0 307143.0 160322.0 444720.0 -1.0 504
506 0 307148.0 160340.0 444660.0 -1.0 505
507 0 307162.0 160316.0 444600.0 -1.0 506
508 0 307184.0 160362.0 444540.0 -1.0 507
509 0 307212.0 160336.0 444480.0 -1.0 508
510 0 307225.0 160347.0 444420.0 -1.0 509
511 0 307159.0 160252.0 444360.0 -1.0 510
512 0 307201.0 160302.0 444300.0 -1.0 511
513 0 307169.0 160214.0 444240.0 -1.0 512
514 0 307238.0 160245.0 444180.0 -1.0 513
515 0 307222.0 160231.0 444120.0 -1.0 514
516 0 307272.0 160183.0 444060.0 -1.0 515
517 0 307267.0 160236.0 444000.0 -1.0 516
518 0 307252.0 160129.0 443940.0 -1.0 517
519 0 307243.0 160144.0 443880.0 -1.0 518
520 0 307219.0 160131.0 443820.0 -1.0 519
521 0 307220.0 160079.0 443760.0 -1.0 520
522 0 307271.0 160102.0 443700.0 -1.0 521
523 0 307282.0 160095.0 443640.0 -1.0 522
524 0 307344.0 160108.0 443580.0 -1.0 523
525 0 307290.0 160116.0 443520.0 -1.0 524
526 0 307348.0 160098.0 443460.0 -1.0 525
527 0 307335.0 160043.0 443400.0 -1.0 526
528 0 307328.0 159990.0 443340.0 -1.0 527
529 0 307210.0 159869.0 443280.0 -1.0 528
530 0 307265.0 159874.0 443220.0 -1.0 529
531 0 307287.0 159842.0 443160.0 -1.0 530
532 0 307268.0 159822.0 443100.0 -1.0 531
533 0 307229.0 159804.0 443040.0 -1.0 532
534 0 307205.0 159738.0 442980.0 -1.0 533
535 0 307179.0 159707.0 442920.0 -1.0 534
536 0 307245.0 159719.0 442860.0 -1.0 535
537 0 307273.0 159663.0 442800.0 -1.0 536
538 0 307204.0 159579.0 442740.0 -1.0 537
539 0 307129.0 159601.0 442680.0 -1.0 538
540 0 307188.0 159576.0 442620.0 -1.0 539
541 0 307207.0 159585.0 442560.0 -1.0 540
542 0 307350.0 159609.0 442500.0 -1.0 541
543 0 307219.0 159581.0 442440.0 -1.0 542
544 0 307256.0 159573.0 442380.0 -1.0 543
545 0 307352.0 159580.0 442320.0 -1.0 544
546 0 307324.0 159561.0 442260.0 -1.0 545
547 0 307313.0 159541.0 442200.0 -1.0 546
548 0 307282.0 159399.0 442140.0 -1.0 547
549 0 307304.0 159410.0 442080.0 -1.0 548
550 0 307282.0 159399.0 442020.0 -1.0 549
551 0 307363.0 159410.0 441960.0 -1.0 550
552 0 307279.0 159338.0 441900.0 -1.0 551
553 0 307314.0 159395.0 441840.0 -1.0 552
554 0 307306.0 159345.0 441780.0 -1.0 553
555 0 307335.0 159293.0 441720.0 -1.0 554
556 0 307317.0 159288.0 441660.0 -1.0 555
557 0 307357.0 159254.0 441600.0 -1.0 556
558 0 307346.0 159186.0 441540.0 -1.0 557
559 0 307393.0 159188.0 441480.0 -1.0 558
560 0 307368.0 159114.0 441420.0 -1.0 559
561 0 307392.0 159096.0 441360.0 -1.0 560
562 0 307345.0 159002.0 441300.0 -1.0 561
563 0 307403.0 158972.0 441240.0 -1.0 562
564 0 307390.0 158939.0 441180.0 -1.0 563
565 0 307330.0 158860.0 441120.0 -1.0 564
566 0 307366.0 158880.0 441060.0 -1.0 565
567 0 307449.0 158741.0 441000.0 -1.0 566
568 0 307440.0 158701.0 440940.0 -1.0 567
569 0 307432.0 158626.0 440880.0 -1.0 568
570 0 307452.0 158645.0 440820.0 -1.0 569
571 0 307410.0 158486.0 440760.0 -1.0 570
572 0 307500.0 158452.0 440700.0 -1.0 571
573 0 307462.0 158354.0 440640.0 -1.0 572
574 0 307463.0 158237.0 440580.0 -1.0 573
575 0 307396.0 158248.0 440520.0 -1.0 574
576 0 307470.0 158181.0 440460.0 -1.0 575
577 0 307398.0 158119.0 440400.0 -1.0 576
578 0 307458.0 158047.0 440340.0 -1.0 577
579 0 307520.0 157957.0 440280.0 -1.0 578
580 0 307512.0 157942.0 440220.0 -1.0 579
581 0 307519.0 157932.0 440160.0 -1.0 580
582 0 307572.0 157751.0 440100.0 -1.0 581
583 0 307583.0 157773.0 440040.0 -1.0 582
584 0 307593.0 157725.0 439980.0 -1.0 583
585 0 307630.0 157742.0 439920.0 -1.0 584
586 0 307650.0 157699.0 439860.0 -1.0 585
587 0 307682.0 157626.0 439800.0 -1.0 586
588 0 307744.0 157583.0 439740.0 -1.0 587
589 0 307669.0 157547.0 439680.0 -1.0 588
590 0 307789.0 157580.0 439620.0 -1.0 589
591 0 307774.0 157442.0 439560.0 -1.0 590
592 0 307839.0 157399.0 439500.0 -1.0 591
593 0 307811.0 157324.0 439440.0 -1.0 592
594 0 307908.0 157305.0 439380.0 -1.0 593
595 0 307822.0 157150.0 439320.0 -1.0 594
596 0 307887.0 157187.0 439260.0 -1.0 595
597 0 307931.0 157155.0 439200.0 -1.0 596
598 0 307905.0 157049.0 439140.0 -1.0 597
599 0 307910.0 157059.0 439080.0 -1.0 598
600 0 307937.0 157017.0 439020.0 -1.0 599
601 0 307921.0 156975.0 438960.0 -1.0 600
602 0 308009.0 157015.0 438900.0 -1.0 601
603 0 307978.0 156903.0 438840.0 -1.0 602
604 0 307982.0 156856.0 438780.0 -1.0 603
605 0 307969.0 156780.0 438720.0 -1.0 604
606 0 308008.0 156727.0 438660.0 -1.0 605
607 0 308022.0 156706.0 438600.0 -1.0 606
608 0 308009.0 156681.0 438540.0 -1.0 607
609 0 308134.0 156697.0 438480.0 -1.0 608
610 0 308044.0 156637.0 438420.0 -1.0 609
611 0 308074.0 156642.0 438360.0 -1.0 610
612 0 308077.0 156551.0 438300.0 -1.0 611
613 0 308044.0 156489.0 438240.0 -1.0 612
614 0 308061.0 156517.0 438180.0 -1.0 613
615 0 308088.0 156478.0 438120.0 -1.0 614
616 0 308130.0 156407.0 438060.0 -1.0 615
617 0 308171.0 156350.0 438000.0 -1.0 616
618 0 308159.0 156229.0 437940.0 -1.0 617
619 0 308149.0 156159.0 437880.0 -1.0 618
620 0 308196.0 156194.0 437820.0 -1.0 619
621 0 308210.0 156112.0 437760.0 -1.0 620
622 0 308183.0 156035.0 437700.0 -1.0 621
623 0 308175.0 156050.0 437640.0 -1.0 622
624 0 308209.0 155957.0 437580.0 -1.0 623
625 0 308169.0 155954.0 437520.0 -1.0 624
626 0 308224.0 155864.0 437460.0 -1.0 625
627 0 308265.0 155870.0 437400.0 -1.0 626
628 0 308285.0 155863.0 437340.0 -1.0 627
629 0 308248.0 155774.0 437280.0 -1.0 628
630 0 308282.0 155716.0 437220.0 -1.0 629
631 0 308197.0 155657.0 437160.0 -1.0 630
632 0 308265.0 155645.0 437100.0 -1.0 631
633 0 308241.0 155547.0 437040.0 -1.0 632
634 0 308299.0 155552.0 436980.0 -1.0 633
635 0 308267.0 155431.0 436920.0 -1.0 634
636 0 308228.0 155457.0 436860.0 -1.0 635
637 0 308304.0 155371.0 436800.0 -1.0 636
638 0 308311.0 155345.0 436740.0 -1.0 637
639 0 308238.0 155365.0 436680.0 -1.0 638
640 0 308296.0 155300.0 436620.0 -1.0 639
641 0 308269.0 155258.0 436560.0 -1.0 640
642 0 308207.0 155119.0 436500.0 -1.0 641
643 0 308187.0 155150.0 436440.0 -1.0 642
644 0 308232.0 155115.0 436380.0 -1.0 643
645 0 308149.0 155111.0 436320.0 -1.0 644
646 0 308218.0 155018.0 436260.0 -1.0 645
647 0 308203.0 154970.0 436200.0 -1.0 646
648 0 308165.0 154983.0 436140.0 -1.0 647
649 0 308234.0 155042.0 436080.0 -1.0 648
650 0 308158.0 154949.0 436020.0 -1.0 649
651 0 308083.0 154948.0 435960.0 -1.0 650
652 0 308088.0 154977.0 435900.0 -1.0 651
653 0 308136.0 154974.0 435840.0 -1.0 652
654 0 308131.0 154993.0 435780.0 -1.0 653
655 0 308123.0 154997.0 435720.0 -1.0 654
656 0 308115.0 154991.0 435660.0 -1.0 655
657 0 308140.0 154952.0 435600.0 -1.0 656
658 0 308128.0 154855.0 435540.0 -1.0 657
659 0 308117.0 154914.0 435480.0 -1.0 658
660 0 308105.0 154835.0 435420.0 -1.0 659
661 0 308069.0 154864.0 435360.0 -1.0 660
662 0 308137.0 154850.0 435300.0 -1.0 661
663 0 308085.0 154779.0 435240.0 -1.0 662
664 0 308070.0 154829.0 435180.0 -1.0 663
665 0 308066.0 154763.0 435120.0 -1.0 664
666 0 308019.0 154781.0 435060.0 -1.0 665
667 0 308064.0 154810.0 435000.0 -1.0 666
668 0 307957.0 154710.0 434940.0 -1.0 667
669 0 307943.0 154705.0 434880.0 -1.0 668
670 0 307977.0 154715.0 434820.0 -1.0 669
671 0 307939.0 154695.0 434760.0 -1.0 670
672 0 307920.0 154591.0 434700.0 -1.0 671
673 0 307933.0 154629.0 434640.0 -1.0 672
674 0 307947.0 154623.0 434580.0 -1.0 673
675 0 307905.0 154557.0 434520.0 -1.0 674
676 0 307923.0 154578.0 434460.0 -1.0 675
677 0 307787.0 154550.0 434400.0 -1.0 676
678 0 307885.0 154663.0 434340.0 -1.0 677
679 0 307937.0 154623.0 434280.0 -1.0 678
680 0 307934.0 154616.0 434220.0 -1.0 679
681 0 307910.0 154580.0 434160.0 -1.0 680
682 0 307960.0 154556.0 434100.0 -1.0 681
683 0 307952.0 154583.0 434040.0 -1.0 682
684 0 308040.0 154604.0 433980.0 -1.0 683
685 0 307979.0 154564.0 433920.0 -1.0 684
686 0 307972.0 154568.0 433860.0 -1.0 685
687 0 308012.0 154582.0 433800.0 -1.0 686
688 0 308003.0 154575.0 433740.0 -1.0 687
689 0 307969.0 154538.0 433680.0 -1.0 688
690 0 307947.0 154438.0 433620.0 -1.0 689
691 0 307989.0 154468.0 433560.0 -1.0 690
692 0 308013.0 154440.0 433500.0 -1.0 691
693 0 308032.0 154382.0 433440.0 -1.0 692
694 0 308011.0 154366.0 433380.0 -1.0 693
695 0 308066.0 154381.0 433320.0 -1.0 694
696 0 308063.0 154369.0 433260.0 -1.0 695
697 0 308101.0 154389.0 433200.0 -1.0 696
698 0 308190.0 154336.0 433140.0 -1.0 697
699 0 308195.0 154346.0 433080.0 -1.0 698
700 0 308247.0 154315.0 433020.0 -1.0 699
701 0 308141.0 154274.0 432960.0 -1.0 700
702 0 308243.0 154207.0 432900.0 -1.0 701
703 0 308150.0 154098.0 432840.0 -1.0 702
704 0 308254.0 154093.0 432780.0 -1.0 703
705 0 308261.0 154071.0 432720.0 -1.0 704
706 0 308325.0 153961.0 432660.0 -1.0 705
707 0 308280.0 153992.0 432600.0 -1.0 706
708 0 308362.0 153971.0 432540.0 -1.0 707
709 0 308337.0 154006.0 432480.0 -1.0 708
710 0 308385.0 153905.0 432420.0 -1.0 709
711 0 308463.0 153851.0 432360.0 -1.0 710
712 0 308438.0 153775.0 432300.0 -1.0 711
713 0 308468.12 153845.47 432240.0 -1.0 712
714 0 308545.0 153776.0 432180.0 -1.0 713
715 0 308486.0 153704.0 432120.0 -1.0 714
716 0 308542.0 153656.0 432060.0 -1.0 715
717 0 308529.0 153535.0 432000.0 -1.0 716
718 0 308542.0 153570.0 431940.0 -1.0 717
719 0 308618.0 153618.0 431880.0 -1.0 718
720 0 308576.0 153537.0 431820.0 -1.0 719
721 0 308624.0 153553.0 431760.0 -1.0 720
722 0 308756.0 153539.0 431700.0 -1.0 721
723 0 308652.0 153445.0 431640.0 -1.0 722
724 0 308711.0 153376.0 431580.0 -1.0 723
725 0 308693.0 153398.0 431520.0 -1.0 724
726 0 308744.0 153393.0 431460.0 -1.0 725
727 0 308649.0 153372.0 431400.0 -1.0 726
728 0 308761.0 153328.0 431340.0 -1.0 727
729 0 308730.0 153314.0 431280.0 -1.0 728
730 0 308830.0 153309.0 431220.0 -1.0 729
731 0 308869.0 153350.0 431160.0 -1.0 730
732 0 308961.0 153328.0 431100.0 -1.0 731
733 0 308883.0 153299.0 431040.0 -1.0 732
734 0 308867.0 153329.0 430980.0 -1.0 733
735 0 308794.0 153308.0 430920.0 -1.0 734
736 0 308859.0 153414.0 430860.0 -1.0 735
737 0 308862.0 153330.0 430800.0 -1.0 736
738 0 308820.0 153344.0 430740.0 -1.0 737
739 0 308818.0 153305.0 430680.0 -1.0 738
740 0 308873.0 153301.0 430620.0 -1.0 739
741 0 308888.0 153384.0 430560.0 -1.0 740
742 0 308800.0 153300.0 430500.0 -1.0 741
743 0 308852.0 153316.0 430440.0 -1.0 742
744 0 308801.0 153331.0 430380.0 -1.0 743
745 0 308764.0 153290.0 430320.0 -1.0 744
746 0 308779.0 153278.0 430260.0 -1.0 745
747 0 308720.0 153199.0 430200.0 -1.0 746
748 0 308645.0 153222.0 430140.0 -1.0 747
749 0 308706.0 153242.0 430080.0 -1.0 748
750 0 308683.0 153207.0 430020.0 -1.0 749
751 0 308655.0 153169.0 429960.0 -1.0 750
752 0 308566.0 153190.0 429900.0 -1.0 751
753 0 308479.0 153231.0 429840.0 -1.0 752
754 0 308499.0 153171.0 429780.0 -1.0 753
755 0 308409.0 153092.0 429720.0 -1.0 754
756 0 308510.0 153243.0 429660.0 -1.0 755
757 0 308452.0 153230.0 429600.0 -1.0 756
758 0 308456.0 153192.0 429540.0 -1.0 757
759 0 308416.0 153249.0 429480.0 -1.0 758
760 0 308421.0 153271.0 429420.0 -1.0 759
761 0 308363.0 153281.0 429360.0 -1.0 760
762 0 308386.0 153365.0 429300.0 -1.0 761
763 0 308394.0 153335.0 429240.0 -1.0 762
764 0 308338.0 153318.0 429180.0 -1.0 763
765 0 308377.0 153292.0 429120.0 -1.0 764
766 0 308309.0 153303.0 429060.0 -1.0 765
767 0 308282.0 153253.0 429000.0 -1.0 766
768 0 308239.0 153283.0 428940.0 -1.0 767
769 0 308242.0 153296.0 428880.0 -1.0 768
770 0 308109.0 153299.0 428820.0 -1.0 769
771 0 308252.0 153293.0 428760.0 -1.0 770
772 0 308170.0 153306.0 428700.0 -1.0 771
773 0 308132.0 153308.0 428640.0 -1.0 772
774 0 308070.0 153327.0 428580.0 -1.0 773
775 0 308030.0 153324.0 428520.0 -1.0 774
776 0 308014.0 153314.0 428460.0 -1.0 775
777 0 308017.0 153333.0 428400.0 -1.0 776
778 0 307990.0 153322.0 428340.0 -1.0 777
779 0 308026.0 153378.0 428280.0 -1.0 778
780 0 307894.0 153308.0 428220.0 -1.0 779
781 0 307943.0 153357.0 428160.0 -1.0 780
782 0 307863.0 153318.0 428100.0 -1.0 781
783 0 307915.0 153401.0 428040.0 -1.0 782
784 0 307948.0 153382.0 427980.0 -1.0 783
785 0 307890.0 153344.0 427920.0 -1.0 784
786 0 307838.0 153404.0 427860.0 -1.0 785
787 0 307870.0 153372.0 427800.0 -1.0 786
788 0 307804.0 153375.0 427740.0 -1.0 787
789 0 307791.0 153396.0 427680.0 -1.0 788
790 0 307779.0 153376.0 427620.0 -1.0 789
791 0 307802.0 153407.0 427560.0 -1.0 790
792 0 307754.0 153423.0 427500.0 -1.0 791
793 0 307706.0 153422.0 427440.0 -1.0 792
794 0 307726.0 153438.0 427380.0 -1.0 793
795 0 307651.0 153423.0 427320.0 -1.0 794
796 0 307641.0 153438.0 427260.0 -1.0 795
797 0 307549.0 153524.0 427200.0 -1.0 796
798 0 307629.0 153437.0 427140.0 -1.0 797
799 0 307574.0 153462.0 427080.0 -1.0 798
800 0 307508.0 153403.0 427020.0 -1.0 799
801 0 307509.0 153398.0 426960.0 -1.0 800
802 0 307487.0 153419.0 426900.0 -1.0 801
803 0 307458.0 153405.0 426840.0 -1.0 802
804 0 307441.0 153445.0 426780.0 -1.0 803
805 0 307381.0 153377.0 426720.0 -1.0 804
806 0 307368.0 153425.0 426660.0 -1.0 805
807 0 307320.0 153418.0 426600.0 -1.0 806
808 0 307291.0 153414.0 426540.0 -1.0 807
809 0 307280.0 153462.0 426480.0 -1.0 808
810 0 307273.0 153441.0 426420.0 -1.0 809
811 0 307243.0 153450.0 426360.0 -1.0 810
812 0 307187.0 153394.0 426300.0 -1.0 811
813 0 307111.0 153335.0 426240.0 -1.0 812
814 0 307097.0 153332.0 426180.0 -1.0 813
815 0 307044.0 153259.0 426120.0 -1.0 814
816 0 307026.0 153279.0 426060.0 -1.0 815
817 0 307023.0 153227.0 426000.0 -1.0 816
818 0 307008.0 153227.0 425940.0 -1.0 817
819 0 306962.0 153168.0 425880.0 -1.0 818
820 0 306924.0 153162.0 425820.0 -1.0 819
821 0 306930.0 153176.0 425760.0 -1.0 820
822 0 306868.0 153158.0 425700.0 -1.0 821
823 0 306835.0 153107.0 425640.0 -1.0 822
824 0 306828.0 153044.0 425580.0 -1.0 823
825 0 306830.0 152971.0 425520.0 -1.0 824
826 0 306790.0 152951.0 425460.0 -1.0 825
827 0 306820.0 152926.0 425400.0 -1.0 826
828 0 306823.0 152905.0 425340.0 -1.0 827
829 0 306788.0 152834.0 425280.0 -1.0 828
830 0 306747.0 152761.0 425220.0 -1.0 829
831 0 306763.0 152675.0 425160.0 -1.0 830
832 0 306776.0 152656.0 425100.0 -1.0 831
833 0 306785.0 152629.0 425040.0 -1.0 832
834 0 306730.0 152609.0 424980.0 -1.0 833
835 0 306744.0 152509.0 424920.0 -1.0 834
836 0 306712.0 152487.0 424860.0 -1.0 835
837 0 306659.0 152262.0 424800.0 -1.0 836
838 0 306628.0 152224.0 424740.0 -1.0 837
839 0 306652.0 152164.0 424680.0 -1.0 838
840 0 306673.0 152096.0 424620.0 -1.0 839
841 0 306738.0 152034.0 424560.0 -1.0 840
842 0 306711.0 152010.0 424500.0 -1.0 841
843 0 306689.0 151992.0 424440.0 -1.0 842
844 0 306667.0 151899.0 424380.0 -1.0 843
845 0 306651.0 151762.0 424320.0 -1.0 844
846 0 306674.0 151731.0 424260.0 -1.0 845
847 0 306615.0 151652.0 424200.0 -1.0 846
848 0 306619.0 151642.0 424140.0 -1.0 847
849 0 306601.0 151484.0 424080.0 -1.0 848
850 0 306550.0 151311.0 424020.0 -1.0 849
851 0 306474.0 151159.0 423960.0 -1.0 850
852 0 306440.0 151083.0 423900.0 -1.0 851
853 0 306458.0 150982.0 423840.0 -1.0 852
854 0 306453.0 150955.0 423780.0 -1.0 853
855 0 306405.0 150909.0 423720.0 -1.0 854
856 0 306384.0 150757.0 423660.0 -1.0 855
857 0 306377.0 150745.0 423600.0 -1.0 856
858 0 306338.0 150655.0 423540.0 -1.0 857
859 0 306248.0 150567.0 423480.0 -1.0 858
860 0 306258.0 150525.0 423420.0 -1.0 859
861 0 306188.0 150458.0 423360.0 -1.0 860
862 0 306175.0 150490.0 423300.0 -1.0 861
863 0 306249.0 150467.0 423240.0 -1.0 862
864 0 306231.0 150480.0 423180.0 -1.0 863
865 0 306183.0 150423.0 423120.0 -1.0 864
866 0 306223.0 150441.0 423060.0 -1.0 865
867 0 306185.0 150481.0 423000.0 -1.0 866
868 0 306216.0 150483.0 422940.0 -1.0 867
869 0 306171.0 150421.0 422880.0 -1.0 868
870 0 306215.0 150418.0 422820.0 -1.0 869
871 0 306234.0 150408.0 422760.0 -1.0 870
872 0 306245.0 150397.0 422700.0 -1.0 871
873 0 306232.0 150390.0 422640.0 -1.0 872
874 0 306241.0 150326.0 422580.0 -1.0 873
875 0 306256.0 150299.0 422520.0 -1.0 874
876 0 306210.0 150267.0 422460.0 -1.0 875
877 0 306219.0 150265.0 422400.0 -1.0 876
878 0 306241.0 150212.0 422340.0 -1.0 877
879 0 306162.0 150182.0 422280.0 -1.0 878
880 0 306190.0 150150.0 422220.0 -1.0 879
881 0 306220.0 150092.0 422160.0 -1.0 880
882 0 306196.0 150057.0 422100.0 -1.0 881
883 0 306200.0 150072.0 422040.0 -1.0 882
884 0 306162.0 150050.0 421980.0 -1.0 883
885 0 306171.0 149995.0 421920.0 -1.0 884
886 0 306130.0 149985.0 421860.0 -1.0 885
887 0 306107.0 149959.0 421800.0 -1.0 886
888 0 306150.0 149997.0 421740.0 -1.0 887
889 0 306113.0 149931.0 421680.0 -1.0 888
890 0 306181.0 149938.0 421620.0 -1.0 889
891 0 306194.0 149936.0 421560.0 -1.0 890
892 0 306178.0 149984.0 421500.0 -1.0 891
893 0 306214.0 149955.0 421440.0 -1.0 892
894 0 306196.0 149930.0 421380.0 -1.0 893
895 0 306201.0 149968.0 421320.0 -1.0 894
896 0 306253.0 150013.0 421260.0 -1.0 895
897 0 306303.0 149957.0 421200.0 -1.0 896
898 0 306282.0 149954.0 421140.0 -1.0 897
899 0 306273.0 149976.0 421080.0 -1.0 898
900 0 306311.0 150006.0 421020.0 -1.0 899
901 0 306302.0 149969.0 420960.0 -1.0 900
902 0 306333.0 149982.0 420900.0 -1.0 901
903 0 306348.0 149988.0 420840.0 -1.0 902
904 0 306377.0 150030.0 420780.0 -1.0 903
905 0 306418.0 150027.0 420720.0 -1.0 904
906 0 306414.0 150055.0 420660.0 -1.0 905
907 0 306374.0 149996.0 420600.0 -1.0 906
908 0 306362.0 149986.0 420540.0 -1.0 907
909 0 306408.0 150057.0 420480.0 -1.0 908
910 0 306446.0 150110.0 420420.0 -1.0 909
911 0 306453.0 150158.0 420360.0 -1.0 910
912 0 306446.0 150109.0 420300.0 -1.0 911
913 0 306451.0 150137.0 420240.0 -1.0 912
914 0 306474.0 150179.0 420180.0 -1.0 913
915 0 306509.0 150216.0 420120.0 -1.0 914
916 0 306509.0 150214.0 420060.0 -1.0 915
917 0 306541.0 150196.0 420000.0 -1.0 916
918 0 306524.0 150170.0 419940.0 -1.0 917
919 0 306519.0 150164.0 419880.0 -1.0 918
920 0 306559.0 150180.0 419820.0 -1.0 919
921 0 306500.0 150144.0 419760.0 -1.0 920
922 0 306545.0 150134.0 419700.0 -1.0 921
923 0 306542.0 150096.0 419640.0 -1.0 922
924 0 306622.0 150119.0 419580.0 -1.0 923
925 0 306511.0 150036.0 419520.0 -1.0 924
926 0 306506.0 150034.0 419460.0 -1.0 925
927 0 306563.0 150026.0 419400.0 -1.0 926
928 0 306570.0 149992.0 419340.0 -1.0 927
929 0 306545.0 149955.0 419280.0 -1.0 928
930 0 306531.0 149977.0 419220.0 -1.0 929
931 0 306562.0 149879.0 419160.0 -1.0 930
932 0 306526.0 149851.0 419100.0 -1.0 931
933 0 306582.0 149801.0 419040.0 -1.0 932
934 0 306562.0 149786.0 418980.0 -1.0 933
935 0 306612.0 149823.0 418920.0 -1.0 934
936 0 306778.0 149952.0 418860.0 -1.0 935
937 0 306668.0 149869.0 418800.0 -1.0 936
938 0 306579.0 149991.0 418740.0 -1.0 937
939 0 306656.0 149895.0 418500.0 -1.0 938
940 0 306731.0 149875.0 418440.0 -1.0 939
941 0 306785.0 149926.0 418380.0 -1.0 940
942 0 306839.0 149998.0 418320.0 -1.0 941
943 0 306932.0 150075.0 418260.0 -1.0 942
944 0 306840.0 150030.0 418200.0 -1.0 943
945 0 306899.0 149981.0 418140.0 -1.0 944
946 0 307288.0 150110.0 418080.0 -1.0 945
947 0 306914.0 150105.0 418020.0 -1.0 946
948 0 306804.0 150012.0 417960.0 -1.0 947
949 0 306902.0 150129.0 417900.0 -1.0 948
950 0 306803.0 150035.0 417840.0 -1.0 949
951 0 306875.0 150149.0 417780.0 -1.0 950
952 0 306822.0 150099.0 417720.0 -1.0 951
953 0 306945.0 150166.0 417660.0 -1.0 952
954 0 306901.0 150152.0 417600.0 -1.0 953
955 0 306936.0 150185.0 417540.0 -1.0 954
956 0 306993.0 150263.0 417480.0 -1.0 955
957 0 307019.0 150258.0 417420.0 -1.0 956
958 0 306995.0 150221.0 417360.0 -1.0 957
959 0 307030.0 150273.0 417300.0 -1.0 958
960 0 307042.0 150282.0 417240.0 -1.0 959
961 0 307032.0 150357.0 417180.0 -1.0 960
962 0 306995.0 150332.0 417120.0 -1.0 961
963 0 307009.0 150397.0 417060.0 -1.0 962
964 0 307050.0 150415.0 416940.0 -1.0 963
965 0 307025.0 150375.0 416880.0 -1.0 964
966 0 307291.0 150484.0 416820.0 -1.0 965
967 0 307057.0 150404.0 416760.0 -1.0 966
968 0 307029.0 150368.0 416700.0 -1.0 967
969 0 307061.0 150413.0 416640.0 -1.0 968
970 0 307106.0 150364.0 416580.0 -1.0 969
971 0 307113.0 150373.0 416520.0 -1.0 970
972 0 307122.0 150397.0 416460.0 -1.0 971
973 0 307130.0 150418.0 416400.0 -1.0 972
974 0 307179.0 150396.0 416340.0 -1.0 973
975 0 307230.0 150408.0 416280.0 -1.0 974
976 0 307224.0 150367.0 416220.0 -1.0 975
977 0 307279.0 150430.0 416160.0 -1.0 976
978 0 307273.0 150424.0 416100.0 -1.0 977
979 0 307242.0 150403.0 416040.0 -1.0 978
980 0 307255.0 150483.0 415980.0 -1.0 979
981 0 307182.0 150396.0 415920.0 -1.0 980
982 0 307250.0 150449.0 415860.0 -1.0 981
983 0 307263.0 150324.0 415800.0 -1.0 982
984 0 307268.0 150346.0 415740.0 -1.0 983
985 0 307307.0 150312.0 415680.0 -1.0 984
986 0 307410.0 150317.0 415620.0 -1.0 985
987 0 307381.0 150320.0 415560.0 -1.0 986
988 0 307377.0 150260.0 415500.0 -1.0 987
989 0 307382.0 150348.0 415440.0 -1.0 988
990 0 307343.0 150296.0 415380.0 -1.0 989
991 0 307424.0 150277.0 415320.0 -1.0 990
992 0 307429.0 150253.0 415260.0 -1.0 991
993 0 307477.0 150233.0 415200.0 -1.0 992
994 0 307515.0 150255.0 415140.0 -1.0 993
995 0 307516.0 150251.0 415080.0 -1.0 994
996 0 307538.0 150278.0 415020.0 -1.0 995
997 0 307542.0 150190.0 414960.0 -1.0 996
998 0 307579.0 150276.0 414900.0 -1.0 997
999 0 307571.0 150282.0 414840.0 -1.0 998
1000 0 307639.0 150255.0 414780.0 -1.0 999
1001 0 307709.0 150276.0 414720.0 -1.0 1000
1002 0 307761.0 150303.0 414660.0 -1.0 1001
1003 0 307760.0 150282.0 414600.0 -1.0 1002
1004 0 307818.0 150254.0 414540.0 -1.0 1003
1005 0 307818.0 150299.0 414480.0 -1.0 1004
1006 0 307855.0 150223.0 414420.0 -1.0 1005
1007 0 307878.0 150225.0 414360.0 -1.0 1006
1008 0 307908.0 150227.0 414300.0 -1.0 1007
1009 0 307918.0 150235.0 414240.0 -1.0 1008
1010 0 307907.0 150262.0 414180.0 -1.0 1009
1011 0 307921.0 150243.0 414120.0 -1.0 1010
1012 0 307950.0 150261.0 414060.0 -1.0 1011
1013 0 307971.0 150254.0 414000.0 -1.0 1012
1014 0 307920.0 150190.0 413940.0 -1.0 1013
1015 0 307947.0 150248.0 413880.0 -1.0 1014
1016 0 307907.0 150135.0 413820.0 -1.0 1015
1017 0 307868.0 150229.0 413760.0 -1.0 1016
1018 0 307912.0 150196.0 413700.0 -1.0 1017
1019 0 307879.0 150202.0 413640.0 -1.0 1018
1020 0 307949.0 150159.0 413580.0 -1.0 1019
1021 0 307931.0 150149.0 413520.0 -1.0 1020
1022 0 307899.0 150086.0 413460.0 -1.0 1021
1023 0 307823.0 150045.0 413400.0 -1.0 1022
1024 0 307807.0 150039.0 413340.0 -1.0 1023
1025 0 307808.0 150029.0 413280.0 -1.0 1024
1026 0 307774.0 150008.0 413220.0 -1.0 1025
1027 0 307760.0 149970.0 413160.0 -1.0 1026
1028 0 307788.0 149936.0 413100.0 -1.0 1027
1029 0 307720.0 149885.0 413040.0 -1.0 1028
1030 0 307705.0 149883.0 412980.0 -1.0 1029
1031 0 307705.0 149894.0 412920.0 -1.0 1030
1032 0 307658.0 149841.0 412860.0 -1.0 1031
1033 0 307599.0 149808.0 412800.0 -1.0 1032
1034 0 307577.0 149756.0 412740.0 -1.0 1033
1035 0 307518.0 149793.0 412680.0 -1.0 1034
1036 0 307450.0 149705.0 412620.0 -1.0 1035
1037 0 307409.0 149640.0 412560.0 -1.0 1036
1038 0 307361.0 149646.0 412500.0 -1.0 1037
1039 0 307373.0 149502.0 412440.0 -1.0 1038
1040 0 307326.0 149488.0 412380.0 -1.0 1039
1041 0 307315.0 149452.0 412320.0 -1.0 1040
1042 0 307267.0 149426.0 412260.0 -1.0 1041
1043 0 307328.0 149302.0 412200.0 -1.0 1042
1044 0 307259.0 149323.0 412140.0 -1.0 1043
1045 0 307206.0 149258.0 412080.0 -1.0 1044
1046 0 307200.0 149261.0 412020.0 -1.0 1045
1047 0 307181.0 149209.0 411960.0 -1.0 1046
1048 0 307108.0 149094.0 411900.0 -1.0 1047
1049 0 307167.0 149148.0 411840.0 -1.0 1048
1050 0 307082.0 149032.0 411780.0 -1.0 1049
1051 0 307101.0 149085.0 411720.0 -1.0 1050
1052 0 307089.0 149022.0 411660.0 -1.0 1051
1053 0 307032.0 148969.0 411600.0 -1.0 1052
1054 0 307069.0 148944.0 411540.0 -1.0 1053
1055 0 307087.0 148951.0 411480.0 -1.0 1054
1056 0 307057.0 148926.0 411420.0 -1.0 1055
1057 0 307082.0 148872.0 411360.0 -1.0 1056
1058 0 307057.0 148779.0 411300.0 -1.0 1057
1059 0 307037.0 148732.0 411240.0 -1.0 1058
1060 0 307040.0 148725.0 411180.0 -1.0 1059
1061 0 307062.0 148586.0 411120.0 -1.0 1060
1062 0 307039.0 148582.0 411060.0 -1.0 1061
1063 0 307072.0 148566.0 411000.0 -1.0 1062
1064 0 307066.0 148442.0 410940.0 -1.0 1063
1065 0 307037.0 148476.0 410880.0 -1.0 1064
1066 0 307131.0 148503.0 410820.0 -1.0 1065
1067 0 307101.0 148501.0 410760.0 -1.0 1066
1068 0 307101.0 148457.0 410700.0 -1.0 1067
1069 0 307128.0 148476.0 410640.0 -1.0 1068
1070 0 307151.0 148504.0 410580.0 -1.0 1069
1071 0 307121.0 148430.0 410520.0 -1.0 1070
1072 0 307155.0 148422.0 410460.0 -1.0 1071
1073 0 307170.0 148339.0 410400.0 -1.0 1072
1074 0 307226.0 148289.0 410340.0 -1.0 1073
1075 0 307249.0 148274.0 410280.0 -1.0 1074
1076 0 307271.0 148269.0 410220.0 -1.0 1075
1077 0 307273.0 148298.0 410160.0 -1.0 1076
1078 0 307241.0 148271.0 410100.0 -1.0 1077
1079 0 307267.0 148164.0 410040.0 -1.0 1078
1080 0 307302.0 148189.0 409980.0 -1.0 1079
1081 0 307343.0 148142.0 409920.0 -1.0 1080
1082 0 307315.0 148045.0 409860.0 -1.0 1081
1083 0 307372.0 148056.0 409800.0 -1.0 1082
1084 0 307414.0 148025.0 409740.0 -1.0 1083
1085 0 307418.0 148005.0 409680.0 -1.0 1084
1086 0 307426.0 147928.0 409620.0 -1.0 1085
1087 0 307411.0 147930.0 409560.0 -1.0 1086
1088 0 307369.0 147783.0 409500.0 -1.0 1087
1089 0 307410.0 147913.0 409440.0 -1.0 1088
1090 0 307397.0 147862.0 409380.0 -1.0 1089
1091 0 307447.0 147827.0 409320.0 -1.0 1090
1092 0 307461.0 147811.0 409260.0 -1.0 1091
1093 0 307452.0 147801.0 409200.0 -1.0 1092
1094 0 307374.0 147698.0 409140.0 -1.0 1093
1095 0 307474.0 147747.0 409080.0 -1.0 1094
1096 0 307532.0 147775.0 409020.0 -1.0 1095
1097 0 307515.0 147709.0 408960.0 -1.0 1096
1098 0 307574.0 147728.0 408900.0 -1.0 1097
1099 0 307608.0 147635.0 408840.0 -1.0 1098
1100 0 307625.0 147631.0 408780.0 -1.0 1099
1101 0 307672.0 147564.0 408720.0 -1.0 1100
1102 0 307697.0 147594.0 408660.0 -1.0 1101
1103 0 307677.0 147525.0 408600.0 -1.0 1102
1104 0 307682.0 147512.0 408540.0 -1.0 1103
1105 0 307709.0 147513.0 408480.0 -1.0 1104
1106 0 307680.0 147453.0 408420.0 -1.0 1105
1107 0 307636.0 147419.0 408360.0 -1.0 1106
1108 0 307739.0 147374.0 408300.0 -1.0 1107
1109 0 307668.0 147320.0 408240.0 -1.0 1108
1110 0 307733.0 147329.0 408180.0 -1.0 1109
1111 0 307757.0 147308.0 408120.0 -1.0 1110
1112 0 307734.0 147210.0 408060.0 -1.0 1111
1113 0 307796.0 147184.0 408000.0 -1.0 1112
1114 0 307751.0 147121.0 407940.0 -1.0 1113
1115 0 307855.0 147128.0 407880.0 -1.0 1114
1116 0 307792.0 147063.0 407820.0 -1.0 1115
1117 0 307854.0 147082.0 407760.0 -1.0 1116
1118 0 307840.0 147088.0 407700.0 -1.0 1117
1119 0 307795.0 147002.0 407640.0 -1.0 1118
1120 0 307793.0 146980.0 407580.0 -1.0 1119
1121 0 307783.0 146860.0 407520.0 -1.0 1120
1122 0 307840.0 146852.0 407460.0 -1.0 1121
1123 0 307832.0 146808.0 407400.0 -1.0 1122
1124 0 307841.0 146793.0 407340.0 -1.0 1123
1125 0 307824.0 146800.0 407280.0 -1.0 1124
1126 0 307824.0 146767.0 407220.0 -1.0 1125
1127 0 307875.0 146745.0 407160.0 -1.0 1126
1128 0 307806.0 146688.0 407100.0 -1.0 1127
1129 0 307834.0 146677.0 407040.0 -1.0 1128
1130 0 307850.0 146671.0 406980.0 -1.0 1129
1131 0 307871.0 146696.0 406920.0 -1.0 1130
1132 0 307874.0 146641.0 406860.0 -1.0 1131
1133 0 307944.0 146669.0 406800.0 -1.0 1132
1134 0 307890.0 146615.0 406740.0 -1.0 1133
1135 0 307933.0 146588.0 406680.0 -1.0 1134
1136 0 307963.0 146544.0 406620.0 -1.0 1135
1137 0 307920.0 146519.0 406560.0 -1.0 1136
1138 0 307941.0 146483.0 406500.0 -1.0 1137
1139 0 308000.0 146487.0 406440.0 -1.0 1138
1140 0 307995.0 146394.0 406380.0 -1.0 1139
1141 0 308001.0 146346.0 406320.0 -1.0 1140
1142 0 307995.0 146318.0 406260.0 -1.0 1141
1143 0 308001.0 146308.0 406200.0 -1.0 1142
1144 0 308051.0 146263.0 406140.0 -1.0 1143
1145 0 308031.0 146245.0 406080.0 -1.0 1144
1146 0 308063.0 146207.0 406020.0 -1.0 1145
1147 0 308080.0 146166.0 405960.0 -1.0 1146
1148 0 308117.0 146170.0 405900.0 -1.0 1147
1149 0 308119.0 146154.0 405840.0 -1.0 1148
1150 0 308102.0 146108.0 405780.0 -1.0 1149
1151 0 308083.0 146027.0 405720.0 -1.0 1150
1152 0 308092.0 146050.0 405660.0 -1.0 1151
1153 0 308116.0 146062.0 405600.0 -1.0 1152
1154 0 308092.0 145970.0 405540.0 -1.0 1153
1155 0 308114.0 145961.0 405480.0 -1.0 1154
1156 0 308049.0 145882.0 405420.0 -1.0 1155
1157 0 308110.0 145886.0 405360.0 -1.0 1156
1158 0 308004.0 145722.0 405300.0 -1.0 1157
1159 0 308105.0 145819.0 405240.0 -1.0 1158
1160 0 308065.0 145783.0 405180.0 -1.0 1159
1161 0 308080.0 145704.0 405120.0 -1.0 1160
1162 0 307974.0 145634.0 405060.0 -1.0 1161
1163 0 307919.0 145589.0 405000.0 -1.0 1162
1164 0 307979.0 145608.0 404940.0 -1.0 1163
1165 0 307947.0 145561.0 404880.0 -1.0 1164
1166 0 307947.0 145542.0 404820.0 -1.0 1165
1167 0 307920.0 145466.0 404760.0 -1.0 1166
1168 0 307899.0 145452.0 404700.0 -1.0 1167
1169 0 307853.0 145442.0 404640.0 -1.0 1168
1170 0 307932.0 145361.0 404580.0 -1.0 1169
1171 0 307893.0 145342.0 404520.0 -1.0 1170
1172 0 307893.0 145304.0 404460.0 -1.0 1171
1173 0 307901.0 145304.0 404400.0 -1.0 1172
1174 0 307891.0 145242.0 404340.0 -1.0 1173
1175 0 307906.0 145253.0 404280.0 -1.0 1174
1176 0 307891.0 145236.0 404220.0 -1.0 1175
1177 0 307927.0 145221.0 404160.0 -1.0 1176
1178 0 307880.0 145147.0 404100.0 -1.0 1177
1179 0 307863.0 145163.0 404040.0 -1.0 1178
1180 0 307859.0 145093.0 403980.0 -1.0 1179
1181 0 307862.0 145102.0 403920.0 -1.0 1180
1182 0 307848.0 145124.0 403860.0 -1.0 1181
1183 0 307897.0 145110.0 403800.0 -1.0 1182
1184 0 307867.0 145127.0 403740.0 -1.0 1183
1185 0 307866.0 145100.0 403680.0 -1.0 1184
1186 0 307863.0 145060.0 403620.0 -1.0 1185
1187 0 307880.0 145068.0 403560.0 -1.0 1186
1188 0 307856.0 145062.0 403500.0 -1.0 1187
1189 0 307872.0 145080.0 403440.0 -1.0 1188
1190 0 307798.0 144928.0 403380.0 -1.0 1189
1191 0 307872.0 145019.0 403320.0 -1.0 1190
1192 0 307861.0 144986.0 403260.0 -1.0 1191
1193 0 307867.0 144941.0 403200.0 -1.0 1192
1194 0 307823.0 144920.0 403140.0 -1.0 1193
1195 0 307842.0 144907.0 403080.0 -1.0 1194
1196 0 307858.0 144872.0 403020.0 -1.0 1195
1197 0 307892.0 144885.0 402960.0 -1.0 1196
1198 0 307861.0 144874.0 402900.0 -1.0 1197
1199 0 307855.0 144836.0 402840.0 -1.0 1198
1200 0 307856.0 144831.0 402780.0 -1.0 1199
1201 0 307862.0 144824.0 402720.0 -1.0 1200
1202 0 307878.0 144837.0 402660.0 -1.0 1201
1203 0 307833.0 144831.0 402600.0 -1.0 1202
1204 0 307902.0 144848.0 402540.0 -1.0 1203
1205 0 307831.0 144812.0 402420.0 -1.0 1204
1206 0 307810.0 144801.0 402300.0 -1.0 1205
1207 0 307808.0 144761.0 402240.0 -1.0 1206
1208 0 307681.0 144755.0 402180.0 -1.0 1207
1209 0 307775.0 144752.0 402120.0 -1.0 1208
1210 0 307762.0 144707.0 402060.0 -1.0 1209
1211 0 307744.0 144715.0 402000.0 -1.0 1210
1212 0 307754.0 144713.0 401940.0 -1.0 1211
1213 0 307723.0 144744.0 401880.0 -1.0 1212
1214 0 307727.0 144696.0 401820.0 -1.0 1213
1215 0 307802.0 144717.0 401760.0 -1.0 1214
1216 0 307800.0 144705.0 401700.0 -1.0 1215
1217 0 307753.0 144685.0 401640.0 -1.0 1216
1218 0 307771.0 144663.0 401580.0 -1.0 1217
1219 0 307744.0 144629.0 401520.0 -1.0 1218
1220 0 307779.0 144610.0 401460.0 -1.0 1219
1221 0 307822.0 144640.0 401400.0 -1.0 1220
1222 0 307758.0 144611.0 401340.0 -1.0 1221
1223 0 307754.0 144540.0 401280.0 -1.0 1222
1224 0 307760.0 144593.0 401220.0 -1.0 1223
1225 0 307739.0 144604.0 401160.0 -1.0 1224
1226 0 307734.0 144692.0 401100.0 -1.0 1225
1227 0 307716.0 144650.0 401040.0 -1.0 1226
1228 0 307741.0 144612.0 400980.0 -1.0 1227
1229 0 307721.0 144589.0 400920.0 -1.0 1228
1230 0 307784.0 144639.0 400860.0 -1.0 1229
1231 0 307722.0 144632.0 400800.0 -1.0 1230
1232 0 307811.0 144646.0 400740.0 -1.0 1231
1233 0 307672.0 144634.0 400680.0 -1.0 1232
1234 0 307831.0 144655.0 400620.0 -1.0 1233
1235 0 307747.0 144632.0 400560.0 -1.0 1234
1236 0 307747.0 144528.0 400500.0 -1.0 1235
1237 0 307734.0 144564.0 400440.0 -1.0 1236
1238 0 307715.0 144578.0 400380.0 -1.0 1237
1239 0 307678.0 144527.0 400320.0 -1.0 1238
1240 0 307705.0 144509.0 400260.0 -1.0 1239
1241 0 307651.0 144507.0 400200.0 -1.0 1240
1242 0 307684.0 144483.0 400140.0 -1.0 1241
1243 0 307686.0 144520.0 400080.0 -1.0 1242
1244 0 307583.0 144557.0 400020.0 -1.0 1243
1245 0 307597.8 144509.06 399960.0 -1.0 1244
1246 0 310828.0 166920.0 475140.0 -1.0 1247
1247 0 310845.0 166947.0 475200.0 -1.0 1248
1248 0 310868.0 166958.0 475260.0 -1.0 1249
1249 0 310859.0 167000.0 475320.0 -1.0 1250
1250 0 310891.0 166988.0 475380.0 -1.0 1251
1251 0 310926.0 167000.0 475440.0 -1.0 1252
1252 0 310941.0 166995.0 475500.0 -1.0 1253
1253 0 311010.0 167056.0 475560.0 -1.0 1254
1254 0 311038.0 167011.0 475620.0 -1.0 1255
1255 0 311125.0 167026.0 475680.0 -1.0 1256
1256 0 311079.0 167035.0 475740.0 -1.0 1257
1257 0 311205.0 167088.0 475800.0 -1.0 1258
1258 0 311182.0 167115.0 475860.0 -1.0 1259
1259 0 311219.0 167100.0 475920.0 -1.0 1260
1260 0 311215.0 167112.0 475980.0 -1.0 1261
1261 0 311292.0 167109.0 476040.0 -1.0 1262
1262 0 311271.0 167066.0 476100.0 -1.0 1263
1263 0 311330.0 167077.0 476160.0 -1.0 1264
1264 0 311342.0 167057.0 476220.0 -1.0 1265
1265 0 311333.0 167028.0 476280.0 -1.0 1266
1266 0 311398.0 167055.0 476340.0 -1.0 1267
1267 0 311405.0 167072.0 476400.0 -1.0 1268
1268 0 311439.0 167034.0 476460.0 -1.0 1269
1269 0 311419.0 166957.0 476520.0 -1.0 1270
1270 0 311509.0 166989.0 476580.0 -1.0 1271
1271 0 311500.0 166997.0 476640.0 -1.0 1272
1272 0 311585.0 166985.0 476700.0 -1.0 1273
1273 0 311613.0 166950.0 476760.0 -1.0 1274
1274 0 311641.0 166973.0 476820.0 -1.0 1275
1275 0 311645.0 166915.0 476880.0 -1.0 1276
1276 0 311674.0 166942.0 476940.0 -1.0 1277
1277 0 311664.0 166862.0 477000.0 -1.0 1278
1278 0 311741.0 166911.0 477060.0 -1.0 1279
1279 0 311759.0 166917.0 477120.0 -1.0 1280
1280 0 311814.0 166952.0 477180.0 -1.0 1281
1281 0 311805.0 166928.0 477240.0 -1.0 1282
1282 0 311902.0 166877.0 477300.0 -1.0 1283
1283 0 311939.0 166812.0 477360.0 -1.0 1284
1284 0 312000.0 166789.0 477420.0 -1.0 1285
1285 0 311996.0 166744.0 477480.0 -1.0 1286
1286 0 312088.0 166762.0 477540.0 -1.0 1287
1287 0 312087.0 166737.0 477600.0 -1.0 1288
1288 0 312082.0 166677.0 477660.0 -1.0 1289
1289 0 312141.0 166694.0 477720.0 -1.0 1290
1290 0 312131.0 166599.0 477780.0 -1.0 1291
1291 0 312176.0 166658.0 477840.0 -1.0 1292
1292 0 312201.0 166654.0 477960.0 -1.0 1293
1293 0 312277.0 166676.0 478080.0 -1.0 1294
1294 0 312260.0 166708.0 478200.0 -1.0 1295
1295 0 312175.0 166671.0 478260.0 -1.0 1296
1296 0 312232.0 166668.0 478320.0 -1.0 1297
1297 0 312196.0 166751.0 478380.0 -1.0 1298
1298 0 312265.0 166703.0 478440.0 -1.0 1299
1299 0 312253.0 166661.0 478500.0 -1.0 1300
1300 0 312297.0 166691.0 478560.0 -1.0 1301
1301 0 312273.0 166647.0 478620.0 -1.0 1302
1302 0 312269.0 166666.0 478680.0 -1.0 1303
1303 0 312308.0 166659.0 478740.0 -1.0 1304
1304 0 312246.0 166659.0 478800.0 -1.0 1305
1305 0 312292.0 166716.0 478860.0 -1.0 1306
1306 0 312300.0 166720.0 478920.0 -1.0 1307
1307 0 312320.0 166726.0 478980.0 -1.0 1308
1308 0 312332.0 166754.0 479040.0 -1.0 1309
1309 0 312417.0 166712.0 479100.0 -1.0 1310
1310 0 312430.0 166799.0 479160.0 -1.0 1311
1311 0 312510.0 166743.0 479220.0 -1.0 1312
1312 0 312491.0 166766.0 479280.0 -1.0 1313
1313 0 312524.0 166751.0 479340.0 -1.0 1314
1314 0 312525.0 166784.0 479400.0 -1.0 1315
1315 0 312530.0 166827.0 479460.0 -1.0 1316
1316 0 312563.0 166839.0 479520.0 -1.0 1317
1317 0 312596.0 166822.0 479580.0 -1.0 1318
1318 0 312596.0 166848.0 479640.0 -1.0 1319
1319 0 312612.0 166812.0 479700.0 -1.0 1320
1320 0 312636.0 166824.0 479760.0 -1.0 1321
1321 0 312634.0 166780.0 479820.0 -1.0 1322
1322 0 312636.0 166843.0 479880.0 -1.0 1323
1323 0 312635.0 166823.0 479940.0 -1.0 1324
1324 0 312695.0 166846.0 480000.0 -1.0 1325
1325 0 312631.0 166829.0 480060.0 -1.0 1326
1326 0 312750.0 166852.0 480120.0 -1.0 1327
1327 0 312668.0 166848.0 480180.0 -1.0 1328
1328 0 312730.0 166839.0 480240.0 -1.0 1329
1329 0 312714.0 166829.0 480300.0 -1.0 1330
1330 0 312729.0 166833.0 480360.0 -1.0 1331
1331 0 312654.0 166792.0 480420.0 -1.0 1332
1332 0 312693.0 166783.0 480480.0 -1.0 1333
1333 0 312707.0 166811.0 480540.0 -1.0 1334
1334 0 312647.0 166793.0 480600.0 -1.0 1335
1335 0 312671.0 166815.0 480660.0 -1.0 1336
1336 0 312655.0 166765.0 480780.0 -1.0 1337
1337 0 312658.0 166793.0 480840.0 -1.0 1338
1338 0 312604.0 166722.0 480900.0 -1.0 1339
1339 0 312645.0 166763.0 480960.0 -1.0 1340
1340 0 312582.0 166721.0 481020.0 -1.0 1341
1341 0 312648.0 166721.0 481080.0 -1.0 1342
1342 0 312644.0 166779.0 481200.0 -1.0 1343
1343 0 312590.0 166729.0 481260.0 -1.0 1344
1344 0 312599.0 166746.0 481320.0 -1.0 1345
1345 0 312618.0 166764.0 481380.0 -1.0 1346
1346 0 312591.0 166719.0 481440.0 -1.0 1347
1347 0 312563.0 166765.0 481500.0 -1.0 2413
1348 0 331238.0 151261.0 524220.0 -1.0 1349
1349 0 331226.0 151226.0 524280.0 -1.0 1350
1350 0 331238.0 151183.0 524340.0 -1.0 1351
1351 0 331207.0 151111.0 524400.0 -1.0 1352
1352 0 331277.0 151134.0 524460.0 -1.0 1353
1353 0 331287.0 151043.0 524520.0 -1.0 1354
1354 0 331323.0 151092.0 524580.0 -1.0 1355
1355 0 331333.0 151045.0 524640.0 -1.0 1356
1356 0 331371.0 151072.0 524700.0 -1.0 1357
1357 0 331358.0 151035.0 524760.0 -1.0 1358
1358 0 331359.0 151010.0 524820.0 -1.0 1359
1359 0 331384.0 151042.0 524880.0 -1.0 1360
1360 0 331353.0 150916.0 524940.0 -1.0 1361
1361 0 331384.0 150903.0 525000.0 -1.0 1362
1362 0 331347.0 150827.0 525060.0 -1.0 1363
1363 0 331383.0 150803.0 525120.0 -1.0 1364
1364 0 331325.0 150712.0 525180.0 -1.0 1365
1365 0 331321.0 150679.0 525240.0 -1.0 1366
1366 0 331331.0 150616.0 525300.0 -1.0 1367
1367 0 331422.0 150604.0 525360.0 -1.0 1368
1368 0 331292.0 150541.0 525420.0 -1.0 1369
1369 0 331428.0 150567.0 525480.0 -1.0 1370
1370 0 331461.0 150456.0 525540.0 -1.0 1371
1371 0 331429.0 150419.0 525660.0 -1.0 1372
1372 0 330928.0 150455.0 525720.0 -1.0 1373
1373 0 331434.0 150472.0 525780.0 -1.0 1374
1374 0 331465.0 150277.0 525840.0 -1.0 1375
1375 0 331524.0 150334.0 525900.0 -1.0 1376
1376 0 331528.0 150346.0 525960.0 -1.0 1377
1377 0 331469.0 150202.0 526020.0 -1.0 1378
1378 0 331484.0 150202.0 526080.0 -1.0 1379
1379 0 331467.0 150146.0 526140.0 -1.0 1380
1380 0 331503.0 150089.0 526200.0 -1.0 1381
1381 0 331472.0 150048.0 526260.0 -1.0 1382
1382 0 331464.0 150002.0 526320.0 -1.0 1383
1383 0 331466.0 149926.0 526380.0 -1.0 1384
1384 0 331511.0 149867.0 526440.0 -1.0 1385
1385 0 331485.0 149901.0 526500.0 -1.0 1386
1386 0 331472.0 149833.0 526560.0 -1.0 1387
1387 0 331486.0 149868.0 526620.0 -1.0 1388
1388 0 331455.0 149778.0 526680.0 -1.0 1389
1389 0 331409.0 149687.0 526740.0 -1.0 1390
1390 0 331400.0 149664.0 526800.0 -1.0 1391
1391 0 331393.0 149677.0 526860.0 -1.0 1392
1392 0 331367.0 149699.0 526920.0 -1.0 1393
1393 0 331330.0 149627.0 526980.0 -1.0 1394
1394 0 331295.0 149589.0 527040.0 -1.0 1395
1395 0 331309.0 149576.0 527100.0 -1.0 1396
1396 0 331345.0 149494.0 527160.0 -1.0 1397
1397 0 331278.0 149414.0 527220.0 -1.0 1398
1398 0 331258.0 149444.0 527280.0 -1.0 1399
1399 0 331233.0 149259.0 527340.0 -1.0 1400
1400 0 331210.0 149286.0 527460.0 -1.0 1401
1401 0 331210.0 149190.0 527520.0 -1.0 1402
1402 0 331153.0 149154.0 527580.0 -1.0 1403
1403 0 331157.0 149043.0 527640.0 -1.0 1404
1404 0 331155.0 149013.0 527700.0 -1.0 1405
1405 0 331083.0 148960.0 527760.0 -1.0 1406
1406 0 331098.0 148963.0 527820.0 -1.0 1407
1407 0 331074.0 148911.0 527880.0 -1.0 1408
1408 0 331045.0 148834.0 527940.0 -1.0 1409
1409 0 331040.0 148796.0 528000.0 -1.0 1410
1410 0 330938.0 148802.0 528060.0 -1.0 1411
1411 0 330907.0 148763.0 528120.0 -1.0 1412
1412 0 330919.0 148769.0 528180.0 -1.0 1413
1413 0 330812.0 148666.0 528240.0 -1.0 1414
1414 0 330867.0 148698.0 528300.0 -1.0 1415
1415 0 330754.0 148607.0 528360.0 -1.0 1416
1416 0 330862.0 148618.0 528420.0 -1.0 1417
1417 0 330818.0 148542.0 528480.0 -1.0 1418
1418 0 330827.0 148490.0 528540.0 -1.0 1419
1419 0 330752.0 148399.0 528600.0 -1.0 1420
1420 0 330793.0 148310.0 528660.0 -1.0 1421
1421 0 330720.0 148249.0 528720.0 -1.0 1422
1422 0 330692.0 148265.0 528780.0 -1.0 1423
1423 0 330713.0 148171.0 528840.0 -1.0 1424
1424 0 330656.0 148097.0 528900.0 -1.0 1425
1425 0 330646.0 148122.0 528960.0 -1.0 1426
1426 0 330673.0 148033.0 529020.0 -1.0 1427
1427 0 330673.0 148056.0 529080.0 -1.0 1428
1428 0 330689.0 148016.0 529140.0 -1.0 1429
1429 0 330637.0 147946.0 529200.0 -1.0 1430
1430 0 330685.0 147925.0 529260.0 -1.0 1431
1431 0 330631.0 147877.0 529320.0 -1.0 1432
1432 0 330656.0 147837.0 529380.0 -1.0 1433
1433 0 330724.0 147873.0 529440.0 -1.0 1434
1434 0 330683.0 147828.0 529500.0 -1.0 1435
1435 0 330710.0 147785.0 529560.0 -1.0 1436
1436 0 330722.0 147716.0 529620.0 -1.0 1437
1437 0 330749.0 147685.0 529680.0 -1.0 1438
1438 0 330652.0 147584.0 529740.0 -1.0 1439
1439 0 330698.0 147575.0 529800.0 -1.0 1440
1440 0 330599.0 147501.0 529860.0 -1.0 1441
1441 0 330532.0 147459.0 529920.0 -1.0 1442
1442 0 330554.0 147435.0 529980.0 -1.0 1443
1443 0 330474.0 147399.0 530040.0 -1.0 1444
1444 0 330572.0 147395.0 530100.0 -1.0 1445
1445 0 330508.0 147313.0 530160.0 -1.0 1446
1446 0 330556.0 147361.0 530220.0 -1.0 1447
1447 0 330563.0 147299.0 530280.0 -1.0 1448
1448 0 330584.0 147280.0 530340.0 -1.0 1449
1449 0 330578.0 147285.0 530400.0 -1.0 1450
1450 0 330607.0 147269.0 530460.0 -1.0 1451
1451 0 330573.0 147105.0 530520.0 -1.0 1452
1452 0 330562.0 147075.0 530580.0 -1.0 1453
1453 0 330602.0 147000.0 530640.0 -1.0 1454
1454 0 330604.0 146960.0 530700.0 -1.0 1455
1455 0 330604.0 146895.0 530760.0 -1.0 1456
1456 0 330647.0 146830.0 530820.0 -1.0 1457
1457 0 330665.0 146782.0 530880.0 -1.0 1458
1458 0 330659.0 146757.0 530940.0 -1.0 1459
1459 0 330695.0 146559.0 531000.0 -1.0 1460
1460 0 330772.0 146486.0 531060.0 -1.0 1461
1461 0 330757.0 146357.0 531120.0 -1.0 1462
1462 0 330785.0 146319.0 531180.0 -1.0 1463
1463 0 330803.0 146172.0 531240.0 -1.0 1464
1464 0 330878.0 146074.0 531300.0 -1.0 1465
1465 0 330814.0 145958.0 531360.0 -1.0 1466
1466 0 330876.0 145921.0 531420.0 -1.0 1467
1467 0 330759.0 145746.0 531480.0 -1.0 1468
1468 0 330804.0 145694.0 531540.0 -1.0 1469
1469 0 330722.0 145591.0 531600.0 -1.0 1470
1470 0 330741.0 145542.0 531660.0 -1.0 1471
1471 0 330692.0 145242.0 531720.0 -1.0 1472
1472 0 330755.0 145109.0 531780.0 -1.0 1473
1473 0 330756.0 145043.0 531840.0 -1.0 1474
1474 0 330797.03 144931.9 531900.0 -1.0 1475
1475 0 330766.0 144856.0 531960.0 -1.0 1957
1476 0 331239.0 151344.0 524160.0 -1.0 1348
1477 0 331216.0 151349.0 524100.0 -1.0 1476
1478 0 331188.0 151367.0 524040.0 -1.0 1477
1479 0 331220.0 151376.0 523980.0 -1.0 1478
1480 0 331188.0 151423.0 523920.0 -1.0 1479
1481 0 331158.0 151514.0 523860.0 -1.0 1480
1482 0 331187.0 151504.0 523800.0 -1.0 1481
1483 0 331200.0 151593.0 523740.0 -1.0 1482
1484 0 331171.0 151594.0 523680.0 -1.0 1483
1485 0 331146.0 151638.0 523620.0 -1.0 1484
1486 0 331223.0 151713.0 523560.0 -1.0 1485
1487 0 331151.0 151775.0 523500.0 -1.0 1486
1488 0 331054.0 151767.0 523440.0 -1.0 1487
1489 0 331035.0 151921.0 523380.0 -1.0 1488
1490 0 330952.0 151931.0 523320.0 -1.0 1489
1491 0 330916.0 151959.0 523260.0 -1.0 1490
1492 0 330929.0 152091.0 523200.0 -1.0 1491
1493 0 330851.0 152092.0 523140.0 -1.0 1492
1494 0 330866.0 152216.0 523080.0 -1.0 1493
1495 0 330854.0 152308.0 523020.0 -1.0 1494
1496 0 330785.0 152407.0 522960.0 -1.0 1495
1497 0 330789.0 152446.0 522900.0 -1.0 1496
1498 0 330821.0 152545.0 522840.0 -1.0 1497
1499 0 330778.0 152565.0 522780.0 -1.0 1498
1500 0 330757.0 152532.0 522720.0 -1.0 1499
1501 0 330713.0 152766.0 522660.0 -1.0 1500
1502 0 330735.0 152821.0 522600.0 -1.0 1501
1503 0 330643.0 152886.0 522540.0 -1.0 1502
1504 0 330692.0 152990.0 522480.0 -1.0 1503
1505 0 330648.0 153067.0 522420.0 -1.0 1504
1506 0 330628.0 153140.0 522360.0 -1.0 1505
1507 0 330609.0 153253.0 522300.0 -1.0 1506
1508 0 330571.0 153295.0 522240.0 -1.0 1507
1509 0 330538.0 153343.0 522180.0 -1.0 1508
1510 0 330475.0 153291.0 522120.0 -1.0 1509
1511 0 330477.0 153393.0 522060.0 -1.0 1510
1512 0 330423.0 153402.0 522000.0 -1.0 1511
1513 0 330413.0 153424.0 521940.0 -1.0 1512
1514 0 330423.0 153411.0 521880.0 -1.0 1513
1515 0 330339.0 153432.0 521820.0 -1.0 1514
1516 0 330389.0 153446.0 521760.0 -1.0 1515
1517 0 330317.0 153473.0 521700.0 -1.0 1516
1518 0 330287.0 153446.0 521640.0 -1.0 1517
1519 0 330225.0 153445.0 521580.0 -1.0 1518
1520 0 330255.0 153543.0 521520.0 -1.0 1519
1521 0 330206.0 153516.0 521460.0 -1.0 1520
1522 0 330259.0 153568.0 521400.0 -1.0 1521
1523 0 330236.0 153550.0 521340.0 -1.0 1522
1524 0 330192.0 153649.0 521280.0 -1.0 1523
1525 0 330171.0 153702.0 521160.0 -1.0 1524
1526 0 330164.0 153685.0 521100.0 -1.0 1525
1527 0 330154.0 153652.0 521040.0 -1.0 1526
1528 0 330123.0 153736.0 520980.0 -1.0 1527
1529 0 330132.0 153648.0 520920.0 -1.0 1528
1530 0 330187.0 153750.0 520860.0 -1.0 1529
1531 0 329976.0 153676.0 520800.0 -1.0 1530
1532 0 330124.0 153714.0 520740.0 -1.0 1531
1533 0 330055.0 153775.0 520680.0 -1.0 1532
1534 0 330029.0 153817.0 520620.0 -1.0 1533
1535 0 329924.0 153763.0 520560.0 -1.0 1534
1536 0 329959.0 153811.0 520500.0 -1.0 1535
1537 0 329903.0 153904.0 520380.0 -1.0 1536
1538 0 329861.0 153880.0 520320.0 -1.0 1537
1539 0 329876.0 153969.0 520260.0 -1.0 1538
1540 0 329742.0 153926.0 520200.0 -1.0 1539
1541 0 329754.0 154045.0 520140.0 -1.0 1540
1542 0 329783.0 154032.0 520080.0 -1.0 1541
1543 0 329734.0 154105.0 520020.0 -1.0 1542
1544 0 329648.0 154164.0 519960.0 -1.0 1543
1545 0 329628.0 154224.0 519900.0 -1.0 1544
1546 0 329578.0 154164.0 519840.0 -1.0 1545
1547 0 329523.0 154257.0 519780.0 -1.0 1546
1548 0 329433.0 154302.0 519720.0 -1.0 1547
1549 0 329277.0 154302.0 519660.0 -1.0 1548
1550 0 329126.0 154397.0 519540.0 -1.0 1549
1551 0 329038.0 154409.0 519480.0 -1.0 1550
1552 0 328964.0 154339.0 519420.0 -1.0 1551
1553 0 329011.0 154409.0 519360.0 -1.0 1552
1554 0 328874.0 154378.0 519300.0 -1.0 1553
1555 0 328888.0 154414.0 519240.0 -1.0 1554
1556 0 328892.0 154403.0 519180.0 -1.0 1555
1557 0 328934.0 154421.0 519120.0 -1.0 1556
1558 0 328856.0 154529.0 519060.0 -1.0 1557
1559 0 328895.0 154523.0 519000.0 -1.0 1558
1560 0 328821.0 154579.0 518940.0 -1.0 1559
1561 0 328805.0 154586.0 518880.0 -1.0 1560
1562 0 328728.0 154599.0 518820.0 -1.0 1561
1563 0 328659.0 154604.0 518760.0 -1.0 1562
1564 0 328744.0 154645.0 518700.0 -1.0 1563
1565 0 328651.0 154658.0 518640.0 -1.0 1564
1566 0 328532.0 154632.0 518580.0 -1.0 1565
1567 0 328522.0 154666.0 518520.0 -1.0 1566
1568 0 328498.0 154671.0 518460.0 -1.0 1567
1569 0 328436.0 154641.0 518400.0 -1.0 1568
1570 0 328383.0 154622.0 518340.0 -1.0 1569
1571 0 328359.0 154646.0 518280.0 -1.0 1570
1572 0 328354.0 154684.0 518220.0 -1.0 1571
1573 0 328311.0 154646.0 518160.0 -1.0 1572
1574 0 328277.0 154697.0 518100.0 -1.0 1573
1575 0 328198.0 154620.0 518040.0 -1.0 1574
1576 0 328185.0 154664.0 517980.0 -1.0 1575
1577 0 328178.0 154611.0 517920.0 -1.0 1576
1578 0 328167.0 154650.0 517860.0 -1.0 1577
1579 0 328144.0 154679.0 517800.0 -1.0 1578
1580 0 328086.0 154675.0 517740.0 -1.0 1579
1581 0 328043.0 154694.0 517680.0 -1.0 1580
1582 0 328043.0 154705.0 517620.0 -1.0 1581
1583 0 327961.0 154736.0 517560.0 -1.0 1582
1584 0 327890.0 154714.0 517500.0 -1.0 1583
1585 0 327849.0 154733.0 517440.0 -1.0 1584
1586 0 327795.0 154727.0 517380.0 -1.0 1585
1587 0 327636.0 154685.0 517320.0 -1.0 1586
1588 0 327583.0 154677.0 517260.0 -1.0 1587
1589 0 327492.0 154690.0 517200.0 -1.0 1588
1590 0 327410.0 154773.0 517140.0 -1.0 1589
1591 0 327226.0 154736.0 517080.0 -1.0 1590
1592 0 327059.0 154693.0 517020.0 -1.0 1591
1593 0 327053.0 154686.0 516960.0 -1.0 1592
1594 0 326937.0 154674.0 516900.0 -1.0 1593
1595 0 326875.0 154705.0 516840.0 -1.0 1594
1596 0 326819.0 154688.0 516780.0 -1.0 1595
1597 0 326766.0 154639.0 516720.0 -1.0 1596
1598 0 326873.0 154682.0 516660.0 -1.0 1597
1599 0 326656.0 154597.0 516600.0 -1.0 1598
1600 0 326635.0 154595.0 516540.0 -1.0 1599
1601 0 326616.0 154583.0 516480.0 -1.0 1600
1602 0 326594.0 154529.0 516420.0 -1.0 1601
1603 0 326586.0 154486.0 516360.0 -1.0 1602
1604 0 326647.0 154608.0 516300.0 -1.0 1603
1605 0 326616.0 154529.0 516240.0 -1.0 1604
1606 0 326657.0 154574.0 516180.0 -1.0 1605
1607 0 326654.0 154571.0 516120.0 -1.0 1606
1608 0 326636.0 154609.0 516060.0 -1.0 1607
1609 0 326641.0 154593.0 516000.0 -1.0 1608
1610 0 326608.0 154583.0 515940.0 -1.0 1609
1611 0 326629.0 154537.0 515880.0 -1.0 1610
1612 0 326388.0 154476.0 515820.0 -1.0 1611
1613 0 326604.0 154575.0 515760.0 -1.0 1612
1614 0 326513.0 154557.0 515640.0 -1.0 1613
1615 0 326576.0 154561.0 515580.0 -1.0 1614
1616 0 326468.0 154522.0 515520.0 -1.0 1615
1617 0 326171.0 154324.0 515460.0 -1.0 1616
1618 0 326435.0 154533.0 515400.0 -1.0 1617
1619 0 326366.0 154520.0 515340.0 -1.0 1618
1620 0 326331.0 154494.0 515280.0 -1.0 1619
1621 0 326281.0 154450.0 515220.0 -1.0 1620
1622 0 326286.0 154466.0 515160.0 -1.0 1621
1623 0 326274.0 154412.0 515100.0 -1.0 1622
1624 0 326273.0 154400.0 515040.0 -1.0 1623
1625 0 326219.0 154418.0 514980.0 -1.0 1624
1626 0 326187.0 154348.0 514920.0 -1.0 1625
1627 0 326232.0 154409.0 514860.0 -1.0 1626
1628 0 326149.0 154356.0 514800.0 -1.0 1627
1629 0 326150.0 154344.0 514740.0 -1.0 1628
1630 0 326013.0 154228.0 514680.0 -1.0 1629
1631 0 326039.0 154262.0 514620.0 -1.0 1630
1632 0 326006.0 154277.0 514560.0 -1.0 1631
1633 0 325991.0 154199.0 514500.0 -1.0 1632
1634 0 325945.0 154290.0 514440.0 -1.0 1633
1635 0 325924.0 154208.0 514380.0 -1.0 1634
1636 0 325896.0 154282.0 514320.0 -1.0 1635
1637 0 325893.0 154269.0 514260.0 -1.0 1636
1638 0 325842.0 154348.0 514200.0 -1.0 1637
1639 0 325852.0 154359.0 514140.0 -1.0 1638
1640 0 325839.0 154380.0 514080.0 -1.0 1639
1641 0 325801.0 154314.0 514020.0 -1.0 1640
1642 0 325848.0 154355.0 513960.0 -1.0 1641
1643 0 325857.0 154350.0 513900.0 -1.0 1642
1644 0 325827.0 154312.0 513840.0 -1.0 1643
1645 0 325866.0 154377.0 513780.0 -1.0 1644
1646 0 325795.0 154296.0 513720.0 -1.0 1645
1647 0 325831.0 154401.0 513660.0 -1.0 1646
1648 0 325782.0 154247.0 513600.0 -1.0 1647
1649 0 325850.0 154346.0 513540.0 -1.0 1648
1650 0 325877.0 154371.0 513480.0 -1.0 1649
1651 0 325901.0 154433.0 513420.0 -1.0 1650
1652 0 325861.0 154428.0 513360.0 -1.0 1651
1653 0 325852.0 154471.0 513300.0 -1.0 1652
1654 0 325850.0 154504.0 513240.0 -1.0 1653
1655 0 325794.0 154494.0 513180.0 -1.0 1654
1656 0 325823.0 154566.0 513120.0 -1.0 1655
1657 0 325751.0 154471.0 513060.0 -1.0 1656
1658 0 325727.0 154559.0 513000.0 -1.0 1657
1659 0 325638.0 154577.0 512940.0 -1.0 1658
1660 0 325696.0 154703.0 512880.0 -1.0 1659
1661 0 325232.0 154528.0 512820.0 -1.0 1660
1662 0 325490.0 154700.0 512760.0 -1.0 1661
1663 0 325508.0 154713.0 512700.0 -1.0 1662
1664 0 325449.0 154695.0 512640.0 -1.0 1663
1665 0 325114.0 154517.0 512580.0 -1.0 1664
1666 0 325408.0 154662.0 512520.0 -1.0 1665
1667 0 325379.0 154627.0 512460.0 -1.0 1666
1668 0 325376.0 154624.0 512400.0 -1.0 1667
1669 0 325395.0 154619.0 512340.0 -1.0 1668
1670 0 325226.0 154511.0 512280.0 -1.0 1669
1671 0 325186.0 154572.0 512220.0 -1.0 1670
1672 0 325116.0 154550.0 512160.0 -1.0 1671
1673 0 325105.0 154534.0 512100.0 -1.0 1672
1674 0 325002.0 154554.0 512040.0 -1.0 1673
1675 0 324940.0 154601.0 511980.0 -1.0 1674
1676 0 324805.0 154622.0 511920.0 -1.0 1675
1677 0 324787.0 154667.0 511860.0 -1.0 1676
1678 0 324553.0 154581.0 511800.0 -1.0 1677
1679 0 324534.0 154543.0 511740.0 -1.0 1678
1680 0 324411.0 154490.0 511680.0 -1.0 1679
1681 0 324345.0 154503.0 511620.0 -1.0 1680
1682 0 324293.0 154518.0 511560.0 -1.0 1681
1683 0 324170.0 154459.0 511500.0 -1.0 1682
1684 0 324152.0 154475.0 511440.0 -1.0 1683
1685 0 324182.0 154469.0 511380.0 -1.0 1684
1686 0 324099.0 154517.0 511320.0 -1.0 1685
1687 0 324074.0 154509.0 511260.0 -1.0 1686
1688 0 324073.0 154509.0 511200.0 -1.0 1687
1689 0 324007.0 154475.0 511140.0 -1.0 1688
1690 0 323988.0 154509.0 511080.0 -1.0 1689
1691 0 323871.0 154463.0 511020.0 -1.0 1690
1692 0 323962.0 154507.0 510960.0 -1.0 1691
1693 0 323818.0 154323.0 510900.0 -1.0 1692
1694 0 323715.0 154308.0 510840.0 -1.0 1693
1695 0 323577.0 154221.0 510780.0 -1.0 1694
1696 0 323546.0 154243.0 510720.0 -1.0 1695
1697 0 323350.0 154172.0 510660.0 -1.0 1696
1698 0 323292.0 154199.0 510600.0 -1.0 1697
1699 0 323224.0 154267.0 510540.0 -1.0 1698
1700 0 323027.0 154239.0 510480.0 -1.0 1699
1701 0 323234.0 154548.0 510420.0 -1.0 1700
1702 0 322816.0 154363.0 510360.0 -1.0 1701
1703 0 322829.44 154364.44 510300.0 -1.0 1702
1704 0 322801.44 154432.44 510240.0 -1.0 1703
1705 0 322753.44 154484.44 510180.0 -1.0 1704
1706 0 322689.44 154480.44 510120.0 -1.0 1705
1707 0 322659.97 154521.64 510060.0 -1.0 1706
1708 0 351187.34 146609.28 537000.0 -1.0 1709
1709 0 351103.3 146524.38 537060.0 -1.0 1710
1710 0 351057.47 146483.84 537120.0 -1.0 1712
1711 0 350986.97 145990.34 537300.0 -1.0 1786
1712 0 351036.3 146483.84 537180.0 -1.0 1786
1713 0 351261.94 145574.39 537300.0 -1.0 1711
1714 0 351533.34 145179.6 537300.0 -1.0 1713
1715 0 351656.72 144961.05 537240.0 -1.0 1714
1716 0 351840.03 144911.69 537180.0 -1.0 1715
1717 0 352185.47 144460.5 537120.0 -1.0 1716
1718 0 352668.4 144076.27 537120.0 -1.0 1717
1719 0 352802.34 143949.38 537060.0 -1.0 1718
1720 0 352975.06 143811.89 537000.0 -1.0 1719
1721 0 353211.25 143540.47 536940.0 -1.0 1720
1722 0 353362.8 143223.22 536880.0 -1.0 1721
1723 0 353500.3 142835.47 536820.0 -1.0 1722
1724 0 353584.9 142676.84 536760.0 -1.0 1723
1725 0 353606.06 142564.05 536700.0 -1.0 1724
1726 0 353648.34 142451.25 536640.0 -1.0 1725
1727 0 353683.6 142352.55 536580.0 -1.0 1726
1728 0 353725.9 142236.22 536520.0 -1.0 1727
1729 0 353757.62 142137.52 536460.0 -1.0 1728
1730 0 353789.34 142158.67 536400.0 -1.0 1729
1731 0 353803.44 142134.0 536340.0 -1.0 1730
1732 0 353870.44 142059.97 536280.0 -1.0 1731
1733 0 353926.8 141929.55 536220.0 -1.0 1732
1734 0 354081.94 141823.8 536160.0 -1.0 1733
1735 0 354141.84 141718.05 536100.0 -1.0 1734
1736 0 354293.44 141598.19 536040.0 -1.0 1735
1737 0 354293.44 141570.0 535980.0 -1.0 1736
1738 0 354304.0 141548.84 535920.0 -1.0 1737
1739 0 354466.16 141538.27 535860.0 -1.0 1738
1740 0 354649.44 141460.72 535800.0 -1.0 1739
1741 0 354723.47 141488.92 535740.0 -1.0 1740
1742 0 354769.3 141471.3 535680.0 -1.0 1741
1743 0 354966.7 141369.06 535620.0 -1.0 1742
1744 0 355118.28 141298.56 535560.0 -1.0 1743
1745 0 355428.47 141090.6 535500.0 -1.0 1744
1746 0 355530.7 141006.0 535440.0 -1.0 1745
1747 0 355664.66 140977.8 535380.0 -1.0 1746
1748 0 355851.47 141051.81 535320.0 -1.0 1747
1749 0 356323.8 141058.88 535260.0 -1.0 1748
1750 0 356323.8 141058.88 535200.0 -1.0 1749
1751 0 356429.56 141111.75 535140.0 -1.0 1750
1752 0 356457.78 141143.47 535080.0 -1.0 1751
1753 0 356718.62 141108.22 535020.0 -1.0 1752
1754 0 356827.9 141157.56 534960.0 -1.0 1753
1755 0 356901.94 141104.69 534900.0 -1.0 1754
1756 0 357021.78 141087.06 534840.0 -1.0 1755
1757 0 357064.06 141065.92 534780.0 -1.0 1756
1758 0 357205.06 141076.5 534720.0 -1.0 1757
1759 0 357328.44 140928.44 534660.0 -1.0 1758
1760 0 357384.84 140713.42 534600.0 -1.0 1759
1761 0 357561.1 140561.84 534540.0 -1.0 1760
1762 0 357860.72 140177.62 534480.0 -1.0 1761
1763 0 358269.62 139521.97 534480.0 -1.0 1762
1764 0 358664.44 138788.77 534480.0 -1.0 1763
1765 5 358928.8 138626.62 534420.0 -1.0 1764
1766 5 359298.94 138390.44 534360.0 -1.0 1765
1767 0 358903.5 138719.53 534360.0 -1.0 1765
1768 0 359450.5 138372.81 534300.0 -1.0 1766
1769 0 359358.84 138298.8 534420.0 -1.0 1766
1770 0 359506.9 138284.69 534240.0 -1.0 1768
1771 0 359625.72 138321.6 534180.0 -1.0 1770
1772 0 359372.94 138175.42 534480.0 -1.0 1769
1773 0 359436.4 138090.81 534540.0 -1.0 1772
1774 0 359380.0 138062.62 534600.0 -1.0 1773
1775 0 359461.06 137981.55 534660.0 -1.0 1774
1776 0 359580.94 137696.02 534720.0 -1.0 1775
1777 0 359676.1 137354.1 534840.0 -1.0 1776
1778 0 359665.53 137156.69 534900.0 -1.0 1777
1779 5 359638.88 137080.39 534960.0 -1.0 1778
1780 0 360117.3 137148.88 534960.0 -1.0 1779
1781 0 359330.66 136212.0 535020.0 -1.0 1779
1782 0 359221.38 135845.39 535080.0 -1.0 1781
1783 0 359189.66 135693.81 535140.0 -1.0 1782
1784 0 359136.78 135528.14 535200.0 -1.0 1783
1785 0 358976.25 134981.36 535260.0 -1.0 1784
1786 5 350951.72 146395.72 537240.0 -1.0 1787
1787 0 350821.3 146459.17 537300.0 -1.0 1788
1788 0 350835.4 146353.42 537360.0 -1.0 1789
1789 0 350835.4 146353.42 537420.0 -1.0 1790
1790 0 350842.44 146349.89 537480.0 -1.0 1791
1791 0 350842.44 146328.75 537540.0 -1.0 1792
1792 0 350814.25 146289.97 537600.0 -1.0 1793
1793 0 350779.0 146251.19 537660.0 -1.0 1794
1794 0 350726.12 146226.52 537720.0 -1.0 1795
1795 0 350645.06 146258.25 537780.0 -1.0 1796
1796 0 350451.2 146490.89 537840.0 -1.0 1797
1797 0 350341.9 146547.3 537900.0 -1.0 1798
1798 0 350281.97 146582.55 537960.0 -1.0 1799
1799 0 350281.97 146582.55 538020.0 -1.0 1800
1800 0 349830.78 147012.6 538080.0 -1.0 1801
1801 0 349376.06 147273.44 538140.0 -1.0 1803
1802 0 349822.03 149223.11 538200.0 -1.0 1803
1803 5 349069.38 147255.81 538200.0 -1.0 1804
1804 0 349041.2 147276.97 538260.0 -1.0 1805
1805 0 348864.94 147211.75 538320.0 -1.0 1806
1806 0 348639.3 147134.2 538380.0 -1.0 1807
1807 0 348441.94 146986.16 538440.0 -1.0 1808
1808 0 348343.22 146901.56 538500.0 -1.0 1809
1809 0 348300.94 146809.9 538560.0 -1.0 1810
1810 0 348251.56 146732.36 538620.0 -1.0 1811
1811 0 348025.97 146513.81 538680.0 -1.0 1812
1812 0 347927.28 146386.9 538740.0 -1.0 1813
1813 0 347849.72 146351.66 538800.0 -1.0 1814
1814 0 347729.88 146231.81 538860.0 -1.0 1815
1815 0 347729.88 146231.81 538920.0 -1.0 1816
1816 0 347680.53 146175.4 538980.0 -1.0 1817
1817 0 347588.88 146126.06 539040.0 -1.0 1818
1818 0 347546.56 146069.66 539100.0 -1.0 1819
1819 0 347518.38 146034.4 539160.0 -1.0 1
1820 0 342488.22 142904.2 540000.0 -1.0 1
1821 0 341522.34 142467.1 540000.0 -1.0 1820
1822 0 340894.9 141719.8 540000.0 -1.0 1821
1823 0 340218.1 141339.1 540000.0 -1.0 1822
1824 0 340133.5 141289.75 539940.0 -1.0 1823
1825 0 340112.34 141226.3 539880.0 -1.0 1824
1826 0 339943.16 141106.45 539820.0 -1.0 1825
1827 0 339788.06 141064.16 539760.0 -1.0 1826
1828 0 339477.84 140852.66 539700.0 -1.0 1827
1829 0 339393.25 140711.66 539640.0 -1.0 1828
1830 0 339358.0 140655.25 539580.0 -1.0 1829
1831 0 339336.84 140655.25 539520.0 -1.0 1830
1832 0 339217.0 140542.45 539460.0 -1.0 1831
1833 0 338977.3 140246.34 539400.0 -1.0 1832
1834 0 338822.22 140070.1 539340.0 -1.0 1833
1835 0 338180.66 139781.05 539280.0 -1.0 1834
1836 0 336989.22 139400.34 539280.0 -1.0 1835
1837 0 336629.66 139329.84 539220.0 -1.0 1836
1838 0 336234.84 139456.75 539160.0 -1.0 1837
1839 0 336002.22 139470.84 539100.0 -1.0 1838
1840 0 335910.56 139506.1 539040.0 -1.0 1839
1841 0 335572.16 139555.45 538980.0 -1.0 1840
1842 0 335494.6 139562.5 538920.0 -1.0 1841
1843 0 335417.06 139590.7 538860.0 -1.0 1842
1844 0 335269.0 139689.4 538800.0 -1.0 1843
1845 0 335142.1 139703.5 538740.0 -1.0 1844
1846 0 334944.72 139766.95 538680.0 -1.0 1845
1847 0 334789.6 139802.2 538620.0 -1.0 1846
1848 0 334359.56 139915.0 538560.0 -1.0 1847
1849 0 334197.4 140020.75 538500.0 -1.0 1848
1850 0 334176.25 140027.8 538440.0 -1.0 1849
1851 0 334007.06 140084.2 538380.0 -1.0 1850
1852 0 333971.8 140175.84 538320.0 -1.0 1851
1853 0 333985.9 140218.16 538260.0 -1.0 1852
1854 0 334035.25 140295.7 538200.0 -1.0 1853
1855 0 333901.3 140387.34 538140.0 -1.0 1854
1856 0 333901.3 140422.6 538080.0 -1.0 1855
1857 0 333901.3 140408.5 538020.0 -1.0 1856
1858 0 333873.1 140450.8 537960.0 -1.0 1857
1859 0 333788.5 140471.95 537900.0 -1.0 1858
1860 0 333788.5 140471.95 537840.0 -1.0 1859
1861 0 333823.75 140598.84 537780.0 -1.0 1860
1862 0 333802.6 140521.3 537720.0 -1.0 1861
1863 0 333788.5 140556.55 537660.0 -1.0 1862
1864 0 333696.84 140598.84 537600.0 -1.0 1863
1865 0 333612.25 140612.95 537540.0 -1.0 1864
1866 0 333577.0 140634.1 537480.0 -1.0 1865
1867 0 333506.5 140746.9 537420.0 -1.0 1866
1868 0 333436.0 140768.05 537360.0 -1.0 1867
1869 0 333365.5 140838.55 537300.0 -1.0 1868
1870 0 333337.3 140845.6 537240.0 -1.0 1869
1871 0 333280.9 140909.05 537180.0 -1.0 1870
1872 0 333224.5 140909.05 537120.0 -1.0 1871
1873 0 333139.9 140951.34 537060.0 -1.0 1872
1874 0 333122.28 140993.64 537000.0 -1.0 1873
1875 0 333079.97 141028.89 536940.0 -1.0 1874
1876 0 333058.8 141046.52 536880.0 -1.0 1875
1877 0 333009.47 141046.52 536820.0 -1.0 1876
1878 0 333013.0 141071.19 536760.0 -1.0 1877
1879 0 332946.03 141134.64 536700.0 -1.0 1878
1880 0 332914.3 141159.31 536640.0 -1.0 1879
1881 0 332928.4 141205.14 536580.0 -1.0 1880
1882 0 332900.2 141208.67 536520.0 -1.0 1881
1883 0 332893.16 141250.97 536460.0 -1.0 1882
1884 0 332882.56 141261.55 536400.0 -1.0 1883
1885 0 332893.16 141335.56 536340.0 -1.0 1884
1886 0 332836.75 141314.42 536280.0 -1.0 1885
1887 0 332847.3 141384.92 536220.0 -1.0 1886
1888 0 332794.44 141448.36 536160.0 -1.0 1887
1889 0 332755.7 141406.06 536100.0 -1.0 1888
1890 0 332656.97 141476.56 536040.0 -1.0 1889
1891 0 332579.44 141451.89 535980.0 -1.0 1890
1892 0 332614.7 141532.97 535920.0 -1.0 1891
1893 0 332547.7 141582.31 535860.0 -1.0 1892
1894 0 332515.97 141582.31 535800.0 -1.0 1893
1895 0 332420.8 141631.67 535740.0 -1.0 1894
1896 0 332346.78 141610.52 535680.0 -1.0 1895
1897 0 332308.0 141673.97 535620.0 -1.0 1896
1898 0 332286.84 141656.34 535560.0 -1.0 1897
1899 0 332262.2 141709.22 535500.0 -1.0 1898
1900 0 332110.6 141755.05 535440.0 -1.0 1899
1901 0 332071.8 141765.61 535380.0 -1.0 1900
1902 0 331994.28 141822.02 535320.0 -1.0 1901
1903 0 331927.3 141860.8 535260.0 -1.0 1902
1904 0 331920.25 141938.34 535200.0 -1.0 1903
1905 0 331895.56 141934.81 535140.0 -1.0 1904
1906 0 331885.0 142114.6 535080.0 -1.0 1905
1907 0 331818.03 142104.02 535020.0 -1.0 1906
1908 0 331691.12 142266.17 534960.0 -1.0 1907
1909 0 331588.9 142304.94 534900.0 -1.0 1908
1910 0 331571.28 142333.14 534840.0 -1.0 1909
1911 0 331546.6 142354.3 534780.0 -1.0 1910
1912 0 331486.7 142386.02 534720.0 -1.0 1911
1913 0 331409.12 142449.47 534660.0 -1.0 1912
1914 0 331373.88 142491.77 534600.0 -1.0 1913
1915 0 331490.2 142579.89 534540.0 -1.0 1914
1916 0 331370.34 142660.97 534480.0 -1.0 1915
1917 0 331370.34 142819.6 534420.0 -1.0 1916
1918 0 331380.94 142833.69 534360.0 -1.0 1917
1919 0 331377.4 142960.6 534300.0 -1.0 1918
1920 0 331366.8 142971.17 534240.0 -1.0 1919
1921 0 331416.2 143112.17 534180.0 -1.0 1920
1922 0 331370.34 143115.69 534120.0 -1.0 1921
1923 0 331430.28 143133.31 534060.0 -1.0 1922
1924 0 331405.6 143179.14 534000.0 -1.0 1923
1925 0 331391.5 143235.55 533940.0 -1.0 1924
1926 0 331387.97 143351.86 533880.0 -1.0 1925
1927 0 331338.62 143365.97 533820.0 -1.0 1926
1928 0 331303.38 143464.67 533760.0 -1.0 1927
1929 0 331303.38 143482.3 533700.0 -1.0 1928
1930 0 331296.3 143549.27 533640.0 -1.0 1929
1931 0 331243.44 143655.02 533580.0 -1.0 1930
1932 0 331246.97 143655.02 533520.0 -1.0 1931
1933 0 331197.62 143690.27 533460.0 -1.0 1932
1934 0 331257.56 143729.05 533400.0 -1.0 1933
1935 0 331236.4 143796.02 533340.0 -1.0 1934
1936 0 331215.25 143813.64 533280.0 -1.0 1935
1937 0 331187.06 143873.56 533220.0 -1.0 1936
1938 0 331109.5 143947.6 533160.0 -1.0 1937
1939 0 331105.97 144028.67 533100.0 -1.0 1938
1940 0 331098.94 144042.77 533040.0 -1.0 1939
1941 0 331035.47 144120.31 532980.0 -1.0 1940
1942 0 330957.94 144120.31 532920.0 -1.0 1941
1943 0 330968.5 144190.81 532860.0 -1.0 1942
1944 0 330957.94 144229.6 532800.0 -1.0 1943
1945 0 330929.72 144257.8 532740.0 -1.0 1944
1946 0 330954.4 144356.48 532680.0 -1.0 1945
1947 0 330908.56 144271.89 532620.0 -1.0 1946
1948 0 330940.3 144342.39 532560.0 -1.0 1947
1949 0 330915.62 144384.69 532500.0 -1.0 1948
1950 0 330901.53 144479.86 532440.0 -1.0 1949
1951 0 330852.2 144539.8 532380.0 -1.0 1950
1952 0 330866.28 144539.8 532320.0 -1.0 1951
1953 0 330873.3 144599.72 532260.0 -1.0 1952
1954 0 330901.53 144694.89 532200.0 -1.0 1953
1955 0 330887.44 144733.67 532140.0 -1.0 1954
1956 0 330873.3 144800.64 532080.0 -1.0 1955
1957 0 330791.0 144809.0 532020.0 -1.0 1956
1958 0 322573.22 154476.61 510000.0 -1.0 1707
1959 0 322556.62 154544.77 509940.0 -1.0 1958
1960 0 322338.2 154517.88 509880.0 -1.0 1959
1961 0 322262.0 154574.61 509820.0 -1.0 1960
1962 0 322027.66 154578.61 509760.0 -1.0 1961
1963 0 321704.78 154655.81 509700.0 -1.0 1962
1964 0 321600.7 154584.9 509640.0 -1.0 1963
1965 0 321468.94 154723.02 509580.0 -1.0 1964
1966 0 321234.66 154798.95 509520.0 -1.0 1965
1967 0 321045.0 155033.02 509460.0 -1.0 1966
1968 0 320935.28 155236.97 509400.0 -1.0 1967
1969 0 320897.72 155320.17 509340.0 -1.0 1968
1970 0 320888.34 155445.64 509280.0 -1.0 1969
1971 0 320796.06 155585.72 509220.0 -1.0 1970
1972 0 320846.7 155646.22 509160.0 -1.0 1971
1973 0 320779.2 155714.05 509100.0 -1.0 1972
1974 0 320841.78 155889.12 509040.0 -1.0 1973
1975 0 320749.62 155931.08 508980.0 -1.0 1974
1976 0 320745.06 156101.02 508920.0 -1.0 1975
1977 0 320704.62 156273.55 508860.0 -1.0 1976
1978 0 320614.38 156421.23 508800.0 -1.0 1977
1979 0 320554.5 156471.4 508740.0 -1.0 1978
1980 0 320644.12 156557.72 508680.0 -1.0 1979
1981 0 320485.78 156635.64 508620.0 -1.0 1980
1982 0 320508.3 156752.97 508560.0 -1.0 1981
1983 0 320028.16 156468.34 508500.0 -1.0 1982
1984 0 320556.7 156819.69 508440.0 -1.0 1983
1985 0 320424.2 156871.45 508320.0 -1.0 1984
1986 0 320439.6 157009.3 508260.0 -1.0 1985
1987 0 320392.97 157062.94 508200.0 -1.0 1986
1988 0 320184.9 156901.39 508140.0 -1.0 1987
1989 0 320457.44 157102.25 508080.0 -1.0 1988
1990 0 320023.3 156851.2 508020.0 -1.0 1989
1991 0 320425.38 157333.34 507960.0 -1.0 1990
1992 0 320495.4 157456.72 507900.0 -1.0 1991
1993 0 320424.75 157525.08 507840.0 -1.0 1992
1994 0 320463.97 157612.03 507780.0 -1.0 1993
1995 0 320356.8 157677.7 507720.0 -1.0 1994
1996 0 320566.22 157833.06 507660.0 -1.0 1995
1997 0 320492.97 157811.16 507600.0 -1.0 1996
1998 0 320303.84 157873.3 507540.0 -1.0 1997
1999 0 320255.72 157731.3 507480.0 -1.0 1998
2000 0 320213.28 157850.53 507420.0 -1.0 1999
2001 0 320604.38 158282.66 507360.0 -1.0 2000
2002 0 320212.44 157941.34 507300.0 -1.0 2001
2003 0 320114.6 157852.83 507240.0 -1.0 2002
2004 0 320225.4 157968.1 507180.0 -1.0 2003
2005 0 320136.97 158018.47 507120.0 -1.0 2004
2006 0 320101.6 158122.16 507060.0 -1.0 2005
2007 0 320090.5 158135.78 507000.0 -1.0 2006
2008 0 320123.5 158216.88 506940.0 -1.0 2007
2009 0 320008.75 158124.36 506880.0 -1.0 2008
2010 0 320097.47 158172.8 506820.0 -1.0 2009
2011 0 320051.12 158205.73 506760.0 -1.0 2010
2012 0 319779.34 158462.02 506700.0 -1.0 2011
2013 0 320119.78 158259.0 506640.0 -1.0 2012
2014 0 320032.53 158331.02 506580.0 -1.0 2013
2015 0 320015.7 158353.42 506520.0 -1.0 2014
2016 0 320004.25 158422.16 506460.0 -1.0 2015
2017 0 319983.78 158477.28 506400.0 -1.0 2016
2018 0 319936.7 158570.67 506340.0 -1.0 2017
2019 0 319920.66 158580.28 506280.0 -1.0 2018
2020 0 320038.38 158599.69 506220.0 -1.0 2019
2021 0 319974.53 158634.42 506160.0 -1.0 2020
2022 0 319962.03 158713.12 506100.0 -1.0 2021
2023 0 319882.22 158818.88 506040.0 -1.0 2022
2024 0 319845.25 158980.05 505980.0 -1.0 2023
2025 0 319711.56 159138.02 505860.0 -1.0 2024
2026 0 319568.12 159209.47 505740.0 -1.0 2025
2027 0 319545.12 159320.72 505680.0 -1.0 2026
2028 0 319509.4 159315.23 505620.0 -1.0 2027
2029 0 319572.28 159369.9 505560.0 -1.0 2028
2030 0 319400.72 159488.62 505500.0 -1.0 2029
2031 0 319339.34 159634.53 505440.0 -1.0 2030
2032 0 319366.66 159711.36 505380.0 -1.0 2031
2033 0 319360.03 159912.9 505320.0 -1.0 2032
2034 0 319286.66 159948.17 505260.0 -1.0 2033
2035 0 319291.25 160086.2 505200.0 -1.0 2034
2036 0 319341.66 160163.31 505140.0 -1.0 2035
2037 0 319336.84 160232.2 505080.0 -1.0 2036
2038 0 319189.72 160183.17 505020.0 -1.0 2037
2039 0 319209.78 160236.42 504960.0 -1.0 2038
2040 0 319144.38 160278.03 504900.0 -1.0 2039
2041 0 319126.16 160317.53 504840.0 -1.0 2040
2042 0 319136.66 160403.95 504780.0 -1.0 2041
2043 0 318893.28 160442.08 504720.0 -1.0 2042
2044 0 318953.72 160552.39 504660.0 -1.0 2043
2045 0 318908.03 160637.25 504600.0 -1.0 2044
2046 0 318891.28 160766.39 504540.0 -1.0 2045
2047 0 318851.97 160838.7 504480.0 -1.0 2046
2048 0 318880.94 160881.33 504420.0 -1.0 2047
2049 0 318789.12 160896.61 504360.0 -1.0 2048
2050 0 318732.88 161051.8 504300.0 -1.0 2049
2051 0 318718.88 161102.58 504240.0 -1.0 2050
2052 0 318674.03 161176.6 504180.0 -1.0 2051
2053 0 318536.66 161342.28 504120.0 -1.0 2052
2054 0 318478.16 161374.77 504060.0 -1.0 2053
2055 0 318502.72 161376.52 504000.0 -1.0 2054
2056 0 318476.0 161399.78 503940.0 -1.0 2055
2057 0 318531.0 161419.03 503880.0 -1.0 2056
2058 0 318491.88 161457.97 503820.0 -1.0 2057
2059 0 318469.2 161502.83 503760.0 -1.0 2058
2060 0 318487.38 161596.72 503700.0 -1.0 2059
2061 0 318447.88 161620.4 503580.0 -1.0 2060
2062 0 318435.28 161724.22 503520.0 -1.0 2061
2063 0 318426.78 161812.23 503460.0 -1.0 2062
2064 0 318414.38 161831.33 503400.0 -1.0 2063
2065 0 318403.78 161842.58 503340.0 -1.0 2064
2066 0 318403.06 161889.31 503280.0 -1.0 2065
2067 0 317806.16 161593.25 503220.0 -1.0 2066
2068 0 318313.75 161925.61 503160.0 -1.0 2067
2069 0 318334.0 162032.56 503100.0 -1.0 2068
2070 0 318260.2 162090.7 503040.0 -1.0 2069
2071 0 318267.62 162140.53 502980.0 -1.0 2070
2072 0 318279.75 162189.42 502920.0 -1.0 2071
2073 0 318124.53 162250.33 502860.0 -1.0 2072
2074 0 318093.5 162591.67 502800.0 -1.0 2073
2075 0 317977.22 162865.08 502740.0 -1.0 2074
2076 0 317893.9 163203.27 502680.0 -1.0 2075
2077 0 317707.56 163422.39 502620.0 -1.0 2076
2078 0 317719.7 163477.97 502560.0 -1.0 2077
2079 0 317636.56 163548.11 502500.0 -1.0 2078
2080 0 317560.75 163673.33 502440.0 -1.0 2079
2081 0 317429.2 163719.72 502380.0 -1.0 2080
2082 0 317407.0 163872.53 502320.0 -1.0 2081
2083 0 317158.78 163901.2 502260.0 -1.0 2082
2084 0 317184.53 164115.7 502200.0 -1.0 2083
2085 0 317210.2 164224.0 502080.0 -1.0 2084
2086 0 317196.0 164415.56 502020.0 -1.0 2085
2087 0 317112.97 164359.6 501960.0 -1.0 2086
2088 0 317113.38 164385.0 501900.0 -1.0 2087
2089 0 316886.1 164491.2 501840.0 -1.0 2088
2090 0 316952.12 164596.8 501780.0 -1.0 2089
2091 0 316266.16 164232.08 501720.0 -1.0 2090
2092 0 316870.38 164788.14 501660.0 -1.0 2091
2093 0 316554.84 164844.27 501600.0 -1.0 2092
2094 0 316757.53 164901.3 501540.0 -1.0 2093
2095 0 315702.53 164473.66 501480.0 -1.0 2094
2096 0 316740.5 164925.55 501420.0 -1.0 2095
2097 0 316009.7 164717.3 501360.0 -1.0 2096
2098 0 316586.7 165218.75 501300.0 -1.0 2097
2099 0 316508.75 165341.25 501240.0 -1.0 2098
2100 0 316532.25 165306.66 501180.0 -1.0 2099
2101 0 316526.16 165473.5 501120.0 -1.0 2100
2102 0 316436.75 165531.31 501060.0 -1.0 2101
2103 0 316561.38 165554.9 501000.0 -1.0 2102
2104 0 316673.34 165650.02 500940.0 -1.0 2103
2105 0 316540.9 165579.52 500880.0 -1.0 2104
2106 0 316187.34 165261.56 500820.0 -1.0 2105
2107 0 316756.62 165784.9 500760.0 -1.0 2106
2108 0 316819.47 165864.62 500700.0 -1.0 2107
2109 0 316796.94 165942.61 500640.0 -1.0 2108
2110 0 316805.4 165998.72 500580.0 -1.0 2109
2111 0 316785.7 166006.19 500520.0 -1.0 2110
2112 0 316822.0 166004.72 500460.0 -1.0 2111
2113 0 316843.72 165981.95 500400.0 -1.0 2112
2114 0 316828.97 166047.95 500340.0 -1.0 2113
2115 0 316899.5 166109.7 500280.0 -1.0 2114
2116 0 316859.78 166164.72 500160.0 -1.0 2115
2117 0 316859.84 166405.6 500100.0 -1.0 2116
2118 0 316898.53 166030.95 500040.0 -1.0 2117
2119 0 316895.1 166077.34 499980.0 -1.0 2118
2120 0 316937.56 166011.39 499920.0 -1.0 2119
2121 0 316854.34 166079.58 499860.0 -1.0 2120
2122 0 316820.38 166061.77 499800.0 -1.0 2121
2123 0 316801.94 166044.08 499740.0 -1.0 2122
2124 0 316882.06 166087.94 499680.0 -1.0 2123
2125 0 316666.75 165923.62 499620.0 -1.0 2124
2126 0 316866.12 166062.22 499560.0 -1.0 2125
2127 0 316890.66 166047.58 499500.0 -1.0 2126
2128 0 316463.5 165704.25 499440.0 -1.0 2127
2129 0 316750.8 166017.17 499380.0 -1.0 2128
2130 0 316495.8 165665.86 499320.0 -1.0 2129
2131 0 316750.84 165959.31 499260.0 -1.0 2130
2132 0 316624.28 165888.48 499200.0 -1.0 2131
2133 0 316676.72 165932.72 499140.0 -1.0 2132
2134 0 316574.7 165736.9 499080.0 -1.0 2133
2135 0 316521.38 165931.47 498960.0 -1.0 2134
2136 0 316512.2 165907.27 498840.0 -1.0 2135
2137 0 316361.75 165808.36 498720.0 -1.0 2136
2138 0 316299.66 165696.23 498660.0 -1.0 2137
2139 0 316288.06 165791.88 498540.0 -1.0 2138
2140 0 316274.53 165867.2 498480.0 -1.0 2139
2141 0 316212.06 165824.75 498420.0 -1.0 2140
2142 0 315784.62 165639.56 498360.0 -1.0 2141
2143 0 316084.62 165735.25 498300.0 -1.0 2142
2144 0 316035.22 165758.62 498240.0 -1.0 2143
2145 0 315923.06 165793.12 498180.0 -1.0 2144
2146 0 316094.66 165838.58 498120.0 -1.0 2145
2147 0 315944.12 165762.02 498060.0 -1.0 2146
2148 0 315953.78 165749.08 498000.0 -1.0 2147
2149 0 315942.84 165758.16 497940.0 -1.0 2148
2150 0 315767.72 165717.61 497880.0 -1.0 2149
2151 0 315818.6 165813.36 497820.0 -1.0 2150
2152 0 315744.78 165805.19 497760.0 -1.0 2151
2153 0 315753.12 165806.53 497700.0 -1.0 2152
2154 0 315512.1 165682.2 497640.0 -1.0 2153
2155 0 315705.6 165848.36 497580.0 -1.0 2154
2156 0 315141.8 165441.72 497520.0 -1.0 2155
2157 0 315584.66 165874.6 497460.0 -1.0 2156
2158 0 315516.44 165931.95 497400.0 -1.0 2157
2159 0 315456.0 165983.64 497340.0 -1.0 2158
2160 0 315423.06 165961.55 497280.0 -1.0 2159
2161 0 315004.6 165628.31 497220.0 -1.0 2160
2162 0 315442.75 165954.11 497160.0 -1.0 2161
2163 0 315314.72 166091.38 497040.0 -1.0 2162
2164 0 315310.1 166020.86 496980.0 -1.0 2163
2165 0 315280.44 166070.69 496920.0 -1.0 2164
2166 0 314834.06 165804.81 496860.0 -1.0 2165
2167 0 315239.5 166084.03 496740.0 -1.0 2166
2168 0 315156.28 166215.7 496680.0 -1.0 2167
2169 0 315179.22 166151.5 496560.0 -1.0 2168
2170 0 315048.4 166180.75 496500.0 -1.0 2169
2171 0 315089.5 166191.88 496440.0 -1.0 2170
2172 0 315034.28 166231.34 496380.0 -1.0 2171
2173 0 314974.1 166167.03 496320.0 -1.0 2172
2174 0 314960.2 166275.81 496260.0 -1.0 2173
2175 0 314874.75 166323.92 496140.0 -1.0 2174
2176 0 314451.47 165973.27 496080.0 -1.0 2175
2177 0 314913.72 166329.94 496020.0 -1.0 2176
2178 0 314290.1 165977.44 495960.0 -1.0 2177
2179 0 314739.22 166361.92 495900.0 -1.0 2178
2180 0 314704.03 166381.8 495840.0 -1.0 2179
2181 0 314595.12 166427.94 495780.0 -1.0 2180
2182 0 313751.6 165819.56 495720.0 -1.0 2181
2183 0 314518.84 166450.17 495660.0 -1.0 2182
2184 0 314562.6 166487.14 495600.0 -1.0 2183
2185 0 314419.0 166510.61 495540.0 -1.0 2184
2186 0 314370.4 166509.75 495480.0 -1.0 2185
2187 0 314353.0 166507.67 495420.0 -1.0 2186
2188 0 314362.28 166491.42 495360.0 -1.0 2187
2189 0 314279.56 166507.02 495300.0 -1.0 2188
2190 0 314331.1 166482.8 495240.0 -1.0 2189
2191 0 314296.62 166425.2 495180.0 -1.0 2190
2192 0 314302.47 166474.05 495120.0 -1.0 2191
2193 0 314252.62 166463.22 495060.0 -1.0 2192
2194 0 314224.8 166539.4 495000.0 -1.0 2193
2195 0 314215.2 166552.31 494940.0 -1.0 2194
2196 0 314354.9 166670.92 494880.0 -1.0 2195
2197 0 314115.75 166615.67 494760.0 -1.0 2196
2198 0 314055.84 166620.28 494700.0 -1.0 2197
2199 0 313918.22 166611.72 494640.0 -1.0 2198
2200 0 313940.03 166602.73 494580.0 -1.0 2199
2201 0 313894.62 166595.23 494520.0 -1.0 2200
2202 0 313847.44 166574.6 494400.0 -1.0 2201
2203 0 313817.75 166558.6 494340.0 -1.0 2202
2204 0 313796.12 166538.94 494280.0 -1.0 2203
2205 0 313691.8 166446.95 494220.0 -1.0 2204
2206 0 313713.53 166435.77 494160.0 -1.0 2205
2207 0 313693.6 166507.08 494100.0 -1.0 2206
2208 0 313335.22 166289.19 494040.0 -1.0 2207
2209 0 313632.97 166467.31 493980.0 -1.0 2208
2210 0 313750.1 166561.44 493920.0 -1.0 2209
2211 0 313623.34 166459.03 493860.0 -1.0 2210
2212 0 313581.44 166466.53 493800.0 -1.0 2211
2213 0 313555.6 166455.97 493740.0 -1.0 2212
2214 0 313577.78 166503.58 493680.0 -1.0 2213
2215 0 313483.56 166473.22 493620.0 -1.0 2214
2216 0 313485.3 166518.66 493560.0 -1.0 2215
2217 0 313416.97 166464.47 493500.0 -1.0 2216
2218 0 313293.94 166487.0 493440.0 -1.0 2217
2219 0 313366.3 166483.38 493380.0 -1.0 2218
2220 0 313402.6 166469.33 493320.0 -1.0 2219
2221 0 313363.38 166470.77 493260.0 -1.0 2220
2222 0 313387.06 166524.44 493200.0 -1.0 2221
2223 0 313352.44 166481.92 493140.0 -1.0 2222
2224 0 313287.25 166526.19 493080.0 -1.0 2223
2225 0 313394.5 166431.7 493020.0 -1.0 2224
2226 0 313546.22 166652.33 492960.0 -1.0 2225
2227 0 313325.1 166623.17 492900.0 -1.0 2226
2228 0 313387.9 166646.72 492840.0 -1.0 2227
2229 0 313307.28 166593.56 492780.0 -1.0 2228
2230 0 313315.66 166619.64 492720.0 -1.0 2229
2231 0 313369.94 166609.02 492660.0 -1.0 2230
2232 0 313360.66 166631.34 492600.0 -1.0 2231
2233 0 313412.3 166754.5 492540.0 -1.0 2232
2234 0 313387.8 166721.25 492480.0 -1.0 2233
2235 0 313308.4 166727.38 492420.0 -1.0 2234
2236 0 313292.62 166741.0 492360.0 -1.0 2235
2237 0 313298.66 166757.64 492300.0 -1.0 2236
2238 0 313297.56 166770.58 492240.0 -1.0 2237
2239 0 313300.97 166813.11 492180.0 -1.0 2238
2240 0 313242.62 166842.17 492120.0 -1.0 2239
2241 0 313511.8 167061.08 492060.0 -1.0 2240
2242 0 313208.84 166986.22 492000.0 -1.0 2241
2243 0 313273.47 166996.73 491940.0 -1.0 2242
2244 0 313213.53 166997.56 491880.0 -1.0 2243
2245 0 313170.6 166987.66 491820.0 -1.0 2244
2246 0 313153.0 166964.89 491760.0 -1.0 2245
2247 0 313154.72 166867.14 491700.0 -1.0 2246
2248 0 313243.88 166935.36 491640.0 -1.0 2247
2249 0 313198.5 166914.92 491580.0 -1.0 2248
2250 0 313150.28 166911.28 491520.0 -1.0 2249
2251 0 313093.34 166973.02 491460.0 -1.0 2250
2252 0 313114.4 166936.38 491400.0 -1.0 2251
2253 0 313107.53 166977.75 491340.0 -1.0 2252
2254 0 313352.8 167088.62 491280.0 -1.0 2253
2255 0 313211.22 167003.78 491220.0 -1.0 2254
2256 0 313204.56 167020.36 491160.0 -1.0 2255
2257 0 313210.5 167038.83 491100.0 -1.0 2256
2258 0 313251.47 166995.19 491040.0 -1.0 2257
2259 0 313174.03 167044.69 490980.0 -1.0 2258
2260 0 313148.06 167108.67 490920.0 -1.0 2259
2261 0 313242.6 167181.72 490800.0 -1.0 2260
2262 0 313178.34 167134.73 490740.0 -1.0 2261
2263 0 313145.56 167150.62 490680.0 -1.0 2262
2264 0 313269.8 167141.36 490620.0 -1.0 2263
2265 0 313300.6 167170.72 490560.0 -1.0 2264
2266 0 313325.6 167174.98 490500.0 -1.0 2265
2267 0 313334.2 167228.78 490440.0 -1.0 2266
2268 0 313290.53 167158.8 490380.0 -1.0 2267
2269 0 313358.4 167234.22 490320.0 -1.0 2268
2270 0 313277.16 167182.47 490260.0 -1.0 2269
2271 0 313536.78 167356.27 490200.0 -1.0 2270
2272 0 313280.56 167147.45 490140.0 -1.0 2271
2273 0 313354.88 167197.92 490080.0 -1.0 2272
2274 0 313176.1 167095.48 490020.0 -1.0 2273
2275 0 313283.7 167165.34 489960.0 -1.0 2274
2276 0 313138.44 167179.61 489900.0 -1.0 2275
2277 0 313155.62 167072.16 489840.0 -1.0 2276
2278 0 313247.97 167118.73 489780.0 -1.0 2277
2279 0 313042.25 167050.94 489720.0 -1.0 2278
2280 0 313124.75 167022.66 489660.0 -1.0 2279
2281 0 313145.84 167034.08 489600.0 -1.0 2280
2282 0 313156.8 166996.25 489540.0 -1.0 2281
2283 0 313022.03 166941.19 489480.0 -1.0 2282
2284 0 313088.2 166945.48 489420.0 -1.0 2283
2285 0 313047.06 166970.89 489360.0 -1.0 2284
2286 0 312969.6 166918.95 489300.0 -1.0 2285
2287 0 313047.22 166997.22 489240.0 -1.0 2286
2288 0 312938.5 166982.47 489180.0 -1.0 2287
2289 0 312991.0 167013.52 489120.0 -1.0 2288
2290 0 312961.0 166993.36 489060.0 -1.0 2289
2291 0 312988.84 167076.44 489000.0 -1.0 2290
2292 0 312941.88 166976.58 488940.0 -1.0 2291
2293 0 312902.44 167025.81 488880.0 -1.0 2292
2294 0 312872.97 166961.53 488820.0 -1.0 2293
2295 0 312946.75 167040.75 488760.0 -1.0 2294
2296 0 312250.16 166429.64 488700.0 -1.0 2295
2297 0 312994.3 167033.45 488640.0 -1.0 2296
2298 0 312987.25 167049.92 488580.0 -1.0 2297
2299 0 312890.56 167017.36 488520.0 -1.0 2298
2300 0 312915.12 167027.06 488460.0 -1.0 2299
2301 0 312884.2 166979.8 488400.0 -1.0 2300
2302 0 312891.53 166976.77 488340.0 -1.0 2301
2303 0 312933.4 166974.11 488280.0 -1.0 2302
2304 0 312782.94 166941.08 488220.0 -1.0 2303
2305 0 312818.84 166942.88 488160.0 -1.0 2304
2306 0 312759.78 166845.84 488100.0 -1.0 2305
2307 0 312756.2 166855.53 488040.0 -1.0 2306
2308 0 312693.94 166833.25 487980.0 -1.0 2307
2309 0 312414.75 166531.42 487920.0 -1.0 2308
2310 0 312764.8 166795.73 487860.0 -1.0 2309
2311 0 312407.72 166525.58 487800.0 -1.0 2310
2312 0 312645.1 166747.98 487740.0 -1.0 2311
2313 0 312187.0 166263.1 487680.0 -1.0 2312
2314 0 312754.25 166774.86 487620.0 -1.0 2313
2315 0 312666.9 166683.45 487560.0 -1.0 2314
2316 0 312674.44 166663.39 487500.0 -1.0 2315
2317 0 312645.28 166652.66 487440.0 -1.0 2316
2318 0 312706.22 166639.14 487380.0 -1.0 2317
2319 0 312653.3 166608.42 487320.0 -1.0 2318
2320 0 312706.0 166589.52 487260.0 -1.0 2319
2321 0 312619.06 166573.72 487200.0 -1.0 2320
2322 0 312667.56 166567.16 487140.0 -1.0 2321
2323 0 312621.88 166421.02 487080.0 -1.0 2322
2324 0 312666.5 166489.06 487020.0 -1.0 2323
2325 0 312521.56 166430.89 486960.0 -1.0 2324
2326 0 312505.72 166422.67 486900.0 -1.0 2325
2327 0 312434.4 166365.95 486840.0 -1.0 2326
2328 0 312396.0 166352.9 486780.0 -1.0 2327
2329 0 312464.34 166311.95 486720.0 -1.0 2328
2330 0 312471.38 166311.84 486660.0 -1.0 2329
2331 0 312564.56 166323.89 486600.0 -1.0 2330
2332 0 312537.62 166272.6 486540.0 -1.0 2331
2333 0 312549.16 166355.17 486480.0 -1.0 2332
2334 0 312480.62 166286.42 486420.0 -1.0 2333
2335 0 312486.22 166312.1 486360.0 -1.0 2334
2336 0 312400.7 166279.8 486300.0 -1.0 2335
2337 0 312375.84 166276.67 486240.0 -1.0 2336
2338 0 312407.12 166281.72 486180.0 -1.0 2337
2339 0 312253.28 166173.36 486120.0 -1.0 2338
2340 0 312195.1 166137.55 486060.0 -1.0 2339
2341 0 312230.9 166190.98 486000.0 -1.0 2340
2342 0 312127.8 166101.34 485940.0 -1.0 2341
2343 0 312057.72 166056.34 485880.0 -1.0 2342
2344 0 312005.47 166028.75 485820.0 -1.0 2343
2345 0 311984.53 165993.58 485760.0 -1.0 2344
2346 0 311959.38 166067.03 485700.0 -1.0 2345
2347 0 312036.8 165959.1 485640.0 -1.0 2346
2348 0 311971.4 165906.08 485580.0 -1.0 2347
2349 0 311996.84 165917.33 485520.0 -1.0 2348
2350 0 311987.88 165880.88 485460.0 -1.0 2349
2351 0 312058.56 165920.12 485400.0 -1.0 2350
2352 0 312051.16 165880.66 485340.0 -1.0 2351
2353 0 312096.84 165872.02 485280.0 -1.0 2352
2354 0 312142.38 165903.2 485220.0 -1.0 2353
2355 0 312008.56 165860.45 485160.0 -1.0 2354
2356 0 312173.22 165907.0 485100.0 -1.0 2355
2357 0 312185.9 165907.84 485040.0 -1.0 2356
2358 0 312236.34 165981.77 484980.0 -1.0 2357
2359 0 312233.34 165977.81 484920.0 -1.0 2358
2360 0 312293.72 166060.72 484860.0 -1.0 2359
2361 0 312361.16 166149.62 484800.0 -1.0 2360
2362 0 312347.28 166147.64 484740.0 -1.0 2361
2363 0 312325.78 166163.31 484680.0 -1.0 2362
2364 0 312243.88 166166.16 484620.0 -1.0 2363
2365 0 312358.53 166247.53 484560.0 -1.0 2364
2366 0 312249.12 166199.94 484500.0 -1.0 2365
2367 0 312301.78 166223.86 484440.0 -1.0 2366
2368 0 312236.3 166165.5 484380.0 -1.0 2367
2369 0 312333.28 166247.33 484320.0 -1.0 2368
2370 0 312335.34 166289.9 484260.0 -1.0 2369
2371 0 312363.53 166265.94 484200.0 -1.0 2370
2372 0 312284.94 166266.86 484140.0 -1.0 2371
2373 0 312285.6 166285.22 484080.0 -1.0 2372
2374 0 312278.72 166274.89 484020.0 -1.0 2373
2375 0 312299.66 166381.58 483960.0 -1.0 2374
2376 0 312198.3 166311.67 483900.0 -1.0 2375
2377 0 312235.75 166363.98 483840.0 -1.0 2376
2378 0 312308.38 166366.7 483780.0 -1.0 2377
2379 0 312347.84 166429.64 483720.0 -1.0 2378
2380 0 312311.1 166428.03 483660.0 -1.0 2379
2381 0 312264.62 166454.39 483600.0 -1.0 2380
2382 0 312307.72 166461.19 483540.0 -1.0 2381
2383 0 312305.9 166436.08 483480.0 -1.0 2382
2384 0 312324.0 166442.02 483420.0 -1.0 2383
2385 0 312385.5 166497.02 483360.0 -1.0 2384
2386 0 312364.03 166568.89 483300.0 -1.0 2385
2387 0 312263.4 166466.86 483240.0 -1.0 2386
2388 0 312382.28 166534.12 483180.0 -1.0 2387
2389 0 312440.9 166542.9 483120.0 -1.0 2388
2390 0 312433.44 166610.73 483060.0 -1.0 2389
2391 0 312453.6 166609.98 483000.0 -1.0 2390
2392 0 312464.62 166661.05 482940.0 -1.0 2391
2393 0 312528.2 166675.84 482880.0 -1.0 2392
2394 0 312461.94 166648.88 482820.0 -1.0 2393
2395 0 312527.47 166679.34 482760.0 -1.0 2394
2396 0 312490.06 166666.58 482640.0 -1.0 2395
2397 0 312527.03 166703.81 482580.0 -1.0 2396
2398 0 312519.66 166711.42 482520.0 -1.0 2397
2399 0 312522.66 166732.5 482460.0 -1.0 2398
2400 0 312586.84 166788.16 482400.0 -1.0 2399
2401 0 312632.47 166783.95 482280.0 -1.0 2400
2402 0 312642.16 166850.3 482220.0 -1.0 2401
2403 0 312585.34 166792.62 482160.0 -1.0 2402
2404 0 312639.8 166876.48 482100.0 -1.0 2403
2405 0 312610.25 166804.52 482040.0 -1.0 2404
2406 0 312642.06 166866.94 481980.0 -1.0 2405
2407 0 312618.4 166888.11 481920.0 -1.0 2406
2408 0 312627.44 166852.22 481860.0 -1.0 2407
2409 0 312681.97 166867.61 481800.0 -1.0 2408
2410 0 312650.1 166858.84 481740.0 -1.0 2409
2411 0 312685.84 166818.67 481680.0 -1.0 2410
2412 0 312689.28 166813.97 481620.0 -1.0 2411
2413 0 312578.0 166752.0 481560.0 -1.0 2412
2414 0 351662.75 146852.94 536940.0 -1.0 1708
2415 0 351851.03 147057.75 536880.0 -1.0 2414
2416 0 351793.6 146974.34 536820.0 -1.0 2415
2417 0 351879.03 147028.97 536760.0 -1.0 2416
2418 0 351849.88 147013.4 536700.0 -1.0 2417
2419 0 351992.06 147078.19 536640.0 -1.0 2418
2420 0 352131.8 147035.19 536580.0 -1.0 2419
2421 0 352164.03 147044.56 536520.0 -1.0 2420
2422 0 352146.12 147076.16 536460.0 -1.0 2421
2423 0 352292.72 147108.72 536400.0 -1.0 2422
2424 0 352346.44 147152.22 536340.0 -1.0 2423
2425 0 352320.9 147127.06 536280.0 -1.0 2424
2426 0 352386.34 147154.6 536220.0 -1.0 2425
2427 6 352291.66 147115.4 536160.0 -1.0 2426
2428 0 359695.6 138322.53 534120.0 -1.0 1771
2429 0 359682.75 138237.16 534060.0 -1.0 2428
2430 0 359783.56 138307.16 534000.0 -1.0 2429
2431 0 359711.25 138256.62 533940.0 -1.0 2430
2432 0 359809.88 138238.38 533880.0 -1.0 2431
2433 0 359839.5 138265.5 533760.0 -1.0 2432
2434 0 359847.22 138261.62 533700.0 -1.0 2433
2435 0 359933.44 138256.84 533640.0 -1.0 2434
2436 0 360013.9 138277.22 533580.0 -1.0 2435
2437 0 359935.8 138236.34 533520.0 -1.0 2436
2438 0 360059.97 138122.34 533460.0 -1.0 2437
2439 0 360061.9 138045.0 533400.0 -1.0 2438
2440 0 360171.06 138040.03 533340.0 -1.0 2439
2441 0 360139.44 138026.4 533280.0 -1.0 2440
2442 0 360256.34 138093.66 533220.0 -1.0 2441
2443 0 360359.4 138004.47 533160.0 -1.0 2442
2444 0 360420.6 137973.25 533100.0 -1.0 2443
2445 0 360371.44 137895.44 533040.0 -1.0 2444
2446 0 360507.38 137906.5 532980.0 -1.0 2445
2447 0 360396.84 137930.06 532920.0 -1.0 2446
2448 0 360333.78 137899.19 532860.0 -1.0 2447
2449 0 360366.88 137851.47 532800.0 -1.0 2448
2450 0 360350.0 137789.97 532740.0 -1.0 2449
2451 0 360268.94 137712.53 532680.0 -1.0 2450
2452 0 360175.84 137686.28 532620.0 -1.0 2451
2453 0 360204.9 137586.34 532560.0 -1.0 2452
2454 0 360231.88 137517.9 532500.0 -1.0 2453
2455 0 360231.66 137506.22 532440.0 -1.0 2454
2456 0 360301.34 137478.88 532380.0 -1.0 2455
2457 0 360216.2 137438.5 532320.0 -1.0 2456
2458 0 360241.4 137427.19 532260.0 -1.0 2457
2459 0 360198.38 137412.94 532200.0 -1.0 2458
2460 0 360235.7 137418.97 532140.0 -1.0 2459
2461 0 360231.94 137439.19 532080.0 -1.0 2460
2462 0 360235.5 137441.97 532020.0 -1.0 2461
2463 0 360291.7 137439.5 531960.0 -1.0 2462
2464 0 360291.7 137439.5 531900.0 -1.0 2463
2465 0 360259.44 137401.25 531840.0 -1.0 2464
2466 0 360310.2 137353.6 531780.0 -1.0 2465
2467 0 360245.84 137340.0 531720.0 -1.0 2466
2468 0 360229.2 137295.22 531660.0 -1.0 2467
2469 0 360159.06 137215.47 531600.0 -1.0 2468
2470 0 360145.03 137201.34 531540.0 -1.0 2469
2471 0 360092.72 137018.44 531480.0 -1.0 2470
2472 0 360021.6 137002.31 531420.0 -1.0 2471
2473 0 360061.3 136955.03 531360.0 -1.0 2472
2474 0 360003.9 136706.69 531300.0 -1.0 2473
2475 0 359933.97 136539.28 531240.0 -1.0 2474
2476 0 359908.38 136537.19 531180.0 -1.0 2475
2477 0 359862.9 136575.4 531120.0 -1.0 2476
2478 0 359853.47 136521.62 531060.0 -1.0 2477
2479 0 359842.16 136484.19 531000.0 -1.0 2478
2480 0 359851.2 136562.03 530940.0 -1.0 2479
2481 0 359754.53 136501.47 530880.0 -1.0 2480
2482 0 359774.97 136475.53 530820.0 -1.0 2481
2483 0 359614.3 136356.72 530760.0 -1.0 2482
2484 5 359725.94 136462.19 530700.0 -1.0 2483
2485 0 359579.3 136180.16 530640.0 -1.0 2484
2486 0 359895.2 137009.16 530640.0 -1.0 2484
2487 0 359432.6 136001.6 530580.0 -1.0 2485
2488 0 359938.75 137093.84 530580.0 -1.0 2486
2489 0 359880.66 137130.9 530520.0 -1.0 2488
2490 0 359889.94 137240.31 530460.0 -1.0 2489
2491 0 359897.94 137326.28 530400.0 -1.0 2490
2492 0 359799.25 137451.66 530340.0 -1.0 2491
2493 0 359759.7 137494.22 530280.0 -1.0 2492
2494 0 359782.3 137546.75 530220.0 -1.0 2493
2495 0 359688.22 137647.66 530160.0 -1.0 2494
2496 6 359715.7 137756.78 530100.0 -1.0 2495
2497 0 359317.6 135898.84 530520.0 -1.0 2487
2498 5 359342.8 135952.97 530460.0 -1.0 2497
2499 0 359160.0 135473.78 530400.0 -1.0 2498
2500 0 359491.97 136171.66 530400.0 -1.0 2498
2501 0 359141.0 135470.28 530340.0 -1.0 2499
2502 0 359518.6 136224.97 530340.0 -1.0 2500
2503 6 359500.16 136215.75 530280.0 -1.0 2502
2504 0 359141.0 135470.28 530280.0 -1.0 2501
2505 0 359141.0 135470.28 530220.0 -1.0 2504
2506 0 359176.8 135346.66 530160.0 -1.0 2505
2507 0 359228.97 135373.69 530100.0 -1.0 2506
2508 0 359227.12 135302.81 530040.0 -1.0 2507
2509 0 359247.62 135295.25 529980.0 -1.0 2508
2510 0 359252.3 135234.94 529920.0 -1.0 2509
2511 0 359257.78 135166.47 529860.0 -1.0 2510
2512 0 359199.75 135107.03 529800.0 -1.0 2511
2513 0 359326.25 135194.84 529740.0 -1.0 2512
2514 0 359200.6 134962.38 529680.0 -1.0 2513
2515 0 359143.16 134981.56 529620.0 -1.0 2514
2516 0 359049.0 134917.31 529560.0 -1.0 2515
2517 0 358991.1 134877.69 529500.0 -1.0 2516
2518 0 359039.25 134878.03 529440.0 -1.0 2517
2519 0 359028.56 134866.03 529380.0 -1.0 2518
2520 0 359010.5 134833.28 529320.0 -1.0 2519
2521 0 359048.72 134823.84 529260.0 -1.0 2520
2522 0 359041.06 134838.44 529200.0 -1.0 2521
2523 0 359025.22 134881.19 529140.0 -1.0 2522
2524 0 358940.88 134913.66 529080.0 -1.0 2523
2525 0 358951.56 134893.97 529020.0 -1.0 2524
2526 0 358809.72 134870.34 528960.0 -1.0 2525
2527 0 358777.6 134839.03 528900.0 -1.0 2526
2528 0 358762.56 134775.31 528840.0 -1.0 2527
2529 0 358834.12 134799.53 528780.0 -1.0 2528
2530 0 358698.7 134706.4 528720.0 -1.0 2529
2531 0 358769.8 134649.66 528660.0 -1.0 2530
2532 0 358724.47 134646.78 528600.0 -1.0 2531
2533 0 358681.8 134544.69 528540.0 -1.0 2532
2534 0 358639.25 134485.75 528480.0 -1.0 2533
2535 0 358624.7 134465.06 528420.0 -1.0 2534
2536 0 358687.4 134487.78 528360.0 -1.0 2535
2537 0 358666.9 134434.69 528300.0 -1.0 2536
2538 0 358619.25 134403.84 528240.0 -1.0 2537
2539 0 358501.97 134382.03 528180.0 -1.0 2538
2540 0 358514.6 134321.19 528120.0 -1.0 2539
2541 0 358509.4 134209.53 528060.0 -1.0 2540
2542 0 358347.56 134017.16 528000.0 -1.0 2541
2543 0 358121.03 133760.38 527940.0 -1.0 2542
2544 0 358203.62 133691.06 527880.0 -1.0 2543
2545 0 358300.38 133701.12 527820.0 -1.0 2544
2546 0 358126.47 133676.56 527760.0 -1.0 2545
2547 0 357989.4 133615.19 527700.0 -1.0 2546
2548 0 358162.94 133485.03 527640.0 -1.0 2547
2549 0 358151.12 133411.1 527580.0 -1.0 2548
2550 0 358107.28 133214.72 527520.0 -1.0 2549
2551 0 358235.94 133290.62 527460.0 -1.0 2550
2552 0 358196.78 133162.94 527340.0 -1.0 2551
2553 0 358228.53 133132.34 527280.0 -1.0 2552
2554 0 358256.4 133124.16 527220.0 -1.0 2553
2555 0 358220.4 132899.72 527160.0 -1.0 2554
2556 0 358161.84 132929.1 527100.0 -1.0 2555
2557 0 358190.38 132844.69 527040.0 -1.0 2556
2558 0 358087.6 132786.12 526980.0 -1.0 2557
2559 0 358084.0 132807.34 526920.0 -1.0 2558
2560 0 357952.97 132805.53 526860.0 -1.0 2559
2561 0 358027.34 132822.75 526800.0 -1.0 2560
2562 5 358101.12 132818.88 526740.0 -1.0 2561
2563 0 358095.94 132871.44 526680.0 -1.0 2562
2564 0 358453.2 132877.72 526740.0 -1.0 2562
2565 0 358228.3 132956.97 526620.0 -1.0 2563
2566 0 358121.16 132867.97 526560.0 -1.0 2565
2567 0 358147.25 132956.25 526500.0 -1.0 2566
2568 0 358127.78 132946.53 526440.0 -1.0 2567
2569 0 358151.28 132923.6 526380.0 -1.0 2568
2570 0 358100.12 132874.56 526320.0 -1.0 2569
2571 0 357927.06 132888.25 526260.0 -1.0 2570
2572 0 357547.84 132838.81 526200.0 -1.0 2571
2573 0 357477.56 132889.75 526140.0 -1.0 2572
2574 0 357298.1 132864.62 526080.0 -1.0 2573
2575 0 357198.03 132831.28 526020.0 -1.0 2574
2576 0 357190.22 132880.06 525960.0 -1.0 2575
2577 6 357091.28 132815.78 525900.0 -1.0 2576
2578 0 307622.2 144466.7 399900.0 -1.0 1245
2579 0 307622.84 144517.6 399840.0 -1.0 2578
2580 0 307754.72 144542.11 399780.0 -1.0 2579
2581 0 307596.3 144519.44 399720.0 -1.0 2580
2582 0 307623.75 144575.8 399660.0 -1.0 2581
2583 0 307531.72 144549.52 399600.0 -1.0 2582
2584 0 307597.8 144570.73 399540.0 -1.0 2583
2585 0 307576.7 144516.33 399480.0 -1.0 2584
2586 0 307482.25 144539.58 399420.0 -1.0 2585
2587 0 307546.97 144519.98 399360.0 -1.0 2586
2588 0 307568.06 144556.02 399300.0 -1.0 2587
2589 0 307525.88 144536.86 399240.0 -1.0 2588
2590 0 307477.6 144500.98 399180.0 -1.0 2589
2591 0 307502.9 144518.72 399120.0 -1.0 2590
2592 0 307440.94 144506.34 399060.0 -1.0 2591
2593 0 307335.8 144495.45 399000.0 -1.0 2592
2594 0 307284.03 144522.5 398940.0 -1.0 2593
2595 0 307385.44 144483.83 398880.0 -1.0 2594
2596 0 307417.72 144469.12 398820.0 -1.0 2595
2597 0 307329.44 144446.66 398760.0 -1.0 2596
2598 0 307382.78 144473.5 398700.0 -1.0 2597
2599 0 307396.47 144478.86 398640.0 -1.0 2598
2600 0 307356.56 144384.53 398580.0 -1.0 2599
2601 0 307389.34 144416.06 398520.0 -1.0 2600
2602 0 307356.66 144385.48 398460.0 -1.0 2601
2603 0 307327.22 144359.17 398400.0 -1.0 2602
2604 0 307329.8 144353.47 398340.0 -1.0 2603
2605 0 307276.28 144340.17 398280.0 -1.0 2604
2606 0 307263.47 144271.48 398220.0 -1.0 2605
2607 0 307308.28 144253.64 398160.0 -1.0 2606
2608 0 307277.7 144167.23 398100.0 -1.0 2607
2609 0 307240.3 144148.6 398040.0 -1.0 2608
2610 0 307289.4 144152.75 397980.0 -1.0 2609
2611 0 307335.56 144097.83 397920.0 -1.0 2610
2612 0 307295.84 144041.81 397860.0 -1.0 2611
2613 0 307291.3 143990.38 397800.0 -1.0 2612
2614 0 307317.97 144007.47 397740.0 -1.0 2613
2615 0 307346.47 143943.9 397680.0 -1.0 2614
2616 0 307303.1 143878.34 397620.0 -1.0 2615
2617 0 307354.78 143828.98 397560.0 -1.0 2616
2618 0 307354.2 143780.61 397500.0 -1.0 2617
2619 0 307364.78 143854.3 397440.0 -1.0 2618
2620 0 307389.38 143833.88 397380.0 -1.0 2619
2621 0 307454.3 143769.9 397320.0 -1.0 2620
2622 0 307425.66 143689.28 397260.0 -1.0 2621
2623 0 307438.5 143695.2 397200.0 -1.0 2622
2624 0 307520.25 143702.8 397140.0 -1.0 2623
2625 0 307539.1 143663.5 397080.0 -1.0 2624
2626 0 307499.12 143641.02 397020.0 -1.0 2625
2627 0 307435.9 143532.28 396960.0 -1.0 2626
2628 0 307475.34 143462.22 396900.0 -1.0 2627
2629 0 307448.0 143393.86 396840.0 -1.0 2628
2630 0 307503.06 143387.8 396720.0 -1.0 2629
2631 0 307512.3 143386.11 396660.0 -1.0 2630
2632 0 307531.94 143296.52 396600.0 -1.0 2631
2633 0 307567.44 143232.98 396540.0 -1.0 2632
2634 0 307549.9 143230.89 396480.0 -1.0 2633
2635 0 307558.25 143208.44 396420.0 -1.0 2634
2636 0 307504.12 143136.86 396360.0 -1.0 2635
2637 0 307524.88 143076.0 396300.0 -1.0 2636
2638 0 307474.66 143059.62 396240.0 -1.0 2637
2639 0 307455.03 143021.1 396180.0 -1.0 2638
2640 0 307511.25 142988.69 396120.0 -1.0 2639
2641 0 307504.25 142883.67 396060.0 -1.0 2640
2642 0 307496.88 142908.94 396000.0 -1.0 2641
2643 0 307453.38 142905.28 395940.0 -1.0 2642
2644 0 307507.78 142900.73 395880.0 -1.0 2643
2645 0 307517.62 142864.8 395820.0 -1.0 2644
2646 0 307520.62 142747.03 395760.0 -1.0 2645
2647 0 307595.25 142750.47 395700.0 -1.0 2646
2648 0 307508.16 142645.42 395640.0 -1.0 2647
2649 0 307483.16 142583.7 395580.0 -1.0 2648
2650 0 307587.4 142579.61 395520.0 -1.0 2649
2651 0 307494.47 142350.52 395460.0 -1.0 2650
2652 0 307476.9 142322.08 395400.0 -1.0 2651
2653 0 307460.22 142319.5 395340.0 -1.0 2652
2654 0 307171.97 142342.9 395280.0 -1.0 2653
2655 0 307542.62 142264.56 395220.0 -1.0 2654
2656 0 307469.8 142192.98 395160.0 -1.0 2655
2657 0 307520.06 142141.9 395100.0 -1.0 2656
2658 0 307507.4 142113.58 395040.0 -1.0 2657
2659 0 307502.94 142022.67 394980.0 -1.0 2658
2660 0 307514.44 141946.25 394920.0 -1.0 2659
2661 0 307609.94 141952.11 394860.0 -1.0 2660
2662 0 307572.84 141879.14 394800.0 -1.0 2661
2663 0 307645.7 141766.42 394680.0 -1.0 2662
2664 0 307696.94 141640.27 394620.0 -1.0 2663
2665 0 307626.47 141497.12 394560.0 -1.0 2664
2666 0 307661.97 141426.6 394500.0 -1.0 2665
2667 0 307682.6 141266.06 394440.0 -1.0 2666
2668 0 307785.03 141251.88 394380.0 -1.0 2667
2669 0 307727.97 141138.31 394320.0 -1.0 2668
2670 0 307758.75 141094.73 394260.0 -1.0 2669
2671 0 307841.78 140918.25 394200.0 -1.0 2670
2672 0 307835.25 140725.88 394140.0 -1.0 2671
2673 0 307799.78 140520.12 394080.0 -1.0 2672
2674 0 307911.8 140444.98 394020.0 -1.0 2673
2675 0 307901.4 140307.77 393960.0 -1.0 2674
2676 0 307924.06 140209.3 393900.0 -1.0 2675
2677 0 307943.44 140089.47 393840.0 -1.0 2676
2678 0 307932.97 139965.88 393780.0 -1.0 2677
2679 0 307979.03 139803.89 393660.0 -1.0 2678
2680 0 308093.78 139675.42 393600.0 -1.0 2679
2681 0 308065.5 139641.53 393540.0 -1.0 2680
2682 0 308065.9 139551.62 393480.0 -1.0 2681
2683 0 308067.06 139480.77 393420.0 -1.0 2682
2684 0 308076.53 139393.62 393360.0 -1.0 2683
2685 0 308166.75 139317.88 393300.0 -1.0 2684
2686 0 308126.38 139155.06 393240.0 -1.0 2685
2687 0 308039.2 139094.16 393180.0 -1.0 2686
2688 0 308090.72 139020.6 393120.0 -1.0 2687
2689 0 308119.53 138900.52 393060.0 -1.0 2688
2690 0 308098.47 138777.5 393000.0 -1.0 2689
2691 0 308168.25 138680.39 392940.0 -1.0 2690
2692 0 308178.06 138668.58 392880.0 -1.0 2691
2693 0 308156.7 138622.2 392820.0 -1.0 2692
2694 0 308151.66 138539.17 392760.0 -1.0 2693
2695 0 308153.12 138481.31 392700.0 -1.0 2694
2696 0 308216.25 138506.77 392640.0 -1.0 2695
2697 0 308160.88 138439.8 392580.0 -1.0 2696
2698 0 308115.84 138326.7 392520.0 -1.0 2697
2699 0 308134.44 138280.2 392460.0 -1.0 2698
2700 0 308178.7 138216.23 392400.0 -1.0 2699
2701 0 308152.34 138104.95 392340.0 -1.0 2700
2702 0 308130.84 138042.56 392280.0 -1.0 2701
2703 0 308178.8 137944.53 392220.0 -1.0 2702
2704 0 308186.0 137912.9 392160.0 -1.0 2703
2705 0 308170.53 137891.75 392100.0 -1.0 2704
2706 0 308108.16 137810.88 392040.0 -1.0 2705
2707 0 308092.4 137732.16 391980.0 -1.0 2706
2708 0 307971.38 137652.06 391920.0 -1.0 2707
2709 0 307870.25 137506.56 391860.0 -1.0 2708
2710 0 307915.25 137480.94 391800.0 -1.0 2709
2711 0 308002.28 137414.25 391740.0 -1.0 2710
2712 0 308008.66 137399.19 391680.0 -1.0 2711
2713 0 307933.53 137384.38 391620.0 -1.0 2712
2714 0 308001.22 137352.1 391560.0 -1.0 2713
2715 0 307929.9 137253.25 391500.0 -1.0 2714
2716 0 307885.8 137264.33 391440.0 -1.0 2715
2717 0 307918.1 137179.48 391380.0 -1.0 2716
2718 0 307881.2 137131.58 391320.0 -1.0 2717
2719 0 307924.1 137081.45 391260.0 -1.0 2718
2720 0 307907.1 137056.17 391200.0 -1.0 2719
2721 0 307911.06 137051.33 391140.0 -1.0 2720
2722 0 307871.34 137066.64 391080.0 -1.0 2721
2723 0 307877.56 137025.97 391020.0 -1.0 2722
2724 0 307878.97 137038.42 390960.0 -1.0 2723
2725 0 307875.7 136989.81 390900.0 -1.0 2724
2726 0 307882.4 136957.38 390840.0 -1.0 2725
2727 0 307910.7 136947.67 390780.0 -1.0 2726
2728 0 307796.88 136866.92 390720.0 -1.0 2727
2729 0 307735.5 136860.66 390660.0 -1.0 2728
2730 0 307766.1 136869.89 390600.0 -1.0 2729
2731 0 307884.1 136893.4 390540.0 -1.0 2730
2732 0 307839.12 136847.78 390480.0 -1.0 2731
2733 0 307817.34 136798.5 390420.0 -1.0 2732
2734 0 307841.62 136817.1 390360.0 -1.0 2733
2735 0 307764.94 136757.78 390300.0 -1.0 2734
2736 0 307814.75 136738.19 390240.0 -1.0 2735
2737 0 307782.1 136700.08 390180.0 -1.0 2736
2738 0 307819.84 136691.66 390120.0 -1.0 2737
2739 0 307792.34 136679.02 390060.0 -1.0 2738
2740 0 307636.56 136588.52 390000.0 -1.0 2739
2741 0 307850.3 136627.89 389940.0 -1.0 2740
2742 0 307859.53 136611.42 389880.0 -1.0 2741
2743 0 307809.44 136567.62 389820.0 -1.0 2742
2744 0 307868.62 136561.56 389760.0 -1.0 2743
2745 0 307910.5 136580.25 389700.0 -1.0 2744
2746 0 307852.12 136524.33 389640.0 -1.0 2745
2747 0 307767.47 136453.34 389580.0 -1.0 2746
2748 0 307836.06 136478.48 389520.0 -1.0 2747
2749 0 307785.12 136455.48 389460.0 -1.0 2748
2750 0 307804.16 136466.48 389400.0 -1.0 2749
2751 0 307828.94 136445.94 389340.0 -1.0 2750
2752 0 307790.28 136391.39 389280.0 -1.0 2751
2753 0 307809.3 136449.47 389220.0 -1.0 2752
2754 0 307913.62 136408.88 389160.0 -1.0 2753
2755 0 307877.75 136367.47 389100.0 -1.0 2754
2756 0 307884.06 136414.92 389040.0 -1.0 2755
2757 0 307861.12 136424.73 388980.0 -1.0 2756
2758 0 307895.4 136449.92 388920.0 -1.0 2757
2759 0 307852.78 136431.77 388860.0 -1.0 2758
2760 0 307909.28 136406.92 388800.0 -1.0 2759
2761 0 307855.34 136353.84 388740.0 -1.0 2760
2762 0 307800.56 136331.11 388680.0 -1.0 2761
2763 0 307792.62 136303.42 388620.0 -1.0 2762
2764 0 307849.6 136274.36 388560.0 -1.0 2763
2765 0 307814.6 136251.7 388500.0 -1.0 2764
2766 0 307762.44 136208.89 388440.0 -1.0 2765
2767 0 307741.28 136212.11 388380.0 -1.0 2766
2768 0 307832.94 136205.08 388320.0 -1.0 2767
2769 0 307775.25 136198.98 388260.0 -1.0 2768
2770 0 307813.7 136174.47 388200.0 -1.0 2769
2771 0 307768.16 136108.44 388140.0 -1.0 2770
2772 0 307740.38 136076.8 388080.0 -1.0 2771
2773 0 307731.5 136010.78 388020.0 -1.0 2772
2774 0 307660.7 135954.14 387960.0 -1.0 2773
2775 0 307623.62 135921.52 387900.0 -1.0 2774
2776 0 307650.16 135847.02 387840.0 -1.0 2775
2777 0 307669.38 135855.5 387780.0 -1.0 2776
2778 0 307588.62 135772.1 387720.0 -1.0 2777
2779 0 307638.66 135761.36 387660.0 -1.0 2778
2780 0 307647.94 135732.67 387600.0 -1.0 2779
2781 0 307679.0 135717.08 387540.0 -1.0 2780
2782 0 307723.72 135628.02 387480.0 -1.0 2781
2783 0 307772.97 135623.0 387420.0 -1.0 2782
2784 0 307768.3 135542.5 387360.0 -1.0 2783
2785 0 307725.94 135491.36 387300.0 -1.0 2784
2786 0 307731.12 135450.88 387240.0 -1.0 2785
2787 0 307762.03 135351.17 387180.0 -1.0 2786
2788 0 307794.38 135217.89 387120.0 -1.0 2787
2789 0 307864.1 135214.31 387060.0 -1.0 2788
2790 0 307870.25 135144.39 386940.0 -1.0 2789
2791 0 307958.53 135081.64 386880.0 -1.0 2790
2792 0 307832.22 135002.95 386820.0 -1.0 2791
2793 0 307867.84 134976.55 386760.0 -1.0 2792
2794 0 307906.5 134916.45 386700.0 -1.0 2793
2795 0 307825.84 134876.31 386640.0 -1.0 2794
2796 0 307872.12 134800.2 386580.0 -1.0 2795
2797 0 307912.84 134683.25 386520.0 -1.0 2796
2798 0 307865.16 134604.97 386460.0 -1.0 2797
2799 0 307841.78 134559.3 386400.0 -1.0 2798
2800 0 307716.03 134443.08 386340.0 -1.0 2799
2801 0 307755.8 134323.22 386280.0 -1.0 2800
2802 0 307831.66 134290.75 386220.0 -1.0 2801
2803 0 307692.06 134176.9 386160.0 -1.0 2802
2804 0 307744.0 134131.03 386100.0 -1.0 2803
2805 0 307733.66 134091.39 386040.0 -1.0 2804
2806 0 307780.75 134053.72 385980.0 -1.0 2805
2807 0 307632.53 134028.77 385920.0 -1.0 2806
2808 0 307746.03 133995.62 385860.0 -1.0 2807
2809 0 307709.78 133982.28 385800.0 -1.0 2808
2810 0 307743.9 133904.03 385740.0 -1.0 2809
2811 0 307716.22 133827.67 385680.0 -1.0 2810
2812 0 307674.5 133734.5 385620.0 -1.0 2811
2813 0 307697.56 133657.8 385560.0 -1.0 2812
2814 0 307685.56 133551.7 385500.0 -1.0 2813
2815 0 307674.0 133522.73 385440.0 -1.0 2814
2816 0 307602.3 133425.17 385380.0 -1.0 2815
2817 0 307593.94 133362.28 385320.0 -1.0 2816
2818 0 307597.62 133300.67 385260.0 -1.0 2817
2819 0 307584.97 133297.4 385200.0 -1.0 2818
2820 0 307573.8 133214.36 385140.0 -1.0 2819
2821 0 307553.28 133135.1 385080.0 -1.0 2820
2822 0 307590.6 133131.86 385020.0 -1.0 2821
2823 0 307581.28 133088.0 384960.0 -1.0 2822
2824 0 307490.44 133027.12 384900.0 -1.0 2823
2825 0 307479.97 132984.08 384840.0 -1.0 2824
2826 0 307456.56 132861.06 384780.0 -1.0 2825
2827 0 307527.72 132809.67 384720.0 -1.0 2826
2828 0 307521.94 132761.8 384660.0 -1.0 2827
2829 0 307506.22 132709.81 384600.0 -1.0 2828
2830 0 307508.16 132649.44 384540.0 -1.0 2829
2831 0 307533.84 132603.9 384480.0 -1.0 2830
2832 0 307555.34 132560.78 384420.0 -1.0 2831
2833 0 307633.7 132565.2 384360.0 -1.0 2832
2834 0 307540.4 132467.8 384300.0 -1.0 2833
2835 0 307454.88 132430.97 384240.0 -1.0 2834
2836 0 307479.78 132353.7 384180.0 -1.0 2835
2837 0 307518.6 132342.7 384120.0 -1.0 2836
2838 0 307544.56 132302.02 384060.0 -1.0 2837
2839 0 307571.6 132291.72 384000.0 -1.0 2838
2840 0 307515.6 132248.56 383940.0 -1.0 2839
2841 0 307575.1 132263.27 383880.0 -1.0 2840
2842 0 307544.25 132223.2 383820.0 -1.0 2841
2843 0 307561.28 132262.3 383760.0 -1.0 2842
2844 0 307458.94 132201.05 383700.0 -1.0 2843
2845 0 307584.2 132201.94 383640.0 -1.0 2844
2846 0 307591.47 132133.55 383580.0 -1.0 2845
2847 0 307608.66 132104.45 383520.0 -1.0 2846
2848 0 307639.62 132074.84 383460.0 -1.0 2847
2849 0 307671.94 132065.28 383400.0 -1.0 2848
2850 0 307657.0 132106.58 383340.0 -1.0 2849
2851 0 307760.28 132034.44 383280.0 -1.0 2850
2852 0 307852.28 132000.89 383220.0 -1.0 2851
2853 0 307796.88 131979.47 383160.0 -1.0 2852
2854 0 307755.84 131983.67 383100.0 -1.0 2853
2855 0 307794.78 131940.6 383040.0 -1.0 2854
2856 0 307764.34 131883.69 382980.0 -1.0 2855
2857 0 307739.2 131842.58 382920.0 -1.0 2856
2858 0 307825.9 131848.45 382860.0 -1.0 2857
2859 0 307806.9 131729.33 382740.0 -1.0 2858
2860 0 307881.3 131592.8 382680.0 -1.0 2859
2861 0 307813.25 131539.45 382620.0 -1.0 2860
2862 0 307778.84 131510.34 382560.0 -1.0 2861
2863 0 307785.03 131406.62 382500.0 -1.0 2862
2864 0 307713.8 131357.58 382440.0 -1.0 2863
2865 0 307741.8 131255.4 382380.0 -1.0 2864
2866 0 307716.06 131148.47 382320.0 -1.0 2865
2867 0 307649.94 131087.44 382260.0 -1.0 2866
2868 0 307701.3 131045.63 382200.0 -1.0 2867
2869 0 307751.06 131007.47 382140.0 -1.0 2868
2870 0 307743.2 130983.055 382080.0 -1.0 2869
2871 0 307693.56 130927.164 382020.0 -1.0 2870
2872 0 307623.8 130874.695 381960.0 -1.0 2871
2873 0 307665.88 130852.43 381900.0 -1.0 2872
2874 0 307670.4 130763.69 381840.0 -1.0 2873
2875 0 307646.22 130774.92 381780.0 -1.0 2874
2876 0 307684.4 130609.33 381720.0 -1.0 2875
2877 0 307693.0 130577.99 381660.0 -1.0 2876
2878 0 307697.12 130552.55 381600.0 -1.0 2877
2879 0 307617.9 130442.72 381540.0 -1.0 2878
2880 0 307632.12 130387.71 381480.0 -1.0 2879
2881 0 307670.6 130396.31 381420.0 -1.0 2880
2882 0 307663.53 130306.99 381360.0 -1.0 2881
2883 0 307587.47 130230.445 381300.0 -1.0 2882
2884 0 307616.56 130206.75 381240.0 -1.0 2883
2885 0 307616.25 130087.07 381180.0 -1.0 2884
2886 0 307683.5 130142.8 381120.0 -1.0 2885
2887 0 307627.03 130002.48 381060.0 -1.0 2886
2888 0 307644.28 129906.01 381000.0 -1.0 2887
2889 0 307609.5 129920.65 380940.0 -1.0 2888
2890 0 307592.44 129832.12 380880.0 -1.0 2889
2891 0 307613.0 129826.09 380820.0 -1.0 2890
2892 0 307584.2 129794.92 380760.0 -1.0 2891
2893 0 307608.34 129752.23 380700.0 -1.0 2892
2894 0 307564.12 129772.43 380640.0 -1.0 2893
2895 0 307488.38 129690.6 380580.0 -1.0 2894
2896 0 307550.5 129703.98 380520.0 -1.0 2895
2897 0 307598.3 129715.4 380460.0 -1.0 2896
2898 0 307518.38 129594.79 380400.0 -1.0 2897
2899 0 307572.0 129515.19 380340.0 -1.0 2898
2900 0 307584.47 129514.586 380280.0 -1.0 2899
2901 0 307541.34 129429.586 380220.0 -1.0 2900
2902 0 307614.84 129379.22 380160.0 -1.0 2901
2903 0 307617.28 129367.914 380100.0 -1.0 2902
2904 0 307551.6 129295.51 380040.0 -1.0 2903
2905 0 307522.03 129245.63 379980.0 -1.0 2904
2906 0 307563.62 129231.2 379920.0 -1.0 2905
2907 0 307501.75 129168.65 379860.0 -1.0 2906
2908 0 307554.3 129135.7 379800.0 -1.0 2907
2909 0 307592.38 129184.63 379740.0 -1.0 2908
2910 0 307500.8 129136.445 379680.0 -1.0 2909
2911 0 307479.12 129066.805 379620.0 -1.0 2910
2912 0 307559.16 129032.1 379560.0 -1.0 2911
2913 0 307556.47 128920.75 379500.0 -1.0 2912
2914 0 307575.78 128908.27 379440.0 -1.0 2913
2915 0 307504.44 128847.164 379380.0 -1.0 2914
2916 0 307500.8 128843.95 379320.0 -1.0 2915
2917 0 307566.22 128848.41 379260.0 -1.0 2916
2918 0 307538.5 128772.16 379200.0 -1.0 2917
2919 0 307569.28 128804.18 379140.0 -1.0 2918
2920 0 307503.84 128744.41 379080.0 -1.0 2919
2921 0 307404.03 128724.0 379020.0 -1.0 2920
2922 0 307515.72 128749.52 378960.0 -1.0 2921
2923 0 307473.97 128712.06 378900.0 -1.0 2922
2924 0 307479.78 128728.24 378840.0 -1.0 2923
2925 0 307343.22 128596.19 378780.0 -1.0 2924
2926 0 307249.25 128526.4 378720.0 -1.0 2925
2927 0 307308.0 128499.19 378660.0 -1.0 2926
2928 0 307284.12 128378.84 378600.0 -1.0 2927
2929 0 307231.1 128238.83 378540.0 -1.0 2928
2930 0 307025.8 127979.875 378480.0 -1.0 2929
2931 0 307027.38 127980.95 378420.0 -1.0 2930
2932 0 306977.3 127889.91 378360.0 -1.0 2931
2933 0 306983.56 127897.23 378300.0 -1.0 2932
2934 0 306950.53 127868.32 378240.0 -1.0 2933
2935 0 306933.88 127869.88 378180.0 -1.0 2934
2936 0 306928.5 127824.3 378120.0 -1.0 2935
2937 0 306983.2 127834.52 378060.0 -1.0 2936
2938 0 307029.97 127850.52 378000.0 -1.0 2937
2939 0 306978.22 127830.51 377940.0 -1.0 2938
2940 0 307018.03 127852.81 377880.0 -1.0 2939
2941 0 307009.8 127828.3 377820.0 -1.0 2940
2942 0 307049.3 127842.03 377760.0 -1.0 2941
2943 0 307085.3 127805.68 377700.0 -1.0 2942
2944 0 307048.9 127754.9 377640.0 -1.0 2943
2945 0 307066.94 127758.59 377580.0 -1.0 2944
2946 0 307095.28 127717.484 377520.0 -1.0 2945
2947 0 307106.88 127744.08 377460.0 -1.0 2946
2948 0 307101.3 127736.33 377400.0 -1.0 2947
2949 0 307093.97 127722.84 377340.0 -1.0 2948
2950 0 307085.4 127731.98 377280.0 -1.0 2949
2951 0 307050.3 127729.81 377220.0 -1.0 2950
2952 0 307142.38 127739.01 377160.0 -1.0 2951
2953 0 307051.06 127699.336 377100.0 -1.0 2952
2954 0 307073.3 127768.8 377040.0 -1.0 2953
2955 0 307100.94 127701.85 376980.0 -1.0 2954
2956 0 307069.6 127703.73 376920.0 -1.0 2955
2957 0 307125.4 127726.555 376860.0 -1.0 2956
2958 0 307088.38 127717.36 376800.0 -1.0 2957
2959 0 307103.25 127688.555 376740.0 -1.0 2958
2960 0 307151.3 127708.23 376680.0 -1.0 2959
2961 0 307075.97 127648.54 376620.0 -1.0 2960
2962 0 307112.6 127687.77 376560.0 -1.0 2961
2963 0 307058.34 127620.164 376500.0 -1.0 2962
2964 0 307148.5 127644.516 376440.0 -1.0 2963
2965 0 307040.44 127586.58 376380.0 -1.0 2964
2966 0 307094.1 127635.24 376320.0 -1.0 2965
2967 0 307124.72 127572.17 376260.0 -1.0 2966
2968 0 307104.0 127611.28 376200.0 -1.0 2967
2969 0 307055.7 127583.9 376140.0 -1.0 2968
2970 0 307130.03 127576.19 376080.0 -1.0 2969
2971 0 307118.72 127527.84 376020.0 -1.0 2970
2972 0 307159.66 127580.31 375960.0 -1.0 2971
2973 0 307150.38 127553.04 375900.0 -1.0 2972
2974 0 307156.25 127552.77 375840.0 -1.0 2973
2975 0 307147.78 127530.75 375780.0 -1.0 2974
2976 0 307102.88 127510.77 375720.0 -1.0 2975
2977 0 307135.28 127508.65 375660.0 -1.0 2976
2978 0 307142.88 127481.49 375600.0 -1.0 2977
2979 0 307045.44 127442.22 375540.0 -1.0 2978
2980 0 307063.44 127482.92 375480.0 -1.0 2979
2981 0 307024.66 127468.71 375420.0 -1.0 2980
2982 0 307009.7 127439.11 375360.0 -1.0 2981
2983 0 306985.06 127416.734 375300.0 -1.0 2982
2984 0 306952.22 127410.555 375240.0 -1.0 2983
2985 0 306947.97 127360.23 375180.0 -1.0 2984
2986 0 306942.2 127338.88 375120.0 -1.0 2985
2987 0 306996.56 127328.72 375060.0 -1.0 2986
2988 0 306959.1 127322.25 375000.0 -1.0 2987
2989 0 306975.44 127326.39 374940.0 -1.0 2988
2990 0 306926.56 127276.74 374880.0 -1.0 2989
2991 0 306914.06 127279.305 374820.0 -1.0 2990
2992 0 306996.84 127247.055 374760.0 -1.0 2991
2993 0 306934.56 127246.766 374700.0 -1.0 2992
2994 0 306905.97 127218.375 374640.0 -1.0 2993
2995 0 306913.0 127218.6 374580.0 -1.0 2994
2996 0 306897.56 127226.05 374520.0 -1.0 2995
2997 0 306927.1 127257.88 374460.0 -1.0 2996
2998 0 306889.03 127199.984 374400.0 -1.0 2997
2999 0 306873.88 127235.2 374340.0 -1.0 2998
3000 0 306818.16 127233.59 374280.0 -1.0 2999
3001 0 306858.66 127230.13 374220.0 -1.0 3000
3002 0 306912.8 127239.47 374160.0 -1.0 3001
3003 0 306826.8 127234.3 374100.0 -1.0 3002
3004 0 306861.28 127208.484 374040.0 -1.0 3003
3005 0 306840.3 127210.52 373980.0 -1.0 3004
3006 0 306764.38 127223.734 373920.0 -1.0 3005
3007 0 306691.5 127177.84 373860.0 -1.0 3006
3008 0 306756.1 127185.414 373800.0 -1.0 3007
3009 0 306731.78 127171.82 373740.0 -1.0 3008
3010 0 306714.38 127168.13 373680.0 -1.0 3009
3011 0 306739.78 127212.26 373620.0 -1.0 3010
3012 0 306709.2 127211.57 373560.0 -1.0 3011
3013 0 306622.9 127203.45 373500.0 -1.0 3012
3014 0 306544.1 127202.85 373440.0 -1.0 3013
3015 0 306399.2 127219.37 373380.0 -1.0 3014
3016 0 306365.0 127223.8 373320.0 -1.0 3015
3017 0 306373.12 127207.91 373260.0 -1.0 3016
3018 0 306456.44 127218.6 373200.0 -1.0 3017
3019 0 306441.8 127195.016 373140.0 -1.0 3018
3020 0 306467.53 127263.96 373080.0 -1.0 3019
3021 0 306456.12 127259.37 373020.0 -1.0 3020
3022 0 306402.06 127252.805 372960.0 -1.0 3021
3023 0 306401.28 127284.1 372900.0 -1.0 3022
3024 0 306325.25 127264.05 372840.0 -1.0 3023
3025 0 306301.03 127272.48 372780.0 -1.0 3024
3026 0 306260.38 127282.83 372720.0 -1.0 3025
3027 0 306193.94 127324.84 372660.0 -1.0 3026
3028 0 306264.28 127336.59 372600.0 -1.0 3027
3029 0 306213.28 127321.17 372540.0 -1.0 3028
3030 0 306214.3 127293.34 372480.0 -1.0 3029
3031 0 306224.66 127304.125 372420.0 -1.0 3030
3032 0 306196.97 127272.05 372360.0 -1.0 3031
3033 0 306223.38 127299.94 372300.0 -1.0 3032
3034 0 306172.3 127349.96 372240.0 -1.0 3033
3035 0 306123.03 127373.85 372180.0 -1.0 3034
3036 0 306120.7 127410.266 372120.0 -1.0 3035
3037 0 306085.2 127414.88 372060.0 -1.0 3036
3038 0 306059.44 127427.56 372000.0 -1.0 3037
3039 0 306008.0 127491.23 371940.0 -1.0 3038
3040 0 306026.78 127507.766 371880.0 -1.0 3039
3041 0 306014.5 127520.875 371820.0 -1.0 3040
3042 0 305936.84 127530.27 371760.0 -1.0 3041
3043 0 305874.62 127528.95 371700.0 -1.0 3042
3044 0 305853.22 127503.516 371640.0 -1.0 3043
3045 0 305865.3 127498.65 371580.0 -1.0 3044
3046 0 305837.8 127491.97 371520.0 -1.0 3045
3047 0 305787.4 127532.77 371460.0 -1.0 3046
3048 0 305769.94 127493.72 371400.0 -1.0 3047
3049 0 305713.84 127535.125 371340.0 -1.0 3048
3050 0 305687.34 127507.125 371280.0 -1.0 3049
3051 0 305732.56 127594.21 371220.0 -1.0 3050
3052 0 305640.44 127576.375 371160.0 -1.0 3051
3053 0 305670.22 127578.11 371100.0 -1.0 3052
3054 0 305672.6 127529.47 371040.0 -1.0 3053
3055 0 305614.5 127500.98 370980.0 -1.0 3054
3056 0 305611.06 127467.06 370920.0 -1.0 3055
3057 0 305538.12 127497.7 370860.0 -1.0 3056
3058 0 305559.97 127477.15 370800.0 -1.0 3057
3059 0 305501.56 127413.79 370740.0 -1.0 3058
3060 0 305526.06 127473.95 370680.0 -1.0 3059
3061 0 305459.78 127412.016 370620.0 -1.0 3060
3062 0 305445.66 127432.82 370560.0 -1.0 3061
3063 0 305462.75 127366.78 370500.0 -1.0 3062
3064 0 305431.9 127314.125 370440.0 -1.0 3063
3065 0 305443.34 127327.71 370380.0 -1.0 3064
3066 0 305323.22 127299.94 370320.0 -1.0 3065
3067 0 305307.4 127337.69 370260.0 -1.0 3066
3068 0 305325.75 127381.71 370200.0 -1.0 3067
3069 0 305270.66 127303.28 370140.0 -1.0 3068
3070 0 305136.44 127401.664 370080.0 -1.0 3069
3071 0 305064.34 127406.04 370020.0 -1.0 3070
3072 0 305083.8 127387.85 369960.0 -1.0 3071
3073 0 305044.75 127414.16 369900.0 -1.0 3072
3074 0 305089.0 127435.85 369840.0 -1.0 3073
3075 0 305052.34 127434.22 369780.0 -1.0 3074
3076 0 304974.25 127390.734 369720.0 -1.0 3075
3077 0 304952.84 127426.72 369660.0 -1.0 3076
3078 0 304961.78 127381.07 369600.0 -1.0 3077
3079 0 304923.5 127409.19 369540.0 -1.0 3078
3080 0 304907.88 127371.46 369480.0 -1.0 3079
3081 0 304875.88 127434.945 369420.0 -1.0 3080
3082 0 304843.62 127386.63 369360.0 -1.0 3081
3083 0 304838.66 127445.64 369300.0 -1.0 3082
3084 0 304741.25 127434.55 369240.0 -1.0 3083
3085 0 304835.94 127429.73 369180.0 -1.0 3084
3086 0 304706.5 127412.12 369120.0 -1.0 3085
3087 0 304672.56 127431.27 369060.0 -1.0 3086
3088 0 304602.4 127376.49 369000.0 -1.0 3087
3089 0 304643.0 127446.53 368940.0 -1.0 3088
3090 0 304595.38 127397.27 368880.0 -1.0 3089
3091 0 304585.94 127390.63 368820.0 -1.0 3090
3092 0 304558.2 127372.92 368760.0 -1.0 3091
3093 0 304523.22 127428.12 368700.0 -1.0 3092
3094 0 304506.9 127436.734 368640.0 -1.0 3093
3095 0 304446.12 127436.37 368580.0 -1.0 3094
3096 0 304423.88 127457.375 368520.0 -1.0 3095
3097 0 304408.75 127408.76 368460.0 -1.0 3096
3098 0 304360.1 127434.03 368400.0 -1.0 3097
3099 0 304363.6 127451.23 368340.0 -1.0 3098
3100 0 304390.97 127476.98 368280.0 -1.0 3099
3101 0 304373.53 127439.54 368220.0 -1.0 3100
3102 0 304320.75 127420.59 368160.0 -1.0 3101
3103 0 304293.9 127414.984 368100.0 -1.0 3102
3104 0 304283.38 127414.67 368040.0 -1.0 3103
3105 0 304292.6 127388.33 367980.0 -1.0 3104
3106 0 304257.22 127440.57 367920.0 -1.0 3105
3107 0 304247.75 127468.016 367860.0 -1.0 3106
3108 0 304187.66 127501.08 367800.0 -1.0 3107
3109 0 304230.97 127460.16 367740.0 -1.0 3108
3110 0 304180.16 127441.87 367680.0 -1.0 3109
3111 0 304160.2 127461.44 367620.0 -1.0 3110
3112 0 304185.38 127475.74 367560.0 -1.0 3111
3113 0 304138.78 127486.07 367500.0 -1.0 3112
3114 0 304120.25 127481.1 367440.0 -1.0 3113
3115 0 304144.06 127507.49 367380.0 -1.0 3114
3116 0 304157.28 127505.414 367320.0 -1.0 3115
3117 0 304079.44 127497.39 367260.0 -1.0 3116
3118 0 304082.6 127511.14 367200.0 -1.0 3117
3119 0 304083.9 127489.375 367140.0 -1.0 3118
3120 0 304052.5 127510.05 367080.0 -1.0 3119
3121 0 304053.84 127480.28 367020.0 -1.0 3120
3122 0 304114.7 127491.31 366960.0 -1.0 3121
3123 0 304028.8 127492.8 366900.0 -1.0 3122
3124 0 304036.88 127497.88 366840.0 -1.0 3123
3125 0 304017.97 127491.266 366780.0 -1.0 3124
3126 0 303986.47 127474.07 366720.0 -1.0 3125
3127 0 304016.7 127571.945 366660.0 -1.0 3126
3128 0 303976.8 127637.96 366540.0 -1.0 3127
3129 0 303879.7 127635.586 366480.0 -1.0 3128
3130 0 303957.22 127638.805 366420.0 -1.0 3129
3131 0 303880.53 127616.766 366360.0 -1.0 3130
3132 0 303906.5 127605.24 366300.0 -1.0 3131
3133 0 303884.84 127606.44 366240.0 -1.0 3132
3134 0 303908.22 127607.28 366180.0 -1.0 3133
3135 0 303975.34 127655.36 366120.0 -1.0 3134
3136 0 303912.3 127615.77 366060.0 -1.0 3135
3137 0 303843.44 127625.195 366000.0 -1.0 3136
3138 0 303733.75 127523.04 365940.0 -1.0 3137
3139 0 303738.88 127486.16 365880.0 -1.0 3138
3140 0 303682.62 127497.68 365820.0 -1.0 3139
3141 0 303612.66 127434.12 365760.0 -1.0 3140
3142 0 303734.3 127466.55 365700.0 -1.0 3141
3143 0 303755.1 127436.67 365640.0 -1.0 3142
3144 0 303673.0 127414.51 365580.0 -1.0 3143
3145 0 303704.53 127426.18 365520.0 -1.0 3144
3146 0 303671.78 127379.336 365460.0 -1.0 3145
3147 0 303666.47 127372.37 365400.0 -1.0 3146
3148 0 303659.1 127352.58 365340.0 -1.0 3147
3149 0 303586.8 127307.34 365280.0 -1.0 3148
3150 0 303475.56 127330.945 365220.0 -1.0 3149
3151 0 303573.78 127333.36 365160.0 -1.0 3150
3152 0 303636.78 127338.125 365100.0 -1.0 3151
3153 0 303595.06 127313.586 365040.0 -1.0 3152
3154 0 303525.62 127324.04 364980.0 -1.0 3153
3155 0 303535.78 127291.28 364920.0 -1.0 3154
3156 0 303553.25 127313.94 364860.0 -1.0 3155
3157 0 303591.22 127349.586 364800.0 -1.0 3156
3158 0 303537.75 127296.74 364740.0 -1.0 3157
3159 0 303602.84 127374.18 364680.0 -1.0 3158
3160 0 303579.4 127344.414 364620.0 -1.0 3159
3161 0 303585.8 127366.74 364560.0 -1.0 3160
3162 0 303648.9 127389.586 364500.0 -1.0 3161
3163 0 303546.28 127421.3 364440.0 -1.0 3162
3164 0 303557.8 127393.766 364380.0 -1.0 3163
3165 0 303533.75 127394.88 364320.0 -1.0 3164
3166 0 303653.44 127389.83 364260.0 -1.0 3165
3167 0 303724.97 127406.33 364200.0 -1.0 3166
3168 0 303664.4 127406.92 364140.0 -1.0 3167
3169 0 303663.47 127385.26 364080.0 -1.0 3168
3170 0 303695.03 127364.43 364020.0 -1.0 3169
3171 0 303684.53 127374.06 363960.0 -1.0 3170
3172 0 303662.62 127392.37 363900.0 -1.0 3171
3173 0 303676.56 127393.48 363840.0 -1.0 3172
3174 0 303660.97 127348.016 363780.0 -1.0 3173
3175 0 303702.3 127331.36 363720.0 -1.0 3174
3176 0 303668.03 127295.586 363660.0 -1.0 3175
3177 0 303745.47 127394.38 363600.0 -1.0 3176
3178 0 303745.75 127360.14 363540.0 -1.0 3177
3179 0 303776.03 127360.78 363480.0 -1.0 3178
3180 0 303679.28 127265.98 363420.0 -1.0 3179
3181 0 303703.88 127261.41 363360.0 -1.0 3180
3182 0 303746.03 127310.58 363300.0 -1.0 3181
3183 0 303663.56 127250.555 363240.0 -1.0 3182
3184 0 303750.4 127227.9 363180.0 -1.0 3183
3185 0 303707.9 127204.27 363120.0 -1.0 3184
3186 0 303821.75 127256.7 363060.0 -1.0 3185
3187 0 303747.88 127245.32 363000.0 -1.0 3186
3188 0 303779.94 127319.05 362940.0 -1.0 3187
3189 0 303788.38 127275.36 362880.0 -1.0 3188
3190 0 303819.38 127293.71 362820.0 -1.0 3189
3191 0 303839.84 127290.164 362760.0 -1.0 3190
3192 0 303820.16 127313.42 362700.0 -1.0 3191
3193 0 303824.56 127303.44 362640.0 -1.0 3192
3194 0 303812.22 127308.695 362580.0 -1.0 3193
3195 0 303861.72 127285.17 362520.0 -1.0 3194
3196 0 303779.0 127298.82 362460.0 -1.0 3195
3197 0 303748.47 127282.48 362400.0 -1.0 3196
3198 0 303791.75 127284.82 362340.0 -1.0 3197
3199 0 303741.16 127276.266 362280.0 -1.0 3198
3200 0 303780.53 127307.98 362220.0 -1.0 3199
3201 0 303765.28 127299.234 362160.0 -1.0 3200
3202 0 303747.25 127299.16 362100.0 -1.0 3201
3203 0 303762.1 127309.65 362040.0 -1.0 3202
3204 0 303683.1 127281.94 361980.0 -1.0 3203
3205 0 303755.97 127293.09 361920.0 -1.0 3204
3206 0 303783.47 127249.41 361860.0 -1.0 3205
3207 0 303740.84 127237.51 361800.0 -1.0 3206
3208 0 303782.25 127192.69 361740.0 -1.0 3207
3209 0 303790.03 127195.12 361680.0 -1.0 3208
3210 0 303720.66 127155.45 361620.0 -1.0 3209
3211 0 303745.06 127157.92 361560.0 -1.0 3210
3212 0 303610.2 127183.38 361500.0 -1.0 3211
3213 0 303639.0 127181.37 361440.0 -1.0 3212
3214 0 303661.62 127204.99 361380.0 -1.0 3213
3215 0 303604.62 127181.96 361320.0 -1.0 3214
3216 0 303650.75 127179.76 361260.0 -1.0 3215
3217 0 303583.2 127143.97 361200.0 -1.0 3216
3218 0 303611.0 127172.56 361140.0 -1.0 3217
3219 0 303633.47 127165.72 361080.0 -1.0 3218
3220 0 303585.16 127165.18 361020.0 -1.0 3219
3221 0 303600.78 127145.97 360960.0 -1.0 3220
3222 0 303581.78 127123.53 360900.0 -1.0 3221
3223 0 303563.2 127090.07 360840.0 -1.0 3222
3224 0 303553.3 127074.47 360780.0 -1.0 3223
3225 0 303544.06 127072.445 360720.0 -1.0 3224
3226 0 303570.62 127056.55 360660.0 -1.0 3225
3227 0 303522.16 127026.9 360600.0 -1.0 3226
3228 0 303523.72 127027.31 360540.0 -1.0 3227
3229 0 303470.1 126961.98 360480.0 -1.0 3228
3230 0 303414.1 126913.8 360420.0 -1.0 3229
3231 0 303382.8 126890.25 360360.0 -1.0 3230
3232 0 303379.3 126876.74 360300.0 -1.0 3231
3233 0 303360.66 126877.53 360240.0 -1.0 3232
3234 0 303407.78 126828.01 360180.0 -1.0 3233
3235 0 303335.94 126690.695 360120.0 -1.0 3234
3236 0 303313.62 126696.734 360060.0 -1.0 3235
3237 0 303274.0 126661.05 360000.0 -1.0 3236
3238 0 303352.78 126606.945 359940.0 -1.0 3237
3239 0 303275.72 126625.81 359880.0 -1.0 3238
3240 0 303284.97 126588.48 359820.0 -1.0 3239
3241 0 303260.4 126551.484 359760.0 -1.0 3240
3242 0 303257.2 126481.305 359700.0 -1.0 3241
3243 0 303272.56 126457.49 359640.0 -1.0 3242
3244 0 303260.7 126456.75 359580.0 -1.0 3243
3245 0 303205.9 126379.336 359520.0 -1.0 3244
3246 0 303206.2 126310.51 359460.0 -1.0 3245
3247 0 303178.16 126292.695 359400.0 -1.0 3246
3248 0 303182.75 126284.516 359340.0 -1.0 3247
3249 0 303130.94 126256.33 359280.0 -1.0 3248
3250 0 303122.22 126223.984 359220.0 -1.0 3249
3251 0 303094.22 126148.19 359160.0 -1.0 3250
3252 0 303123.12 126129.18 359100.0 -1.0 3251
3253 0 303146.66 126128.086 359040.0 -1.0 3252
3254 0 303039.03 126096.38 358980.0 -1.0 3253
3255 0 303065.5 126077.72 358920.0 -1.0 3254
3256 0 303020.03 126072.734 358860.0 -1.0 3255
3257 0 302951.72 126022.77 358800.0 -1.0 3256
3258 0 302907.12 125997.89 358740.0 -1.0 3257
3259 0 302897.75 125929.9 358680.0 -1.0 3258
3260 0 302823.0 125894.99 358620.0 -1.0 3259
3261 0 302747.8 125863.41 358560.0 -1.0 3260
3262 0 302780.7 125807.51 358500.0 -1.0 3261
3263 0 302704.84 125767.805 358440.0 -1.0 3262
3264 0 302704.75 125721.93 358380.0 -1.0 3263
3265 0 302704.47 125742.71 358320.0 -1.0 3264
3266 0 302721.88 125709.97 358260.0 -1.0 3265
3267 0 302668.0 125679.45 358200.0 -1.0 3266
3268 0 302684.06 125696.24 358140.0 -1.0 3267
3269 0 302616.75 125610.18 358080.0 -1.0 3268
3270 0 302645.22 125582.58 358020.0 -1.0 3269
3271 0 302647.4 125581.75 357960.0 -1.0 3270
3272 0 302646.97 125530.516 357900.0 -1.0 3271
3273 0 302667.62 125538.02 357840.0 -1.0 3272
3274 0 302613.03 125476.95 357780.0 -1.0 3273
3275 0 302604.06 125473.88 357720.0 -1.0 3274
3276 0 302568.3 125436.56 357660.0 -1.0 3275
3277 0 302544.6 125396.57 357600.0 -1.0 3276
3278 0 302510.75 125374.18 357540.0 -1.0 3277
3279 0 302454.16 125319.21 357480.0 -1.0 3278
3280 0 302408.38 125280.2 357420.0 -1.0 3279
3281 0 302343.94 125286.78 357360.0 -1.0 3280
3282 0 302289.88 125206.62 357300.0 -1.0 3281
3283 0 302159.03 125191.36 357240.0 -1.0 3282
3284 0 302211.9 125147.9 357180.0 -1.0 3283
3285 0 302105.25 125101.72 357120.0 -1.0 3284
3286 0 302090.6 125082.195 357060.0 -1.0 3285
3287 0 302003.38 125044.98 357000.0 -1.0 3286
3288 0 301947.5 125006.53 356940.0 -1.0 3287
3289 0 301874.75 124988.24 356880.0 -1.0 3288
3290 0 301887.5 124992.695 356820.0 -1.0 3289
3291 0 301857.84 124978.016 356760.0 -1.0 3290
3292 0 301752.94 124979.31 356700.0 -1.0 3291
3293 0 301712.6 124945.73 356640.0 -1.0 3292
3294 0 301624.97 124965.375 356580.0 -1.0 3293
3295 0 301629.22 124950.72 356520.0 -1.0 3294
3296 0 301537.7 124955.85 356460.0 -1.0 3295
3297 0 301473.16 124947.44 356400.0 -1.0 3296
3298 0 301431.3 124877.75 356340.0 -1.0 3297
3299 0 301447.84 124856.0 356280.0 -1.0 3298
3300 0 301430.84 124853.32 356220.0 -1.0 3299
3301 0 301373.72 124809.445 356160.0 -1.0 3300
3302 0 301359.97 124793.9 356100.0 -1.0 3301
3303 0 301344.72 124779.91 356040.0 -1.0 3302
3304 0 301343.7 124791.84 355980.0 -1.0 3303
3305 0 301317.16 124762.086 355920.0 -1.0 3304
3306 0 301266.53 124719.39 355860.0 -1.0 3305
3307 0 301212.12 124681.04 355800.0 -1.0 3306
3308 0 301238.34 124669.73 355740.0 -1.0 3307
3309 0 301216.28 124691.48 355680.0 -1.0 3308
3310 0 301148.53 124679.6 355620.0 -1.0 3309
3311 0 301117.75 124720.336 355560.0 -1.0 3310
3312 0 300964.34 124702.65 355500.0 -1.0 3311
3313 0 301084.7 124738.336 355440.0 -1.0 3312
3314 0 300974.62 124668.12 355380.0 -1.0 3313
3315 0 301028.7 124742.38 355320.0 -1.0 3314
3316 0 300947.53 124711.43 355260.0 -1.0 3315
3317 0 300802.4 124700.75 355200.0 -1.0 3316
3318 0 300895.22 124707.516 355140.0 -1.0 3317
3319 0 300896.47 124691.766 355080.0 -1.0 3318
3320 0 300852.88 124642.53 355020.0 -1.0 3319
3321 0 300814.44 124644.57 354960.0 -1.0 3320
3322 0 300725.06 124621.48 354900.0 -1.0 3321
3323 0 300644.78 124580.805 354840.0 -1.0 3322
3324 0 300557.94 124574.33 354720.0 -1.0 3323
3325 0 300569.56 124571.625 354660.0 -1.0 3324
3326 0 300532.97 124543.9 354600.0 -1.0 3325
3327 0 300537.03 124541.17 354540.0 -1.0 3326
3328 0 300554.5 124503.67 354480.0 -1.0 3327
3329 0 300556.0 124549.75 354420.0 -1.0 3328
3330 0 300511.53 124514.29 354360.0 -1.0 3329
3331 0 300518.62 124481.836 354300.0 -1.0 3330
3332 0 300551.22 124519.71 354240.0 -1.0 3331
3333 0 300490.78 124481.71 354180.0 -1.0 3332
3334 0 300503.9 124535.57 354120.0 -1.0 3333
3335 0 300497.6 124488.58 354060.0 -1.0 3334
3336 0 300466.94 124517.36 354000.0 -1.0 3335
3337 0 300478.06 124545.8 353940.0 -1.0 3336
3338 0 300406.25 124530.086 353880.0 -1.0 3337
3339 0 300435.3 124570.49 353820.0 -1.0 3338
3340 0 300443.66 124579.09 353760.0 -1.0 3339
3341 0 300350.78 124577.09 353700.0 -1.0 3340
3342 0 300356.84 124548.1 353640.0 -1.0 3341
3343 0 300354.28 124601.375 353580.0 -1.0 3342
3344 0 300390.1 124588.49 353520.0 -1.0 3343
3345 0 300334.28 124610.43 353460.0 -1.0 3344
3346 0 300366.25 124630.9 353400.0 -1.0 3345
3347 0 300347.8 124581.85 353340.0 -1.0 3346
3348 0 300318.16 124544.74 353280.0 -1.0 3347
3349 0 300329.6 124541.836 353220.0 -1.0 3348
3350 0 300507.84 124788.93 353160.0 -1.0 3349
3351 0 300304.8 124584.945 353100.0 -1.0 3350
3352 0 300214.06 124494.68 353040.0 -1.0 3351
3353 0 300068.88 124324.63 352980.0 -1.0 3352
3354 0 300063.38 124342.16 352920.0 -1.0 3353
3355 0 300035.75 124316.53 352860.0 -1.0 3354
3356 0 300046.66 124300.055 352800.0 -1.0 3355
3357 0 300056.4 124327.93 352740.0 -1.0 3356
3358 0 299993.4 124263.586 352680.0 -1.0 3357
3359 0 299991.44 124279.64 352620.0 -1.0 3358
3360 0 299963.6 124252.92 352560.0 -1.0 3359
3361 0 299975.3 124215.98 352500.0 -1.0 3360
3362 0 299947.34 124233.81 352440.0 -1.0 3361
3363 0 299928.3 124166.02 352380.0 -1.0 3362
3364 0 299896.1 124079.984 352320.0 -1.0 3363
3365 0 299892.5 124086.26 352260.0 -1.0 3364
3366 0 299885.53 124091.695 352200.0 -1.0 3365
3367 0 299911.44 124029.88 352140.0 -1.0 3366
3368 0 299864.4 124014.484 352080.0 -1.0 3367
3369 0 299847.88 123986.38 352020.0 -1.0 3368
3370 0 299769.2 123954.09 351960.0 -1.0 3369
3371 0 299841.88 123985.62 351900.0 -1.0 3370
3372 0 299834.88 123987.87 351840.0 -1.0 3371
3373 0 299825.6 123900.24 351780.0 -1.0 3372
3374 0 299841.78 123949.52 351720.0 -1.0 3373
3375 0 299793.03 123911.3 351660.0 -1.0 3374
3376 0 299845.97 123927.54 351600.0 -1.0 3375
3377 0 299804.16 123872.0 351540.0 -1.0 3376
3378 0 299749.2 123821.28 351480.0 -1.0 3377
3379 0 299697.2 123889.36 351420.0 -1.0 3378
3380 0 299734.94 123878.88 351360.0 -1.0 3379
3381 0 299756.8 123847.32 351300.0 -1.0 3380
3382 0 299680.78 123772.6 351240.0 -1.0 3381
3383 0 299659.2 123659.35 351180.0 -1.0 3382
3384 0 299599.25 123674.3 351120.0 -1.0 3383
3385 0 299617.72 123620.016 351060.0 -1.0 3384
3386 0 299573.47 123626.32 351000.0 -1.0 3385
3387 0 299643.5 123621.17 350940.0 -1.0 3386
3388 0 299615.5 123583.11 350880.0 -1.0 3387
3389 0 299624.1 123602.43 350820.0 -1.0 3388
3390 0 299583.62 123621.99 350760.0 -1.0 3389
3391 0 299579.72 123566.41 350700.0 -1.0 3390
3392 0 299432.03 123539.94 350640.0 -1.0 3391
3393 0 299510.44 123554.68 350580.0 -1.0 3392
3394 0 299430.25 123616.96 350520.0 -1.0 3393
3395 0 299548.97 123597.625 350460.0 -1.0 3394
3396 0 299298.72 123563.13 350400.0 -1.0 3395
3397 0 299306.72 123540.516 350340.0 -1.0 3396
3398 0 299315.4 123570.516 350280.0 -1.0 3397
3399 0 299176.06 123548.76 350220.0 -1.0 3398
3400 0 299402.7 123581.69 350160.0 -1.0 3399
3401 0 299335.5 123648.8 350100.0 -1.0 3400
3402 0 299255.84 123663.93 350040.0 -1.0 3401
3403 0 299323.8 123633.23 349920.0 -1.0 3402
3404 0 299310.16 123606.34 349860.0 -1.0 3403
3405 0 299214.9 123557.5 349800.0 -1.0 3404
3406 0 299189.9 123554.49 349740.0 -1.0 3405
3407 0 299207.22 123611.64 349680.0 -1.0 3406
3408 0 299194.78 123548.37 349620.0 -1.0 3407
3409 0 299207.72 123574.49 349560.0 -1.0 3408
3410 0 299223.5 123534.305 349500.0 -1.0 3409
3411 0 299192.66 123514.766 349440.0 -1.0 3410
3412 0 299187.75 123444.29 349380.0 -1.0 3411
3413 0 299228.3 123552.59 349320.0 -1.0 3412
3414 0 306598.72 161975.25 447900.0 -1.0 454
3415 0 306429.28 162013.38 447960.0 -1.0 3414
3416 0 306331.28 161913.03 448020.0 -1.0 3415
3417 0 306295.0 161912.0 448080.0 -1.0 3416
3418 0 299114.5 123456.34 349260.0 -1.0 3413
3419 0 299169.0 123512.14 349200.0 -1.0 3418
3420 0 299136.4 123475.66 349140.0 -1.0 3419
3421 0 299092.1 123491.086 349080.0 -1.0 3420
3422 0 298985.75 123489.016 349020.0 -1.0 3421
3423 0 299124.53 123498.59 348960.0 -1.0 3422
3424 0 299052.22 123477.07 348900.0 -1.0 3423
3425 0 299093.94 123452.29 348840.0 -1.0 3424
3426 0 299117.8 123425.49 348780.0 -1.0 3425
3427 0 299086.0 123421.25 348720.0 -1.0 3426
3428 0 299053.5 123385.83 348660.0 -1.0 3427
3429 0 299108.06 123404.81 348600.0 -1.0 3428
3430 0 299104.5 123369.664 348480.0 -1.0 3429
3431 0 298968.94 123317.49 348420.0 -1.0 3430
3432 0 299048.97 123360.74 348360.0 -1.0 3431
3433 0 299054.75 123311.09 348300.0 -1.0 3432
3434 0 298937.56 123306.63 348240.0 -1.0 3433
3435 0 298950.44 123313.22 348180.0 -1.0 3434
3436 0 298885.75 123330.71 348120.0 -1.0 3435
3437 0 298850.28 123343.28 348060.0 -1.0 3436
3438 0 298784.94 123415.4 348000.0 -1.0 3437
3439 0 298812.62 123459.445 347940.0 -1.0 3438
3440 0 298764.9 123426.69 347880.0 -1.0 3439
3441 0 298771.12 123444.51 347820.0 -1.0 3440
3442 0 298779.62 123394.37 347760.0 -1.0 3441
3443 0 298773.88 123442.85 347700.0 -1.0 3442
3444 0 298742.6 123373.42 347640.0 -1.0 3443
3445 0 298684.78 123419.05 347580.0 -1.0 3444
3446 0 298683.88 123435.99 347520.0 -1.0 3445
3447 0 298571.38 123399.87 347460.0 -1.0 3446
3448 0 298676.28 123484.69 347400.0 -1.0 3447
3449 0 298609.66 123422.01 347340.0 -1.0 3448
3450 0 298657.78 123391.98 347280.0 -1.0 3449
3451 0 298710.22 123377.23 347220.0 -1.0 3450
3452 0 298686.9 123354.35 347160.0 -1.0 3451
3453 0 298683.06 123343.96 347100.0 -1.0 3452
3454 0 298645.34 123361.234 347040.0 -1.0 3453
3455 0 298593.88 123285.74 346980.0 -1.0 3454
3456 0 298677.06 123321.79 346920.0 -1.0 3455
3457 0 298716.72 123299.34 346860.0 -1.0 3456
3458 0 298651.4 123265.74 346800.0 -1.0 3457
3459 0 298577.75 123282.805 346740.0 -1.0 3458
3460 0 298516.4 123373.42 346680.0 -1.0 3459
3461 0 298511.47 123318.55 346620.0 -1.0 3460
3462 0 298551.22 123237.32 346500.0 -1.0 3461
3463 0 298460.66 123307.53 346440.0 -1.0 3462
3464 0 298493.4 123298.664 346380.0 -1.0 3463
3465 0 298552.78 123272.82 346320.0 -1.0 3464
3466 0 298545.25 123230.0 346260.0 -1.0 3465
3467 0 298523.97 123222.82 346200.0 -1.0 3466
3468 0 298481.56 123241.86 346140.0 -1.0 3467
3469 0 298624.2 123252.12 346020.0 -1.0 3468
3470 0 298643.5 123284.24 345960.0 -1.0 3469
3471 0 298623.16 123240.52 345900.0 -1.0 3470
3472 0 298637.75 123240.99 345840.0 -1.0 3471
3473 0 298635.06 123243.82 345780.0 -1.0 3472
3474 0 298506.72 123306.06 345720.0 -1.0 3473
3475 0 298524.78 123260.91 345660.0 -1.0 3474
3476 0 298499.97 123263.84 345600.0 -1.0 3475
3477 0 298508.28 123243.11 345540.0 -1.0 3476
3478 0 298415.75 123206.69 345480.0 -1.0 3477
3479 0 298496.44 123274.586 345420.0 -1.0 3478
3480 0 298482.1 123223.23 345360.0 -1.0 3479
3481 0 298429.28 123244.28 345300.0 -1.0 3480
3482 0 298444.56 123274.26 345240.0 -1.0 3481
3483 0 298465.12 123269.06 345180.0 -1.0 3482
3484 0 298365.72 123287.59 345120.0 -1.0 3483
3485 0 298190.53 123231.17 345060.0 -1.0 3484
3486 0 298257.06 123181.055 345000.0 -1.0 3485
3487 0 298277.88 123231.305 344940.0 -1.0 3486
3488 0 298226.2 123211.52 344880.0 -1.0 3487
3489 0 298183.94 123163.1 344820.0 -1.0 3488
3490 0 298174.28 123227.82 344760.0 -1.0 3489
3491 0 298264.56 123169.82 344700.0 -1.0 3490
3492 0 298250.22 123161.23 344640.0 -1.0 3491
3493 0 298209.12 123183.586 344580.0 -1.0 3492
3494 0 298224.97 123167.89 344520.0 -1.0 3493
3495 0 298206.6 123186.555 344460.0 -1.0 3494
3496 0 298166.6 123120.17 344400.0 -1.0 3495
3497 0 298226.8 123122.43 344340.0 -1.0 3496
3498 0 298178.56 123089.7 344280.0 -1.0 3497
3499 0 298237.53 123069.875 344220.0 -1.0 3498
3500 0 298163.84 123003.516 344160.0 -1.0 3499
3501 0 298227.2 123030.29 344100.0 -1.0 3500
3502 0 298194.16 123006.54 344040.0 -1.0 3501
3503 0 298268.44 122984.42 343920.0 -1.0 3502
3504 0 298338.4 122940.19 343860.0 -1.0 3503
3505 0 298224.38 122946.58 343800.0 -1.0 3504
3506 0 298283.3 122956.375 343740.0 -1.0 3505
3507 0 298268.62 122926.07 343680.0 -1.0 3506
3508 0 298111.4 122902.125 343620.0 -1.0 3507
3509 0 298261.1 122907.516 343560.0 -1.0 3508
3510 0 298290.72 122892.305 343440.0 -1.0 3509
3511 0 298296.62 122837.27 343380.0 -1.0 3510
3512 0 298283.22 122799.484 343320.0 -1.0 3511
3513 0 298180.4 122771.57 343260.0 -1.0 3512
3514 0 298123.44 122751.17 343200.0 -1.0 3513
3515 0 298118.75 122679.67 343080.0 -1.0 3514
3516 0 298120.84 122648.14 343020.0 -1.0 3515
3517 0 298060.12 122589.95 342900.0 -1.0 3516
3518 0 298043.06 122498.44 342840.0 -1.0 3517
3519 0 298045.66 122405.48 342780.0 -1.0 3518
3520 0 298074.72 122355.695 342720.0 -1.0 3519
3521 0 298097.72 122287.734 342660.0 -1.0 3520
3522 0 297987.9 122308.305 342600.0 -1.0 3521
3523 0 297932.22 122377.92 342540.0 -1.0 3522
3524 0 298023.0 122182.51 342480.0 -1.0 3523
3525 0 298021.25 122183.11 342420.0 -1.0 3524
3526 0 298041.2 122145.76 342360.0 -1.0 3525
3527 0 298014.16 122141.24 342300.0 -1.0 3526
3528 0 298019.38 122100.0 342240.0 -1.0 3527
3529 0 298111.34 122018.086 342180.0 -1.0 3528
3530 0 298117.3 122005.79 342120.0 -1.0 3529
3531 0 298061.1 121921.07 342060.0 -1.0 3530
3532 0 298105.25 121886.66 342000.0 -1.0 3531
3533 0 298096.25 121774.03 341880.0 -1.0 3532
3534 0 298056.38 121736.375 341820.0 -1.0 3533
3535 0 298024.0 121717.63 341760.0 -1.0 3534
3536 0 297984.6 121719.76 341700.0 -1.0 3535
3537 0 297942.28 121643.555 341640.0 -1.0 3536
3538 0 297999.38 121658.93 341580.0 -1.0 3537
3539 0 297979.7 121590.73 341520.0 -1.0 3538
3540 0 297983.22 121560.26 341460.0 -1.0 3539
3541 0 297984.34 121540.18 341400.0 -1.0 3540
3542 0 297933.75 121508.65 341340.0 -1.0 3541
3543 0 297893.84 121405.87 341280.0 -1.0 3542
3544 0 297875.0 121354.29 341220.0 -1.0 3543
3545 0 297868.75 121334.89 341160.0 -1.0 3544
3546 0 297876.56 121344.91 341100.0 -1.0 3545
3547 0 297851.06 121399.99 341040.0 -1.0 3546
3548 0 297761.06 121391.94 340980.0 -1.0 3547
3549 0 297688.97 121386.2 340920.0 -1.0 3548
3550 0 297728.62 121333.26 340860.0 -1.0 3549
3551 0 297667.75 121333.695 340800.0 -1.0 3550
3552 0 297621.56 121293.08 340740.0 -1.0 3551
3553 0 297566.8 121246.31 340680.0 -1.0 3552
3554 0 297709.2 121275.555 340560.0 -1.0 3553
3555 0 297578.94 121238.53 340500.0 -1.0 3554
3556 0 297576.9 121182.35 340440.0 -1.0 3555
3557 0 297545.47 121143.05 340380.0 -1.0 3556
3558 0 297599.7 121133.38 340320.0 -1.0 3557
3559 0 297508.72 121094.77 340260.0 -1.0 3558
3560 0 306299.0 161856.0 448140.0 -1.0 3417
3561 0 306223.0 161780.0 448200.0 -1.0 3560
3562 0 306219.0 161816.0 448260.0 -1.0 3561
3563 0 306155.0 161788.0 448320.0 -1.0 3562
3564 0 306103.0 161744.0 448380.0 -1.0 3563
3565 0 306119.0 161736.0 448440.0 -1.0 3564
3566 0 306035.0 161720.0 448500.0 -1.0 3565
3567 6 306079.0 161692.0 448560.0 -1.0 3566
3568 0 358508.94 132911.44 526800.0 -1.0 2564
3569 5 358955.78 132885.0 526800.0 -1.0 3568
3570 0 359174.4 132861.88 526740.0 -1.0 3569
3571 0 358900.88 132873.16 526860.0 -1.0 3569
3572 6 358923.88 132853.6 526920.0 -1.0 3571
3573 0 359311.12 132905.34 526680.0 -1.0 3570
3574 0 359420.3 132992.38 526620.0 -1.0 3573
3575 6 359440.66 132971.25 526560.0 -1.0 3574
3576 0 358854.03 138802.44 534300.0 -1.0 1767
3577 0 358950.16 138812.62 534240.0 -1.0 3576
3578 0 358897.72 138867.9 534180.0 -1.0 3577
3579 0 358888.12 138959.94 534120.0 -1.0 3578
3580 0 358810.03 139015.19 534060.0 -1.0 3579
3581 6 358868.4 139090.22 534000.0 -1.0 3580
3582 0 349997.72 149751.73 538140.0 -1.0 1802
3583 0 350108.7 150071.27 538080.0 -1.0 3582
3584 0 350323.84 150796.23 538020.0 -1.0 3583
3585 0 350489.22 151123.7 537960.0 -1.0 3584
3586 0 350599.2 151459.86 537900.0 -1.0 3585
3587 0 350698.62 151603.95 537840.0 -1.0 3586
3588 0 350709.78 151702.05 537780.0 -1.0 3587
3589 0 350750.62 151832.39 537720.0 -1.0 3588
3590 0 350752.4 151938.8 537660.0 -1.0 3589
3591 0 350837.06 151958.77 537600.0 -1.0 3590
3592 0 350807.8 152085.23 537540.0 -1.0 3591
3593 0 350956.66 152508.11 537480.0 -1.0 3592
3594 0 350976.25 152604.02 537420.0 -1.0 3593
3595 0 351038.4 153026.27 537360.0 -1.0 3594
3596 0 351147.6 153339.7 537300.0 -1.0 3595
3597 0 351189.84 153636.33 537240.0 -1.0 3596
3598 0 351269.56 153765.45 537180.0 -1.0 3597
3599 0 351234.5 153891.89 537120.0 -1.0 3598
3600 0 351315.0 153964.83 537060.0 -1.0 3599
3601 0 351318.88 154191.14 537000.0 -1.0 3600
3602 0 351441.16 154414.27 536940.0 -1.0 3601
3603 0 351555.66 154572.64 536880.0 -1.0 3602
3604 0 351575.28 154753.14 536820.0 -1.0 3603
3605 0 351854.38 155474.83 536760.0 -1.0 3604
3606 0 351773.3 156124.17 536700.0 -1.0 3605
3607 0 351842.28 156792.23 536640.0 -1.0 3606
3608 0 352206.66 157893.14 536640.0 -1.0 3607
3609 0 352292.88 158313.67 536640.0 -1.0 3608
3610 0 352261.2 158734.55 536640.0 -1.0 3609
3611 0 352173.97 158801.42 536580.0 -1.0 3610
3612 0 352213.4 159085.52 536520.0 -1.0 3611
3613 0 352308.2 159670.83 536460.0 -1.0 3612
3614 0 352293.47 159978.17 536400.0 -1.0 3613
3615 0 352335.16 160801.8 536340.0 -1.0 3614
3616 0 352423.75 161387.55 536340.0 -1.0 3615
3617 0 352383.62 162195.17 536340.0 -1.0 3616
3618 0 352210.25 163008.14 536340.0 -1.0 3617
3619 0 352193.28 163474.67 536340.0 -1.0 3618
3620 0 351926.5 164001.58 536340.0 -1.0 3619
3621 0 351968.75 164759.36 536340.0 -1.0 3620
3622 0 351821.28 165320.23 536340.0 -1.0 3621
3623 0 351677.53 165647.05 536280.0 -1.0 3622
3624 0 351725.56 165691.42 536220.0 -1.0 3623
3625 0 351626.6 165876.89 536160.0 -1.0 3624
3626 0 351606.5 166575.73 536100.0 -1.0 3625
3627 0 351525.53 166705.39 536100.0 -1.0 3626
3628 0 351361.7 166816.17 536100.0 -1.0 3627
3629 0 351318.3 166694.73 536040.0 -1.0 3628
3630 0 351199.94 166798.7 535980.0 -1.0 3629
3631 0 351124.25 166852.45 535920.0 -1.0 3630
3632 0 351225.16 167091.2 535860.0 -1.0 3631
3633 0 351052.06 167448.08 535800.0 -1.0 3632
3634 0 350956.62 167698.67 535740.0 -1.0 3633
3635 0 351110.94 167969.48 535680.0 -1.0 3634
3636 0 350955.78 168022.42 535620.0 -1.0 3635
3637 0 350893.66 168228.02 535560.0 -1.0 3636
3638 0 350667.22 168733.64 535500.0 -1.0 3637
3639 0 350537.44 169215.42 535440.0 -1.0 3638
3640 0 350563.8 169607.67 535380.0 -1.0 3639
3641 0 350202.22 169738.77 535320.0 -1.0 3640
3642 0 349934.28 169999.55 535260.0 -1.0 3641
3643 0 349804.94 170240.83 535200.0 -1.0 3642
3644 0 349680.38 170541.36 535140.0 -1.0 3643
3645 0 349429.9 170872.55 535080.0 -1.0 3644
3646 0 349190.8 171107.45 535020.0 -1.0 3645
3647 0 349219.66 171287.89 534960.0 -1.0 3646
3648 0 349008.5 171285.61 534900.0 -1.0 3647
3649 0 348949.0 171418.17 534840.0 -1.0 3648
3650 0 348842.47 171671.86 534780.0 -1.0 3649
3651 0 348811.56 171616.23 534720.0 -1.0 3650
3652 0 348716.22 171754.3 534660.0 -1.0 3651
3653 0 348746.75 171930.23 534600.0 -1.0 3652
3654 0 348595.62 172181.52 534540.0 -1.0 3653
3655 0 348629.22 172260.3 534480.0 -1.0 3654
3656 0 348548.2 172511.73 534420.0 -1.0 3655
3657 0 348306.84 172719.2 534360.0 -1.0 3656
3658 0 348295.7 172946.92 534300.0 -1.0 3657
3659 0 348150.88 173216.55 534240.0 -1.0 3658
3660 0 348217.38 173278.61 534180.0 -1.0 3659
3661 0 347956.12 173520.52 534120.0 -1.0 3660
3662 0 347902.47 173520.05 534060.0 -1.0 3661
3663 0 347915.78 173752.61 534000.0 -1.0 3662
3664 0 347776.3 174047.98 533940.0 -1.0 3663
3665 0 347685.5 174198.27 533880.0 -1.0 3664
3666 0 347637.0 174255.27 533820.0 -1.0 3665
3667 0 347768.16 174303.02 533760.0 -1.0 3666
3668 0 347645.8 174427.27 533700.0 -1.0 3667
3669 0 347630.6 174521.45 533640.0 -1.0 3668
3670 0 347649.47 174597.36 533580.0 -1.0 3669
3671 0 347608.3 174568.36 533520.0 -1.0 3670
3672 0 347566.62 174628.17 533460.0 -1.0 3671
3673 0 347534.4 174679.02 533400.0 -1.0 3672
3674 0 347477.7 174696.77 533340.0 -1.0 3673
3675 0 347532.4 174712.23 533280.0 -1.0 3674
3676 0 347395.5 174824.11 533220.0 -1.0 3675
3677 0 347341.62 174970.8 533160.0 -1.0 3676
3678 0 347125.9 175096.77 533100.0 -1.0 3677
3679 0 347091.44 175169.27 533040.0 -1.0 3678
3680 0 346921.1 175180.3 532980.0 -1.0 3679
3681 0 346809.88 175394.11 532920.0 -1.0 3680
3682 0 346748.8 175513.17 532860.0 -1.0 3681
3683 0 346675.75 175736.7 532800.0 -1.0 3682
3684 0 346476.56 175814.36 532740.0 -1.0 3683
3685 0 346223.34 175948.92 532680.0 -1.0 3684
3686 0 346157.62 175975.08 532620.0 -1.0 3685
3687 0 346014.03 176071.2 532560.0 -1.0 3686
3688 0 345744.6 176069.8 532500.0 -1.0 3687
3689 0 345673.3 176148.86 532440.0 -1.0 3688
3690 0 345560.75 176179.2 532380.0 -1.0 3689
3691 0 345540.88 176214.67 532320.0 -1.0 3690
3692 0 345602.1 176274.2 532260.0 -1.0 3691
3693 0 345686.12 176392.23 532200.0 -1.0 3692
3694 0 345709.1 176476.2 532140.0 -1.0 3693
3695 0 345553.38 176577.14 532080.0 -1.0 3694
3696 0 345430.06 176598.77 532020.0 -1.0 3695
3697 0 345236.4 176632.3 531960.0 -1.0 3696
3698 0 345310.84 176672.92 531900.0 -1.0 3697
3699 0 345202.16 176667.2 531840.0 -1.0 3698
3700 0 345119.38 176694.45 531780.0 -1.0 3699
3701 0 344979.25 176737.05 531720.0 -1.0 3700
3702 0 344964.78 176764.98 531660.0 -1.0 3701
3703 0 344816.84 176740.73 531600.0 -1.0 3702
3704 0 344827.2 176716.3 531540.0 -1.0 3703
3705 0 344681.44 176651.86 531480.0 -1.0 3704
3706 0 344613.9 176743.55 531420.0 -1.0 3705
3707 0 344498.1 176783.27 531360.0 -1.0 3706
3708 0 344488.66 176894.2 531300.0 -1.0 3707
3709 0 344301.5 176997.89 531240.0 -1.0 3708
3710 0 344232.0 177287.67 531180.0 -1.0 3709
3711 0 344181.53 177364.11 531120.0 -1.0 3710
3712 0 343982.16 177491.39 531060.0 -1.0 3711
3713 0 343930.06 177528.61 531000.0 -1.0 3712
3714 0 343972.53 177596.8 530940.0 -1.0 3713
3715 0 343776.28 177719.14 530880.0 -1.0 3714
3716 0 343580.3 177716.61 530820.0 -1.0 3715
3717 0 343494.88 177800.77 530760.0 -1.0 3716
3718 0 343311.84 177841.7 530700.0 -1.0 3717
3719 0 343292.97 177864.39 530640.0 -1.0 3718
3720 0 343296.6 177871.27 530580.0 -1.0 3719
3721 0 343260.38 177905.27 530520.0 -1.0 3720
3722 0 343228.78 178041.39 530460.0 -1.0 3721
3723 0 343069.16 177997.86 530400.0 -1.0 3722
3724 0 343016.6 177987.39 530340.0 -1.0 3723
3725 0 342957.2 177970.11 530280.0 -1.0 3724
3726 0 342983.0 177924.33 530220.0 -1.0 3725
3727 0 342972.1 177848.36 530160.0 -1.0 3726
3728 0 342857.0 177890.48 530100.0 -1.0 3727
3729 0 342653.22 177932.61 530040.0 -1.0 3728
3730 0 342687.22 177994.8 529980.0 -1.0 3729
3731 0 342492.8 178014.36 529920.0 -1.0 3730
3732 0 342372.78 178045.33 529860.0 -1.0 3731
3733 0 342324.94 178162.2 529800.0 -1.0 3732
3734 0 342253.25 178331.08 529740.0 -1.0 3733
3735 0 341837.7 178387.3 529680.0 -1.0 3734
3736 0 341631.3 178506.11 529620.0 -1.0 3735
3737 0 341442.38 178641.02 529560.0 -1.0 3736
3738 0 341248.28 178618.58 529500.0 -1.0 3737
3739 0 341160.12 178703.95 529440.0 -1.0 3738
3740 0 341179.5 178796.58 529380.0 -1.0 3739
3741 0 341002.56 178685.89 529320.0 -1.0 3740
3742 0 340990.56 178761.42 529260.0 -1.0 3741
3743 0 340705.4 178790.42 529200.0 -1.0 3742
3744 0 340691.7 178800.33 529140.0 -1.0 3743
3745 0 340571.3 178885.92 529080.0 -1.0 3744
3746 0 340368.4 178903.05 529020.0 -1.0 3745
3747 0 340328.12 178942.61 528960.0 -1.0 3746
3748 0 340285.66 178947.67 528900.0 -1.0 3747
3749 0 340132.9 179078.67 528840.0 -1.0 3748
3750 0 340128.88 179087.17 528780.0 -1.0 3749
3751 0 339826.84 179168.83 528720.0 -1.0 3750
3752 0 339621.5 179430.86 528660.0 -1.0 3751
3753 0 339406.6 179435.58 528600.0 -1.0 3752
3754 0 339334.5 179619.3 528540.0 -1.0 3753
3755 0 338970.0 179873.8 528480.0 -1.0 3754
3756 0 338833.25 179981.2 528420.0 -1.0 3755
3757 0 338649.62 180011.95 528360.0 -1.0 3756
3758 0 338650.25 180058.7 528300.0 -1.0 3757
3759 0 338453.8 179947.64 528240.0 -1.0 3758
3760 0 338463.38 179960.86 528180.0 -1.0 3759
3761 0 338252.7 180061.73 528120.0 -1.0 3760
3762 0 338213.56 180048.45 528060.0 -1.0 3761
3763 0 338126.38 180035.67 528000.0 -1.0 3762
3764 0 338186.28 180160.52 527940.0 -1.0 3763
3765 0 337960.66 180148.83 527880.0 -1.0 3764
3766 0 337898.3 180185.42 527820.0 -1.0 3765
3767 0 337919.28 180150.05 527760.0 -1.0 3766
3768 0 337898.6 180167.48 527700.0 -1.0 3767
3769 0 337960.44 180254.61 527640.0 -1.0 3768
3770 0 337910.6 180276.64 527580.0 -1.0 3769
3771 0 337808.84 180312.3 527520.0 -1.0 3770
3772 0 337793.16 180223.73 527460.0 -1.0 3771
3773 0 337752.38 180194.58 527340.0 -1.0 3772
3774 0 337750.66 180222.23 527280.0 -1.0 3773
3775 0 337675.2 180141.05 527220.0 -1.0 3774
3776 0 337563.6 180148.48 527160.0 -1.0 3775
3777 0 337483.34 180081.17 527100.0 -1.0 3776
3778 0 337492.44 180098.27 527040.0 -1.0 3777
3779 0 337444.62 180088.2 526980.0 -1.0 3778
3780 0 337352.44 180115.3 526920.0 -1.0 3779
3781 0 337232.3 180087.58 526860.0 -1.0 3780
3782 0 337280.72 180106.61 526800.0 -1.0 3781
3783 0 337076.3 180155.36 526740.0 -1.0 3782
3784 0 336199.38 179920.64 526740.0 -1.0 3783
3785 0 335934.97 179934.33 526680.0 -1.0 3784
3786 5 334847.97 179734.83 526680.0 -1.0 3785
3787 0 333381.78 179468.78 526680.0 -1.0 3786
3788 0 334379.47 179535.2 526620.0 -1.0 3786
3789 0 334430.28 179619.3 526560.0 -1.0 3788
3790 0 334526.3 179600.95 526500.0 -1.0 3789
3791 0 334524.03 179611.08 526440.0 -1.0 3790
3792 0 334586.34 179615.73 526380.0 -1.0 3791
3793 0 334682.84 179733.98 526320.0 -1.0 3792
3794 0 334599.78 179727.86 526260.0 -1.0 3793
3795 0 334576.72 179736.36 526200.0 -1.0 3794
3796 0 334502.66 179769.86 526140.0 -1.0 3795
3797 0 334506.12 179747.7 526080.0 -1.0 3796
3798 0 334482.1 179750.3 526020.0 -1.0 3797
3799 0 334389.5 179753.77 525960.0 -1.0 3798
3800 0 334295.97 179751.14 525900.0 -1.0 3799
3801 0 334084.22 179839.27 525840.0 -1.0 3800
3802 0 334175.2 179836.05 525780.0 -1.0 3801
3803 0 334124.7 179754.86 525720.0 -1.0 3802
3804 0 334002.75 179695.64 525660.0 -1.0 3803
3805 0 333885.97 179766.86 525540.0 -1.0 3804
3806 0 333511.1 179754.42 525480.0 -1.0 3805
3807 0 333336.6 179720.7 525420.0 -1.0 3806
3808 0 333269.94 179754.17 525360.0 -1.0 3807
3809 0 333202.2 179765.33 525300.0 -1.0 3808
3810 0 333246.16 179792.95 525240.0 -1.0 3809
3811 0 333129.12 179812.8 525180.0 -1.0 3810
3812 0 333117.12 179833.86 525120.0 -1.0 3811
3813 0 333101.75 179791.92 525060.0 -1.0 3812
3814 0 333045.5 179883.05 525000.0 -1.0 3813
3815 0 333043.2 179820.58 524940.0 -1.0 3814
3816 0 333035.34 179925.39 524880.0 -1.0 3815
3817 0 332946.44 179865.98 524820.0 -1.0 3816
3818 0 332703.0 179903.33 524760.0 -1.0 3817
3819 0 332663.12 179925.27 524700.0 -1.0 3818
3820 0 332459.6 179831.45 524640.0 -1.0 3819
3821 0 332522.06 179800.64 524580.0 -1.0 3820
3822 0 332322.94 179774.33 524520.0 -1.0 3821
3823 0 332229.38 179797.7 524460.0 -1.0 3822
3824 0 331902.66 179683.64 524400.0 -1.0 3823
3825 0 331927.6 179798.02 524340.0 -1.0 3824
3826 0 331727.88 179824.95 524280.0 -1.0 3825
3827 0 331527.44 179823.45 524220.0 -1.0 3826
3828 0 331344.8 179904.58 524160.0 -1.0 3827
3829 0 330930.3 179830.67 524160.0 -1.0 3828
3830 0 330659.34 179859.3 524100.0 -1.0 3829
3831 0 330608.1 179898.23 524040.0 -1.0 3830
3832 0 330240.5 179781.11 523980.0 -1.0 3831
3833 0 330099.28 179802.23 523920.0 -1.0 3832
3834 5 329962.34 179864.39 523860.0 -1.0 3833
3835 0 329992.03 179776.95 523800.0 -1.0 3834
3836 0 329521.8 179717.33 523800.0 -1.0 3834
3837 6 330022.38 179792.86 523740.0 -1.0 3835
3838 0 329430.56 179636.83 523740.0 -1.0 3836
3839 0 329438.06 179664.23 523680.0 -1.0 3838
3840 0 329412.8 179607.11 523620.0 -1.0 3839
3841 0 329367.44 179633.55 523560.0 -1.0 3840
3842 0 329341.94 179625.39 523500.0 -1.0 3841
3843 0 329254.84 179570.27 523440.0 -1.0 3842
3844 0 329161.8 179611.83 523380.0 -1.0 3843
3845 0 329107.22 179568.23 523320.0 -1.0 3844
3846 0 328890.0 179476.7 523260.0 -1.0 3845
3847 0 328729.7 179489.3 523200.0 -1.0 3846
3848 0 328426.0 179421.27 523140.0 -1.0 3847
3849 0 328327.97 179384.08 523080.0 -1.0 3848
3850 0 328158.78 179265.55 523020.0 -1.0 3849
3851 0 328096.38 179256.45 522960.0 -1.0 3850
3852 0 328101.62 179287.45 522900.0 -1.0 3851
3853 0 327922.56 179242.77 522840.0 -1.0 3852
3854 0 327833.28 179162.36 522780.0 -1.0 3853
3855 0 327684.38 179088.86 522720.0 -1.0 3854
3856 0 327580.88 178997.27 522660.0 -1.0 3855
3857 0 327343.06 178882.2 522600.0 -1.0 3856
3858 0 326961.06 178887.45 522540.0 -1.0 3857
3859 0 327197.03 178979.48 522480.0 -1.0 3858
3860 0 327380.4 179137.02 522420.0 -1.0 3859
3861 0 327453.16 179229.2 522360.0 -1.0 3860
3862 0 327401.06 179170.61 522300.0 -1.0 3861
3863 0 327344.56 179172.58 522240.0 -1.0 3862
3864 0 326674.12 179112.23 522240.0 -1.0 3863
3865 0 326293.1 179122.14 522180.0 -1.0 3864
3866 0 326137.06 179018.08 522120.0 -1.0 3865
3867 0 326103.16 179050.48 522060.0 -1.0 3866
3868 0 325865.53 178934.39 522000.0 -1.0 3867
3869 0 325803.8 178918.2 521940.0 -1.0 3868
3870 0 325672.7 178947.95 521880.0 -1.0 3869
3871 0 325459.9 178878.95 521820.0 -1.0 3870
3872 0 325282.2 178852.98 521760.0 -1.0 3871
3873 0 324938.38 178879.52 521700.0 -1.0 3872
3874 0 324761.88 178787.83 521640.0 -1.0 3873
3875 0 324646.28 178771.61 521580.0 -1.0 3874
3876 0 324550.66 178725.77 521520.0 -1.0 3875
3877 0 324433.8 178683.92 521460.0 -1.0 3876
3878 0 324321.56 178791.61 521400.0 -1.0 3877
3879 0 324164.5 178700.02 521340.0 -1.0 3878
3880 0 324041.12 178680.45 521280.0 -1.0 3879
3881 0 323847.72 178585.27 521160.0 -1.0 3880
3882 0 323632.72 178570.89 521100.0 -1.0 3881
3883 0 323472.12 178520.92 521040.0 -1.0 3882
3884 0 323318.12 178588.89 520980.0 -1.0 3883
3885 0 323013.7 178461.45 520920.0 -1.0 3884
3886 0 322987.44 178543.36 520860.0 -1.0 3885
3887 0 322761.75 178353.98 520800.0 -1.0 3886
3888 0 322527.1 178481.02 520740.0 -1.0 3887
3889 5 322253.06 178666.42 520680.0 -1.0 3888
3890 0 320480.88 178829.58 520680.0 -1.0 3889
3891 0 322225.6 178672.3 520620.0 -1.0 3889
3892 0 322325.0 178665.52 520560.0 -1.0 3891
3893 0 322429.06 178478.61 520500.0 -1.0 3892
3894 0 322149.88 178130.58 520440.0 -1.0 3893
3895 0 322387.4 178698.83 520380.0 -1.0 3894
3896 6 322237.84 178717.17 520320.0 -1.0 3895
3897 0 320326.2 178904.77 520740.0 -1.0 3890
3898 0 319937.47 178962.89 520800.0 -1.0 3897
3899 0 319421.97 179241.11 520860.0 -1.0 3898
3900 0 319246.44 179311.39 520920.0 -1.0 3899
3901 0 319130.75 179419.14 520980.0 -1.0 3900
3902 0 318759.78 179397.89 521040.0 -1.0 3901
3903 0 318569.22 179583.08 521100.0 -1.0 3902
3904 0 318452.75 179432.02 521160.0 -1.0 3903
3905 0 318216.7 179760.67 521160.0 -1.0 3904
3906 0 317999.38 179921.33 521280.0 -1.0 3905
3907 0 317542.8 179935.92 521340.0 -1.0 3906
3908 0 317496.0 180027.98 521400.0 -1.0 3907
3909 0 317188.88 180071.55 521460.0 -1.0 3908
3910 0 317144.25 180180.08 521520.0 -1.0 3909
3911 0 316868.47 180264.95 521580.0 -1.0 3910
3912 0 316615.03 180310.02 521640.0 -1.0 3911
3913 0 316675.66 180339.58 521700.0 -1.0 3912
3914 0 316445.34 180383.42 521700.0 -1.0 3913
3915 0 316331.5 180431.83 521760.0 -1.0 3914
3916 0 316073.53 180498.95 521820.0 -1.0 3915
3917 0 315730.53 180628.83 521880.0 -1.0 3916
3918 0 315418.22 180706.33 521940.0 -1.0 3917
3919 0 314953.25 180828.67 522000.0 -1.0 3918
3920 0 314762.2 180862.55 522120.0 -1.0 3919
3921 0 314136.72 181146.3 522180.0 -1.0 3920
3922 0 313716.1 181110.02 522240.0 -1.0 3921
3923 0 313152.72 181458.36 522240.0 -1.0 3922
3924 0 313003.3 181631.45 522300.0 -1.0 3923
3925 0 312838.0 181832.83 522360.0 -1.0 3924
3926 0 312455.9 182008.73 522420.0 -1.0 3925
3927 0 312131.75 182232.3 522420.0 -1.0 3926
3928 0 311661.53 182495.89 522420.0 -1.0 3927
3929 0 311229.3 182614.58 522480.0 -1.0 3928
3930 0 310913.84 182654.61 522540.0 -1.0 3929
3931 0 310871.62 182893.92 522600.0 -1.0 3930
3932 0 310205.16 183178.61 522600.0 -1.0 3931
3933 0 309977.9 183267.83 522600.0 -1.0 3932
3934 0 309803.6 183302.3 522660.0 -1.0 3933
3935 0 309568.62 183502.83 522720.0 -1.0 3934
3936 0 333329.03 179429.33 526740.0 -1.0 3787
3937 0 333035.5 179444.44 526800.0 -1.0 3936
3938 0 332861.28 179404.19 526860.0 -1.0 3937
3939 0 332877.62 179439.23 526920.0 -1.0 3938
3940 0 332717.1 179407.6 526980.0 -1.0 3939
3941 0 332633.4 179365.77 527040.0 -1.0 3940
3942 0 332370.8 179377.75 527100.0 -1.0 3941
3943 0 332213.78 179415.97 527160.0 -1.0 3942
3944 0 331761.78 179392.08 527220.0 -1.0 3943
3945 0 331747.7 179452.95 527280.0 -1.0 3944
3946 0 331564.94 179549.44 527340.0 -1.0 3945
3947 0 331515.8 179551.27 527460.0 -1.0 3946
3948 0 331277.62 179538.95 527520.0 -1.0 3947
3949 0 331152.75 179478.14 527580.0 -1.0 3948
3950 0 331129.84 179533.1 527640.0 -1.0 3949
3951 0 331027.75 179581.89 527700.0 -1.0 3950
3952 0 330933.12 179554.52 527760.0 -1.0 3951
3953 0 330922.3 179581.83 527820.0 -1.0 3952
3954 0 330936.53 179656.38 527880.0 -1.0 3953
3955 0 330706.1 179670.39 527940.0 -1.0 3954
3956 0 330609.25 179685.33 528000.0 -1.0 3955
3957 0 330485.03 179720.97 528060.0 -1.0 3956
3958 0 330296.25 179916.47 528120.0 -1.0 3957
3959 0 330178.4 179949.1 528180.0 -1.0 3958
3960 0 330034.1 179952.67 528240.0 -1.0 3959
3961 0 329994.8 180089.12 528300.0 -1.0 3960
3962 0 329783.03 180021.36 528360.0 -1.0 3961
3963 0 329592.8 180331.38 528420.0 -1.0 3962
3964 0 329329.84 180367.66 528480.0 -1.0 3963
3965 0 329393.22 180384.05 528540.0 -1.0 3964
3966 0 329331.5 180203.12 528600.0 -1.0 3965
3967 0 329257.94 180202.94 528660.0 -1.0 3966
3968 0 329204.8 180126.6 528720.0 -1.0 3967
3969 0 329217.03 180142.94 528780.0 -1.0 3968
3970 0 329194.16 180166.16 528840.0 -1.0 3969
3971 0 329190.2 180174.06 528900.0 -1.0 3970
3972 0 329165.88 180191.42 528960.0 -1.0 3971
3973 0 329142.44 180194.75 529020.0 -1.0 3972
3974 0 329102.47 180181.97 529080.0 -1.0 3973
3975 0 329135.9 180169.56 529140.0 -1.0 3974
3976 0 329057.44 180162.28 529200.0 -1.0 3975
3977 0 329170.0 180163.83 529260.0 -1.0 3976
3978 0 329178.66 180125.72 529320.0 -1.0 3977
3979 0 329242.66 180242.33 529380.0 -1.0 3978
3980 0 329016.3 180166.14 529440.0 -1.0 3979
3981 0 329068.66 180187.0 529500.0 -1.0 3980
3982 0 329013.7 180225.2 529560.0 -1.0 3981
3983 0 328776.97 180202.58 529560.0 -1.0 3982
3984 0 328574.0 180169.06 529620.0 -1.0 3983
3985 0 328560.34 180207.0 529680.0 -1.0 3984
3986 0 328399.47 180174.84 529740.0 -1.0 3985
3987 0 328385.5 180181.84 529800.0 -1.0 3986
3988 0 328252.88 180142.22 529860.0 -1.0 3987
3989 0 328228.25 180140.55 529920.0 -1.0 3988
3990 0 328094.97 180126.84 529980.0 -1.0 3989
3991 0 327981.25 180076.98 530040.0 -1.0 3990
3992 0 327957.34 180087.39 530100.0 -1.0 3991
3993 0 327866.3 180003.52 530160.0 -1.0 3992
3994 0 327890.22 180046.58 530220.0 -1.0 3993
3995 0 327799.62 180083.27 530280.0 -1.0 3994
3996 0 327757.12 180056.44 530340.0 -1.0 3995
3997 0 327663.9 180058.31 530400.0 -1.0 3996
3998 0 327618.75 180049.98 530460.0 -1.0 3997
3999 0 327439.8 180018.52 530520.0 -1.0 3998
4000 0 327232.4 180055.89 530580.0 -1.0 3999
4001 0 327289.88 180103.84 530640.0 -1.0 4000
4002 0 327097.28 180057.06 530700.0 -1.0 4001
4003 0 327145.66 180023.78 530760.0 -1.0 4002
4004 0 327190.62 180084.17 530820.0 -1.0 4003
4005 0 327056.7 180040.77 530880.0 -1.0 4004
4006 0 327086.4 180094.05 530940.0 -1.0 4005
4007 0 326872.97 180075.62 531000.0 -1.0 4006
4008 0 326747.47 180137.81 531060.0 -1.0 4007
4009 0 326613.4 180195.77 531120.0 -1.0 4008
4010 0 326481.25 180284.22 531180.0 -1.0 4009
4011 0 326434.34 180283.94 531240.0 -1.0 4010
4012 0 326380.22 180274.42 531300.0 -1.0 4011
4013 0 326309.53 180267.8 531360.0 -1.0 4012
4014 0 326271.4 180250.53 531420.0 -1.0 4013
4015 0 326212.7 180281.42 531480.0 -1.0 4014
4016 0 326097.72 180342.95 531540.0 -1.0 4015
4017 0 325826.88 180375.56 531600.0 -1.0 4016
4018 0 325678.03 180356.28 531660.0 -1.0 4017
4019 0 325334.5 180376.36 531720.0 -1.0 4018
4020 0 325255.97 180410.47 531780.0 -1.0 4019
4021 0 325254.53 180425.86 531840.0 -1.0 4020
4022 0 325219.28 180449.48 531900.0 -1.0 4021
4023 0 325166.78 180494.14 531960.0 -1.0 4022
4024 0 325049.3 180479.67 532020.0 -1.0 4023
4025 0 324969.06 180523.17 532080.0 -1.0 4024
4026 0 324930.3 180618.98 532140.0 -1.0 4025
4027 0 324816.84 180596.02 532200.0 -1.0 4026
4028 0 324850.1 180620.4 532260.0 -1.0 4027
4029 0 324664.38 180608.11 532320.0 -1.0 4028
4030 0 324329.28 180601.55 532380.0 -1.0 4029
4031 0 323875.6 180594.25 532440.0 -1.0 4030
4032 0 323522.66 180517.33 532500.0 -1.0 4031
4033 0 323230.34 180548.17 532560.0 -1.0 4032
4034 0 322938.8 180790.77 532560.0 -1.0 4033
4035 0 322679.94 180875.72 532560.0 -1.0 4034
4036 0 322534.25 181005.55 532560.0 -1.0 4035
4037 0 322376.56 181164.92 532560.0 -1.0 4036
4038 0 322186.6 181182.8 532620.0 -1.0 4037
4039 0 322101.97 181312.2 532560.0 -1.0 4038
4040 0 321924.7 181335.58 532500.0 -1.0 4039
4041 0 321989.2 181384.97 532440.0 -1.0 4040
4042 0 321854.12 181538.92 532380.0 -1.0 4041
4043 0 321608.88 181710.81 532320.0 -1.0 4042
4044 0 321491.56 181861.0 532260.0 -1.0 4043
4045 0 321270.3 181944.08 532320.0 -1.0 4044
4046 0 321151.44 182085.11 532380.0 -1.0 4045
4047 0 321122.25 182088.0 532440.0 -1.0 4046
4048 0 321012.75 182116.78 532500.0 -1.0 4047
4049 0 321001.44 182200.9 532560.0 -1.0 4048
4050 0 320450.3 182280.9 532620.0 -1.0 4049
4051 0 320493.28 182409.81 532680.0 -1.0 4050
4052 0 320382.8 182396.38 532740.0 -1.0 4051
4053 0 320252.47 182528.11 532800.0 -1.0 4052
4054 0 320017.53 182542.3 532860.0 -1.0 4053
4055 0 319767.38 182762.88 532920.0 -1.0 4054
4056 0 319693.1 182841.97 532980.0 -1.0 4055
4057 0 319489.4 182921.02 533040.0 -1.0 4056
4058 0 319309.2 182950.36 533100.0 -1.0 4057
4059 0 319346.4 183089.66 533160.0 -1.0 4058
4060 0 319155.38 183285.72 533220.0 -1.0 4059
4061 0 318708.75 183722.0 533220.0 -1.0 4060
4062 0 318257.62 184125.66 533220.0 -1.0 4061
4063 0 317858.62 184487.27 533220.0 -1.0 4062
4064 0 317551.28 184644.89 533280.0 -1.0 4063
4065 0 317253.66 184845.11 533340.0 -1.0 4064
4066 0 317112.38 184935.22 533400.0 -1.0 4065
4067 0 316867.84 185106.12 533460.0 -1.0 4066
4068 0 316681.2 185221.14 533520.0 -1.0 4067
4069 0 316631.4 185522.94 533580.0 -1.0 4068
4070 0 316429.44 185457.94 533640.0 -1.0 4069
4071 0 316344.2 185499.47 533700.0 -1.0 4070
4072 0 316165.4 185557.47 533760.0 -1.0 4071
4073 0 315915.62 185580.69 533820.0 -1.0 4072
4074 0 315750.44 185736.89 533880.0 -1.0 4073
4075 0 315493.5 185829.2 533940.0 -1.0 4074
4076 0 315414.53 186000.52 534000.0 -1.0 4075
4077 0 315145.88 186232.36 534060.0 -1.0 4076
4078 0 314547.44 186813.03 534060.0 -1.0 4077
4079 0 314223.47 187126.56 534060.0 -1.0 4078
4080 0 314003.94 187303.34 534060.0 -1.0 4079
4081 0 313551.97 187546.55 534060.0 -1.0 4080
4082 0 313308.7 187574.23 534060.0 -1.0 4081
4083 0 312979.56 187620.78 534000.0 -1.0 4082
4084 0 312712.94 187625.12 533940.0 -1.0 4083
4085 0 312644.3 187691.83 533880.0 -1.0 4084
4086 0 312654.47 187663.38 533820.0 -1.0 4085
4087 0 312698.66 187749.08 533760.0 -1.0 4086
4088 0 312421.72 188078.03 533700.0 -1.0 4087
4089 0 312034.84 188451.08 533640.0 -1.0 4088
4090 0 312127.56 188739.44 533580.0 -1.0 4089
4091 0 312025.5 188669.7 533520.0 -1.0 4090
4092 0 311950.0 188717.62 533460.0 -1.0 4091
4093 0 311947.4 188902.02 533400.0 -1.0 4092
4094 0 311788.88 189117.84 533340.0 -1.0 4093
4095 0 311560.94 189264.97 533280.0 -1.0 4094
4096 0 311398.94 189378.3 533280.0 -1.0 4095
4097 0 311346.97 189385.2 533220.0 -1.0 4096
4098 0 311326.88 189452.56 533160.0 -1.0 4097
4099 0 311033.3 189427.92 533100.0 -1.0 4098
4100 0 310882.2 189554.38 533040.0 -1.0 4099
4101 0 310726.62 189665.2 532980.0 -1.0 4100
4102 0 310527.56 189734.27 532920.0 -1.0 4101
4103 0 310599.94 189716.95 532860.0 -1.0 4102
4104 0 310519.28 189833.4 532800.0 -1.0 4103
4105 0 310342.28 189852.05 532740.0 -1.0 4104
4106 0 310231.94 190003.81 532680.0 -1.0 4105
4107 0 310016.84 189944.48 532620.0 -1.0 4106
4108 0 309881.38 190058.98 532560.0 -1.0 4107
4109 0 309832.3 190115.27 532500.0 -1.0 4108
4110 0 309675.06 190139.12 532440.0 -1.0 4109
4111 0 309519.38 190253.45 532380.0 -1.0 4110
4112 0 309446.1 190306.92 532320.0 -1.0 4111
4113 0 309284.0 190413.2 532260.0 -1.0 4112
4114 0 309178.3 190441.03 532200.0 -1.0 4113
4115 0 309140.2 190501.89 532140.0 -1.0 4114
4116 0 308936.06 190656.7 532080.0 -1.0 4115
4117 0 308834.75 190727.55 532020.0 -1.0 4116
4118 0 308685.8 190800.83 531960.0 -1.0 4117
4119 0 308647.12 190911.33 531900.0 -1.0 4118
4120 0 308586.25 190941.98 531840.0 -1.0 4119
4121 0 308424.9 190991.73 531780.0 -1.0 4120
4122 0 308232.94 191038.8 531720.0 -1.0 4121
4123 0 308142.2 191096.14 531660.0 -1.0 4122
4124 0 308035.34 191161.6 531600.0 -1.0 4123
4125 0 307974.9 191245.33 531540.0 -1.0 4124
4126 0 307934.34 191273.0 531480.0 -1.0 4125
4127 0 307802.72 191340.23 531420.0 -1.0 4126
4128 0 307842.3 191426.62 531360.0 -1.0 4127
4129 0 307625.47 191534.22 531300.0 -1.0 4128
4130 0 306918.25 191891.64 531240.0 -1.0 4129
4131 0 306721.0 192087.92 531180.0 -1.0 4130
4132 0 306507.94 192452.95 531120.0 -1.0 4131
4133 0 306292.6 192728.2 531060.0 -1.0 4132
4134 0 306084.22 192903.22 531000.0 -1.0 4133
4135 0 306004.97 192989.06 530940.0 -1.0 4134
4136 0 305724.25 193165.47 530880.0 -1.0 4135
4137 0 305325.28 193511.95 530820.0 -1.0 4136
4138 0 305139.47 193718.02 530760.0 -1.0 4137
4139 0 304987.22 193890.56 530700.0 -1.0 4138
4140 5 304953.3 194097.97 530640.0 -1.0 4139
4141 0 304634.66 194407.89 530580.0 -1.0 4140
4142 0 304937.44 194586.19 530640.0 -1.0 4140
4143 0 304628.34 194468.0 530520.0 -1.0 4141
4144 0 304597.97 194487.47 530460.0 -1.0 4143
4145 5 304444.1 194561.61 530400.0 -1.0 4144
4146 0 304434.16 194900.55 530400.0 -1.0 4145
4147 0 304266.47 194561.2 530340.0 -1.0 4145
4148 0 303930.44 194704.39 530280.0 -1.0 4147
4149 0 303549.62 194945.86 530220.0 -1.0 4148
4150 0 303268.8 195027.12 530160.0 -1.0 4149
4151 0 303396.25 195133.11 530100.0 -1.0 4150
4152 0 303081.66 195281.67 530040.0 -1.0 4151
4153 0 302978.9 195470.95 529980.0 -1.0 4152
4154 0 302526.66 195843.98 529920.0 -1.0 4153
4155 0 302002.16 196426.89 529920.0 -1.0 4154
4156 0 301686.34 196695.55 529920.0 -1.0 4155
4157 0 301415.94 197016.75 529920.0 -1.0 4156
4158 0 301208.1 197256.56 529920.0 -1.0 4157
4159 0 301080.78 197479.7 529920.0 -1.0 4158
4160 5 300603.84 197971.02 529920.0 -1.0 4159
4161 0 300185.94 198422.88 529920.0 -1.0 4160
4162 0 300657.44 197990.94 529860.0 -1.0 4160
4163 0 299985.94 198771.72 529920.0 -1.0 4161
4164 0 299511.75 199203.36 529920.0 -1.0 4163
4165 0 299530.44 199278.31 529860.0 -1.0 4164
4166 0 299303.34 199522.56 529800.0 -1.0 4165
4167 0 299159.47 199526.25 529740.0 -1.0 4166
4168 0 299239.62 199696.42 529680.0 -1.0 4167
4169 0 299036.72 199785.72 529620.0 -1.0 4168
4170 5 298910.03 199997.9 529560.0 -1.0 4169
4171 0 298624.75 200187.92 529500.0 -1.0 4170
4172 0 298998.88 199917.22 529500.0 -1.0 4170
4173 0 298528.28 200451.25 529440.0 -1.0 4171
4174 0 298325.7 200781.44 529380.0 -1.0 4173
4175 0 297684.62 201498.3 529380.0 -1.0 4174
4176 0 297340.72 201760.83 529380.0 -1.0 4175
4177 0 296880.0 201958.39 529380.0 -1.0 4176
4178 0 296305.2 202106.39 529440.0 -1.0 4177
4179 0 295984.4 202173.2 529500.0 -1.0 4178
4180 0 295815.47 202297.0 529560.0 -1.0 4179
4181 0 295802.34 202257.25 529620.0 -1.0 4180
4182 0 295818.34 202252.92 529680.0 -1.0 4181
4183 0 295099.78 202274.48 529740.0 -1.0 4182
4184 0 294420.94 202201.08 529740.0 -1.0 4183
4185 0 294237.78 202184.27 529800.0 -1.0 4184
4186 0 293904.53 202168.81 529860.0 -1.0 4185
4187 0 293451.03 202224.53 529920.0 -1.0 4186
4188 0 293211.78 202172.27 529980.0 -1.0 4187
4189 0 293202.88 202214.53 530040.0 -1.0 4188
4190 0 292914.5 202170.92 530100.0 -1.0 4189
4191 0 292521.4 202101.5 530160.0 -1.0 4190
4192 0 291911.47 202013.42 530220.0 -1.0 4191
4193 0 291615.22 201833.95 530280.0 -1.0 4192
4194 0 291436.47 201747.94 530340.0 -1.0 4193
4195 0 291318.34 201687.22 530400.0 -1.0 4194
4196 0 291133.47 201514.52 530460.0 -1.0 4195
4197 0 291001.94 201408.28 530520.0 -1.0 4196
4198 0 290992.84 201444.05 530580.0 -1.0 4197
4199 0 290602.06 201224.75 530640.0 -1.0 4198
4200 0 290383.16 201074.14 530700.0 -1.0 4199
4201 0 290252.25 200992.75 530760.0 -1.0 4200
4202 0 290245.0 200936.8 530820.0 -1.0 4201
4203 0 290086.38 200752.06 530880.0 -1.0 4202
4204 0 289845.2 200611.31 530940.0 -1.0 4203
4205 0 289595.16 200428.4 530940.0 -1.0 4204
4206 0 289200.7 200263.02 530940.0 -1.0 4205
4207 0 288891.0 199925.75 531000.0 -1.0 4206
4208 0 288526.2 199668.5 531000.0 -1.0 4207
4209 0 288310.03 199619.73 531060.0 -1.0 4208
4210 0 288279.9 199625.83 531120.0 -1.0 4209
4211 0 287918.47 199416.14 531120.0 -1.0 4210
4212 0 287379.47 199226.4 531120.0 -1.0 4211
4213 0 287188.88 199010.14 531180.0 -1.0 4212
4214 0 287090.28 199005.44 531240.0 -1.0 4213
4215 0 287148.03 198985.69 531300.0 -1.0 4214
4216 0 287081.66 198940.8 531360.0 -1.0 4215
4217 0 286999.84 198889.3 531420.0 -1.0 4216
4218 0 287139.4 198976.81 531480.0 -1.0 4217
4219 0 286900.6 198963.44 531540.0 -1.0 4218
4220 0 286847.4 198851.1 531600.0 -1.0 4219
4221 0 286636.3 198885.86 531660.0 -1.0 4220
4222 0 286564.06 198824.53 531720.0 -1.0 4221
4223 0 286541.34 198789.98 531780.0 -1.0 4222
4224 0 286414.06 198713.39 531840.0 -1.0 4223
4225 0 286251.6 198621.53 531900.0 -1.0 4224
4226 0 286252.06 198648.89 531960.0 -1.0 4225
4227 0 286077.8 198597.88 532020.0 -1.0 4226
4228 0 286075.62 198613.77 532080.0 -1.0 4227
4229 0 285908.94 198514.2 532140.0 -1.0 4228
4230 0 285855.25 198494.98 532200.0 -1.0 4229
4231 0 285897.44 198493.95 532260.0 -1.0 4230
4232 0 285817.3 198428.11 532320.0 -1.0 4231
4233 0 285759.66 198449.81 532380.0 -1.0 4232
4234 0 285710.38 198429.62 532440.0 -1.0 4233
4235 0 285525.12 198316.05 532500.0 -1.0 4234
4236 0 285489.97 198314.98 532560.0 -1.0 4235
4237 0 285387.5 198272.53 532620.0 -1.0 4236
4238 0 285363.2 198261.31 532680.0 -1.0 4237
4239 0 285353.0 198204.36 532740.0 -1.0 4238
4240 0 285276.94 198138.14 532800.0 -1.0 4239
4241 0 285198.25 198051.75 532860.0 -1.0 4240
4242 0 285131.44 198030.23 532920.0 -1.0 4241
4243 0 284923.62 198064.42 532980.0 -1.0 4242
4244 0 284797.03 197985.9 533040.0 -1.0 4243
4245 0 284754.28 197991.9 533100.0 -1.0 4244
4246 0 284730.16 197983.27 533160.0 -1.0 4245
4247 0 284746.84 197935.0 533220.0 -1.0 4246
4248 0 284479.62 197822.06 533280.0 -1.0 4247
4249 0 284463.25 197793.2 533340.0 -1.0 4248
4250 0 284351.5 197803.86 533400.0 -1.0 4249
4251 0 284101.3 197787.72 533460.0 -1.0 4250
4252 0 283897.1 197764.58 533520.0 -1.0 4251
4253 0 283833.7 197736.73 533580.0 -1.0 4252
4254 0 283545.94 197681.88 533640.0 -1.0 4253
4255 0 283482.6 197696.7 533700.0 -1.0 4254
4256 0 283205.34 197648.78 533760.0 -1.0 4255
4257 0 282891.2 197556.2 533820.0 -1.0 4256
4258 0 282533.34 197542.53 533880.0 -1.0 4257
4259 0 282072.34 197641.78 533880.0 -1.0 4258
4260 0 309123.62 183710.98 522780.0 -1.0 3935
4261 0 309040.03 183760.27 522840.0 -1.0 4260
4262 0 308887.16 183810.77 522900.0 -1.0 4261
4263 0 308847.16 183893.7 522960.0 -1.0 4262
4264 0 308574.34 183940.34 523020.0 -1.0 4263
4265 0 308311.4 184073.56 523080.0 -1.0 4264
4266 0 307843.75 184145.92 523140.0 -1.0 4265
4267 0 307538.4 184299.28 523140.0 -1.0 4266
4268 0 307161.72 184371.05 523140.0 -1.0 4267
4269 0 307064.0 184533.95 523200.0 -1.0 4268
4270 0 306745.0 184491.8 523260.0 -1.0 4269
4271 0 306647.94 184547.84 523320.0 -1.0 4270
4272 0 306527.4 184631.73 523380.0 -1.0 4271
4273 0 306274.22 184595.9 523440.0 -1.0 4272
4274 0 306178.78 184670.61 523500.0 -1.0 4273
4275 0 305903.47 184739.66 523560.0 -1.0 4274
4276 0 305516.88 184825.61 523620.0 -1.0 4275
4277 0 305407.38 184889.95 523680.0 -1.0 4276
4278 0 305265.0 184903.73 523740.0 -1.0 4277
4279 0 305130.5 184896.22 523800.0 -1.0 4278
4280 0 305002.84 184870.78 523860.0 -1.0 4279
4281 0 304654.3 184868.2 523920.0 -1.0 4280
4282 0 304547.97 184964.02 523980.0 -1.0 4281
4283 0 304257.16 184985.19 524040.0 -1.0 4282
4284 0 303814.16 185302.14 524100.0 -1.0 4283
4285 0 303466.2 185323.19 524160.0 -1.0 4284
4286 0 303450.03 185315.5 524220.0 -1.0 4285
4287 0 303269.25 185219.14 524280.0 -1.0 4286
4288 0 302969.22 185395.58 524340.0 -1.0 4287
4289 0 302480.22 185339.48 524400.0 -1.0 4288
4290 0 302370.16 185562.88 524460.0 -1.0 4289
4291 0 301950.47 185531.94 524460.0 -1.0 4290
4292 0 301652.5 185501.8 524520.0 -1.0 4291
4293 0 301176.25 185606.64 524580.0 -1.0 4292
4294 0 300880.3 185633.92 524640.0 -1.0 4293
4295 0 300641.44 185704.48 524700.0 -1.0 4294
4296 0 300410.3 185728.17 524760.0 -1.0 4295
4297 0 299988.44 185801.88 524820.0 -1.0 4296
4298 0 299344.4 186018.95 524880.0 -1.0 4297
4299 0 298851.94 186061.58 524940.0 -1.0 4298
4300 0 298148.4 186154.06 525000.0 -1.0 4299
4301 0 297709.1 186259.38 525060.0 -1.0 4300
4302 0 297366.28 186403.38 525120.0 -1.0 4301
4303 0 297049.75 186378.75 525180.0 -1.0 4302
4304 0 296688.25 186600.73 525240.0 -1.0 4303
4305 0 296469.12 186680.89 525300.0 -1.0 4304
4306 0 296127.12 186776.28 525420.0 -1.0 4305
4307 0 295455.5 186908.55 525420.0 -1.0 4306
4308 0 294925.94 186981.78 525420.0 -1.0 4307
4309 0 294353.22 186995.28 525420.0 -1.0 4308
4310 0 294197.38 187026.22 525480.0 -1.0 4309
4311 0 294151.8 187041.4 525540.0 -1.0 4310
4312 0 293973.34 186934.95 525660.0 -1.0 4311
4313 0 293884.62 186938.62 525720.0 -1.0 4312
4314 0 293678.44 187059.88 525780.0 -1.0 4313
4315 0 293454.78 187127.34 525840.0 -1.0 4314
4316 0 293144.56 187182.17 525900.0 -1.0 4315
4317 0 293156.22 187221.31 525960.0 -1.0 4316
4318 0 292839.25 187235.7 526020.0 -1.0 4317
4319 0 292619.1 187251.31 526080.0 -1.0 4318
4320 0 292194.4 187209.92 526140.0 -1.0 4319
4321 0 291672.97 187215.2 526200.0 -1.0 4320
4322 0 291489.5 187175.14 526260.0 -1.0 4321
4323 0 291190.78 187141.44 526320.0 -1.0 4322
4324 0 290773.72 187158.39 526380.0 -1.0 4323
4325 0 290390.56 187156.61 526440.0 -1.0 4324
4326 0 290025.56 187155.47 526500.0 -1.0 4325
4327 0 289699.34 187085.22 526560.0 -1.0 4326
4328 0 289488.8 187168.92 526620.0 -1.0 4327
4329 0 289227.16 187122.38 526680.0 -1.0 4328
4330 0 288994.4 187220.98 526740.0 -1.0 4329
4331 0 288050.12 187404.7 526740.0 -1.0 4330
4332 0 287523.6 187480.0 526740.0 -1.0 4331
4333 0 286874.47 187590.84 526740.0 -1.0 4332
4334 0 286314.28 187711.39 526740.0 -1.0 4333
4335 0 286262.72 187709.48 526800.0 -1.0 4334
4336 0 286110.6 187675.5 526860.0 -1.0 4335
4337 0 285808.6 187690.8 526860.0 -1.0 4336
4338 0 285392.97 187720.19 526860.0 -1.0 4337
4339 0 285327.9 187787.84 526920.0 -1.0 4338
4340 0 285101.97 187820.45 526980.0 -1.0 4339
4341 0 284896.8 187876.58 527040.0 -1.0 4340
4342 0 284678.12 187871.5 527040.0 -1.0 4341
4343 0 284328.1 187897.88 527100.0 -1.0 4342
4344 0 284117.72 187934.19 527160.0 -1.0 4343
4345 0 283889.97 187984.78 527160.0 -1.0 4344
4346 0 283595.53 187983.94 527160.0 -1.0 4345
4347 0 283397.7 188019.28 527160.0 -1.0 4346
4348 0 283086.38 187964.67 527220.0 -1.0 4347
4349 0 282846.1 188052.12 527280.0 -1.0 4348
4350 0 282655.44 188036.0 527340.0 -1.0 4349
4351 0 282471.06 188050.38 527460.0 -1.0 4350
4352 0 282263.56 188045.45 527520.0 -1.0 4351
4353 0 281957.47 188065.81 527520.0 -1.0 4352
4354 0 281939.8 188116.19 527580.0 -1.0 4353
4355 0 281889.06 188095.12 527640.0 -1.0 4354
4356 0 281630.97 188118.94 527700.0 -1.0 4355
4357 0 281432.2 188148.94 527760.0 -1.0 4356
4358 0 281183.25 188147.67 527820.0 -1.0 4357
4359 0 281096.9 188147.72 527880.0 -1.0 4358
4360 0 280984.97 188121.39 527940.0 -1.0 4359
4361 0 280818.22 188143.34 528000.0 -1.0 4360
4362 6 280702.47 188231.25 528060.0 -1.0 4361
4363 0 297471.2 121103.734 340200.0 -1.0 3559
4364 0 297366.4 121018.22 340140.0 -1.0 4363
4365 0 297383.56 121063.09 340080.0 -1.0 4364
4366 0 297361.16 121071.164 340020.0 -1.0 4365
4367 0 297331.6 121139.875 339960.0 -1.0 4366
4368 0 297325.7 121163.99 339900.0 -1.0 4367
4369 0 297396.75 121186.23 339840.0 -1.0 4368
4370 0 297350.06 121103.23 339780.0 -1.0 4369
4371 0 297407.7 121140.26 339720.0 -1.0 4370
4372 0 297401.47 121148.61 339660.0 -1.0 4371
4373 0 297380.84 121152.01 339600.0 -1.0 4372
4374 0 297379.34 121085.305 339540.0 -1.0 4373
4375 0 297363.94 121062.81 339480.0 -1.0 4374
4376 0 297340.5 121034.484 339420.0 -1.0 4375
4377 0 297301.72 121051.016 339360.0 -1.0 4376
4378 0 297343.22 121040.27 339300.0 -1.0 4377
4379 0 297271.2 120960.98 339240.0 -1.0 4378
4380 0 297332.8 120970.98 339180.0 -1.0 4379
4381 0 297296.2 120929.375 339120.0 -1.0 4380
4382 0 297273.8 120909.86 339060.0 -1.0 4381
4383 0 297241.0 120914.5 339000.0 -1.0 4382
4384 0 297238.56 120899.35 338940.0 -1.0 4383
4385 0 297237.66 120888.2 338880.0 -1.0 4384
4386 0 297247.38 120885.11 338820.0 -1.0 4385
4387 0 297201.1 120874.07 338760.0 -1.0 4386
4388 0 297158.16 120838.0 338700.0 -1.0 4387
4389 0 297170.7 120812.336 338640.0 -1.0 4388
4390 0 297177.9 120873.64 338580.0 -1.0 4389
4391 0 297160.78 120818.305 338520.0 -1.0 4390
4392 0 297138.06 120841.6 338460.0 -1.0 4391
4393 0 297122.2 120751.164 338400.0 -1.0 4392
4394 0 297137.72 120767.336 338340.0 -1.0 4393
4395 0 297151.3 120705.625 338280.0 -1.0 4394
4396 0 297052.94 120652.12 338220.0 -1.0 4395
4397 0 297114.6 120637.6 338100.0 -1.0 4396
4398 0 297042.94 120555.87 338040.0 -1.0 4397
4399 0 296914.1 120480.71 337980.0 -1.0 4398
4400 0 296997.56 120521.68 337920.0 -1.0 4399
4401 0 296959.3 120518.45 337800.0 -1.0 4400
4402 0 296899.4 120461.04 337740.0 -1.0 4401
4403 0 296797.75 120379.41 337680.0 -1.0 4402
4404 0 296794.78 120351.03 337620.0 -1.0 4403
4405 0 296779.34 120257.164 337560.0 -1.0 4404
4406 0 296825.53 120261.66 337500.0 -1.0 4405
4407 0 296833.66 120259.47 337440.0 -1.0 4406
4408 0 296772.25 120195.53 337380.0 -1.0 4407
4409 0 296569.62 120170.375 337320.0 -1.0 4408
4410 0 296776.75 120133.06 337260.0 -1.0 4409
4411 0 296710.72 120045.93 337140.0 -1.0 4410
4412 0 296622.22 120064.45 337080.0 -1.0 4411
4413 0 296611.8 120050.625 337020.0 -1.0 4412
4414 0 296549.22 119931.09 336960.0 -1.0 4413
4415 0 296569.94 119946.35 336900.0 -1.0 4414
4416 0 296519.25 119892.38 336840.0 -1.0 4415
4417 0 296460.7 119822.2 336780.0 -1.0 4416
4418 0 296449.97 119772.58 336720.0 -1.0 4417
4419 0 296345.03 119710.9 336660.0 -1.0 4418
4420 0 296398.88 119726.46 336600.0 -1.0 4419
4421 0 296319.66 119673.81 336540.0 -1.0 4420
4422 0 296269.94 119654.47 336480.0 -1.0 4421
4423 0 296208.44 119670.54 336420.0 -1.0 4422
4424 0 296193.97 119678.18 336360.0 -1.0 4423
4425 0 296176.03 119627.74 336300.0 -1.0 4424
4426 0 296145.1 119636.6 336240.0 -1.0 4425
4427 0 296156.06 119622.87 336180.0 -1.0 4426
4428 0 296130.2 119635.0 336120.0 -1.0 4427
4429 0 296069.62 119622.19 336060.0 -1.0 4428
4430 0 296053.03 119610.484 336000.0 -1.0 4429
4431 0 296037.28 119580.914 335940.0 -1.0 4430
4432 0 295959.6 119583.625 335880.0 -1.0 4431
4433 0 295967.5 119541.945 335820.0 -1.0 4432
4434 0 295941.2 119509.13 335700.0 -1.0 4433
4435 0 295857.38 119488.85 335640.0 -1.0 4434
4436 0 295923.56 119478.336 335580.0 -1.0 4435
4437 0 295854.03 119432.24 335520.0 -1.0 4436
4438 0 295927.53 119419.3 335460.0 -1.0 4437
4439 0 295851.47 119361.195 335400.0 -1.0 4438
4440 0 295872.12 119382.01 335340.0 -1.0 4439
4441 0 295789.8 119277.41 335280.0 -1.0 4440
4442 0 295821.4 119307.97 335220.0 -1.0 4441
4443 0 295798.34 119258.22 335160.0 -1.0 4442
4444 0 295773.1 119268.88 335100.0 -1.0 4443
4445 0 295813.03 119233.91 335040.0 -1.0 4444
4446 0 295749.28 119175.91 334980.0 -1.0 4445
4447 0 295743.56 119153.9 334920.0 -1.0 4446
4448 0 295744.66 119155.016 334860.0 -1.0 4447
4449 0 295698.2 119132.24 334800.0 -1.0 4448
4450 0 295725.97 119123.664 334740.0 -1.0 4449
4451 0 295693.75 119095.336 334680.0 -1.0 4450
4452 0 295648.78 119089.625 334620.0 -1.0 4451
4453 0 295547.38 119070.82 334560.0 -1.0 4452
4454 0 295509.22 119017.31 334500.0 -1.0 4453
4455 0 295603.97 119053.555 334440.0 -1.0 4454
4456 0 295533.72 119077.24 334320.0 -1.0 4455
4457 0 295534.12 119069.67 334260.0 -1.0 4456
4458 0 295519.6 119044.445 334200.0 -1.0 4457
4459 0 295435.88 119027.59 334140.0 -1.0 4458
4460 0 295410.38 118966.24 334080.0 -1.0 4459
4461 0 295488.44 119034.445 334020.0 -1.0 4460
4462 0 295461.72 118973.73 333960.0 -1.0 4461
4463 0 295421.94 118930.625 333900.0 -1.0 4462
4464 0 295413.9 118904.18 333840.0 -1.0 4463
4465 0 295371.38 118909.81 333780.0 -1.0 4464
4466 0 295365.28 118911.13 333720.0 -1.0 4465
4467 0 295336.0 118938.83 333660.0 -1.0 4466
4468 0 295287.2 118894.81 333600.0 -1.0 4467
4469 0 295275.38 118859.15 333540.0 -1.0 4468
4470 0 295181.62 118903.414 333480.0 -1.0 4469
4471 0 295220.47 118912.68 333420.0 -1.0 4470
4472 0 295236.53 118974.36 333360.0 -1.0 4471
4473 0 295175.56 118874.69 333300.0 -1.0 4472
4474 0 295152.1 118851.766 333180.0 -1.0 4473
4475 0 295168.56 118861.03 333060.0 -1.0 4474
4476 0 295121.97 118841.23 332940.0 -1.0 4475
4477 0 295095.44 118770.89 332820.0 -1.0 4476
4478 0 295086.72 118738.2 332760.0 -1.0 4477
4479 0 295070.75 118740.16 332700.0 -1.0 4478
4480 0 295035.28 118670.86 332640.0 -1.0 4479
4481 0 294924.28 118674.414 332580.0 -1.0 4480
4482 0 294894.25 118530.54 332520.0 -1.0 4481
4483 0 294925.9 118622.58 332460.0 -1.0 4482
4484 0 295021.03 118652.28 332400.0 -1.0 4483
4485 0 295010.7 118654.97 332340.0 -1.0 4484
4486 0 294997.44 118645.805 332280.0 -1.0 4485
4487 0 294982.66 118535.04 332220.0 -1.0 4486
4488 0 294866.22 118516.02 332160.0 -1.0 4487
4489 0 294991.62 118534.195 332100.0 -1.0 4488
4490 0 295057.1 118599.08 332040.0 -1.0 4489
4491 0 294991.25 118528.84 331980.0 -1.0 4490
4492 0 294946.16 118551.18 331920.0 -1.0 4491
4493 0 294929.9 118548.11 331860.0 -1.0 4492
4494 0 294911.03 118531.94 331800.0 -1.0 4493
4495 0 294911.75 118534.86 331740.0 -1.0 4494
4496 0 294886.4 118545.19 331680.0 -1.0 4495
4497 0 294944.16 118568.92 331560.0 -1.0 4496
4498 0 294842.94 118548.055 331500.0 -1.0 4497
4499 0 294750.5 118502.75 331440.0 -1.0 4498
4500 0 294671.28 118501.58 331320.0 -1.0 4499
4501 0 294702.16 118496.2 331260.0 -1.0 4500
4502 0 294604.8 118443.25 331200.0 -1.0 4501
4503 0 294647.7 118455.79 331140.0 -1.0 4502
4504 0 294628.28 118456.35 331020.0 -1.0 4503
4505 0 294586.4 118432.9 330960.0 -1.0 4504
4506 0 294531.4 118394.13 330900.0 -1.0 4505
4507 0 294582.44 118378.6 330780.0 -1.0 4506
4508 0 294547.47 118308.29 330720.0 -1.0 4507
4509 0 294517.06 118291.16 330660.0 -1.0 4508
4510 0 294551.97 118269.71 330600.0 -1.0 4509
4511 0 294518.62 118230.266 330540.0 -1.0 4510
4512 0 294471.84 118196.43 330480.0 -1.0 4511
4513 0 294407.78 118202.65 330420.0 -1.0 4512
4514 0 294462.75 118189.3 330360.0 -1.0 4513
4515 0 294407.44 118182.72 330300.0 -1.0 4514
4516 0 294404.2 118191.25 330240.0 -1.0 4515
4517 0 294406.25 118204.17 330180.0 -1.0 4516
4518 0 294400.75 118242.22 330060.0 -1.0 4517
4519 0 294318.5 118221.33 330000.0 -1.0 4518
4520 0 294331.97 118208.69 329940.0 -1.0 4519
4521 0 294299.66 118216.48 329880.0 -1.0 4520
4522 0 294314.6 118253.82 329820.0 -1.0 4521
4523 0 294344.22 118251.41 329760.0 -1.0 4522
4524 0 294184.88 118302.86 329700.0 -1.0 4523
4525 0 294317.0 118271.586 329640.0 -1.0 4524
4526 0 294104.3 118281.54 329580.0 -1.0 4525
4527 0 294310.8 118272.52 329520.0 -1.0 4526
4528 0 294279.0 118263.03 329460.0 -1.0 4527
4529 0 294235.1 118275.52 329400.0 -1.0 4528
4530 0 294251.12 118300.195 329280.0 -1.0 4529
4531 0 293883.4 118256.0 329220.0 -1.0 4530
4532 0 294240.34 118304.0 329160.0 -1.0 4531
4533 0 294142.7 118283.516 329100.0 -1.0 4532
4534 0 294174.8 118279.43 329040.0 -1.0 4533
4535 0 294029.28 118243.87 328980.0 -1.0 4534
4536 0 294057.34 118268.29 328920.0 -1.0 4535
4537 0 294013.2 118275.695 328860.0 -1.0 4536
4538 0 294010.1 118278.37 328800.0 -1.0 4537
4539 0 293981.72 118329.41 328740.0 -1.0 4538
4540 0 293971.53 118312.25 328680.0 -1.0 4539
4541 0 293894.1 118329.99 328620.0 -1.0 4540
4542 0 293918.28 118311.21 328560.0 -1.0 4541
4543 0 293839.3 118318.47 328500.0 -1.0 4542
4544 0 293884.16 118368.22 328440.0 -1.0 4543
4545 0 293855.7 118346.086 328380.0 -1.0 4544
4546 0 293615.6 118247.32 328320.0 -1.0 4545
4547 0 293971.12 118397.28 328260.0 -1.0 4546
4548 0 293796.56 118354.31 328200.0 -1.0 4547
4549 0 293844.0 118408.93 328140.0 -1.0 4548
4550 0 293788.66 118366.62 328020.0 -1.0 4549
4551 0 293841.75 118400.305 327960.0 -1.0 4550
4552 0 293767.06 118369.086 327900.0 -1.0 4551
4553 0 293779.62 118359.766 327840.0 -1.0 4552
4554 0 293733.22 118349.82 327780.0 -1.0 4553
4555 0 293633.8 118301.31 327720.0 -1.0 4554
4556 0 293598.53 118246.71 327660.0 -1.0 4555
4557 0 293586.97 118280.9 327600.0 -1.0 4556
4558 0 293517.47 118267.24 327540.0 -1.0 4557
4559 0 293531.75 118264.555 327480.0 -1.0 4558
4560 0 293430.3 118251.33 327420.0 -1.0 4559
4561 0 293500.4 118270.625 327360.0 -1.0 4560
4562 0 293420.34 118227.77 327300.0 -1.0 4561
4563 0 293457.06 118255.72 327240.0 -1.0 4562
4564 0 293425.75 118237.266 327180.0 -1.0 4563
4565 0 293412.3 118259.2 327120.0 -1.0 4564
4566 0 293394.44 118231.33 327060.0 -1.0 4565
4567 0 293401.1 118224.375 327000.0 -1.0 4566
4568 0 293357.6 118196.7 326940.0 -1.0 4567
4569 0 293282.6 118210.16 326880.0 -1.0 4568
4570 0 293350.72 118230.72 326820.0 -1.0 4569
4571 0 293296.8 118171.3 326760.0 -1.0 4570
4572 0 293281.62 118205.36 326700.0 -1.0 4571
4573 0 293201.9 118122.38 326640.0 -1.0 4572
4574 0 293212.0 118164.22 326580.0 -1.0 4573
4575 0 293209.06 118077.71 326520.0 -1.0 4574
4576 0 293197.7 118182.8 326460.0 -1.0 4575
4577 0 293182.34 118049.74 326400.0 -1.0 4576
4578 0 293192.94 118100.914 326340.0 -1.0 4577
4579 0 293040.56 118042.25 326280.0 -1.0 4578
4580 0 293144.6 118072.53 326220.0 -1.0 4579
4581 0 292740.2 117936.734 326160.0 -1.0 4580
4582 0 293130.9 118060.5 326100.0 -1.0 4581
4583 0 293138.44 118092.28 326040.0 -1.0 4582
4584 0 293086.25 117995.3 325980.0 -1.0 4583
4585 0 293103.03 118026.414 325920.0 -1.0 4584
4586 0 292979.8 117992.66 325860.0 -1.0 4585
4587 0 292987.16 117980.06 325800.0 -1.0 4586
4588 0 293043.56 118029.16 325740.0 -1.0 4587
4589 0 293043.47 117978.87 325680.0 -1.0 4588
4590 0 293079.7 118001.055 325620.0 -1.0 4589
4591 0 293089.8 118024.79 325560.0 -1.0 4590
4592 0 293047.7 118005.42 325500.0 -1.0 4591
4593 0 293068.7 118005.77 325440.0 -1.0 4592
4594 0 293033.84 118132.484 325380.0 -1.0 4593
4595 0 293129.66 118001.72 325320.0 -1.0 4594
4596 0 293072.75 118067.36 325260.0 -1.0 4595
4597 0 293085.84 118013.77 325200.0 -1.0 4596
4598 0 293094.4 118036.56 325140.0 -1.0 4597
4599 0 293070.56 118024.02 325080.0 -1.0 4598
4600 0 293080.53 118033.625 325020.0 -1.0 4599
4601 0 293049.5 118087.63 324960.0 -1.0 4600
4602 0 293051.06 118069.28 324900.0 -1.0 4601
4603 0 292983.53 118161.88 324840.0 -1.0 4602
4604 0 293066.06 118160.79 324780.0 -1.0 4603
4605 0 293000.56 118093.48 324660.0 -1.0 4604
4606 0 293060.84 118068.24 324540.0 -1.0 4605
4607 0 293027.62 118111.95 324480.0 -1.0 4606
4608 0 292954.2 118194.625 324420.0 -1.0 4607
4609 0 293080.5 118164.22 324360.0 -1.0 4608
4610 0 293041.6 118140.69 324300.0 -1.0 4609
4611 0 293015.78 118135.33 324240.0 -1.0 4610
4612 0 293014.62 118041.19 324180.0 -1.0 4611
4613 0 292866.16 118127.586 324120.0 -1.0 4612
4614 0 292965.7 118125.33 324060.0 -1.0 4613
4615 0 293088.3 118096.445 324000.0 -1.0 4614
4616 0 293137.47 118146.93 323940.0 -1.0 4615
4617 0 293059.5 118088.17 323880.0 -1.0 4616
4618 0 293057.0 118140.94 323820.0 -1.0 4617
4619 0 292999.62 118142.414 323760.0 -1.0 4618
4620 0 293056.72 118163.86 323700.0 -1.0 4619
4621 0 293022.72 118138.68 323580.0 -1.0 4620
4622 0 293036.62 118153.45 323460.0 -1.0 4621
4623 0 292963.47 118119.164 323400.0 -1.0 4622
4624 0 292998.03 118120.96 323340.0 -1.0 4623
4625 0 293037.84 118069.72 323220.0 -1.0 4624
4626 0 293024.5 118053.7 323100.0 -1.0 4625
4627 0 292997.78 117978.664 322980.0 -1.0 4626
4628 0 292981.62 117952.95 322920.0 -1.0 4627
4629 0 293002.03 117823.96 322800.0 -1.0 4628
4630 0 292949.3 117748.34 322740.0 -1.0 4629
4631 0 292850.66 117711.87 322680.0 -1.0 4630
4632 0 292980.84 117758.67 322560.0 -1.0 4631
4633 0 292923.1 117646.05 322440.0 -1.0 4632
4634 0 292953.75 117494.16 322320.0 -1.0 4633
4635 0 292982.47 117438.24 322260.0 -1.0 4634
4636 0 292971.0 117403.47 322200.0 -1.0 4635
4637 0 292944.4 117365.01 322140.0 -1.0 4636
4638 0 293040.5 117352.06 322080.0 -1.0 4637
4639 0 292917.34 117305.54 322020.0 -1.0 4638
4640 0 292927.78 117262.16 321960.0 -1.0 4639
4641 0 292988.06 117291.45 321900.0 -1.0 4640
4642 0 292904.22 117264.06 321840.0 -1.0 4641
4643 0 292955.62 117240.69 321720.0 -1.0 4642
4644 0 292949.34 117163.12 321600.0 -1.0 4643
4645 0 292955.1 117082.3 321480.0 -1.0 4644
4646 0 292943.34 117062.32 321420.0 -1.0 4645
4647 0 292994.6 117054.17 321360.0 -1.0 4646
4648 0 292986.62 117045.516 321300.0 -1.0 4647
4649 0 293003.97 117046.96 321240.0 -1.0 4648
4650 0 293032.66 117054.94 321180.0 -1.0 4649
4651 0 292980.28 117090.12 321120.0 -1.0 4650
4652 0 293036.16 117050.64 321060.0 -1.0 4651
4653 0 292997.47 117060.92 321000.0 -1.0 4652
4654 0 292981.2 117039.48 320940.0 -1.0 4653
4655 0 292994.75 117024.4 320880.0 -1.0 4654
4656 0 292993.4 117015.31 320820.0 -1.0 4655
4657 0 292991.75 116993.86 320760.0 -1.0 4656
4658 0 292995.8 117025.26 320700.0 -1.0 4657
4659 0 292992.94 117008.484 320640.0 -1.0 4658
4660 0 293032.06 116971.32 320580.0 -1.0 4659
4661 0 293022.22 116996.33 320520.0 -1.0 4660
4662 0 293029.75 116943.27 320460.0 -1.0 4661
4663 0 292987.78 116945.89 320400.0 -1.0 4662
4664 0 292964.2 116978.734 320340.0 -1.0 4663
4665 0 292956.5 116979.67 320220.0 -1.0 4664
4666 0 292974.56 117004.09 320100.0 -1.0 4665
4667 0 292953.84 116936.06 319980.0 -1.0 4666
4668 0 292901.3 116896.55 319860.0 -1.0 4667
4669 0 292843.84 116868.85 319800.0 -1.0 4668
4670 0 292872.47 116841.26 319740.0 -1.0 4669
4671 0 292798.34 116726.05 319680.0 -1.0 4670
4672 0 292951.47 116794.0 319620.0 -1.0 4671
4673 0 292975.7 116828.55 319560.0 -1.0 4672
4674 0 292852.25 116716.58 319500.0 -1.0 4673
4675 0 292845.0 116755.72 319440.0 -1.0 4674
4676 0 292863.84 116729.55 319380.0 -1.0 4675
4677 0 292905.97 116676.76 319320.0 -1.0 4676
4678 0 292845.28 116651.17 319260.0 -1.0 4677
4679 0 292896.22 116684.98 319200.0 -1.0 4678
4680 0 292848.9 116631.98 319140.0 -1.0 4679
4681 0 292846.3 116587.51 319080.0 -1.0 4680
4682 0 292871.0 116609.21 319020.0 -1.0 4681
4683 0 292877.0 116577.0 318960.0 -1.0 4682
4684 0 292859.8 116575.76 318900.0 -1.0 4683
4685 0 292845.75 116580.48 318840.0 -1.0 4684
4686 0 292873.75 116558.98 318780.0 -1.0 4685
4687 0 292926.97 116608.75 318660.0 -1.0 4686
4688 0 292907.7 116599.13 318600.0 -1.0 4687
4689 0 292900.16 116563.47 318540.0 -1.0 4688
4690 0 292699.28 116551.36 318480.0 -1.0 4689
4691 0 292787.44 116516.516 318420.0 -1.0 4690
4692 0 292694.8 116451.41 318360.0 -1.0 4691
4693 0 292847.28 116490.75 318300.0 -1.0 4692
4694 0 292755.12 116456.43 318240.0 -1.0 4693
4695 0 292830.03 116535.95 318180.0 -1.0 4694
4696 0 292708.16 116447.016 318120.0 -1.0 4695
4697 0 292803.78 116468.31 318060.0 -1.0 4696
4698 0 292788.56 116454.09 318000.0 -1.0 4697
4699 0 292760.06 116437.55 317940.0 -1.0 4698
4700 0 292737.38 116394.5 317880.0 -1.0 4699
4701 0 292723.7 116371.17 317820.0 -1.0 4700
4702 0 292679.88 116368.07 317700.0 -1.0 4701
4703 0 292616.6 116322.766 317580.0 -1.0 4702
4704 0 292588.9 116198.234 317400.0 -1.0 4703
4705 0 292495.6 116161.15 317340.0 -1.0 4704
4706 0 292399.47 116100.01 317280.0 -1.0 4705
4707 0 292363.62 116119.07 317220.0 -1.0 4706
4708 0 292373.16 116117.39 317160.0 -1.0 4707
4709 0 292520.22 116127.445 317100.0 -1.0 4708
4710 0 292543.66 116135.92 317040.0 -1.0 4709
4711 0 292468.16 116081.88 316980.0 -1.0 4710
4712 0 292346.47 116169.27 316920.0 -1.0 4711
4713 0 292447.97 116111.05 316860.0 -1.0 4712
4714 0 292421.1 116089.24 316800.0 -1.0 4713
4715 0 292496.8 116033.32 316740.0 -1.0 4714
4716 0 292364.84 116103.53 316680.0 -1.0 4715
4717 0 292479.06 115994.72 316620.0 -1.0 4716
4718 0 292405.16 116043.86 316560.0 -1.0 4717
4719 0 292418.38 115968.9 316500.0 -1.0 4718
4720 0 292417.25 115993.98 316440.0 -1.0 4719
4721 0 292390.78 115971.875 316380.0 -1.0 4720
4722 0 292341.62 116025.35 316320.0 -1.0 4721
4723 0 292332.78 116053.4 316260.0 -1.0 4722
4724 0 292287.2 116045.89 316200.0 -1.0 4723
4725 0 292336.62 115941.62 316140.0 -1.0 4724
4726 0 292331.53 116011.19 316080.0 -1.0 4725
4727 0 292350.94 116018.75 316020.0 -1.0 4726
4728 0 292344.47 115912.5 315960.0 -1.0 4727
4729 0 292290.3 115905.016 315900.0 -1.0 4728
4730 0 292296.4 115846.0 315840.0 -1.0 4729
4731 0 292271.6 115867.12 315780.0 -1.0 4730
4732 0 292239.12 115897.75 315720.0 -1.0 4731
4733 0 292193.72 115851.2 315660.0 -1.0 4732
4734 0 292230.06 115862.7 315540.0 -1.0 4733
4735 0 292145.38 115809.3 315480.0 -1.0 4734
4736 0 292198.53 115831.61 315420.0 -1.0 4735
4737 0 292132.4 115791.52 315360.0 -1.0 4736
4738 0 292142.2 115782.97 315300.0 -1.0 4737
4739 0 292184.12 115770.46 315240.0 -1.0 4738
4740 0 292192.03 115772.87 315180.0 -1.0 4739
4741 0 292110.06 115747.44 315120.0 -1.0 4740
4742 0 292172.16 115730.33 315060.0 -1.0 4741
4743 0 292087.44 115744.086 315000.0 -1.0 4742
4744 0 291815.03 115632.33 314940.0 -1.0 4743
4745 0 292023.12 115700.63 314880.0 -1.0 4744
4746 0 292025.38 115694.28 314820.0 -1.0 4745
4747 0 291933.44 115709.54 314760.0 -1.0 4746
4748 0 291832.25 115704.664 314700.0 -1.0 4747
4749 0 291831.75 115673.875 314640.0 -1.0 4748
4750 0 291810.4 115706.57 314580.0 -1.0 4749
4751 0 291770.3 115662.48 314520.0 -1.0 4750
4752 0 291725.94 115623.086 314460.0 -1.0 4751
4753 0 291658.5 115550.8 314400.0 -1.0 4752
4754 0 291724.06 115575.516 314340.0 -1.0 4753
4755 0 291703.34 115503.2 314280.0 -1.0 4754
4756 0 291692.94 115498.81 314220.0 -1.0 4755
4757 0 291645.4 115477.664 314160.0 -1.0 4756
4758 0 304328.4 195052.12 530460.0 -1.0 4146
4759 0 304219.12 195390.52 530520.0 -1.0 4758
4760 0 304134.53 195669.0 530580.0 -1.0 4759
4761 0 304159.22 195919.27 530640.0 -1.0 4760
4762 0 304160.0 196112.17 530700.0 -1.0 4761
4763 0 291618.8 115512.54 314100.0 -1.0 4757
4764 0 291675.78 115563.664 314040.0 -1.0 4763
4765 0 291567.34 115456.52 313980.0 -1.0 4764
4766 0 291643.72 115540.234 313920.0 -1.0 4765
4767 0 291555.3 115444.59 313860.0 -1.0 4766
4768 0 291489.62 115536.78 313800.0 -1.0 4767
4769 0 291446.1 115488.07 313740.0 -1.0 4768
4770 0 291518.1 115530.99 313680.0 -1.0 4769
4771 0 291471.97 115537.04 313620.0 -1.0 4770
4772 0 291471.34 115519.625 313560.0 -1.0 4771
4773 0 291465.03 115564.52 313500.0 -1.0 4772
4774 0 291428.62 115605.83 313440.0 -1.0 4773
4775 0 291424.28 115601.89 313380.0 -1.0 4774
4776 0 291334.8 115579.555 313320.0 -1.0 4775
4777 0 291436.8 115557.73 313260.0 -1.0 4776
4778 0 291410.7 115588.19 313200.0 -1.0 4777
4779 0 291287.06 115549.83 313140.0 -1.0 4778
4780 0 291257.78 115535.945 313080.0 -1.0 4779
4781 0 291215.1 115537.695 313020.0 -1.0 4780
4782 0 291280.3 115567.016 312960.0 -1.0 4781
4783 0 291236.03 115562.52 312900.0 -1.0 4782
4784 0 291213.03 115600.37 312840.0 -1.0 4783
4785 0 291132.7 115500.945 312780.0 -1.0 4784
4786 0 291230.16 115547.266 312720.0 -1.0 4785
4787 0 291211.3 115499.65 312660.0 -1.0 4786
4788 0 291128.84 115404.01 312540.0 -1.0 4787
4789 0 291128.22 115368.57 312480.0 -1.0 4788
4790 0 291045.06 115332.83 312420.0 -1.0 4789
4791 0 291049.25 115240.086 312360.0 -1.0 4790
4792 0 290932.25 115108.42 312240.0 -1.0 4791
4793 0 291008.22 115195.74 312180.0 -1.0 4792
4794 0 290917.28 114986.35 312120.0 -1.0 4793
4795 0 290922.6 115022.984 312060.0 -1.0 4794
4796 0 290879.4 114994.43 312000.0 -1.0 4795
4797 0 290827.28 115043.31 311940.0 -1.0 4796
4798 0 290808.62 115034.71 311880.0 -1.0 4797
4799 0 290846.22 115059.586 311820.0 -1.0 4798
4800 0 290736.4 114971.28 311760.0 -1.0 4799
4801 0 290756.16 114983.18 311700.0 -1.0 4800
4802 0 290691.88 114975.92 311640.0 -1.0 4801
4803 0 290730.6 114978.64 311580.0 -1.0 4802
4804 0 290679.1 114954.73 311520.0 -1.0 4803
4805 0 290739.66 114962.98 311460.0 -1.0 4804
4806 0 290648.7 114902.84 311400.0 -1.0 4805
4807 0 290678.84 114936.836 311340.0 -1.0 4806
4808 0 290595.34 114911.35 311280.0 -1.0 4807
4809 0 290554.53 114875.18 311220.0 -1.0 4808
4810 0 290537.12 114866.016 311160.0 -1.0 4809
4811 0 290518.0 114820.7 311100.0 -1.0 4810
4812 0 290447.6 114811.55 311040.0 -1.0 4811
4813 0 290524.3 114805.66 310980.0 -1.0 4812
4814 0 290478.1 114781.39 310920.0 -1.0 4813
4815 0 290457.78 114786.31 310860.0 -1.0 4814
4816 0 290444.84 114748.77 310800.0 -1.0 4815
4817 0 290377.28 114764.53 310740.0 -1.0 4816
4818 0 290397.62 114805.15 310680.0 -1.0 4817
4819 0 290412.1 114780.15 310620.0 -1.0 4818
4820 0 290385.84 114811.445 310560.0 -1.0 4819
4821 0 290370.78 114727.58 310500.0 -1.0 4820
4822 0 290361.03 114739.05 310380.0 -1.0 4821
4823 0 290351.9 114764.836 310320.0 -1.0 4822
4824 0 290333.53 114719.51 310260.0 -1.0 4823
4825 0 290368.9 114748.49 310200.0 -1.0 4824
4826 0 290410.94 114757.96 310140.0 -1.0 4825
4827 0 290450.9 114732.016 310080.0 -1.0 4826
4828 0 290391.8 114665.37 310020.0 -1.0 4827
4829 0 290373.12 114683.055 309960.0 -1.0 4828
4830 0 290386.78 114654.016 309900.0 -1.0 4829
4831 0 290346.94 114645.74 309840.0 -1.0 4830
4832 0 290378.4 114623.76 309780.0 -1.0 4831
4833 0 290413.47 114704.88 309720.0 -1.0 4832
4834 0 290365.94 114695.24 309660.0 -1.0 4833
4835 0 290342.03 114645.8 309600.0 -1.0 4834
4836 0 290340.56 114695.47 309540.0 -1.0 4835
4837 0 290275.0 114658.64 309420.0 -1.0 4836
4838 0 290295.9 114661.375 309360.0 -1.0 4837
4839 0 290277.25 114695.95 309240.0 -1.0 4838
4840 0 290243.53 114641.68 309120.0 -1.0 4839
4841 0 290274.72 114634.91 309060.0 -1.0 4840
4842 0 290277.06 114641.734 309000.0 -1.0 4841
4843 0 290286.75 114602.055 308940.0 -1.0 4842
4844 0 290289.7 114636.4 308880.0 -1.0 4843
4845 0 290267.28 114558.09 308820.0 -1.0 4844
4846 0 290265.38 114578.7 308760.0 -1.0 4845
4847 0 290265.56 114552.945 308700.0 -1.0 4846
4848 0 290219.56 114516.82 308640.0 -1.0 4847
4849 0 290113.03 114478.14 308580.0 -1.0 4848
4850 0 290260.66 114540.45 308520.0 -1.0 4849
4851 0 290241.8 114493.875 308460.0 -1.0 4850
4852 0 290283.62 114525.86 308400.0 -1.0 4851
4853 0 290223.62 114524.766 308340.0 -1.0 4852
4854 0 290215.5 114516.695 308280.0 -1.0 4853
4855 0 290097.97 114468.01 308220.0 -1.0 4854
4856 0 290129.03 114484.2 308160.0 -1.0 4855
4857 0 290139.4 114488.445 308100.0 -1.0 4856
4858 0 290159.53 114464.055 308040.0 -1.0 4857
4859 0 290166.84 114502.63 307980.0 -1.0 4858
4860 0 290172.56 114456.055 307920.0 -1.0 4859
4861 0 290119.88 114450.5 307860.0 -1.0 4860
4862 0 290140.34 114390.39 307800.0 -1.0 4861
4863 0 290115.12 114410.9 307740.0 -1.0 4862
4864 0 290093.7 114390.01 307680.0 -1.0 4863
4865 0 290128.84 114446.87 307620.0 -1.0 4864
4866 0 290087.3 114373.41 307560.0 -1.0 4865
4867 0 290206.03 114475.445 307500.0 -1.0 4866
4868 0 290095.16 114375.98 307440.0 -1.0 4867
4869 0 290080.34 114363.914 307380.0 -1.0 4868
4870 0 290053.9 114383.945 307320.0 -1.0 4869
4871 0 290069.12 114359.34 307260.0 -1.0 4870
4872 0 290091.0 114356.375 307200.0 -1.0 4871
4873 0 290067.47 114329.67 307140.0 -1.0 4872
4874 0 290065.1 114329.164 307080.0 -1.0 4873
4875 0 290074.75 114296.984 306960.0 -1.0 4874
4876 0 289919.6 114310.97 306900.0 -1.0 4875
4877 0 290110.4 114346.125 306840.0 -1.0 4876
4878 0 290086.8 114382.04 306780.0 -1.0 4877
4879 0 290036.56 114390.49 306720.0 -1.0 4878
4880 0 290114.0 114379.5 306660.0 -1.0 4879
4881 0 290083.72 114401.02 306600.0 -1.0 4880
4882 0 290065.9 114361.125 306540.0 -1.0 4881
4883 0 290065.44 114333.53 306420.0 -1.0 4882
4884 0 290080.16 114344.12 306360.0 -1.0 4883
4885 0 290055.7 114309.445 306300.0 -1.0 4884
4886 0 290091.8 114349.016 306240.0 -1.0 4885
4887 0 290001.22 114280.87 306180.0 -1.0 4886
4888 0 290026.22 114194.64 306060.0 -1.0 4887
4889 0 290050.56 114204.08 306000.0 -1.0 4888
4890 0 290003.62 114189.38 305940.0 -1.0 4889
4891 0 289980.7 114127.42 305880.0 -1.0 4890
4892 0 289944.88 114138.875 305820.0 -1.0 4891
4893 0 289949.66 114124.375 305760.0 -1.0 4892
4894 0 289970.47 114156.766 305700.0 -1.0 4893
4895 0 289938.22 114115.19 305640.0 -1.0 4894
4896 0 289948.0 114124.61 305580.0 -1.0 4895
4897 0 289874.34 114146.38 305520.0 -1.0 4896
4898 0 289848.7 114140.67 305460.0 -1.0 4897
4899 0 289879.7 114128.16 305400.0 -1.0 4898
4900 0 289886.56 114184.234 305340.0 -1.0 4899
4901 0 289837.6 114057.39 305280.0 -1.0 4900
4902 0 289950.78 114056.914 305160.0 -1.0 4901
4903 0 289899.72 114040.414 305100.0 -1.0 4902
4904 0 289919.97 114038.305 305040.0 -1.0 4903
4905 0 289897.38 113965.76 304980.0 -1.0 4904
4906 0 289915.4 113967.41 304920.0 -1.0 4905
4907 0 289952.5 113920.25 304860.0 -1.0 4906
4908 0 289929.03 113890.91 304800.0 -1.0 4907
4909 0 289838.28 113826.734 304740.0 -1.0 4908
4910 0 289824.53 113783.08 304680.0 -1.0 4909
4911 0 289835.97 113786.18 304620.0 -1.0 4910
4912 0 289858.4 113804.94 304560.0 -1.0 4911
4913 0 289770.72 113711.32 304500.0 -1.0 4912
4914 0 289740.8 113733.23 304440.0 -1.0 4913
4915 0 289669.88 113640.35 304380.0 -1.0 4914
4916 0 289718.12 113680.43 304320.0 -1.0 4915
4917 0 289605.25 113536.664 304260.0 -1.0 4916
4918 0 289610.66 113490.336 304200.0 -1.0 4917
4919 0 289527.72 113384.414 304140.0 -1.0 4918
4920 0 289567.47 113363.35 304080.0 -1.0 4919
4921 0 289521.53 113377.484 304020.0 -1.0 4920
4922 0 289493.03 113351.29 303960.0 -1.0 4921
4923 0 289558.1 113329.46 303900.0 -1.0 4922
4924 0 289557.9 113302.48 303840.0 -1.0 4923
4925 0 289540.38 113283.11 303780.0 -1.0 4924
4926 0 289539.06 113253.84 303720.0 -1.0 4925
4927 0 289464.34 113208.44 303660.0 -1.0 4926
4928 0 289513.44 113216.69 303600.0 -1.0 4927
4929 0 289428.03 113132.516 303540.0 -1.0 4928
4930 0 289506.12 113170.36 303480.0 -1.0 4929
4931 0 289514.38 113134.47 303420.0 -1.0 4930
4932 0 289471.7 113071.625 303360.0 -1.0 4931
4933 0 289416.72 113078.27 303300.0 -1.0 4932
4934 0 289368.0 113038.14 303240.0 -1.0 4933
4935 0 289356.47 113057.1 303180.0 -1.0 4934
4936 0 289410.28 113053.5 303120.0 -1.0 4935
4937 0 289377.2 113033.85 303060.0 -1.0 4936
4938 0 289297.3 113002.45 303000.0 -1.0 4937
4939 0 289328.88 112999.56 302940.0 -1.0 4938
4940 0 289317.06 112996.945 302880.0 -1.0 4939
4941 0 289342.0 112983.72 302820.0 -1.0 4940
4942 0 289291.47 113003.875 302760.0 -1.0 4941
4943 0 289247.84 112977.6 302700.0 -1.0 4942
4944 0 289254.22 113002.88 302640.0 -1.0 4943
4945 0 289167.28 112967.86 302580.0 -1.0 4944
4946 0 289229.06 112973.72 302520.0 -1.0 4945
4947 0 289117.38 112913.28 302460.0 -1.0 4946
4948 0 289106.28 112949.58 302400.0 -1.0 4947
4949 0 289121.75 112951.1 302340.0 -1.0 4948
4950 0 289033.2 112841.805 302280.0 -1.0 4949
4951 0 289031.2 112778.76 302160.0 -1.0 4950
4952 0 288986.56 112656.586 302040.0 -1.0 4951
4953 0 288719.84 112578.81 301980.0 -1.0 4952
4954 0 288945.7 112573.055 301920.0 -1.0 4953
4955 0 288978.9 112523.35 301860.0 -1.0 4954
4956 0 288923.56 112331.81 301800.0 -1.0 4955
4957 0 288894.12 112153.5 301680.0 -1.0 4956
4958 0 288913.4 112117.51 301620.0 -1.0 4957
4959 0 288910.38 112064.08 301560.0 -1.0 4958
4960 0 288914.6 112028.44 301500.0 -1.0 4959
4961 0 288880.88 111969.67 301440.0 -1.0 4960
4962 0 288903.5 111834.08 301380.0 -1.0 4961
4963 0 288898.7 111871.9 301320.0 -1.0 4962
4964 0 288811.12 111746.914 301260.0 -1.0 4963
4965 0 288900.0 111745.75 301200.0 -1.0 4964
4966 0 288906.44 111674.875 301140.0 -1.0 4965
4967 0 288918.7 111729.76 301080.0 -1.0 4966
4968 0 288827.72 111669.57 301020.0 -1.0 4967
4969 0 288843.84 111601.24 300900.0 -1.0 4968
4970 0 288832.56 111585.375 300780.0 -1.0 4969
4971 0 288902.16 111640.87 300720.0 -1.0 4970
4972 0 288943.34 111630.38 300660.0 -1.0 4971
4973 0 288959.06 111620.81 300600.0 -1.0 4972
4974 0 288954.53 111589.31 300540.0 -1.0 4973
4975 0 288949.53 111544.62 300480.0 -1.0 4974
4976 0 288955.1 111578.3 300420.0 -1.0 4975
4977 0 288949.06 111547.41 300360.0 -1.0 4976
4978 0 288924.1 111542.45 300300.0 -1.0 4977
4979 0 288952.0 111557.56 300240.0 -1.0 4978
4980 0 288960.0 111536.64 300120.0 -1.0 4979
4981 0 288903.25 111432.06 300000.0 -1.0 4980
4982 0 288891.94 111330.28 299880.0 -1.0 4981
4983 0 288891.72 111366.52 299820.0 -1.0 4982
4984 0 288906.28 111318.05 299760.0 -1.0 4983
4985 0 288877.62 111335.81 299700.0 -1.0 4984
4986 0 288849.88 111281.39 299640.0 -1.0 4985
4987 0 288855.44 111276.98 299580.0 -1.0 4986
4988 0 288840.75 111222.305 299520.0 -1.0 4987
4989 0 288792.0 111240.016 299460.0 -1.0 4988
4990 0 288768.5 111173.57 299400.0 -1.0 4989
4991 0 288682.8 110965.836 299340.0 -1.0 4990
4992 0 288784.28 111039.695 299280.0 -1.0 4991
4993 0 288818.8 111133.46 299220.0 -1.0 4992
4994 0 288685.6 110862.3 299160.0 -1.0 4993
4995 0 288818.1 110911.516 299100.0 -1.0 4994
4996 0 288742.03 110862.016 299040.0 -1.0 4995
4997 0 288726.03 110812.77 298980.0 -1.0 4996
4998 0 288671.97 110834.17 298920.0 -1.0 4997
4999 0 288696.97 110771.805 298860.0 -1.0 4998
5000 0 288747.94 110755.99 298800.0 -1.0 4999
5001 0 288731.78 110691.57 298740.0 -1.0 5000
5002 0 288613.47 110681.164 298680.0 -1.0 5001
5003 0 288634.34 110672.97 298620.0 -1.0 5002
5004 0 288618.3 110599.23 298560.0 -1.0 5003
5005 0 288644.72 110566.26 298500.0 -1.0 5004
5006 0 288656.7 110613.67 298440.0 -1.0 5005
5007 0 288554.97 110395.68 298380.0 -1.0 5006
5008 0 288594.62 110420.45 298260.0 -1.0 5007
5009 0 288548.7 110359.28 298200.0 -1.0 5008
5010 0 288562.9 110395.125 298140.0 -1.0 5009
5011 0 288560.62 110348.57 298080.0 -1.0 5010
5012 0 288673.1 110392.08 298020.0 -1.0 5011
5013 0 288608.97 110331.72 297960.0 -1.0 5012
5014 0 288588.2 110322.125 297900.0 -1.0 5013
5015 0 288647.7 110298.29 297780.0 -1.0 5014
5016 0 288531.62 110182.72 297660.0 -1.0 5015
5017 0 288432.44 109914.805 297600.0 -1.0 5016
5018 0 288553.1 110153.94 297540.0 -1.0 5017
5019 0 288591.03 110154.19 297480.0 -1.0 5018
5020 0 288559.94 110114.01 297420.0 -1.0 5019
5021 0 288582.94 110158.305 297360.0 -1.0 5020
5022 0 288549.75 110057.61 297300.0 -1.0 5021
5023 0 288603.8 110067.586 297240.0 -1.0 5022
5024 0 288505.7 109902.9 297180.0 -1.0 5023
5025 0 288487.6 109748.47 297120.0 -1.0 5024
5026 0 288590.72 109766.72 297060.0 -1.0 5025
5027 0 288666.94 109755.32 297000.0 -1.0 5026
5028 0 288648.3 109750.88 296940.0 -1.0 5027
5029 0 288586.2 109721.79 296880.0 -1.0 5028
5030 6 288591.3 109725.85 296820.0 -1.0 5029
5031 0 304284.47 196360.8 530700.0 -1.0 4762
5032 0 304284.94 196419.17 530760.0 -1.0 5031
5033 0 304335.38 196757.72 530760.0 -1.0 5032
5034 0 281345.34 197630.84 533880.0 -1.0 4259
5035 0 281016.9 197616.88 533880.0 -1.0 5034
5036 0 280447.75 197500.39 533880.0 -1.0 5035
5037 5 279870.25 197451.97 533880.0 -1.0 5036
5038 6 279980.9 197473.69 533940.0 -1.0 5037
5039 0 279371.5 197488.22 533880.0 -1.0 5037
5040 0 279127.12 197404.3 533820.0 -1.0 5039
5041 0 278884.53 197526.38 533760.0 -1.0 5040
5042 0 278784.75 197481.25 533700.0 -1.0 5041
5043 6 278726.78 197471.78 533640.0 -1.0 5042
5044 0 358884.16 134839.19 535320.0 -1.0 1785
5045 0 358749.7 134672.75 535380.0 -1.0 5044
5046 0 358638.38 134472.84 535440.0 -1.0 5045
5047 0 358623.47 134335.48 535500.0 -1.0 5046
5048 0 358564.38 134325.34 535560.0 -1.0 5047
5049 0 358408.16 134131.53 535620.0 -1.0 5048
5050 0 358402.0 134084.3 535680.0 -1.0 5049
5051 0 358121.38 133659.39 535740.0 -1.0 5050
5052 0 357991.0 133324.9 535800.0 -1.0 5051
5053 0 357713.66 132962.03 535860.0 -1.0 5052
5054 0 357670.8 132791.3 535920.0 -1.0 5053
5055 0 357547.97 132694.28 535980.0 -1.0 5054
5056 0 357335.47 132298.5 536040.0 -1.0 5055
5057 0 357404.6 132245.53 536100.0 -1.0 5056
5058 0 357334.78 131934.62 536100.0 -1.0 5057
5059 0 357139.0 131410.98 536100.0 -1.0 5058
5060 5 357354.38 130643.27 536160.0 -1.0 5059
5061 0 357607.88 130534.28 536100.0 -1.0 5060
5062 0 357614.62 130425.99 536220.0 -1.0 5060
5063 0 357112.9 130743.734 536160.0 -1.0 5060
5064 0 357733.06 130334.94 536280.0 -1.0 5062
5065 0 357685.72 130249.74 536340.0 -1.0 5064
5066 6 357634.7 130272.72 536400.0 -1.0 5065
5067 0 357507.72 130466.14 536040.0 -1.0 5061
5068 0 357424.12 130521.55 535980.0 -1.0 5067
5069 0 357366.56 130466.055 535920.0 -1.0 5068
5070 0 357519.6 130375.73 535860.0 -1.0 5069
5071 0 357484.2 130149.266 535800.0 -1.0 5070
5072 0 357624.75 130191.57 535740.0 -1.0 5071
5073 0 357741.78 130155.7 535680.0 -1.0 5072
5074 5 358141.06 129775.2 535620.0 -1.0 5073
5075 0 358277.78 129778.07 535680.0 -1.0 5074
5076 6 358279.53 129910.26 535560.0 -1.0 5074
5077 0 360311.8 136995.83 535020.0 -1.0 1780
5078 0 360407.25 136976.8 535080.0 -1.0 5077
5079 0 360497.47 136915.53 535140.0 -1.0 5078
5080 0 360483.0 136715.12 535200.0 -1.0 5079
5081 0 360841.03 136572.73 535260.0 -1.0 5080
5082 0 361037.16 136265.7 535260.0 -1.0 5081
5083 5 361146.16 135703.9 535260.0 -1.0 5082
5084 0 361359.34 135627.14 535200.0 -1.0 5083
5085 0 361239.5 135303.02 535260.0 -1.0 5083
5086 0 361428.9 135048.12 535320.0 -1.0 5085
5087 0 361474.75 134757.66 535380.0 -1.0 5086
5088 0 361913.8 134816.0 535440.0 -1.0 5087
5089 0 361882.16 134514.92 535500.0 -1.0 5088
5090 0 361980.28 134438.27 535560.0 -1.0 5089
5091 5 361878.16 134050.42 535620.0 -1.0 5090
5092 0 361759.97 133735.03 535680.0 -1.0 5091
5093 0 361934.47 134109.78 535680.0 -1.0 5091
5094 0 361942.84 134409.61 535740.0 -1.0 5093
5095 0 361975.94 134403.72 535800.0 -1.0 5094
5096 0 362075.03 134321.58 535860.0 -1.0 5095
5097 0 362188.2 134155.67 535920.0 -1.0 5096
5098 0 362200.84 134212.53 535980.0 -1.0 5097
5099 0 362195.12 134073.14 536040.0 -1.0 5098
5100 0 362300.78 134123.75 536100.0 -1.0 5099
5101 0 362276.66 134080.72 536160.0 -1.0 5100
5102 0 362329.6 134130.89 536220.0 -1.0 5101
5103 0 362374.78 134208.98 536280.0 -1.0 5102
5104 0 362381.0 134147.45 536340.0 -1.0 5103
5105 0 362402.78 134198.95 536400.0 -1.0 5104
5106 0 362443.88 134085.9 536460.0 -1.0 5105
5107 0 362432.38 134017.5 536520.0 -1.0 5106
5108 0 362452.84 133969.3 536580.0 -1.0 5107
5109 0 362504.03 133913.3 536640.0 -1.0 5108
5110 0 362511.5 133852.5 536700.0 -1.0 5109
5111 0 362562.56 133794.7 536760.0 -1.0 5110
5112 0 362694.5 133769.64 536760.0 -1.0 5111
5113 0 362641.12 133691.58 536820.0 -1.0 5112
5114 0 362890.1 133575.16 536880.0 -1.0 5113
5115 0 362978.03 133542.61 536940.0 -1.0 5114
5116 0 362911.72 133519.3 537000.0 -1.0 5115
5117 0 362995.22 133408.81 537060.0 -1.0 5116
5118 0 362941.4 133399.28 537120.0 -1.0 5117
5119 5 362947.8 133434.88 537180.0 -1.0 5118
5120 0 363202.53 133415.31 537180.0 -1.0 5119
5121 0 362972.56 133267.14 537240.0 -1.0 5119
5122 0 362726.1 133336.36 537240.0 -1.0 5121
5123 0 362565.28 133390.7 537300.0 -1.0 5122
5124 0 362434.16 133284.69 537360.0 -1.0 5123
5125 0 362213.28 133252.03 537420.0 -1.0 5124
5126 0 361990.2 133208.77 537480.0 -1.0 5125
5127 0 361927.75 133177.89 537540.0 -1.0 5126
5128 6 361903.06 133144.19 537600.0 -1.0 5127
5129 0 304379.0 196901.81 530820.0 -1.0 5033
5130 0 304401.56 197166.6 530880.0 -1.0 5129
5131 0 304437.5 197404.6 530820.0 -1.0 5130
5132 0 304224.06 197719.77 530760.0 -1.0 5131
5133 0 304271.5 197851.44 530760.0 -1.0 5132
5134 0 304287.72 197975.64 530700.0 -1.0 5133
5135 0 304205.25 198283.52 530700.0 -1.0 5134
5136 0 304264.66 198478.34 530640.0 -1.0 5135
5137 0 304252.47 198617.19 530640.0 -1.0 5136
5138 0 304310.75 198678.52 530580.0 -1.0 5137
5139 0 304322.72 198707.92 530520.0 -1.0 5138
5140 0 304265.72 198875.47 530460.0 -1.0 5139
5141 0 304178.84 199101.38 530400.0 -1.0 5140
5142 0 304046.22 199343.6 530400.0 -1.0 5141
5143 0 304070.75 199342.56 530340.0 -1.0 5142
5144 0 303957.3 199430.5 530280.0 -1.0 5143
5145 0 304072.78 199446.6 530220.0 -1.0 5144
5146 0 303967.78 199502.95 530160.0 -1.0 5145
5147 0 303921.0 199599.8 530160.0 -1.0 5146
5148 0 303817.56 199946.47 530160.0 -1.0 5147
5149 0 303865.16 200097.7 530100.0 -1.0 5148
5150 0 303782.8 200173.48 530040.0 -1.0 5149
5151 0 303741.0 200376.69 530040.0 -1.0 5150
5152 0 303717.2 200659.98 530040.0 -1.0 5151
5153 0 303702.47 200843.64 529980.0 -1.0 5152
5154 0 303748.56 201140.72 529920.0 -1.0 5153
5155 0 303798.2 201382.73 529860.0 -1.0 5154
5156 0 303909.6 201575.55 529800.0 -1.0 5155
5157 0 303832.66 201703.28 529740.0 -1.0 5156
5158 0 303904.4 201906.22 529680.0 -1.0 5157
5159 0 303858.38 202124.55 529620.0 -1.0 5158
5160 0 303862.6 202165.11 529560.0 -1.0 5159
5161 0 303776.34 202304.44 529500.0 -1.0 5160
5162 0 303712.38 202356.62 529440.0 -1.0 5161
5163 0 303759.97 202492.8 529380.0 -1.0 5162
5164 0 303606.0 202494.06 529320.0 -1.0 5163
5165 0 303525.0 202622.55 529260.0 -1.0 5164
5166 0 303343.47 202617.9 529200.0 -1.0 5165
5167 0 303332.66 202800.61 529140.0 -1.0 5166
5168 0 303306.2 202886.48 529080.0 -1.0 5167
5169 0 303225.06 202955.42 529020.0 -1.0 5168
5170 0 302668.34 203400.88 529020.0 -1.0 5169
5171 0 302729.56 203436.1 528960.0 -1.0 5170
5172 0 302671.62 203543.6 528900.0 -1.0 5171
5173 0 302688.66 203478.55 528840.0 -1.0 5172
5174 0 302655.03 203486.77 528780.0 -1.0 5173
5175 0 302633.6 203673.89 528720.0 -1.0 5174
5176 0 302767.06 203704.14 528660.0 -1.0 5175
5177 0 302712.47 203678.9 528600.0 -1.0 5176
5178 0 302761.0 203701.86 528540.0 -1.0 5177
5179 0 302515.0 204072.45 528540.0 -1.0 5178
5180 0 302439.0 204122.58 528480.0 -1.0 5179
5181 0 302421.7 204314.78 528420.0 -1.0 5180
5182 0 302345.75 204343.31 528360.0 -1.0 5181
5183 0 302396.9 204544.11 528300.0 -1.0 5182
5184 0 302277.94 204658.75 528240.0 -1.0 5183
5185 0 302328.28 204825.86 528180.0 -1.0 5184
5186 0 302205.44 204868.12 528120.0 -1.0 5185
5187 0 302245.3 204913.97 528060.0 -1.0 5186
5188 0 302202.5 205252.61 528000.0 -1.0 5187
5189 0 302139.38 205566.47 528000.0 -1.0 5188
5190 0 302108.06 205925.53 528000.0 -1.0 5189
5191 0 301836.88 206343.64 528000.0 -1.0 5190
5192 0 301690.78 206658.48 528000.0 -1.0 5191
5193 0 301785.97 206603.1 527940.0 -1.0 5192
5194 0 301799.28 206686.53 527880.0 -1.0 5193
5195 0 301848.75 206691.08 527820.0 -1.0 5194
5196 0 301911.6 206721.64 527760.0 -1.0 5195
5197 0 301902.75 206774.08 527700.0 -1.0 5196
5198 0 301773.47 206929.83 527640.0 -1.0 5197
5199 0 301808.03 206972.67 527580.0 -1.0 5198
5200 0 301811.6 207018.23 527520.0 -1.0 5199
5201 0 301578.44 207088.3 527460.0 -1.0 5200
5202 0 301608.88 207124.81 527340.0 -1.0 5201
5203 0 301663.75 207194.75 527280.0 -1.0 5202
5204 0 301493.9 207291.61 527220.0 -1.0 5203
5205 0 301457.56 207475.92 527160.0 -1.0 5204
5206 0 301407.28 207830.64 527160.0 -1.0 5205
5207 0 301548.34 208859.19 527160.0 -1.0 5206
5208 0 301434.7 208930.61 527220.0 -1.0 5207
5209 0 301493.75 209182.81 527280.0 -1.0 5208
5210 0 301503.66 209501.34 527280.0 -1.0 5209
5211 0 301447.9 209721.67 527340.0 -1.0 5210
5212 0 301363.62 210130.97 527460.0 -1.0 5211
5213 0 301395.1 210511.73 527460.0 -1.0 5212
5214 0 301334.03 210784.67 527520.0 -1.0 5213
5215 0 301355.66 211142.52 527520.0 -1.0 5214
5216 0 301408.47 211574.11 527520.0 -1.0 5215
5217 0 301405.53 211554.31 527580.0 -1.0 5216
5218 0 301413.0 211608.17 527640.0 -1.0 5217
5219 0 301387.8 211945.66 527640.0 -1.0 5218
5220 0 301392.2 212112.38 527640.0 -1.0 5219
5221 0 301367.38 212284.1 527640.0 -1.0 5220
5222 0 301392.84 212405.12 527700.0 -1.0 5221
5223 6 301446.38 212543.81 527700.0 -1.0 5222
5224 0 299002.4 199910.16 529440.0 -1.0 4172
5225 0 299118.72 199941.89 529380.0 -1.0 5224
5226 0 299122.25 199945.4 529320.0 -1.0 5225
5227 0 299125.78 199934.84 529260.0 -1.0 5226
5228 0 299051.75 199878.44 529200.0 -1.0 5227
5229 0 299065.84 199892.53 529140.0 -1.0 5228
5230 0 299087.0 199889.02 529080.0 -1.0 5229
5231 0 299150.44 199952.47 529020.0 -1.0 5230
5232 0 299189.22 199938.36 528960.0 -1.0 5231
5233 0 299196.28 199941.89 528900.0 -1.0 5232
5234 0 299238.56 199941.89 528840.0 -1.0 5233
5235 0 299270.28 199952.47 528780.0 -1.0 5234
5236 0 299435.97 199994.77 528720.0 -1.0 5235
5237 0 299513.53 200019.44 528660.0 -1.0 5236
5238 0 299485.3 199994.77 528600.0 -1.0 5237
5239 0 299513.53 200005.34 528540.0 -1.0 5238
5240 0 299495.9 200026.48 528480.0 -1.0 5239
5241 0 299517.03 200065.27 528420.0 -1.0 5240
5242 0 299517.03 200001.81 528360.0 -1.0 5241
5243 0 299608.7 200096.98 528300.0 -1.0 5242
5244 6 299573.44 200037.06 528240.0 -1.0 5243
5245 0 300678.6 198022.66 529800.0 -1.0 4162
5246 0 300703.28 198001.5 529740.0 -1.0 5245
5247 0 300805.5 198040.28 529680.0 -1.0 5246
5248 0 300780.8 197983.88 529620.0 -1.0 5247
5249 0 300826.66 197969.78 529560.0 -1.0 5248
5250 6 300784.34 198075.53 529500.0 -1.0 5249
5251 6 304912.75 194952.78 530640.0 -1.0 4142
5252 0 363209.6 133313.1 537240.0 -1.0 5120
5253 0 363481.0 133443.52 537300.0 -1.0 5252
5254 6 363488.06 133390.64 537360.0 -1.0 5253
5255 0 361707.1 133520.0 535680.0 -1.0 5092
5256 0 361488.53 133435.4 535680.0 -1.0 5255
5257 0 361418.03 133312.03 535620.0 -1.0 5256
5258 6 361358.12 133403.69 535560.0 -1.0 5257
5259 0 361369.9 135623.62 535140.0 -1.0 5084
5260 0 361458.03 135655.34 535080.0 -1.0 5259
5261 0 361517.97 135665.92 535020.0 -1.0 5260
5262 0 361937.44 135785.77 534960.0 -1.0 5261
5263 0 362441.5 135750.52 534960.0 -1.0 5262
5264 0 362540.22 135806.92 534900.0 -1.0 5263
5265 0 362600.12 135849.22 534840.0 -1.0 5264
5266 0 362667.1 135859.8 534780.0 -1.0 5265
5267 0 362723.5 135880.94 534720.0 -1.0 5266
5268 0 362850.4 135895.05 534660.0 -1.0 5267
5269 0 362889.2 135912.67 534600.0 -1.0 5268
5270 0 363016.1 135951.44 534540.0 -1.0 5269
5271 0 362984.34 135947.92 534480.0 -1.0 5270
5272 0 363068.97 135997.27 534420.0 -1.0 5271
5273 0 363153.56 135976.12 534360.0 -1.0 5272
5274 0 363379.16 135986.69 534300.0 -1.0 5273
5275 0 363484.9 135962.02 534240.0 -1.0 5274
5276 0 363805.7 136021.94 534180.0 -1.0 5275
5277 0 363978.4 136180.56 534120.0 -1.0 5276
5278 0 364105.3 136265.17 534060.0 -1.0 5277
5279 6 364235.72 136459.05 534000.0 -1.0 5278
5280 6 358277.78 129778.07 535740.0 -1.0 5075
5281 0 357024.78 130729.63 536100.0 -1.0 5063
5282 0 356929.62 130620.36 536040.0 -1.0 5281
5283 6 356763.94 130489.93 536040.0 -1.0 5282
