# Supplementary material for: Organization of the gravity-sensing system in zebrafish
Source: Nat Commun. 2022 Aug 27;13:5060. doi: 10.1038/s41467-022-32824-w (PMC9420129; doi:10.1038/s41467-022-32824-w)
Supplement: Supplementary file 11 — Source Data [file 41467_2022_32824_MOESM11_ESM.zip › Reconstruction files/VS_R_02.swc]

# SWC format file
# based on specifications at http://www.neuronland.org/NLMorphologyConverter/MorphologyFormats/SWC/Spec.html
# Created on 2022-04-20 using navis (https://github.com/navis-org/navis)
# Meta: {"id": "19883", "name": "VS_R_02", "units": "1 nanometer"}
# PointNo Label X Y Z Radius Parent
# Labels:
# 0 = undefined, 1 = soma, 5 = fork point, 6 = end point
1 1 338748.53 149170.69 505200.0 3692.0 -1
2 0 338035.0 149098.0 507600.0 -1.0 1
3 0 338062.0 150542.0 507660.0 -1.0 1
4 0 339097.28 149421.9 504960.0 3076.0 1
5 0 338881.12 149411.27 504720.0 3049.0 1
6 0 338816.0 149901.0 507600.0 -1.0 1
7 0 340738.0 149665.0 505200.0 -1.0 1
8 0 338727.0 148717.0 507660.0 -1.0 2
9 0 338219.0 149243.0 507720.0 -1.0 8
10 0 338188.0 149150.0 507780.0 -1.0 9
11 0 338524.0 148924.0 507840.0 -1.0 10
12 0 338530.0 148639.0 507900.0 -1.0 11
13 0 338784.0 148692.0 507960.0 -1.0 12
14 0 338375.0 148379.0 508020.0 -1.0 13
15 0 338676.0 148724.0 508080.0 -1.0 14
16 0 338767.0 148692.0 508140.0 -1.0 15
17 0 338590.0 148595.0 508200.0 -1.0 16
18 0 338772.0 148660.0 508260.0 -1.0 17
19 0 338760.0 148699.0 508320.0 -1.0 18
20 0 338240.0 148229.0 508440.0 -1.0 19
21 0 338389.0 148525.0 508500.0 -1.0 20
22 0 338314.0 148043.0 508560.0 -1.0 21
23 0 338485.0 148141.0 508620.0 -1.0 22
24 0 338737.0 148520.0 508680.0 -1.0 23
25 0 338737.0 148678.0 508740.0 -1.0 24
26 0 338600.0 148663.0 508800.0 -1.0 25
27 0 338254.0 148452.0 508860.0 -1.0 26
28 0 338522.0 148691.0 508920.0 -1.0 27
29 0 338472.0 148802.0 508980.0 -1.0 28
30 0 338595.0 149018.0 509040.0 -1.0 29
31 0 338646.0 148678.0 509100.0 -1.0 30
32 0 338754.0 148937.0 509160.0 -1.0 31
33 0 338680.0 148633.0 509220.0 -1.0 32
34 0 338450.0 148495.0 509280.0 -1.0 33
35 0 338910.0 148690.0 509340.0 -1.0 34
36 0 338644.0 148458.0 509400.0 -1.0 35
37 0 338481.0 148131.0 509460.0 -1.0 36
38 0 338706.0 148276.0 509520.0 -1.0 37
39 0 338660.0 148220.0 509580.0 -1.0 38
40 0 338581.0 148198.0 509640.0 -1.0 39
41 0 338815.0 148452.0 509700.0 -1.0 40
42 0 338494.0 148003.0 509760.0 -1.0 41
43 0 338703.0 148228.0 509820.0 -1.0 42
44 0 338582.0 147968.0 509880.0 -1.0 43
45 0 338728.0 148158.0 509940.0 -1.0 44
46 0 338568.0 147972.0 510000.0 -1.0 45
47 0 338315.0 147741.0 510060.0 -1.0 46
48 0 338221.0 147713.0 510120.0 -1.0 47
49 0 338645.0 148071.0 510180.0 -1.0 48
50 0 338755.0 147738.0 510240.0 -1.0 49
51 0 338501.0 147725.0 510300.0 -1.0 50
52 0 338888.0 147756.0 510360.0 -1.0 51
53 0 338926.0 147902.0 510420.0 -1.0 52
54 0 338711.0 147634.0 510480.0 -1.0 53
55 0 338579.0 147561.0 510540.0 -1.0 54
56 0 338860.0 147627.0 510600.0 -1.0 55
57 0 338595.0 147447.0 510660.0 -1.0 56
58 0 338732.0 147595.0 510720.0 -1.0 57
59 0 338838.0 147564.0 510780.0 -1.0 58
60 0 338494.0 147305.0 510840.0 -1.0 59
61 0 338496.0 147228.0 510900.0 -1.0 60
62 0 338655.0 147323.0 510960.0 -1.0 61
63 0 339340.0 147603.0 511020.0 -1.0 62
64 0 338517.0 147144.0 511080.0 -1.0 63
65 0 338905.0 147201.0 511140.0 -1.0 64
66 0 338702.0 147184.0 511200.0 -1.0 65
67 0 338693.0 147055.0 511260.0 -1.0 66
68 0 338710.0 146901.0 511320.0 -1.0 67
69 0 338362.0 146567.0 511380.0 -1.0 68
70 0 338435.0 146771.0 511440.0 -1.0 69
71 5 339411.0 147408.0 511380.0 -1.0 70
72 0 342174.6 148563.62 511380.0 -1.0 71
73 0 339587.0 147386.0 511440.0 -1.0 71
74 0 338615.0 146788.0 511500.0 -1.0 71
75 0 340526.0 147824.0 511500.0 -1.0 73
76 0 340547.0 147719.0 511560.0 -1.0 75
77 0 341036.0 147854.0 511620.0 -1.0 76
78 0 341016.0 147682.0 511680.0 -1.0 77
79 0 341227.0 147739.0 511740.0 -1.0 78
80 0 341229.0 147703.0 511800.0 -1.0 79
81 0 341087.0 147741.0 511860.0 -1.0 80
82 0 341010.0 147462.0 511920.0 -1.0 81
83 0 341186.0 147603.0 511980.0 -1.0 82
84 0 341098.0 147558.0 512040.0 -1.0 83
85 0 340894.0 147486.0 512100.0 -1.0 84
86 0 341704.0 147576.0 512160.0 -1.0 85
87 5 342098.0 147354.0 512220.0 -1.0 86
88 0 342192.0 147018.0 512280.0 -1.0 87
89 0 341981.62 147026.77 512220.0 -1.0 87
90 0 342615.0 146924.0 512340.0 -1.0 88
91 5 343051.0 146726.0 512400.0 -1.0 90
92 0 343516.56 146440.7 512400.0 -1.0 91
93 0 343188.0 146698.0 512460.0 -1.0 91
94 0 343238.0 146686.0 512520.0 -1.0 93
95 0 342900.0 146529.0 512580.0 -1.0 94
96 0 343352.0 146661.0 512640.0 -1.0 95
97 0 343522.0 146570.0 512700.0 -1.0 96
98 5 343706.0 146483.0 512760.0 -1.0 97
99 0 343729.0 146203.0 512820.0 -1.0 98
100 0 344218.03 146254.03 512760.0 -1.0 98
101 0 344372.72 146320.83 512880.0 -1.0 99
102 0 344876.0 146229.0 512940.0 -1.0 101
103 0 344967.22 146318.48 513000.0 -1.0 102
104 0 338306.0 146611.0 511560.0 -1.0 74
105 0 338869.0 146787.0 511620.0 -1.0 104
106 0 338632.0 146558.0 511680.0 -1.0 105
107 0 338868.0 146616.0 511740.0 -1.0 106
108 0 338762.0 146602.0 511800.0 -1.0 107
109 0 338820.0 146595.0 511860.0 -1.0 108
110 0 338588.0 146196.0 511920.0 -1.0 109
111 0 338764.0 146296.0 511980.0 -1.0 110
112 0 338578.0 146172.0 512040.0 -1.0 111
113 0 338388.0 146029.0 512100.0 -1.0 112
114 0 337909.0 145551.0 512160.0 -1.0 113
115 0 338463.0 145915.0 512220.0 -1.0 114
116 0 338244.0 145845.0 512280.0 -1.0 115
117 0 338327.0 145763.0 512340.0 -1.0 116
118 0 338350.0 145663.0 512400.0 -1.0 117
119 0 338153.0 145664.0 512460.0 -1.0 118
120 0 338026.0 145608.0 512520.0 -1.0 119
121 0 338024.0 145490.0 512580.0 -1.0 120
122 5 337954.0 145377.0 512640.0 -1.0 121
123 0 340089.0 144966.14 512640.0 -1.0 122
124 0 337833.0 145236.0 512700.0 -1.0 122
125 0 337993.0 145215.0 512760.0 -1.0 124
126 0 337857.0 145127.0 512820.0 -1.0 125
127 0 338036.0 145260.0 512880.0 -1.0 126
128 5 337986.0 145100.0 512940.0 -1.0 127
129 0 338902.56 144846.5 513000.0 -1.0 128
130 0 337412.0 144919.0 513000.0 -1.0 128
131 0 336662.0 144338.0 513060.0 -1.0 130
132 0 336569.0 144275.0 513120.0 -1.0 131
133 0 336516.0 144044.0 513180.0 -1.0 132
134 0 336332.0 143861.0 513240.0 -1.0 133
135 0 336333.0 143804.0 513300.0 -1.0 134
136 0 336276.0 143579.0 513360.0 -1.0 135
137 0 336135.0 143339.0 513420.0 -1.0 136
138 0 335938.0 143015.0 513480.0 -1.0 137
139 0 335783.0 142705.0 513540.0 -1.0 138
140 0 335614.0 142493.0 513600.0 -1.0 139
141 0 335388.0 142366.0 513660.0 -1.0 140
142 0 335191.0 142239.0 513720.0 -1.0 141
143 0 335022.0 141972.0 513780.0 -1.0 142
144 0 334852.0 141830.0 513840.0 -1.0 143
145 0 334669.0 141478.0 513900.0 -1.0 144
146 0 334415.0 141126.0 513960.0 -1.0 145
147 0 334091.0 140731.0 514020.0 -1.0 146
148 0 333767.0 140364.0 514020.0 -1.0 147
149 0 333696.0 140251.0 513960.0 -1.0 148
150 0 333344.0 139786.0 513900.0 -1.0 149
151 0 333062.0 139434.0 513840.0 -1.0 150
152 0 332737.0 139109.0 513780.0 -1.0 151
153 0 332441.0 138799.0 513840.0 -1.0 152
154 0 332187.0 138390.0 513900.0 -1.0 153
155 0 331990.0 137925.0 513900.0 -1.0 154
156 0 331863.0 137530.0 513840.0 -1.0 155
157 0 331384.0 136938.0 513780.0 -1.0 156
158 0 331017.0 136614.0 513720.0 -1.0 157
159 0 330538.0 136021.0 513720.0 -1.0 158
160 0 330326.0 135626.0 513780.0 -1.0 159
161 0 330157.0 135373.0 513840.0 -1.0 160
162 0 329917.0 135119.0 513900.0 -1.0 161
163 0 329664.0 134823.0 513960.0 -1.0 162
164 0 329297.0 134611.0 513960.0 -1.0 163
165 0 328874.0 134329.0 513900.0 -1.0 164
166 0 328394.0 134132.0 513840.0 -1.0 165
167 0 328014.0 133934.0 513780.0 -1.0 166
168 0 327647.0 133920.0 513720.0 -1.0 167
169 0 327428.0 133802.0 513660.0 -1.0 168
170 0 327190.0 133720.0 513600.0 -1.0 169
171 0 326855.0 133482.0 513540.0 -1.0 170
172 0 326701.0 133357.0 513480.0 -1.0 171
173 0 326408.0 133375.0 513420.0 -1.0 172
174 0 326209.0 133272.0 513360.0 -1.0 173
175 0 326184.0 133266.0 513300.0 -1.0 174
176 0 326127.0 133200.0 513240.0 -1.0 175
177 0 326079.0 133175.0 513180.0 -1.0 176
178 0 326049.0 133181.0 513120.0 -1.0 177
179 0 325988.0 133061.0 513060.0 -1.0 178
180 0 325990.0 133086.0 513000.0 -1.0 179
181 0 325966.0 132930.0 512940.0 -1.0 180
182 0 325984.0 132939.0 512880.0 -1.0 181
183 0 325525.0 132801.0 512820.0 -1.0 182
184 0 325794.0 132892.0 512760.0 -1.0 183
185 0 325868.0 132941.0 512700.0 -1.0 184
186 0 325700.0 132841.0 512640.0 -1.0 185
187 0 325307.0 132734.0 512580.0 -1.0 186
188 0 325600.0 132823.0 512520.0 -1.0 187
189 0 325570.0 132805.0 512460.0 -1.0 188
190 0 325513.0 132763.0 512400.0 -1.0 189
191 0 325496.0 132729.0 512340.0 -1.0 190
192 0 325411.0 132665.0 512280.0 -1.0 191
193 0 325398.0 132687.0 512220.0 -1.0 192
194 0 325365.0 132691.0 512160.0 -1.0 193
195 0 325297.0 132642.0 512100.0 -1.0 194
196 0 325298.0 132635.0 512040.0 -1.0 195
197 0 325191.0 132569.0 511980.0 -1.0 196
198 0 325006.0 132528.0 511920.0 -1.0 197
199 0 325064.0 132503.0 511860.0 -1.0 198
200 0 324941.0 132417.0 511800.0 -1.0 199
201 0 324940.0 132466.0 511740.0 -1.0 200
202 0 324954.0 132449.0 511680.0 -1.0 201
203 0 324902.0 132362.0 511620.0 -1.0 202
204 0 324897.0 132397.0 511560.0 -1.0 203
205 0 324845.0 132351.0 511500.0 -1.0 204
206 0 324796.0 132313.0 511440.0 -1.0 205
207 0 324740.0 132219.0 511380.0 -1.0 206
208 0 324647.0 132205.0 511320.0 -1.0 207
209 0 324616.0 132114.0 511260.0 -1.0 208
210 0 324624.0 132102.0 511200.0 -1.0 209
211 0 324510.0 131999.0 511140.0 -1.0 210
212 0 324547.0 132045.0 511080.0 -1.0 211
213 0 324457.0 131996.0 511020.0 -1.0 212
214 0 324491.0 132000.0 510960.0 -1.0 213
215 0 324319.0 131868.0 510900.0 -1.0 214
216 0 324352.0 131912.0 510840.0 -1.0 215
217 0 324212.0 131773.0 510780.0 -1.0 216
218 0 324286.0 131849.0 510720.0 -1.0 217
219 0 324210.0 131804.0 510660.0 -1.0 218
220 0 324184.0 131825.0 510600.0 -1.0 219
221 0 324209.0 131837.0 510540.0 -1.0 220
222 0 324138.0 131793.0 510480.0 -1.0 221
223 0 324347.0 131973.0 510420.0 -1.0 222
224 0 324024.0 131721.0 510360.0 -1.0 223
225 0 324007.0 131696.0 510300.0 -1.0 224
226 0 324039.0 131616.0 510240.0 -1.0 225
227 0 323942.0 131596.0 510180.0 -1.0 226
228 0 323988.0 131625.0 510120.0 -1.0 227
229 0 323902.0 131543.0 510060.0 -1.0 228
230 0 323950.0 131531.0 510000.0 -1.0 229
231 0 323884.0 131499.0 509940.0 -1.0 230
232 0 323879.0 131434.0 509880.0 -1.0 231
233 0 323857.0 131442.0 509820.0 -1.0 232
234 0 323793.0 131323.0 509760.0 -1.0 233
235 0 323742.0 131418.0 509700.0 -1.0 234
236 0 323658.0 131312.0 509640.0 -1.0 235
237 0 323706.0 131299.0 509580.0 -1.0 236
238 0 323653.0 131392.0 509520.0 -1.0 237
239 0 323608.0 131392.0 509460.0 -1.0 238
240 0 323567.0 131339.0 509400.0 -1.0 239
241 0 323509.0 131243.0 509340.0 -1.0 240
242 0 323513.0 131192.0 509280.0 -1.0 241
243 0 323524.0 131226.0 509220.0 -1.0 242
244 0 323628.0 131188.0 509160.0 -1.0 243
245 0 323528.0 131203.0 509100.0 -1.0 244
246 0 323528.0 131148.0 509040.0 -1.0 245
247 0 323433.0 131138.0 508980.0 -1.0 246
248 0 323370.0 131104.0 508920.0 -1.0 247
249 0 323240.0 131054.0 508860.0 -1.0 248
250 0 323141.0 130984.0 508800.0 -1.0 249
251 0 323117.0 130972.0 508740.0 -1.0 250
252 0 323126.0 131008.0 508680.0 -1.0 251
253 0 323024.0 130903.0 508620.0 -1.0 252
254 0 322884.0 130830.0 508560.0 -1.0 253
255 0 322404.0 130533.0 508500.0 -1.0 254
256 0 322722.0 130749.0 508440.0 -1.0 255
257 0 322667.0 130726.0 508320.0 -1.0 256
258 0 322538.0 130607.0 508260.0 -1.0 257
259 0 322572.0 130614.0 508200.0 -1.0 258
260 0 322227.0 130423.0 508140.0 -1.0 259
261 0 322473.0 130571.0 508080.0 -1.0 260
262 0 322044.0 130195.0 508020.0 -1.0 261
263 0 322363.0 130474.0 507960.0 -1.0 262
264 0 322311.0 130432.0 507900.0 -1.0 263
265 0 322257.0 130387.0 507840.0 -1.0 264
266 0 322242.0 130397.0 507780.0 -1.0 265
267 0 322176.0 130335.0 507720.0 -1.0 266
268 0 322202.0 130415.0 507660.0 -1.0 267
269 0 322140.0 130330.0 507600.0 -1.0 268
270 0 322030.0 130302.0 507540.0 -1.0 269
271 0 322100.0 130312.0 507480.0 -1.0 270
272 0 321937.0 130215.0 507420.0 -1.0 271
273 0 322116.0 130588.0 507360.0 -1.0 272
274 0 321859.0 130195.0 507300.0 -1.0 273
275 0 321682.0 130085.0 507240.0 -1.0 274
276 0 321806.0 130155.0 507180.0 -1.0 275
277 0 321751.0 130124.0 507120.0 -1.0 276
278 0 321755.0 130100.0 507060.0 -1.0 277
279 0 321686.0 130126.0 507000.0 -1.0 278
280 0 321513.0 130058.0 506940.0 -1.0 279
281 0 321507.0 130030.0 506880.0 -1.0 280
282 0 321421.0 130003.0 506820.0 -1.0 281
283 0 321379.0 129919.0 506760.0 -1.0 282
284 0 321240.0 129806.0 506640.0 -1.0 283
285 0 321224.0 129806.0 506580.0 -1.0 284
286 0 321178.0 129744.0 506520.0 -1.0 285
287 0 321121.0 129699.0 506460.0 -1.0 286
288 0 321038.0 129593.0 506400.0 -1.0 287
289 0 320958.0 129533.0 506340.0 -1.0 288
290 0 320944.0 129512.0 506280.0 -1.0 289
291 0 320847.0 129475.0 506220.0 -1.0 290
292 0 320792.0 129411.0 506160.0 -1.0 291
293 0 320674.0 129328.0 506100.0 -1.0 292
294 0 320589.0 129267.0 506040.0 -1.0 293
295 0 320530.0 129246.0 505980.0 -1.0 294
296 0 320336.0 129112.0 505860.0 -1.0 295
297 0 320209.0 128999.0 505740.0 -1.0 296
298 0 320148.0 128972.0 505680.0 -1.0 297
299 0 320170.0 128996.0 505620.0 -1.0 298
300 0 320000.0 128902.0 505560.0 -1.0 299
301 0 319901.0 128859.0 505500.0 -1.0 300
302 0 319831.0 128774.0 505440.0 -1.0 301
303 0 319711.0 128723.0 505380.0 -1.0 302
304 0 319631.0 128653.0 505320.0 -1.0 303
305 0 319589.0 128575.0 505260.0 -1.0 304
306 0 319477.0 128455.0 505200.0 -1.0 305
307 0 319460.0 128374.0 505140.0 -1.0 306
308 0 319384.0 128278.0 505080.0 -1.0 307
309 0 319253.0 128155.0 505020.0 -1.0 308
310 0 319198.0 128111.0 504960.0 -1.0 309
311 0 319155.0 128066.0 504900.0 -1.0 310
312 0 318872.0 127857.0 504840.0 -1.0 311
313 0 318708.0 127728.0 504780.0 -1.0 312
314 0 318306.0 127457.0 504720.0 -1.0 313
315 0 318408.0 127510.0 504660.0 -1.0 314
316 0 318278.0 127430.0 504600.0 -1.0 315
317 0 318241.0 127361.0 504540.0 -1.0 316
318 0 318163.0 127303.0 504480.0 -1.0 317
319 0 318016.0 127259.0 504420.0 -1.0 318
320 0 317980.0 127181.0 504360.0 -1.0 319
321 0 318000.0 127277.0 504300.0 -1.0 320
322 0 317866.0 127154.0 504240.0 -1.0 321
323 0 317834.0 127017.0 504180.0 -1.0 322
324 0 317576.0 126811.0 504120.0 -1.0 323
325 0 317617.0 126868.0 504060.0 -1.0 324
326 0 317481.0 126750.0 504000.0 -1.0 325
327 0 317315.0 126665.0 503940.0 -1.0 326
328 0 317204.0 126564.0 503880.0 -1.0 327
329 0 317152.0 126549.0 503820.0 -1.0 328
330 0 317006.0 126447.0 503760.0 -1.0 329
331 0 317033.0 126468.0 503700.0 -1.0 330
332 0 316526.0 126138.0 503640.0 -1.0 331
333 0 316955.0 126400.0 503580.0 -1.0 332
334 0 316693.0 126278.0 503520.0 -1.0 333
335 0 316488.0 126152.0 503460.0 -1.0 334
336 0 316324.0 126075.0 503400.0 -1.0 335
337 0 316183.0 126014.0 503340.0 -1.0 336
338 0 316096.0 125981.0 503280.0 -1.0 337
339 0 315558.0 125896.0 503220.0 -1.0 338
340 0 316011.0 125976.0 503160.0 -1.0 339
341 0 315825.0 125859.0 503100.0 -1.0 340
342 0 315669.0 125842.0 503040.0 -1.0 341
343 0 315575.0 125810.0 502980.0 -1.0 342
344 0 315419.0 125760.0 502920.0 -1.0 343
345 0 315128.0 125672.0 502860.0 -1.0 344
346 0 315007.0 125650.0 502800.0 -1.0 345
347 0 314895.0 125562.0 502740.0 -1.0 346
348 0 314758.0 125578.0 502680.0 -1.0 347
349 0 314697.0 125558.0 502620.0 -1.0 348
350 0 314528.0 125526.0 502560.0 -1.0 349
351 0 314475.0 125507.0 502500.0 -1.0 350
352 0 314131.0 125412.0 502440.0 -1.0 351
353 0 313993.0 125364.0 502380.0 -1.0 352
354 0 313816.0 125306.0 502320.0 -1.0 353
355 0 313419.0 125215.0 502260.0 -1.0 354
356 0 313458.0 125208.0 502200.0 -1.0 355
357 0 313191.0 125140.0 502140.0 -1.0 356
358 0 313292.0 125176.0 502080.0 -1.0 357
359 0 313126.0 125186.0 502020.0 -1.0 358
360 0 313097.0 125137.0 501960.0 -1.0 359
361 0 313016.0 125107.0 501900.0 -1.0 360
362 0 312870.0 125098.0 501840.0 -1.0 361
363 0 312833.0 124987.0 501780.0 -1.0 362
364 0 312719.0 125008.0 501660.0 -1.0 363
365 0 312566.0 124994.0 501600.0 -1.0 364
366 0 312642.0 125057.0 501540.0 -1.0 365
367 0 312429.0 125048.0 501420.0 -1.0 366
368 0 311971.0 124660.0 501360.0 -1.0 367
369 0 312294.0 124965.0 501300.0 -1.0 368
370 0 312217.0 124927.0 501240.0 -1.0 369
371 0 312091.0 124897.0 501180.0 -1.0 370
372 0 312150.0 124920.0 501120.0 -1.0 371
373 0 312022.0 124856.0 501060.0 -1.0 372
374 0 311950.0 124884.0 501000.0 -1.0 373
375 0 311823.0 124850.0 500880.0 -1.0 374
376 0 311281.0 124498.0 500820.0 -1.0 375
377 0 311626.0 124703.0 500760.0 -1.0 376
378 0 311603.0 124757.0 500700.0 -1.0 377
379 0 311445.0 124760.0 500640.0 -1.0 378
380 0 311277.0 124698.0 500580.0 -1.0 379
381 0 311223.0 124667.0 500520.0 -1.0 380
382 0 311133.0 124690.0 500460.0 -1.0 381
383 0 311062.0 124755.0 500400.0 -1.0 382
384 0 310985.0 124666.0 500340.0 -1.0 383
385 0 310848.0 124643.0 500280.0 -1.0 384
386 0 310832.0 124650.0 500160.0 -1.0 385
387 0 310888.0 124964.0 500100.0 -1.0 386
388 0 310657.0 124648.0 500040.0 -1.0 387
389 0 310651.0 124625.0 499980.0 -1.0 388
390 0 310623.0 124626.0 499920.0 -1.0 389
391 0 310599.0 124600.0 499860.0 -1.0 390
392 0 310497.0 124627.0 499800.0 -1.0 391
393 0 310437.0 124642.0 499740.0 -1.0 392
394 0 310422.0 124711.0 499680.0 -1.0 393
395 0 310365.0 124690.0 499620.0 -1.0 394
396 0 310336.0 124721.0 499560.0 -1.0 395
397 0 310293.0 124788.0 499500.0 -1.0 396
398 0 309932.0 124462.0 499440.0 -1.0 397
399 0 310214.0 124746.0 499380.0 -1.0 398
400 0 309938.0 124510.0 499320.0 -1.0 399
401 0 310184.0 124787.0 499260.0 -1.0 400
402 0 310091.0 124790.0 499200.0 -1.0 401
403 0 310108.0 124869.0 499140.0 -1.0 402
404 0 309853.0 124500.0 499080.0 -1.0 403
405 0 309935.0 124799.0 498960.0 -1.0 404
406 0 310013.0 124808.0 498840.0 -1.0 405
407 0 310175.0 124894.0 498780.0 -1.0 406
408 0 309966.0 124794.0 498720.0 -1.0 407
409 0 309865.0 124800.0 498660.0 -1.0 408
410 0 309771.0 124768.0 498540.0 -1.0 409
411 0 309768.0 124708.0 498480.0 -1.0 410
412 0 309675.0 124765.0 498420.0 -1.0 411
413 0 309366.0 124638.0 498360.0 -1.0 412
414 0 309532.0 124752.0 498300.0 -1.0 413
415 0 309555.0 124742.0 498240.0 -1.0 414
416 0 309507.0 124743.0 498180.0 -1.0 415
417 0 309489.0 124780.0 498120.0 -1.0 416
418 0 309461.0 124775.0 498060.0 -1.0 417
419 0 309312.0 124707.0 498000.0 -1.0 418
420 0 309371.0 124768.0 497940.0 -1.0 419
421 0 309164.0 124623.0 497880.0 -1.0 420
422 0 309223.0 124661.0 497820.0 -1.0 421
423 0 309144.0 124650.0 497760.0 -1.0 422
424 0 309084.0 124635.0 497700.0 -1.0 423
425 0 308820.0 124580.0 497640.0 -1.0 424
426 0 308962.0 124725.0 497580.0 -1.0 425
427 0 308465.0 124457.0 497520.0 -1.0 426
428 0 308863.0 124750.0 497460.0 -1.0 427
429 0 308770.0 124776.0 497400.0 -1.0 428
430 0 308855.0 124835.0 497340.0 -1.0 429
431 0 308705.0 124788.0 497280.0 -1.0 430
432 0 308364.0 124668.0 497220.0 -1.0 431
433 0 308650.0 124885.0 497160.0 -1.0 432
434 0 308655.0 124918.0 497040.0 -1.0 433
435 0 308664.0 124908.0 496980.0 -1.0 434
436 0 308581.0 124912.0 496920.0 -1.0 435
437 0 308264.0 124686.0 496860.0 -1.0 436
438 0 308516.0 124890.0 496740.0 -1.0 437
439 0 308504.0 124916.0 496680.0 -1.0 438
440 0 308502.0 124996.0 496560.0 -1.0 439
441 0 308352.0 124836.0 496440.0 -1.0 440
442 0 308396.0 125092.0 496380.0 -1.0 441
443 0 308284.0 124984.0 496320.0 -1.0 442
444 0 308365.0 125034.0 496260.0 -1.0 443
445 0 308413.0 125162.0 496140.0 -1.0 444
446 0 307977.0 124811.0 496080.0 -1.0 445
447 0 308426.0 125180.0 496020.0 -1.0 446
448 0 307956.0 124838.0 495960.0 -1.0 447
449 0 308247.0 125170.0 495900.0 -1.0 448
450 0 308251.0 125143.0 495840.0 -1.0 449
451 0 308319.0 125207.0 495780.0 -1.0 450
452 0 307783.0 124949.0 495720.0 -1.0 451
453 0 308211.0 125173.0 495660.0 -1.0 452
454 0 308175.0 125148.0 495600.0 -1.0 453
455 0 308120.0 125120.0 495540.0 -1.0 454
456 0 308066.0 125242.0 495480.0 -1.0 455
457 0 308011.0 125265.0 495420.0 -1.0 456
458 0 308017.0 125297.0 495360.0 -1.0 457
459 0 307970.0 125347.0 495300.0 -1.0 458
460 0 307961.0 125312.0 495240.0 -1.0 459
461 0 307962.0 125360.0 495180.0 -1.0 460
462 0 307948.0 125359.0 495120.0 -1.0 461
463 0 307930.0 125408.0 495060.0 -1.0 462
464 0 307902.0 125417.0 495000.0 -1.0 463
465 0 307872.0 125434.0 494940.0 -1.0 464
466 0 307985.0 125474.0 494880.0 -1.0 465
467 0 307783.0 125470.0 494760.0 -1.0 466
468 0 307828.0 125519.0 494700.0 -1.0 467
469 0 307772.0 125483.0 494640.0 -1.0 468
470 0 307800.0 125526.0 494580.0 -1.0 469
471 0 307793.0 125507.0 494520.0 -1.0 470
472 0 307765.0 125544.0 494400.0 -1.0 471
473 0 307793.0 125545.0 494340.0 -1.0 472
474 0 307808.0 125560.0 494280.0 -1.0 473
475 0 307778.0 125612.0 494220.0 -1.0 474
476 0 307683.0 125575.0 494160.0 -1.0 475
477 0 307684.0 125673.0 494100.0 -1.0 476
478 0 307431.0 125498.0 494040.0 -1.0 477
479 0 307682.0 125686.0 493980.0 -1.0 478
480 0 307724.0 125734.0 493920.0 -1.0 479
481 0 307722.0 125704.0 493860.0 -1.0 480
482 0 307718.0 125733.0 493800.0 -1.0 481
483 0 307688.0 125723.0 493740.0 -1.0 482
484 0 307716.0 125782.0 493680.0 -1.0 483
485 0 307748.0 125881.0 493620.0 -1.0 484
486 0 307776.0 125952.0 493560.0 -1.0 485
487 0 307730.0 125884.0 493500.0 -1.0 486
488 0 307817.0 125967.0 493440.0 -1.0 487
489 0 307738.0 125951.0 493380.0 -1.0 488
490 0 307734.0 126045.0 493320.0 -1.0 489
491 0 307703.0 125977.0 493260.0 -1.0 490
492 0 307767.0 126078.0 493200.0 -1.0 491
493 0 307749.0 126110.0 493140.0 -1.0 492
494 0 307802.0 126156.0 493080.0 -1.0 493
495 0 307717.0 126151.0 493020.0 -1.0 494
496 0 308025.0 126348.0 492960.0 -1.0 495
497 0 307734.0 126263.0 492900.0 -1.0 496
498 0 307757.0 126280.0 492840.0 -1.0 497
499 0 307751.0 126346.0 492780.0 -1.0 498
500 0 307745.0 126361.0 492720.0 -1.0 499
501 0 307797.0 126431.0 492660.0 -1.0 500
502 0 307752.0 126427.0 492600.0 -1.0 501
503 0 307779.0 126551.0 492540.0 -1.0 502
504 0 307753.0 126651.0 492480.0 -1.0 503
505 0 307731.0 126667.0 492420.0 -1.0 504
506 0 307714.0 126721.0 492360.0 -1.0 505
507 0 307693.0 126776.0 492300.0 -1.0 506
508 0 307689.0 126850.0 492240.0 -1.0 507
509 0 307627.0 126875.0 492180.0 -1.0 508
510 0 307616.0 126930.0 492120.0 -1.0 509
511 0 307776.0 127046.0 492060.0 -1.0 510
512 0 307659.0 127051.0 492000.0 -1.0 511
513 0 307555.0 127051.0 491940.0 -1.0 512
514 0 307665.0 127104.0 491880.0 -1.0 513
515 0 307639.0 127175.0 491820.0 -1.0 514
516 0 307637.0 127220.0 491760.0 -1.0 515
517 0 307570.0 127346.0 491700.0 -1.0 516
518 0 307532.0 127309.0 491640.0 -1.0 517
519 0 307559.0 127312.0 491580.0 -1.0 518
520 0 307544.0 127302.0 491520.0 -1.0 519
521 0 307507.0 127378.0 491460.0 -1.0 520
522 0 307520.0 127431.0 491400.0 -1.0 521
523 0 307532.0 127450.0 491340.0 -1.0 522
524 0 307510.0 127490.0 491280.0 -1.0 523
525 0 307446.0 127503.0 491220.0 -1.0 524
526 0 307488.0 127589.0 491160.0 -1.0 525
527 0 307545.0 127659.0 491100.0 -1.0 526
528 0 307595.0 127675.0 491040.0 -1.0 527
529 0 307501.0 127657.0 490980.0 -1.0 528
530 0 307500.0 127723.0 490920.0 -1.0 529
531 0 307483.0 127781.0 490800.0 -1.0 530
532 0 307483.0 127780.0 490740.0 -1.0 531
533 0 307460.0 127812.0 490680.0 -1.0 532
534 0 307524.0 127897.0 490620.0 -1.0 533
535 0 307497.0 127834.0 490560.0 -1.0 534
536 0 307501.0 127865.0 490500.0 -1.0 535
537 0 307513.0 127963.0 490440.0 -1.0 536
538 0 307486.0 127926.0 490380.0 -1.0 537
539 0 307500.0 127960.0 490320.0 -1.0 538
540 0 307425.0 127869.0 490260.0 -1.0 539
541 0 307540.0 128061.0 490200.0 -1.0 540
542 0 307480.0 127954.0 490140.0 -1.0 541
543 0 307507.0 127961.0 490080.0 -1.0 542
544 0 307389.0 127748.0 490020.0 -1.0 543
545 0 307471.0 127956.0 489960.0 -1.0 544
546 0 307368.0 127894.0 489900.0 -1.0 545
547 0 307350.0 127833.0 489840.0 -1.0 546
548 0 307454.0 127979.0 489780.0 -1.0 547
549 0 307415.0 127976.0 489720.0 -1.0 548
550 0 307351.0 128022.0 489660.0 -1.0 549
551 0 307410.0 128029.0 489600.0 -1.0 550
552 0 307421.0 128094.0 489540.0 -1.0 551
553 0 307391.0 128053.0 489480.0 -1.0 552
554 0 307427.0 128117.0 489420.0 -1.0 553
555 0 307457.0 128203.0 489360.0 -1.0 554
556 0 307455.0 128177.0 489300.0 -1.0 555
557 0 307533.0 128282.0 489240.0 -1.0 556
558 0 307530.0 128251.0 489180.0 -1.0 557
559 0 307561.0 128293.0 489120.0 -1.0 558
560 0 307531.0 128250.0 489060.0 -1.0 559
561 0 307542.0 128300.0 489000.0 -1.0 560
562 0 307556.0 128244.0 488940.0 -1.0 561
563 0 307616.0 128274.0 488880.0 -1.0 562
564 0 307566.0 128243.0 488820.0 -1.0 563
565 0 307596.0 128306.0 488760.0 -1.0 564
566 0 307596.0 128245.0 488640.0 -1.0 565
567 0 307607.0 128274.0 488580.0 -1.0 566
568 0 307640.0 128303.0 488520.0 -1.0 567
569 0 307641.0 128307.0 488460.0 -1.0 568
570 0 307557.0 128269.0 488400.0 -1.0 569
571 0 307494.0 128256.0 488340.0 -1.0 570
572 0 307522.0 128310.0 488280.0 -1.0 571
573 0 307531.0 128283.0 488220.0 -1.0 572
574 0 307555.0 128316.0 488160.0 -1.0 573
575 0 307482.0 128285.0 488100.0 -1.0 574
576 0 307526.0 128357.0 488040.0 -1.0 575
577 0 307553.0 128432.0 487980.0 -1.0 576
578 0 307241.0 128183.0 487920.0 -1.0 577
579 0 307553.0 128431.0 487860.0 -1.0 578
580 0 307271.0 128276.0 487800.0 -1.0 579
581 0 307456.0 128480.0 487740.0 -1.0 580
582 0 307089.0 128170.0 487680.0 -1.0 581
583 0 307487.0 128523.0 487620.0 -1.0 582
584 0 307521.0 128540.0 487560.0 -1.0 583
585 0 307446.0 128522.0 487500.0 -1.0 584
586 0 307453.0 128559.0 487440.0 -1.0 585
587 0 307405.0 128569.0 487380.0 -1.0 586
588 0 307383.0 128562.0 487320.0 -1.0 587
589 0 307467.0 128591.0 487260.0 -1.0 588
590 0 307428.0 128624.0 487200.0 -1.0 589
591 0 307454.0 128699.0 487140.0 -1.0 590
592 0 307421.0 128655.0 487080.0 -1.0 591
593 0 307432.0 128639.0 487020.0 -1.0 592
594 0 307429.0 128670.0 486960.0 -1.0 593
595 0 307397.0 128677.0 486900.0 -1.0 594
596 0 307448.0 128752.0 486840.0 -1.0 595
597 0 307430.0 128734.0 486780.0 -1.0 596
598 0 307407.0 128743.0 486720.0 -1.0 597
599 0 307403.0 128716.0 486660.0 -1.0 598
600 0 307485.0 128758.0 486600.0 -1.0 599
601 0 307430.0 128678.0 486540.0 -1.0 600
602 0 307465.0 128704.0 486480.0 -1.0 601
603 0 307404.0 128682.0 486420.0 -1.0 602
604 0 307468.0 128732.0 486360.0 -1.0 603
605 0 307350.0 128666.0 486300.0 -1.0 604
606 0 307397.0 128699.0 486240.0 -1.0 605
607 0 307441.0 128745.0 486180.0 -1.0 606
608 0 307460.0 128739.0 486120.0 -1.0 607
609 0 307536.0 128766.0 486060.0 -1.0 608
610 0 307502.0 128769.0 486000.0 -1.0 609
611 0 307482.0 128771.0 485940.0 -1.0 610
612 0 307496.0 128847.0 485880.0 -1.0 611
613 0 307434.0 128786.0 485820.0 -1.0 612
614 0 307472.0 128771.0 485760.0 -1.0 613
615 0 307448.0 128858.0 485700.0 -1.0 614
616 0 307441.0 128728.0 485640.0 -1.0 615
617 0 307500.0 128847.0 485580.0 -1.0 616
618 0 307426.0 128756.0 485520.0 -1.0 617
619 0 307377.0 128790.0 485460.0 -1.0 618
620 0 307408.0 128851.0 485400.0 -1.0 619
621 0 307339.0 128841.0 485340.0 -1.0 620
622 0 307327.0 128814.0 485280.0 -1.0 621
623 0 307285.0 128895.0 485220.0 -1.0 622
624 0 307166.0 128875.0 485160.0 -1.0 623
625 0 307139.0 128939.0 485100.0 -1.0 624
626 0 307066.0 128930.0 485040.0 -1.0 625
627 0 307066.0 128991.0 484980.0 -1.0 626
628 0 306993.0 128982.0 484920.0 -1.0 627
629 0 306985.0 129023.0 484860.0 -1.0 628
630 0 306994.0 129055.0 484800.0 -1.0 629
631 0 306962.0 129120.0 484740.0 -1.0 630
632 0 306956.0 129069.0 484680.0 -1.0 631
633 0 306930.0 129066.0 484620.0 -1.0 632
634 0 306907.0 129091.0 484560.0 -1.0 633
635 0 306949.0 129086.0 484500.0 -1.0 634
636 0 306806.0 129143.0 484440.0 -1.0 635
637 0 306786.0 129133.0 484380.0 -1.0 636
638 0 306738.0 129124.0 484320.0 -1.0 637
639 0 306699.0 129151.0 484260.0 -1.0 638
640 0 306718.0 129164.0 484200.0 -1.0 639
641 0 306557.0 129129.0 484140.0 -1.0 640
642 0 306613.0 129255.0 484080.0 -1.0 641
643 0 306573.0 129246.0 484020.0 -1.0 642
644 0 306484.0 129299.0 483960.0 -1.0 643
645 0 306399.0 129296.0 483900.0 -1.0 644
646 0 306455.0 129387.0 483840.0 -1.0 645
647 0 306366.0 129423.0 483780.0 -1.0 646
648 0 306325.0 129504.0 483720.0 -1.0 647
649 0 306286.0 129559.0 483660.0 -1.0 648
650 0 306286.0 129627.0 483600.0 -1.0 649
651 0 306242.0 129624.0 483540.0 -1.0 650
652 0 306260.0 129707.0 483480.0 -1.0 651
653 0 306189.0 129665.0 483420.0 -1.0 652
654 0 306226.0 129712.0 483360.0 -1.0 653
655 0 306122.0 129769.0 483300.0 -1.0 654
656 0 306079.0 129776.0 483240.0 -1.0 655
657 0 306043.0 129895.0 483180.0 -1.0 656
658 0 306030.0 129885.0 483120.0 -1.0 657
659 0 306022.0 129990.0 483060.0 -1.0 658
660 0 306050.0 130062.0 483000.0 -1.0 659
661 0 306037.0 130143.0 482940.0 -1.0 660
662 0 306005.0 130171.0 482880.0 -1.0 661
663 0 306034.0 130240.0 482820.0 -1.0 662
664 0 306025.0 130329.0 482760.0 -1.0 663
665 0 305951.0 130270.0 482640.0 -1.0 664
666 0 305976.0 130376.0 482580.0 -1.0 665
667 0 305990.0 130402.0 482520.0 -1.0 666
668 0 306000.0 130492.0 482460.0 -1.0 667
669 0 305993.0 130543.0 482400.0 -1.0 668
670 0 305861.0 130625.0 482280.0 -1.0 669
671 0 305841.0 130704.0 482220.0 -1.0 670
672 0 305781.0 130737.0 482160.0 -1.0 671
673 0 305748.0 130821.0 482100.0 -1.0 672
674 0 305684.0 130748.0 482040.0 -1.0 673
675 0 305762.0 131021.0 481980.0 -1.0 674
676 0 305749.0 130987.0 481920.0 -1.0 675
677 0 305592.0 131010.0 481860.0 -1.0 676
678 0 305586.0 131039.0 481800.0 -1.0 677
679 0 305540.0 131104.0 481740.0 -1.0 678
680 0 305496.0 131093.0 481680.0 -1.0 679
681 0 305456.0 131208.0 481620.0 -1.0 680
682 0 305417.0 131206.0 481560.0 -1.0 681
683 0 305368.0 131217.0 481500.0 -1.0 682
684 0 305293.0 131210.0 481440.0 -1.0 683
685 0 305286.0 131322.0 481380.0 -1.0 684
686 0 305231.0 131437.0 481320.0 -1.0 685
687 0 305245.0 131391.0 481260.0 -1.0 686
688 0 305296.0 131494.0 481200.0 -1.0 687
689 0 305210.0 131380.0 481140.0 -1.0 688
690 0 305201.0 131492.0 481080.0 -1.0 689
691 0 305138.0 131571.0 481020.0 -1.0 690
692 0 305153.0 131685.0 480960.0 -1.0 691
693 0 305109.0 131691.0 480900.0 -1.0 692
694 0 305097.0 131768.0 480840.0 -1.0 693
695 0 305042.0 131855.0 480780.0 -1.0 694
696 0 304990.0 131920.0 480660.0 -1.0 695
697 0 304858.0 131895.0 480600.0 -1.0 696
698 0 304861.0 131946.0 480540.0 -1.0 697
699 0 304821.0 132074.0 480480.0 -1.0 698
700 0 304708.0 132094.0 480420.0 -1.0 699
701 0 304804.0 132210.0 480360.0 -1.0 700
702 0 304678.0 132206.0 480300.0 -1.0 701
703 0 304701.0 132335.0 480240.0 -1.0 702
704 0 304589.0 132288.0 480180.0 -1.0 703
705 0 304638.0 132375.0 480120.0 -1.0 704
706 0 304512.0 132367.0 480060.0 -1.0 705
707 0 304472.0 132460.0 480000.0 -1.0 706
708 0 304380.0 132423.0 479940.0 -1.0 707
709 0 304368.0 132490.0 479880.0 -1.0 708
710 0 304250.0 132536.0 479820.0 -1.0 709
711 0 304251.0 132623.0 479760.0 -1.0 710
712 0 304148.0 132678.0 479700.0 -1.0 711
713 0 304143.0 132728.0 479640.0 -1.0 712
714 0 304020.0 132812.0 479580.0 -1.0 713
715 0 303963.0 132907.0 479520.0 -1.0 714
716 0 303920.0 132930.0 479460.0 -1.0 715
717 0 303841.0 133003.0 479400.0 -1.0 716
718 0 303790.0 132980.0 479340.0 -1.0 717
719 0 303759.0 133053.0 479280.0 -1.0 718
720 0 303663.0 132971.0 479220.0 -1.0 719
721 0 303589.0 133090.0 479160.0 -1.0 720
722 0 303546.0 133173.0 479100.0 -1.0 721
723 0 303523.0 133213.0 479040.0 -1.0 722
724 0 303421.0 133250.0 478980.0 -1.0 723
725 0 303350.0 133250.0 478920.0 -1.0 724
726 0 303337.0 133317.0 478860.0 -1.0 725
727 0 303242.0 133305.0 478800.0 -1.0 726
728 0 303224.0 133387.0 478740.0 -1.0 727
729 0 303135.0 133428.0 478680.0 -1.0 728
730 0 303055.0 133422.0 478620.0 -1.0 729
731 0 302969.0 133502.0 478560.0 -1.0 730
732 0 302844.0 133511.0 478500.0 -1.0 731
733 0 302901.0 133636.0 478440.0 -1.0 732
734 0 302791.0 133640.0 478380.0 -1.0 733
735 0 302794.0 133750.0 478320.0 -1.0 734
736 0 302666.0 133742.0 478260.0 -1.0 735
737 0 302638.0 133768.0 478200.0 -1.0 736
738 0 302596.0 133904.0 478080.0 -1.0 737
739 0 302396.0 133978.0 477960.0 -1.0 738
740 0 302246.0 134032.0 477840.0 -1.0 739
741 0 302141.0 133939.0 477780.0 -1.0 740
742 0 302102.0 134014.0 477720.0 -1.0 741
743 0 302032.0 134008.0 477660.0 -1.0 742
744 0 302059.0 134085.0 477600.0 -1.0 743
745 0 302016.0 134052.0 477540.0 -1.0 744
746 0 301940.0 134119.0 477480.0 -1.0 745
747 0 301831.0 134229.0 477420.0 -1.0 746
748 0 301773.0 134198.0 477360.0 -1.0 747
749 0 301749.0 134282.0 477300.0 -1.0 748
750 0 301750.0 134334.0 477240.0 -1.0 749
751 0 301597.0 134367.0 477180.0 -1.0 750
752 0 301416.0 134391.0 477120.0 -1.0 751
753 0 301305.0 134470.0 477060.0 -1.0 752
754 0 301265.0 134522.0 477000.0 -1.0 753
755 0 301170.0 134526.0 476940.0 -1.0 754
756 0 301037.0 134500.0 476880.0 -1.0 755
757 0 300962.0 134596.0 476820.0 -1.0 756
758 0 300907.0 134572.0 476760.0 -1.0 757
759 0 300804.0 134746.0 476700.0 -1.0 758
760 0 300645.0 134778.0 476640.0 -1.0 759
761 0 300557.0 134862.0 476580.0 -1.0 760
762 0 300301.0 134892.0 476520.0 -1.0 761
763 0 300217.0 135005.0 476460.0 -1.0 762
764 0 300171.0 135093.0 476400.0 -1.0 763
765 0 299988.0 135139.0 476340.0 -1.0 764
766 0 299814.0 135166.0 476280.0 -1.0 765
767 0 299804.0 135247.0 476220.0 -1.0 766
768 0 299705.0 135279.0 476160.0 -1.0 767
769 0 299675.0 135276.0 476100.0 -1.0 768
770 0 299622.0 135423.0 476040.0 -1.0 769
771 0 299523.0 135437.0 475980.0 -1.0 770
772 0 299402.0 135412.0 475920.0 -1.0 771
773 0 299154.0 135419.0 475860.0 -1.0 772
774 0 299172.0 135499.0 475800.0 -1.0 773
775 0 299005.0 135487.0 475740.0 -1.0 774
776 0 299046.0 135512.0 475680.0 -1.0 775
777 0 298936.0 135507.0 475620.0 -1.0 776
778 0 298965.0 135588.0 475560.0 -1.0 777
779 0 298787.0 135649.0 475500.0 -1.0 778
780 0 298676.0 135824.0 475440.0 -1.0 779
781 0 298537.0 135857.0 475380.0 -1.0 780
782 0 298467.0 135956.0 475320.0 -1.0 781
783 0 298278.0 135975.0 475260.0 -1.0 782
784 0 298005.0 136050.0 475200.0 -1.0 783
785 0 297931.0 136051.0 475140.0 -1.0 784
786 0 297802.0 136093.0 475080.0 -1.0 785
787 0 297764.0 136050.0 475020.0 -1.0 786
788 0 297659.0 136120.0 474960.0 -1.0 787
789 0 297582.0 136028.0 474900.0 -1.0 788
790 0 297632.0 136181.0 474840.0 -1.0 789
791 0 297520.0 136146.0 474780.0 -1.0 790
792 0 297402.0 136167.0 474720.0 -1.0 791
793 0 297377.0 136218.0 474660.0 -1.0 792
794 0 297279.0 136190.0 474600.0 -1.0 793
795 0 297271.0 136272.0 474540.0 -1.0 794
796 0 297167.0 136281.0 474480.0 -1.0 795
797 0 297151.0 136363.0 474420.0 -1.0 796
798 0 297027.0 136332.0 474360.0 -1.0 797
799 0 296988.0 136370.0 474300.0 -1.0 798
800 0 296789.0 136284.0 474240.0 -1.0 799
801 0 296828.0 136442.0 474180.0 -1.0 800
802 0 296658.0 136372.0 474120.0 -1.0 801
803 0 296609.0 136378.0 474060.0 -1.0 802
804 0 296653.0 136445.0 474000.0 -1.0 803
805 0 296482.0 136378.0 473940.0 -1.0 804
806 0 296526.0 136372.0 473880.0 -1.0 805
807 0 296368.0 136327.0 473820.0 -1.0 806
808 0 296400.0 136386.0 473760.0 -1.0 807
809 0 296302.0 136460.0 473700.0 -1.0 808
810 0 296177.0 136426.0 473640.0 -1.0 809
811 0 295995.0 136474.0 473580.0 -1.0 810
812 0 296008.0 136511.0 473520.0 -1.0 811
813 0 295969.0 136508.0 473460.0 -1.0 812
814 0 295873.0 136573.0 473400.0 -1.0 813
815 0 295924.0 136568.0 473280.0 -1.0 814
816 0 295839.0 136538.0 473220.0 -1.0 815
817 0 295821.0 136516.0 473160.0 -1.0 816
818 0 295754.0 136483.0 473100.0 -1.0 817
819 0 295782.0 136521.0 473040.0 -1.0 818
820 0 295773.0 136551.0 472980.0 -1.0 819
821 0 295609.0 136504.0 472920.0 -1.0 820
822 0 295478.0 136465.0 472860.0 -1.0 821
823 0 295438.0 136494.0 472800.0 -1.0 822
824 0 295405.0 136485.0 472740.0 -1.0 823
825 0 295424.0 136498.0 472680.0 -1.0 824
826 0 295464.0 136485.0 472620.0 -1.0 825
827 0 295305.0 136522.0 472560.0 -1.0 826
828 0 295217.0 136428.0 472500.0 -1.0 827
829 0 295270.0 136503.0 472440.0 -1.0 828
830 0 295243.0 136493.0 472380.0 -1.0 829
831 0 295165.0 136488.0 472320.0 -1.0 830
832 0 295107.0 136473.0 472260.0 -1.0 831
833 0 295090.0 136483.0 472200.0 -1.0 832
834 0 295015.0 136505.0 472140.0 -1.0 833
835 0 294925.0 136469.0 472080.0 -1.0 834
836 0 294847.0 136498.0 472020.0 -1.0 835
837 0 294704.0 136450.0 471960.0 -1.0 836
838 0 294707.0 136488.0 471900.0 -1.0 837
839 0 294667.0 136544.0 471840.0 -1.0 838
840 0 294585.0 136565.0 471780.0 -1.0 839
841 0 294451.0 136546.0 471720.0 -1.0 840
842 0 294458.0 136574.0 471660.0 -1.0 841
843 0 294341.0 136608.0 471600.0 -1.0 842
844 0 294352.0 136622.0 471540.0 -1.0 843
845 0 294198.0 136636.0 471480.0 -1.0 844
846 0 294201.0 136654.0 471420.0 -1.0 845
847 0 294145.0 136671.0 471360.0 -1.0 846
848 0 294078.0 136690.0 471300.0 -1.0 847
849 0 294066.0 136701.0 471240.0 -1.0 848
850 0 294041.0 136719.0 471180.0 -1.0 849
851 0 293946.0 136737.0 471120.0 -1.0 850
852 0 293858.0 136762.0 471060.0 -1.0 851
853 0 293744.0 136798.0 471000.0 -1.0 852
854 0 293410.0 136692.0 470940.0 -1.0 853
855 0 293371.0 136722.0 470880.0 -1.0 854
856 0 293375.0 136701.0 470820.0 -1.0 855
857 0 293238.0 136732.0 470760.0 -1.0 856
858 0 293122.0 136778.0 470700.0 -1.0 857
859 0 292885.0 136720.0 470640.0 -1.0 858
860 0 292885.0 136793.0 470580.0 -1.0 859
861 0 292766.0 136812.0 470520.0 -1.0 860
862 0 292736.0 136847.0 470460.0 -1.0 861
863 0 292550.0 136850.0 470400.0 -1.0 862
864 0 292538.0 136888.0 470340.0 -1.0 863
865 0 292384.0 136821.0 470280.0 -1.0 864
866 0 292325.0 136888.0 470220.0 -1.0 865
867 0 292357.0 136927.0 470160.0 -1.0 866
868 0 292251.0 136857.0 470100.0 -1.0 867
869 0 292152.0 136908.0 470040.0 -1.0 868
870 0 292079.0 136823.0 469980.0 -1.0 869
871 0 292030.0 136847.0 469920.0 -1.0 870
872 0 291908.0 136843.0 469860.0 -1.0 871
873 0 291831.0 136776.0 469800.0 -1.0 872
874 0 291731.0 136809.0 469740.0 -1.0 873
875 0 291713.0 136803.0 469680.0 -1.0 874
876 0 291660.0 136793.0 469620.0 -1.0 875
877 0 291580.0 136768.0 469560.0 -1.0 876
878 0 291481.0 136707.0 469500.0 -1.0 877
879 0 291474.0 136804.0 469440.0 -1.0 878
880 0 291354.0 136769.0 469380.0 -1.0 879
881 0 291227.0 136791.0 469320.0 -1.0 880
882 0 291234.0 136826.0 469260.0 -1.0 881
883 0 291088.0 136821.0 469200.0 -1.0 882
884 0 291060.0 136778.0 469140.0 -1.0 883
885 0 290965.0 136766.0 469080.0 -1.0 884
886 0 290774.0 136732.0 469020.0 -1.0 885
887 0 290869.0 136749.0 468960.0 -1.0 886
888 0 290750.0 136727.0 468900.0 -1.0 887
889 0 290592.0 136795.0 468840.0 -1.0 888
890 0 290488.0 136762.0 468780.0 -1.0 889
891 0 290321.0 136725.0 468720.0 -1.0 890
892 0 290300.0 136691.0 468660.0 -1.0 891
893 0 290179.0 136723.0 468600.0 -1.0 892
894 0 290069.0 136613.0 468540.0 -1.0 893
895 0 289996.0 136617.0 468480.0 -1.0 894
896 0 289887.0 136608.0 468420.0 -1.0 895
897 0 289667.0 136604.0 468360.0 -1.0 896
898 0 289600.0 136621.0 468300.0 -1.0 897
899 0 289487.0 136623.0 468240.0 -1.0 898
900 0 289274.0 136691.0 468180.0 -1.0 899
901 0 289069.0 136727.0 468120.0 -1.0 900
902 0 288893.0 136685.0 468060.0 -1.0 901
903 0 288586.0 136649.0 468000.0 -1.0 902
904 0 288163.0 136670.0 467940.0 -1.0 903
905 0 288362.0 136763.0 467880.0 -1.0 904
906 0 288095.0 136696.0 467820.0 -1.0 905
907 0 287988.0 136741.0 467760.0 -1.0 906
908 0 287927.0 136757.0 467700.0 -1.0 907
909 0 287808.0 136787.0 467640.0 -1.0 908
910 0 287601.0 136668.0 467580.0 -1.0 909
911 0 287595.0 136771.0 467520.0 -1.0 910
912 0 287528.0 136820.0 467460.0 -1.0 911
913 0 287465.0 136737.0 467400.0 -1.0 912
914 0 287262.0 136750.0 467340.0 -1.0 913
915 0 287187.0 136758.0 467280.0 -1.0 914
916 0 287053.0 136701.0 467220.0 -1.0 915
917 0 286993.0 136725.0 467160.0 -1.0 916
918 0 286986.0 136722.0 467100.0 -1.0 917
919 0 286897.0 136690.0 467040.0 -1.0 918
920 0 286870.0 136759.0 466980.0 -1.0 919
921 0 286674.0 136759.0 466920.0 -1.0 920
922 0 286628.0 136736.0 466860.0 -1.0 921
923 0 286479.0 136759.0 466800.0 -1.0 922
924 0 286286.0 136723.0 466740.0 -1.0 923
925 0 286058.0 136716.0 466680.0 -1.0 924
926 0 286096.0 136720.0 466620.0 -1.0 925
927 0 285819.0 136640.0 466560.0 -1.0 926
928 0 285681.0 136631.0 466500.0 -1.0 927
929 0 285443.0 136600.0 466440.0 -1.0 928
930 0 285320.0 136586.0 466380.0 -1.0 929
931 0 285135.0 136493.0 466320.0 -1.0 930
932 0 284820.0 136564.0 466260.0 -1.0 931
933 0 284676.0 136606.0 466200.0 -1.0 932
934 0 284556.0 136559.0 466140.0 -1.0 933
935 0 284315.0 136615.0 466080.0 -1.0 934
936 0 284052.0 136628.0 466020.0 -1.0 935
937 0 284037.0 136597.0 465960.0 -1.0 936
938 0 283978.0 136637.0 465900.0 -1.0 937
939 0 283680.0 136560.0 465840.0 -1.0 938
940 0 283386.0 136618.0 465780.0 -1.0 939
941 0 283264.0 136609.0 465720.0 -1.0 940
942 0 283051.0 136555.0 465660.0 -1.0 941
943 0 283033.0 136570.0 465600.0 -1.0 942
944 0 282804.0 136540.0 465540.0 -1.0 943
945 0 282687.0 136532.0 465480.0 -1.0 944
946 0 282498.0 136634.0 465420.0 -1.0 945
947 0 282311.0 136619.0 465360.0 -1.0 946
948 0 282213.0 136553.0 465300.0 -1.0 947
949 0 282161.0 136578.0 465240.0 -1.0 948
950 0 282064.0 136511.0 465180.0 -1.0 949
951 0 282132.0 136621.0 465120.0 -1.0 950
952 0 282069.0 136594.0 465060.0 -1.0 951
953 0 281963.0 136627.0 465000.0 -1.0 952
954 0 281847.0 136614.0 464940.0 -1.0 953
955 0 281820.0 136579.0 464880.0 -1.0 954
956 0 281713.0 136580.0 464820.0 -1.0 955
957 0 281555.0 136503.0 464760.0 -1.0 956
958 0 281465.0 136534.0 464700.0 -1.0 957
959 0 281395.0 136517.0 464640.0 -1.0 958
960 0 281355.0 136513.0 464580.0 -1.0 959
961 0 281183.0 136503.0 464520.0 -1.0 960
962 0 281074.0 136548.0 464460.0 -1.0 961
963 0 281002.0 136525.0 464400.0 -1.0 962
964 0 280896.0 136500.0 464340.0 -1.0 963
965 0 280851.0 136455.0 464280.0 -1.0 964
966 0 280755.0 136392.0 464220.0 -1.0 965
967 0 280561.0 136330.0 464160.0 -1.0 966
968 0 280476.0 136321.0 464100.0 -1.0 967
969 0 280322.0 136321.0 464040.0 -1.0 968
970 0 280216.0 136352.0 463980.0 -1.0 969
971 0 280071.0 136233.0 463920.0 -1.0 970
972 0 280053.0 136265.0 463860.0 -1.0 971
973 0 279931.0 136176.0 463800.0 -1.0 972
974 0 279853.0 136173.0 463740.0 -1.0 973
975 0 279823.0 136143.0 463680.0 -1.0 974
976 0 279722.0 136146.0 463620.0 -1.0 975
977 0 279629.0 136154.0 463560.0 -1.0 976
978 0 279559.0 136115.0 463500.0 -1.0 977
979 0 279474.0 136140.0 463440.0 -1.0 978
980 0 279496.0 136060.0 463380.0 -1.0 979
981 0 279428.0 136024.0 463320.0 -1.0 980
982 0 279275.0 135974.0 463260.0 -1.0 981
983 0 279330.0 135961.0 463200.0 -1.0 982
984 0 279208.0 135892.0 463140.0 -1.0 983
985 0 279205.0 135881.0 463080.0 -1.0 984
986 0 279104.0 135826.0 463020.0 -1.0 985
987 0 279055.0 135848.0 462960.0 -1.0 986
988 0 278909.0 135710.0 462900.0 -1.0 987
989 0 279048.0 135781.0 462840.0 -1.0 988
990 0 278954.0 135773.0 462780.0 -1.0 989
991 0 278837.0 135732.0 462720.0 -1.0 990
992 0 278782.0 135664.0 462660.0 -1.0 991
993 0 278668.0 135574.0 462600.0 -1.0 992
994 0 278712.0 135606.0 462540.0 -1.0 993
995 0 278620.0 135556.0 462480.0 -1.0 994
996 0 278707.0 135466.0 462420.0 -1.0 995
997 0 278578.0 135403.0 462360.0 -1.0 996
998 0 278596.0 135367.0 462300.0 -1.0 997
999 0 278535.0 135357.0 462240.0 -1.0 998
1000 0 278527.0 135332.0 462180.0 -1.0 999
1001 0 278511.0 135296.0 462120.0 -1.0 1000
1002 0 278504.0 135317.0 462060.0 -1.0 1001
1003 0 278460.0 135269.0 462000.0 -1.0 1002
1004 0 278478.0 135287.0 461940.0 -1.0 1003
1005 0 278439.0 135248.0 461880.0 -1.0 1004
1006 0 278358.0 135199.0 461820.0 -1.0 1005
1007 0 278389.0 135196.0 461760.0 -1.0 1006
1008 0 278373.0 135189.0 461700.0 -1.0 1007
1009 0 278302.0 135221.0 461640.0 -1.0 1008
1010 0 278334.97 135181.16 461580.0 -1.0 1009
1011 0 278256.0 135108.0 461520.0 -1.0 1010
1012 0 278257.0 135100.0 461460.0 -1.0 1011
1013 0 278229.0 135073.0 461400.0 -1.0 1012
1014 0 278186.0 135065.0 461340.0 -1.0 1013
1015 0 278222.0 135076.0 461280.0 -1.0 1014
1016 0 278212.0 135027.0 461220.0 -1.0 1015
1017 0 278199.0 135001.0 461160.0 -1.0 1016
1018 0 278185.0 135025.0 461100.0 -1.0 1017
1019 0 278143.0 134999.0 461040.0 -1.0 1018
1020 0 278165.0 135002.0 460980.0 -1.0 1019
1021 0 278146.0 134943.0 460920.0 -1.0 1020
1022 0 278090.0 134895.0 460860.0 -1.0 1021
1023 0 278037.0 134909.0 460800.0 -1.0 1022
1024 0 278031.0 134917.0 460740.0 -1.0 1023
1025 0 278083.0 134966.0 460680.0 -1.0 1024
1026 0 277975.0 134859.0 460620.0 -1.0 1025
1027 0 277997.0 134876.0 460560.0 -1.0 1026
1028 0 278013.0 134861.0 460500.0 -1.0 1027
1029 0 278044.0 134808.0 460440.0 -1.0 1028
1030 0 278066.0 134810.0 460380.0 -1.0 1029
1031 0 278050.0 134764.0 460320.0 -1.0 1030
1032 0 278073.0 134769.0 460260.0 -1.0 1031
1033 0 278051.0 134728.0 460200.0 -1.0 1032
1034 0 278110.0 134753.0 460140.0 -1.0 1033
1035 0 278133.0 134732.0 460080.0 -1.0 1034
1036 0 278131.0 134711.0 460020.0 -1.0 1035
1037 0 278168.0 134691.0 459960.0 -1.0 1036
1038 0 278178.0 134687.0 459900.0 -1.0 1037
1039 0 278220.0 134682.0 459840.0 -1.0 1038
1040 0 278190.0 134726.0 459780.0 -1.0 1039
1041 0 278269.0 134762.0 459720.0 -1.0 1040
1042 0 278225.0 134791.0 459660.0 -1.0 1041
1043 0 278271.0 134797.0 459600.0 -1.0 1042
1044 0 278217.0 134790.0 459540.0 -1.0 1043
1045 0 278314.0 134814.0 459480.0 -1.0 1044
1046 0 278270.0 134773.0 459420.0 -1.0 1045
1047 0 278291.0 134898.0 459360.0 -1.0 1046
1048 0 278287.0 134796.0 459300.0 -1.0 1047
1049 0 278274.0 134822.0 459240.0 -1.0 1048
1050 0 278228.0 134810.0 459180.0 -1.0 1049
1051 0 278291.0 134853.0 459120.0 -1.0 1050
1052 0 278239.0 134710.0 459060.0 -1.0 1051
1053 0 278207.0 134724.0 459000.0 -1.0 1052
1054 0 278200.0 134661.0 458940.0 -1.0 1053
1055 0 278232.0 134741.0 458880.0 -1.0 1054
1056 0 278124.0 134669.0 458820.0 -1.0 1055
1057 0 278246.0 134648.0 458760.0 -1.0 1056
1058 0 278215.0 134614.0 458700.0 -1.0 1057
1059 0 278135.0 134686.0 458640.0 -1.0 1058
1060 0 278196.0 134646.0 458580.0 -1.0 1059
1061 0 278176.0 134538.0 458520.0 -1.0 1060
1062 0 278160.0 134556.0 458460.0 -1.0 1061
1063 0 278099.0 134428.0 458400.0 -1.0 1062
1064 0 278128.0 134535.0 458340.0 -1.0 1063
1065 0 278048.0 134478.0 458280.0 -1.0 1064
1066 0 278024.0 134442.0 458220.0 -1.0 1065
1067 0 278064.0 134403.0 458160.0 -1.0 1066
1068 0 278052.0 134451.0 458100.0 -1.0 1067
1069 0 278028.0 134377.0 458040.0 -1.0 1068
1070 0 278033.0 134334.0 457980.0 -1.0 1069
1071 0 278058.0 134257.0 457920.0 -1.0 1070
1072 0 277998.0 134210.0 457860.0 -1.0 1071
1073 0 278014.0 134127.0 457800.0 -1.0 1072
1074 0 277927.0 134102.0 457740.0 -1.0 1073
1075 0 277901.0 133961.0 457680.0 -1.0 1074
1076 0 277890.0 133975.0 457620.0 -1.0 1075
1077 0 277965.0 133943.0 457560.0 -1.0 1076
1078 0 277895.0 133965.0 457500.0 -1.0 1077
1079 0 277906.0 133950.0 457440.0 -1.0 1078
1080 0 277899.0 133876.0 457380.0 -1.0 1079
1081 0 277806.0 133792.0 457320.0 -1.0 1080
1082 0 277864.0 133816.0 457260.0 -1.0 1081
1083 0 277800.0 133795.0 457200.0 -1.0 1082
1084 0 277751.0 133713.0 457140.0 -1.0 1083
1085 0 277740.0 133751.0 457080.0 -1.0 1084
1086 0 277739.0 133692.0 457020.0 -1.0 1085
1087 0 277685.0 133642.0 456960.0 -1.0 1086
1088 0 277649.0 133609.0 456900.0 -1.0 1087
1089 0 277645.0 133585.0 456840.0 -1.0 1088
1090 0 277600.0 133541.0 456780.0 -1.0 1089
1091 0 277650.0 133529.0 456720.0 -1.0 1090
1092 0 277561.0 133494.0 456660.0 -1.0 1091
1093 0 277589.0 133472.0 456600.0 -1.0 1092
1094 0 277565.0 133380.0 456540.0 -1.0 1093
1095 0 277555.0 133401.0 456480.0 -1.0 1094
1096 0 277551.0 133380.0 456420.0 -1.0 1095
1097 0 277502.0 133317.0 456360.0 -1.0 1096
1098 0 277478.0 133291.0 456300.0 -1.0 1097
1099 0 277540.0 133242.0 456240.0 -1.0 1098
1100 0 277490.0 133214.0 456180.0 -1.0 1099
1101 0 277455.0 133215.0 456120.0 -1.0 1100
1102 0 277424.0 133213.0 456060.0 -1.0 1101
1103 0 277424.0 133150.0 456000.0 -1.0 1102
1104 0 277411.0 133061.0 455940.0 -1.0 1103
1105 0 277493.0 133083.0 455880.0 -1.0 1104
1106 0 277433.0 133001.0 455820.0 -1.0 1105
1107 0 277525.0 132988.0 455760.0 -1.0 1106
1108 0 277419.0 132869.0 455700.0 -1.0 1107
1109 0 277518.0 132964.0 455640.0 -1.0 1108
1110 0 277404.0 132930.0 455580.0 -1.0 1109
1111 0 277638.0 132810.0 455520.0 -1.0 1110
1112 0 277449.0 132830.0 455460.0 -1.0 1111
1113 0 277396.0 132793.0 455400.0 -1.0 1112
1114 0 277375.0 132784.0 455340.0 -1.0 1113
1115 0 277419.0 132760.0 455280.0 -1.0 1114
1116 0 277384.0 132652.0 455220.0 -1.0 1115
1117 0 277474.0 132621.0 455160.0 -1.0 1116
1118 0 277472.0 132591.0 455100.0 -1.0 1117
1119 0 277496.0 132533.0 455040.0 -1.0 1118
1120 0 277462.0 132499.0 454980.0 -1.0 1119
1121 0 277451.0 132439.0 454920.0 -1.0 1120
1122 0 277518.0 132431.0 454860.0 -1.0 1121
1123 0 277452.0 132363.0 454800.0 -1.0 1122
1124 0 277491.0 132387.0 454740.0 -1.0 1123
1125 0 277503.0 132339.0 454680.0 -1.0 1124
1126 0 277410.0 132220.0 454620.0 -1.0 1125
1127 0 277503.0 132256.0 454560.0 -1.0 1126
1128 0 277523.0 132269.0 454500.0 -1.0 1127
1129 0 277542.0 132177.0 454440.0 -1.0 1128
1130 0 277511.0 132177.0 454380.0 -1.0 1129
1131 0 277552.0 132122.0 454320.0 -1.0 1130
1132 0 277535.0 132111.0 454260.0 -1.0 1131
1133 0 277505.0 132062.0 454200.0 -1.0 1132
1134 0 277497.0 132065.0 454140.0 -1.0 1133
1135 0 277577.0 132090.0 454080.0 -1.0 1134
1136 0 277547.0 131992.0 454020.0 -1.0 1135
1137 0 277533.0 131973.0 453960.0 -1.0 1136
1138 0 277621.0 132018.0 453900.0 -1.0 1137
1139 0 277575.0 131889.0 453840.0 -1.0 1138
1140 0 277654.0 131940.0 453780.0 -1.0 1139
1141 0 277511.0 131830.0 453720.0 -1.0 1140
1142 0 277580.0 131856.0 453660.0 -1.0 1141
1143 0 277605.0 131820.0 453600.0 -1.0 1142
1144 0 277543.0 131774.0 453540.0 -1.0 1143
1145 0 277628.0 131743.0 453480.0 -1.0 1144
1146 0 277651.0 131748.0 453420.0 -1.0 1145
1147 0 277679.0 131691.0 453360.0 -1.0 1146
1148 0 277650.0 131652.0 453300.0 -1.0 1147
1149 0 277664.0 131669.0 453240.0 -1.0 1148
1150 0 277690.0 131699.0 453180.0 -1.0 1149
1151 0 277643.0 131667.0 453120.0 -1.0 1150
1152 0 277689.0 131688.0 453060.0 -1.0 1151
1153 0 277680.0 131653.0 453000.0 -1.0 1152
1154 0 277656.0 131631.0 452940.0 -1.0 1153
1155 0 277738.0 131603.0 452880.0 -1.0 1154
1156 0 277619.0 131567.0 452820.0 -1.0 1155
1157 0 277724.0 131602.0 452760.0 -1.0 1156
1158 0 277682.0 131526.0 452700.0 -1.0 1157
1159 0 277720.0 131506.0 452640.0 -1.0 1158
1160 0 277703.0 131485.0 452580.0 -1.0 1159
1161 0 277748.0 131547.0 452520.0 -1.0 1160
1162 0 277685.0 131449.0 452460.0 -1.0 1161
1163 0 277715.0 131505.0 452400.0 -1.0 1162
1164 0 277714.0 131473.0 452340.0 -1.0 1163
1165 0 277768.0 131488.0 452280.0 -1.0 1164
1166 0 277722.0 131436.0 452220.0 -1.0 1165
1167 0 277745.0 131460.0 452160.0 -1.0 1166
1168 0 277793.0 131485.0 452100.0 -1.0 1167
1169 0 277805.0 131448.0 452040.0 -1.0 1168
1170 0 277768.0 131446.0 451980.0 -1.0 1169
1171 0 277746.0 131454.0 451920.0 -1.0 1170
1172 0 277738.0 131356.0 451860.0 -1.0 1171
1173 0 277741.0 131362.0 451800.0 -1.0 1172
1174 0 277762.0 131312.0 451740.0 -1.0 1173
1175 0 277780.0 131317.0 451680.0 -1.0 1174
1176 0 277794.0 131284.0 451620.0 -1.0 1175
1177 0 277847.0 131284.0 451560.0 -1.0 1176
1178 0 277857.0 131235.0 451500.0 -1.0 1177
1179 0 277839.0 131249.0 451440.0 -1.0 1178
1180 0 277833.0 131193.0 451380.0 -1.0 1179
1181 0 277816.0 131178.0 451320.0 -1.0 1180
1182 0 277899.0 131210.0 451260.0 -1.0 1181
1183 0 277826.0 131216.0 451200.0 -1.0 1182
1184 0 277860.0 131209.0 451140.0 -1.0 1183
1185 0 277812.0 131151.0 451080.0 -1.0 1184
1186 0 277845.0 131138.0 451020.0 -1.0 1185
1187 0 277783.0 131047.0 450960.0 -1.0 1186
1188 0 277843.0 131076.0 450900.0 -1.0 1187
1189 0 277798.0 130979.0 450840.0 -1.0 1188
1190 0 277861.0 131006.0 450780.0 -1.0 1189
1191 0 277802.0 130922.0 450720.0 -1.0 1190
1192 0 277833.0 130915.0 450660.0 -1.0 1191
1193 0 277822.0 130872.0 450600.0 -1.0 1192
1194 0 277825.0 130815.0 450540.0 -1.0 1193
1195 0 277807.0 130791.0 450480.0 -1.0 1194
1196 0 277751.0 130743.0 450420.0 -1.0 1195
1197 0 277785.0 130721.0 450360.0 -1.0 1196
1198 0 277750.0 130633.0 450300.0 -1.0 1197
1199 0 277815.0 130590.0 450240.0 -1.0 1198
1200 0 277769.0 130487.0 450180.0 -1.0 1199
1201 0 277747.0 130492.0 450120.0 -1.0 1200
1202 0 277759.0 130434.0 450060.0 -1.0 1201
1203 0 277710.0 130379.0 450000.0 -1.0 1202
1204 0 277771.0 130381.0 449940.0 -1.0 1203
1205 0 277762.0 130348.0 449880.0 -1.0 1204
1206 0 277767.0 130315.0 449820.0 -1.0 1205
1207 0 277799.0 130333.0 449760.0 -1.0 1206
1208 0 277772.0 130338.0 449700.0 -1.0 1207
1209 0 277821.0 130299.0 449640.0 -1.0 1208
1210 0 277768.0 130199.0 449580.0 -1.0 1209
1211 0 277830.0 130171.0 449520.0 -1.0 1210
1212 0 277777.0 130107.0 449460.0 -1.0 1211
1213 0 277803.0 130109.0 449400.0 -1.0 1212
1214 0 277781.0 130036.0 449340.0 -1.0 1213
1215 0 277794.0 130054.0 449280.0 -1.0 1214
1216 0 277704.0 129953.0 449220.0 -1.0 1215
1217 0 277777.0 130010.0 449160.0 -1.0 1216
1218 0 277710.0 129969.0 449100.0 -1.0 1217
1219 0 277738.0 129890.0 449040.0 -1.0 1218
1220 0 277733.0 129889.0 448980.0 -1.0 1219
1221 0 277784.0 129823.0 448920.0 -1.0 1220
1222 0 277800.0 129796.0 448860.0 -1.0 1221
1223 0 277630.0 129754.0 448800.0 -1.0 1222
1224 0 277783.0 129834.0 448740.0 -1.0 1223
1225 0 277750.0 129753.0 448680.0 -1.0 1224
1226 0 277751.0 129792.0 448620.0 -1.0 1225
1227 0 277719.0 129782.0 448560.0 -1.0 1226
1228 0 277738.0 129730.0 448500.0 -1.0 1227
1229 0 277789.0 129734.0 448440.0 -1.0 1228
1230 0 277751.0 129726.0 448380.0 -1.0 1229
1231 0 277696.0 129635.0 448320.0 -1.0 1230
1232 0 277729.0 129665.0 448260.0 -1.0 1231
1233 0 277687.0 129586.0 448200.0 -1.0 1232
1234 0 277676.0 129538.0 448140.0 -1.0 1233
1235 0 277693.0 129552.0 448080.0 -1.0 1234
1236 0 277648.0 129468.0 448020.0 -1.0 1235
1237 0 277687.0 129544.0 447960.0 -1.0 1236
1238 0 277676.0 129481.0 447900.0 -1.0 1237
1239 0 277605.0 129474.0 447840.0 -1.0 1238
1240 0 277634.0 129429.0 447780.0 -1.0 1239
1241 0 277610.0 129440.0 447720.0 -1.0 1240
1242 0 277653.0 129433.0 447660.0 -1.0 1241
1243 0 277605.0 129348.0 447600.0 -1.0 1242
1244 0 277698.0 129399.0 447540.0 -1.0 1243
1245 0 277665.0 129333.0 447480.0 -1.0 1244
1246 0 277652.0 129274.0 447420.0 -1.0 1245
1247 0 277695.0 129264.0 447360.0 -1.0 1246
1248 0 277751.0 129282.0 447300.0 -1.0 1247
1249 0 277709.0 129295.0 447240.0 -1.0 1248
1250 0 277684.0 129235.0 447180.0 -1.0 1249
1251 0 277733.0 129225.0 447120.0 -1.0 1250
1252 0 277732.0 129171.0 447060.0 -1.0 1251
1253 0 277698.0 129185.0 447000.0 -1.0 1252
1254 0 277721.0 129109.0 446940.0 -1.0 1253
1255 0 277651.0 129093.0 446880.0 -1.0 1254
1256 0 277675.0 129087.0 446820.0 -1.0 1255
1257 0 277705.0 129045.0 446760.0 -1.0 1256
1258 0 277720.0 129013.0 446700.0 -1.0 1257
1259 0 277645.0 128929.0 446640.0 -1.0 1258
1260 0 277624.0 128870.0 446580.0 -1.0 1259
1261 0 277693.0 128935.0 446520.0 -1.0 1260
1262 0 277690.0 128833.0 446460.0 -1.0 1261
1263 0 277719.0 128873.0 446400.0 -1.0 1262
1264 0 277657.0 128790.0 446340.0 -1.0 1263
1265 0 277729.0 128812.0 446280.0 -1.0 1264
1266 0 277601.0 128688.0 446220.0 -1.0 1265
1267 0 277670.0 128762.0 446160.0 -1.0 1266
1268 0 277630.0 128758.0 446100.0 -1.0 1267
1269 0 277640.0 128722.0 446040.0 -1.0 1268
1270 0 277640.0 128740.0 445980.0 -1.0 1269
1271 0 277597.0 128666.0 445920.0 -1.0 1270
1272 0 277565.0 128673.0 445860.0 -1.0 1271
1273 0 277608.0 128622.0 445800.0 -1.0 1272
1274 0 277572.0 128660.0 445740.0 -1.0 1273
1275 0 277621.0 128589.0 445680.0 -1.0 1274
1276 0 277678.0 128581.0 445620.0 -1.0 1275
1277 0 277714.0 128637.0 445560.0 -1.0 1276
1278 0 277672.0 128564.0 445440.0 -1.0 1277
1279 0 277597.0 128473.0 445380.0 -1.0 1278
1280 0 277585.0 128489.0 445320.0 -1.0 1279
1281 0 277586.0 128440.0 445260.0 -1.0 1280
1282 0 277591.0 128464.0 445200.0 -1.0 1281
1283 0 277512.0 128399.0 445140.0 -1.0 1282
1284 0 277575.0 128386.0 445080.0 -1.0 1283
1285 0 277543.0 128339.0 445020.0 -1.0 1284
1286 0 277538.0 128338.0 444960.0 -1.0 1285
1287 0 277525.0 128311.0 444900.0 -1.0 1286
1288 0 277580.0 128346.0 444840.0 -1.0 1287
1289 0 277543.0 128294.0 444780.0 -1.0 1288
1290 0 277556.0 128287.0 444720.0 -1.0 1289
1291 0 277526.0 128287.0 444660.0 -1.0 1290
1292 0 277536.0 128249.0 444600.0 -1.0 1291
1293 0 277598.0 128289.0 444540.0 -1.0 1292
1294 0 277673.0 128326.0 444480.0 -1.0 1293
1295 0 277706.0 128334.0 444420.0 -1.0 1294
1296 0 277615.0 128241.0 444360.0 -1.0 1295
1297 0 277674.0 128289.0 444300.0 -1.0 1296
1298 0 277580.0 128193.0 444240.0 -1.0 1297
1299 0 277711.0 128254.0 444180.0 -1.0 1298
1300 0 277676.0 128227.0 444120.0 -1.0 1299
1301 0 277714.0 128221.0 444060.0 -1.0 1300
1302 0 277707.0 128262.0 444000.0 -1.0 1301
1303 0 277662.0 128206.0 443940.0 -1.0 1302
1304 0 277694.0 128216.0 443880.0 -1.0 1303
1305 0 277692.0 128216.0 443820.0 -1.0 1304
1306 0 277690.0 128156.0 443760.0 -1.0 1305
1307 0 277626.0 128108.0 443700.0 -1.0 1306
1308 0 277681.0 128105.0 443640.0 -1.0 1307
1309 0 277674.0 128062.0 443580.0 -1.0 1308
1310 0 277658.0 128084.0 443520.0 -1.0 1309
1311 0 277685.0 128048.0 443460.0 -1.0 1310
1312 0 277662.0 128049.0 443400.0 -1.0 1311
1313 0 277735.0 128064.0 443340.0 -1.0 1312
1314 0 277735.0 128038.0 443280.0 -1.0 1313
1315 0 277649.0 127900.0 443220.0 -1.0 1314
1316 0 277736.0 127939.0 443160.0 -1.0 1315
1317 0 277648.0 127873.0 443100.0 -1.0 1316
1318 0 277643.0 127842.0 443040.0 -1.0 1317
1319 0 277754.0 127883.0 442980.0 -1.0 1318
1320 0 277800.0 127873.0 442920.0 -1.0 1319
1321 0 277782.0 127842.0 442860.0 -1.0 1320
1322 0 277762.0 127875.0 442800.0 -1.0 1321
1323 0 277766.0 127790.0 442740.0 -1.0 1322
1324 0 277787.0 127799.0 442680.0 -1.0 1323
1325 0 277830.0 127753.0 442620.0 -1.0 1324
1326 0 277806.0 127723.0 442560.0 -1.0 1325
1327 0 277837.0 127673.0 442500.0 -1.0 1326
1328 0 277846.0 127638.0 442440.0 -1.0 1327
1329 0 277854.0 127664.0 442380.0 -1.0 1328
1330 0 277876.0 127655.0 442320.0 -1.0 1329
1331 0 277812.0 127612.0 442260.0 -1.0 1330
1332 0 277891.0 127615.0 442200.0 -1.0 1331
1333 0 277851.0 127562.0 442140.0 -1.0 1332
1334 0 277984.0 127584.0 442080.0 -1.0 1333
1335 0 277936.0 127547.0 442020.0 -1.0 1334
1336 0 277925.0 127556.0 441960.0 -1.0 1335
1337 0 277912.0 127474.0 441900.0 -1.0 1336
1338 0 277969.0 127502.0 441840.0 -1.0 1337
1339 0 277904.0 127471.0 441780.0 -1.0 1338
1340 0 277969.0 127454.0 441720.0 -1.0 1339
1341 0 277896.0 127399.0 441660.0 -1.0 1340
1342 0 277961.0 127426.0 441600.0 -1.0 1341
1343 0 277922.0 127382.0 441540.0 -1.0 1342
1344 0 277994.0 127395.0 441480.0 -1.0 1343
1345 0 277986.0 127370.0 441420.0 -1.0 1344
1346 0 278004.0 127355.0 441360.0 -1.0 1345
1347 0 277988.0 127327.0 441300.0 -1.0 1346
1348 0 278049.0 127327.0 441240.0 -1.0 1347
1349 0 278058.0 127288.0 441180.0 -1.0 1348
1350 0 278053.0 127251.0 441120.0 -1.0 1349
1351 0 278117.0 127287.0 441060.0 -1.0 1350
1352 0 278126.0 127198.0 441000.0 -1.0 1351
1353 0 278123.0 127197.0 440940.0 -1.0 1352
1354 0 278160.0 127189.0 440880.0 -1.0 1353
1355 0 278132.0 127143.0 440820.0 -1.0 1354
1356 0 278105.0 127100.0 440760.0 -1.0 1355
1357 0 278162.0 127066.0 440700.0 -1.0 1356
1358 0 278059.0 127046.0 440640.0 -1.0 1357
1359 0 278153.0 126994.0 440580.0 -1.0 1358
1360 0 278117.0 127000.0 440520.0 -1.0 1359
1361 0 278216.0 126980.0 440460.0 -1.0 1360
1362 0 278165.0 126947.0 440400.0 -1.0 1361
1363 0 278183.0 126945.0 440340.0 -1.0 1362
1364 0 278218.0 126940.0 440280.0 -1.0 1363
1365 0 278212.0 126899.0 440220.0 -1.0 1364
1366 0 278239.0 126909.0 440160.0 -1.0 1365
1367 0 278232.0 126827.0 440100.0 -1.0 1366
1368 0 278291.0 126842.0 440040.0 -1.0 1367
1369 0 278346.0 126836.0 439980.0 -1.0 1368
1370 0 278341.0 126829.0 439920.0 -1.0 1369
1371 0 278313.0 126786.0 439860.0 -1.0 1370
1372 0 278296.0 126798.0 439800.0 -1.0 1371
1373 0 278248.0 126710.0 439740.0 -1.0 1372
1374 0 278300.0 126704.0 439680.0 -1.0 1373
1375 0 278302.0 126644.0 439620.0 -1.0 1374
1376 0 278298.0 126615.0 439560.0 -1.0 1375
1377 0 278344.0 126611.0 439500.0 -1.0 1376
1378 0 278270.0 126582.0 439440.0 -1.0 1377
1379 0 278342.0 126554.0 439380.0 -1.0 1378
1380 0 278283.0 126474.0 439320.0 -1.0 1379
1381 0 278315.0 126506.0 439260.0 -1.0 1380
1382 0 278365.0 126430.0 439200.0 -1.0 1381
1383 0 278369.0 126454.0 439140.0 -1.0 1382
1384 0 278320.0 126381.0 439080.0 -1.0 1383
1385 0 278415.0 126375.0 439020.0 -1.0 1384
1386 0 278433.0 126417.0 438960.0 -1.0 1385
1387 0 278412.0 126358.0 438900.0 -1.0 1386
1388 0 278354.0 126333.0 438840.0 -1.0 1387
1389 0 278363.0 126312.0 438780.0 -1.0 1388
1390 0 278323.0 126259.0 438720.0 -1.0 1389
1391 0 278352.0 126183.0 438660.0 -1.0 1390
1392 0 278296.0 126130.0 438600.0 -1.0 1391
1393 0 278349.0 126041.0 438540.0 -1.0 1392
1394 0 278372.0 126059.0 438480.0 -1.0 1393
1395 0 278314.0 126023.0 438420.0 -1.0 1394
1396 0 278315.0 126024.0 438360.0 -1.0 1395
1397 0 278287.0 125927.0 438300.0 -1.0 1396
1398 0 278331.0 125931.0 438240.0 -1.0 1397
1399 0 278347.0 125916.0 438180.0 -1.0 1398
1400 0 278344.0 125797.0 438120.0 -1.0 1399
1401 0 278311.0 125674.0 438060.0 -1.0 1400
1402 0 278337.0 125668.0 438000.0 -1.0 1401
1403 0 278349.0 125601.0 437940.0 -1.0 1402
1404 0 278363.0 125572.0 437880.0 -1.0 1403
1405 0 278339.0 125518.0 437820.0 -1.0 1404
1406 0 278397.0 125470.0 437760.0 -1.0 1405
1407 0 278323.0 125458.0 437700.0 -1.0 1406
1408 0 278343.0 125422.0 437640.0 -1.0 1407
1409 0 278404.0 125436.0 437580.0 -1.0 1408
1410 0 278359.0 125416.0 437520.0 -1.0 1409
1411 0 278401.0 125372.0 437460.0 -1.0 1410
1412 0 278442.0 125271.0 437400.0 -1.0 1411
1413 0 278452.0 125287.0 437340.0 -1.0 1412
1414 0 278492.0 125211.0 437280.0 -1.0 1413
1415 0 278499.0 125184.0 437220.0 -1.0 1414
1416 0 278454.0 125134.0 437160.0 -1.0 1415
1417 0 278530.0 125121.0 437100.0 -1.0 1416
1418 0 278456.0 125044.0 437040.0 -1.0 1417
1419 0 278539.0 125117.0 436980.0 -1.0 1418
1420 0 278410.0 125089.0 436920.0 -1.0 1419
1421 0 278404.0 125030.0 436860.0 -1.0 1420
1422 0 278484.0 125065.0 436800.0 -1.0 1421
1423 0 278460.0 125028.0 436740.0 -1.0 1422
1424 0 278449.0 125002.0 436680.0 -1.0 1423
1425 0 278387.0 124907.0 436620.0 -1.0 1424
1426 0 278405.0 124885.0 436560.0 -1.0 1425
1427 0 278370.0 124884.0 436500.0 -1.0 1426
1428 0 278435.0 124844.0 436440.0 -1.0 1427
1429 0 278418.0 124832.0 436380.0 -1.0 1428
1430 0 278384.0 124810.0 436320.0 -1.0 1429
1431 0 278397.0 124745.0 436260.0 -1.0 1430
1432 0 278388.0 124724.0 436200.0 -1.0 1431
1433 0 278419.0 124678.0 436140.0 -1.0 1432
1434 0 278411.0 124645.0 436080.0 -1.0 1433
1435 0 278366.0 124627.0 436020.0 -1.0 1434
1436 0 278411.0 124661.0 435960.0 -1.0 1435
1437 0 278372.0 124658.0 435900.0 -1.0 1436
1438 0 278355.0 124619.0 435840.0 -1.0 1437
1439 0 278301.0 124633.0 435780.0 -1.0 1438
1440 0 278359.0 124634.0 435720.0 -1.0 1439
1441 0 278288.0 124549.0 435660.0 -1.0 1440
1442 0 278282.0 124560.0 435600.0 -1.0 1441
1443 0 278292.0 124532.0 435540.0 -1.0 1442
1444 0 278238.0 124549.0 435480.0 -1.0 1443
1445 0 278169.0 124459.0 435420.0 -1.0 1444
1446 0 278237.0 124459.0 435360.0 -1.0 1445
1447 0 278151.0 124426.0 435300.0 -1.0 1446
1448 0 278201.0 124401.0 435240.0 -1.0 1447
1449 0 278148.0 124416.0 435180.0 -1.0 1448
1450 0 278252.0 124495.0 435120.0 -1.0 1449
1451 0 278191.0 124421.0 435060.0 -1.0 1450
1452 0 278181.0 124417.0 435000.0 -1.0 1451
1453 0 278118.0 124367.0 434940.0 -1.0 1452
1454 0 278105.0 124364.0 434880.0 -1.0 1453
1455 0 278104.0 124370.0 434820.0 -1.0 1454
1456 0 278100.0 124331.0 434760.0 -1.0 1455
1457 0 278067.0 124313.0 434700.0 -1.0 1456
1458 0 278032.0 124275.0 434640.0 -1.0 1457
1459 0 278039.0 124244.0 434580.0 -1.0 1458
1460 0 277991.0 124271.0 434520.0 -1.0 1459
1461 0 277995.0 124228.0 434460.0 -1.0 1460
1462 0 277749.0 124068.0 434400.0 -1.0 1461
1463 0 277941.0 124194.0 434340.0 -1.0 1462
1464 0 277852.0 124136.0 434280.0 -1.0 1463
1465 0 277874.0 124140.0 434220.0 -1.0 1464
1466 0 277866.0 124116.0 434160.0 -1.0 1465
1467 0 277896.0 124031.0 434100.0 -1.0 1466
1468 0 277802.0 124045.0 434040.0 -1.0 1467
1469 0 277826.0 124066.0 433980.0 -1.0 1468
1470 0 277809.0 124041.0 433920.0 -1.0 1469
1471 0 277843.0 124064.0 433860.0 -1.0 1470
1472 0 277795.0 124030.0 433800.0 -1.0 1471
1473 0 277782.0 123986.0 433740.0 -1.0 1472
1474 0 277793.0 123967.0 433680.0 -1.0 1473
1475 0 277696.0 123876.0 433620.0 -1.0 1474
1476 0 277765.0 123927.0 433560.0 -1.0 1475
1477 0 277749.0 123940.0 433500.0 -1.0 1476
1478 0 277797.0 123935.0 433440.0 -1.0 1477
1479 0 277735.0 123876.0 433380.0 -1.0 1478
1480 0 277717.0 123893.0 433320.0 -1.0 1479
1481 0 277694.0 123886.0 433260.0 -1.0 1480
1482 0 277700.0 123893.0 433200.0 -1.0 1481
1483 0 277646.0 123848.0 433140.0 -1.0 1482
1484 0 277694.0 123909.0 433080.0 -1.0 1483
1485 0 277670.0 123853.0 433020.0 -1.0 1484
1486 0 277661.0 123832.0 432960.0 -1.0 1485
1487 0 277644.0 123836.0 432900.0 -1.0 1486
1488 0 277609.0 123844.0 432840.0 -1.0 1487
1489 0 277557.0 123748.0 432780.0 -1.0 1488
1490 0 277641.0 123774.0 432720.0 -1.0 1489
1491 0 277668.0 123752.0 432660.0 -1.0 1490
1492 0 277640.0 123768.0 432600.0 -1.0 1491
1493 0 277635.0 123729.0 432540.0 -1.0 1492
1494 0 277648.0 123773.0 432480.0 -1.0 1493
1495 0 277652.0 123675.0 432420.0 -1.0 1494
1496 0 277684.0 123693.0 432360.0 -1.0 1495
1497 0 277636.0 123656.0 432300.0 -1.0 1496
1498 0 277665.0 123634.0 432240.0 -1.0 1497
1499 0 277657.0 123669.0 432180.0 -1.0 1498
1500 0 277591.0 123686.0 432120.0 -1.0 1499
1501 0 277653.0 123684.0 432060.0 -1.0 1500
1502 0 277605.0 123637.0 432000.0 -1.0 1501
1503 0 277599.0 123618.0 431940.0 -1.0 1502
1504 0 277641.0 123608.0 431880.0 -1.0 1503
1505 0 277686.0 123567.0 431820.0 -1.0 1504
1506 0 277750.0 123562.0 431760.0 -1.0 1505
1507 0 277738.0 123520.0 431700.0 -1.0 1506
1508 0 277702.0 123479.0 431640.0 -1.0 1507
1509 0 277758.0 123483.0 431580.0 -1.0 1508
1510 0 277799.0 123433.0 431520.0 -1.0 1509
1511 0 277745.0 123403.0 431460.0 -1.0 1510
1512 0 277816.0 123431.0 431400.0 -1.0 1511
1513 0 277728.0 123396.0 431340.0 -1.0 1512
1514 0 277803.0 123458.0 431280.0 -1.0 1513
1515 0 277812.0 123339.0 431220.0 -1.0 1514
1516 0 277825.0 123426.0 431160.0 -1.0 1515
1517 0 277852.0 123381.0 431100.0 -1.0 1516
1518 0 277796.0 123323.0 431040.0 -1.0 1517
1519 0 277807.0 123275.0 430980.0 -1.0 1518
1520 0 277879.0 123250.0 430920.0 -1.0 1519
1521 0 277862.0 123236.0 430860.0 -1.0 1520
1522 0 277832.0 123174.0 430800.0 -1.0 1521
1523 0 277777.0 123272.0 430740.0 -1.0 1522
1524 0 277781.0 123284.0 430680.0 -1.0 1523
1525 0 277773.0 123268.0 430620.0 -1.0 1524
1526 0 277729.0 123312.0 430560.0 -1.0 1525
1527 0 277715.0 123271.0 430500.0 -1.0 1526
1528 0 277737.0 123263.0 430440.0 -1.0 1527
1529 0 277821.0 123249.0 430380.0 -1.0 1528
1530 0 277820.0 123229.0 430320.0 -1.0 1529
1531 0 277760.0 123189.0 430260.0 -1.0 1530
1532 0 277848.0 123161.0 430200.0 -1.0 1531
1533 0 277825.0 123095.0 430140.0 -1.0 1532
1534 0 277813.0 123109.0 430080.0 -1.0 1533
1535 0 277767.0 123118.0 430020.0 -1.0 1534
1536 0 277787.0 123087.0 429960.0 -1.0 1535
1537 0 277736.0 122981.0 429900.0 -1.0 1536
1538 0 277702.0 122986.0 429840.0 -1.0 1537
1539 0 277739.0 123028.0 429780.0 -1.0 1538
1540 0 277668.0 122955.0 429720.0 -1.0 1539
1541 0 277764.0 122987.0 429660.0 -1.0 1540
1542 0 277685.0 122925.0 429600.0 -1.0 1541
1543 0 277730.0 122922.0 429540.0 -1.0 1542
1544 0 277722.0 122887.0 429480.0 -1.0 1543
1545 0 277752.0 122899.0 429420.0 -1.0 1544
1546 0 277700.0 122840.0 429360.0 -1.0 1545
1547 0 277742.0 122869.0 429300.0 -1.0 1546
1548 0 277798.0 122804.0 429240.0 -1.0 1547
1549 0 277807.0 122799.0 429180.0 -1.0 1548
1550 0 277837.0 122772.0 429120.0 -1.0 1549
1551 0 277830.0 122804.0 429060.0 -1.0 1550
1552 0 277854.0 122751.0 429000.0 -1.0 1551
1553 0 277861.0 122733.0 428940.0 -1.0 1552
1554 0 277916.0 122668.0 428880.0 -1.0 1553
1555 0 277971.0 122663.0 428820.0 -1.0 1554
1556 0 277931.0 122608.0 428760.0 -1.0 1555
1557 0 277915.0 122538.0 428700.0 -1.0 1556
1558 0 277934.0 122468.0 428640.0 -1.0 1557
1559 0 277902.0 122436.0 428580.0 -1.0 1558
1560 0 277906.0 122449.0 428520.0 -1.0 1559
1561 0 277835.0 122356.0 428460.0 -1.0 1560
1562 0 277889.0 122368.0 428400.0 -1.0 1561
1563 0 277869.0 122343.0 428340.0 -1.0 1562
1564 0 277904.0 122321.0 428280.0 -1.0 1563
1565 0 277843.0 122274.0 428220.0 -1.0 1564
1566 0 277976.0 122245.0 428160.0 -1.0 1565
1567 0 277854.0 122185.0 428100.0 -1.0 1566
1568 0 277909.0 122193.0 428040.0 -1.0 1567
1569 0 277922.0 122133.0 427980.0 -1.0 1568
1570 0 277978.0 122170.0 427920.0 -1.0 1569
1571 0 277982.0 122184.0 427860.0 -1.0 1570
1572 0 277996.0 122078.0 427800.0 -1.0 1571
1573 0 278011.0 122055.0 427740.0 -1.0 1572
1574 0 278002.0 122033.0 427680.0 -1.0 1573
1575 0 278050.0 122072.0 427620.0 -1.0 1574
1576 0 278094.0 122093.0 427560.0 -1.0 1575
1577 0 278081.2 122061.1 427500.0 -1.0 1576
1578 0 278100.0 122017.0 427440.0 -1.0 1577
1579 0 278226.0 121982.0 427380.0 -1.0 1578
1580 0 278224.0 121956.0 427320.0 -1.0 1579
1581 0 278202.0 121865.0 427260.0 -1.0 1580
1582 0 278116.0 121828.0 427200.0 -1.0 1581
1583 0 278143.0 121878.0 427140.0 -1.0 1582
1584 0 278068.0 121977.0 427080.0 -1.0 1583
1585 0 278007.0 122054.0 427020.0 -1.0 1584
1586 0 278062.0 122007.0 426960.0 -1.0 1585
1587 0 278053.0 121989.0 426900.0 -1.0 1586
1588 0 278065.0 121999.0 426840.0 -1.0 1587
1589 0 278066.0 121963.0 426780.0 -1.0 1588
1590 0 278071.0 121901.0 426720.0 -1.0 1589
1591 0 278080.0 121920.0 426660.0 -1.0 1590
1592 0 278076.0 121909.0 426600.0 -1.0 1591
1593 0 278055.0 121909.0 426540.0 -1.0 1592
1594 0 278060.0 121918.0 426480.0 -1.0 1593
1595 0 278078.0 121882.0 426420.0 -1.0 1594
1596 0 278070.0 121849.0 426360.0 -1.0 1595
1597 0 278062.0 121826.0 426300.0 -1.0 1596
1598 0 278026.0 121816.0 426240.0 -1.0 1597
1599 0 278082.0 121807.0 426180.0 -1.0 1598
1600 0 278020.0 121773.0 426120.0 -1.0 1599
1601 0 278011.0 121771.0 426060.0 -1.0 1600
1602 0 277965.0 121686.0 426000.0 -1.0 1601
1603 0 277960.0 121691.0 425940.0 -1.0 1602
1604 0 277952.0 121681.0 425880.0 -1.0 1603
1605 0 277960.0 121649.0 425820.0 -1.0 1604
1606 0 277956.0 121625.0 425760.0 -1.0 1605
1607 0 277963.0 121578.0 425700.0 -1.0 1606
1608 0 277964.0 121592.0 425640.0 -1.0 1607
1609 0 277938.0 121466.0 425580.0 -1.0 1608
1610 0 277919.0 121445.0 425520.0 -1.0 1609
1611 0 277846.0 121351.0 425460.0 -1.0 1610
1612 0 277813.0 121330.0 425400.0 -1.0 1611
1613 0 277755.0 121297.0 425340.0 -1.0 1612
1614 0 277758.0 121258.0 425280.0 -1.0 1613
1615 0 277724.0 121251.0 425220.0 -1.0 1614
1616 0 277728.0 121275.0 425160.0 -1.0 1615
1617 0 277686.0 121263.0 425100.0 -1.0 1616
1618 0 277670.0 121253.0 425040.0 -1.0 1617
1619 0 277650.0 121254.0 424980.0 -1.0 1618
1620 0 277573.0 121174.0 424920.0 -1.0 1619
1621 0 277629.0 121261.0 424860.0 -1.0 1620
1622 0 277513.0 121160.0 424800.0 -1.0 1621
1623 0 277510.0 121157.0 424740.0 -1.0 1622
1624 0 277547.0 121125.0 424680.0 -1.0 1623
1625 0 277517.0 121134.0 424620.0 -1.0 1624
1626 0 277503.0 121109.0 424560.0 -1.0 1625
1627 0 277495.0 121072.0 424500.0 -1.0 1626
1628 0 277526.0 121051.0 424440.0 -1.0 1627
1629 0 277497.0 121006.0 424380.0 -1.0 1628
1630 0 277497.0 121024.0 424320.0 -1.0 1629
1631 0 277430.0 120961.0 424260.0 -1.0 1630
1632 0 277433.0 120973.0 424200.0 -1.0 1631
1633 0 277430.0 120926.0 424140.0 -1.0 1632
1634 0 277435.0 120901.0 424080.0 -1.0 1633
1635 0 277407.0 120901.0 424020.0 -1.0 1634
1636 0 277375.0 120859.0 423960.0 -1.0 1635
1637 0 277346.0 120812.0 423900.0 -1.0 1636
1638 0 277297.0 120724.0 423840.0 -1.0 1637
1639 0 277299.0 120728.0 423780.0 -1.0 1638
1640 0 277310.0 120749.0 423720.0 -1.0 1639
1641 0 277217.0 120738.0 423660.0 -1.0 1640
1642 0 277266.0 120755.0 423600.0 -1.0 1641
1643 0 277267.0 120714.0 423540.0 -1.0 1642
1644 0 277257.0 120777.0 423480.0 -1.0 1643
1645 0 277206.0 120685.0 423420.0 -1.0 1644
1646 0 277250.0 120734.0 423360.0 -1.0 1645
1647 0 277280.0 120679.0 423300.0 -1.0 1646
1648 0 277281.0 120647.0 423240.0 -1.0 1647
1649 0 277308.0 120626.0 423180.0 -1.0 1648
1650 0 277266.0 120635.0 423120.0 -1.0 1649
1651 0 277278.0 120640.0 423060.0 -1.0 1650
1652 0 277279.0 120558.0 423000.0 -1.0 1651
1653 0 277320.0 120545.0 422940.0 -1.0 1652
1654 0 277286.0 120488.0 422880.0 -1.0 1653
1655 0 277287.0 120518.0 422820.0 -1.0 1654
1656 0 277317.0 120501.0 422760.0 -1.0 1655
1657 0 277308.0 120495.0 422700.0 -1.0 1656
1658 0 277256.0 120443.0 422640.0 -1.0 1657
1659 0 277305.0 120397.0 422580.0 -1.0 1658
1660 0 277249.0 120382.0 422520.0 -1.0 1659
1661 0 277253.0 120416.0 422460.0 -1.0 1660
1662 0 277294.0 120393.0 422400.0 -1.0 1661
1663 0 277304.0 120344.0 422340.0 -1.0 1662
1664 0 277238.0 120323.0 422280.0 -1.0 1663
1665 0 277282.0 120328.0 422220.0 -1.0 1664
1666 0 277342.0 120247.0 422160.0 -1.0 1665
1667 0 277244.0 120249.0 422100.0 -1.0 1666
1668 0 277254.0 120248.0 422040.0 -1.0 1667
1669 0 277226.0 120222.0 421980.0 -1.0 1668
1670 0 277230.0 120252.0 421920.0 -1.0 1669
1671 0 277222.0 120213.0 421860.0 -1.0 1670
1672 0 277214.0 120202.0 421800.0 -1.0 1671
1673 0 277314.0 120206.0 421740.0 -1.0 1672
1674 0 277335.0 120132.0 421680.0 -1.0 1673
1675 0 277384.0 120149.0 421620.0 -1.0 1674
1676 0 277428.0 120056.0 421560.0 -1.0 1675
1677 0 277437.0 120082.0 421500.0 -1.0 1676
1678 0 277500.0 120056.0 421440.0 -1.0 1677
1679 0 277514.0 120063.0 421380.0 -1.0 1678
1680 0 277519.0 120034.0 421320.0 -1.0 1679
1681 0 277612.0 120026.0 421260.0 -1.0 1680
1682 0 277608.0 119968.0 421200.0 -1.0 1681
1683 0 277604.0 119958.0 421140.0 -1.0 1682
1684 0 277605.0 119898.0 421080.0 -1.0 1683
1685 0 277621.0 119894.0 421020.0 -1.0 1684
1686 0 277650.0 119893.0 420960.0 -1.0 1685
1687 0 277666.0 119851.0 420900.0 -1.0 1686
1688 0 277645.0 119825.0 420840.0 -1.0 1687
1689 0 277693.0 119804.0 420780.0 -1.0 1688
1690 0 277648.0 119740.0 420720.0 -1.0 1689
1691 0 277671.0 119777.0 420660.0 -1.0 1690
1692 0 277722.0 119758.0 420600.0 -1.0 1691
1693 0 277741.0 119699.0 420540.0 -1.0 1692
1694 0 277751.0 119716.0 420480.0 -1.0 1693
1695 0 277782.0 119706.0 420420.0 -1.0 1694
1696 0 277778.0 119644.0 420360.0 -1.0 1695
1697 0 277825.0 119659.0 420300.0 -1.0 1696
1698 0 277804.0 119617.0 420240.0 -1.0 1697
1699 0 277812.0 119553.0 420180.0 -1.0 1698
1700 0 277811.0 119563.0 420120.0 -1.0 1699
1701 0 277853.0 119548.0 420060.0 -1.0 1700
1702 0 277832.0 119544.0 420000.0 -1.0 1701
1703 0 277795.0 119498.0 419940.0 -1.0 1702
1704 0 277843.0 119498.0 419880.0 -1.0 1703
1705 0 277861.0 119442.0 419820.0 -1.0 1704
1706 0 277853.0 119420.0 419760.0 -1.0 1705
1707 0 277874.0 119353.0 419700.0 -1.0 1706
1708 0 277830.0 119288.0 419640.0 -1.0 1707
1709 0 277841.0 119299.0 419580.0 -1.0 1708
1710 0 277852.0 119221.0 419520.0 -1.0 1709
1711 0 277849.0 119169.0 419460.0 -1.0 1710
1712 0 277819.0 119162.0 419400.0 -1.0 1711
1713 0 277852.0 119063.0 419340.0 -1.0 1712
1714 0 277798.0 119031.0 419280.0 -1.0 1713
1715 0 277807.0 118940.0 419220.0 -1.0 1714
1716 0 277784.0 118894.0 419160.0 -1.0 1715
1717 0 277701.0 118831.0 419100.0 -1.0 1716
1718 0 277754.0 118804.0 419040.0 -1.0 1717
1719 0 277758.0 118782.0 418980.0 -1.0 1718
1720 0 277727.0 118729.0 418920.0 -1.0 1719
1721 0 277846.0 118792.0 418860.0 -1.0 1720
1722 0 277774.0 118749.0 418800.0 -1.0 1721
1723 0 277668.0 118437.0 418740.0 -1.0 1722
1724 0 277714.0 118743.0 418500.0 -1.0 1723
1725 0 277751.0 118686.0 418440.0 -1.0 1724
1726 0 277812.0 118745.0 418380.0 -1.0 1725
1727 0 277822.0 118753.0 418320.0 -1.0 1726
1728 0 277725.0 118636.0 418260.0 -1.0 1727
1729 0 277804.0 118742.0 418200.0 -1.0 1728
1730 0 277784.0 118728.0 418140.0 -1.0 1729
1731 0 277786.0 118763.0 418080.0 -1.0 1730
1732 0 277803.0 118754.0 418020.0 -1.0 1731
1733 0 277781.0 118658.0 417960.0 -1.0 1732
1734 0 277809.0 118760.0 417900.0 -1.0 1733
1735 0 277758.0 118615.0 417840.0 -1.0 1734
1736 0 277818.0 118690.0 417780.0 -1.0 1735
1737 0 277787.0 118641.0 417720.0 -1.0 1736
1738 0 277812.0 118660.0 417660.0 -1.0 1737
1739 0 277849.0 118670.0 417600.0 -1.0 1738
1740 0 277812.0 118658.0 417540.0 -1.0 1739
1741 0 277852.0 118671.0 417480.0 -1.0 1740
1742 0 277847.0 118640.0 417420.0 -1.0 1741
1743 0 277856.0 118645.0 417360.0 -1.0 1742
1744 0 277881.0 118694.0 417240.0 -1.0 1743
1745 0 277884.0 118646.0 417180.0 -1.0 1744
1746 0 277780.0 118583.0 417120.0 -1.0 1745
1747 0 277904.0 118602.0 417060.0 -1.0 1746
1748 0 277919.0 118705.0 416940.0 -1.0 1747
1749 0 277830.0 118598.0 416880.0 -1.0 1748
1750 0 277939.0 118624.0 416820.0 -1.0 1749
1751 0 277881.0 118566.0 416760.0 -1.0 1750
1752 0 277854.0 118579.0 416700.0 -1.0 1751
1753 0 277875.0 118541.0 416640.0 -1.0 1752
1754 0 277826.0 118545.0 416580.0 -1.0 1753
1755 0 277849.0 118575.0 416520.0 -1.0 1754
1756 0 277839.0 118526.0 416460.0 -1.0 1755
1757 0 277815.0 118494.0 416400.0 -1.0 1756
1758 0 277862.0 118522.0 416340.0 -1.0 1757
1759 0 277891.0 118521.0 416280.0 -1.0 1758
1760 0 277862.0 118503.0 416220.0 -1.0 1759
1761 0 277941.0 118493.0 416160.0 -1.0 1760
1762 0 277930.0 118477.0 416100.0 -1.0 1761
1763 0 277924.0 118438.0 416040.0 -1.0 1762
1764 0 277927.0 118377.0 415980.0 -1.0 1763
1765 0 277896.0 118309.0 415920.0 -1.0 1764
1766 0 277938.0 118369.0 415860.0 -1.0 1765
1767 0 277923.0 118337.0 415800.0 -1.0 1766
1768 0 277891.0 118318.0 415740.0 -1.0 1767
1769 0 277932.0 118365.0 415680.0 -1.0 1768
1770 0 277922.0 118322.0 415620.0 -1.0 1769
1771 0 277982.0 118313.0 415560.0 -1.0 1770
1772 0 277898.0 118296.0 415500.0 -1.0 1771
1773 0 277982.0 118314.0 415440.0 -1.0 1772
1774 0 277927.0 118316.0 415380.0 -1.0 1773
1775 0 277954.0 118333.0 415320.0 -1.0 1774
1776 0 277926.0 118298.0 415260.0 -1.0 1775
1777 0 277946.0 118312.0 415200.0 -1.0 1776
1778 0 277959.0 118285.0 415140.0 -1.0 1777
1779 0 277974.0 118310.0 415080.0 -1.0 1778
1780 0 278022.0 118338.0 415020.0 -1.0 1779
1781 0 277987.0 118277.0 414960.0 -1.0 1780
1782 0 278028.0 118344.0 414900.0 -1.0 1781
1783 0 277998.0 118311.0 414840.0 -1.0 1782
1784 0 277952.0 118243.0 414780.0 -1.0 1783
1785 0 278029.0 118336.0 414720.0 -1.0 1784
1786 0 277998.0 118319.0 414660.0 -1.0 1785
1787 0 277958.0 118320.0 414600.0 -1.0 1786
1788 0 278065.0 118323.0 414540.0 -1.0 1787
1789 0 278037.0 118362.0 414480.0 -1.0 1788
1790 0 278022.0 118313.0 414420.0 -1.0 1789
1791 0 278024.0 118309.0 414360.0 -1.0 1790
1792 0 278100.0 118377.0 414300.0 -1.0 1791
1793 0 278028.0 118314.0 414240.0 -1.0 1792
1794 0 278073.0 118354.0 414180.0 -1.0 1793
1795 0 277979.0 118364.0 414120.0 -1.0 1794
1796 0 278039.0 118335.0 414060.0 -1.0 1795
1797 0 278088.0 118348.0 414000.0 -1.0 1796
1798 0 278036.0 118316.0 413940.0 -1.0 1797
1799 0 278065.0 118370.0 413880.0 -1.0 1798
1800 0 278070.0 118375.0 413820.0 -1.0 1799
1801 0 278025.0 118387.0 413760.0 -1.0 1800
1802 0 278004.0 118402.0 413700.0 -1.0 1801
1803 0 278016.0 118407.0 413640.0 -1.0 1802
1804 0 278048.0 118399.0 413580.0 -1.0 1803
1805 0 278005.0 118382.0 413520.0 -1.0 1804
1806 0 278016.0 118390.0 413460.0 -1.0 1805
1807 0 278030.0 118360.0 413400.0 -1.0 1806
1808 0 278007.0 118320.0 413340.0 -1.0 1807
1809 0 277948.0 118358.0 413280.0 -1.0 1808
1810 0 277982.0 118415.0 413220.0 -1.0 1809
1811 0 277994.0 118436.0 413160.0 -1.0 1810
1812 0 277967.0 118442.0 413100.0 -1.0 1811
1813 0 277982.0 118451.0 413040.0 -1.0 1812
1814 0 277916.0 118457.0 412980.0 -1.0 1813
1815 0 277954.0 118434.0 412920.0 -1.0 1814
1816 0 277953.0 118474.0 412860.0 -1.0 1815
1817 0 277926.0 118465.0 412800.0 -1.0 1816
1818 0 277856.0 118451.0 412740.0 -1.0 1817
1819 0 277901.0 118503.0 412680.0 -1.0 1818
1820 0 277808.0 118553.0 412620.0 -1.0 1819
1821 0 277791.0 118621.0 412560.0 -1.0 1820
1822 0 277824.0 118634.0 412500.0 -1.0 1821
1823 0 277780.0 118565.0 412440.0 -1.0 1822
1824 0 277778.0 118549.0 412380.0 -1.0 1823
1825 0 277723.0 118587.0 412320.0 -1.0 1824
1826 0 277753.0 118589.0 412260.0 -1.0 1825
1827 0 277634.0 118507.0 412200.0 -1.0 1826
1828 0 277615.0 118534.0 412140.0 -1.0 1827
1829 0 277609.0 118505.0 412080.0 -1.0 1828
1830 0 277608.0 118483.0 412020.0 -1.0 1829
1831 0 277621.0 118547.0 411960.0 -1.0 1830
1832 0 277547.0 118474.0 411900.0 -1.0 1831
1833 0 277577.0 118514.0 411840.0 -1.0 1832
1834 0 277505.0 118443.0 411780.0 -1.0 1833
1835 0 277486.0 118491.0 411720.0 -1.0 1834
1836 0 277453.0 118461.0 411660.0 -1.0 1835
1837 0 277456.0 118432.0 411600.0 -1.0 1836
1838 0 277485.0 118517.0 411540.0 -1.0 1837
1839 0 277406.0 118469.0 411480.0 -1.0 1838
1840 0 277482.0 118467.0 411420.0 -1.0 1839
1841 0 277476.0 118483.0 411360.0 -1.0 1840
1842 0 277454.0 118400.0 411300.0 -1.0 1841
1843 0 277461.0 118452.0 411240.0 -1.0 1842
1844 0 277468.0 118496.0 411180.0 -1.0 1843
1845 0 277413.0 118487.0 411120.0 -1.0 1844
1846 0 277497.0 118539.0 411060.0 -1.0 1845
1847 0 277384.0 118365.0 411000.0 -1.0 1846
1848 0 277350.0 118388.0 410940.0 -1.0 1847
1849 0 277335.0 118351.0 410880.0 -1.0 1848
1850 0 277368.0 118364.0 410820.0 -1.0 1849
1851 0 277375.0 118306.0 410760.0 -1.0 1850
1852 0 277344.0 118284.0 410700.0 -1.0 1851
1853 0 277337.0 118288.0 410640.0 -1.0 1852
1854 0 277342.0 118288.0 410580.0 -1.0 1853
1855 0 277382.0 118248.0 410520.0 -1.0 1854
1856 0 277344.0 118236.0 410460.0 -1.0 1855
1857 0 277369.0 118246.0 410400.0 -1.0 1856
1858 0 277348.0 118219.0 410340.0 -1.0 1857
1859 0 277394.0 118198.0 410280.0 -1.0 1858
1860 0 277323.0 118148.0 410220.0 -1.0 1859
1861 0 277336.0 118133.0 410160.0 -1.0 1860
1862 0 277329.0 118130.0 410100.0 -1.0 1861
1863 0 277340.0 118101.0 410040.0 -1.0 1862
1864 0 277402.0 118152.0 409980.0 -1.0 1863
1865 0 277405.0 118133.0 409920.0 -1.0 1864
1866 0 277451.0 118192.0 409860.0 -1.0 1865
1867 0 277401.0 118119.0 409800.0 -1.0 1866
1868 0 277398.0 118115.0 409740.0 -1.0 1867
1869 0 277390.0 118139.0 409680.0 -1.0 1868
1870 0 277350.0 118089.0 409620.0 -1.0 1869
1871 0 277386.0 118158.0 409560.0 -1.0 1870
1872 0 277385.0 118000.0 409500.0 -1.0 1871
1873 0 277388.0 118035.0 409440.0 -1.0 1872
1874 0 277392.0 117962.0 409380.0 -1.0 1873
1875 0 277396.0 117982.0 409320.0 -1.0 1874
1876 0 277368.0 117968.0 409260.0 -1.0 1875
1877 0 277342.0 117924.0 409200.0 -1.0 1876
1878 0 277407.0 117912.0 409140.0 -1.0 1877
1879 0 277361.0 117899.0 409080.0 -1.0 1878
1880 0 277416.0 117950.0 409020.0 -1.0 1879
1881 0 277380.0 117893.0 408960.0 -1.0 1880
1882 0 277405.0 117941.0 408900.0 -1.0 1881
1883 0 277371.0 117923.0 408840.0 -1.0 1882
1884 0 277370.0 117912.0 408780.0 -1.0 1883
1885 0 277398.0 117917.0 408720.0 -1.0 1884
1886 0 277362.0 117892.0 408660.0 -1.0 1885
1887 0 277414.0 117884.0 408600.0 -1.0 1886
1888 0 277420.0 117839.0 408540.0 -1.0 1887
1889 0 277397.0 117861.0 408480.0 -1.0 1888
1890 0 277504.0 117890.0 408420.0 -1.0 1889
1891 0 277458.0 117807.0 408360.0 -1.0 1890
1892 0 277478.0 117807.0 408300.0 -1.0 1891
1893 0 277437.0 117742.0 408240.0 -1.0 1892
1894 0 277430.0 117753.0 408180.0 -1.0 1893
1895 0 277433.0 117749.0 408120.0 -1.0 1894
1896 0 277433.0 117715.0 408060.0 -1.0 1895
1897 0 277423.0 117670.0 408000.0 -1.0 1896
1898 0 277445.0 117637.0 407940.0 -1.0 1897
1899 0 277406.0 117669.0 407880.0 -1.0 1898
1900 0 277399.0 117637.0 407820.0 -1.0 1899
1901 0 277405.0 117604.0 407760.0 -1.0 1900
1902 0 277433.0 117633.0 407700.0 -1.0 1901
1903 0 277368.0 117555.0 407640.0 -1.0 1902
1904 0 277320.0 117464.0 407580.0 -1.0 1903
1905 0 277412.0 117548.0 407520.0 -1.0 1904
1906 0 277388.0 117517.0 407460.0 -1.0 1905
1907 0 277310.0 117520.0 407400.0 -1.0 1906
1908 0 277387.0 117499.0 407340.0 -1.0 1907
1909 0 277344.0 117537.0 407280.0 -1.0 1908
1910 0 277345.0 117447.0 407220.0 -1.0 1909
1911 0 277396.0 117454.0 407160.0 -1.0 1910
1912 0 277331.0 117429.0 407100.0 -1.0 1911
1913 0 277367.0 117411.0 407040.0 -1.0 1912
1914 0 277366.0 117384.0 406980.0 -1.0 1913
1915 0 277392.0 117370.0 406920.0 -1.0 1914
1916 0 277350.0 117323.0 406860.0 -1.0 1915
1917 0 277419.0 117400.0 406800.0 -1.0 1916
1918 0 277348.0 117287.0 406740.0 -1.0 1917
1919 0 277400.0 117380.0 406680.0 -1.0 1918
1920 0 277412.0 117320.0 406620.0 -1.0 1919
1921 0 277376.0 117287.0 406560.0 -1.0 1920
1922 0 277398.0 117279.0 406500.0 -1.0 1921
1923 0 277254.0 117108.0 406440.0 -1.0 1922
1924 0 277425.0 117326.0 406380.0 -1.0 1923
1925 0 277412.0 117304.0 406320.0 -1.0 1924
1926 0 277370.0 117216.0 406260.0 -1.0 1925
1927 0 277370.0 117253.0 406200.0 -1.0 1926
1928 0 277372.0 117265.0 406140.0 -1.0 1927
1929 0 277345.0 117204.0 406080.0 -1.0 1928
1930 0 277410.0 117181.0 406020.0 -1.0 1929
1931 0 277397.0 117185.0 405960.0 -1.0 1930
1932 0 277392.0 117098.0 405900.0 -1.0 1931
1933 0 277410.0 117148.0 405840.0 -1.0 1932
1934 0 277350.0 117123.0 405780.0 -1.0 1933
1935 0 277411.0 117135.0 405720.0 -1.0 1934
1936 0 277362.0 117095.0 405660.0 -1.0 1935
1937 0 277431.0 117137.0 405600.0 -1.0 1936
1938 0 277345.0 117086.0 405540.0 -1.0 1937
1939 0 277422.0 117125.0 405480.0 -1.0 1938
1940 0 277284.0 117015.0 405420.0 -1.0 1939
1941 0 277359.0 117042.0 405360.0 -1.0 1940
1942 0 277431.0 117075.0 405300.0 -1.0 1941
1943 0 277390.0 117052.0 405240.0 -1.0 1942
1944 0 277293.0 117008.0 405180.0 -1.0 1943
1945 0 277279.0 116958.0 405120.0 -1.0 1944
1946 0 277279.0 116944.0 405060.0 -1.0 1945
1947 0 277218.0 116881.0 405000.0 -1.0 1946
1948 0 277300.0 116931.0 404940.0 -1.0 1947
1949 0 277196.0 116831.0 404880.0 -1.0 1948
1950 0 277293.0 116921.0 404820.0 -1.0 1949
1951 0 277254.0 116903.0 404760.0 -1.0 1950
1952 0 277262.0 116859.0 404700.0 -1.0 1951
1953 0 277145.0 116789.0 404640.0 -1.0 1952
1954 0 277271.0 116803.0 404580.0 -1.0 1953
1955 0 277248.0 116740.0 404520.0 -1.0 1954
1956 0 277194.0 116769.0 404460.0 -1.0 1955
1957 0 277200.0 116718.0 404400.0 -1.0 1956
1958 0 277190.0 116700.0 404340.0 -1.0 1957
1959 0 277202.0 116671.0 404280.0 -1.0 1958
1960 0 277206.0 116691.0 404220.0 -1.0 1959
1961 0 277184.0 116657.0 404160.0 -1.0 1960
1962 0 277175.0 116649.0 404100.0 -1.0 1961
1963 0 277139.0 116744.0 404040.0 -1.0 1962
1964 0 277153.0 116660.0 403980.0 -1.0 1963
1965 0 277137.0 116735.0 403920.0 -1.0 1964
1966 0 277156.0 116618.0 403860.0 -1.0 1965
1967 0 277181.0 116661.0 403800.0 -1.0 1966
1968 0 277212.0 116667.0 403740.0 -1.0 1967
1969 0 277205.0 116627.0 403680.0 -1.0 1968
1970 0 277239.0 116681.0 403620.0 -1.0 1969
1971 0 277261.0 116675.0 403560.0 -1.0 1970
1972 0 277204.0 116629.0 403500.0 -1.0 1971
1973 0 277235.0 116671.0 403440.0 -1.0 1972
1974 0 277198.0 116617.0 403380.0 -1.0 1973
1975 0 277269.0 116720.0 403320.0 -1.0 1974
1976 0 277284.0 116701.0 403260.0 -1.0 1975
1977 0 277255.0 116670.0 403200.0 -1.0 1976
1978 0 277309.0 116680.0 403140.0 -1.0 1977
1979 0 277262.0 116662.0 403080.0 -1.0 1978
1980 0 277208.0 116711.0 403020.0 -1.0 1979
1981 0 277211.0 116667.0 402960.0 -1.0 1980
1982 0 277145.0 116626.0 402900.0 -1.0 1981
1983 0 277105.0 116593.0 402840.0 -1.0 1982
1984 0 277150.0 116677.0 402780.0 -1.0 1983
1985 0 277152.0 116674.0 402720.0 -1.0 1984
1986 0 277219.0 116750.0 402660.0 -1.0 1985
1987 0 277215.0 116704.0 402600.0 -1.0 1986
1988 0 277277.0 116712.0 402540.0 -1.0 1987
1989 0 277206.0 116652.0 402480.0 -1.0 1988
1990 0 277324.0 116717.0 402420.0 -1.0 1989
1991 0 277291.0 116729.0 402300.0 -1.0 1990
1992 0 277299.0 116706.0 402240.0 -1.0 1991
1993 0 277274.0 116741.0 402180.0 -1.0 1992
1994 0 277313.0 116689.0 402120.0 -1.0 1993
1995 0 277364.0 116726.0 402060.0 -1.0 1994
1996 0 277324.0 116716.0 402000.0 -1.0 1995
1997 0 277333.0 116759.0 401940.0 -1.0 1996
1998 0 277308.0 116829.0 401880.0 -1.0 1997
1999 0 277274.0 116786.0 401820.0 -1.0 1998
2000 0 277311.0 116827.0 401760.0 -1.0 1999
2001 0 277288.0 116804.0 401700.0 -1.0 2000
2002 0 277279.0 116817.0 401640.0 -1.0 2001
2003 0 277271.0 116782.0 401580.0 -1.0 2002
2004 0 277331.0 116775.0 401520.0 -1.0 2003
2005 0 277318.0 116787.0 401460.0 -1.0 2004
2006 0 277298.0 116743.0 401400.0 -1.0 2005
2007 0 277235.0 116718.0 401340.0 -1.0 2006
2008 0 277254.0 116809.0 401280.0 -1.0 2007
2009 0 277180.0 116792.0 401220.0 -1.0 2008
2010 0 277187.0 116846.0 401160.0 -1.0 2009
2011 0 277160.0 116807.0 401100.0 -1.0 2010
2012 0 277133.0 116794.0 401040.0 -1.0 2011
2013 0 277159.0 116836.0 400980.0 -1.0 2012
2014 0 277097.0 116807.0 400920.0 -1.0 2013
2015 0 277098.0 116863.0 400860.0 -1.0 2014
2016 0 277114.0 116847.0 400800.0 -1.0 2015
2017 0 277097.0 116839.0 400740.0 -1.0 2016
2018 0 277000.0 116741.0 400680.0 -1.0 2017
2019 0 277130.0 116813.0 400620.0 -1.0 2018
2020 0 277060.0 116817.0 400560.0 -1.0 2019
2021 0 277065.0 116697.0 400500.0 -1.0 2020
2022 0 277057.0 116731.0 400440.0 -1.0 2021
2023 0 277089.0 116791.0 400380.0 -1.0 2022
2024 0 277088.0 116732.0 400320.0 -1.0 2023
2025 0 277134.0 116747.0 400260.0 -1.0 2024
2026 0 277132.0 116755.0 400200.0 -1.0 2025
2027 0 277128.0 116733.0 400140.0 -1.0 2026
2028 0 277114.0 116693.0 400080.0 -1.0 2027
2029 0 277073.0 116675.0 400020.0 -1.0 2028
2030 0 277124.0 116680.0 399960.0 -1.0 2029
2031 0 277112.0 116688.0 399900.0 -1.0 2030
2032 0 277038.0 116682.0 399840.0 -1.0 2031
2033 0 277028.0 116575.0 399780.0 -1.0 2032
2034 0 277018.0 116684.0 399720.0 -1.0 2033
2035 0 277094.0 116724.0 399660.0 -1.0 2034
2036 0 276967.0 116663.0 399600.0 -1.0 2035
2037 0 276980.0 116639.0 399540.0 -1.0 2036
2038 0 276954.0 116636.0 399480.0 -1.0 2037
2039 0 276974.0 116644.0 399420.0 -1.0 2038
2040 0 276943.0 116593.0 399360.0 -1.0 2039
2041 0 276968.0 116638.0 399300.0 -1.0 2040
2042 0 276915.0 116572.0 399240.0 -1.0 2041
2043 0 276932.0 116543.0 399180.0 -1.0 2042
2044 0 276912.0 116576.0 399120.0 -1.0 2043
2045 0 276936.0 116556.0 399060.0 -1.0 2044
2046 0 276856.0 116555.0 399000.0 -1.0 2045
2047 0 276961.0 116571.0 398940.0 -1.0 2046
2048 0 276906.0 116539.0 398880.0 -1.0 2047
2049 0 276873.0 116551.0 398820.0 -1.0 2048
2050 0 276895.0 116493.0 398760.0 -1.0 2049
2051 0 276907.0 116525.0 398700.0 -1.0 2050
2052 0 276893.0 116496.0 398640.0 -1.0 2051
2053 0 276873.0 116477.0 398580.0 -1.0 2052
2054 0 276918.0 116472.0 398520.0 -1.0 2053
2055 0 276863.0 116463.0 398460.0 -1.0 2054
2056 0 276841.0 116412.0 398400.0 -1.0 2055
2057 0 276877.0 116414.0 398340.0 -1.0 2056
2058 0 276882.0 116394.0 398280.0 -1.0 2057
2059 0 276842.0 116342.0 398220.0 -1.0 2058
2060 0 276864.0 116314.0 398160.0 -1.0 2059
2061 0 276848.0 116296.0 398100.0 -1.0 2060
2062 0 276874.0 116292.0 398040.0 -1.0 2061
2063 0 276856.0 116298.0 397980.0 -1.0 2062
2064 0 276756.0 116208.0 397920.0 -1.0 2063
2065 0 276808.0 116278.0 397860.0 -1.0 2064
2066 0 276725.0 116148.0 397800.0 -1.0 2065
2067 0 276850.0 116264.0 397740.0 -1.0 2066
2068 0 276760.0 116207.0 397680.0 -1.0 2067
2069 0 276822.0 116226.0 397620.0 -1.0 2068
2070 0 276782.0 116199.0 397560.0 -1.0 2069
2071 0 276784.0 116211.0 397500.0 -1.0 2070
2072 0 276754.0 116214.0 397440.0 -1.0 2071
2073 0 276734.0 116142.0 397380.0 -1.0 2072
2074 0 276763.0 116155.0 397320.0 -1.0 2073
2075 0 276751.0 116130.0 397260.0 -1.0 2074
2076 0 276782.0 116162.0 397200.0 -1.0 2075
2077 0 276758.0 116111.0 397140.0 -1.0 2076
2078 0 276795.0 116090.0 397080.0 -1.0 2077
2079 0 276764.0 116067.0 397020.0 -1.0 2078
2080 0 276720.0 116019.0 396960.0 -1.0 2079
2081 0 276771.0 116089.0 396900.0 -1.0 2080
2082 0 276676.0 116032.0 396840.0 -1.0 2081
2083 0 276655.0 116057.0 396720.0 -1.0 2082
2084 0 276626.0 115954.0 396660.0 -1.0 2083
2085 0 276605.0 115983.0 396600.0 -1.0 2084
2086 0 276635.0 115880.0 396540.0 -1.0 2085
2087 0 276643.0 115941.0 396480.0 -1.0 2086
2088 0 276630.0 115895.0 396420.0 -1.0 2087
2089 0 276582.0 115885.0 396360.0 -1.0 2088
2090 0 276588.0 115848.0 396300.0 -1.0 2089
2091 0 276589.0 115858.0 396240.0 -1.0 2090
2092 0 276597.0 115840.0 396180.0 -1.0 2091
2093 0 276600.0 115792.0 396120.0 -1.0 2092
2094 0 276587.0 115823.0 396060.0 -1.0 2093
2095 0 276521.0 115756.0 396000.0 -1.0 2094
2096 0 276543.0 115706.0 395940.0 -1.0 2095
2097 0 276569.0 115705.0 395880.0 -1.0 2096
2098 0 276511.0 115703.0 395820.0 -1.0 2097
2099 0 276511.0 115663.0 395760.0 -1.0 2098
2100 0 276524.0 115621.0 395700.0 -1.0 2099
2101 0 276485.0 115597.0 395640.0 -1.0 2100
2102 0 276520.0 115540.0 395580.0 -1.0 2101
2103 0 276484.0 115589.0 395520.0 -1.0 2102
2104 0 276525.0 115587.0 395460.0 -1.0 2103
2105 0 276526.0 115608.0 395400.0 -1.0 2104
2106 0 276572.0 115540.0 395340.0 -1.0 2105
2107 0 276535.0 115546.0 395220.0 -1.0 2106
2108 0 276500.0 115473.0 395160.0 -1.0 2107
2109 0 276511.0 115498.0 395100.0 -1.0 2108
2110 0 276520.0 115419.0 395040.0 -1.0 2109
2111 0 276535.0 115464.0 394980.0 -1.0 2110
2112 0 276583.0 115442.0 394920.0 -1.0 2111
2113 0 276506.0 115425.0 394860.0 -1.0 2112
2114 0 276524.0 115456.0 394800.0 -1.0 2113
2115 0 276356.0 115233.0 394740.0 -1.0 2114
2116 0 276589.0 115397.0 394680.0 -1.0 2115
2117 0 276473.0 115057.0 394620.0 -1.0 2116
2118 0 276484.0 115379.0 394560.0 -1.0 2117
2119 0 276458.0 115325.0 394500.0 -1.0 2118
2120 0 276433.0 115262.0 394440.0 -1.0 2119
2121 0 276466.0 115273.0 394380.0 -1.0 2120
2122 0 276429.0 115290.0 394320.0 -1.0 2121
2123 0 276434.0 115241.0 394260.0 -1.0 2122
2124 0 276416.0 115160.0 394200.0 -1.0 2123
2125 0 276412.0 115170.0 394140.0 -1.0 2124
2126 0 276379.0 115174.0 394080.0 -1.0 2125
2127 0 276390.0 115246.0 394020.0 -1.0 2126
2128 0 276386.0 115190.0 393960.0 -1.0 2127
2129 0 276352.0 115151.0 393900.0 -1.0 2128
2130 0 276325.0 115198.0 393840.0 -1.0 2129
2131 0 276345.0 115125.0 393780.0 -1.0 2130
2132 0 276368.0 115134.0 393660.0 -1.0 2131
2133 0 276302.0 115082.0 393600.0 -1.0 2132
2134 0 276378.0 115146.0 393540.0 -1.0 2133
2135 0 276344.0 115107.0 393480.0 -1.0 2134
2136 0 276391.0 115210.0 393420.0 -1.0 2135
2137 0 276360.0 115134.0 393360.0 -1.0 2136
2138 0 276374.0 115156.0 393300.0 -1.0 2137
2139 0 276343.0 115094.0 393240.0 -1.0 2138
2140 0 276356.0 115128.0 393180.0 -1.0 2139
2141 0 276372.0 115158.0 393120.0 -1.0 2140
2142 0 276389.0 115146.0 393060.0 -1.0 2141
2143 0 276427.0 115145.0 393000.0 -1.0 2142
2144 0 276397.0 115137.0 392940.0 -1.0 2143
2145 0 276433.0 115089.0 392880.0 -1.0 2144
2146 0 276411.0 115130.0 392820.0 -1.0 2145
2147 0 276484.0 115148.0 392760.0 -1.0 2146
2148 0 276410.0 115112.0 392700.0 -1.0 2147
2149 0 276420.0 115091.0 392640.0 -1.0 2148
2150 0 276403.0 115112.0 392580.0 -1.0 2149
2151 0 276421.0 115116.0 392520.0 -1.0 2150
2152 0 276417.0 115094.0 392460.0 -1.0 2151
2153 0 276383.0 115118.0 392400.0 -1.0 2152
2154 0 276396.0 115128.0 392340.0 -1.0 2153
2155 0 276426.0 115169.0 392280.0 -1.0 2154
2156 0 276372.0 115110.0 392220.0 -1.0 2155
2157 0 276372.0 115158.0 392160.0 -1.0 2156
2158 0 276367.0 115153.0 392100.0 -1.0 2157
2159 0 276364.0 115098.0 392040.0 -1.0 2158
2160 0 276338.0 115112.0 391980.0 -1.0 2159
2161 0 276356.0 115042.0 391920.0 -1.0 2160
2162 0 276353.0 115005.0 391860.0 -1.0 2161
2163 0 276359.0 115009.0 391800.0 -1.0 2162
2164 0 276350.0 115081.0 391740.0 -1.0 2163
2165 0 276361.0 115136.0 391680.0 -1.0 2164
2166 0 276291.0 115018.0 391620.0 -1.0 2165
2167 0 276324.0 115080.0 391560.0 -1.0 2166
2168 0 276298.0 115040.0 391500.0 -1.0 2167
2169 0 276376.0 115033.0 391440.0 -1.0 2168
2170 0 276321.0 115001.0 391380.0 -1.0 2169
2171 0 276364.0 115014.0 391320.0 -1.0 2170
2172 0 276398.0 114989.0 391260.0 -1.0 2171
2173 0 276362.0 115039.0 391200.0 -1.0 2172
2174 0 276369.0 115014.0 391140.0 -1.0 2173
2175 0 276424.0 115039.0 391080.0 -1.0 2174
2176 0 276362.0 115000.0 391020.0 -1.0 2175
2177 0 276408.0 115010.0 390960.0 -1.0 2176
2178 0 276404.0 115000.0 390900.0 -1.0 2177
2179 0 276352.0 114983.0 390840.0 -1.0 2178
2180 0 276430.0 115020.0 390780.0 -1.0 2179
2181 0 276381.0 114940.0 390720.0 -1.0 2180
2182 0 276419.0 115005.0 390660.0 -1.0 2181
2183 0 276399.0 114947.0 390600.0 -1.0 2182
2184 0 276379.0 114953.0 390540.0 -1.0 2183
2185 0 276433.0 114939.0 390480.0 -1.0 2184
2186 0 276423.0 114888.0 390420.0 -1.0 2185
2187 0 276446.0 114885.0 390360.0 -1.0 2186
2188 0 276452.0 114855.0 390300.0 -1.0 2187
2189 0 276400.0 114795.0 390240.0 -1.0 2188
2190 0 276418.0 114791.0 390180.0 -1.0 2189
2191 0 276511.0 114854.0 390120.0 -1.0 2190
2192 0 276511.0 114784.0 390060.0 -1.0 2191
2193 0 276517.0 114847.0 390000.0 -1.0 2192
2194 0 276547.0 114747.0 389940.0 -1.0 2193
2195 0 276503.0 114682.0 389880.0 -1.0 2194
2196 0 276494.0 114684.0 389820.0 -1.0 2195
2197 0 276440.0 114627.0 389760.0 -1.0 2196
2198 0 276477.0 114656.0 389700.0 -1.0 2197
2199 0 276425.0 114590.0 389640.0 -1.0 2198
2200 0 276415.0 114670.0 389580.0 -1.0 2199
2201 0 276494.0 114686.0 389520.0 -1.0 2200
2202 0 276471.0 114691.0 389460.0 -1.0 2201
2203 0 276505.0 114751.0 389400.0 -1.0 2202
2204 0 276488.0 114720.0 389340.0 -1.0 2203
2205 0 276425.0 114679.0 389280.0 -1.0 2204
2206 0 276475.0 114720.0 389220.0 -1.0 2205
2207 0 276454.0 114675.0 389160.0 -1.0 2206
2208 0 276440.0 114634.0 389100.0 -1.0 2207
2209 0 276433.0 114668.0 389040.0 -1.0 2208
2210 0 276416.0 114649.0 388980.0 -1.0 2209
2211 0 276419.0 114615.0 388920.0 -1.0 2210
2212 0 276406.0 114658.0 388860.0 -1.0 2211
2213 0 276423.0 114627.0 388800.0 -1.0 2212
2214 0 276394.0 114580.0 388740.0 -1.0 2213
2215 0 276336.0 114488.0 388620.0 -1.0 2214
2216 0 276315.0 114465.0 388560.0 -1.0 2215
2217 0 276346.0 114527.0 388500.0 -1.0 2216
2218 0 276300.0 114504.0 388440.0 -1.0 2217
2219 0 276301.0 114463.0 388380.0 -1.0 2218
2220 0 276298.0 114524.0 388320.0 -1.0 2219
2221 0 276298.0 114533.0 388260.0 -1.0 2220
2222 0 276312.0 114606.0 388200.0 -1.0 2221
2223 0 276296.0 114574.0 388140.0 -1.0 2222
2224 0 276304.0 114516.0 388080.0 -1.0 2223
2225 0 276282.0 114475.0 388020.0 -1.0 2224
2226 0 276273.0 114511.0 387960.0 -1.0 2225
2227 0 276249.0 114512.0 387900.0 -1.0 2226
2228 0 276208.0 114452.0 387840.0 -1.0 2227
2229 0 276238.0 114386.0 387780.0 -1.0 2228
2230 0 276182.0 114305.0 387720.0 -1.0 2229
2231 0 276143.0 114226.0 387660.0 -1.0 2230
2232 0 276278.0 114279.0 387600.0 -1.0 2231
2233 0 276182.0 114207.0 387540.0 -1.0 2232
2234 0 276197.0 114193.0 387480.0 -1.0 2233
2235 0 276133.0 114265.0 387420.0 -1.0 2234
2236 0 276116.0 114110.0 387360.0 -1.0 2235
2237 0 276141.0 114198.0 387300.0 -1.0 2236
2238 0 276071.0 114168.0 387240.0 -1.0 2237
2239 0 276089.0 114186.0 387180.0 -1.0 2238
2240 0 276026.0 114097.0 387120.0 -1.0 2239
2241 0 276031.0 114098.0 387060.0 -1.0 2240
2242 0 276020.0 113999.0 386940.0 -1.0 2241
2243 0 276083.0 113955.0 386820.0 -1.0 2242
2244 0 276076.0 114066.0 386760.0 -1.0 2243
2245 0 276079.0 114124.0 386700.0 -1.0 2244
2246 0 276039.0 114068.0 386640.0 -1.0 2245
2247 0 276059.0 114066.0 386580.0 -1.0 2246
2248 0 276014.0 114028.0 386520.0 -1.0 2247
2249 0 276051.0 114116.0 386460.0 -1.0 2248
2250 0 276053.0 114061.0 386400.0 -1.0 2249
2251 0 276004.0 114116.0 386340.0 -1.0 2250
2252 0 275988.0 113877.0 386280.0 -1.0 2251
2253 0 275992.0 113883.0 386220.0 -1.0 2252
2254 0 275971.0 113891.0 386160.0 -1.0 2253
2255 0 275993.0 113823.0 386100.0 -1.0 2254
2256 0 275969.0 113778.0 386040.0 -1.0 2255
2257 0 275987.0 113764.0 385980.0 -1.0 2256
2258 0 275961.0 113793.0 385920.0 -1.0 2257
2259 0 275991.0 113719.0 385860.0 -1.0 2258
2260 0 275954.0 113796.0 385800.0 -1.0 2259
2261 0 275967.0 113836.0 385740.0 -1.0 2260
2262 0 275971.0 113828.0 385680.0 -1.0 2261
2263 0 275942.0 113738.0 385620.0 -1.0 2262
2264 0 275966.0 113682.0 385560.0 -1.0 2263
2265 0 276055.0 113653.0 385500.0 -1.0 2264
2266 0 276005.0 113634.0 385440.0 -1.0 2265
2267 0 276068.0 113547.0 385380.0 -1.0 2266
2268 0 275998.0 113693.0 385320.0 -1.0 2267
2269 0 275979.0 113707.0 385260.0 -1.0 2268
2270 0 275961.0 113741.0 385200.0 -1.0 2269
2271 0 275919.0 113679.0 385140.0 -1.0 2270
2272 0 275939.0 113764.0 385080.0 -1.0 2271
2273 0 275892.0 113740.0 385020.0 -1.0 2272
2274 0 275828.0 113708.0 384960.0 -1.0 2273
2275 0 275886.0 113698.0 384900.0 -1.0 2274
2276 0 275918.0 113677.0 384840.0 -1.0 2275
2277 0 275866.0 113586.0 384780.0 -1.0 2276
2278 0 275962.0 113625.0 384720.0 -1.0 2277
2279 0 275901.0 113559.0 384660.0 -1.0 2278
2280 0 275848.0 113553.0 384600.0 -1.0 2279
2281 0 275874.0 113584.0 384540.0 -1.0 2280
2282 0 275851.0 113571.0 384480.0 -1.0 2281
2283 0 275817.0 113572.0 384420.0 -1.0 2282
2284 0 275914.0 113641.0 384360.0 -1.0 2283
2285 0 275794.0 113709.0 384300.0 -1.0 2284
2286 0 275781.0 113677.0 384240.0 -1.0 2285
2287 0 275814.0 113633.0 384180.0 -1.0 2286
2288 0 275744.0 113626.0 384120.0 -1.0 2287
2289 0 275824.0 113627.0 384060.0 -1.0 2288
2290 0 275853.0 113735.0 384000.0 -1.0 2289
2291 0 275845.0 113614.0 383940.0 -1.0 2290
2292 0 275932.0 113612.0 383880.0 -1.0 2291
2293 0 276068.0 113723.0 383820.0 -1.0 2292
2294 0 275962.0 113554.0 383760.0 -1.0 2293
2295 0 276001.0 113565.0 383700.0 -1.0 2294
2296 0 275983.0 113557.0 383640.0 -1.0 2295
2297 0 276037.0 113512.0 383580.0 -1.0 2296
2298 0 276059.0 113482.0 383520.0 -1.0 2297
2299 0 276070.0 113534.0 383460.0 -1.0 2298
2300 0 276088.0 113474.0 383400.0 -1.0 2299
2301 0 276030.0 113548.0 383340.0 -1.0 2300
2302 0 276071.0 113464.0 383280.0 -1.0 2301
2303 0 276080.0 113420.0 383220.0 -1.0 2302
2304 0 276176.0 113390.0 383160.0 -1.0 2303
2305 0 276134.0 113379.0 383100.0 -1.0 2304
2306 0 276020.0 113315.0 383040.0 -1.0 2305
2307 0 276122.0 113321.0 382980.0 -1.0 2306
2308 0 276074.0 113253.0 382920.0 -1.0 2307
2309 0 276116.0 113301.0 382860.0 -1.0 2308
2310 0 276059.0 113216.0 382740.0 -1.0 2309
2311 0 276125.0 113128.0 382620.0 -1.0 2310
2312 0 276109.0 113036.0 382560.0 -1.0 2311
2313 0 276134.0 112949.0 382500.0 -1.0 2312
2314 0 276136.0 112940.0 382440.0 -1.0 2313
2315 0 276220.0 112922.0 382380.0 -1.0 2314
2316 0 276198.0 112903.0 382320.0 -1.0 2315
2317 0 276235.0 112867.0 382260.0 -1.0 2316
2318 0 276303.0 112846.0 382200.0 -1.0 2317
2319 0 276189.0 112750.0 382140.0 -1.0 2318
2320 0 276256.0 112751.0 382080.0 -1.0 2319
2321 0 276278.0 112778.0 382020.0 -1.0 2320
2322 0 276300.0 112758.0 381960.0 -1.0 2321
2323 0 276283.0 112658.0 381900.0 -1.0 2322
2324 0 276277.0 112626.0 381840.0 -1.0 2323
2325 0 276310.0 112692.0 381780.0 -1.0 2324
2326 0 276314.0 112615.0 381720.0 -1.0 2325
2327 0 276331.0 112608.0 381660.0 -1.0 2326
2328 0 276364.0 112600.0 381600.0 -1.0 2327
2329 0 276381.0 112652.0 381540.0 -1.0 2328
2330 0 276379.0 112608.0 381480.0 -1.0 2329
2331 0 276362.0 112639.0 381420.0 -1.0 2330
2332 0 276327.0 112572.0 381360.0 -1.0 2331
2333 0 276273.0 112519.0 381300.0 -1.0 2332
2334 0 276274.0 112475.0 381240.0 -1.0 2333
2335 0 276273.0 112400.0 381180.0 -1.0 2334
2336 0 276321.0 112480.0 381120.0 -1.0 2335
2337 0 276243.0 112384.0 381060.0 -1.0 2336
2338 0 276237.0 112343.0 381000.0 -1.0 2337
2339 0 276172.0 112314.0 380940.0 -1.0 2338
2340 0 276248.0 112339.0 380880.0 -1.0 2339
2341 0 276249.0 112340.0 380820.0 -1.0 2340
2342 0 276225.0 112316.0 380760.0 -1.0 2341
2343 0 276203.0 112330.0 380700.0 -1.0 2342
2344 0 276266.0 112344.0 380640.0 -1.0 2343
2345 0 276182.0 112291.0 380580.0 -1.0 2344
2346 0 276231.0 112304.0 380520.0 -1.0 2345
2347 0 276222.0 112312.0 380460.0 -1.0 2346
2348 0 276203.0 112266.0 380400.0 -1.0 2347
2349 0 276194.0 112260.0 380340.0 -1.0 2348
2350 0 276242.0 112226.0 380280.0 -1.0 2349
2351 0 276175.0 112225.0 380220.0 -1.0 2350
2352 0 276127.0 112177.0 380160.0 -1.0 2351
2353 0 276226.0 112184.0 380100.0 -1.0 2352
2354 0 276130.0 112118.0 380040.0 -1.0 2353
2355 0 276199.0 112115.0 379980.0 -1.0 2354
2356 0 276145.0 112136.0 379920.0 -1.0 2355
2357 0 276148.0 112147.0 379860.0 -1.0 2356
2358 0 276189.0 112141.0 379800.0 -1.0 2357
2359 0 276189.0 112208.0 379740.0 -1.0 2358
2360 0 276181.0 112049.0 379680.0 -1.0 2359
2361 0 276174.0 112081.0 379620.0 -1.0 2360
2362 0 276185.0 112076.0 379560.0 -1.0 2361
2363 0 276180.0 112024.0 379500.0 -1.0 2362
2364 0 276237.0 111990.0 379440.0 -1.0 2363
2365 0 276285.0 112034.0 379380.0 -1.0 2364
2366 0 276182.0 111961.0 379320.0 -1.0 2365
2367 0 276257.0 112003.0 379260.0 -1.0 2366
2368 0 276289.0 111985.0 379200.0 -1.0 2367
2369 0 276319.0 111943.0 379140.0 -1.0 2368
2370 0 276314.0 111953.0 379080.0 -1.0 2369
2371 0 276323.0 111955.0 379020.0 -1.0 2370
2372 0 276262.0 111937.0 378960.0 -1.0 2371
2373 0 276345.0 111879.0 378900.0 -1.0 2372
2374 0 276260.0 111911.0 378840.0 -1.0 2373
2375 0 276247.0 111785.0 378780.0 -1.0 2374
2376 0 276155.0 111628.0 378720.0 -1.0 2375
2377 0 276163.0 111634.0 378660.0 -1.0 2376
2378 0 276086.0 111552.0 378600.0 -1.0 2377
2379 0 276093.0 111494.0 378540.0 -1.0 2378
2380 0 276002.0 111337.0 378480.0 -1.0 2379
2381 0 276028.0 111348.0 378420.0 -1.0 2380
2382 0 275948.0 111223.0 378360.0 -1.0 2381
2383 0 275932.0 111262.0 378300.0 -1.0 2382
2384 0 275936.0 111185.0 378240.0 -1.0 2383
2385 0 275927.0 111220.0 378180.0 -1.0 2384
2386 0 275904.0 111194.0 378120.0 -1.0 2385
2387 0 275898.0 111250.0 378060.0 -1.0 2386
2388 0 275917.0 111211.0 378000.0 -1.0 2387
2389 0 275878.0 111213.0 377940.0 -1.0 2388
2390 0 275930.0 111232.0 377880.0 -1.0 2389
2391 0 275913.0 111179.0 377820.0 -1.0 2390
2392 0 275933.0 111178.0 377760.0 -1.0 2391
2393 0 275939.0 111185.0 377700.0 -1.0 2392
2394 0 275908.0 111132.0 377640.0 -1.0 2393
2395 0 275934.0 111131.0 377580.0 -1.0 2394
2396 0 275907.0 111122.0 377520.0 -1.0 2395
2397 0 275942.0 111119.0 377460.0 -1.0 2396
2398 0 275954.0 111153.0 377400.0 -1.0 2397
2399 0 275943.0 111085.0 377340.0 -1.0 2398
2400 0 275888.0 111064.0 377280.0 -1.0 2399
2401 0 275970.0 111089.0 377220.0 -1.0 2400
2402 0 275986.0 111074.0 377160.0 -1.0 2401
2403 0 275998.0 111079.0 377100.0 -1.0 2402
2404 0 275923.0 111058.0 377040.0 -1.0 2403
2405 0 275957.0 111058.0 376980.0 -1.0 2404
2406 0 275939.0 111062.0 376920.0 -1.0 2405
2407 0 275938.0 111068.0 376860.0 -1.0 2406
2408 0 275985.0 111074.0 376800.0 -1.0 2407
2409 0 275935.0 111072.0 376740.0 -1.0 2408
2410 0 275932.0 111042.0 376680.0 -1.0 2409
2411 0 275959.0 111040.0 376620.0 -1.0 2410
2412 0 275974.0 111035.0 376560.0 -1.0 2411
2413 0 275987.0 111064.0 376500.0 -1.0 2412
2414 0 275991.0 111054.0 376440.0 -1.0 2413
2415 0 275957.0 111028.0 376380.0 -1.0 2414
2416 0 275944.0 111021.0 376320.0 -1.0 2415
2417 0 275942.0 111012.0 376260.0 -1.0 2416
2418 0 275900.0 110972.0 376200.0 -1.0 2417
2419 0 275917.0 111003.0 376140.0 -1.0 2418
2420 0 275996.0 111018.0 376080.0 -1.0 2419
2421 0 275971.0 110990.0 376020.0 -1.0 2420
2422 0 275928.0 110961.0 375960.0 -1.0 2421
2423 0 275941.0 110989.0 375900.0 -1.0 2422
2424 0 275954.0 110940.0 375840.0 -1.0 2423
2425 0 275942.0 110946.0 375780.0 -1.0 2424
2426 0 275941.0 110899.0 375720.0 -1.0 2425
2427 0 275868.0 110890.0 375660.0 -1.0 2426
2428 0 275908.0 110915.0 375600.0 -1.0 2427
2429 0 275915.0 110937.0 375540.0 -1.0 2428
2430 0 275922.0 110927.0 375480.0 -1.0 2429
2431 0 275939.0 110961.0 375420.0 -1.0 2430
2432 0 275942.0 110903.0 375360.0 -1.0 2431
2433 0 275940.0 110835.0 375300.0 -1.0 2432
2434 0 275958.0 110851.0 375240.0 -1.0 2433
2435 0 275948.0 110812.0 375180.0 -1.0 2434
2436 0 275984.0 110737.0 375120.0 -1.0 2435
2437 0 275986.0 110777.0 375060.0 -1.0 2436
2438 0 275988.0 110735.0 375000.0 -1.0 2437
2439 0 276031.0 110785.0 374940.0 -1.0 2438
2440 0 275980.0 110699.0 374880.0 -1.0 2439
2441 0 276015.0 110704.0 374820.0 -1.0 2440
2442 0 276010.0 110680.0 374760.0 -1.0 2441
2443 0 276011.0 110684.0 374700.0 -1.0 2442
2444 0 276009.0 110639.0 374640.0 -1.0 2443
2445 0 276028.0 110673.0 374580.0 -1.0 2444
2446 0 276028.0 110618.0 374520.0 -1.0 2445
2447 0 276047.0 110611.0 374460.0 -1.0 2446
2448 0 276032.0 110594.0 374400.0 -1.0 2447
2449 0 276049.7 110582.7 374340.0 -1.0 2448
2450 0 276076.0 110635.0 374280.0 -1.0 2449
2451 0 276099.0 110621.0 374220.0 -1.0 2450
2452 0 276114.0 110633.0 374160.0 -1.0 2451
2453 0 276106.0 110581.0 374100.0 -1.0 2452
2454 0 276080.0 110577.0 374040.0 -1.0 2453
2455 0 276102.0 110648.0 373980.0 -1.0 2454
2456 0 276120.0 110616.0 373920.0 -1.0 2455
2457 0 276104.0 110581.0 373860.0 -1.0 2456
2458 0 276080.0 110573.0 373800.0 -1.0 2457
2459 0 276072.0 110535.0 373740.0 -1.0 2458
2460 0 276086.0 110558.0 373680.0 -1.0 2459
2461 0 276067.0 110529.0 373620.0 -1.0 2460
2462 0 276057.0 110512.0 373560.0 -1.0 2461
2463 0 276085.0 110511.0 373500.0 -1.0 2462
2464 0 276015.0 110470.0 373440.0 -1.0 2463
2465 0 276147.0 110486.0 373380.0 -1.0 2464
2466 0 276127.0 110479.0 373320.0 -1.0 2465
2467 0 276126.0 110497.0 373260.0 -1.0 2466
2468 0 276114.0 110563.0 373200.0 -1.0 2467
2469 0 276143.0 110580.0 373140.0 -1.0 2468
2470 0 276108.0 110567.0 373080.0 -1.0 2469
2471 0 276132.0 110589.0 373020.0 -1.0 2470
2472 0 276093.0 110571.0 372960.0 -1.0 2471
2473 0 276094.0 110581.0 372900.0 -1.0 2472
2474 0 275995.0 110550.0 372840.0 -1.0 2473
2475 0 276070.0 110533.0 372780.0 -1.0 2474
2476 0 276088.0 110550.0 372720.0 -1.0 2475
2477 0 276077.0 110527.0 372660.0 -1.0 2476
2478 0 276022.0 110436.0 372600.0 -1.0 2477
2479 0 276019.0 110539.0 372540.0 -1.0 2478
2480 0 276026.0 110547.0 372480.0 -1.0 2479
2481 0 276043.0 110528.0 372420.0 -1.0 2480
2482 0 276023.0 110577.0 372360.0 -1.0 2481
2483 0 276057.0 110547.0 372300.0 -1.0 2482
2484 0 276083.0 110599.0 372240.0 -1.0 2483
2485 0 276061.0 110581.0 372180.0 -1.0 2484
2486 0 276126.0 110626.0 372120.0 -1.0 2485
2487 0 276086.0 110581.0 372060.0 -1.0 2486
2488 0 276088.0 110574.0 372000.0 -1.0 2487
2489 0 276102.0 110612.0 371940.0 -1.0 2488
2490 0 276126.0 110614.0 371880.0 -1.0 2489
2491 0 276081.0 110567.0 371820.0 -1.0 2490
2492 0 276106.0 110630.0 371760.0 -1.0 2491
2493 0 276089.0 110642.0 371700.0 -1.0 2492
2494 0 276096.0 110635.0 371640.0 -1.0 2493
2495 0 276076.0 110602.0 371580.0 -1.0 2494
2496 0 276068.0 110622.0 371520.0 -1.0 2495
2497 0 276084.0 110594.0 371460.0 -1.0 2496
2498 0 276074.0 110610.0 371400.0 -1.0 2497
2499 0 276068.0 110655.0 371340.0 -1.0 2498
2500 0 276032.0 110602.0 371280.0 -1.0 2499
2501 0 276008.0 110635.0 371220.0 -1.0 2500
2502 0 276045.0 110651.0 371160.0 -1.0 2501
2503 0 276022.0 110595.0 371100.0 -1.0 2502
2504 0 276018.0 110636.0 371040.0 -1.0 2503
2505 0 276026.0 110638.0 370980.0 -1.0 2504
2506 0 276052.0 110625.0 370920.0 -1.0 2505
2507 0 276026.0 110643.0 370860.0 -1.0 2506
2508 0 275991.0 110600.0 370800.0 -1.0 2507
2509 0 276005.0 110608.0 370740.0 -1.0 2508
2510 0 275979.0 110624.0 370680.0 -1.0 2509
2511 0 275974.0 110571.0 370620.0 -1.0 2510
2512 0 276009.0 110601.0 370560.0 -1.0 2511
2513 0 276017.0 110598.0 370500.0 -1.0 2512
2514 0 275927.0 110539.0 370440.0 -1.0 2513
2515 0 275983.0 110554.0 370380.0 -1.0 2514
2516 0 275926.0 110556.0 370320.0 -1.0 2515
2517 0 275887.0 110536.0 370260.0 -1.0 2516
2518 0 275941.0 110593.0 370200.0 -1.0 2517
2519 0 275829.0 110538.0 370140.0 -1.0 2518
2520 0 275903.0 110604.0 370080.0 -1.0 2519
2521 0 275839.0 110560.0 370020.0 -1.0 2520
2522 0 275838.0 110582.0 369960.0 -1.0 2521
2523 0 275766.0 110544.0 369900.0 -1.0 2522
2524 0 275751.0 110541.0 369840.0 -1.0 2523
2525 0 275836.0 110684.0 369780.0 -1.0 2524
2526 0 275855.0 110594.0 369720.0 -1.0 2525
2527 0 275975.0 110706.0 369660.0 -1.0 2526
2528 0 275776.0 110619.0 369600.0 -1.0 2527
2529 0 275707.0 110619.0 369540.0 -1.0 2528
2530 0 275710.0 110585.0 369480.0 -1.0 2529
2531 0 275663.0 110599.0 369420.0 -1.0 2530
2532 0 275689.0 110590.0 369360.0 -1.0 2531
2533 0 275745.0 110713.0 369300.0 -1.0 2532
2534 0 275674.0 110646.0 369240.0 -1.0 2533
2535 0 275731.0 110719.0 369180.0 -1.0 2534
2536 0 275648.0 110663.0 369120.0 -1.0 2535
2537 0 275663.0 110671.0 369060.0 -1.0 2536
2538 0 275652.0 110682.0 369000.0 -1.0 2537
2539 0 275682.0 110714.0 368940.0 -1.0 2538
2540 0 275672.0 110674.0 368880.0 -1.0 2539
2541 0 275683.0 110682.0 368820.0 -1.0 2540
2542 0 275673.0 110662.0 368760.0 -1.0 2541
2543 0 275700.0 110666.0 368700.0 -1.0 2542
2544 0 275706.0 110674.0 368640.0 -1.0 2543
2545 0 275667.0 110623.0 368580.0 -1.0 2544
2546 0 275701.0 110655.0 368520.0 -1.0 2545
2547 0 275670.0 110639.0 368460.0 -1.0 2546
2548 0 275697.0 110640.0 368400.0 -1.0 2547
2549 0 275762.0 110665.0 368340.0 -1.0 2548
2550 0 275709.0 110679.0 368280.0 -1.0 2549
2551 0 275740.0 110667.0 368220.0 -1.0 2550
2552 0 275732.0 110622.0 368160.0 -1.0 2551
2553 0 275817.0 110648.0 368100.0 -1.0 2552
2554 0 275838.0 110612.0 368040.0 -1.0 2553
2555 0 275840.0 110650.0 367980.0 -1.0 2554
2556 0 275838.0 110656.0 367920.0 -1.0 2555
2557 0 275826.0 110644.0 367860.0 -1.0 2556
2558 0 275855.0 110665.0 367800.0 -1.0 2557
2559 0 275877.0 110651.0 367740.0 -1.0 2558
2560 0 275833.0 110628.0 367680.0 -1.0 2559
2561 0 275875.0 110617.0 367620.0 -1.0 2560
2562 0 275865.0 110616.0 367560.0 -1.0 2561
2563 0 275872.0 110614.0 367500.0 -1.0 2562
2564 0 275961.0 110649.0 367440.0 -1.0 2563
2565 0 275882.0 110598.0 367380.0 -1.0 2564
2566 0 276017.0 110668.0 367320.0 -1.0 2565
2567 0 275949.0 110638.0 367260.0 -1.0 2566
2568 0 275993.0 110682.0 367200.0 -1.0 2567
2569 0 275971.0 110732.0 367140.0 -1.0 2568
2570 0 276033.0 110781.0 367080.0 -1.0 2569
2571 0 276042.0 110736.0 367020.0 -1.0 2570
2572 0 276115.0 110763.0 366960.0 -1.0 2571
2573 0 276108.0 110700.0 366900.0 -1.0 2572
2574 0 276177.0 110700.0 366840.0 -1.0 2573
2575 0 276244.0 110725.0 366780.0 -1.0 2574
2576 0 276203.0 110666.0 366720.0 -1.0 2575
2577 0 276274.0 110818.0 366660.0 -1.0 2576
2578 0 276262.0 110789.0 366540.0 -1.0 2577
2579 0 276350.0 110942.0 366480.0 -1.0 2578
2580 0 276300.0 110893.0 366420.0 -1.0 2579
2581 0 276295.0 110936.0 366360.0 -1.0 2580
2582 0 276324.0 110910.0 366300.0 -1.0 2581
2583 0 276358.0 110892.0 366240.0 -1.0 2582
2584 0 276350.0 110939.0 366180.0 -1.0 2583
2585 0 276345.0 110961.0 366120.0 -1.0 2584
2586 0 276362.0 110952.0 366060.0 -1.0 2585
2587 0 276362.0 110982.0 366000.0 -1.0 2586
2588 0 276357.0 110957.0 365940.0 -1.0 2587
2589 0 276383.0 110996.0 365880.0 -1.0 2588
2590 0 276380.0 110982.0 365820.0 -1.0 2589
2591 0 276345.0 110917.0 365760.0 -1.0 2590
2592 0 276363.0 110904.0 365700.0 -1.0 2591
2593 0 276367.0 110932.0 365640.0 -1.0 2592
2594 0 276334.0 110922.0 365580.0 -1.0 2593
2595 0 276445.0 111018.0 365520.0 -1.0 2594
2596 0 276362.0 110936.0 365460.0 -1.0 2595
2597 0 276421.0 111039.0 365400.0 -1.0 2596
2598 0 276459.0 111065.0 365340.0 -1.0 2597
2599 0 276421.0 111014.0 365280.0 -1.0 2598
2600 0 276397.0 111057.0 365220.0 -1.0 2599
2601 0 276429.0 111047.0 365160.0 -1.0 2600
2602 0 276411.0 111130.0 365100.0 -1.0 2601
2603 0 276412.0 111103.0 365040.0 -1.0 2602
2604 0 276463.0 111199.0 364980.0 -1.0 2603
2605 0 276429.0 111228.0 364920.0 -1.0 2604
2606 0 276502.0 111298.0 364860.0 -1.0 2605
2607 0 276555.0 111294.0 364800.0 -1.0 2606
2608 0 276522.0 111292.0 364740.0 -1.0 2607
2609 0 276550.0 111309.0 364680.0 -1.0 2608
2610 0 276547.0 111344.0 364620.0 -1.0 2609
2611 0 276593.0 111265.0 364560.0 -1.0 2610
2612 0 276573.0 111323.0 364500.0 -1.0 2611
2613 0 276622.0 111435.0 364440.0 -1.0 2612
2614 0 276592.0 111449.0 364380.0 -1.0 2613
2615 0 276593.0 111424.0 364320.0 -1.0 2614
2616 0 276675.0 111524.0 364260.0 -1.0 2615
2617 0 276659.0 111429.0 364200.0 -1.0 2616
2618 0 276706.0 111505.0 364140.0 -1.0 2617
2619 0 276693.0 111501.0 364080.0 -1.0 2618
2620 0 276698.0 111498.0 364020.0 -1.0 2619
2621 0 276674.0 111510.0 363960.0 -1.0 2620
2622 0 276719.0 111497.0 363900.0 -1.0 2621
2623 0 276738.0 111576.0 363840.0 -1.0 2622
2624 0 276754.0 111558.0 363780.0 -1.0 2623
2625 0 276741.0 111568.0 363720.0 -1.0 2624
2626 0 276810.0 111586.0 363660.0 -1.0 2625
2627 0 276763.0 111634.0 363600.0 -1.0 2626
2628 0 276729.0 111616.0 363540.0 -1.0 2627
2629 0 276785.0 111639.0 363480.0 -1.0 2628
2630 0 276736.0 111605.0 363420.0 -1.0 2629
2631 0 276745.0 111660.0 363360.0 -1.0 2630
2632 0 276826.0 111718.0 363300.0 -1.0 2631
2633 0 276714.0 111656.0 363240.0 -1.0 2632
2634 0 276773.0 111761.0 363180.0 -1.0 2633
2635 0 276742.0 111789.0 363120.0 -1.0 2634
2636 0 276813.0 111801.0 363060.0 -1.0 2635
2637 0 276775.0 111816.0 363000.0 -1.0 2636
2638 0 276793.0 111845.0 362940.0 -1.0 2637
2639 0 276775.0 111807.0 362880.0 -1.0 2638
2640 0 276812.0 111854.0 362820.0 -1.0 2639
2641 0 276785.0 111895.0 362760.0 -1.0 2640
2642 0 276796.0 111881.0 362700.0 -1.0 2641
2643 0 276784.0 111849.0 362640.0 -1.0 2642
2644 0 276775.0 111961.0 362580.0 -1.0 2643
2645 0 276718.0 111900.0 362520.0 -1.0 2644
2646 0 276781.0 111982.0 362460.0 -1.0 2645
2647 0 276731.0 111905.0 362400.0 -1.0 2646
2648 0 276786.0 111943.0 362340.0 -1.0 2647
2649 0 276750.0 111976.0 362280.0 -1.0 2648
2650 0 276771.0 112002.0 362220.0 -1.0 2649
2651 0 276736.0 112009.0 362160.0 -1.0 2650
2652 0 276758.0 112020.0 362100.0 -1.0 2651
2653 0 276826.0 112009.0 362040.0 -1.0 2652
2654 0 276765.0 112020.0 361980.0 -1.0 2653
2655 0 276813.0 112120.0 361920.0 -1.0 2654
2656 0 276800.0 112103.0 361860.0 -1.0 2655
2657 0 276825.0 112151.0 361800.0 -1.0 2656
2658 0 276776.0 112089.0 361740.0 -1.0 2657
2659 0 276794.0 112162.0 361680.0 -1.0 2658
2660 0 276768.0 112184.0 361620.0 -1.0 2659
2661 0 276795.0 112160.0 361560.0 -1.0 2660
2662 0 276914.0 112199.0 361500.0 -1.0 2661
2663 0 276746.0 112190.0 361440.0 -1.0 2662
2664 0 276777.0 112206.0 361380.0 -1.0 2663
2665 0 276825.0 112190.0 361320.0 -1.0 2664
2666 0 276780.0 112158.0 361260.0 -1.0 2665
2667 0 276801.0 112197.0 361200.0 -1.0 2666
2668 0 276670.0 112226.0 361140.0 -1.0 2667
2669 0 276776.0 112173.0 361080.0 -1.0 2668
2670 0 276699.0 112164.0 361020.0 -1.0 2669
2671 0 276718.0 112132.0 360960.0 -1.0 2670
2672 0 276700.0 112174.0 360900.0 -1.0 2671
2673 0 276711.0 112173.0 360840.0 -1.0 2672
2674 0 276715.0 112204.0 360780.0 -1.0 2673
2675 0 276706.0 112187.0 360720.0 -1.0 2674
2676 0 276761.0 112185.0 360660.0 -1.0 2675
2677 0 276646.0 112141.0 360600.0 -1.0 2676
2678 0 276722.0 112239.0 360540.0 -1.0 2677
2679 0 276640.0 112128.0 360480.0 -1.0 2678
2680 0 276684.0 112244.0 360420.0 -1.0 2679
2681 0 276703.0 112148.0 360360.0 -1.0 2680
2682 0 276699.0 112208.0 360300.0 -1.0 2681
2683 0 276658.0 112147.0 360240.0 -1.0 2682
2684 0 276688.0 112241.0 360180.0 -1.0 2683
2685 0 276630.0 112142.0 360120.0 -1.0 2684
2686 0 276622.0 112164.0 360060.0 -1.0 2685
2687 0 276600.0 112057.0 360000.0 -1.0 2686
2688 0 276637.0 112125.0 359940.0 -1.0 2687
2689 0 276662.0 112141.0 359880.0 -1.0 2688
2690 0 276629.0 112172.0 359820.0 -1.0 2689
2691 0 276631.0 112167.0 359760.0 -1.0 2690
2692 0 276652.0 112109.0 359700.0 -1.0 2691
2693 0 276623.0 112083.0 359640.0 -1.0 2692
2694 0 276630.0 112188.0 359580.0 -1.0 2693
2695 0 276604.0 112137.0 359520.0 -1.0 2694
2696 0 276590.0 112141.0 359460.0 -1.0 2695
2697 0 276595.0 112099.0 359400.0 -1.0 2696
2698 0 276687.0 112158.0 359340.0 -1.0 2697
2699 0 276610.0 112074.0 359280.0 -1.0 2698
2700 0 276590.0 111994.0 359220.0 -1.0 2699
2701 0 276654.0 112030.0 359160.0 -1.0 2700
2702 0 276625.0 112083.0 359100.0 -1.0 2701
2703 0 276657.0 112048.0 359040.0 -1.0 2702
2704 0 276622.0 112016.0 358980.0 -1.0 2703
2705 0 276663.0 112012.0 358920.0 -1.0 2704
2706 0 276715.0 112045.0 358860.0 -1.0 2705
2707 0 276742.0 112134.0 358800.0 -1.0 2706
2708 0 276738.0 112147.0 358740.0 -1.0 2707
2709 0 276602.0 112032.0 358680.0 -1.0 2708
2710 0 276675.0 112088.0 358620.0 -1.0 2709
2711 0 276652.0 112020.0 358560.0 -1.0 2710
2712 0 276676.0 112039.0 358500.0 -1.0 2711
2713 0 276685.0 112018.0 358440.0 -1.0 2712
2714 0 276694.0 112016.0 358380.0 -1.0 2713
2715 0 276733.0 112085.0 358320.0 -1.0 2714
2716 0 276723.0 112097.0 358260.0 -1.0 2715
2717 0 276737.0 112070.0 358200.0 -1.0 2716
2718 0 276733.0 112061.0 358140.0 -1.0 2717
2719 0 276744.0 112090.0 358080.0 -1.0 2718
2720 0 276741.0 112095.0 358020.0 -1.0 2719
2721 0 276814.0 112113.0 357960.0 -1.0 2720
2722 0 276736.0 112079.0 357900.0 -1.0 2721
2723 0 276763.0 112111.0 357840.0 -1.0 2722
2724 0 276790.0 112120.0 357780.0 -1.0 2723
2725 0 276761.0 112119.0 357720.0 -1.0 2724
2726 0 276817.0 112187.0 357660.0 -1.0 2725
2727 0 276761.0 112119.0 357600.0 -1.0 2726
2728 0 276797.0 112134.0 357540.0 -1.0 2727
2729 0 276804.0 112112.0 357480.0 -1.0 2728
2730 0 276763.0 112113.0 357420.0 -1.0 2729
2731 0 276745.0 112095.0 357360.0 -1.0 2730
2732 0 276715.0 112085.0 357300.0 -1.0 2731
2733 0 276758.0 112102.0 357240.0 -1.0 2732
2734 0 276768.0 112088.0 357180.0 -1.0 2733
2735 0 276797.0 112132.0 357120.0 -1.0 2734
2736 0 276737.0 112101.0 357060.0 -1.0 2735
2737 0 276756.0 112132.0 357000.0 -1.0 2736
2738 0 276733.0 112116.0 356940.0 -1.0 2737
2739 0 276730.0 112171.0 356880.0 -1.0 2738
2740 0 276755.0 112256.0 356820.0 -1.0 2739
2741 0 276816.0 112258.0 356760.0 -1.0 2740
2742 0 276794.0 112224.0 356700.0 -1.0 2741
2743 0 276845.0 112260.0 356640.0 -1.0 2742
2744 0 276833.0 112224.0 356580.0 -1.0 2743
2745 0 276891.0 112343.0 356520.0 -1.0 2744
2746 0 276894.0 112319.0 356460.0 -1.0 2745
2747 0 276846.0 112293.0 356400.0 -1.0 2746
2748 0 276880.0 112338.0 356340.0 -1.0 2747
2749 0 276806.0 112357.0 356280.0 -1.0 2748
2750 0 276786.0 112373.0 356220.0 -1.0 2749
2751 0 276755.0 112310.0 356160.0 -1.0 2750
2752 0 276760.0 112288.0 356100.0 -1.0 2751
2753 0 276754.0 112274.0 356040.0 -1.0 2752
2754 0 276813.0 112314.0 355980.0 -1.0 2753
2755 0 276798.0 112307.0 355920.0 -1.0 2754
2756 0 276843.0 112374.0 355860.0 -1.0 2755
2757 0 276791.0 112297.0 355800.0 -1.0 2756
2758 0 276842.0 112367.0 355740.0 -1.0 2757
2759 0 276841.0 112364.0 355680.0 -1.0 2758
2760 0 276885.0 112359.0 355620.0 -1.0 2759
2761 0 276910.0 112347.0 355560.0 -1.0 2760
2762 0 276991.0 112436.0 355500.0 -1.0 2761
2763 0 276828.0 112393.0 355440.0 -1.0 2762
2764 0 276852.0 112416.0 355380.0 -1.0 2763
2765 0 276870.0 112444.0 355320.0 -1.0 2764
2766 0 276845.0 112431.0 355260.0 -1.0 2765
2767 0 276842.0 112404.0 355200.0 -1.0 2766
2768 0 276886.0 112411.0 355140.0 -1.0 2767
2769 0 276888.0 112450.0 355080.0 -1.0 2768
2770 0 276840.0 112432.0 355020.0 -1.0 2769
2771 0 276855.0 112467.0 354960.0 -1.0 2770
2772 0 276788.0 112468.0 354900.0 -1.0 2771
2773 0 276862.0 112466.0 354840.0 -1.0 2772
2774 0 276949.0 112534.0 354720.0 -1.0 2773
2775 0 276929.0 112661.0 354660.0 -1.0 2774
2776 0 276973.0 112575.0 354600.0 -1.0 2775
2777 0 276907.0 112613.0 354540.0 -1.0 2776
2778 0 276953.0 112668.0 354480.0 -1.0 2777
2779 0 276928.0 112641.0 354420.0 -1.0 2778
2780 0 276912.0 112697.0 354360.0 -1.0 2779
2781 0 276931.0 112682.0 354300.0 -1.0 2780
2782 0 276955.0 112692.0 354240.0 -1.0 2781
2783 0 276971.0 112714.0 354180.0 -1.0 2782
2784 0 276936.0 112773.0 354120.0 -1.0 2783
2785 0 276842.0 112732.0 354060.0 -1.0 2784
2786 0 276908.0 112832.0 354000.0 -1.0 2785
2787 0 276906.0 112863.0 353940.0 -1.0 2786
2788 0 276960.0 112886.0 353880.0 -1.0 2787
2789 0 277000.0 112947.0 353820.0 -1.0 2788
2790 0 276952.0 112907.0 353760.0 -1.0 2789
2791 0 276987.0 112925.0 353700.0 -1.0 2790
2792 0 276983.0 112943.0 353640.0 -1.0 2791
2793 0 276961.0 112918.0 353580.0 -1.0 2792
2794 0 276984.0 112943.0 353520.0 -1.0 2793
2795 0 277026.0 113033.0 353460.0 -1.0 2794
2796 0 277049.0 113072.0 353400.0 -1.0 2795
2797 0 276989.0 113022.0 353340.0 -1.0 2796
2798 0 277005.0 113037.0 353280.0 -1.0 2797
2799 0 276969.0 113035.0 353220.0 -1.0 2798
2800 0 277032.0 113092.0 353160.0 -1.0 2799
2801 0 277062.0 113092.0 353100.0 -1.0 2800
2802 0 277004.0 113189.0 353040.0 -1.0 2801
2803 0 276942.0 113113.0 352980.0 -1.0 2802
2804 0 277029.0 113157.0 352920.0 -1.0 2803
2805 0 277010.0 113191.0 352860.0 -1.0 2804
2806 0 277036.0 113207.0 352800.0 -1.0 2805
2807 0 277046.0 113246.0 352740.0 -1.0 2806
2808 0 277091.0 113251.0 352680.0 -1.0 2807
2809 0 277063.0 113275.0 352620.0 -1.0 2808
2810 0 277039.0 113303.0 352560.0 -1.0 2809
2811 0 277049.0 113278.0 352500.0 -1.0 2810
2812 0 276994.0 113346.0 352440.0 -1.0 2811
2813 0 277038.0 113328.0 352380.0 -1.0 2812
2814 0 276982.0 113238.0 352320.0 -1.0 2813
2815 0 277078.0 113315.0 352260.0 -1.0 2814
2816 0 276987.0 113305.0 352200.0 -1.0 2815
2817 0 276997.0 113384.0 352140.0 -1.0 2816
2818 0 277037.0 113380.0 352080.0 -1.0 2817
2819 0 277051.0 113361.0 352020.0 -1.0 2818
2820 0 277030.0 113398.0 351960.0 -1.0 2819
2821 0 277076.0 113415.0 351900.0 -1.0 2820
2822 0 277027.0 113394.0 351840.0 -1.0 2821
2823 0 277041.0 113357.0 351780.0 -1.0 2822
2824 0 277107.0 113416.0 351720.0 -1.0 2823
2825 0 277059.0 113365.0 351660.0 -1.0 2824
2826 0 277035.0 113379.0 351600.0 -1.0 2825
2827 0 277106.0 113409.0 351540.0 -1.0 2826
2828 0 277024.0 113313.0 351480.0 -1.0 2827
2829 0 277128.0 113422.0 351420.0 -1.0 2828
2830 0 277085.0 113368.0 351360.0 -1.0 2829
2831 0 277048.0 113368.0 351300.0 -1.0 2830
2832 0 277096.0 113416.0 351240.0 -1.0 2831
2833 0 277131.0 113428.0 351180.0 -1.0 2832
2834 0 277029.0 113335.0 351120.0 -1.0 2833
2835 0 277080.0 113367.0 351060.0 -1.0 2834
2836 0 277094.0 113393.0 351000.0 -1.0 2835
2837 0 277116.0 113415.0 350940.0 -1.0 2836
2838 0 277110.0 113415.0 350880.0 -1.0 2837
2839 0 277133.0 113483.0 350820.0 -1.0 2838
2840 0 277149.0 113494.0 350760.0 -1.0 2839
2841 0 277139.0 113447.0 350700.0 -1.0 2840
2842 0 277163.0 113480.0 350640.0 -1.0 2841
2843 0 277116.0 113533.0 350580.0 -1.0 2842
2844 0 277254.0 113563.0 350520.0 -1.0 2843
2845 0 277192.0 113561.0 350460.0 -1.0 2844
2846 0 277235.0 113595.0 350400.0 -1.0 2845
2847 0 277208.0 113652.0 350340.0 -1.0 2846
2848 0 277317.0 113638.0 350280.0 -1.0 2847
2849 0 277239.0 113685.0 350220.0 -1.0 2848
2850 0 277226.0 113713.0 350160.0 -1.0 2849
2851 0 277287.0 113693.0 350100.0 -1.0 2850
2852 0 277379.0 113785.0 350040.0 -1.0 2851
2853 0 277292.0 113789.0 349920.0 -1.0 2852
2854 0 277377.0 113816.0 349860.0 -1.0 2853
2855 0 277352.0 113761.0 349800.0 -1.0 2854
2856 0 277344.0 113872.0 349740.0 -1.0 2855
2857 0 277403.0 113904.0 349680.0 -1.0 2856
2858 0 277381.0 113817.0 349620.0 -1.0 2857
2859 0 277362.0 113886.0 349560.0 -1.0 2858
2860 0 277355.0 113821.0 349500.0 -1.0 2859
2861 0 277436.0 113799.0 349440.0 -1.0 2860
2862 0 277372.0 113785.0 349380.0 -1.0 2861
2863 0 277337.0 113854.0 349320.0 -1.0 2862
2864 0 277384.0 113964.0 349260.0 -1.0 2863
2865 0 277451.0 114011.0 349200.0 -1.0 2864
2866 0 277380.0 113984.0 349140.0 -1.0 2865
2867 0 277427.0 114024.0 349080.0 -1.0 2866
2868 0 277398.0 114040.0 349020.0 -1.0 2867
2869 0 277446.0 114053.0 348960.0 -1.0 2868
2870 0 277499.0 114080.0 348900.0 -1.0 2869
2871 0 277505.0 114119.0 348840.0 -1.0 2870
2872 0 277500.0 114116.0 348780.0 -1.0 2871
2873 0 277491.0 114195.0 348720.0 -1.0 2872
2874 0 277469.0 114077.0 348660.0 -1.0 2873
2875 0 277476.0 114081.0 348600.0 -1.0 2874
2876 0 277443.0 114124.0 348480.0 -1.0 2875
2877 0 277473.0 114104.0 348420.0 -1.0 2876
2878 0 277474.0 114054.0 348360.0 -1.0 2877
2879 0 277445.0 114040.0 348300.0 -1.0 2878
2880 0 277398.0 114011.0 348240.0 -1.0 2879
2881 0 277517.0 114067.0 348180.0 -1.0 2880
2882 0 277452.0 114058.0 348120.0 -1.0 2881
2883 0 277526.0 114062.0 348060.0 -1.0 2882
2884 0 277491.0 114133.0 348000.0 -1.0 2883
2885 0 277497.0 114068.0 347940.0 -1.0 2884
2886 0 277427.0 114078.0 347880.0 -1.0 2885
2887 0 277518.0 114140.0 347820.0 -1.0 2886
2888 0 277516.0 114140.0 347760.0 -1.0 2887
2889 0 277548.0 114166.0 347700.0 -1.0 2888
2890 0 277507.0 114168.0 347640.0 -1.0 2889
2891 0 277564.0 114207.0 347580.0 -1.0 2890
2892 0 277499.0 114194.0 347520.0 -1.0 2891
2893 0 277519.0 114210.0 347460.0 -1.0 2892
2894 0 277476.0 114156.0 347400.0 -1.0 2893
2895 0 277504.0 114209.0 347340.0 -1.0 2894
2896 0 277491.0 114134.0 347280.0 -1.0 2895
2897 0 277505.0 114208.0 347220.0 -1.0 2896
2898 0 277525.0 114167.0 347160.0 -1.0 2897
2899 0 277504.0 114199.0 347100.0 -1.0 2898
2900 0 277490.0 114224.0 347040.0 -1.0 2899
2901 0 277496.0 114162.0 346980.0 -1.0 2900
2902 0 277463.0 114261.0 346920.0 -1.0 2901
2903 0 277483.0 114248.0 346860.0 -1.0 2902
2904 0 277464.0 114238.0 346800.0 -1.0 2903
2905 0 277481.0 114310.0 346740.0 -1.0 2904
2906 0 277541.0 114430.0 346680.0 -1.0 2905
2907 0 277493.0 114369.0 346620.0 -1.0 2906
2908 0 277481.0 114380.0 346500.0 -1.0 2907
2909 0 277459.0 114477.0 346440.0 -1.0 2908
2910 0 277432.0 114447.0 346380.0 -1.0 2909
2911 0 277424.0 114424.0 346320.0 -1.0 2910
2912 0 277459.0 114447.0 346260.0 -1.0 2911
2913 0 277502.0 114484.0 346200.0 -1.0 2912
2914 0 277482.0 114525.0 346140.0 -1.0 2913
2915 0 277448.0 114557.0 346080.0 -1.0 2914
2916 0 277509.0 114520.0 346020.0 -1.0 2915
2917 0 277496.0 114570.0 345960.0 -1.0 2916
2918 0 277518.0 114544.0 345900.0 -1.0 2917
2919 0 277502.0 114591.0 345840.0 -1.0 2918
2920 0 277529.0 114650.0 345780.0 -1.0 2919
2921 0 277492.0 114635.0 345720.0 -1.0 2920
2922 0 277519.0 114673.0 345660.0 -1.0 2921
2923 0 277522.0 114694.0 345600.0 -1.0 2922
2924 0 277578.0 114749.0 345540.0 -1.0 2923
2925 0 277527.0 114793.0 345480.0 -1.0 2924
2926 0 277565.0 114807.0 345420.0 -1.0 2925
2927 0 277562.0 114793.0 345360.0 -1.0 2926
2928 0 277653.0 114874.0 345300.0 -1.0 2927
2929 0 277542.0 114848.0 345240.0 -1.0 2928
2930 0 277580.0 114892.0 345180.0 -1.0 2929
2931 0 277562.0 114937.0 345120.0 -1.0 2930
2932 0 277550.0 114937.0 345060.0 -1.0 2931
2933 0 277574.0 114939.0 345000.0 -1.0 2932
2934 0 277521.0 114980.0 344940.0 -1.0 2933
2935 0 277590.0 115001.0 344880.0 -1.0 2934
2936 0 277542.0 114930.0 344820.0 -1.0 2935
2937 0 277582.0 115061.0 344760.0 -1.0 2936
2938 0 277555.0 115036.0 344700.0 -1.0 2937
2939 0 277589.0 115045.0 344640.0 -1.0 2938
2940 0 277631.0 115070.0 344580.0 -1.0 2939
2941 0 277665.0 115176.0 344520.0 -1.0 2940
2942 0 277680.0 115100.0 344460.0 -1.0 2941
2943 0 277675.0 115155.0 344400.0 -1.0 2942
2944 0 277687.0 115183.0 344340.0 -1.0 2943
2945 0 277688.0 115203.0 344280.0 -1.0 2944
2946 0 277688.0 115196.0 344220.0 -1.0 2945
2947 0 277831.0 115243.0 344160.0 -1.0 2946
2948 0 277635.0 115202.0 344100.0 -1.0 2947
2949 0 277720.0 115275.0 344040.0 -1.0 2948
2950 0 277737.0 115271.0 343920.0 -1.0 2949
2951 0 277703.0 115268.0 343860.0 -1.0 2950
2952 0 277731.0 115317.0 343800.0 -1.0 2951
2953 0 277734.0 115352.0 343740.0 -1.0 2952
2954 0 277718.0 115341.0 343680.0 -1.0 2953
2955 0 277666.0 115361.0 343620.0 -1.0 2954
2956 0 277767.0 115390.0 343560.0 -1.0 2955
2957 0 277796.0 115428.0 343440.0 -1.0 2956
2958 0 277768.0 115383.0 343380.0 -1.0 2957
2959 0 277761.0 115453.0 343320.0 -1.0 2958
2960 0 277751.0 115421.0 343260.0 -1.0 2959
2961 0 277763.0 115432.0 343200.0 -1.0 2960
2962 0 277727.0 115459.0 343080.0 -1.0 2961
2963 0 277734.0 115500.0 343020.0 -1.0 2962
2964 0 277724.0 115490.0 342900.0 -1.0 2963
2965 0 277746.0 115472.0 342840.0 -1.0 2964
2966 0 277760.0 115502.0 342780.0 -1.0 2965
2967 0 277774.0 115518.0 342720.0 -1.0 2966
2968 0 277811.0 115531.0 342660.0 -1.0 2967
2969 0 277799.0 115535.0 342600.0 -1.0 2968
2970 0 277821.0 115511.0 342540.0 -1.0 2969
2971 0 277782.0 115507.0 342480.0 -1.0 2970
2972 0 277809.0 115504.0 342420.0 -1.0 2971
2973 0 277817.0 115534.0 342360.0 -1.0 2972
2974 0 277865.0 115524.0 342300.0 -1.0 2973
2975 0 277844.0 115499.0 342240.0 -1.0 2974
2976 0 277894.0 115480.0 342180.0 -1.0 2975
2977 0 277890.0 115512.0 342120.0 -1.0 2976
2978 0 277893.0 115523.0 342060.0 -1.0 2977
2979 0 277936.0 115499.0 342000.0 -1.0 2978
2980 0 278018.0 115524.0 341880.0 -1.0 2979
2981 0 278014.0 115540.0 341820.0 -1.0 2980
2982 0 277987.0 115544.0 341760.0 -1.0 2981
2983 0 278024.0 115572.0 341700.0 -1.0 2982
2984 0 278023.0 115524.0 341640.0 -1.0 2983
2985 0 278147.0 115654.0 341580.0 -1.0 2984
2986 0 278118.0 115591.0 341520.0 -1.0 2985
2987 0 278176.0 115680.0 341460.0 -1.0 2986
2988 0 278283.0 115710.0 341400.0 -1.0 2987
2989 0 278247.0 115729.0 341340.0 -1.0 2988
2990 0 278264.0 115709.0 341280.0 -1.0 2989
2991 0 278242.0 115700.0 341220.0 -1.0 2990
2992 0 278222.0 115671.0 341160.0 -1.0 2991
2993 0 278203.0 115680.0 341100.0 -1.0 2992
2994 0 278215.0 115695.0 341040.0 -1.0 2993
2995 0 278243.0 115743.0 340980.0 -1.0 2994
2996 0 278223.0 115769.0 340920.0 -1.0 2995
2997 0 278252.0 115833.0 340860.0 -1.0 2996
2998 0 278230.0 115792.0 340800.0 -1.0 2997
2999 0 278264.0 115888.0 340740.0 -1.0 2998
3000 0 278257.0 115890.0 340680.0 -1.0 2999
3001 0 278388.0 115954.0 340560.0 -1.0 3000
3002 0 278311.0 115890.0 340500.0 -1.0 3001
3003 0 278342.0 115985.0 340440.0 -1.0 3002
3004 0 278384.0 116014.0 340380.0 -1.0 3003
3005 0 278380.0 115997.0 340320.0 -1.0 3004
3006 0 278395.0 116022.0 340260.0 -1.0 3005
3007 0 278423.0 116060.0 340200.0 -1.0 3006
3008 0 278429.0 116026.0 340140.0 -1.0 3007
3009 0 278482.0 116123.0 340080.0 -1.0 3008
3010 0 278516.0 116155.0 340020.0 -1.0 3009
3011 0 278502.0 116221.0 339960.0 -1.0 3010
3012 0 278517.0 116259.0 339900.0 -1.0 3011
3013 0 278552.0 116277.0 339840.0 -1.0 3012
3014 0 278584.0 116295.0 339780.0 -1.0 3013
3015 0 278573.0 116311.0 339720.0 -1.0 3014
3016 0 278618.0 116354.0 339660.0 -1.0 3015
3017 0 278649.0 116380.0 339600.0 -1.0 3016
3018 0 278662.0 116384.0 339540.0 -1.0 3017
3019 0 278683.0 116380.0 339480.0 -1.0 3018
3020 0 278679.0 116390.0 339420.0 -1.0 3019
3021 0 278728.0 116435.0 339360.0 -1.0 3020
3022 0 278732.0 116512.0 339300.0 -1.0 3021
3023 0 278718.0 116456.0 339240.0 -1.0 3022
3024 0 278739.0 116528.0 339180.0 -1.0 3023
3025 0 278753.0 116507.0 339120.0 -1.0 3024
3026 0 278707.0 116579.0 339060.0 -1.0 3025
3027 0 278716.0 116614.0 339000.0 -1.0 3026
3028 0 278714.0 116624.0 338940.0 -1.0 3027
3029 0 278705.0 116649.0 338880.0 -1.0 3028
3030 0 278705.0 116640.0 338820.0 -1.0 3029
3031 0 278753.0 116735.0 338760.0 -1.0 3030
3032 0 278773.0 116755.0 338700.0 -1.0 3031
3033 0 278750.0 116784.0 338640.0 -1.0 3032
3034 0 278735.0 116770.0 338580.0 -1.0 3033
3035 0 278742.0 116826.0 338520.0 -1.0 3034
3036 0 278785.0 116800.0 338460.0 -1.0 3035
3037 0 278826.0 116890.0 338400.0 -1.0 3036
3038 0 278794.0 116868.0 338340.0 -1.0 3037
3039 0 278771.0 116906.0 338280.0 -1.0 3038
3040 0 278830.0 116957.0 338220.0 -1.0 3039
3041 0 278819.0 116973.0 338100.0 -1.0 3040
3042 0 278796.0 116960.0 338040.0 -1.0 3041
3043 0 278720.0 116906.0 337980.0 -1.0 3042
3044 0 278839.0 117011.0 337920.0 -1.0 3043
3045 0 278824.0 117007.0 337800.0 -1.0 3044
3046 0 278768.0 117031.0 337740.0 -1.0 3045
3047 0 278764.0 117029.0 337680.0 -1.0 3046
3048 0 278800.0 117036.0 337620.0 -1.0 3047
3049 0 278780.0 116996.0 337560.0 -1.0 3048
3050 0 278840.0 117088.0 337500.0 -1.0 3049
3051 0 278775.0 117086.0 337440.0 -1.0 3050
3052 0 278827.0 117130.0 337380.0 -1.0 3051
3053 0 278661.0 117141.0 337320.0 -1.0 3052
3054 0 278808.0 117110.0 337260.0 -1.0 3053
3055 0 278864.0 117134.0 337200.0 -1.0 3054
3056 0 278797.0 117124.0 337140.0 -1.0 3055
3057 0 278817.0 117143.0 337080.0 -1.0 3056
3058 0 278832.0 117220.0 337020.0 -1.0 3057
3059 0 278816.0 117183.0 336960.0 -1.0 3058
3060 0 278842.0 117220.0 336900.0 -1.0 3059
3061 0 278869.0 117269.0 336840.0 -1.0 3060
3062 0 278789.0 117198.0 336780.0 -1.0 3061
3063 0 278818.0 117209.0 336720.0 -1.0 3062
3064 0 278725.0 117235.0 336660.0 -1.0 3063
3065 0 278825.0 117278.0 336600.0 -1.0 3064
3066 0 278770.0 117314.0 336540.0 -1.0 3065
3067 0 278791.0 117276.0 336480.0 -1.0 3066
3068 0 278825.0 117365.0 336420.0 -1.0 3067
3069 0 278836.0 117372.0 336360.0 -1.0 3068
3070 0 278871.0 117419.0 336300.0 -1.0 3069
3071 0 278820.0 117408.0 336240.0 -1.0 3070
3072 0 278869.0 117513.0 336180.0 -1.0 3071
3073 0 278815.0 117564.0 336120.0 -1.0 3072
3074 0 278852.0 117564.0 336060.0 -1.0 3073
3075 0 278844.0 117560.0 336000.0 -1.0 3074
3076 0 278841.0 117596.0 335940.0 -1.0 3075
3077 0 278799.0 117573.0 335880.0 -1.0 3076
3078 0 278866.0 117649.0 335820.0 -1.0 3077
3079 0 278920.0 117640.0 335700.0 -1.0 3078
3080 0 278798.0 117663.0 335640.0 -1.0 3079
3081 0 278858.0 117743.0 335580.0 -1.0 3080
3082 0 278777.0 117675.0 335520.0 -1.0 3081
3083 0 278935.0 117786.0 335460.0 -1.0 3082
3084 0 278837.0 117759.0 335400.0 -1.0 3083
3085 0 278878.0 117811.0 335340.0 -1.0 3084
3086 0 278851.0 117823.0 335280.0 -1.0 3085
3087 0 278887.0 117858.0 335220.0 -1.0 3086
3088 0 279056.0 117888.0 335160.0 -1.0 3087
3089 0 278885.0 117812.0 335100.0 -1.0 3088
3090 0 278930.0 117886.0 335040.0 -1.0 3089
3091 0 278877.0 117878.0 334980.0 -1.0 3090
3092 0 278876.0 117931.0 334920.0 -1.0 3091
3093 0 278934.0 117970.0 334860.0 -1.0 3092
3094 0 278930.0 118020.0 334800.0 -1.0 3093
3095 0 278894.0 118070.0 334740.0 -1.0 3094
3096 0 278934.0 118012.0 334680.0 -1.0 3095
3097 0 278897.0 118131.0 334620.0 -1.0 3096
3098 0 278873.0 118099.0 334560.0 -1.0 3097
3099 0 278877.0 118152.0 334500.0 -1.0 3098
3100 0 278937.0 118272.0 334440.0 -1.0 3099
3101 0 278946.0 118356.0 334320.0 -1.0 3100
3102 0 278990.0 118364.0 334200.0 -1.0 3101
3103 0 278914.0 118394.0 334140.0 -1.0 3102
3104 0 278974.0 118389.0 334080.0 -1.0 3103
3105 0 278930.0 118464.0 334020.0 -1.0 3104
3106 0 278949.0 118416.0 333960.0 -1.0 3105
3107 0 278899.0 118429.0 333900.0 -1.0 3106
3108 0 278985.0 118529.0 333840.0 -1.0 3107
3109 0 278974.0 118472.0 333780.0 -1.0 3108
3110 0 278994.0 118537.0 333720.0 -1.0 3109
3111 0 278927.0 118503.0 333660.0 -1.0 3110
3112 0 278957.0 118509.0 333600.0 -1.0 3111
3113 0 278934.0 118525.0 333540.0 -1.0 3112
3114 0 279000.0 118576.0 333480.0 -1.0 3113
3115 0 278937.0 118607.0 333420.0 -1.0 3114
3116 0 278905.0 118596.0 333360.0 -1.0 3115
3117 0 278953.0 118708.0 333300.0 -1.0 3116
3118 0 279015.0 118763.0 333180.0 -1.0 3117
3119 0 278996.0 118835.0 333060.0 -1.0 3118
3120 0 278995.0 118816.0 332940.0 -1.0 3119
3121 0 279024.0 118936.0 332820.0 -1.0 3120
3122 0 279027.0 118915.0 332760.0 -1.0 3121
3123 0 279037.0 118915.0 332700.0 -1.0 3122
3124 0 279062.0 118959.0 332640.0 -1.0 3123
3125 0 278968.0 118972.0 332580.0 -1.0 3124
3126 0 279055.0 118996.0 332520.0 -1.0 3125
3127 0 279022.0 119005.0 332460.0 -1.0 3126
3128 0 279137.0 119056.0 332400.0 -1.0 3127
3129 0 279050.0 119026.0 332340.0 -1.0 3128
3130 0 279088.0 119067.0 332280.0 -1.0 3129
3131 0 279041.0 119084.0 332220.0 -1.0 3130
3132 0 278966.0 119032.0 332160.0 -1.0 3131
3133 0 279066.0 119121.0 332100.0 -1.0 3132
3134 0 279095.0 119152.0 332040.0 -1.0 3133
3135 0 279095.0 119198.0 331980.0 -1.0 3134
3136 0 279098.0 119214.0 331920.0 -1.0 3135
3137 0 279105.0 119283.0 331860.0 -1.0 3136
3138 0 279141.0 119211.0 331800.0 -1.0 3137
3139 0 279056.0 119258.0 331740.0 -1.0 3138
3140 0 279016.0 119283.0 331680.0 -1.0 3139
3141 0 279112.0 119409.0 331560.0 -1.0 3140
3142 0 279100.0 119360.0 331500.0 -1.0 3141
3143 0 279130.0 119407.0 331440.0 -1.0 3142
3144 0 279149.0 119407.0 331320.0 -1.0 3143
3145 0 279157.0 119445.0 331260.0 -1.0 3144
3146 0 279004.0 119444.0 331200.0 -1.0 3145
3147 0 279176.0 119551.0 331140.0 -1.0 3146
3148 0 279168.0 119579.0 331020.0 -1.0 3147
3149 0 279170.0 119579.0 330960.0 -1.0 3148
3150 0 279161.0 119569.0 330900.0 -1.0 3149
3151 0 279068.0 119566.0 330840.0 -1.0 3150
3152 0 279188.0 119556.0 330780.0 -1.0 3151
3153 0 279179.0 119609.0 330720.0 -1.0 3152
3154 0 279205.0 119624.0 330660.0 -1.0 3153
3155 0 279265.0 119657.0 330600.0 -1.0 3154
3156 0 279239.0 119547.0 330540.0 -1.0 3155
3157 0 279231.0 119605.0 330480.0 -1.0 3156
3158 0 279247.0 119586.0 330420.0 -1.0 3157
3159 0 279267.0 119654.0 330360.0 -1.0 3158
3160 0 279324.0 119685.0 330300.0 -1.0 3159
3161 0 279345.0 119748.0 330240.0 -1.0 3160
3162 0 279356.0 119714.0 330180.0 -1.0 3161
3163 0 279386.0 119774.0 330120.0 -1.0 3162
3164 0 279341.0 119791.0 330060.0 -1.0 3163
3165 0 279286.0 119777.0 330000.0 -1.0 3164
3166 0 279326.0 119824.0 329940.0 -1.0 3165
3167 0 279373.0 119868.0 329880.0 -1.0 3166
3168 0 279351.0 119919.0 329820.0 -1.0 3167
3169 0 279391.0 119911.0 329760.0 -1.0 3168
3170 0 279261.0 119882.0 329700.0 -1.0 3169
3171 0 279336.0 119917.0 329640.0 -1.0 3170
3172 0 279268.0 119891.0 329580.0 -1.0 3171
3173 0 279425.0 119961.0 329520.0 -1.0 3172
3174 0 279329.0 119938.0 329460.0 -1.0 3173
3175 0 279323.0 120021.0 329400.0 -1.0 3174
3176 0 279395.0 120023.0 329340.0 -1.0 3175
3177 0 279299.0 120046.0 329280.0 -1.0 3176
3178 0 279127.0 120050.0 329220.0 -1.0 3177
3179 0 279270.0 120075.0 329160.0 -1.0 3178
3180 0 279299.0 120103.0 329100.0 -1.0 3179
3181 0 279251.0 120135.0 329040.0 -1.0 3180
3182 0 279293.0 120166.0 328980.0 -1.0 3181
3183 0 279274.0 120227.0 328920.0 -1.0 3182
3184 0 279261.0 120265.0 328860.0 -1.0 3183
3185 0 279318.0 120292.0 328800.0 -1.0 3184
3186 0 279305.0 120358.0 328740.0 -1.0 3185
3187 0 279307.0 120386.0 328680.0 -1.0 3186
3188 0 279293.0 120439.0 328620.0 -1.0 3187
3189 0 279280.0 120489.0 328560.0 -1.0 3188
3190 0 279307.0 120552.0 328500.0 -1.0 3189
3191 0 279282.0 120486.0 328440.0 -1.0 3190
3192 0 279307.0 120560.0 328380.0 -1.0 3191
3193 0 279168.0 120520.0 328320.0 -1.0 3192
3194 0 279318.0 120620.0 328260.0 -1.0 3193
3195 0 279322.0 120578.0 328200.0 -1.0 3194
3196 0 279319.0 120640.0 328140.0 -1.0 3195
3197 0 279381.0 120641.0 328020.0 -1.0 3196
3198 0 279432.0 120743.0 327960.0 -1.0 3197
3199 0 279329.0 120641.0 327900.0 -1.0 3198
3200 0 279367.0 120712.0 327840.0 -1.0 3199
3201 0 279379.0 120734.0 327780.0 -1.0 3200
3202 0 279418.0 120751.0 327720.0 -1.0 3201
3203 0 279459.0 120795.0 327660.0 -1.0 3202
3204 0 279458.0 120857.0 327600.0 -1.0 3203
3205 0 279436.0 120862.0 327540.0 -1.0 3204
3206 0 279497.0 120991.0 327480.0 -1.0 3205
3207 0 279437.0 120946.0 327420.0 -1.0 3206
3208 0 279578.0 120990.0 327360.0 -1.0 3207
3209 0 279485.0 120974.0 327300.0 -1.0 3208
3210 0 279556.0 121006.0 327240.0 -1.0 3209
3211 0 279531.0 121007.0 327180.0 -1.0 3210
3212 0 279538.0 121034.0 327120.0 -1.0 3211
3213 0 279457.0 120917.0 327060.0 -1.0 3212
3214 0 279510.0 120961.0 327000.0 -1.0 3213
3215 0 279448.0 120911.0 326940.0 -1.0 3214
3216 0 279451.0 120954.0 326880.0 -1.0 3215
3217 0 279487.0 120972.0 326820.0 -1.0 3216
3218 0 279490.0 120938.0 326760.0 -1.0 3217
3219 0 279395.0 120922.0 326700.0 -1.0 3218
3220 0 279433.0 120903.0 326640.0 -1.0 3219
3221 0 279412.0 120957.0 326580.0 -1.0 3220
3222 0 279472.0 120935.0 326520.0 -1.0 3221
3223 0 279378.0 120948.0 326460.0 -1.0 3222
3224 0 279389.0 120898.0 326400.0 -1.0 3223
3225 0 279338.0 120930.0 326340.0 -1.0 3224
3226 0 279323.0 120908.0 326280.0 -1.0 3225
3227 0 279403.0 120971.0 326220.0 -1.0 3226
3228 0 279379.0 120868.0 326160.0 -1.0 3227
3229 0 279447.0 120984.0 326100.0 -1.0 3228
3230 0 279367.0 120972.0 326040.0 -1.0 3229
3231 0 279428.0 120939.0 325980.0 -1.0 3230
3232 0 279403.0 120970.0 325920.0 -1.0 3231
3233 0 279396.0 121005.0 325860.0 -1.0 3232
3234 0 279472.0 121124.0 325800.0 -1.0 3233
3235 0 279456.0 121144.0 325740.0 -1.0 3234
3236 0 279456.0 121116.0 325680.0 -1.0 3235
3237 0 279516.0 121180.0 325620.0 -1.0 3236
3238 0 279507.0 121207.0 325560.0 -1.0 3237
3239 0 279486.0 121199.0 325500.0 -1.0 3238
3240 0 279537.0 121308.0 325440.0 -1.0 3239
3241 0 279503.0 121375.0 325380.0 -1.0 3240
3242 0 279615.0 121365.0 325320.0 -1.0 3241
3243 0 279657.0 121428.0 325260.0 -1.0 3242
3244 0 279578.0 121326.0 325200.0 -1.0 3243
3245 0 279600.0 121399.0 325140.0 -1.0 3244
3246 0 279559.0 121421.0 325080.0 -1.0 3245
3247 0 279609.0 121444.0 325020.0 -1.0 3246
3248 0 279588.0 121462.0 324960.0 -1.0 3247
3249 0 279587.0 121505.0 324900.0 -1.0 3248
3250 0 279588.0 121519.0 324840.0 -1.0 3249
3251 0 279637.0 121628.0 324780.0 -1.0 3250
3252 0 279704.0 121703.0 324660.0 -1.0 3251
3253 0 279747.0 121724.0 324540.0 -1.0 3252
3254 0 279765.0 121801.0 324480.0 -1.0 3253
3255 0 279750.0 121775.0 324420.0 -1.0 3254
3256 0 279691.0 121763.0 324360.0 -1.0 3255
3257 0 279690.0 121746.0 324300.0 -1.0 3256
3258 0 279663.0 121790.0 324240.0 -1.0 3257
3259 0 279709.0 121754.0 324180.0 -1.0 3258
3260 0 279642.0 121701.0 324120.0 -1.0 3259
3261 0 279699.0 121777.0 324060.0 -1.0 3260
3262 0 279749.0 121770.0 324000.0 -1.0 3261
3263 0 279813.0 121791.0 323940.0 -1.0 3262
3264 0 279683.0 121641.0 323880.0 -1.0 3263
3265 0 279757.0 121823.0 323820.0 -1.0 3264
3266 0 279719.0 121732.0 323760.0 -1.0 3265
3267 0 279755.0 121839.0 323700.0 -1.0 3266
3268 0 279795.0 121919.0 323580.0 -1.0 3267
3269 0 279794.0 121967.0 323460.0 -1.0 3268
3270 0 279694.0 121822.0 323400.0 -1.0 3269
3271 0 279790.0 121928.0 323340.0 -1.0 3270
3272 0 279764.0 121924.0 323220.0 -1.0 3271
3273 0 279799.0 122065.0 323100.0 -1.0 3272
3274 0 279756.0 121903.0 322980.0 -1.0 3273
3275 0 279768.0 121995.0 322920.0 -1.0 3274
3276 0 279878.0 121982.0 322800.0 -1.0 3275
3277 0 279829.0 121874.0 322740.0 -1.0 3276
3278 0 279791.0 122027.0 322680.0 -1.0 3277
3279 0 279880.0 122055.0 322560.0 -1.0 3278
3280 0 279805.0 121964.0 322440.0 -1.0 3279
3281 0 279934.0 121972.0 322380.0 -1.0 3280
3282 0 279833.0 121883.0 322320.0 -1.0 3281
3283 0 279817.0 121750.0 322260.0 -1.0 3282
3284 0 279843.0 121870.0 322200.0 -1.0 3283
3285 0 279717.0 121791.0 322140.0 -1.0 3284
3286 0 279747.0 121768.0 322080.0 -1.0 3285
3287 0 279778.0 121764.0 322020.0 -1.0 3286
3288 0 279960.0 121742.0 321960.0 -1.0 3287
3289 0 279794.0 121759.0 321900.0 -1.0 3288
3290 0 279730.0 121673.0 321840.0 -1.0 3289
3291 0 279747.0 121675.0 321720.0 -1.0 3290
3292 0 279754.0 121589.0 321600.0 -1.0 3291
3293 0 279830.0 121637.0 321480.0 -1.0 3292
3294 0 279768.0 121562.0 321420.0 -1.0 3293
3295 0 279789.0 121538.0 321360.0 -1.0 3294
3296 0 279807.0 121477.0 321300.0 -1.0 3295
3297 0 279768.0 121510.0 321240.0 -1.0 3296
3298 0 279857.0 121468.0 321180.0 -1.0 3297
3299 0 279770.0 121475.0 321120.0 -1.0 3298
3300 0 279837.0 121567.0 321060.0 -1.0 3299
3301 0 279806.0 121499.0 321000.0 -1.0 3300
3302 0 279891.0 121521.0 320940.0 -1.0 3301
3303 0 279878.0 121502.0 320880.0 -1.0 3302
3304 0 279795.0 121479.0 320820.0 -1.0 3303
3305 0 279803.0 121459.0 320760.0 -1.0 3304
3306 0 279878.0 121527.0 320700.0 -1.0 3305
3307 0 279804.0 121464.0 320640.0 -1.0 3306
3308 0 279849.0 121478.0 320580.0 -1.0 3307
3309 0 279921.0 121506.0 320520.0 -1.0 3308
3310 0 279815.0 121481.0 320460.0 -1.0 3309
3311 0 279848.0 121484.0 320400.0 -1.0 3310
3312 0 279781.0 121458.0 320340.0 -1.0 3311
3313 0 279806.0 121430.0 320220.0 -1.0 3312
3314 0 279831.0 121481.0 320100.0 -1.0 3313
3315 0 279887.0 121418.0 319980.0 -1.0 3314
3316 0 279888.0 121457.0 319860.0 -1.0 3315
3317 0 279817.0 121412.0 319800.0 -1.0 3316
3318 0 279877.0 121414.0 319740.0 -1.0 3317
3319 0 279849.0 121369.0 319680.0 -1.0 3318
3320 0 279859.0 121402.0 319620.0 -1.0 3319
3321 0 279866.0 121348.0 319560.0 -1.0 3320
3322 0 279838.0 121301.0 319500.0 -1.0 3321
3323 0 279920.0 121390.0 319440.0 -1.0 3322
3324 0 279822.0 121293.0 319380.0 -1.0 3323
3325 0 279899.0 121283.0 319320.0 -1.0 3324
3326 0 279870.0 121298.0 319260.0 -1.0 3325
3327 0 279906.0 121254.0 319200.0 -1.0 3326
3328 0 279869.0 121201.0 319140.0 -1.0 3327
3329 0 279902.0 121214.0 319080.0 -1.0 3328
3330 0 279892.0 121200.0 319020.0 -1.0 3329
3331 0 279957.0 121201.0 318960.0 -1.0 3330
3332 0 279907.0 121178.0 318900.0 -1.0 3331
3333 0 279989.0 121060.0 318840.0 -1.0 3332
3334 0 279900.0 121151.0 318780.0 -1.0 3333
3335 0 279992.0 121262.0 318660.0 -1.0 3334
3336 0 280013.0 121225.0 318600.0 -1.0 3335
3337 0 279988.0 121248.0 318540.0 -1.0 3336
3338 0 279908.0 121202.0 318480.0 -1.0 3337
3339 0 280024.0 121218.0 318420.0 -1.0 3338
3340 0 280053.0 121240.0 318360.0 -1.0 3339
3341 0 280105.0 121248.0 318300.0 -1.0 3340
3342 0 280059.0 121268.0 318240.0 -1.0 3341
3343 0 280019.0 121206.0 318180.0 -1.0 3342
3344 0 280012.0 121272.0 318120.0 -1.0 3343
3345 0 280009.0 121206.0 318060.0 -1.0 3344
3346 0 280074.0 121268.0 318000.0 -1.0 3345
3347 0 280121.0 121236.0 317940.0 -1.0 3346
3348 0 280204.0 121211.0 317880.0 -1.0 3347
3349 0 280167.0 121174.0 317820.0 -1.0 3348
3350 0 280231.0 121262.0 317700.0 -1.0 3349
3351 0 280099.0 121274.0 317580.0 -1.0 3350
3352 0 279996.0 121306.0 317520.0 -1.0 3351
3353 0 280063.0 121196.0 317460.0 -1.0 3352
3354 0 279963.0 121147.0 317400.0 -1.0 3353
3355 0 279987.0 121152.0 317340.0 -1.0 3354
3356 0 279962.0 121143.0 317280.0 -1.0 3355
3357 0 279954.0 121168.0 317220.0 -1.0 3356
3358 0 279959.0 121135.0 317160.0 -1.0 3357
3359 0 279972.0 121069.0 317100.0 -1.0 3358
3360 0 280028.0 121087.0 317040.0 -1.0 3359
3361 0 279914.0 121036.0 316980.0 -1.0 3360
3362 0 279912.0 121013.0 316920.0 -1.0 3361
3363 0 279943.0 121041.0 316860.0 -1.0 3362
3364 0 279982.0 121023.0 316800.0 -1.0 3363
3365 0 279953.0 121002.0 316740.0 -1.0 3364
3366 0 279872.0 121024.0 316680.0 -1.0 3365
3367 0 279974.0 120984.0 316620.0 -1.0 3366
3368 0 280001.0 120988.0 316560.0 -1.0 3367
3369 0 279931.0 120968.0 316500.0 -1.0 3368
3370 0 279947.0 120873.0 316440.0 -1.0 3369
3371 0 279934.0 120929.0 316380.0 -1.0 3370
3372 0 279940.0 120958.0 316320.0 -1.0 3371
3373 0 279991.0 120953.0 316260.0 -1.0 3372
3374 0 279992.0 120958.0 316200.0 -1.0 3373
3375 0 280153.0 120842.0 316140.0 -1.0 3374
3376 0 279843.0 120769.0 316080.0 -1.0 3375
3377 0 279851.0 120855.0 316020.0 -1.0 3376
3378 0 279910.0 120829.0 315960.0 -1.0 3377
3379 0 279892.0 120754.0 315900.0 -1.0 3378
3380 0 279784.0 120648.0 315840.0 -1.0 3379
3381 0 279793.0 120641.0 315780.0 -1.0 3380
3382 0 279844.0 120626.0 315720.0 -1.0 3381
3383 0 279839.0 120694.0 315660.0 -1.0 3382
3384 0 279851.0 120687.0 315540.0 -1.0 3383
3385 0 279893.0 120653.0 315480.0 -1.0 3384
3386 0 279960.0 120706.0 315420.0 -1.0 3385
3387 0 279968.0 120677.0 315360.0 -1.0 3386
3388 0 279922.0 120706.0 315300.0 -1.0 3387
3389 0 279883.0 120651.0 315240.0 -1.0 3388
3390 0 279957.0 120711.0 315180.0 -1.0 3389
3391 0 279821.0 120692.0 315120.0 -1.0 3390
3392 0 279872.0 120706.0 315060.0 -1.0 3391
3393 0 279862.0 120686.0 315000.0 -1.0 3392
3394 0 279834.0 120668.0 314940.0 -1.0 3393
3395 0 279804.0 120653.0 314880.0 -1.0 3394
3396 0 279887.0 120665.0 314820.0 -1.0 3395
3397 0 279840.0 120600.0 314760.0 -1.0 3396
3398 0 279723.0 120651.0 314700.0 -1.0 3397
3399 0 279715.0 120580.0 314640.0 -1.0 3398
3400 0 279650.0 120516.0 314580.0 -1.0 3399
3401 0 279725.0 120514.0 314520.0 -1.0 3400
3402 0 279647.0 120437.0 314460.0 -1.0 3401
3403 0 279605.0 120411.0 314400.0 -1.0 3402
3404 0 279648.0 120459.0 314340.0 -1.0 3403
3405 0 279615.0 120394.0 314280.0 -1.0 3404
3406 0 279639.0 120397.0 314220.0 -1.0 3405
3407 0 279641.0 120387.0 314160.0 -1.0 3406
3408 0 279622.0 120382.0 314100.0 -1.0 3407
3409 0 279606.0 120398.0 314040.0 -1.0 3408
3410 0 279604.0 120318.0 313980.0 -1.0 3409
3411 0 279675.0 120349.0 313920.0 -1.0 3410
3412 0 279654.0 120372.0 313860.0 -1.0 3411
3413 0 279742.0 120495.0 313800.0 -1.0 3412
3414 0 279564.0 120405.0 313740.0 -1.0 3413
3415 0 279766.0 120442.0 313680.0 -1.0 3414
3416 0 279610.0 120446.0 313620.0 -1.0 3415
3417 0 279682.0 120424.0 313560.0 -1.0 3416
3418 0 279698.0 120484.0 313500.0 -1.0 3417
3419 0 279783.0 120621.0 313440.0 -1.0 3418
3420 0 279794.0 120608.0 313380.0 -1.0 3419
3421 0 279711.0 120527.0 313320.0 -1.0 3420
3422 0 279729.0 120442.0 313260.0 -1.0 3421
3423 0 279636.0 120458.0 313200.0 -1.0 3422
3424 0 279681.0 120468.0 313140.0 -1.0 3423
3425 0 279665.0 120413.0 313080.0 -1.0 3424
3426 0 279630.0 120353.0 313020.0 -1.0 3425
3427 0 279767.0 120420.0 312960.0 -1.0 3426
3428 0 279606.0 120315.0 312900.0 -1.0 3427
3429 0 279649.0 120281.0 312840.0 -1.0 3428
3430 0 279561.0 120371.0 312780.0 -1.0 3429
3431 0 279582.0 120354.0 312720.0 -1.0 3430
3432 0 279548.0 120382.0 312660.0 -1.0 3431
3433 0 279527.0 120306.0 312540.0 -1.0 3432
3434 0 279560.0 120311.0 312480.0 -1.0 3433
3435 0 279550.0 120244.0 312420.0 -1.0 3434
3436 0 279570.0 120209.0 312360.0 -1.0 3435
3437 0 279655.0 120131.0 312240.0 -1.0 3436
3438 0 279512.0 120128.0 312180.0 -1.0 3437
3439 0 279620.0 120075.0 312120.0 -1.0 3438
3440 0 279561.0 120067.0 312060.0 -1.0 3439
3441 0 279624.0 120085.0 312000.0 -1.0 3440
3442 0 279625.0 120201.0 311940.0 -1.0 3441
3443 0 279620.0 120174.0 311880.0 -1.0 3442
3444 0 279586.0 120118.0 311820.0 -1.0 3443
3445 0 279566.0 120056.0 311760.0 -1.0 3444
3446 0 279532.0 119852.0 311700.0 -1.0 3445
3447 0 279586.0 120054.0 311640.0 -1.0 3446
3448 0 279532.0 119979.0 311580.0 -1.0 3447
3449 0 279488.0 119887.0 311520.0 -1.0 3448
3450 0 279503.0 119932.0 311460.0 -1.0 3449
3451 0 279494.0 119862.0 311400.0 -1.0 3450
3452 0 279554.0 119918.0 311340.0 -1.0 3451
3453 0 279552.0 119912.0 311280.0 -1.0 3452
3454 0 279535.0 119902.0 311220.0 -1.0 3453
3455 0 279580.0 119901.0 311160.0 -1.0 3454
3456 0 279580.0 119882.0 311100.0 -1.0 3455
3457 0 279584.0 119910.0 311040.0 -1.0 3456
3458 0 279632.0 119884.0 310980.0 -1.0 3457
3459 0 279575.0 119853.0 310920.0 -1.0 3458
3460 0 279612.0 119843.0 310860.0 -1.0 3459
3461 0 279569.0 119850.0 310800.0 -1.0 3460
3462 0 279567.0 119835.0 310740.0 -1.0 3461
3463 0 279563.0 119764.0 310680.0 -1.0 3462
3464 0 279611.0 119826.0 310620.0 -1.0 3463
3465 0 279663.0 119799.0 310560.0 -1.0 3464
3466 0 279483.0 119835.0 310500.0 -1.0 3465
3467 0 279541.0 119809.0 310380.0 -1.0 3466
3468 0 279566.0 119865.0 310320.0 -1.0 3467
3469 0 279534.0 119872.0 310260.0 -1.0 3468
3470 0 279613.0 119882.0 310200.0 -1.0 3469
3471 0 279538.0 119948.0 310140.0 -1.0 3470
3472 0 279539.0 119905.0 310080.0 -1.0 3471
3473 0 279614.0 119933.0 310020.0 -1.0 3472
3474 0 279624.0 119948.0 309960.0 -1.0 3473
3475 0 279561.0 119895.0 309900.0 -1.0 3474
3476 0 279680.0 119875.0 309840.0 -1.0 3475
3477 0 279609.0 119877.0 309780.0 -1.0 3476
3478 0 279660.0 119895.0 309720.0 -1.0 3477
3479 0 279657.0 119845.0 309660.0 -1.0 3478
3480 0 279649.0 119848.0 309600.0 -1.0 3479
3481 0 279583.0 119842.0 309540.0 -1.0 3480
3482 0 279579.0 119781.0 309420.0 -1.0 3481
3483 0 279578.0 119778.0 309360.0 -1.0 3482
3484 0 279530.0 119809.0 309240.0 -1.0 3483
3485 0 279591.0 119758.0 309120.0 -1.0 3484
3486 0 279534.0 119712.0 309060.0 -1.0 3485
3487 0 279531.0 119717.0 309000.0 -1.0 3486
3488 0 279549.0 119631.0 308940.0 -1.0 3487
3489 0 279525.0 119640.0 308880.0 -1.0 3488
3490 0 279561.0 119641.0 308820.0 -1.0 3489
3491 0 279550.0 119651.0 308760.0 -1.0 3490
3492 0 279620.0 119626.0 308700.0 -1.0 3491
3493 0 279527.0 119606.0 308640.0 -1.0 3492
3494 0 279504.0 119569.0 308580.0 -1.0 3493
3495 0 279543.0 119642.0 308520.0 -1.0 3494
3496 0 279534.0 119628.0 308460.0 -1.0 3495
3497 0 279600.0 119677.0 308400.0 -1.0 3496
3498 0 279498.0 119632.0 308340.0 -1.0 3497
3499 0 279615.0 119693.0 308280.0 -1.0 3498
3500 0 279555.0 119656.0 308220.0 -1.0 3499
3501 0 279599.0 119647.0 308160.0 -1.0 3500
3502 0 279622.0 119659.0 308100.0 -1.0 3501
3503 0 279553.0 119558.0 308040.0 -1.0 3502
3504 0 279569.0 119638.0 307980.0 -1.0 3503
3505 0 279615.0 119585.0 307920.0 -1.0 3504
3506 0 279705.0 119597.0 307860.0 -1.0 3505
3507 0 279646.0 119516.0 307800.0 -1.0 3506
3508 0 279710.0 119578.0 307740.0 -1.0 3507
3509 0 279746.0 119587.0 307680.0 -1.0 3508
3510 0 279739.0 119575.0 307620.0 -1.0 3509
3511 0 279697.0 119551.0 307560.0 -1.0 3510
3512 0 279774.0 119627.0 307500.0 -1.0 3511
3513 0 279728.0 119608.0 307440.0 -1.0 3512
3514 0 279695.0 119553.0 307380.0 -1.0 3513
3515 0 279622.0 119594.0 307320.0 -1.0 3514
3516 0 279718.0 119600.0 307260.0 -1.0 3515
3517 0 279751.0 119544.0 307200.0 -1.0 3516
3518 0 279706.0 119580.0 307140.0 -1.0 3517
3519 0 279688.0 119488.0 307080.0 -1.0 3518
3520 0 279813.0 119591.0 306960.0 -1.0 3519
3521 0 279754.0 119602.0 306900.0 -1.0 3520
3522 0 279780.0 119549.0 306840.0 -1.0 3521
3523 0 279756.0 119538.0 306780.0 -1.0 3522
3524 0 279781.0 119513.0 306720.0 -1.0 3523
3525 0 279796.0 119534.0 306660.0 -1.0 3524
3526 0 279754.0 119478.0 306600.0 -1.0 3525
3527 0 279738.0 119497.0 306540.0 -1.0 3526
3528 0 279869.0 119526.0 306420.0 -1.0 3527
3529 0 279878.0 119485.0 306360.0 -1.0 3528
3530 0 279895.0 119557.0 306300.0 -1.0 3529
3531 0 279836.0 119522.0 306240.0 -1.0 3530
3532 0 279869.0 119477.0 306180.0 -1.0 3531
3533 0 279902.0 119448.0 306060.0 -1.0 3532
3534 0 280010.0 119460.0 306000.0 -1.0 3533
3535 0 279932.0 119315.0 305940.0 -1.0 3534
3536 0 279976.0 119255.0 305880.0 -1.0 3535
3537 0 279974.0 119266.0 305820.0 -1.0 3536
3538 0 279990.0 119241.0 305760.0 -1.0 3537
3539 0 279995.0 119229.0 305700.0 -1.0 3538
3540 0 280019.0 119219.0 305640.0 -1.0 3539
3541 0 280005.0 119229.0 305580.0 -1.0 3540
3542 0 279988.0 119288.0 305520.0 -1.0 3541
3543 0 280040.0 119265.0 305460.0 -1.0 3542
3544 0 279999.0 119223.0 305400.0 -1.0 3543
3545 0 280064.0 119268.0 305340.0 -1.0 3544
3546 0 279974.0 119101.0 305280.0 -1.0 3545
3547 0 280027.0 119100.0 305160.0 -1.0 3546
3548 0 280050.0 119147.0 305100.0 -1.0 3547
3549 0 280103.0 119196.0 305040.0 -1.0 3548
3550 0 280062.0 119106.0 304980.0 -1.0 3549
3551 0 279966.0 118899.0 304920.0 -1.0 3550
3552 0 280143.0 119050.0 304860.0 -1.0 3551
3553 0 280134.0 118990.0 304800.0 -1.0 3552
3554 0 280150.0 118951.0 304740.0 -1.0 3553
3555 0 280107.0 118962.0 304680.0 -1.0 3554
3556 0 280137.0 118966.0 304620.0 -1.0 3555
3557 0 280183.0 119001.0 304560.0 -1.0 3556
3558 0 280148.0 118935.0 304500.0 -1.0 3557
3559 0 280191.0 118944.0 304440.0 -1.0 3558
3560 0 280149.0 118860.0 304380.0 -1.0 3559
3561 0 280190.0 118928.0 304320.0 -1.0 3560
3562 0 280096.0 118833.0 304260.0 -1.0 3561
3563 0 280065.0 118688.0 304200.0 -1.0 3562
3564 0 280186.0 118712.0 304140.0 -1.0 3563
3565 0 280156.0 118637.0 304080.0 -1.0 3564
3566 0 280268.0 118679.0 304020.0 -1.0 3565
3567 0 280185.0 118681.0 303960.0 -1.0 3566
3568 0 280199.0 118648.0 303900.0 -1.0 3567
3569 0 280187.0 118644.0 303840.0 -1.0 3568
3570 0 280210.0 118646.0 303780.0 -1.0 3569
3571 0 280259.0 118579.0 303720.0 -1.0 3570
3572 0 280229.0 118599.0 303660.0 -1.0 3571
3573 0 280218.0 118553.0 303600.0 -1.0 3572
3574 0 280161.0 118492.0 303540.0 -1.0 3573
3575 0 280179.0 118544.0 303480.0 -1.0 3574
3576 0 280127.0 118483.0 303420.0 -1.0 3575
3577 0 280123.0 118534.0 303360.0 -1.0 3576
3578 0 280172.0 118504.0 303300.0 -1.0 3577
3579 0 280219.0 118519.0 303240.0 -1.0 3578
3580 0 280312.0 118504.0 303180.0 -1.0 3579
3581 0 280272.0 118477.0 303120.0 -1.0 3580
3582 0 280289.0 118438.0 303060.0 -1.0 3581
3583 0 280289.0 118312.0 303000.0 -1.0 3582
3584 0 280257.0 118383.0 302940.0 -1.0 3583
3585 0 280235.0 118389.0 302880.0 -1.0 3584
3586 0 280373.0 118439.0 302820.0 -1.0 3585
3587 0 280225.0 118397.0 302760.0 -1.0 3586
3588 0 280358.0 118517.0 302700.0 -1.0 3587
3589 0 280245.0 118380.0 302640.0 -1.0 3588
3590 0 280240.0 118422.0 302580.0 -1.0 3589
3591 0 280293.0 118376.0 302520.0 -1.0 3590
3592 0 280296.0 118318.0 302460.0 -1.0 3591
3593 0 280287.0 118390.0 302400.0 -1.0 3592
3594 0 280344.0 118357.0 302340.0 -1.0 3593
3595 0 280267.0 118248.0 302280.0 -1.0 3594
3596 0 280265.0 118173.0 302160.0 -1.0 3595
3597 0 280367.0 118050.0 302040.0 -1.0 3596
3598 0 280247.0 118018.0 301980.0 -1.0 3597
3599 0 280410.0 117988.0 301920.0 -1.0 3598
3600 0 280379.0 117904.0 301860.0 -1.0 3599
3601 0 280426.0 117780.0 301800.0 -1.0 3600
3602 0 280351.0 117653.0 301680.0 -1.0 3601
3603 0 280450.0 117499.0 301620.0 -1.0 3602
3604 0 280463.0 117445.0 301560.0 -1.0 3603
3605 0 280429.0 117350.0 301500.0 -1.0 3604
3606 0 280441.0 117318.0 301440.0 -1.0 3605
3607 0 280496.0 117324.0 301380.0 -1.0 3606
3608 0 280490.0 117366.0 301320.0 -1.0 3607
3609 0 280495.0 117278.0 301260.0 -1.0 3608
3610 0 280505.0 117313.0 301200.0 -1.0 3609
3611 0 280515.0 117233.0 301140.0 -1.0 3610
3612 0 280516.0 117255.0 301080.0 -1.0 3611
3613 0 280438.0 117163.0 301020.0 -1.0 3612
3614 0 280545.0 117157.0 300900.0 -1.0 3613
3615 0 280570.0 117123.0 300780.0 -1.0 3614
3616 0 280587.0 117146.0 300720.0 -1.0 3615
3617 0 280573.0 117113.0 300660.0 -1.0 3616
3618 0 280577.0 117135.0 300600.0 -1.0 3617
3619 0 280598.0 117103.0 300540.0 -1.0 3618
3620 0 280580.0 117113.0 300480.0 -1.0 3619
3621 0 280600.0 117085.0 300420.0 -1.0 3620
3622 0 280594.0 117028.0 300360.0 -1.0 3621
3623 0 280630.0 116979.0 300300.0 -1.0 3622
3624 0 280594.0 117002.0 300240.0 -1.0 3623
3625 0 280613.0 116916.0 300120.0 -1.0 3624
3626 0 280669.0 116887.0 300000.0 -1.0 3625
3627 0 280677.0 116844.0 299940.0 -1.0 3626
3628 0 280705.0 116807.0 299880.0 -1.0 3627
3629 0 280687.0 116763.0 299820.0 -1.0 3628
3630 0 280694.0 116718.0 299760.0 -1.0 3629
3631 0 280666.0 116660.0 299700.0 -1.0 3630
3632 0 280721.0 116637.0 299640.0 -1.0 3631
3633 0 280720.0 116601.0 299580.0 -1.0 3632
3634 0 280745.0 116597.0 299520.0 -1.0 3633
3635 0 280689.0 116550.0 299460.0 -1.0 3634
3636 0 280719.0 116565.0 299400.0 -1.0 3635
3637 0 280747.0 116561.0 299340.0 -1.0 3636
3638 0 280784.0 116506.0 299280.0 -1.0 3637
3639 0 280790.0 116579.0 299220.0 -1.0 3638
3640 0 280763.0 116377.0 299160.0 -1.0 3639
3641 0 280770.0 116304.0 299100.0 -1.0 3640
3642 0 280778.0 116300.0 299040.0 -1.0 3641
3643 0 280737.0 116228.0 298980.0 -1.0 3642
3644 0 280796.0 116210.0 298920.0 -1.0 3643
3645 0 280739.0 116169.0 298860.0 -1.0 3644
3646 0 280775.0 116124.0 298800.0 -1.0 3645
3647 0 280717.0 116055.0 298740.0 -1.0 3646
3648 0 280807.0 116104.0 298680.0 -1.0 3647
3649 0 280710.0 115985.0 298620.0 -1.0 3648
3650 0 280783.0 115979.0 298560.0 -1.0 3649
3651 0 280716.0 115922.0 298500.0 -1.0 3650
3652 0 280803.0 115954.0 298440.0 -1.0 3651
3653 0 280675.0 115762.0 298380.0 -1.0 3652
3654 0 280729.0 115720.0 298260.0 -1.0 3653
3655 0 280683.0 115732.0 298200.0 -1.0 3654
3656 0 280684.0 115744.0 298140.0 -1.0 3655
3657 0 280695.0 115669.0 298080.0 -1.0 3656
3658 0 280694.0 115666.0 298020.0 -1.0 3657
3659 0 280702.0 115618.0 297960.0 -1.0 3658
3660 0 280730.0 115636.0 297900.0 -1.0 3659
3661 0 280661.0 115599.0 297780.0 -1.0 3660
3662 0 280708.0 115555.0 297660.0 -1.0 3661
3663 0 280747.0 115515.0 297540.0 -1.0 3662
3664 0 280739.0 115476.0 297480.0 -1.0 3663
3665 0 280658.0 115411.0 297420.0 -1.0 3664
3666 0 280697.0 115370.0 297360.0 -1.0 3665
3667 0 280648.0 115300.0 297300.0 -1.0 3666
3668 0 280605.0 115202.0 297240.0 -1.0 3667
3669 0 280668.0 115079.0 297180.0 -1.0 3668
3670 0 280632.0 114887.0 297120.0 -1.0 3669
3671 0 280708.0 114868.0 297060.0 -1.0 3670
3672 0 280648.0 114813.0 297000.0 -1.0 3671
3673 0 280617.0 114790.0 296940.0 -1.0 3672
3674 0 280716.0 114791.0 296880.0 -1.0 3673
3675 0 280703.0 114669.0 296820.0 -1.0 3674
3676 0 280724.0 114649.0 296760.0 -1.0 3675
3677 0 280754.0 114640.0 296700.0 -1.0 3676
3678 0 280783.0 114621.0 296640.0 -1.0 3677
3679 0 280784.0 114639.0 296580.0 -1.0 3678
3680 0 280627.0 114479.0 296520.0 -1.0 3679
3681 0 280819.0 114488.0 296460.0 -1.0 3680
3682 0 280785.0 114430.0 296400.0 -1.0 3681
3683 0 280784.0 114468.0 296340.0 -1.0 3682
3684 0 280725.0 114317.0 296280.0 -1.0 3683
3685 0 280781.0 114227.0 296220.0 -1.0 3684
3686 0 280760.0 114208.0 296160.0 -1.0 3685
3687 0 280754.0 114211.0 296100.0 -1.0 3686
3688 0 280815.0 114212.0 296040.0 -1.0 3687
3689 0 280793.0 114198.0 295980.0 -1.0 3688
3690 0 280818.0 114093.0 295920.0 -1.0 3689
3691 0 280786.0 114044.0 295860.0 -1.0 3690
3692 0 280834.0 114025.0 295800.0 -1.0 3691
3693 0 280807.0 113923.0 295740.0 -1.0 3692
3694 0 280817.0 113933.0 295680.0 -1.0 3693
3695 0 280949.0 113936.0 295620.0 -1.0 3694
3696 0 280879.0 113913.0 295560.0 -1.0 3695
3697 0 280930.0 113928.0 295500.0 -1.0 3696
3698 0 280849.0 113800.0 295440.0 -1.0 3697
3699 0 280866.0 113806.0 295380.0 -1.0 3698
3700 0 280833.0 113762.0 295320.0 -1.0 3699
3701 0 280964.0 113891.0 295260.0 -1.0 3700
3702 0 280889.0 113710.0 295200.0 -1.0 3701
3703 0 281043.0 113687.0 295140.0 -1.0 3702
3704 0 280965.0 113669.0 295080.0 -1.0 3703
3705 0 281052.0 113714.0 295020.0 -1.0 3704
3706 0 281074.0 113674.0 294960.0 -1.0 3705
3707 0 281011.0 113646.0 294900.0 -1.0 3706
3708 0 281086.0 113577.0 294840.0 -1.0 3707
3709 0 281016.0 113595.0 294780.0 -1.0 3708
3710 0 281056.0 113611.0 294720.0 -1.0 3709
3711 0 280959.0 113594.0 294660.0 -1.0 3710
3712 0 280977.0 113566.0 294600.0 -1.0 3711
3713 0 281067.0 113577.0 294540.0 -1.0 3712
3714 0 280949.0 113490.0 294480.0 -1.0 3713
3715 0 280952.0 113431.0 294420.0 -1.0 3714
3716 0 280964.0 113500.0 294360.0 -1.0 3715
3717 0 280970.0 113484.0 294300.0 -1.0 3716
3718 0 281005.0 113452.0 294240.0 -1.0 3717
3719 0 281065.0 113574.0 294180.0 -1.0 3718
3720 0 281040.0 113545.0 294120.0 -1.0 3719
3721 0 281011.0 113595.0 294060.0 -1.0 3720
3722 0 280939.0 113490.0 294000.0 -1.0 3721
3723 0 281095.0 113574.0 293940.0 -1.0 3722
3724 0 280989.0 113469.0 293880.0 -1.0 3723
3725 0 281033.0 113427.0 293820.0 -1.0 3724
3726 0 280970.0 113391.0 293760.0 -1.0 3725
3727 0 281085.0 113397.0 293700.0 -1.0 3726
3728 0 280967.0 113330.0 293640.0 -1.0 3727
3729 0 280994.0 113229.0 293580.0 -1.0 3728
3730 0 280984.0 113279.0 293520.0 -1.0 3729
3731 0 281058.0 113285.0 293460.0 -1.0 3730
3732 0 281076.0 113283.0 293400.0 -1.0 3731
3733 0 281025.0 113255.0 293340.0 -1.0 3732
3734 0 280978.0 113178.0 293280.0 -1.0 3733
3735 0 280855.0 113136.0 293220.0 -1.0 3734
3736 0 280862.0 113083.0 293160.0 -1.0 3735
3737 0 280911.0 113097.0 293100.0 -1.0 3736
3738 0 280717.0 112985.0 293040.0 -1.0 3737
3739 0 281043.0 113158.0 292980.0 -1.0 3738
3740 0 280758.0 112942.0 292920.0 -1.0 3739
3741 0 280898.0 113087.0 292860.0 -1.0 3740
3742 0 280904.0 112898.0 292740.0 -1.0 3741
3743 0 280674.0 112875.0 292680.0 -1.0 3742
3744 0 280907.0 112759.0 292620.0 -1.0 3743
3745 0 280902.0 112741.0 292560.0 -1.0 3744
3746 0 280944.0 112689.0 292500.0 -1.0 3745
3747 0 281002.0 112698.0 292440.0 -1.0 3746
3748 0 280988.0 112634.0 292380.0 -1.0 3747
3749 0 281014.0 112656.0 292320.0 -1.0 3748
3750 0 281038.0 112647.0 292260.0 -1.0 3749
3751 0 281029.0 112708.0 292200.0 -1.0 3750
3752 0 280919.0 112682.0 292140.0 -1.0 3751
3753 0 280927.0 112679.0 292080.0 -1.0 3752
3754 0 280919.0 112670.0 292020.0 -1.0 3753
3755 0 280981.0 112578.0 291960.0 -1.0 3754
3756 0 281014.0 112580.0 291900.0 -1.0 3755
3757 0 280966.0 112532.0 291840.0 -1.0 3756
3758 0 280944.0 112413.0 291780.0 -1.0 3757
3759 0 280911.0 112524.0 291720.0 -1.0 3758
3760 0 280724.0 112396.0 291660.0 -1.0 3759
3761 0 280997.0 112411.0 291600.0 -1.0 3760
3762 0 280929.0 112313.0 291540.0 -1.0 3761
3763 0 280972.0 112278.0 291480.0 -1.0 3762
3764 0 280937.0 112267.0 291420.0 -1.0 3763
3765 0 280914.0 112198.0 291360.0 -1.0 3764
3766 0 280704.0 112185.0 291300.0 -1.0 3765
3767 0 280731.0 112120.0 291240.0 -1.0 3766
3768 0 280723.0 111940.0 291180.0 -1.0 3767
3769 0 280793.0 112058.0 291120.0 -1.0 3768
3770 0 280792.0 112066.0 291060.0 -1.0 3769
3771 0 280885.0 112062.0 291000.0 -1.0 3770
3772 0 280764.0 112017.0 290940.0 -1.0 3771
3773 0 280811.0 111939.0 290880.0 -1.0 3772
3774 0 280784.0 111970.0 290820.0 -1.0 3773
3775 0 280800.0 111940.0 290760.0 -1.0 3774
3776 0 280763.0 111901.0 290700.0 -1.0 3775
3777 0 280798.0 111887.0 290640.0 -1.0 3776
3778 0 280621.0 111864.0 290580.0 -1.0 3777
3779 0 280685.0 111872.0 290520.0 -1.0 3778
3780 0 280666.0 111859.0 290460.0 -1.0 3779
3781 0 280637.0 111808.0 290400.0 -1.0 3780
3782 0 280614.0 111811.0 290340.0 -1.0 3781
3783 0 280564.0 111763.0 290280.0 -1.0 3782
3784 0 280640.0 111763.0 290220.0 -1.0 3783
3785 0 280667.0 111739.0 290160.0 -1.0 3784
3786 0 280611.0 111680.0 290100.0 -1.0 3785
3787 0 280604.0 111683.0 290040.0 -1.0 3786
3788 0 280582.0 111620.0 289980.0 -1.0 3787
3789 0 280534.0 111636.0 289920.0 -1.0 3788
3790 0 280561.0 111559.0 289860.0 -1.0 3789
3791 0 280625.0 111564.0 289800.0 -1.0 3790
3792 0 280597.0 111475.0 289740.0 -1.0 3791
3793 0 280682.0 111603.0 289680.0 -1.0 3792
3794 0 280663.0 111538.0 289620.0 -1.0 3793
3795 0 280617.0 111464.0 289560.0 -1.0 3794
3796 0 280634.0 111492.0 289500.0 -1.0 3795
3797 0 280677.0 111462.0 289440.0 -1.0 3796
3798 0 280614.0 111420.0 289380.0 -1.0 3797
3799 0 280667.0 111379.0 289260.0 -1.0 3798
3800 0 280583.0 111326.0 289200.0 -1.0 3799
3801 0 280698.0 111309.0 289140.0 -1.0 3800
3802 0 280793.0 111257.0 289020.0 -1.0 3801
3803 0 280818.0 111191.0 288960.0 -1.0 3802
3804 0 280704.0 111105.0 288900.0 -1.0 3803
3805 0 280817.0 111028.0 288840.0 -1.0 3804
3806 0 280761.0 111081.0 288780.0 -1.0 3805
3807 0 280715.0 111009.0 288720.0 -1.0 3806
3808 0 280863.0 111027.0 288660.0 -1.0 3807
3809 0 280888.0 110927.0 288600.0 -1.0 3808
3810 0 280953.0 110970.0 288540.0 -1.0 3809
3811 0 280972.0 110929.0 288480.0 -1.0 3810
3812 0 281021.0 110986.0 288420.0 -1.0 3811
3813 0 281065.0 110934.0 288360.0 -1.0 3812
3814 0 281171.0 111011.0 288300.0 -1.0 3813
3815 0 281161.0 111012.0 288240.0 -1.0 3814
3816 0 281223.0 111027.0 288180.0 -1.0 3815
3817 0 281041.0 110954.0 288120.0 -1.0 3816
3818 0 281161.0 110977.0 288060.0 -1.0 3817
3819 0 281089.0 110904.0 288000.0 -1.0 3818
3820 0 281078.0 111007.0 287940.0 -1.0 3819
3821 0 281142.0 110921.0 287880.0 -1.0 3820
3822 0 281134.0 110996.0 287820.0 -1.0 3821
3823 0 281215.0 110964.0 287760.0 -1.0 3822
3824 0 281170.0 111005.0 287700.0 -1.0 3823
3825 0 281131.0 110984.0 287640.0 -1.0 3824
3826 0 281310.0 110963.0 287580.0 -1.0 3825
3827 0 281324.0 110855.0 287520.0 -1.0 3826
3828 0 281310.0 110830.0 287460.0 -1.0 3827
3829 0 281261.0 110818.0 287400.0 -1.0 3828
3830 0 281217.0 110748.0 287340.0 -1.0 3829
3831 0 281209.0 110749.0 287280.0 -1.0 3830
3832 0 281246.0 110750.0 287220.0 -1.0 3831
3833 0 281205.0 110706.0 287160.0 -1.0 3832
3834 0 281279.0 110688.0 287100.0 -1.0 3833
3835 0 281270.0 110653.0 287040.0 -1.0 3834
3836 0 281232.0 110655.0 286980.0 -1.0 3835
3837 0 281160.0 110620.0 286920.0 -1.0 3836
3838 0 281141.0 110620.0 286860.0 -1.0 3837
3839 0 281166.0 110641.0 286800.0 -1.0 3838
3840 0 281187.0 110613.0 286740.0 -1.0 3839
3841 0 281157.0 110553.0 286680.0 -1.0 3840
3842 0 281164.0 110533.0 286620.0 -1.0 3841
3843 0 281116.0 110557.0 286560.0 -1.0 3842
3844 0 281124.0 110493.0 286500.0 -1.0 3843
3845 0 281196.0 110486.0 286440.0 -1.0 3844
3846 0 281105.0 110468.0 286380.0 -1.0 3845
3847 0 281120.0 110428.0 286320.0 -1.0 3846
3848 0 281150.0 110420.0 286260.0 -1.0 3847
3849 0 281082.0 110375.0 286200.0 -1.0 3848
3850 0 281167.0 110383.0 286080.0 -1.0 3849
3851 0 281223.0 110374.0 286020.0 -1.0 3850
3852 0 280889.0 110291.0 285960.0 -1.0 3851
3853 0 281256.0 110303.0 285900.0 -1.0 3852
3854 0 281266.0 110303.0 285780.0 -1.0 3853
3855 0 281290.0 110253.0 285720.0 -1.0 3854
3856 0 281287.0 110190.0 285660.0 -1.0 3855
3857 0 281558.0 110047.0 285600.0 -1.0 3856
3858 0 281525.0 110007.0 285540.0 -1.0 3857
3859 0 281404.0 109982.0 285420.0 -1.0 3858
3860 0 281473.0 109930.0 285300.0 -1.0 3859
3861 0 281507.0 109951.0 285240.0 -1.0 3860
3862 0 281479.0 109919.0 285180.0 -1.0 3861
3863 0 281495.0 109906.0 285120.0 -1.0 3862
3864 0 281487.0 109941.0 285060.0 -1.0 3863
3865 0 281457.0 109917.0 285000.0 -1.0 3864
3866 0 281389.0 109882.0 284940.0 -1.0 3865
3867 0 281371.0 109943.0 284880.0 -1.0 3866
3868 0 281383.0 109915.0 284820.0 -1.0 3867
3869 0 281466.0 109897.0 284760.0 -1.0 3868
3870 0 281407.0 109878.0 284700.0 -1.0 3869
3871 0 281464.0 109854.0 284640.0 -1.0 3870
3872 0 281509.0 109855.0 284580.0 -1.0 3871
3873 0 281541.0 109846.0 284520.0 -1.0 3872
3874 0 281589.0 109751.0 284460.0 -1.0 3873
3875 0 281565.0 109786.0 284400.0 -1.0 3874
3876 0 281394.0 109756.0 284340.0 -1.0 3875
3877 0 281490.0 109751.0 284280.0 -1.0 3876
3878 0 281549.0 109723.0 284220.0 -1.0 3877
3879 0 281549.0 109730.0 284160.0 -1.0 3878
3880 0 281621.0 109677.0 284100.0 -1.0 3879
3881 0 281470.0 109705.0 284040.0 -1.0 3880
3882 0 281439.0 109693.0 283980.0 -1.0 3881
3883 0 281440.0 109651.0 283920.0 -1.0 3882
3884 0 281472.0 109701.0 283860.0 -1.0 3883
3885 0 281570.0 109551.0 283800.0 -1.0 3884
3886 0 281526.0 109586.0 283740.0 -1.0 3885
3887 0 281461.0 109536.0 283680.0 -1.0 3886
3888 0 281594.0 109502.0 283620.0 -1.0 3887
3889 0 281511.0 109460.0 283560.0 -1.0 3888
3890 0 281547.0 109480.0 283500.0 -1.0 3889
3891 0 281628.0 109438.0 283440.0 -1.0 3890
3892 0 281451.0 109424.0 283380.0 -1.0 3891
3893 0 281434.0 109408.0 283320.0 -1.0 3892
3894 0 281470.0 109404.0 283260.0 -1.0 3893
3895 0 281414.0 109346.0 283200.0 -1.0 3894
3896 0 281532.0 109417.0 283080.0 -1.0 3895
3897 0 281467.0 109378.0 282960.0 -1.0 3896
3898 0 281455.0 109326.0 282900.0 -1.0 3897
3899 0 281453.0 109331.0 282840.0 -1.0 3898
3900 0 281405.0 109410.0 282780.0 -1.0 3899
3901 0 281344.0 109255.0 282720.0 -1.0 3900
3902 0 281303.0 109158.0 282660.0 -1.0 3901
3903 0 281249.0 109202.0 282600.0 -1.0 3902
3904 0 281279.0 109073.0 282540.0 -1.0 3903
3905 0 281327.0 109035.0 282480.0 -1.0 3904
3906 0 281287.0 109075.0 282420.0 -1.0 3905
3907 0 281400.0 109035.0 282360.0 -1.0 3906
3908 0 281388.0 109022.0 282300.0 -1.0 3907
3909 0 281447.0 109014.0 282240.0 -1.0 3908
3910 0 281434.0 108995.0 282180.0 -1.0 3909
3911 0 281347.0 108925.0 282120.0 -1.0 3910
3912 0 281427.0 108943.0 282060.0 -1.0 3911
3913 0 281313.0 108803.0 282000.0 -1.0 3912
3914 0 281415.0 108828.0 281940.0 -1.0 3913
3915 0 281334.0 108762.0 281880.0 -1.0 3914
3916 0 281369.0 108740.0 281820.0 -1.0 3915
3917 0 281354.0 108655.0 281760.0 -1.0 3916
3918 0 281340.0 108611.0 281640.0 -1.0 3917
3919 0 281144.0 108537.0 281580.0 -1.0 3918
3920 0 281327.0 108564.0 281520.0 -1.0 3919
3921 0 281333.0 108511.0 281460.0 -1.0 3920
3922 0 281288.0 108470.0 281400.0 -1.0 3921
3923 0 281255.0 108483.0 281340.0 -1.0 3922
3924 0 281242.0 108436.0 281280.0 -1.0 3923
3925 0 281251.0 108414.0 281220.0 -1.0 3924
3926 0 281332.0 108383.0 281160.0 -1.0 3925
3927 0 281377.0 108326.0 281100.0 -1.0 3926
3928 0 281359.0 108304.0 281040.0 -1.0 3927
3929 0 281346.0 108290.0 280980.0 -1.0 3928
3930 0 281304.0 108252.0 280920.0 -1.0 3929
3931 0 281263.0 108243.0 280860.0 -1.0 3930
3932 0 281318.0 108228.0 280800.0 -1.0 3931
3933 0 281274.0 108196.0 280740.0 -1.0 3932
3934 0 281288.0 108127.0 280680.0 -1.0 3933
3935 0 281303.0 108070.0 280620.0 -1.0 3934
3936 0 281218.0 108022.0 280560.0 -1.0 3935
3937 0 281165.0 107990.0 280440.0 -1.0 3936
3938 0 281168.0 107960.0 280380.0 -1.0 3937
3939 0 281168.0 107889.0 280320.0 -1.0 3938
3940 0 281233.0 107839.0 280260.0 -1.0 3939
3941 0 281226.0 107748.0 280200.0 -1.0 3940
3942 0 281147.0 107776.0 280140.0 -1.0 3941
3943 0 281196.0 107639.0 280080.0 -1.0 3942
3944 0 281193.0 107643.0 280020.0 -1.0 3943
3945 0 281117.0 107650.0 279960.0 -1.0 3944
3946 0 281106.0 107596.0 279900.0 -1.0 3945
3947 0 281194.0 107622.0 279840.0 -1.0 3946
3948 0 281089.0 107603.0 279780.0 -1.0 3947
3949 0 281153.0 107551.0 279720.0 -1.0 3948
3950 0 281134.0 107537.0 279660.0 -1.0 3949
3951 0 281200.0 107532.0 279600.0 -1.0 3950
3952 0 281259.0 107375.0 279540.0 -1.0 3951
3953 0 281165.0 107472.0 279480.0 -1.0 3952
3954 0 281236.0 107448.0 279420.0 -1.0 3953
3955 0 281150.0 107436.0 279360.0 -1.0 3954
3956 0 281146.0 107346.0 279300.0 -1.0 3955
3957 0 281100.0 107275.0 279240.0 -1.0 3956
3958 0 281160.0 107204.0 279180.0 -1.0 3957
3959 0 281142.0 107168.0 279120.0 -1.0 3958
3960 0 281147.0 107158.0 279060.0 -1.0 3959
3961 0 281203.0 107098.0 279000.0 -1.0 3960
3962 0 281139.0 107043.0 278940.0 -1.0 3961
3963 0 281160.0 107053.0 278880.0 -1.0 3962
3964 0 281135.0 107046.0 278820.0 -1.0 3963
3965 0 281129.0 107021.0 278760.0 -1.0 3964
3966 0 281139.0 106988.0 278700.0 -1.0 3965
3967 0 281160.0 106911.0 278640.0 -1.0 3966
3968 0 281242.0 106857.0 278580.0 -1.0 3967
3969 0 281209.0 106817.0 278520.0 -1.0 3968
3970 0 281305.0 106871.0 278460.0 -1.0 3969
3971 0 281288.0 106879.0 278400.0 -1.0 3970
3972 0 281244.0 106936.0 278340.0 -1.0 3971
3973 0 281235.0 106991.0 278280.0 -1.0 3972
3974 0 281220.0 106853.0 278220.0 -1.0 3973
3975 0 281274.0 106866.0 278160.0 -1.0 3974
3976 0 281249.0 106827.0 278100.0 -1.0 3975
3977 0 281309.0 106813.0 278040.0 -1.0 3976
3978 0 281324.0 106805.0 277980.0 -1.0 3977
3979 0 281339.0 106774.0 277920.0 -1.0 3978
3980 0 281458.0 106744.0 277860.0 -1.0 3979
3981 0 281437.0 106677.0 277800.0 -1.0 3980
3982 0 281518.0 106583.0 277740.0 -1.0 3981
3983 0 281571.0 106582.0 277680.0 -1.0 3982
3984 0 281543.0 106563.0 277620.0 -1.0 3983
3985 0 281523.0 106548.0 277560.0 -1.0 3984
3986 0 281536.0 106567.0 277500.0 -1.0 3985
3987 0 281591.0 106544.0 277440.0 -1.0 3986
3988 0 281464.0 106504.0 277380.0 -1.0 3987
3989 0 281552.0 106567.0 277320.0 -1.0 3988
3990 0 281603.0 106636.0 277260.0 -1.0 3989
3991 0 281638.0 106565.0 277200.0 -1.0 3990
3992 0 281768.0 106593.0 277140.0 -1.0 3991
3993 0 281679.0 106507.0 277080.0 -1.0 3992
3994 0 281598.0 106444.0 277020.0 -1.0 3993
3995 0 281604.0 106382.0 276960.0 -1.0 3994
3996 0 281329.0 106159.0 276900.0 -1.0 3995
3997 0 281689.0 106486.0 276840.0 -1.0 3996
3998 0 281665.0 106426.0 276720.0 -1.0 3997
3999 0 281644.0 106419.0 276660.0 -1.0 3998
4000 0 281670.0 106405.0 276600.0 -1.0 3999
4001 0 281738.0 106449.0 276540.0 -1.0 4000
4002 0 281816.0 106462.0 276480.0 -1.0 4001
4003 0 281811.0 106412.0 276420.0 -1.0 4002
4004 0 281900.0 106355.0 276360.0 -1.0 4003
4005 0 281851.0 106283.0 276300.0 -1.0 4004
4006 0 281968.0 106320.0 276240.0 -1.0 4005
4007 0 281995.0 106281.0 276180.0 -1.0 4006
4008 0 281890.0 106196.0 276120.0 -1.0 4007
4009 0 281950.0 106107.0 276060.0 -1.0 4008
4010 0 281990.0 106115.0 276000.0 -1.0 4009
4011 0 281940.0 106065.0 275940.0 -1.0 4010
4012 0 281941.0 106071.0 275880.0 -1.0 4011
4013 0 282131.0 106093.0 275820.0 -1.0 4012
4014 0 282122.0 106106.0 275760.0 -1.0 4013
4015 0 282061.0 106046.0 275700.0 -1.0 4014
4016 0 282158.0 106031.0 275640.0 -1.0 4015
4017 0 282101.0 106000.0 275580.0 -1.0 4016
4018 0 282124.0 106004.0 275520.0 -1.0 4017
4019 0 282277.0 106046.0 275460.0 -1.0 4018
4020 0 282022.0 105885.0 275400.0 -1.0 4019
4021 0 282145.0 105908.0 275340.0 -1.0 4020
4022 0 282143.0 105883.0 275280.0 -1.0 4021
4023 0 282174.0 105798.0 275220.0 -1.0 4022
4024 0 282210.0 105813.0 275160.0 -1.0 4023
4025 0 282219.0 105852.0 275100.0 -1.0 4024
4026 0 282112.0 105819.0 275040.0 -1.0 4025
4027 0 282152.0 105780.0 274980.0 -1.0 4026
4028 0 282286.0 105891.0 274920.0 -1.0 4027
4029 0 282214.0 105794.0 274860.0 -1.0 4028
4030 0 282182.0 105818.0 274800.0 -1.0 4029
4031 0 282266.0 105850.0 274740.0 -1.0 4030
4032 0 282223.0 105868.0 274620.0 -1.0 4031
4033 0 281952.0 105776.0 274560.0 -1.0 4032
4034 0 282278.0 105778.0 274500.0 -1.0 4033
4035 0 282151.0 105758.0 274440.0 -1.0 4034
4036 0 282254.0 105673.0 274380.0 -1.0 4035
4037 0 282248.0 105709.0 274320.0 -1.0 4036
4038 0 282332.0 105677.0 274260.0 -1.0 4037
4039 0 282258.0 105474.0 274200.0 -1.0 4038
4040 0 282459.0 105387.0 274080.0 -1.0 4039
4041 0 282267.0 105312.0 274020.0 -1.0 4040
4042 0 282314.0 105240.0 273960.0 -1.0 4041
4043 0 282136.0 105227.0 273900.0 -1.0 4042
4044 0 282192.0 105246.0 273840.0 -1.0 4043
4045 0 282310.0 105212.0 273780.0 -1.0 4044
4046 0 282437.0 105178.0 273720.0 -1.0 4045
4047 0 282446.0 105104.0 273660.0 -1.0 4046
4048 0 282518.0 105053.0 273600.0 -1.0 4047
4049 0 282508.0 105101.0 273540.0 -1.0 4048
4050 0 282349.0 105068.0 273480.0 -1.0 4049
4051 0 282340.0 105122.0 273420.0 -1.0 4050
4052 0 282354.0 105041.0 273360.0 -1.0 4051
4053 0 282372.0 105202.0 273300.0 -1.0 4052
4054 0 282334.0 105036.0 273240.0 -1.0 4053
4055 0 282321.0 105093.0 273180.0 -1.0 4054
4056 0 282409.0 105101.0 273120.0 -1.0 4055
4057 0 282424.0 105095.0 273060.0 -1.0 4056
4058 0 282434.0 105105.0 273000.0 -1.0 4057
4059 0 282446.0 105100.0 272940.0 -1.0 4058
4060 0 282504.0 105194.0 272880.0 -1.0 4059
4061 0 282368.0 105082.0 272820.0 -1.0 4060
4062 0 282553.0 105141.0 272760.0 -1.0 4061
4063 0 282545.0 105084.0 272700.0 -1.0 4062
4064 0 282447.0 105076.0 272640.0 -1.0 4063
4065 0 282588.0 105074.0 272580.0 -1.0 4064
4066 0 282470.0 105044.0 272520.0 -1.0 4065
4067 0 282494.0 105077.0 272460.0 -1.0 4066
4068 0 282497.0 105062.0 272340.0 -1.0 4067
4069 0 282558.0 105125.0 272220.0 -1.0 4068
4070 0 282524.0 105006.0 272160.0 -1.0 4069
4071 0 282424.0 104987.0 272100.0 -1.0 4070
4072 0 282509.0 104974.0 272040.0 -1.0 4071
4073 0 282578.0 104834.0 271980.0 -1.0 4072
4074 0 282593.0 104903.0 271860.0 -1.0 4073
4075 0 282486.0 104823.0 271800.0 -1.0 4074
4076 0 282369.0 104654.0 271740.0 -1.0 4075
4077 0 282413.0 104714.0 271680.0 -1.0 4076
4078 0 282443.0 104628.0 271620.0 -1.0 4077
4079 0 282280.0 104661.0 271560.0 -1.0 4078
4080 0 282433.0 104783.0 271500.0 -1.0 4079
4081 0 282390.0 104673.0 271440.0 -1.0 4080
4082 0 282402.0 104601.0 271380.0 -1.0 4081
4083 0 282500.0 104642.0 271320.0 -1.0 4082
4084 0 282474.0 104579.0 271260.0 -1.0 4083
4085 0 282435.0 104561.0 271200.0 -1.0 4084
4086 0 282498.0 104612.0 271140.0 -1.0 4085
4087 0 282490.0 104563.0 271080.0 -1.0 4086
4088 0 282488.0 104527.0 271020.0 -1.0 4087
4089 0 282481.0 104470.0 270960.0 -1.0 4088
4090 0 282484.0 104430.0 270900.0 -1.0 4089
4091 0 282135.0 104433.0 270840.0 -1.0 4090
4092 0 282512.0 104406.0 270780.0 -1.0 4091
4093 0 282462.0 104283.0 270720.0 -1.0 4092
4094 0 282501.0 104326.0 270660.0 -1.0 4093
4095 0 282519.0 104347.0 270600.0 -1.0 4094
4096 0 282460.0 104342.0 270540.0 -1.0 4095
4097 0 282486.0 104302.0 270480.0 -1.0 4096
4098 0 282464.0 104293.0 270420.0 -1.0 4097
4099 0 282534.0 104311.0 270360.0 -1.0 4098
4100 0 282681.0 104303.0 270300.0 -1.0 4099
4101 0 282609.0 104342.0 270240.0 -1.0 4100
4102 0 282757.0 104303.0 270180.0 -1.0 4101
4103 0 282709.0 104313.0 270120.0 -1.0 4102
4104 0 282611.0 104324.0 270060.0 -1.0 4103
4105 0 282656.0 104311.0 270000.0 -1.0 4104
4106 0 282733.0 104288.0 269940.0 -1.0 4105
4107 0 282597.0 104254.0 269880.0 -1.0 4106
4108 0 282737.0 104288.0 269820.0 -1.0 4107
4109 0 282751.0 104255.0 269760.0 -1.0 4108
4110 0 282755.0 104204.0 269700.0 -1.0 4109
4111 0 282561.0 103946.0 269640.0 -1.0 4110
4112 0 282670.0 104174.0 269580.0 -1.0 4111
4113 0 282787.0 104204.0 269520.0 -1.0 4112
4114 0 282717.0 104210.0 269460.0 -1.0 4113
4115 0 282578.0 104069.0 269400.0 -1.0 4114
4116 0 282752.0 104092.0 269340.0 -1.0 4115
4117 0 282716.0 104086.0 269280.0 -1.0 4116
4118 0 282797.0 104156.0 269220.0 -1.0 4117
4119 0 282780.0 103978.0 269160.0 -1.0 4118
4120 0 282906.0 104108.0 269100.0 -1.0 4119
4121 0 282927.0 104055.0 269040.0 -1.0 4120
4122 0 282862.0 104077.0 268980.0 -1.0 4121
4123 0 283033.0 104029.0 268920.0 -1.0 4122
4124 0 283011.0 103928.0 268860.0 -1.0 4123
4125 0 283017.0 103911.0 268800.0 -1.0 4124
4126 0 283044.0 103928.0 268740.0 -1.0 4125
4127 0 283077.0 103929.0 268680.0 -1.0 4126
4128 0 283051.0 103838.0 268620.0 -1.0 4127
4129 0 283085.0 103996.0 268560.0 -1.0 4128
4130 0 283138.0 103911.0 268500.0 -1.0 4129
4131 0 283104.0 103937.0 268440.0 -1.0 4130
4132 0 283139.0 103942.0 268380.0 -1.0 4131
4133 0 283154.0 103932.0 268320.0 -1.0 4132
4134 0 283189.0 103909.0 268260.0 -1.0 4133
4135 0 283163.0 103910.0 268200.0 -1.0 4134
4136 0 283231.0 103893.0 268140.0 -1.0 4135
4137 0 283160.0 103862.0 268080.0 -1.0 4136
4138 0 283324.0 103923.0 268020.0 -1.0 4137
4139 0 283077.0 103849.0 267960.0 -1.0 4138
4140 0 283258.0 103850.0 267900.0 -1.0 4139
4141 0 283224.0 103820.0 267840.0 -1.0 4140
4142 0 283271.0 103841.0 267780.0 -1.0 4141
4143 0 283167.0 103859.0 267720.0 -1.0 4142
4144 0 283228.0 103876.0 267660.0 -1.0 4143
4145 0 283324.0 103838.0 267600.0 -1.0 4144
4146 0 283325.0 103791.0 267540.0 -1.0 4145
4147 0 283310.0 103734.0 267480.0 -1.0 4146
4148 0 283377.0 103773.0 267420.0 -1.0 4147
4149 0 283425.0 103752.0 267360.0 -1.0 4148
4150 0 283391.0 103821.0 267300.0 -1.0 4149
4151 0 283432.0 103814.0 267240.0 -1.0 4150
4152 0 283439.0 103815.0 267180.0 -1.0 4151
4153 0 283514.0 103841.0 267120.0 -1.0 4152
4154 0 283535.0 103912.0 267060.0 -1.0 4153
4155 0 283536.0 103812.0 267000.0 -1.0 4154
4156 0 283513.0 103821.0 266940.0 -1.0 4155
4157 0 283504.0 103833.0 266880.0 -1.0 4156
4158 0 283465.0 103810.0 266820.0 -1.0 4157
4159 0 283453.0 103779.0 266760.0 -1.0 4158
4160 0 283550.0 103810.0 266700.0 -1.0 4159
4161 0 283453.0 103729.0 266640.0 -1.0 4160
4162 0 283555.0 103839.0 266580.0 -1.0 4161
4163 0 283484.0 103788.0 266520.0 -1.0 4162
4164 0 283638.0 103827.0 266460.0 -1.0 4163
4165 0 283515.0 103784.0 266400.0 -1.0 4164
4166 0 283592.0 103845.0 266340.0 -1.0 4165
4167 0 283583.0 103782.0 266280.0 -1.0 4166
4168 0 283908.0 103870.0 266220.0 -1.0 4167
4169 0 283687.0 103848.0 266160.0 -1.0 4168
4170 0 283430.0 103698.0 266100.0 -1.0 4169
4171 0 283669.0 103835.0 266040.0 -1.0 4170
4172 0 283747.0 103842.0 265920.0 -1.0 4171
4173 0 283788.0 103813.0 265860.0 -1.0 4172
4174 0 283702.0 103787.0 265800.0 -1.0 4173
4175 0 283872.0 103892.0 265740.0 -1.0 4174
4176 0 283783.0 103769.0 265680.0 -1.0 4175
4177 0 283856.0 103861.0 265620.0 -1.0 4176
4178 0 283763.0 103761.0 265560.0 -1.0 4177
4179 0 283915.0 103866.0 265500.0 -1.0 4178
4180 0 283803.0 103800.0 265440.0 -1.0 4179
4181 0 283915.0 103807.0 265380.0 -1.0 4180
4182 0 283848.0 103860.0 265320.0 -1.0 4181
4183 0 283898.0 103899.0 265260.0 -1.0 4182
4184 0 283884.0 103786.0 265200.0 -1.0 4183
4185 0 283889.0 103815.0 265140.0 -1.0 4184
4186 0 283875.0 103776.0 265080.0 -1.0 4185
4187 0 283924.0 103804.0 265020.0 -1.0 4186
4188 0 283905.0 103828.0 264960.0 -1.0 4187
4189 0 283877.0 103689.0 264900.0 -1.0 4188
4190 0 283904.0 103721.0 264840.0 -1.0 4189
4191 0 283991.0 103775.0 264780.0 -1.0 4190
4192 0 284000.0 103713.0 264720.0 -1.0 4191
4193 0 283929.0 103671.0 264660.0 -1.0 4192
4194 0 283919.0 103680.0 264600.0 -1.0 4193
4195 0 284004.0 103724.0 264540.0 -1.0 4194
4196 0 283967.0 103711.0 264480.0 -1.0 4195
4197 0 284002.0 103645.0 264420.0 -1.0 4196
4198 0 283954.0 103696.0 264360.0 -1.0 4197
4199 0 283906.0 103651.0 264300.0 -1.0 4198
4200 0 283932.0 103562.0 264240.0 -1.0 4199
4201 0 284061.0 103580.0 264180.0 -1.0 4200
4202 0 283960.0 103530.0 264120.0 -1.0 4201
4203 0 284003.0 103542.0 264060.0 -1.0 4202
4204 0 283986.0 103562.0 264000.0 -1.0 4203
4205 0 284065.0 103550.0 263940.0 -1.0 4204
4206 0 284059.0 103541.0 263880.0 -1.0 4205
4207 0 283969.0 103467.0 263820.0 -1.0 4206
4208 0 284037.0 103468.0 263760.0 -1.0 4207
4209 0 284053.0 103420.0 263700.0 -1.0 4208
4210 0 284039.0 103461.0 263640.0 -1.0 4209
4211 0 284028.0 103440.0 263580.0 -1.0 4210
4212 0 283987.0 103411.0 263520.0 -1.0 4211
4213 0 283961.0 103367.0 263460.0 -1.0 4212
4214 0 283920.0 103418.0 263400.0 -1.0 4213
4215 0 283967.0 103412.0 263340.0 -1.0 4214
4216 0 283955.0 103413.0 263280.0 -1.0 4215
4217 0 284036.0 103384.0 263220.0 -1.0 4216
4218 0 283950.0 103293.0 263160.0 -1.0 4217
4219 0 284012.0 103392.0 263100.0 -1.0 4218
4220 0 284002.0 103355.0 263040.0 -1.0 4219
4221 0 284001.0 103350.0 262980.0 -1.0 4220
4222 0 283951.0 103301.0 262920.0 -1.0 4221
4223 0 284052.0 103406.0 262860.0 -1.0 4222
4224 0 283936.0 103317.0 262800.0 -1.0 4223
4225 0 283973.0 103391.0 262740.0 -1.0 4224
4226 0 283992.0 103425.0 262680.0 -1.0 4225
4227 0 283841.0 103337.0 262620.0 -1.0 4226
4228 0 283847.0 103339.0 262560.0 -1.0 4227
4229 0 283746.0 103328.0 262500.0 -1.0 4228
4230 0 283817.0 103342.0 262440.0 -1.0 4229
4231 0 283713.0 103315.0 262380.0 -1.0 4230
4232 0 283856.0 103296.0 262320.0 -1.0 4231
4233 0 283926.0 103275.0 262260.0 -1.0 4232
4234 0 283800.0 103226.0 262200.0 -1.0 4233
4235 0 283848.0 103292.0 262140.0 -1.0 4234
4236 0 283909.0 103294.0 262080.0 -1.0 4235
4237 0 283963.0 103306.0 262020.0 -1.0 4236
4238 0 283936.0 103360.0 261960.0 -1.0 4237
4239 0 283936.0 103324.0 261900.0 -1.0 4238
4240 0 283853.0 103238.0 261840.0 -1.0 4239
4241 0 283850.0 103248.0 261780.0 -1.0 4240
4242 0 283838.0 103213.0 261720.0 -1.0 4241
4243 0 283876.0 103217.0 261660.0 -1.0 4242
4244 0 283886.0 103191.0 261600.0 -1.0 4243
4245 0 283958.0 103279.0 261540.0 -1.0 4244
4246 0 283878.0 103171.0 261480.0 -1.0 4245
4247 0 283891.0 103169.0 261420.0 -1.0 4246
4248 0 283761.0 103139.0 261360.0 -1.0 4247
4249 0 283949.0 103248.0 261300.0 -1.0 4248
4250 0 283636.0 103247.0 261240.0 -1.0 4249
4251 0 283893.0 103150.0 261180.0 -1.0 4250
4252 0 283942.0 103096.0 261120.0 -1.0 4251
4253 0 283845.0 103160.0 261060.0 -1.0 4252
4254 0 283873.0 103065.0 261000.0 -1.0 4253
4255 0 283702.0 103156.0 260940.0 -1.0 4254
4256 0 283901.0 103099.0 260820.0 -1.0 4255
4257 0 283908.0 103070.0 260760.0 -1.0 4256
4258 0 283866.0 103148.0 260700.0 -1.0 4257
4259 0 283878.0 103094.0 260640.0 -1.0 4258
4260 0 283846.0 103144.0 260580.0 -1.0 4259
4261 0 283802.0 103158.0 260520.0 -1.0 4260
4262 0 283860.0 103136.0 260460.0 -1.0 4261
4263 0 283863.0 103161.0 260400.0 -1.0 4262
4264 0 283821.0 103172.0 260340.0 -1.0 4263
4265 0 283831.0 103154.0 260280.0 -1.0 4264
4266 0 283832.0 103132.0 260220.0 -1.0 4265
4267 0 283777.0 103142.0 260160.0 -1.0 4266
4268 0 283829.0 103154.0 260100.0 -1.0 4267
4269 0 283823.0 103148.0 260040.0 -1.0 4268
4270 0 283824.0 103162.0 259980.0 -1.0 4269
4271 0 283810.0 103197.0 259920.0 -1.0 4270
4272 0 283838.0 103171.0 259860.0 -1.0 4271
4273 0 283776.0 103172.0 259800.0 -1.0 4272
4274 0 283900.0 103197.0 259740.0 -1.0 4273
4275 0 283858.0 103200.0 259680.0 -1.0 4274
4276 0 283844.0 103188.0 259620.0 -1.0 4275
4277 0 283786.0 103189.0 259560.0 -1.0 4276
4278 0 283940.0 103257.0 259500.0 -1.0 4277
4279 0 283849.0 103189.0 259440.0 -1.0 4278
4280 0 283750.0 103219.0 259380.0 -1.0 4279
4281 0 283759.0 103276.0 259320.0 -1.0 4280
4282 0 283828.0 103297.0 259260.0 -1.0 4281
4283 0 283825.0 103261.0 259200.0 -1.0 4282
4284 0 283760.0 103329.0 259140.0 -1.0 4283
4285 0 283759.0 103326.0 259080.0 -1.0 4284
4286 0 283783.0 103293.0 259020.0 -1.0 4285
4287 0 283627.0 103210.0 258960.0 -1.0 4286
4288 0 283783.0 103286.0 258900.0 -1.0 4287
4289 0 283744.0 103378.0 258840.0 -1.0 4288
4290 0 283707.0 103260.0 258780.0 -1.0 4289
4291 0 283647.0 103214.0 258720.0 -1.0 4290
4292 0 283712.0 103225.0 258660.0 -1.0 4291
4293 0 283649.0 103239.0 258600.0 -1.0 4292
4294 0 283781.0 103289.0 258540.0 -1.0 4293
4295 0 283638.0 103232.0 258480.0 -1.0 4294
4296 0 283701.0 103320.0 258420.0 -1.0 4295
4297 0 283627.0 103267.0 258360.0 -1.0 4296
4298 0 283641.0 103323.0 258300.0 -1.0 4297
4299 0 283736.0 103288.0 258240.0 -1.0 4298
4300 0 283724.0 103356.0 258180.0 -1.0 4299
4301 0 283625.0 103352.0 258120.0 -1.0 4300
4302 0 283703.0 103285.0 258060.0 -1.0 4301
4303 0 283748.0 103251.0 258000.0 -1.0 4302
4304 0 283615.0 103345.0 257940.0 -1.0 4303
4305 0 283666.0 103268.0 257880.0 -1.0 4304
4306 0 283677.0 103259.0 257820.0 -1.0 4305
4307 0 283738.0 103275.0 257760.0 -1.0 4306
4308 0 283684.0 103263.0 257700.0 -1.0 4307
4309 0 283748.0 103248.0 257640.0 -1.0 4308
4310 0 283827.0 103222.0 257580.0 -1.0 4309
4311 0 283755.0 103142.0 257520.0 -1.0 4310
4312 0 283746.0 103315.0 257460.0 -1.0 4311
4313 0 283703.0 103311.0 257400.0 -1.0 4312
4314 0 283779.0 103354.0 257340.0 -1.0 4313
4315 0 283772.0 103317.0 257280.0 -1.0 4314
4316 0 283822.0 103376.0 257220.0 -1.0 4315
4317 0 283844.0 103376.0 257160.0 -1.0 4316
4318 0 283711.0 103370.0 257100.0 -1.0 4317
4319 0 283817.0 103425.0 257040.0 -1.0 4318
4320 0 283808.0 103398.0 256980.0 -1.0 4319
4321 0 283771.0 103389.0 256920.0 -1.0 4320
4322 0 283851.0 103369.0 256860.0 -1.0 4321
4323 0 283872.0 103332.0 256800.0 -1.0 4322
4324 0 283810.0 103386.0 256740.0 -1.0 4323
4325 0 283905.0 103372.0 256680.0 -1.0 4324
4326 0 283817.0 103364.0 256620.0 -1.0 4325
4327 0 283895.0 103412.0 256560.0 -1.0 4326
4328 0 283858.0 103336.0 256500.0 -1.0 4327
4329 0 283824.0 103360.0 256440.0 -1.0 4328
4330 0 283790.0 103300.0 256380.0 -1.0 4329
4331 0 283817.0 103314.0 256320.0 -1.0 4330
4332 0 283799.0 103298.0 256260.0 -1.0 4331
4333 0 283796.0 103383.0 256200.0 -1.0 4332
4334 0 283759.0 103393.0 256140.0 -1.0 4333
4335 0 283710.0 103316.0 256080.0 -1.0 4334
4336 0 283776.0 103354.0 256020.0 -1.0 4335
4337 0 283751.0 103382.0 255960.0 -1.0 4336
4338 0 283671.0 103337.0 255900.0 -1.0 4337
4339 0 283759.0 103398.0 255840.0 -1.0 4338
4340 0 283768.0 103376.0 255780.0 -1.0 4339
4341 0 283695.0 103326.0 255720.0 -1.0 4340
4342 0 283892.0 103518.0 255660.0 -1.0 4341
4343 0 283685.0 103390.0 255600.0 -1.0 4342
4344 0 283664.0 103412.0 255540.0 -1.0 4343
4345 0 283531.0 103341.0 255480.0 -1.0 4344
4346 0 283591.0 103345.0 255420.0 -1.0 4345
4347 0 283570.0 103345.0 255360.0 -1.0 4346
4348 0 283614.0 103381.0 255300.0 -1.0 4347
4349 0 283717.0 103447.0 255240.0 -1.0 4348
4350 0 283612.0 103368.0 255180.0 -1.0 4349
4351 0 283679.0 103449.0 255120.0 -1.0 4350
4352 0 283631.0 103371.0 255060.0 -1.0 4351
4353 0 283706.0 103425.0 255000.0 -1.0 4352
4354 0 283686.0 103390.0 254940.0 -1.0 4353
4355 0 283672.0 103369.0 254880.0 -1.0 4354
4356 0 283609.0 103376.0 254820.0 -1.0 4355
4357 0 283737.0 103373.0 254760.0 -1.0 4356
4358 0 283708.0 103366.0 254700.0 -1.0 4357
4359 0 283689.0 103353.0 254640.0 -1.0 4358
4360 0 283659.0 103433.0 254580.0 -1.0 4359
4361 0 283632.0 103372.0 254520.0 -1.0 4360
4362 0 283711.0 103438.0 254460.0 -1.0 4361
4363 0 283738.0 103336.0 254400.0 -1.0 4362
4364 0 283659.0 103332.0 254340.0 -1.0 4363
4365 0 283736.0 103408.0 254280.0 -1.0 4364
4366 0 283759.0 103411.0 254220.0 -1.0 4365
4367 0 283769.0 103441.0 254160.0 -1.0 4366
4368 0 283691.0 103369.0 254100.0 -1.0 4367
4369 0 283800.0 103397.0 254040.0 -1.0 4368
4370 0 283845.0 103461.0 253980.0 -1.0 4369
4371 0 283871.0 103448.0 253920.0 -1.0 4370
4372 0 283892.0 103406.0 253860.0 -1.0 4371
4373 0 283907.0 103433.0 253800.0 -1.0 4372
4374 0 283933.0 103387.0 253740.0 -1.0 4373
4375 0 283994.0 103362.0 253680.0 -1.0 4374
4376 0 283966.0 103433.0 253620.0 -1.0 4375
4377 0 284032.0 103403.0 253560.0 -1.0 4376
4378 0 284066.0 103395.0 253500.0 -1.0 4377
4379 0 284078.0 103420.0 253440.0 -1.0 4378
4380 0 284108.0 103423.0 253380.0 -1.0 4379
4381 0 284031.0 103397.0 253320.0 -1.0 4380
4382 0 284057.0 103389.0 253260.0 -1.0 4381
4383 0 284059.0 103377.0 253200.0 -1.0 4382
4384 0 283972.0 103339.0 253140.0 -1.0 4383
4385 0 284061.0 103371.0 253080.0 -1.0 4384
4386 0 283882.0 103236.0 253020.0 -1.0 4385
4387 0 284152.0 103313.0 252960.0 -1.0 4386
4388 0 284016.0 103262.0 252900.0 -1.0 4387
4389 0 284009.0 103173.0 252840.0 -1.0 4388
4390 0 284028.0 103165.0 252780.0 -1.0 4389
4391 0 284057.0 103164.0 252720.0 -1.0 4390
4392 0 284069.0 103177.0 252660.0 -1.0 4391
4393 0 284054.0 103064.0 252600.0 -1.0 4392
4394 0 284080.0 103140.0 252540.0 -1.0 4393
4395 0 284102.0 103126.0 252480.0 -1.0 4394
4396 0 284028.0 103108.0 252420.0 -1.0 4395
4397 0 284061.0 103189.0 252360.0 -1.0 4396
4398 0 283974.0 103087.0 252300.0 -1.0 4397
4399 0 284010.0 103090.0 252240.0 -1.0 4398
4400 0 284013.0 103107.0 252180.0 -1.0 4399
4401 0 283963.0 103105.0 252120.0 -1.0 4400
4402 0 284006.0 103041.0 252060.0 -1.0 4401
4403 0 283977.0 103124.0 252000.0 -1.0 4402
4404 0 283919.0 103090.0 251940.0 -1.0 4403
4405 0 283962.0 103077.0 251880.0 -1.0 4404
4406 0 283993.0 103116.0 251820.0 -1.0 4405
4407 0 283920.0 103017.0 251760.0 -1.0 4406
4408 0 283990.0 102995.0 251700.0 -1.0 4407
4409 0 283946.0 102998.0 251640.0 -1.0 4408
4410 0 283954.0 102995.0 251580.0 -1.0 4409
4411 0 283929.0 102947.0 251520.0 -1.0 4410
4412 0 283962.0 103046.0 251460.0 -1.0 4411
4413 0 283852.0 102947.0 251400.0 -1.0 4412
4414 0 283888.0 102983.0 251340.0 -1.0 4413
4415 0 283812.0 102978.0 251220.0 -1.0 4414
4416 0 283616.0 102791.0 251160.0 -1.0 4415
4417 0 283773.0 102861.0 251100.0 -1.0 4416
4418 0 283678.0 102880.0 251040.0 -1.0 4417
4419 0 283680.0 102838.0 250980.0 -1.0 4418
4420 0 283607.0 102773.0 250920.0 -1.0 4419
4421 0 283721.0 102849.0 250860.0 -1.0 4420
4422 0 283834.0 102949.0 250800.0 -1.0 4421
4423 0 283648.0 102822.0 250740.0 -1.0 4422
4424 0 283680.0 102836.0 250680.0 -1.0 4423
4425 0 283543.0 102739.0 250620.0 -1.0 4424
4426 0 283694.0 102850.0 250560.0 -1.0 4425
4427 0 283332.0 102510.0 250500.0 -1.0 4426
4428 0 283543.0 102739.0 250440.0 -1.0 4427
4429 0 283638.0 102703.0 250380.0 -1.0 4428
4430 0 283603.0 102690.0 250320.0 -1.0 4429
4431 0 283699.0 102769.0 250260.0 -1.0 4430
4432 0 283721.0 102799.0 250200.0 -1.0 4431
4433 0 283704.0 102755.0 250140.0 -1.0 4432
4434 0 283680.0 102668.0 250080.0 -1.0 4433
4435 0 283699.0 102676.0 250020.0 -1.0 4434
4436 0 283675.0 102724.0 249960.0 -1.0 4435
4437 0 283669.0 102723.0 249900.0 -1.0 4436
4438 0 283737.0 102698.0 249840.0 -1.0 4437
4439 0 283602.0 102683.0 249780.0 -1.0 4438
4440 0 283662.0 102603.0 249720.0 -1.0 4439
4441 0 283766.0 102730.0 249660.0 -1.0 4440
4442 0 283695.0 102614.0 249600.0 -1.0 4441
4443 0 283801.0 102671.0 249540.0 -1.0 4442
4444 0 283381.0 102375.0 249480.0 -1.0 4443
4445 0 283856.0 102658.0 249420.0 -1.0 4444
4446 0 283898.0 102617.0 249360.0 -1.0 4445
4447 0 283828.0 102594.0 249300.0 -1.0 4446
4448 0 283937.0 102631.0 249240.0 -1.0 4447
4449 0 283788.0 102575.0 249180.0 -1.0 4448
4450 0 283741.0 102539.0 249120.0 -1.0 4449
4451 0 283893.0 102585.0 249060.0 -1.0 4450
4452 0 283717.0 102527.0 249000.0 -1.0 4451
4453 0 283890.0 102573.0 248940.0 -1.0 4452
4454 0 283861.0 102506.0 248880.0 -1.0 4453
4455 0 283880.0 102536.0 248820.0 -1.0 4454
4456 0 283889.0 102462.0 248760.0 -1.0 4455
4457 0 283846.0 102524.0 248700.0 -1.0 4456
4458 0 283825.0 102505.0 248640.0 -1.0 4457
4459 0 283847.0 102468.0 248580.0 -1.0 4458
4460 0 283909.0 102443.0 248520.0 -1.0 4459
4461 0 283945.0 102442.0 248460.0 -1.0 4460
4462 0 283866.0 102411.0 248400.0 -1.0 4461
4463 0 283819.0 102415.0 248340.0 -1.0 4462
4464 0 283743.0 102359.0 248280.0 -1.0 4463
4465 0 283812.0 102415.0 248220.0 -1.0 4464
4466 0 283695.0 102303.0 248160.0 -1.0 4465
4467 0 283800.0 102444.0 248100.0 -1.0 4466
4468 0 283715.0 102386.0 248040.0 -1.0 4467
4469 0 283773.0 102483.0 247980.0 -1.0 4468
4470 0 284131.0 101942.0 247920.0 -1.0 4469
4471 0 283802.0 102394.0 247860.0 -1.0 4470
4472 0 283777.0 102355.0 247800.0 -1.0 4471
4473 0 283702.0 102276.0 247740.0 -1.0 4472
4474 0 283893.0 102345.0 247680.0 -1.0 4473
4475 0 283694.0 102281.0 247620.0 -1.0 4474
4476 0 283888.0 102430.0 247560.0 -1.0 4475
4477 0 283632.0 102323.0 247500.0 -1.0 4476
4478 0 283750.0 102338.0 247440.0 -1.0 4477
4479 0 283740.0 102294.0 247380.0 -1.0 4478
4480 0 283709.0 102245.0 247320.0 -1.0 4479
4481 0 283752.0 102296.0 247260.0 -1.0 4480
4482 0 283662.0 102218.0 247200.0 -1.0 4481
4483 0 283572.0 102189.0 247140.0 -1.0 4482
4484 0 283618.0 102247.0 247080.0 -1.0 4483
4485 0 283645.0 102263.0 247020.0 -1.0 4484
4486 0 283586.0 102278.0 246960.0 -1.0 4485
4487 0 283639.0 102277.0 246900.0 -1.0 4486
4488 0 283661.0 102307.0 246840.0 -1.0 4487
4489 0 283589.0 102237.0 246780.0 -1.0 4488
4490 0 283607.0 102204.0 246720.0 -1.0 4489
4491 0 283474.0 102213.0 246660.0 -1.0 4490
4492 0 283596.0 102100.0 246600.0 -1.0 4491
4493 0 283423.0 102138.0 246540.0 -1.0 4492
4494 0 283490.0 102151.0 246480.0 -1.0 4493
4495 0 283545.0 102155.0 246420.0 -1.0 4494
4496 0 283540.0 102099.0 246360.0 -1.0 4495
4497 0 283585.0 102119.0 246300.0 -1.0 4496
4498 0 283544.0 102147.0 246240.0 -1.0 4497
4499 0 283430.0 102057.0 246180.0 -1.0 4498
4500 0 283439.0 102094.0 246120.0 -1.0 4499
4501 0 283400.0 102108.0 246060.0 -1.0 4500
4502 0 283342.0 101998.0 246000.0 -1.0 4501
4503 0 283396.0 102072.0 245940.0 -1.0 4502
4504 0 283384.0 102014.0 245880.0 -1.0 4503
4505 0 283372.0 102102.0 245820.0 -1.0 4504
4506 0 283453.0 102138.0 245760.0 -1.0 4505
4507 0 283326.0 102077.0 245700.0 -1.0 4506
4508 0 283313.0 102081.0 245640.0 -1.0 4507
4509 0 283358.0 102121.0 245580.0 -1.0 4508
4510 0 283305.0 102089.0 245520.0 -1.0 4509
4511 0 283375.0 102096.0 245460.0 -1.0 4510
4512 0 283303.0 102049.0 245400.0 -1.0 4511
4513 0 283332.0 102055.0 245340.0 -1.0 4512
4514 0 283197.0 101952.0 245280.0 -1.0 4513
4515 0 283233.0 102050.0 245220.0 -1.0 4514
4516 0 283158.0 102001.0 245160.0 -1.0 4515
4517 0 283182.0 102002.0 245100.0 -1.0 4516
4518 0 283127.0 101976.0 245040.0 -1.0 4517
4519 0 283153.0 101974.0 244980.0 -1.0 4518
4520 0 283173.0 101981.0 244920.0 -1.0 4519
4521 0 283144.0 101899.0 244860.0 -1.0 4520
4522 0 283173.0 101968.0 244800.0 -1.0 4521
4523 0 283066.0 101893.0 244740.0 -1.0 4522
4524 0 283096.0 101862.0 244680.0 -1.0 4523
4525 0 283092.0 101927.0 244620.0 -1.0 4524
4526 0 283063.0 101819.0 244560.0 -1.0 4525
4527 0 283038.0 101875.0 244500.0 -1.0 4526
4528 0 283061.0 101905.0 244440.0 -1.0 4527
4529 0 283024.0 101832.0 244380.0 -1.0 4528
4530 0 283057.0 101885.0 244320.0 -1.0 4529
4531 0 283076.0 101792.0 244260.0 -1.0 4530
4532 0 282956.0 101792.0 244200.0 -1.0 4531
4533 0 282958.0 101809.0 244140.0 -1.0 4532
4534 0 282951.0 101761.0 244080.0 -1.0 4533
4535 0 282954.0 101732.0 244020.0 -1.0 4534
4536 0 283029.0 101711.0 243960.0 -1.0 4535
4537 0 282993.0 101699.0 243900.0 -1.0 4536
4538 0 283079.0 101673.0 243840.0 -1.0 4537
4539 0 283146.0 101647.0 243780.0 -1.0 4538
4540 0 283047.0 101632.0 243720.0 -1.0 4539
4541 0 283049.0 101742.0 243660.0 -1.0 4540
4542 0 282986.0 101625.0 243600.0 -1.0 4541
4543 0 282978.0 101611.0 243540.0 -1.0 4542
4544 0 282985.0 101598.0 243480.0 -1.0 4543
4545 0 282962.0 101532.0 243420.0 -1.0 4544
4546 0 282876.0 101486.0 243360.0 -1.0 4545
4547 0 282971.0 101478.0 243300.0 -1.0 4546
4548 0 282971.0 101509.0 243240.0 -1.0 4547
4549 0 282958.0 101445.0 243180.0 -1.0 4548
4550 0 282946.0 101457.0 243120.0 -1.0 4549
4551 0 282879.0 101340.0 243060.0 -1.0 4550
4552 0 282919.0 101342.0 243000.0 -1.0 4551
4553 0 282842.0 101336.0 242940.0 -1.0 4552
4554 0 282827.0 101328.0 242880.0 -1.0 4553
4555 0 282884.0 101349.0 242820.0 -1.0 4554
4556 0 282861.0 101337.0 242760.0 -1.0 4555
4557 0 282824.0 101307.0 242700.0 -1.0 4556
4558 0 282747.0 101273.0 242640.0 -1.0 4557
4559 0 282770.0 101277.0 242580.0 -1.0 4558
4560 0 282777.0 101258.0 242520.0 -1.0 4559
4561 0 282713.0 101252.0 242460.0 -1.0 4560
4562 0 282836.0 101235.0 242400.0 -1.0 4561
4563 0 282735.0 101179.0 242340.0 -1.0 4562
4564 0 282769.0 101223.0 242280.0 -1.0 4563
4565 0 282818.0 101182.0 242220.0 -1.0 4564
4566 0 282729.0 101183.0 242160.0 -1.0 4565
4567 0 282726.0 101178.0 242100.0 -1.0 4566
4568 0 282672.0 101133.0 242040.0 -1.0 4567
4569 0 282700.0 101142.0 241980.0 -1.0 4568
4570 0 282705.0 101137.0 241920.0 -1.0 4569
4571 0 282642.0 101092.0 241860.0 -1.0 4570
4572 0 282663.0 101080.0 241800.0 -1.0 4571
4573 0 282633.0 101064.0 241740.0 -1.0 4572
4574 0 282616.0 101059.0 241680.0 -1.0 4573
4575 0 282678.0 101057.0 241620.0 -1.0 4574
4576 0 282572.0 101057.0 241560.0 -1.0 4575
4577 0 282578.0 101064.0 241500.0 -1.0 4576
4578 0 282589.0 101086.0 241440.0 -1.0 4577
4579 0 282609.0 101054.0 241380.0 -1.0 4578
4580 0 282527.0 101074.0 241320.0 -1.0 4579
4581 0 282584.0 101054.0 241260.0 -1.0 4580
4582 0 282636.0 101056.0 241200.0 -1.0 4581
4583 0 282510.0 101036.0 241140.0 -1.0 4582
4584 0 282646.0 100991.0 241080.0 -1.0 4583
4585 0 282558.0 100957.0 241020.0 -1.0 4584
4586 0 282545.0 100924.0 240960.0 -1.0 4585
4587 0 282584.0 100888.0 240900.0 -1.0 4586
4588 0 282581.0 100886.0 240840.0 -1.0 4587
4589 0 282526.0 100835.0 240780.0 -1.0 4588
4590 0 282523.0 100785.0 240720.0 -1.0 4589
4591 0 282557.0 100778.0 240660.0 -1.0 4590
4592 0 282509.0 100796.0 240600.0 -1.0 4591
4593 0 282522.0 100760.0 240540.0 -1.0 4592
4594 0 282542.0 100791.0 240480.0 -1.0 4593
4595 0 282445.0 100766.0 240420.0 -1.0 4594
4596 0 282505.0 100780.0 240360.0 -1.0 4595
4597 0 282552.0 100735.0 240240.0 -1.0 4596
4598 0 282418.0 100564.0 240180.0 -1.0 4597
4599 0 282494.0 100655.0 240120.0 -1.0 4598
4600 0 282324.0 100586.0 240060.0 -1.0 4599
4601 0 282424.0 100574.0 240000.0 -1.0 4600
4602 0 282391.0 100594.0 239940.0 -1.0 4601
4603 0 282381.0 100523.0 239880.0 -1.0 4602
4604 0 282458.0 100539.0 239820.0 -1.0 4603
4605 0 282532.0 100472.0 239760.0 -1.0 4604
4606 0 282511.0 100488.0 239700.0 -1.0 4605
4607 0 282553.0 100470.0 239640.0 -1.0 4606
4608 0 282615.0 100517.0 239580.0 -1.0 4607
4609 0 282588.0 100509.0 239520.0 -1.0 4608
4610 0 282590.0 100462.0 239460.0 -1.0 4609
4611 0 282594.0 100475.0 239400.0 -1.0 4610
4612 0 282620.0 100486.0 239340.0 -1.0 4611
4613 0 282649.0 100466.0 239280.0 -1.0 4612
4614 0 282478.0 100404.0 239220.0 -1.0 4613
4615 0 282664.0 100484.0 239160.0 -1.0 4614
4616 0 282589.0 100440.0 239100.0 -1.0 4615
4617 0 282551.0 100433.0 239040.0 -1.0 4616
4618 0 282605.0 100422.0 238980.0 -1.0 4617
4619 0 282502.0 100466.0 238920.0 -1.0 4618
4620 0 282470.0 100380.0 238860.0 -1.0 4619
4621 0 282451.0 100369.0 238800.0 -1.0 4620
4622 0 282548.0 100345.0 238740.0 -1.0 4621
4623 0 282460.0 100338.0 238680.0 -1.0 4622
4624 0 282595.0 100360.0 238620.0 -1.0 4623
4625 0 282623.0 100275.0 238560.0 -1.0 4624
4626 0 282643.0 100251.0 238500.0 -1.0 4625
4627 0 282668.0 100254.0 238440.0 -1.0 4626
4628 0 282662.0 100219.0 238380.0 -1.0 4627
4629 0 282645.0 100258.0 238320.0 -1.0 4628
4630 0 282649.0 100216.0 238260.0 -1.0 4629
4631 0 282615.0 100151.0 238200.0 -1.0 4630
4632 0 282733.0 100118.0 238140.0 -1.0 4631
4633 0 282682.0 100127.0 238080.0 -1.0 4632
4634 0 282704.0 100032.0 238020.0 -1.0 4633
4635 0 282581.0 100078.0 237960.0 -1.0 4634
4636 0 282647.0 100026.0 237900.0 -1.0 4635
4637 0 282603.0 99968.4 237840.0 -1.0 4636
4638 0 282595.0 99997.8 237780.0 -1.0 4637
4639 0 282636.0 100052.0 237720.0 -1.0 4638
4640 0 282565.0 99955.5 237660.0 -1.0 4639
4641 0 282590.0 99982.5 237600.0 -1.0 4640
4642 0 282611.0 99982.5 237540.0 -1.0 4641
4643 0 282653.0 100018.0 237480.0 -1.0 4642
4644 0 282552.0 99951.5 237420.0 -1.0 4643
4645 0 282673.0 99956.0 237360.0 -1.0 4644
4646 0 282602.0 99874.8 237300.0 -1.0 4645
4647 0 282567.0 99873.7 237240.0 -1.0 4646
4648 0 282623.0 99887.8 237180.0 -1.0 4647
4649 0 282526.0 99820.7 237120.0 -1.0 4648
4650 0 282571.0 99783.4 237060.0 -1.0 4649
4651 0 282728.0 99823.5 237000.0 -1.0 4650
4652 0 282618.0 99760.3 236940.0 -1.0 4651
4653 0 282595.0 99769.9 236880.0 -1.0 4652
4654 0 282599.0 99789.6 236820.0 -1.0 4653
4655 0 282589.0 99725.9 236760.0 -1.0 4654
4656 0 282605.0 99684.2 236700.0 -1.0 4655
4657 0 282699.0 99759.2 236640.0 -1.0 4656
4658 0 282655.0 99747.4 236580.0 -1.0 4657
4659 0 282713.0 99724.8 236520.0 -1.0 4658
4660 0 282595.0 99604.1 236460.0 -1.0 4659
4661 0 282570.0 99720.8 236400.0 -1.0 4660
4662 0 282610.0 99647.5 236340.0 -1.0 4661
4663 0 282599.0 99705.6 236280.0 -1.0 4662
4664 0 282646.0 99692.6 236220.0 -1.0 4663
4665 0 282641.0 99591.7 236160.0 -1.0 4664
4666 0 282619.0 99649.8 236100.0 -1.0 4665
4667 0 282582.0 99574.8 236040.0 -1.0 4666
4668 0 282625.0 99551.6 235980.0 -1.0 4667
4669 0 282578.0 99518.4 235920.0 -1.0 4668
4670 0 282601.0 99581.5 235860.0 -1.0 4669
4671 0 282565.0 99458.0 235800.0 -1.0 4670
4672 0 282610.0 99531.3 235740.0 -1.0 4671
4673 0 282640.0 99468.7 235680.0 -1.0 4672
4674 0 282609.0 99480.6 235620.0 -1.0 4673
4675 0 282583.0 99433.2 235560.0 -1.0 4674
4676 0 282483.0 99431.5 235440.0 -1.0 4675
4677 0 282546.0 99328.9 235320.0 -1.0 4676
4678 0 282487.0 99293.3 235260.0 -1.0 4677
4679 0 282514.0 99313.6 235200.0 -1.0 4678
4680 0 282479.0 99248.8 235140.0 -1.0 4679
4681 0 282482.0 99262.3 235080.0 -1.0 4680
4682 0 282430.0 99214.9 235020.0 -1.0 4681
4683 0 282376.0 99223.4 234960.0 -1.0 4682
4684 0 282470.0 99190.7 234900.0 -1.0 4683
4685 0 282429.0 99235.8 234840.0 -1.0 4684
4686 0 282346.0 99170.4 234780.0 -1.0 4685
4687 0 282346.0 99209.9 234720.0 -1.0 4686
4688 0 282375.0 99198.6 234660.0 -1.0 4687
4689 0 282385.0 99130.9 234600.0 -1.0 4688
4690 0 282358.0 99118.5 234540.0 -1.0 4689
4691 0 282368.0 99108.3 234480.0 -1.0 4690
4692 0 282255.0 99115.1 234420.0 -1.0 4691
4693 0 282302.0 99137.1 234360.0 -1.0 4692
4694 0 282310.0 98989.9 234300.0 -1.0 4693
4695 0 282214.0 99104.4 234240.0 -1.0 4694
4696 0 282259.0 99006.2 234120.0 -1.0 4695
4697 0 282357.0 99020.9 234060.0 -1.0 4696
4698 0 282223.0 98954.4 234000.0 -1.0 4697
4699 0 282279.0 98956.6 233940.0 -1.0 4698
4700 0 282234.0 98940.8 233880.0 -1.0 4699
4701 0 282262.0 98936.9 233820.0 -1.0 4700
4702 0 282272.0 98926.2 233760.0 -1.0 4701
4703 0 282263.0 98892.9 233700.0 -1.0 4702
4704 0 282241.0 98877.7 233640.0 -1.0 4703
4705 0 282124.0 98836.5 233580.0 -1.0 4704
4706 0 282212.0 98903.6 233520.0 -1.0 4705
4707 0 282028.0 98831.4 233460.0 -1.0 4706
4708 0 282108.0 98899.1 233400.0 -1.0 4707
4709 0 282025.0 98834.2 233340.0 -1.0 4708
4710 0 282135.0 98811.1 233280.0 -1.0 4709
4711 0 282038.0 98762.6 233220.0 -1.0 4710
4712 0 282009.0 98790.2 233160.0 -1.0 4711
4713 0 282088.0 98727.6 233100.0 -1.0 4712
4714 0 282022.0 98761.5 233040.0 -1.0 4713
4715 0 282102.0 98766.6 232980.0 -1.0 4714
4716 0 282095.0 98753.0 232920.0 -1.0 4715
4717 0 282045.0 98747.9 232860.0 -1.0 4716
4718 0 281992.0 98684.8 232800.0 -1.0 4717
4719 0 282010.0 98657.7 232740.0 -1.0 4718
4720 0 282012.0 98676.9 232680.0 -1.0 4719
4721 0 282034.0 98658.8 232620.0 -1.0 4720
4722 0 282055.0 98591.1 232560.0 -1.0 4721
4723 0 282002.0 98640.2 232500.0 -1.0 4722
4724 0 281992.0 98571.4 232440.0 -1.0 4723
4725 0 281987.0 98637.4 232380.0 -1.0 4724
4726 0 282015.0 98601.3 232320.0 -1.0 4725
4727 0 282008.0 98560.1 232260.0 -1.0 4726
4728 0 281930.0 98543.8 232200.0 -1.0 4727
4729 0 281902.0 98521.8 232140.0 -1.0 4728
4730 0 281932.0 98506.0 232080.0 -1.0 4729
4731 0 281928.0 98585.5 232020.0 -1.0 4730
4732 0 281889.0 98601.9 231960.0 -1.0 4731
4733 0 281891.0 98567.5 231900.0 -1.0 4732
4734 0 281868.0 98595.7 231840.0 -1.0 4733
4735 0 281983.0 98576.5 231780.0 -1.0 4734
4736 0 281919.0 98662.2 231720.0 -1.0 4735
4737 0 281998.0 98564.6 231660.0 -1.0 4736
4738 0 281890.0 98572.5 231600.0 -1.0 4737
4739 0 281860.0 98618.2 231540.0 -1.0 4738
4740 0 281936.0 98590.6 231480.0 -1.0 4739
4741 0 281922.0 98586.6 231420.0 -1.0 4740
4742 0 281975.0 98669.0 231360.0 -1.0 4741
4743 0 281957.0 98664.5 231300.0 -1.0 4742
4744 0 281969.0 98647.0 231240.0 -1.0 4743
4745 0 282003.0 98566.9 231180.0 -1.0 4744
4746 0 281891.0 98575.9 231120.0 -1.0 4745
4747 0 281988.0 98609.8 231060.0 -1.0 4746
4748 0 281933.0 98536.4 231000.0 -1.0 4747
4749 0 281829.0 98568.0 230940.0 -1.0 4748
4750 0 281869.0 98570.8 230880.0 -1.0 4749
4751 0 281860.0 98498.6 230820.0 -1.0 4750
4752 0 281911.0 98497.0 230760.0 -1.0 4751
4753 0 281900.0 98496.4 230700.0 -1.0 4752
4754 0 281917.0 98475.0 230640.0 -1.0 4753
4755 0 281972.0 98484.0 230580.0 -1.0 4754
4756 0 281907.0 98417.4 230520.0 -1.0 4755
4757 0 281977.0 98422.5 230460.0 -1.0 4756
4758 0 281906.0 98380.2 230400.0 -1.0 4757
4759 0 281997.0 98466.5 230340.0 -1.0 4758
4760 0 281927.0 98475.0 230280.0 -1.0 4759
4761 0 281944.0 98407.3 230220.0 -1.0 4760
4762 0 282004.0 98432.7 230160.0 -1.0 4761
4763 0 281967.0 98370.6 230100.0 -1.0 4762
4764 0 282039.0 98378.5 230040.0 -1.0 4763
4765 0 282044.0 98316.5 229980.0 -1.0 4764
4766 0 282037.0 98347.5 229920.0 -1.0 4765
4767 0 282116.0 98376.3 229860.0 -1.0 4766
4768 0 282095.0 98289.4 229800.0 -1.0 4767
4769 0 282131.0 98256.1 229740.0 -1.0 4768
4770 0 282087.0 98224.5 229680.0 -1.0 4769
4771 0 282115.0 98190.1 229620.0 -1.0 4770
4772 0 282157.0 98186.8 229560.0 -1.0 4771
4773 0 282151.0 98179.4 229500.0 -1.0 4772
4774 0 282138.0 98115.7 229440.0 -1.0 4773
4775 0 282112.0 98128.7 229380.0 -1.0 4774
4776 0 282063.0 97987.1 229320.0 -1.0 4775
4777 0 282080.0 97991.1 229260.0 -1.0 4776
4778 0 282046.0 97977.5 229200.0 -1.0 4777
4779 0 282087.0 97934.6 229140.0 -1.0 4778
4780 0 282077.0 97974.1 229080.0 -1.0 4779
4781 0 282038.0 97875.4 229020.0 -1.0 4780
4782 0 282041.0 97860.8 228960.0 -1.0 4781
4783 0 282033.0 97853.4 228900.0 -1.0 4782
4784 0 282014.0 97870.9 228840.0 -1.0 4783
4785 0 281902.0 97757.0 228780.0 -1.0 4784
4786 0 282086.0 97849.5 228720.0 -1.0 4785
4787 0 281970.0 97834.3 228660.0 -1.0 4786
4788 0 281966.0 97766.0 228600.0 -1.0 4787
4789 0 282011.0 97761.5 228540.0 -1.0 4788
4790 0 281957.0 97761.5 228480.0 -1.0 4789
4791 0 281933.0 97678.0 228420.0 -1.0 4790
4792 0 281894.0 97614.9 228360.0 -1.0 4791
4793 0 282162.0 97616.0 228300.0 -1.0 4792
4794 0 281998.0 97560.7 228240.0 -1.0 4793
4795 0 281977.0 97510.5 228180.0 -1.0 4794
4796 0 281965.0 97443.4 228120.0 -1.0 4795
4797 0 281962.0 97462.6 228060.0 -1.0 4796
4798 0 281939.0 97442.8 228000.0 -1.0 4797
4799 0 281942.0 97410.7 227940.0 -1.0 4798
4800 0 281897.0 97344.1 227880.0 -1.0 4799
4801 0 281858.0 97412.4 227820.0 -1.0 4800
4802 0 282039.0 97321.6 227760.0 -1.0 4801
4803 0 281919.0 97314.8 227700.0 -1.0 4802
4804 0 281789.0 97322.7 227640.0 -1.0 4803
4805 0 281942.0 97192.4 227520.0 -1.0 4804
4806 0 281939.0 97116.9 227460.0 -1.0 4805
4807 0 281909.0 97120.8 227400.0 -1.0 4806
4808 0 282002.0 97119.7 227340.0 -1.0 4807
4809 0 282015.0 97079.6 227280.0 -1.0 4808
4810 0 281978.0 97038.5 227220.0 -1.0 4809
4811 0 281972.0 96999.5 227160.0 -1.0 4810
4812 0 281924.0 96934.7 227100.0 -1.0 4811
4813 0 281970.0 96933.6 227040.0 -1.0 4812
4814 0 281949.0 96902.0 226980.0 -1.0 4813
4815 0 281955.0 96886.7 226920.0 -1.0 4814
4816 0 282074.0 96842.8 226860.0 -1.0 4815
4817 0 282023.0 96837.1 226800.0 -1.0 4816
4818 0 282117.0 96692.2 226740.0 -1.0 4817
4819 0 282164.0 96616.0 226680.0 -1.0 4818
4820 0 282352.0 96531.4 226620.0 -1.0 4819
4821 0 282301.0 96521.8 226560.0 -1.0 4820
4822 0 282342.0 96453.0 226500.0 -1.0 4821
4823 0 282341.0 96446.3 226440.0 -1.0 4822
4824 0 282447.0 96402.8 226380.0 -1.0 4823
4825 0 282422.0 96382.5 226320.0 -1.0 4824
4826 0 282358.0 96383.6 226260.0 -1.0 4825
4827 0 282396.0 96365.6 226200.0 -1.0 4826
4828 0 282399.0 96318.2 226140.0 -1.0 4827
4829 0 282420.0 96315.4 226080.0 -1.0 4828
4830 0 282369.0 96327.2 226020.0 -1.0 4829
4831 0 282457.0 96198.1 225960.0 -1.0 4830
4832 0 282432.0 96211.1 225900.0 -1.0 4831
4833 0 282523.0 96165.4 225840.0 -1.0 4832
4834 0 282401.0 96147.9 225780.0 -1.0 4833
4835 0 282413.0 96219.0 225720.0 -1.0 4834
4836 0 282502.0 95991.1 225660.0 -1.0 4835
4837 0 282511.0 96169.3 225600.0 -1.0 4836
4838 0 282371.0 96168.8 225480.0 -1.0 4837
4839 0 282381.0 96024.4 225420.0 -1.0 4838
4840 0 282312.0 95847.3 225360.0 -1.0 4839
4841 0 282461.0 95842.8 225300.0 -1.0 4840
4842 0 282263.0 95637.5 225240.0 -1.0 4841
4843 0 282304.0 95519.0 225180.0 -1.0 4842
4844 0 282235.0 95446.9 225120.0 -1.0 4843
4845 0 282284.0 95418.6 225060.0 -1.0 4844
4846 0 282572.0 95419.2 225000.0 -1.0 4845
4847 0 282312.0 95380.9 224940.0 -1.0 4846
4848 0 282363.0 95375.2 224880.0 -1.0 4847
4849 0 282301.0 95346.5 224820.0 -1.0 4848
4850 0 282376.0 95402.9 224760.0 -1.0 4849
4851 0 282333.0 95337.4 224700.0 -1.0 4850
4852 0 282267.0 95271.4 224640.0 -1.0 4851
4853 0 282331.0 95259.0 224580.0 -1.0 4852
4854 0 282461.0 95270.3 224520.0 -1.0 4853
4855 0 282315.0 95223.5 224460.0 -1.0 4854
4856 0 282401.0 95250.0 224400.0 -1.0 4855
4857 0 282351.0 95152.4 224340.0 -1.0 4856
4858 0 282319.0 95162.0 224280.0 -1.0 4857
4859 0 282399.0 95135.0 224220.0 -1.0 4858
4860 0 282319.0 95048.1 224160.0 -1.0 4859
4861 0 282387.0 95110.1 224100.0 -1.0 4860
4862 0 282372.0 95093.8 224040.0 -1.0 4861
4863 0 282443.0 95147.4 223980.0 -1.0 4862
4864 0 282333.0 95087.6 223920.0 -1.0 4863
4865 0 282412.0 95119.2 223860.0 -1.0 4864
4866 0 282329.0 95140.6 223800.0 -1.0 4865
4867 0 282368.0 95157.0 223740.0 -1.0 4866
4868 0 282382.0 95137.8 223680.0 -1.0 4867
4869 0 282308.0 95119.2 223620.0 -1.0 4868
4870 0 282332.0 95133.8 223560.0 -1.0 4869
4871 0 282190.0 94967.4 223440.0 -1.0 4870
4872 0 282568.0 94926.8 223380.0 -1.0 4871
4873 0 282267.0 94823.1 223320.0 -1.0 4872
4874 0 282238.0 94757.6 223260.0 -1.0 4873
4875 0 282231.0 94755.9 223200.0 -1.0 4874
4876 0 282247.0 94750.9 223140.0 -1.0 4875
4877 0 282182.0 94714.2 223080.0 -1.0 4876
4878 0 282215.0 94668.0 223020.0 -1.0 4877
4879 0 282279.0 94622.3 222960.0 -1.0 4878
4880 0 282187.0 94594.1 222900.0 -1.0 4879
4881 0 282000.0 94624.5 222840.0 -1.0 4880
4882 0 282069.0 94579.4 222780.0 -1.0 4881
4883 0 282210.0 94637.5 222720.0 -1.0 4882
4884 0 282204.0 94602.0 222660.0 -1.0 4883
4885 0 282195.0 94557.4 222600.0 -1.0 4884
4886 0 282346.0 94541.6 222540.0 -1.0 4885
4887 0 282320.0 94579.4 222480.0 -1.0 4886
4888 0 282165.0 94540.5 222420.0 -1.0 4887
4889 0 282124.0 94558.0 222360.0 -1.0 4888
4890 0 282148.0 94536.6 222300.0 -1.0 4889
4891 0 282196.0 94529.8 222240.0 -1.0 4890
4892 0 282072.0 94483.0 222180.0 -1.0 4891
4893 0 282098.0 94532.6 222120.0 -1.0 4892
4894 0 282175.0 94520.2 222060.0 -1.0 4893
4895 0 282144.0 94467.7 222000.0 -1.0 4894
4896 0 282173.0 94500.5 221940.0 -1.0 4895
4897 0 282151.0 94440.1 221880.0 -1.0 4896
4898 0 282200.0 94395.6 221820.0 -1.0 4897
4899 0 282342.0 94366.8 221700.0 -1.0 4898
4900 0 282216.0 94366.8 221640.0 -1.0 4899
4901 0 282364.0 94391.0 221580.0 -1.0 4900
4902 0 282312.0 94298.5 221520.0 -1.0 4901
4903 0 282417.0 94376.4 221460.0 -1.0 4902
4904 0 282314.0 94332.4 221400.0 -1.0 4903
4905 0 282126.0 94276.0 221340.0 -1.0 4904
4906 0 282212.0 94187.4 221280.0 -1.0 4905
4907 0 282299.0 94198.7 221220.0 -1.0 4906
4908 0 282313.0 94225.2 221160.0 -1.0 4907
4909 0 282328.0 94208.9 221100.0 -1.0 4908
4910 0 282250.0 94143.4 221040.0 -1.0 4909
4911 0 282254.0 94161.5 220980.0 -1.0 4910
4912 0 282215.0 94219.6 220920.0 -1.0 4911
4913 0 282151.0 94144.0 220860.0 -1.0 4912
4914 0 282484.0 94091.0 220800.0 -1.0 4913
4915 0 282091.0 93960.7 220740.0 -1.0 4914
4916 0 282107.0 93933.6 220680.0 -1.0 4915
4917 0 281952.0 93750.3 220500.0 -1.0 4916
4918 0 282067.0 93647.1 220440.0 -1.0 4917
4919 0 281979.0 93747.5 220380.0 -1.0 4918
4920 0 282098.0 93704.6 220320.0 -1.0 4919
4921 0 282026.0 93745.8 220260.0 -1.0 4920
4922 0 282002.0 93665.7 220200.0 -1.0 4921
4923 0 282030.0 93693.4 220140.0 -1.0 4922
4924 0 282083.0 93633.0 220080.0 -1.0 4923
4925 0 281982.0 93545.0 220020.0 -1.0 4924
4926 0 282048.0 93572.1 219960.0 -1.0 4925
4927 0 281957.0 93493.1 219900.0 -1.0 4926
4928 0 281930.0 93514.6 219840.0 -1.0 4927
4929 0 281962.0 93523.6 219780.0 -1.0 4928
4930 0 281928.0 93527.6 219720.0 -1.0 4929
4931 0 281989.0 93450.9 219660.0 -1.0 4930
4932 0 281955.0 93439.6 219600.0 -1.0 4931
4933 0 281945.0 93448.0 219540.0 -1.0 4932
4934 0 281953.0 93406.3 219480.0 -1.0 4933
4935 0 281952.0 93440.7 219420.0 -1.0 4934
4936 0 281966.0 93381.5 219360.0 -1.0 4935
4937 0 281930.0 93390.5 219300.0 -1.0 4936
4938 0 281958.0 93410.2 219240.0 -1.0 4937
4939 0 281958.0 93358.4 219180.0 -1.0 4938
4940 0 281959.0 93377.0 219120.0 -1.0 4939
4941 0 281981.0 93325.1 219060.0 -1.0 4940
4942 0 282010.0 93346.5 219000.0 -1.0 4941
4943 0 281920.0 93295.2 218940.0 -1.0 4942
4944 0 281858.0 93318.3 218880.0 -1.0 4943
4945 0 281873.0 93340.9 218820.0 -1.0 4944
4946 0 281911.0 93302.5 218760.0 -1.0 4945
4947 0 281893.0 93255.1 218700.0 -1.0 4946
4948 0 282029.0 93214.0 218640.0 -1.0 4947
4949 0 282035.0 93282.2 218580.0 -1.0 4948
4950 0 282104.0 93190.3 218520.0 -1.0 4949
4951 0 282191.0 93241.6 218460.0 -1.0 4950
4952 0 282209.0 93237.7 218400.0 -1.0 4951
4953 0 282230.0 93215.7 218340.0 -1.0 4952
4954 0 282265.0 93207.2 218280.0 -1.0 4953
4955 0 282278.0 93198.7 218220.0 -1.0 4954
4956 0 282261.0 93215.1 218160.0 -1.0 4955
4957 0 282253.0 93239.4 218100.0 -1.0 4956
4958 0 282427.0 93340.3 218040.0 -1.0 4957
4959 0 282455.0 93259.1 217980.0 -1.0 4958
4960 0 282484.0 93280.5 217920.0 -1.0 4959
4961 0 282462.0 93332.4 217860.0 -1.0 4960
4962 0 282541.0 93312.7 217800.0 -1.0 4961
4963 0 282503.0 93322.8 217740.0 -1.0 4962
4964 0 282576.0 93281.1 217620.0 -1.0 4963
4965 0 282628.0 93311.0 217560.0 -1.0 4964
4966 0 282601.0 93326.2 217500.0 -1.0 4965
4967 0 282652.0 93338.6 217380.0 -1.0 4966
4968 0 282701.0 93298.0 217320.0 -1.0 4967
4969 0 282725.0 93294.6 217260.0 -1.0 4968
4970 0 282688.0 93330.7 217200.0 -1.0 4969
4971 0 282691.0 93322.3 217140.0 -1.0 4970
4972 0 282812.0 93309.3 217080.0 -1.0 4971
4973 0 282911.0 93405.2 217020.0 -1.0 4972
4974 0 282782.0 93307.0 216960.0 -1.0 4973
4975 0 282787.0 93309.3 216900.0 -1.0 4974
4976 0 282796.0 93314.9 216840.0 -1.0 4975
4977 0 282874.0 93340.9 216780.0 -1.0 4976
4978 0 282687.0 93351.0 216720.0 -1.0 4977
4979 0 282903.0 93411.4 216660.0 -1.0 4978
4980 0 282557.0 93206.6 216600.0 -1.0 4979
4981 0 283010.0 93470.6 216540.0 -1.0 4980
4982 0 282808.0 93351.6 216420.0 -1.0 4981
4983 0 282856.0 93282.2 216360.0 -1.0 4982
4984 0 282786.0 93269.2 216300.0 -1.0 4983
4985 0 282870.0 93237.1 216240.0 -1.0 4984
4986 0 282900.0 93374.1 216180.0 -1.0 4985
4987 0 282774.0 93253.5 216120.0 -1.0 4986
4988 0 282809.0 93220.2 216060.0 -1.0 4987
4989 0 282749.0 93269.2 216000.0 -1.0 4988
4990 0 282776.0 93251.8 215940.0 -1.0 4989
4991 0 282717.0 93158.7 215880.0 -1.0 4990
4992 0 282707.0 93137.3 215820.0 -1.0 4991
4993 0 282721.0 93183.5 215760.0 -1.0 4992
4994 0 282681.0 93194.2 215700.0 -1.0 4993
4995 0 282688.0 93175.1 215640.0 -1.0 4994
4996 0 282741.0 93185.2 215580.0 -1.0 4995
4997 0 282647.0 93121.5 215520.0 -1.0 4996
4998 0 282677.0 93109.1 215460.0 -1.0 4997
4999 0 282751.0 93072.4 215340.0 -1.0 4998
5000 0 282732.0 93063.4 215280.0 -1.0 4999
5001 0 282757.0 93101.7 215220.0 -1.0 5000
5002 0 282694.0 93078.0 215160.0 -1.0 5001
5003 0 282704.0 92989.5 215100.0 -1.0 5002
5004 0 282775.0 93030.1 215040.0 -1.0 5003
5005 0 282720.0 93009.2 214980.0 -1.0 5004
5006 0 282791.0 92994.6 214920.0 -1.0 5005
5007 0 282666.0 92960.2 214860.0 -1.0 5006
5008 0 282742.0 93016.6 214800.0 -1.0 5007
5009 0 282739.0 93052.1 214680.0 -1.0 5008
5010 0 282740.0 93004.7 214620.0 -1.0 5009
5011 0 282737.0 93022.8 214560.0 -1.0 5010
5012 0 282759.0 93073.5 214500.0 -1.0 5011
5013 0 282693.0 93002.5 214440.0 -1.0 5012
5014 0 282668.0 93022.2 214380.0 -1.0 5013
5015 0 282614.0 92953.4 214320.0 -1.0 5014
5016 0 282680.0 92940.4 214260.0 -1.0 5015
5017 0 282623.0 92944.4 214200.0 -1.0 5016
5018 0 282679.0 92926.9 214140.0 -1.0 5017
5019 0 282747.0 92917.9 214080.0 -1.0 5018
5020 0 282720.0 92917.3 214020.0 -1.0 5019
5021 0 282686.0 92913.4 213960.0 -1.0 5020
5022 0 282732.0 92943.8 213900.0 -1.0 5021
5023 0 282700.0 92943.8 213840.0 -1.0 5022
5024 0 282730.0 92947.8 213780.0 -1.0 5023
5025 0 282696.0 92982.2 213720.0 -1.0 5024
5026 0 282710.0 92930.3 213660.0 -1.0 5025
5027 0 282512.0 92902.1 213600.0 -1.0 5026
5028 0 282748.0 92943.8 213540.0 -1.0 5027
5029 0 282672.0 92905.5 213420.0 -1.0 5028
5030 0 282657.0 92815.2 213300.0 -1.0 5029
5031 0 282776.0 92883.5 213240.0 -1.0 5030
5032 0 282777.0 92840.6 213180.0 -1.0 5031
5033 0 282681.0 92790.4 213120.0 -1.0 5032
5034 0 282725.0 92785.9 213060.0 -1.0 5033
5035 0 282663.0 92824.2 213000.0 -1.0 5034
5036 0 282557.0 92818.0 212940.0 -1.0 5035
5037 0 282518.0 92843.4 212880.0 -1.0 5036
5038 0 282484.0 92816.4 212820.0 -1.0 5037
5039 0 282409.0 92796.6 212760.0 -1.0 5038
5040 0 282504.0 92873.3 212700.0 -1.0 5039
5041 0 282463.0 92818.6 212640.0 -1.0 5040
5042 0 282549.0 92846.8 212580.0 -1.0 5041
5043 0 282551.0 92815.2 212520.0 -1.0 5042
5044 0 282602.0 92770.1 212460.0 -1.0 5043
5045 0 282594.0 92785.3 212400.0 -1.0 5044
5046 0 282650.0 92727.8 212340.0 -1.0 5045
5047 0 282639.0 92761.6 212280.0 -1.0 5046
5048 0 282585.0 92774.1 212220.0 -1.0 5047
5049 0 282631.0 92756.0 212160.0 -1.0 5048
5050 0 282583.0 92740.8 212100.0 -1.0 5049
5051 0 282550.0 92769.5 212040.0 -1.0 5050
5052 0 282560.0 92752.1 211980.0 -1.0 5051
5053 0 282488.0 92881.2 211920.0 -1.0 5052
5054 0 282397.0 92718.8 211860.0 -1.0 5053
5055 0 282342.0 92788.1 211800.0 -1.0 5054
5056 0 282330.0 92737.4 211740.0 -1.0 5055
5057 0 282305.0 92771.8 211680.0 -1.0 5056
5058 0 282274.0 92656.2 211620.0 -1.0 5057
5059 0 282364.0 92712.6 211560.0 -1.0 5058
5060 0 282261.0 92626.9 211440.0 -1.0 5059
5061 0 282318.0 92614.4 211380.0 -1.0 5060
5062 0 282421.0 92585.7 211320.0 -1.0 5061
5063 0 282360.0 92573.3 211260.0 -1.0 5062
5064 0 282399.0 92575.0 211200.0 -1.0 5063
5065 0 282444.0 92474.0 211140.0 -1.0 5064
5066 0 282464.0 92474.0 211080.0 -1.0 5065
5067 0 282358.0 92590.8 211020.0 -1.0 5066
5068 0 282362.0 92607.7 210960.0 -1.0 5067
5069 0 282292.0 92558.0 210900.0 -1.0 5068
5070 0 282252.0 92585.1 210840.0 -1.0 5069
5071 0 282323.0 92615.6 210780.0 -1.0 5070
5072 0 282330.0 92492.6 210720.0 -1.0 5071
5073 0 282356.0 92551.3 210660.0 -1.0 5072
5074 0 282327.0 92593.0 210600.0 -1.0 5073
5075 0 282322.0 92556.4 210540.0 -1.0 5074
5076 0 282419.0 92554.7 210480.0 -1.0 5075
5077 0 282465.0 92589.6 210420.0 -1.0 5076
5078 0 282311.0 92553.0 210360.0 -1.0 5077
5079 0 282352.0 92551.8 210300.0 -1.0 5078
5080 0 282317.0 92523.1 210240.0 -1.0 5079
5081 0 282287.0 92575.5 210180.0 -1.0 5080
5082 0 282379.0 92531.0 210120.0 -1.0 5081
5083 0 282374.0 92571.6 210060.0 -1.0 5082
5084 0 282254.0 92529.3 209940.0 -1.0 5083
5085 0 282294.0 92544.5 209820.0 -1.0 5084
5086 0 282337.0 92499.4 209700.0 -1.0 5085
5087 0 282256.0 92476.8 209640.0 -1.0 5086
5088 0 282275.0 92414.8 209580.0 -1.0 5087
5089 0 282184.0 92384.3 209520.0 -1.0 5088
5090 0 282234.0 92404.1 209460.0 -1.0 5089
5091 0 282276.0 92323.4 209400.0 -1.0 5090
5092 0 282230.0 92339.2 209340.0 -1.0 5091
5093 0 282262.0 92309.9 209280.0 -1.0 5092
5094 0 282288.0 92202.2 209160.0 -1.0 5093
5095 0 282214.0 92200.5 209100.0 -1.0 5094
5096 0 282367.0 92170.6 209040.0 -1.0 5095
5097 0 282354.0 92030.7 208980.0 -1.0 5096
5098 0 282305.0 92047.6 208920.0 -1.0 5097
5099 0 282382.0 91976.6 208860.0 -1.0 5098
5100 0 282336.0 91986.7 208800.0 -1.0 5099
5101 0 282294.0 91970.4 208740.0 -1.0 5100
5102 0 282252.0 91894.2 208680.0 -1.0 5101
5103 0 282266.0 91841.2 208620.0 -1.0 5102
5104 0 282218.0 91899.3 208560.0 -1.0 5103
5105 0 282250.0 91885.2 208500.0 -1.0 5104
5106 0 282129.0 91778.6 208440.0 -1.0 5105
5107 0 282360.0 91881.2 208380.0 -1.0 5106
5108 0 282296.0 91978.8 208260.0 -1.0 5107
5109 0 282362.0 91919.6 208140.0 -1.0 5108
5110 0 282312.0 91868.8 208020.0 -1.0 5109
5111 0 282244.0 91867.1 207960.0 -1.0 5110
5112 0 282310.0 91899.3 207900.0 -1.0 5111
5113 0 282283.0 91875.0 207840.0 -1.0 5112
5114 0 282206.0 91854.7 207780.0 -1.0 5113
5115 0 282258.0 91835.6 207720.0 -1.0 5114
5116 0 282230.0 91765.6 207660.0 -1.0 5115
5117 0 282280.0 91743.1 207600.0 -1.0 5116
5118 0 282283.0 91769.6 207540.0 -1.0 5117
5119 0 282104.0 91718.8 207480.0 -1.0 5118
5120 0 282241.0 91719.4 207420.0 -1.0 5119
5121 0 282201.0 91746.4 207300.0 -1.0 5120
5122 0 282193.0 91687.2 207240.0 -1.0 5121
5123 0 282187.0 91686.1 207180.0 -1.0 5122
5124 0 282196.0 91681.6 207120.0 -1.0 5123
5125 0 282147.0 91642.7 207060.0 -1.0 5124
5126 0 282226.0 91678.8 207000.0 -1.0 5125
5127 0 282267.0 91784.8 206940.0 -1.0 5126
5128 0 282213.0 91640.4 206880.0 -1.0 5127
5129 0 282144.0 91638.7 206820.0 -1.0 5128
5130 0 282201.0 91689.5 206760.0 -1.0 5129
5131 0 282208.0 91638.7 206700.0 -1.0 5130
5132 0 282196.0 91621.8 206640.0 -1.0 5131
5133 0 282195.0 91610.0 206580.0 -1.0 5132
5134 0 282347.0 91640.4 206520.0 -1.0 5133
5135 0 282204.0 91594.2 206460.0 -1.0 5134
5136 0 282206.0 91628.6 206400.0 -1.0 5135
5137 0 282241.0 91607.7 206340.0 -1.0 5136
5138 0 282248.0 91638.7 206280.0 -1.0 5137
5139 0 282266.0 91605.4 206220.0 -1.0 5138
5140 0 282250.0 91566.0 206160.0 -1.0 5139
5141 0 282253.0 91514.1 206100.0 -1.0 5140
5142 0 282201.0 91525.9 206040.0 -1.0 5141
5143 0 282278.0 91504.5 205980.0 -1.0 5142
5144 0 282177.0 91436.8 205920.0 -1.0 5143
5145 0 282281.0 91519.7 205860.0 -1.0 5144
5146 0 282302.0 91515.8 205800.0 -1.0 5145
5147 0 282260.0 91454.3 205740.0 -1.0 5146
5148 0 282257.0 91452.0 205680.0 -1.0 5147
5149 0 282301.0 91431.2 205620.0 -1.0 5148
5150 0 282263.0 91461.1 205560.0 -1.0 5149
5151 0 282285.0 91516.9 205500.0 -1.0 5150
5152 0 282311.0 91480.8 205440.0 -1.0 5151
5153 0 282216.0 91522.0 205380.0 -1.0 5152
5154 0 282178.0 91523.1 205260.0 -1.0 5153
5155 0 282222.0 91484.2 205200.0 -1.0 5154
5156 0 282126.0 91450.3 205140.0 -1.0 5155
5157 0 282209.0 91400.1 205080.0 -1.0 5156
5158 0 282188.0 91460.5 205020.0 -1.0 5157
5159 0 282133.0 91435.1 204960.0 -1.0 5158
5160 0 282180.0 91443.0 204900.0 -1.0 5159
5161 0 282140.0 91464.4 204840.0 -1.0 5160
5162 0 282142.0 91455.4 204780.0 -1.0 5161
5163 0 282111.0 91472.9 204720.0 -1.0 5162
5164 0 282134.0 91484.8 204660.0 -1.0 5163
5165 0 282210.0 91515.8 204600.0 -1.0 5164
5166 0 282133.0 91466.7 204540.0 -1.0 5165
5167 0 282154.0 91542.3 204480.0 -1.0 5166
5168 0 282159.0 91461.1 204420.0 -1.0 5167
5169 0 282190.0 91458.8 204360.0 -1.0 5168
5170 0 282272.0 91539.5 204300.0 -1.0 5169
5171 0 282275.0 91515.8 204240.0 -1.0 5170
5172 0 282204.0 91500.0 204180.0 -1.0 5171
5173 0 282273.0 91483.6 204120.0 -1.0 5172
5174 0 282310.0 91514.1 204060.0 -1.0 5173
5175 0 282382.0 91484.8 204000.0 -1.0 5174
5176 0 282314.0 91466.7 203940.0 -1.0 5175
5177 0 282399.0 91555.8 203880.0 -1.0 5176
5178 0 282319.0 91419.3 203820.0 -1.0 5177
5179 0 282379.0 91497.2 203760.0 -1.0 5178
5180 0 282536.0 91438.5 203700.0 -1.0 5179
5181 0 282426.0 91454.3 203640.0 -1.0 5180
5182 0 282470.0 91474.6 203580.0 -1.0 5181
5183 0 282368.0 91450.9 203520.0 -1.0 5182
5184 0 282474.0 91479.7 203460.0 -1.0 5183
5185 0 282367.0 91457.1 203400.0 -1.0 5184
5186 0 282470.0 91501.7 203340.0 -1.0 5185
5187 0 282274.0 91409.7 203280.0 -1.0 5186
5188 0 282413.0 91438.5 203220.0 -1.0 5187
5189 0 282396.0 91370.3 203160.0 -1.0 5188
5190 0 282443.0 91421.6 203100.0 -1.0 5189
5191 0 282322.0 91487.0 203040.0 -1.0 5190
5192 0 282292.0 91395.1 202980.0 -1.0 5191
5193 0 282330.0 91469.0 202920.0 -1.0 5192
5194 0 282257.0 91539.5 202860.0 -1.0 5193
5195 0 282304.0 91490.4 202800.0 -1.0 5194
5196 0 282474.0 91564.8 202740.0 -1.0 5195
5197 0 282335.0 91529.9 202680.0 -1.0 5196
5198 0 282345.0 91540.0 202620.0 -1.0 5197
5199 0 282221.0 91472.9 202560.0 -1.0 5198
5200 0 282212.0 91569.4 202500.0 -1.0 5199
5201 0 282388.0 91568.8 202380.0 -1.0 5200
5202 0 282369.0 91591.9 202260.0 -1.0 5201
5203 0 282363.0 91521.4 202200.0 -1.0 5202
5204 0 282296.0 91532.7 202140.0 -1.0 5203
5205 0 282332.0 91607.7 202080.0 -1.0 5204
5206 0 282332.0 91562.6 202020.0 -1.0 5205
5207 0 282405.0 91624.6 201960.0 -1.0 5206
5208 0 282404.0 91577.8 201900.0 -1.0 5207
5209 0 282375.0 91622.9 201840.0 -1.0 5208
5210 0 282428.0 91538.9 201780.0 -1.0 5209
5211 0 282463.0 91601.5 201720.0 -1.0 5210
5212 0 282422.0 91591.3 201660.0 -1.0 5211
5213 0 282395.0 91622.4 201600.0 -1.0 5212
5214 0 282435.0 91641.5 201540.0 -1.0 5213
5215 0 282517.0 91691.7 201480.0 -1.0 5214
5216 0 282477.0 91635.9 201420.0 -1.0 5215
5217 0 282509.0 91659.0 201360.0 -1.0 5216
5218 0 282585.0 91655.6 201300.0 -1.0 5217
5219 0 282552.0 91644.4 201240.0 -1.0 5218
5220 0 282522.0 91587.4 201180.0 -1.0 5219
5221 0 282651.0 91700.2 201120.0 -1.0 5220
5222 0 282548.0 91613.9 201060.0 -1.0 5221
5223 0 282675.0 91596.4 201000.0 -1.0 5222
5224 0 282671.0 91574.4 200940.0 -1.0 5223
5225 0 282656.0 91570.5 200880.0 -1.0 5224
5226 0 282771.0 91581.2 200820.0 -1.0 5225
5227 0 282982.0 91542.3 200760.0 -1.0 5226
5228 0 282718.0 91492.6 200700.0 -1.0 5227
5229 0 282856.0 91500.0 200640.0 -1.0 5228
5230 0 282907.0 91440.2 200580.0 -1.0 5229
5231 0 282902.0 91418.2 200520.0 -1.0 5230
5232 0 283034.0 91511.3 200460.0 -1.0 5231
5233 0 283082.0 91443.0 200340.0 -1.0 5232
5234 0 282989.0 91388.9 200280.0 -1.0 5233
5235 0 283037.0 91417.6 200220.0 -1.0 5234
5236 0 283126.0 91395.1 200100.0 -1.0 5235
5237 0 283029.0 91316.1 200040.0 -1.0 5236
5238 0 283159.0 91386.0 199980.0 -1.0 5237
5239 0 283112.0 91385.5 199920.0 -1.0 5238
5240 0 283132.0 91417.6 199860.0 -1.0 5239
5241 0 283244.0 91367.4 199800.0 -1.0 5240
5242 0 283206.0 91350.0 199740.0 -1.0 5241
5243 0 283243.0 91393.9 199680.0 -1.0 5242
5244 0 283181.0 91317.2 199620.0 -1.0 5243
5245 0 283198.0 91412.6 199560.0 -1.0 5244
5246 0 283136.0 91378.7 199500.0 -1.0 5245
5247 0 283199.0 91339.8 199440.0 -1.0 5246
5248 0 283052.0 91367.4 199380.0 -1.0 5247
5249 0 283152.0 91396.2 199320.0 -1.0 5248
5250 0 283229.0 91422.1 199200.0 -1.0 5249
5251 0 283103.0 91322.3 199140.0 -1.0 5250
5252 0 283232.0 91343.2 199080.0 -1.0 5251
5253 0 283403.0 91312.2 199020.0 -1.0 5252
5254 0 283113.0 91276.1 198960.0 -1.0 5253
5255 0 283364.0 91330.2 198900.0 -1.0 5254
5256 0 283267.0 91265.4 198840.0 -1.0 5255
5257 0 283440.0 91183.0 198780.0 -1.0 5256
5258 0 283422.0 91245.6 198720.0 -1.0 5257
5259 0 283237.0 91157.1 198660.0 -1.0 5258
5260 0 283304.0 91153.7 198600.0 -1.0 5259
5261 0 283267.0 91155.4 198540.0 -1.0 5260
5262 0 283226.0 91110.2 198480.0 -1.0 5261
5263 0 283342.0 91030.7 198420.0 -1.0 5262
5264 0 283347.0 91095.0 198360.0 -1.0 5263
5265 0 283369.0 91007.0 198300.0 -1.0 5264
5266 0 283415.0 91039.2 198240.0 -1.0 5265
5267 0 283465.0 91026.8 198180.0 -1.0 5266
5268 0 283502.0 90941.6 198060.0 -1.0 5267
5269 0 283386.0 90963.6 198000.0 -1.0 5268
5270 0 283493.0 90994.1 197940.0 -1.0 5269
5271 0 283411.0 91090.5 197880.0 -1.0 5270
5272 0 283566.0 91042.6 197820.0 -1.0 5271
5273 0 283561.0 91027.9 197760.0 -1.0 5272
5274 0 283412.0 91017.2 197700.0 -1.0 5273
5275 0 283440.0 91034.7 197640.0 -1.0 5274
5276 0 283421.0 91055.5 197580.0 -1.0 5275
5277 0 283431.0 91086.0 197520.0 -1.0 5276
5278 0 283469.0 91060.6 197460.0 -1.0 5277
5279 0 283388.0 91104.6 197400.0 -1.0 5278
5280 0 283537.0 91102.9 197280.0 -1.0 5279
5281 0 283301.0 90949.5 197220.0 -1.0 5280
5282 0 283578.0 91063.4 197160.0 -1.0 5281
5283 0 283384.0 91007.0 197100.0 -1.0 5282
5284 0 283484.0 91082.1 197040.0 -1.0 5283
5285 0 283452.0 91048.2 196920.0 -1.0 5284
5286 0 283345.0 90949.5 196860.0 -1.0 5285
5287 0 283377.0 91038.1 196800.0 -1.0 5286
5288 0 283396.0 90960.2 196740.0 -1.0 5287
5289 0 283467.0 91003.7 196680.0 -1.0 5288
5290 0 283486.0 90856.5 196560.0 -1.0 5289
5291 0 283350.0 90802.3 196500.0 -1.0 5290
5292 0 283455.0 90708.7 196440.0 -1.0 5291
5293 0 283453.0 90732.9 196380.0 -1.0 5292
5294 0 283530.0 90668.1 196320.0 -1.0 5293
5295 0 283537.0 90631.4 196260.0 -1.0 5294
5296 0 283439.0 90513.0 196200.0 -1.0 5295
5297 0 283496.0 90582.4 196140.0 -1.0 5296
5298 0 283463.0 90541.2 196080.0 -1.0 5297
5299 0 283449.0 90545.1 196020.0 -1.0 5298
5300 0 283446.0 90531.0 195960.0 -1.0 5299
5301 0 283490.0 90475.8 195900.0 -1.0 5300
5302 0 283264.0 90416.5 195840.0 -1.0 5301
5303 0 283499.0 90549.6 195780.0 -1.0 5302
5304 0 283461.0 90429.5 195660.0 -1.0 5303
5305 0 283454.0 90462.2 195600.0 -1.0 5304
5306 0 283540.0 90471.8 195540.0 -1.0 5305
5307 0 283500.0 90423.3 195480.0 -1.0 5306
5308 0 283486.0 90429.5 195420.0 -1.0 5307
5309 0 283549.0 90447.0 195360.0 -1.0 5308
5310 0 283536.0 90430.1 195300.0 -1.0 5309
5311 0 283578.0 90495.5 195240.0 -1.0 5310
5312 0 283588.0 90436.8 195180.0 -1.0 5311
5313 0 283666.0 90431.8 195120.0 -1.0 5312
5314 0 283571.0 90457.1 195060.0 -1.0 5313
5315 0 283668.0 90467.3 195000.0 -1.0 5314
5316 0 283753.0 90456.6 194940.0 -1.0 5315
5317 0 283661.0 90506.8 194880.0 -1.0 5316
5318 0 283749.0 90482.0 194820.0 -1.0 5317
5319 0 283706.0 90538.9 194760.0 -1.0 5318
5320 0 283747.0 90491.0 194700.0 -1.0 5319
5321 0 283721.0 90418.2 194640.0 -1.0 5320
5322 0 283726.0 90505.6 194580.0 -1.0 5321
5323 0 283868.0 90509.0 194520.0 -1.0 5322
5324 0 283716.0 90382.1 194460.0 -1.0 5323
5325 0 283753.0 90445.3 194400.0 -1.0 5324
5326 0 283730.0 90369.2 194340.0 -1.0 5325
5327 0 283768.0 90453.8 194280.0 -1.0 5326
5328 0 283720.0 90407.5 194220.0 -1.0 5327
5329 0 283756.0 90407.5 194160.0 -1.0 5328
5330 0 283774.0 90462.2 194100.0 -1.0 5329
5331 0 283707.0 90391.7 194040.0 -1.0 5330
5332 0 283751.0 90401.3 193980.0 -1.0 5331
5333 0 283703.0 90383.8 193920.0 -1.0 5332
5334 0 283664.0 90336.4 193860.0 -1.0 5333
5335 0 283684.0 90372.5 193800.0 -1.0 5334
5336 0 283676.0 90358.4 193740.0 -1.0 5335
5337 0 283701.0 90394.0 193680.0 -1.0 5336
5338 0 283678.0 90292.5 193620.0 -1.0 5337
5339 0 283766.0 90302.0 193560.0 -1.0 5338
5340 0 283759.0 90351.7 193500.0 -1.0 5339
5341 0 283772.0 90311.6 193440.0 -1.0 5340
5342 0 283773.0 90354.5 193380.0 -1.0 5341
5343 0 283737.0 90295.3 193320.0 -1.0 5342
5344 0 283787.0 90315.6 193260.0 -1.0 5343
5345 0 283662.0 90293.6 193200.0 -1.0 5344
5346 0 283679.0 90312.2 193140.0 -1.0 5345
5347 0 283674.0 90316.1 193080.0 -1.0 5346
5348 0 283712.0 90258.0 193020.0 -1.0 5347
5349 0 283640.0 90266.5 192960.0 -1.0 5348
5350 0 283666.0 90291.3 192900.0 -1.0 5349
5351 0 283750.0 90305.4 192840.0 -1.0 5350
5352 0 283737.0 90304.3 192780.0 -1.0 5351
5353 0 283688.0 90270.5 192720.0 -1.0 5352
5354 0 283637.0 90166.7 192660.0 -1.0 5353
5355 0 283709.0 90236.6 192600.0 -1.0 5354
5356 0 283709.0 90205.0 192540.0 -1.0 5355
5357 0 283690.0 90196.6 192480.0 -1.0 5356
5358 0 283704.0 90165.6 192420.0 -1.0 5357
5359 0 283761.0 90093.9 192360.0 -1.0 5358
5360 0 283755.0 90068.5 192300.0 -1.0 5359
5361 0 283685.0 89996.9 192240.0 -1.0 5360
5362 0 283760.0 90016.1 192180.0 -1.0 5361
5363 0 283825.0 90049.4 192120.0 -1.0 5362
5364 0 283858.0 90035.3 192060.0 -1.0 5363
5365 0 283819.0 90039.2 192000.0 -1.0 5364
5366 0 283805.0 90065.2 191940.0 -1.0 5365
5367 0 283893.0 90004.2 191880.0 -1.0 5366
5368 0 283945.0 90039.8 191820.0 -1.0 5367
5369 0 283898.0 90021.2 191760.0 -1.0 5368
5370 0 283958.0 90044.9 191700.0 -1.0 5369
5371 0 284019.0 89979.4 191640.0 -1.0 5370
5372 0 284016.0 89877.9 191580.0 -1.0 5371
5373 0 283946.0 89888.1 191520.0 -1.0 5372
5374 0 284128.0 89841.8 191460.0 -1.0 5373
5375 0 283996.0 89840.7 191400.0 -1.0 5374
5376 0 284022.0 89785.4 191340.0 -1.0 5375
5377 0 284146.0 89819.8 191280.0 -1.0 5376
5378 0 284103.0 89668.7 191220.0 -1.0 5377
5379 0 284137.0 89750.4 191160.0 -1.0 5378
5380 0 284148.0 89750.4 191100.0 -1.0 5379
5381 0 284182.0 89727.9 191040.0 -1.0 5380
5382 0 284132.0 89636.0 190980.0 -1.0 5381
5383 0 284234.0 89713.8 190920.0 -1.0 5382
5384 0 284134.0 89698.6 190860.0 -1.0 5383
5385 0 284213.0 89661.9 190800.0 -1.0 5384
5386 0 284193.0 89651.8 190740.0 -1.0 5385
5387 0 284184.0 89638.8 190680.0 -1.0 5386
5388 0 284263.0 89639.3 190620.0 -1.0 5387
5389 0 284193.0 89647.2 190560.0 -1.0 5388
5390 0 284092.0 89529.4 190500.0 -1.0 5389
5391 0 284236.0 89594.8 190440.0 -1.0 5390
5392 0 284107.0 89505.1 190380.0 -1.0 5391
5393 0 284227.0 89520.9 190320.0 -1.0 5392
5394 0 284171.0 89493.8 190260.0 -1.0 5393
5395 0 284187.0 89479.2 190200.0 -1.0 5394
5396 0 284142.0 89440.8 190140.0 -1.0 5395
5397 0 284302.0 89457.7 190080.0 -1.0 5396
5398 0 284243.0 89418.2 190020.0 -1.0 5397
5399 0 284228.0 89395.1 189960.0 -1.0 5398
5400 0 284298.0 89430.1 189900.0 -1.0 5399
5401 0 284263.0 89375.4 189840.0 -1.0 5400
5402 0 284240.0 89349.4 189780.0 -1.0 5401
5403 0 284264.0 89366.4 189720.0 -1.0 5402
5404 0 284330.0 89391.7 189660.0 -1.0 5403
5405 0 284341.0 89389.5 189600.0 -1.0 5404
5406 0 284276.0 89375.4 189540.0 -1.0 5405
5407 0 284263.0 89333.6 189480.0 -1.0 5406
5408 0 284394.0 89360.7 189420.0 -1.0 5407
5409 0 284341.0 89332.0 189360.0 -1.0 5408
5410 0 284352.0 89316.7 189300.0 -1.0 5409
5411 0 284345.0 89286.3 189180.0 -1.0 5410
5412 0 284301.0 89188.7 189060.0 -1.0 5411
5413 0 284352.0 89147.5 189000.0 -1.0 5412
5414 0 284310.0 89125.5 188940.0 -1.0 5413
5415 0 284392.0 89179.7 188880.0 -1.0 5414
5416 0 284401.0 89119.9 188820.0 -1.0 5415
5417 0 284492.0 89074.2 188760.0 -1.0 5416
5418 0 284480.0 89059.5 188700.0 -1.0 5417
5419 0 284484.0 89039.2 188640.0 -1.0 5418
5420 0 284399.0 89003.7 188580.0 -1.0 5419
5421 0 284442.0 88990.7 188520.0 -1.0 5420
5422 0 284403.0 88932.6 188460.0 -1.0 5421
5423 0 284462.0 88965.9 188400.0 -1.0 5422
5424 0 284517.0 88925.3 188280.0 -1.0 5423
5425 0 284400.0 88963.1 188220.0 -1.0 5424
5426 0 284354.0 88805.8 188160.0 -1.0 5425
5427 0 284545.0 88889.8 188100.0 -1.0 5426
5428 0 284328.0 88854.2 188040.0 -1.0 5427
5429 0 284514.0 88858.8 187980.0 -1.0 5428
5430 0 284378.0 88830.0 187860.0 -1.0 5429
5431 0 284372.0 88727.9 187800.0 -1.0 5430
5432 0 284382.0 88827.7 187740.0 -1.0 5431
5433 0 284512.0 88782.6 187680.0 -1.0 5432
5434 0 284673.0 88717.8 187620.0 -1.0 5433
5435 0 284530.0 88766.3 187560.0 -1.0 5434
5436 0 284502.0 88750.5 187500.0 -1.0 5435
5437 0 284585.0 88821.0 187440.0 -1.0 5436
5438 0 284491.0 88721.7 187380.0 -1.0 5437
5439 0 284492.0 88733.0 187320.0 -1.0 5438
5440 0 284583.0 88714.4 187260.0 -1.0 5439
5441 0 284558.0 88673.2 187200.0 -1.0 5440
5442 0 284572.0 88731.3 187140.0 -1.0 5441
5443 0 284576.0 88697.5 187080.0 -1.0 5442
5444 0 284477.0 88722.3 187020.0 -1.0 5443
5445 0 284517.0 88612.9 186960.0 -1.0 5444
5446 0 284581.0 88743.7 186900.0 -1.0 5445
5447 0 284408.0 88538.4 186840.0 -1.0 5446
5448 0 284562.0 88717.2 186780.0 -1.0 5447
5449 0 284388.0 88669.3 186720.0 -1.0 5448
5450 0 284601.0 88708.7 186660.0 -1.0 5449
5451 0 284588.0 88642.2 186600.0 -1.0 5450
5452 0 284607.0 88625.8 186540.0 -1.0 5451
5453 0 284611.0 88652.9 186480.0 -1.0 5452
5454 0 284570.0 88624.1 186420.0 -1.0 5453
5455 0 284695.0 88667.0 186360.0 -1.0 5454
5456 0 284610.0 88603.8 186300.0 -1.0 5455
5457 0 284607.0 88660.2 186240.0 -1.0 5456
5458 0 284608.0 88545.7 186180.0 -1.0 5457
5459 0 284591.0 88550.3 186120.0 -1.0 5458
5460 0 284555.0 88486.5 186060.0 -1.0 5459
5461 0 284590.0 88555.9 186000.0 -1.0 5460
5462 0 284510.0 88440.3 185940.0 -1.0 5461
5463 0 284553.0 88411.5 185880.0 -1.0 5462
5464 0 284515.0 88457.2 185820.0 -1.0 5463
5465 0 284527.0 88373.7 185760.0 -1.0 5464
5466 0 284444.0 88395.2 185700.0 -1.0 5465
5467 0 284526.0 88364.7 185640.0 -1.0 5466
5468 0 284413.0 88352.9 185580.0 -1.0 5467
5469 0 284418.0 88352.9 185520.0 -1.0 5468
5470 0 284441.0 88357.9 185460.0 -1.0 5469
5471 0 284517.0 88377.1 185400.0 -1.0 5470
5472 0 284475.0 88367.0 185340.0 -1.0 5471
5473 0 284471.0 88319.6 185280.0 -1.0 5472
5474 0 284416.0 88350.0 185220.0 -1.0 5473
5475 0 284446.0 88374.9 185160.0 -1.0 5474
5476 0 284501.0 88352.3 185040.0 -1.0 5475
5477 0 284388.0 88310.6 184980.0 -1.0 5476
5478 0 284424.0 88260.9 184920.0 -1.0 5477
5479 0 284236.0 88181.4 184860.0 -1.0 5478
5480 0 284407.0 88231.0 184800.0 -1.0 5479
5481 0 284315.0 88211.3 184740.0 -1.0 5480
5482 0 284312.0 88246.3 184680.0 -1.0 5481
5483 0 284341.0 88211.9 184620.0 -1.0 5482
5484 0 284329.0 88231.6 184560.0 -1.0 5483
5485 0 284408.0 88194.9 184500.0 -1.0 5484
5486 0 284345.0 88183.1 184440.0 -1.0 5485
5487 0 284357.0 88226.0 184380.0 -1.0 5486
5488 0 284335.0 88183.7 184320.0 -1.0 5487
5489 0 284337.0 88201.1 184260.0 -1.0 5488
5490 0 284421.0 88265.4 184140.0 -1.0 5489
5491 0 284394.0 88176.3 184020.0 -1.0 5490
5492 0 284574.0 88241.8 183960.0 -1.0 5491
5493 0 284554.0 88225.4 183900.0 -1.0 5492
5494 0 284470.0 88176.9 183840.0 -1.0 5493
5495 0 284473.0 88184.8 183720.0 -1.0 5494
5496 0 284500.0 88156.0 183600.0 -1.0 5495
5497 0 284378.0 87965.4 183480.0 -1.0 5496
5498 0 284495.0 88043.2 183360.0 -1.0 5497
5499 0 284487.0 87984.0 183240.0 -1.0 5498
5500 0 284436.0 87973.3 183180.0 -1.0 5499
5501 0 284509.0 88024.0 183120.0 -1.0 5500
5502 0 284442.0 87963.7 183000.0 -1.0 5501
5503 0 284367.0 87781.0 182940.0 -1.0 5502
5504 0 284463.0 87971.6 182880.0 -1.0 5503
5505 0 284455.0 88055.1 182820.0 -1.0 5504
5506 0 284488.0 88102.4 182760.0 -1.0 5505
5507 0 283784.0 87640.5 182700.0 -1.0 5506
5508 0 284390.0 87905.6 182640.0 -1.0 5507
5509 0 284435.0 87972.2 182580.0 -1.0 5508
5510 0 284293.0 87853.7 182460.0 -1.0 5509
5511 0 284277.0 87766.9 182340.0 -1.0 5510
5512 0 284112.0 87649.5 182280.0 -1.0 5511
5513 0 284303.0 87730.8 182220.0 -1.0 5512
5514 0 284027.0 87434.1 182160.0 -1.0 5513
5515 0 284162.0 87446.5 182100.0 -1.0 5514
5516 0 284108.0 87302.7 182040.0 -1.0 5515
5517 0 284091.0 87326.9 181980.0 -1.0 5516
5518 0 284110.0 87342.2 181920.0 -1.0 5517
5519 0 284052.0 87289.1 181860.0 -1.0 5518
5520 0 283953.0 87295.9 181800.0 -1.0 5519
5521 0 283979.0 87189.3 181740.0 -1.0 5520
5522 0 284086.0 87253.1 181680.0 -1.0 5521
5523 0 284039.0 87244.0 181620.0 -1.0 5522
5524 0 284049.0 87264.3 181560.0 -1.0 5523
5525 0 284071.0 87160.0 181500.0 -1.0 5524
5526 0 284142.0 87171.3 181440.0 -1.0 5525
5527 0 284129.0 87236.1 181380.0 -1.0 5526
5528 0 284136.0 87182.0 181320.0 -1.0 5527
5529 0 284109.0 87166.8 181260.0 -1.0 5528
5530 0 284180.0 87166.8 181200.0 -1.0 5529
5531 0 284131.0 87117.1 181140.0 -1.0 5530
5532 0 284162.0 87156.0 181080.0 -1.0 5531
5533 0 284198.0 87145.9 181020.0 -1.0 5532
5534 0 284109.0 87183.7 180960.0 -1.0 5533
5535 0 284161.0 87121.6 180900.0 -1.0 5534
5536 0 284081.0 87170.1 180840.0 -1.0 5535
5537 0 284157.0 87110.4 180780.0 -1.0 5536
5538 0 284117.0 87123.3 180720.0 -1.0 5537
5539 0 284129.0 87053.4 180660.0 -1.0 5538
5540 0 284124.0 87073.1 180600.0 -1.0 5539
5541 0 284113.0 87056.8 180540.0 -1.0 5540
5542 0 284000.0 87010.5 180480.0 -1.0 5541
5543 0 284038.0 87036.5 180420.0 -1.0 5542
5544 0 283976.0 86975.0 180360.0 -1.0 5543
5545 0 284065.0 87041.0 180300.0 -1.0 5544
5546 0 283933.0 86939.5 180240.0 -1.0 5545
5547 0 284010.0 87015.6 180180.0 -1.0 5546
5548 0 283993.0 86923.1 180120.0 -1.0 5547
5549 0 283935.0 86945.7 180060.0 -1.0 5548
5550 0 283926.0 86889.8 180000.0 -1.0 5549
5551 0 283902.0 86859.9 179940.0 -1.0 5550
5552 0 283862.0 86755.0 179880.0 -1.0 5551
5553 0 283878.0 86832.9 179820.0 -1.0 5552
5554 0 283852.0 86742.6 179760.0 -1.0 5553
5555 0 283799.0 86818.8 179700.0 -1.0 5554
5556 0 283938.0 86892.7 179640.0 -1.0 5555
5557 0 283861.0 86744.3 179580.0 -1.0 5556
5558 0 283896.0 86823.3 179520.0 -1.0 5557
5559 0 283882.0 86784.4 179460.0 -1.0 5558
5560 0 283827.0 86779.3 179400.0 -1.0 5559
5561 0 283809.0 86809.8 179340.0 -1.0 5560
5562 0 283784.0 86791.1 179280.0 -1.0 5561
5563 0 283833.0 86791.7 179220.0 -1.0 5562
5564 0 283816.0 86775.9 179160.0 -1.0 5563
5565 0 283875.0 86821.0 179100.0 -1.0 5564
5566 0 283875.0 86780.4 179040.0 -1.0 5565
5567 0 283871.0 86823.9 178980.0 -1.0 5566
5568 0 283865.0 86828.4 178920.0 -1.0 5567
5569 0 283904.0 86757.9 178860.0 -1.0 5568
5570 0 283880.0 86809.8 178800.0 -1.0 5569
5571 0 283782.0 86757.3 178740.0 -1.0 5570
5572 0 283804.0 86818.8 178680.0 -1.0 5571
5573 0 283815.0 86754.5 178620.0 -1.0 5572
5574 0 283853.0 86816.0 178560.0 -1.0 5573
5575 0 283794.0 86685.1 178500.0 -1.0 5574
5576 0 283700.0 86822.2 178440.0 -1.0 5575
5577 0 283791.0 86682.9 178380.0 -1.0 5576
5578 0 283928.0 86748.8 178320.0 -1.0 5577
5579 0 283845.0 86763.5 178200.0 -1.0 5578
5580 0 283920.0 86671.0 178140.0 -1.0 5579
5581 0 283897.0 86675.5 178080.0 -1.0 5580
5582 0 283865.0 86697.0 178020.0 -1.0 5581
5583 0 283869.0 86667.6 177960.0 -1.0 5582
5584 0 283892.0 86656.3 177900.0 -1.0 5583
5585 0 283914.0 86651.8 177840.0 -1.0 5584
5586 0 283774.0 86671.6 177780.0 -1.0 5585
5587 0 283821.0 86637.7 177720.0 -1.0 5586
5588 0 283892.0 86722.3 177660.0 -1.0 5587
5589 0 283799.0 86611.8 177600.0 -1.0 5588
5590 0 283823.0 86672.7 177540.0 -1.0 5589
5591 0 283789.0 86628.1 177480.0 -1.0 5590
5592 0 283743.0 86562.2 177420.0 -1.0 5591
5593 0 283669.0 86563.9 177360.0 -1.0 5592
5594 0 283744.0 86642.2 177300.0 -1.0 5593
5595 0 283735.0 86612.4 177240.0 -1.0 5594
5596 0 283702.0 86557.1 177180.0 -1.0 5595
5597 0 283755.0 86696.4 177120.0 -1.0 5596
5598 0 283859.0 86727.4 177000.0 -1.0 5597
5599 0 283742.0 86616.9 176940.0 -1.0 5598
5600 0 283768.0 86704.3 176880.0 -1.0 5599
5601 0 283797.0 86704.9 176760.0 -1.0 5600
5602 0 283797.0 86636.0 176640.0 -1.0 5601
5603 0 283792.0 86721.2 176580.0 -1.0 5602
5604 0 283729.0 86637.2 176520.0 -1.0 5603
5605 0 283737.0 86686.8 176460.0 -1.0 5604
5606 0 283824.0 86590.4 176400.0 -1.0 5605
5607 0 283696.0 86667.1 176340.0 -1.0 5606
5608 0 283728.0 86707.1 176280.0 -1.0 5607
5609 0 283718.0 86695.8 176220.0 -1.0 5608
5610 0 283838.0 86733.6 176160.0 -1.0 5609
5611 0 283739.0 86667.1 176100.0 -1.0 5610
5612 0 283754.0 86722.3 176040.0 -1.0 5611
5613 0 283781.0 86715.6 175980.0 -1.0 5612
5614 0 283722.0 86664.2 175920.0 -1.0 5613
5615 0 283701.0 86761.8 175860.0 -1.0 5614
5616 0 283666.0 86687.9 175800.0 -1.0 5615
5617 0 283834.0 86761.8 175740.0 -1.0 5616
5618 0 283778.0 86728.0 175680.0 -1.0 5617
5619 0 283796.0 86745.5 175620.0 -1.0 5618
5620 0 283809.0 86685.1 175560.0 -1.0 5619
5621 0 283811.0 86787.2 175500.0 -1.0 5620
5622 0 283814.0 86711.6 175440.0 -1.0 5621
5623 0 283748.0 86709.4 175380.0 -1.0 5622
5624 0 283831.0 86752.2 175320.0 -1.0 5623
5625 0 283734.0 86763.5 175260.0 -1.0 5624
5626 0 283918.0 86776.5 175200.0 -1.0 5625
5627 0 283812.0 86715.0 175140.0 -1.0 5626
5628 0 283885.0 86792.8 175080.0 -1.0 5627
5629 0 283913.0 86744.3 175020.0 -1.0 5628
5630 0 283966.0 86750.5 174960.0 -1.0 5629
5631 0 283913.0 86745.5 174900.0 -1.0 5630
5632 0 284043.0 86838.5 174840.0 -1.0 5631
5633 0 283968.0 86760.1 174780.0 -1.0 5632
5634 0 283927.0 86853.7 174720.0 -1.0 5633
5635 0 284056.0 86790.6 174600.0 -1.0 5634
5636 0 284116.0 86754.5 174540.0 -1.0 5635
5637 0 284196.0 86825.0 174480.0 -1.0 5636
5638 0 284167.0 86866.1 174420.0 -1.0 5637
5639 0 284112.0 86741.5 174360.0 -1.0 5638
5640 0 284182.0 86865.0 174300.0 -1.0 5639
5641 0 284174.0 86801.3 174240.0 -1.0 5640
5642 0 284218.0 86831.8 174180.0 -1.0 5641
5643 0 284263.0 86804.7 174120.0 -1.0 5642
5644 0 284165.0 86883.6 174060.0 -1.0 5643
5645 0 284176.0 86843.6 174000.0 -1.0 5644
5646 0 284163.0 86818.2 173940.0 -1.0 5645
5647 0 284134.0 86853.2 173880.0 -1.0 5646
5648 0 284194.0 86858.3 173820.0 -1.0 5647
5649 0 284100.0 86783.8 173760.0 -1.0 5648
5650 0 284214.0 86918.0 173700.0 -1.0 5649
5651 0 284209.0 86841.3 173580.0 -1.0 5650
5652 0 284095.0 86877.4 173460.0 -1.0 5651
5653 0 284188.0 86918.6 173340.0 -1.0 5652
5654 0 284346.0 86859.9 173280.0 -1.0 5653
5655 0 284277.0 86850.4 173220.0 -1.0 5654
5656 0 284311.0 86872.4 173160.0 -1.0 5655
5657 0 284402.0 86797.3 173100.0 -1.0 5656
5658 0 284386.0 86831.2 173040.0 -1.0 5657
5659 0 284363.0 86684.5 172980.0 -1.0 5658
5660 0 284412.0 86755.6 172920.0 -1.0 5659
5661 0 284491.0 86751.7 172860.0 -1.0 5660
5662 0 284483.0 86745.5 172800.0 -1.0 5661
5663 0 284519.0 86752.2 172740.0 -1.0 5662
5664 0 284432.0 86656.3 172620.0 -1.0 5663
5665 0 284501.0 86639.4 172560.0 -1.0 5664
5666 0 284467.0 86641.7 172500.0 -1.0 5665
5667 0 284552.0 86627.6 172440.0 -1.0 5666
5668 0 284502.0 86613.5 172380.0 -1.0 5667
5669 0 284499.0 86638.3 172320.0 -1.0 5668
5670 0 284572.0 86566.7 172200.0 -1.0 5669
5671 0 284604.0 86504.6 172140.0 -1.0 5670
5672 0 284527.0 86548.1 172080.0 -1.0 5671
5673 0 284576.0 86431.9 172020.0 -1.0 5672
5674 0 284557.0 86488.3 171960.0 -1.0 5673
5675 0 284500.0 86440.9 171900.0 -1.0 5674
5676 0 284566.0 86471.4 171840.0 -1.0 5675
5677 0 284512.0 86407.6 171780.0 -1.0 5676
5678 0 284506.0 86508.6 171720.0 -1.0 5677
5679 0 284443.0 86466.8 171660.0 -1.0 5678
5680 0 284426.0 86415.5 171600.0 -1.0 5679
5681 0 284372.0 86467.4 171540.0 -1.0 5680
5682 0 284512.0 86468.0 171480.0 -1.0 5681
5683 0 284486.0 86412.7 171420.0 -1.0 5682
5684 0 284461.0 86465.1 171360.0 -1.0 5683
5685 0 284494.0 86379.4 171300.0 -1.0 5684
5686 0 284497.0 86358.6 171240.0 -1.0 5685
5687 0 284545.0 86357.4 171180.0 -1.0 5686
5688 0 284615.0 86337.1 171120.0 -1.0 5687
5689 0 284605.0 86333.2 171060.0 -1.0 5688
5690 0 284540.0 86372.6 171000.0 -1.0 5689
5691 0 284581.0 86307.2 170880.0 -1.0 5690
5692 0 284660.0 86298.2 170820.0 -1.0 5691
5693 0 284658.0 86383.9 170760.0 -1.0 5692
5694 0 284646.0 86295.9 170700.0 -1.0 5693
5695 0 284634.0 86337.1 170640.0 -1.0 5694
5696 0 284702.0 86274.0 170580.0 -1.0 5695
5697 0 284696.0 86264.4 170520.0 -1.0 5696
5698 0 284752.0 86248.6 170460.0 -1.0 5697
5699 0 284839.0 86234.5 170400.0 -1.0 5698
5700 0 284742.0 86263.2 170340.0 -1.0 5699
5701 0 284773.0 86337.1 170280.0 -1.0 5700
5702 0 284788.0 86262.7 170220.0 -1.0 5701
5703 0 284821.0 86349.5 170160.0 -1.0 5702
5704 0 284822.0 86265.5 170040.0 -1.0 5703
5705 0 284862.0 86263.8 169980.0 -1.0 5704
5706 0 284953.0 86254.2 169920.0 -1.0 5705
5707 0 285319.0 86224.3 169800.0 -1.0 5706
5708 0 284923.0 86270.0 169740.0 -1.0 5707
5709 0 284912.0 86211.4 169680.0 -1.0 5708
5710 0 285021.0 86244.1 169620.0 -1.0 5709
5711 0 284993.0 86254.2 169560.0 -1.0 5710
5712 0 284994.0 86195.0 169440.0 -1.0 5711
5713 0 285034.0 86204.0 169320.0 -1.0 5712
5714 0 285017.0 86165.1 169200.0 -1.0 5713
5715 0 285122.0 86164.0 169140.0 -1.0 5714
5716 0 285111.0 86182.6 169080.0 -1.0 5715
5717 0 285242.0 86194.4 169020.0 -1.0 5716
5718 0 285114.0 86144.2 168960.0 -1.0 5717
5719 0 285059.0 86184.3 168900.0 -1.0 5718
5720 0 285211.0 86196.7 168840.0 -1.0 5719
5721 0 285229.0 86207.4 168780.0 -1.0 5720
5722 0 285196.0 86253.6 168720.0 -1.0 5721
5723 0 285289.0 86154.9 168660.0 -1.0 5722
5724 0 285189.0 86167.9 168600.0 -1.0 5723
5725 0 285208.0 86182.0 168540.0 -1.0 5724
5726 0 285059.0 86102.5 168480.0 -1.0 5725
5727 0 285242.0 86151.0 168420.0 -1.0 5726
5728 0 285209.0 86038.2 168360.0 -1.0 5727
5729 0 285217.0 86084.4 168300.0 -1.0 5728
5730 0 285180.0 86125.6 168240.0 -1.0 5729
5731 0 285090.0 85894.4 168120.0 -1.0 5730
5732 0 285118.0 85907.4 168060.0 -1.0 5731
5733 0 285099.0 85918.6 168000.0 -1.0 5732
5734 0 285222.0 85937.2 167940.0 -1.0 5733
5735 0 285150.0 85918.1 167880.0 -1.0 5734
5736 0 285074.0 85929.9 167820.0 -1.0 5735
5737 0 285098.0 85873.5 167760.0 -1.0 5736
5738 0 285121.0 85844.2 167700.0 -1.0 5737
5739 0 285262.0 85818.8 167640.0 -1.0 5738
5740 0 285155.0 85820.5 167580.0 -1.0 5739
5741 0 285183.0 85804.1 167520.0 -1.0 5740
5742 0 285138.0 85779.3 167460.0 -1.0 5741
5743 0 285087.0 85761.8 167400.0 -1.0 5742
5744 0 285066.0 85768.0 167340.0 -1.0 5743
5745 0 285052.0 85738.7 167280.0 -1.0 5744
5746 0 285136.0 85761.3 167220.0 -1.0 5745
5747 0 285117.0 85789.5 167160.0 -1.0 5746
5748 0 285079.0 85823.3 167100.0 -1.0 5747
5749 0 285066.0 85812.6 167040.0 -1.0 5748
5750 0 285099.0 85726.9 166980.0 -1.0 5749
5751 0 285135.0 85770.9 166920.0 -1.0 5750
5752 0 285079.0 85711.6 166860.0 -1.0 5751
5753 0 285033.0 85811.5 166800.0 -1.0 5752
5754 0 285015.0 85800.8 166740.0 -1.0 5753
5755 0 285097.0 85738.7 166680.0 -1.0 5754
5756 0 285423.0 85902.3 166560.0 -1.0 5755
5757 0 285381.0 85876.9 166440.0 -1.0 5756
5758 0 285290.0 85836.3 166380.0 -1.0 5757
5759 0 285374.0 85865.6 166320.0 -1.0 5758
5760 0 285339.0 85799.6 166260.0 -1.0 5759
5761 0 285360.0 85873.5 166200.0 -1.0 5760
5762 0 285353.0 85898.9 166140.0 -1.0 5761
5763 0 285348.0 85841.4 166080.0 -1.0 5762
5764 0 285350.0 85845.9 166020.0 -1.0 5763
5765 0 285262.0 85807.5 165900.0 -1.0 5764
5766 0 285271.0 85710.0 165840.0 -1.0 5765
5767 0 285253.0 85779.9 165780.0 -1.0 5766
5768 0 285208.0 85595.5 165720.0 -1.0 5767
5769 0 285127.0 85602.2 165660.0 -1.0 5768
5770 0 285170.0 85598.3 165600.0 -1.0 5769
5771 0 285438.0 85410.5 165540.0 -1.0 5770
5772 0 285086.0 85542.4 165480.0 -1.0 5771
5773 0 285000.0 85488.3 165360.0 -1.0 5772
5774 0 285053.0 85429.6 165300.0 -1.0 5773
5775 0 285061.0 85470.2 165240.0 -1.0 5774
5776 0 284978.0 85468.0 165180.0 -1.0 5775
5777 0 284989.0 85418.9 165120.0 -1.0 5776
5778 0 284926.0 85407.1 165060.0 -1.0 5777
5779 0 284948.0 85424.6 165000.0 -1.0 5778
5780 0 284919.0 85399.2 164940.0 -1.0 5779
5781 0 284916.0 85401.4 164880.0 -1.0 5780
5782 0 284914.0 85438.7 164820.0 -1.0 5781
5783 0 284910.0 85360.3 164760.0 -1.0 5782
5784 0 284888.0 85386.8 164700.0 -1.0 5783
5785 0 284890.0 85378.3 164640.0 -1.0 5784
5786 0 284835.0 85372.1 164580.0 -1.0 5785
5787 0 284827.0 85356.9 164520.0 -1.0 5786
5788 0 284789.0 85344.5 164460.0 -1.0 5787
5789 0 284734.0 85324.2 164400.0 -1.0 5788
5790 0 284841.0 85328.1 164340.0 -1.0 5789
5791 0 284858.0 85285.8 164280.0 -1.0 5790
5792 0 284742.0 85328.1 164220.0 -1.0 5791
5793 0 284820.0 85387.3 164160.0 -1.0 5792
5794 0 284791.0 85324.2 164100.0 -1.0 5793
5795 0 284805.0 85350.7 164040.0 -1.0 5794
5796 0 284810.0 85313.5 163980.0 -1.0 5795
5797 0 284718.0 85239.0 163920.0 -1.0 5796
5798 0 284796.0 85270.6 163860.0 -1.0 5797
5799 0 284700.0 85259.9 163800.0 -1.0 5798
5800 0 284668.0 85256.5 163740.0 -1.0 5799
5801 0 284602.0 85257.6 163680.0 -1.0 5800
5802 0 284539.0 85308.4 163620.0 -1.0 5801
5803 0 284513.0 85227.2 163560.0 -1.0 5802
5804 0 284583.0 85226.6 163440.0 -1.0 5803
5805 0 284553.0 85263.8 163320.0 -1.0 5804
5806 0 284592.0 85279.6 163260.0 -1.0 5805
5807 0 284439.0 85343.9 163200.0 -1.0 5806
5808 0 284445.0 85314.0 163080.0 -1.0 5807
5809 0 284401.0 85307.3 163020.0 -1.0 5808
5810 0 284444.0 85313.5 162960.0 -1.0 5809
5811 0 284414.0 85383.4 162900.0 -1.0 5810
5812 0 284302.0 85424.0 162840.0 -1.0 5811
5813 0 284210.0 85358.0 162780.0 -1.0 5812
5814 0 284148.0 85357.5 162720.0 -1.0 5813
5815 0 284119.0 85368.2 162660.0 -1.0 5814
5816 0 284066.0 85399.2 162600.0 -1.0 5815
5817 0 284059.0 85340.5 162540.0 -1.0 5816
5818 0 283974.0 85404.3 162480.0 -1.0 5817
5819 0 284005.0 85374.4 162420.0 -1.0 5818
5820 0 283926.0 85399.2 162360.0 -1.0 5819
5821 0 283889.0 85323.0 162300.0 -1.0 5820
5822 0 283925.0 85287.0 162240.0 -1.0 5821
5823 0 283832.0 85347.9 162180.0 -1.0 5822
5824 0 283804.0 85337.7 162120.0 -1.0 5823
5825 0 283831.0 85318.0 162060.0 -1.0 5824
5826 0 283843.0 85341.7 162000.0 -1.0 5825
5827 0 283694.0 85434.7 161940.0 -1.0 5826
5828 0 283659.0 85377.8 161880.0 -1.0 5827
5829 0 283596.0 85366.5 161820.0 -1.0 5828
5830 0 283556.0 85400.9 161760.0 -1.0 5829
5831 0 283504.0 85447.7 161700.0 -1.0 5830
5832 0 283820.0 85457.8 161640.0 -1.0 5831
5833 0 283487.0 85386.2 161580.0 -1.0 5832
5834 0 283415.0 85349.0 161460.0 -1.0 5833
5835 0 283609.0 85338.8 161400.0 -1.0 5834
5836 0 283615.0 85257.1 161340.0 -1.0 5835
5837 0 283632.0 85310.6 161280.0 -1.0 5836
5838 0 283564.0 85254.2 161220.0 -1.0 5837
5839 0 283493.0 85285.3 161160.0 -1.0 5838
5840 0 283428.0 85301.6 161100.0 -1.0 5839
5841 0 283443.0 85301.6 161040.0 -1.0 5840
5842 0 283434.0 85334.3 160980.0 -1.0 5841
5843 0 283297.0 85349.0 160920.0 -1.0 5842
5844 0 283157.0 85396.4 160860.0 -1.0 5843
5845 0 283328.0 85395.2 160800.0 -1.0 5844
5846 0 283357.0 85362.0 160740.0 -1.0 5845
5847 0 283469.0 85347.3 160680.0 -1.0 5846
5848 0 283253.0 85401.4 160620.0 -1.0 5847
5849 0 283393.0 85386.2 160560.0 -1.0 5848
5850 0 283232.0 85364.2 160500.0 -1.0 5849
5851 0 283317.0 85400.9 160440.0 -1.0 5850
5852 0 283274.0 85406.5 160380.0 -1.0 5851
5853 0 283189.0 85376.1 160320.0 -1.0 5852
5854 0 283310.0 85378.3 160260.0 -1.0 5853
5855 0 283213.0 85327.6 160200.0 -1.0 5854
5856 0 283217.0 85353.5 160140.0 -1.0 5855
5857 0 283204.0 85380.6 160080.0 -1.0 5856
5858 0 283231.0 85346.7 160020.0 -1.0 5857
5859 0 283251.0 85373.8 159960.0 -1.0 5858
5860 0 283283.0 85303.3 159900.0 -1.0 5859
5861 0 283325.0 85373.2 159840.0 -1.0 5860
5862 0 283257.0 85368.7 159780.0 -1.0 5861
5863 0 283333.0 85343.9 159720.0 -1.0 5862
5864 0 283277.0 85298.2 159660.0 -1.0 5863
5865 0 283292.0 85266.6 159600.0 -1.0 5864
5866 0 283483.0 85281.3 159540.0 -1.0 5865
5867 0 283324.0 85279.1 159480.0 -1.0 5866
5868 0 283454.0 85249.7 159420.0 -1.0 5867
5869 0 283377.0 85341.7 159360.0 -1.0 5868
5870 0 283320.0 85258.8 159300.0 -1.0 5869
5871 0 283264.0 85261.0 159240.0 -1.0 5870
5872 0 283164.0 85307.3 159180.0 -1.0 5871
5873 0 283195.0 85348.4 159120.0 -1.0 5872
5874 0 283254.0 85307.8 159060.0 -1.0 5873
5875 0 283395.0 85328.7 159000.0 -1.0 5874
5876 0 283307.0 85183.2 158940.0 -1.0 5875
5877 0 283400.0 85261.0 158880.0 -1.0 5876
5878 0 283506.0 85290.9 158820.0 -1.0 5877
5879 0 283220.0 85262.7 158760.0 -1.0 5878
5880 0 283473.0 85241.3 158700.0 -1.0 5879
5881 0 283500.0 85293.2 158640.0 -1.0 5880
5882 0 283296.0 85236.2 158580.0 -1.0 5881
5883 0 283452.0 85219.8 158520.0 -1.0 5882
5884 0 283359.0 85231.7 158460.0 -1.0 5883
5885 0 283386.0 85219.8 158400.0 -1.0 5884
5886 0 283443.0 85245.2 158340.0 -1.0 5885
5887 0 283409.0 85256.5 158280.0 -1.0 5886
5888 0 283434.0 85216.5 158220.0 -1.0 5887
5889 0 283357.0 85262.1 158160.0 -1.0 5888
5890 0 283422.0 85175.3 158100.0 -1.0 5889
5891 0 283386.0 85144.8 158040.0 -1.0 5890
5892 0 283310.0 85210.8 157980.0 -1.0 5891
5893 0 283381.0 85206.3 157920.0 -1.0 5892
5894 0 283283.0 85177.0 157860.0 -1.0 5893
5895 0 283311.0 85221.0 157800.0 -1.0 5894
5896 0 283293.0 85327.6 157740.0 -1.0 5895
5897 0 283374.0 85241.8 157680.0 -1.0 5896
5898 0 283325.0 85244.1 157620.0 -1.0 5897
5899 0 283259.0 85261.6 157560.0 -1.0 5898
5900 0 283436.0 85376.6 157500.0 -1.0 5899
5901 0 283254.0 85271.7 157440.0 -1.0 5900
5902 0 283371.0 85195.6 157380.0 -1.0 5901
5903 0 283224.0 85240.1 157320.0 -1.0 5902
5904 0 283271.0 85282.4 157260.0 -1.0 5903
5905 0 283267.0 85195.0 157200.0 -1.0 5904
5906 0 283314.0 85254.8 157140.0 -1.0 5905
5907 0 283277.0 85328.1 157080.0 -1.0 5906
5908 0 283220.0 85288.6 157020.0 -1.0 5907
5909 0 283311.0 85297.1 156960.0 -1.0 5908
5910 0 283289.0 85332.1 156900.0 -1.0 5909
5911 0 283315.0 85248.0 156840.0 -1.0 5910
5912 0 283296.0 85358.0 156780.0 -1.0 5911
5913 0 283384.0 85358.6 156720.0 -1.0 5912
5914 0 283268.0 85382.8 156660.0 -1.0 5913
5915 0 283309.0 85357.5 156540.0 -1.0 5914
5916 0 283359.0 85386.8 156480.0 -1.0 5915
5917 0 283145.0 85363.7 156420.0 -1.0 5916
5918 0 283107.0 85352.4 156300.0 -1.0 5917
5919 0 283173.0 85649.0 156240.0 -1.0 5918
5920 0 283058.0 85351.8 156180.0 -1.0 5919
5921 0 283008.0 85241.3 156120.0 -1.0 5920
5922 0 283088.0 85318.5 156060.0 -1.0 5921
5923 0 282950.0 85239.0 156000.0 -1.0 5922
5924 0 282987.0 85263.8 155940.0 -1.0 5923
5925 0 282930.0 85279.6 155880.0 -1.0 5924
5926 0 282858.0 85220.4 155820.0 -1.0 5925
5927 0 282783.0 85251.4 155760.0 -1.0 5926
5928 0 282915.0 85333.2 155640.0 -1.0 5927
5929 0 282720.0 85257.6 155580.0 -1.0 5928
5930 0 282820.0 85319.1 155520.0 -1.0 5929
5931 0 282707.0 85164.6 155460.0 -1.0 5930
5932 0 282824.0 85277.4 155400.0 -1.0 5931
5933 0 282769.0 85152.2 155340.0 -1.0 5932
5934 0 282724.0 85158.4 155280.0 -1.0 5933
5935 0 282685.0 85166.3 155220.0 -1.0 5934
5936 0 282690.0 85186.0 155160.0 -1.0 5935
5937 0 282582.0 85146.0 155100.0 -1.0 5936
5938 0 282606.0 85153.9 155040.0 -1.0 5937
5939 0 282667.0 85147.1 154980.0 -1.0 5938
5940 0 282638.0 85111.5 154920.0 -1.0 5939
5941 0 282542.0 85144.8 154860.0 -1.0 5940
5942 0 282532.0 85193.3 154800.0 -1.0 5941
5943 0 282538.0 85161.2 154740.0 -1.0 5942
5944 0 282517.0 85102.5 154680.0 -1.0 5943
5945 0 282500.0 85162.3 154620.0 -1.0 5944
5946 0 282518.0 85214.8 154560.0 -1.0 5945
5947 0 282492.0 85246.3 154500.0 -1.0 5946
5948 0 282656.0 85247.5 154440.0 -1.0 5947
5949 0 282586.0 85302.7 154380.0 -1.0 5948
5950 0 282469.0 85237.9 154320.0 -1.0 5949
5951 0 282518.0 85177.5 154260.0 -1.0 5950
5952 0 282501.0 85217.0 154200.0 -1.0 5951
5953 0 282512.0 85136.4 154140.0 -1.0 5952
5954 0 282538.0 85173.6 154080.0 -1.0 5953
5955 0 282546.0 85206.9 154020.0 -1.0 5954
5956 0 282517.0 85162.9 153960.0 -1.0 5955
5957 0 282468.0 85145.4 153900.0 -1.0 5956
5958 0 282545.0 85192.8 153840.0 -1.0 5957
5959 0 282395.0 85207.4 153780.0 -1.0 5958
5960 0 282349.0 85155.5 153660.0 -1.0 5959
5961 0 282546.0 85165.7 153600.0 -1.0 5960
5962 0 282326.0 85119.4 153540.0 -1.0 5961
5963 0 282307.0 85095.8 153480.0 -1.0 5962
5964 0 282382.0 85104.2 153420.0 -1.0 5963
5965 0 282380.0 85144.8 153360.0 -1.0 5964
5966 0 282371.0 85078.3 153300.0 -1.0 5965
5967 0 282428.0 85118.9 153240.0 -1.0 5966
5968 0 282441.0 85083.4 153180.0 -1.0 5967
5969 0 282402.0 85095.8 153120.0 -1.0 5968
5970 0 282436.0 85107.6 153060.0 -1.0 5969
5971 0 282324.0 85045.6 153000.0 -1.0 5970
5972 0 282518.0 85114.9 152940.0 -1.0 5971
5973 0 282391.0 85134.1 152880.0 -1.0 5972
5974 0 282360.0 85101.4 152820.0 -1.0 5973
5975 0 282295.0 85086.7 152760.0 -1.0 5974
5976 0 282307.0 85169.1 152700.0 -1.0 5975
5977 0 282356.0 85094.6 152640.0 -1.0 5976
5978 0 282292.0 85059.7 152580.0 -1.0 5977
5979 0 282332.0 85099.1 152520.0 -1.0 5978
5980 0 282381.0 85033.1 152460.0 -1.0 5979
5981 0 282407.0 85109.3 152400.0 -1.0 5980
5982 0 282318.0 85112.7 152340.0 -1.0 5981
5983 0 282357.0 85039.9 152280.0 -1.0 5982
5984 0 282342.0 85046.7 152220.0 -1.0 5983
5985 0 282406.0 85091.8 152160.0 -1.0 5984
5986 0 282364.0 85117.2 152100.0 -1.0 5985
5987 0 282440.0 85095.2 152040.0 -1.0 5986
5988 0 282402.0 85168.5 151980.0 -1.0 5987
5989 0 282475.0 85182.0 151920.0 -1.0 5988
5990 0 282392.0 85123.4 151860.0 -1.0 5989
5991 0 282473.0 85149.9 151800.0 -1.0 5990
5992 0 282499.0 85193.3 151740.0 -1.0 5991
5993 0 282434.0 85101.4 151680.0 -1.0 5992
5994 0 282439.0 85175.8 151620.0 -1.0 5993
5995 0 282447.0 85154.4 151560.0 -1.0 5994
5996 0 282446.0 85199.5 151500.0 -1.0 5995
5997 0 282546.0 85235.1 151440.0 -1.0 5996
5998 0 282515.0 85126.8 151380.0 -1.0 5997
5999 0 282597.0 85189.9 151320.0 -1.0 5998
6000 0 282468.0 85155.5 151260.0 -1.0 5999
6001 0 282500.0 85130.2 151200.0 -1.0 6000
6002 0 282504.0 85144.8 151140.0 -1.0 6001
6003 0 282516.0 85166.3 151080.0 -1.0 6002
6004 0 282520.0 85151.6 151020.0 -1.0 6003
6005 0 282503.0 85177.0 150960.0 -1.0 6004
6006 0 282446.0 85231.1 150900.0 -1.0 6005
6007 0 282418.0 85210.8 150840.0 -1.0 6006
6008 0 282403.0 85186.0 150780.0 -1.0 6007
6009 0 282434.0 85263.8 150720.0 -1.0 6008
6010 0 282456.0 85213.1 150660.0 -1.0 6009
6011 0 282343.0 85157.2 150600.0 -1.0 6010
6012 0 282391.0 85202.4 150540.0 -1.0 6011
6013 0 282427.0 85213.6 150480.0 -1.0 6012
6014 0 282394.0 85213.6 150420.0 -1.0 6013
6015 0 282448.0 85206.3 150360.0 -1.0 6014
6016 0 282329.0 85222.7 150300.0 -1.0 6015
6017 0 282403.0 85177.0 150240.0 -1.0 6016
6018 0 282382.0 85143.1 150180.0 -1.0 6017
6019 0 282397.0 85159.5 150120.0 -1.0 6018
6020 0 282411.0 85208.0 150060.0 -1.0 6019
6021 0 282400.0 85229.4 150000.0 -1.0 6020
6022 0 282360.0 85240.7 149940.0 -1.0 6021
6023 0 282308.0 85240.7 149880.0 -1.0 6022
6024 0 282415.0 85231.7 149820.0 -1.0 6023
6025 0 282311.0 85221.0 149760.0 -1.0 6024
6026 0 282333.0 85200.7 149700.0 -1.0 6025
6027 0 282321.0 85229.4 149640.0 -1.0 6026
6028 0 282306.0 85232.2 149580.0 -1.0 6027
6029 0 282314.0 85240.1 149520.0 -1.0 6028
6030 0 282305.0 85137.5 149460.0 -1.0 6029
6031 0 282367.0 85285.3 149400.0 -1.0 6030
6032 0 282130.0 85258.2 149340.0 -1.0 6031
6033 0 282279.0 85219.8 149280.0 -1.0 6032
6034 0 282207.0 85211.9 149220.0 -1.0 6033
6035 0 282257.0 85254.8 149160.0 -1.0 6034
6036 0 282261.0 85209.1 149100.0 -1.0 6035
6037 0 282235.0 85213.6 149040.0 -1.0 6036
6038 0 282299.0 85221.5 148980.0 -1.0 6037
6039 0 282262.0 85234.5 148920.0 -1.0 6038
6040 0 282315.0 85266.1 148860.0 -1.0 6039
6041 0 282245.0 85198.4 148800.0 -1.0 6040
6042 0 282260.0 85245.2 148740.0 -1.0 6041
6043 0 282263.0 85307.8 148680.0 -1.0 6042
6044 0 282322.0 85290.3 148620.0 -1.0 6043
6045 0 282276.0 85318.0 148560.0 -1.0 6044
6046 0 282365.0 85324.7 148500.0 -1.0 6045
6047 0 282361.0 85286.4 148440.0 -1.0 6046
6048 0 282374.0 85336.0 148380.0 -1.0 6047
6049 0 282354.0 85310.6 148320.0 -1.0 6048
6050 0 282359.0 85337.7 148260.0 -1.0 6049
6051 0 282431.0 85384.0 148200.0 -1.0 6050
6052 0 282376.0 85342.2 148140.0 -1.0 6051
6053 0 282416.0 85392.4 148080.0 -1.0 6052
6054 0 282336.0 85333.2 148020.0 -1.0 6053
6055 0 282266.0 85472.5 147960.0 -1.0 6054
6056 0 282296.0 85329.8 147900.0 -1.0 6055
6057 0 282251.0 85435.9 147840.0 -1.0 6056
6058 0 282311.0 85420.6 147780.0 -1.0 6057
6059 0 282179.0 85426.8 147720.0 -1.0 6058
6060 0 282136.0 85403.7 147660.0 -1.0 6059
6061 0 282175.0 85491.7 147600.0 -1.0 6060
6062 0 282222.0 85482.7 147540.0 -1.0 6061
6063 0 282290.0 85557.7 147480.0 -1.0 6062
6064 0 282199.0 85500.1 147420.0 -1.0 6063
6065 0 282168.0 85566.7 147360.0 -1.0 6064
6066 0 282264.0 85527.8 147300.0 -1.0 6065
6067 0 282215.0 85432.5 147240.0 -1.0 6066
6068 0 282269.0 85428.0 147180.0 -1.0 6067
6069 0 282200.0 85552.0 147120.0 -1.0 6068
6070 0 282270.0 85526.1 147060.0 -1.0 6069
6071 0 282276.0 85602.8 147000.0 -1.0 6070
6072 0 282276.0 85574.6 146940.0 -1.0 6071
6073 0 282278.0 85658.6 146880.0 -1.0 6072
6074 0 282315.0 85600.5 146820.0 -1.0 6073
6075 0 282299.0 85646.2 146760.0 -1.0 6074
6076 0 282262.0 85724.1 146700.0 -1.0 6075
6077 0 282300.0 85694.7 146640.0 -1.0 6076
6078 0 282293.0 85721.8 146580.0 -1.0 6077
6079 0 282321.0 85692.5 146520.0 -1.0 6078
6080 0 282316.0 85691.9 146460.0 -1.0 6079
6081 0 282334.0 85748.3 146400.0 -1.0 6080
6082 0 282357.0 85797.9 146340.0 -1.0 6081
6083 0 282347.0 85829.5 146280.0 -1.0 6082
6084 0 282316.0 85790.0 146220.0 -1.0 6083
6085 0 282538.0 85914.1 146160.0 -1.0 6084
6086 0 282287.0 85847.0 146100.0 -1.0 6085
6087 0 282456.0 85987.4 146040.0 -1.0 6086
6088 0 282253.0 85845.3 145980.0 -1.0 6087
6089 0 282265.0 85872.9 145920.0 -1.0 6088
6090 0 282310.0 85910.7 145860.0 -1.0 6089
6091 0 282284.0 85964.9 145800.0 -1.0 6090
6092 0 282266.0 85975.6 145740.0 -1.0 6091
6093 0 282376.0 86013.9 145680.0 -1.0 6092
6094 0 282391.0 86017.9 145620.0 -1.0 6093
6095 0 282428.0 85975.0 145560.0 -1.0 6094
6096 0 282381.0 85974.5 145500.0 -1.0 6095
6097 0 282400.0 86004.9 145440.0 -1.0 6096
6098 0 282376.0 85997.6 145380.0 -1.0 6097
6099 0 282425.0 86020.7 145320.0 -1.0 6098
6100 0 282409.0 86043.3 145260.0 -1.0 6099
6101 0 282412.0 86064.7 145200.0 -1.0 6100
6102 0 282412.0 86098.0 145140.0 -1.0 6101
6103 0 282475.0 86133.0 145080.0 -1.0 6102
6104 0 282561.0 86191.6 145020.0 -1.0 6103
6105 0 282539.0 86160.6 144960.0 -1.0 6104
6106 0 282594.0 86117.7 144900.0 -1.0 6105
6107 0 282638.0 86175.8 144840.0 -1.0 6106
6108 0 282629.0 86083.9 144780.0 -1.0 6107
6109 0 282655.0 86194.4 144720.0 -1.0 6108
6110 0 282689.0 86116.0 144660.0 -1.0 6109
6111 0 282774.0 86160.6 144600.0 -1.0 6110
6112 0 282707.0 86117.7 144540.0 -1.0 6111
6113 0 282697.0 86142.5 144480.0 -1.0 6112
6114 0 282727.0 86196.1 144420.0 -1.0 6113
6115 0 282800.0 86151.0 144360.0 -1.0 6114
6116 0 282858.0 86169.6 144300.0 -1.0 6115
6117 0 283059.0 85982.9 144240.0 -1.0 6116
6118 0 282877.0 86134.6 144180.0 -1.0 6117
6119 0 282924.0 86162.8 144120.0 -1.0 6118
6120 0 282856.0 86113.8 144060.0 -1.0 6119
6121 0 282892.0 86182.6 143940.0 -1.0 6120
6122 0 282888.0 86155.5 143880.0 -1.0 6121
6123 0 282880.0 86162.3 143820.0 -1.0 6122
6124 0 282898.0 86143.1 143760.0 -1.0 6123
6125 0 282978.0 86141.4 143700.0 -1.0 6124
6126 0 282945.0 86203.5 143640.0 -1.0 6125
6127 0 282911.0 86188.8 143580.0 -1.0 6126
6128 0 282946.0 86164.5 143520.0 -1.0 6127
6129 0 282950.0 86152.7 143460.0 -1.0 6128
6130 0 282932.0 86226.0 143400.0 -1.0 6129
6131 0 282854.0 86108.7 143340.0 -1.0 6130
6132 0 282940.0 86163.4 143280.0 -1.0 6131
6133 0 282897.0 86161.7 143220.0 -1.0 6132
6134 0 282901.0 86134.1 143160.0 -1.0 6133
6135 0 282923.0 86117.7 143100.0 -1.0 6134
6136 0 282879.0 86165.7 143040.0 -1.0 6135
6137 0 282894.0 86198.4 142980.0 -1.0 6136
6138 0 282868.0 86154.9 142920.0 -1.0 6137
6139 0 282936.0 86143.7 142860.0 -1.0 6138
6140 0 282885.0 86197.8 142800.0 -1.0 6139
6141 0 282882.0 86230.5 142740.0 -1.0 6140
6142 0 282865.0 86261.5 142680.0 -1.0 6141
6143 0 282849.0 86241.8 142620.0 -1.0 6142
6144 0 282851.0 86223.2 142560.0 -1.0 6143
6145 0 282804.0 86160.0 142500.0 -1.0 6144
6146 0 282984.0 86247.4 142440.0 -1.0 6145
6147 0 282842.0 86188.2 142380.0 -1.0 6146
6148 0 282934.0 86243.5 142320.0 -1.0 6147
6149 0 282923.0 86208.0 142260.0 -1.0 6148
6150 0 282917.0 86262.7 142200.0 -1.0 6149
6151 0 282909.0 86254.8 142140.0 -1.0 6150
6152 0 282987.0 86276.2 142080.0 -1.0 6151
6153 0 282812.0 86245.2 142020.0 -1.0 6152
6154 0 282946.0 86248.6 141960.0 -1.0 6153
6155 0 282930.0 86255.3 141900.0 -1.0 6154
6156 0 282955.0 86258.7 141840.0 -1.0 6155
6157 0 282948.0 86218.7 141780.0 -1.0 6156
6158 0 282988.0 86239.5 141720.0 -1.0 6157
6159 0 282913.0 86147.1 141660.0 -1.0 6158
6160 0 282883.0 86139.7 141600.0 -1.0 6159
6161 0 282817.0 86107.0 141540.0 -1.0 6160
6162 0 282779.0 86103.6 141480.0 -1.0 6161
6163 0 282886.0 86117.7 141420.0 -1.0 6162
6164 0 282830.0 86107.0 141360.0 -1.0 6163
6165 0 282762.0 86108.1 141300.0 -1.0 6164
6166 0 282805.0 86102.5 141240.0 -1.0 6165
6167 0 282800.0 86088.4 141180.0 -1.0 6166
6168 0 282819.0 86097.4 141120.0 -1.0 6167
6169 0 282827.0 86087.8 141060.0 -1.0 6168
6170 0 282883.0 86158.9 141000.0 -1.0 6169
6171 0 282770.0 86059.1 140940.0 -1.0 6170
6172 0 282763.0 86082.8 140880.0 -1.0 6171
6173 0 282838.0 86092.9 140820.0 -1.0 6172
6174 0 282724.0 86083.3 140760.0 -1.0 6173
6175 0 282737.0 86122.2 140700.0 -1.0 6174
6176 0 282689.0 85977.9 140640.0 -1.0 6175
6177 0 282697.0 86050.0 140580.0 -1.0 6176
6178 0 282628.0 85998.7 140520.0 -1.0 6177
6179 0 282636.0 86052.3 140460.0 -1.0 6178
6180 0 282666.0 86125.6 140400.0 -1.0 6179
6181 0 282711.0 86098.0 140340.0 -1.0 6180
6182 0 282629.0 86086.7 140280.0 -1.0 6181
6183 0 282591.0 86081.1 140220.0 -1.0 6182
6184 0 282596.0 86135.2 140160.0 -1.0 6183
6185 0 282519.0 86084.4 140100.0 -1.0 6184
6186 0 282532.0 86166.2 140040.0 -1.0 6185
6187 0 282498.0 86118.9 139980.0 -1.0 6186
6188 0 282534.0 86152.7 139920.0 -1.0 6187
6189 0 282480.0 86104.8 139860.0 -1.0 6188
6190 0 282471.0 86179.8 139800.0 -1.0 6189
6191 0 282533.0 86131.3 139740.0 -1.0 6190
6192 0 282482.0 86103.6 139680.0 -1.0 6191
6193 0 282510.0 86105.9 139620.0 -1.0 6192
6194 0 282528.0 86102.5 139560.0 -1.0 6193
6195 0 282383.0 86048.9 139500.0 -1.0 6194
6196 0 282577.0 86179.2 139440.0 -1.0 6195
6197 0 282443.0 86116.6 139380.0 -1.0 6196
6198 0 282395.0 86079.9 139320.0 -1.0 6197
6199 0 282452.0 86064.1 139260.0 -1.0 6198
6200 0 282398.0 86104.8 139200.0 -1.0 6199
6201 0 282495.0 86053.4 139140.0 -1.0 6200
6202 0 282397.0 86051.2 139080.0 -1.0 6201
6203 0 282443.0 86055.1 139020.0 -1.0 6202
6204 0 282424.0 86143.7 138960.0 -1.0 6203
6205 0 282426.0 86055.7 138900.0 -1.0 6204
6206 0 282461.0 86101.4 138840.0 -1.0 6205
6207 0 282429.0 86145.4 138780.0 -1.0 6206
6208 0 282419.0 86089.5 138720.0 -1.0 6207
6209 0 282354.0 86072.0 138660.0 -1.0 6208
6210 0 282404.0 86117.2 138600.0 -1.0 6209
6211 0 282215.0 86014.5 138540.0 -1.0 6210
6212 0 282299.0 86047.8 138480.0 -1.0 6211
6213 0 282233.0 86054.6 138420.0 -1.0 6212
6214 0 282222.0 86073.2 138360.0 -1.0 6213
6215 0 282130.0 85950.2 138300.0 -1.0 6214
6216 0 282118.0 85974.5 138240.0 -1.0 6215
6217 0 282094.0 85907.9 138180.0 -1.0 6216
6218 0 282101.0 85898.3 138120.0 -1.0 6217
6219 0 282131.0 86000.4 138060.0 -1.0 6218
6220 0 282045.0 85932.2 138000.0 -1.0 6219
6221 0 282104.0 85911.3 137940.0 -1.0 6220
6222 0 282162.0 85923.1 137880.0 -1.0 6221
6223 0 282140.0 85901.7 137820.0 -1.0 6222
6224 0 282232.0 85928.2 137760.0 -1.0 6223
6225 0 282256.0 85970.5 137700.0 -1.0 6224
6226 0 282294.0 85854.9 137640.0 -1.0 6225
6227 0 282301.0 85867.9 137580.0 -1.0 6226
6228 0 282198.0 85846.4 137520.0 -1.0 6227
6229 0 282181.0 85860.5 137460.0 -1.0 6228
6230 0 282214.0 85890.4 137400.0 -1.0 6229
6231 0 282208.0 85818.2 137340.0 -1.0 6230
6232 0 282102.0 85919.2 137280.0 -1.0 6231
6233 0 282209.0 85861.7 137220.0 -1.0 6232
6234 0 282090.0 85818.2 137160.0 -1.0 6233
6235 0 282268.0 85922.6 137100.0 -1.0 6234
6236 0 282253.0 85905.1 137040.0 -1.0 6235
6237 0 282297.0 85953.0 136980.0 -1.0 6236
6238 0 282254.0 85873.5 136920.0 -1.0 6237
6239 0 282349.0 85799.1 136860.0 -1.0 6238
6240 0 282227.0 85864.5 136800.0 -1.0 6239
6241 0 282249.0 85838.5 136740.0 -1.0 6240
6242 0 282293.0 85856.0 136680.0 -1.0 6241
6243 0 282226.0 85741.5 136620.0 -1.0 6242
6244 0 282376.0 85825.6 136560.0 -1.0 6243
6245 0 282352.0 85856.0 136500.0 -1.0 6244
6246 0 282438.0 85889.9 136440.0 -1.0 6245
6247 0 282283.0 85742.1 136380.0 -1.0 6246
6248 0 282332.0 85792.9 136320.0 -1.0 6247
6249 0 282315.0 85785.5 136260.0 -1.0 6248
6250 0 282380.0 85831.8 136200.0 -1.0 6249
6251 0 282319.0 85747.2 136140.0 -1.0 6250
6252 0 282407.0 85831.2 136080.0 -1.0 6251
6253 0 282334.0 85790.0 136020.0 -1.0 6252
6254 0 282380.0 85901.1 135960.0 -1.0 6253
6255 0 282453.0 85814.9 135900.0 -1.0 6254
6256 0 282390.0 85825.0 135840.0 -1.0 6255
6257 0 282424.0 85869.0 135780.0 -1.0 6256
6258 0 282489.0 85848.7 135720.0 -1.0 6257
6259 0 282456.0 85783.3 135660.0 -1.0 6258
6260 0 282380.0 85804.7 135600.0 -1.0 6259
6261 0 282378.0 85725.2 135540.0 -1.0 6260
6262 0 282412.0 85796.8 135480.0 -1.0 6261
6263 0 282372.0 85742.7 135420.0 -1.0 6262
6264 0 282411.0 85781.0 135360.0 -1.0 6263
6265 0 282483.0 85843.1 135300.0 -1.0 6264
6266 0 282429.0 85776.5 135240.0 -1.0 6265
6267 0 282519.0 85840.8 135180.0 -1.0 6266
6268 0 282426.0 85782.1 135120.0 -1.0 6267
6269 0 282513.0 85850.4 135060.0 -1.0 6268
6270 0 282500.0 85779.9 135000.0 -1.0 6269
6271 0 282458.0 85821.6 134940.0 -1.0 6270
6272 0 282385.0 85774.8 134880.0 -1.0 6271
6273 0 282450.0 85849.8 134820.0 -1.0 6272
6274 0 282416.0 85750.6 134760.0 -1.0 6273
6275 0 282386.0 85805.3 134700.0 -1.0 6274
6276 0 282404.0 85826.1 134640.0 -1.0 6275
6277 0 282389.0 85794.6 134580.0 -1.0 6276
6278 0 282438.0 85790.0 134520.0 -1.0 6277
6279 0 282354.0 85755.6 134460.0 -1.0 6278
6280 0 282412.0 85746.0 134400.0 -1.0 6279
6281 0 282459.0 85700.4 134340.0 -1.0 6280
6282 0 282499.0 85792.9 134280.0 -1.0 6281
6283 0 282558.0 85710.0 134220.0 -1.0 6282
6284 0 282467.0 85782.1 134160.0 -1.0 6283
6285 0 282402.0 85741.5 134100.0 -1.0 6284
6286 0 282423.0 85724.1 134040.0 -1.0 6285
6287 0 282407.0 85684.6 133980.0 -1.0 6286
6288 0 282495.0 85733.1 133920.0 -1.0 6287
6289 0 282448.0 85685.1 133860.0 -1.0 6288
6290 0 282497.0 85706.6 133800.0 -1.0 6289
6291 0 282458.0 85662.6 133740.0 -1.0 6290
6292 0 282409.0 85699.8 133680.0 -1.0 6291
6293 0 282415.0 85633.8 133620.0 -1.0 6292
6294 0 282334.0 85689.1 133560.0 -1.0 6293
6295 0 282369.0 85667.1 133500.0 -1.0 6294
6296 0 282496.0 85678.4 133440.0 -1.0 6295
6297 0 282278.0 85635.5 133380.0 -1.0 6296
6298 0 282419.0 85716.2 133320.0 -1.0 6297
6299 0 282464.0 85681.8 133260.0 -1.0 6298
6300 0 282522.0 85788.4 133200.0 -1.0 6299
6301 0 282503.0 85733.1 133140.0 -1.0 6300
6302 0 282474.0 85772.6 133080.0 -1.0 6301
6303 0 282572.0 85757.3 133020.0 -1.0 6302
6304 0 282432.0 85783.3 132960.0 -1.0 6303
6305 0 282481.0 85748.3 132900.0 -1.0 6304
6306 0 282547.0 85804.7 132840.0 -1.0 6305
6307 0 282502.0 85730.8 132780.0 -1.0 6306
6308 0 282428.0 85738.7 132720.0 -1.0 6307
6309 0 282520.0 85741.0 132660.0 -1.0 6308
6310 0 282565.0 85829.5 132600.0 -1.0 6309
6311 0 282514.0 85734.2 132540.0 -1.0 6310
6312 0 282532.0 85765.2 132480.0 -1.0 6311
6313 0 282518.0 85779.9 132420.0 -1.0 6312
6314 0 282526.0 85735.3 132360.0 -1.0 6313
6315 0 282565.0 85817.1 132300.0 -1.0 6314
6316 0 282552.0 85758.5 132240.0 -1.0 6315
6317 0 282621.0 85845.9 132180.0 -1.0 6316
6318 0 282522.0 85746.6 132120.0 -1.0 6317
6319 0 282558.0 85826.1 132060.0 -1.0 6318
6320 0 282562.0 85795.7 132000.0 -1.0 6319
6321 0 282590.0 85790.6 131940.0 -1.0 6320
6322 0 282453.0 85787.2 131880.0 -1.0 6321
6323 0 282522.0 85816.0 131820.0 -1.0 6322
6324 0 282533.0 85852.6 131760.0 -1.0 6323
6325 0 282570.0 85873.5 131700.0 -1.0 6324
6326 0 282497.0 85750.0 131640.0 -1.0 6325
6327 0 282574.0 85699.2 131580.0 -1.0 6326
6328 0 282592.0 85773.1 131520.0 -1.0 6327
6329 0 282547.0 85727.4 131460.0 -1.0 6328
6330 0 282599.0 85760.7 131400.0 -1.0 6329
6331 0 282557.0 85710.5 131340.0 -1.0 6330
6332 0 282593.0 85764.1 131280.0 -1.0 6331
6333 0 282554.0 85771.4 131220.0 -1.0 6332
6334 0 282625.0 85819.4 131160.0 -1.0 6333
6335 0 282599.0 85781.6 131100.0 -1.0 6334
6336 0 282683.0 85852.6 131040.0 -1.0 6335
6337 0 282609.0 85851.0 130980.0 -1.0 6336
6338 0 282602.0 85766.4 130920.0 -1.0 6337
6339 0 282700.0 85901.7 130860.0 -1.0 6338
6340 0 282732.0 85845.9 130800.0 -1.0 6339
6341 0 282590.0 85813.2 130740.0 -1.0 6340
6342 0 282658.0 85887.0 130680.0 -1.0 6341
6343 0 282684.0 85861.1 130620.0 -1.0 6342
6344 0 282553.0 85750.0 130560.0 -1.0 6343
6345 0 282587.0 85786.1 130500.0 -1.0 6344
6346 0 282567.0 85759.6 130440.0 -1.0 6345
6347 0 282619.0 85805.8 130380.0 -1.0 6346
6348 0 282562.0 85797.9 130320.0 -1.0 6347
6349 0 282666.0 85817.1 130260.0 -1.0 6348
6350 0 282541.0 85901.7 130200.0 -1.0 6349
6351 0 282540.0 85824.4 130140.0 -1.0 6350
6352 0 282522.0 85824.4 130080.0 -1.0 6351
6353 0 282444.0 85728.6 130020.0 -1.0 6352
6354 0 282541.0 85869.6 129960.0 -1.0 6353
6355 0 282500.0 85766.4 129900.0 -1.0 6354
6356 0 282529.0 85859.4 129840.0 -1.0 6355
6357 0 282412.0 85751.1 129780.0 -1.0 6356
6358 0 282434.0 85839.7 129720.0 -1.0 6357
6359 0 282457.0 85864.5 129660.0 -1.0 6358
6360 0 282445.0 85778.8 129600.0 -1.0 6359
6361 0 282400.0 85799.1 129540.0 -1.0 6360
6362 0 282354.0 85821.1 129480.0 -1.0 6361
6363 0 282441.0 85865.1 129420.0 -1.0 6362
6364 0 282446.0 85837.4 129360.0 -1.0 6363
6365 0 282349.0 85841.9 129300.0 -1.0 6364
6366 0 282514.0 85902.8 129240.0 -1.0 6365
6367 0 282390.0 85808.6 129180.0 -1.0 6366
6368 0 282436.0 85856.0 129120.0 -1.0 6367
6369 0 282364.0 85829.0 129060.0 -1.0 6368
6370 0 282461.0 85839.1 129000.0 -1.0 6369
6371 0 282367.0 85788.4 128940.0 -1.0 6370
6372 0 282381.0 85801.9 128880.0 -1.0 6371
6373 0 282451.0 85829.0 128820.0 -1.0 6372
6374 0 282372.0 85807.5 128760.0 -1.0 6373
6375 0 282398.0 85797.4 128700.0 -1.0 6374
6376 0 282399.0 85801.3 128640.0 -1.0 6375
6377 0 282370.0 85882.0 128580.0 -1.0 6376
6378 0 282373.0 85878.0 128520.0 -1.0 6377
6379 0 282342.0 85866.7 128460.0 -1.0 6378
6380 0 282390.0 85832.3 128400.0 -1.0 6379
6381 0 282429.0 85816.0 128340.0 -1.0 6380
6382 0 282461.0 85790.0 128280.0 -1.0 6381
6383 0 282405.0 85795.7 128220.0 -1.0 6382
6384 0 282451.0 85766.4 128160.0 -1.0 6383
6385 0 282470.0 85760.1 128100.0 -1.0 6384
6386 0 282416.0 85785.5 128040.0 -1.0 6385
6387 0 282420.0 85763.5 127980.0 -1.0 6386
6388 0 282450.0 85725.7 127920.0 -1.0 6387
6389 0 282411.0 85715.6 127860.0 -1.0 6388
6390 0 282449.0 85727.4 127800.0 -1.0 6389
6391 0 282387.0 85666.0 127740.0 -1.0 6390
6392 0 282472.0 85596.0 127680.0 -1.0 6391
6393 0 282409.0 85621.4 127620.0 -1.0 6392
6394 0 282402.0 85653.0 127560.0 -1.0 6393
6395 0 282412.0 85619.1 127500.0 -1.0 6394
6396 0 282381.0 85652.4 127440.0 -1.0 6395
6397 0 282431.0 85557.7 127380.0 -1.0 6396
6398 0 282505.0 85576.3 127320.0 -1.0 6397
6399 0 282474.0 85515.9 127260.0 -1.0 6398
6400 0 282516.0 85605.6 127200.0 -1.0 6399
6401 0 282448.0 85508.0 127140.0 -1.0 6400
6402 0 282423.0 85522.1 127080.0 -1.0 6401
6403 0 282478.0 85434.7 127020.0 -1.0 6402
6404 0 282472.0 85522.1 126960.0 -1.0 6403
6405 0 282513.0 85459.5 126900.0 -1.0 6404
6406 0 282592.0 85508.0 126840.0 -1.0 6405
6407 0 282566.0 85450.5 126780.0 -1.0 6406
6408 0 282581.0 85519.9 126720.0 -1.0 6407
6409 0 282556.0 85536.8 126660.0 -1.0 6408
6410 0 282581.0 85471.4 126600.0 -1.0 6409
6411 0 282588.0 85456.7 126540.0 -1.0 6410
6412 0 282581.0 85541.3 126480.0 -1.0 6411
6413 0 282558.0 85473.1 126420.0 -1.0 6412
6414 0 282544.0 85552.6 126360.0 -1.0 6413
6415 0 282564.0 85488.3 126300.0 -1.0 6414
6416 0 282497.0 85473.1 126240.0 -1.0 6415
6417 0 282539.0 85470.2 126180.0 -1.0 6416
6418 0 282544.0 85528.9 126120.0 -1.0 6417
6419 0 282547.0 85473.6 126060.0 -1.0 6418
6420 0 282580.0 85505.8 126000.0 -1.0 6419
6421 0 282619.0 85501.3 125940.0 -1.0 6420
6422 0 282627.0 85478.1 125880.0 -1.0 6421
6423 0 282679.0 85569.5 125820.0 -1.0 6422
6424 0 282590.0 85450.5 125760.0 -1.0 6423
6425 0 282556.0 85423.4 125700.0 -1.0 6424
6426 0 282526.0 85466.9 125640.0 -1.0 6425
6427 0 282655.0 85479.8 125580.0 -1.0 6426
6428 0 282596.0 85442.6 125520.0 -1.0 6427
6429 0 282602.0 85501.8 125460.0 -1.0 6428
6430 0 282634.0 85524.4 125400.0 -1.0 6429
6431 0 282683.0 85472.5 125340.0 -1.0 6430
6432 0 282624.0 85432.5 125280.0 -1.0 6431
6433 0 282682.0 85446.6 125220.0 -1.0 6432
6434 0 282661.0 85400.3 125160.0 -1.0 6433
6435 0 282685.0 85488.9 125100.0 -1.0 6434
6436 0 282715.0 85437.5 125040.0 -1.0 6435
6437 0 282607.0 85369.9 124980.0 -1.0 6436
6438 0 282611.0 85432.5 124920.0 -1.0 6437
6439 0 282631.0 85462.9 124860.0 -1.0 6438
6440 0 282661.0 85552.6 124800.0 -1.0 6439
6441 0 282612.0 85489.4 124740.0 -1.0 6440
6442 0 282636.0 85552.6 124680.0 -1.0 6441
6443 0 282632.0 85473.1 124620.0 -1.0 6442
6444 0 282597.0 85511.4 124560.0 -1.0 6443
6445 0 282586.0 85526.6 124500.0 -1.0 6444
6446 0 282632.0 85658.1 124440.0 -1.0 6445
6447 0 282600.0 85518.8 124380.0 -1.0 6446
6448 0 282588.0 85597.7 124320.0 -1.0 6447
6449 0 282592.0 85618.6 124260.0 -1.0 6448
6450 0 282625.0 85604.5 124200.0 -1.0 6449
6451 0 282611.0 85572.9 124140.0 -1.0 6450
6452 0 282590.0 85629.3 124080.0 -1.0 6451
6453 0 282671.0 85680.6 124020.0 -1.0 6452
6454 0 282725.0 85701.5 123960.0 -1.0 6453
6455 0 282667.0 85692.5 123900.0 -1.0 6454
6456 0 282724.0 85552.6 123840.0 -1.0 6455
6457 0 282743.0 85644.5 123780.0 -1.0 6456
6458 0 282683.0 85632.7 123720.0 -1.0 6457
6459 0 282739.0 85653.0 123660.0 -1.0 6458
6460 0 282744.0 85554.9 123600.0 -1.0 6459
6461 0 282765.0 85644.0 123540.0 -1.0 6460
6462 0 282812.0 85653.6 123480.0 -1.0 6461
6463 0 282832.0 85697.5 123360.0 -1.0 6462
6464 0 282887.0 85715.6 123240.0 -1.0 6463
6465 0 282936.0 85706.6 123180.0 -1.0 6464
6466 0 282942.0 85725.7 123120.0 -1.0 6465
6467 0 282856.0 85677.2 123060.0 -1.0 6466
6468 0 282911.0 85642.3 123000.0 -1.0 6467
6469 0 282894.0 85642.3 122940.0 -1.0 6468
6470 0 282915.0 85583.6 122880.0 -1.0 6469
6471 0 282913.0 85582.5 122820.0 -1.0 6470
6472 0 282994.0 85570.6 122760.0 -1.0 6471
6473 0 282977.0 85607.9 122700.0 -1.0 6472
6474 0 282990.0 85585.3 122640.0 -1.0 6473
6475 0 283008.0 85576.9 122580.0 -1.0 6474
6476 0 283013.0 85505.8 122520.0 -1.0 6475
6477 0 283144.0 85549.8 122460.0 -1.0 6476
6478 0 283160.0 85483.8 122400.0 -1.0 6477
6479 0 283165.0 85543.0 122340.0 -1.0 6478
6480 0 283200.0 85519.9 122280.0 -1.0 6479
6481 0 283065.0 85540.8 122220.0 -1.0 6480
6482 0 283236.0 85500.1 122160.0 -1.0 6481
6483 0 283130.0 85503.0 122100.0 -1.0 6482
6484 0 283183.0 85444.9 122040.0 -1.0 6483
6485 0 283195.0 85406.5 121980.0 -1.0 6484
6486 0 283168.0 85451.6 121920.0 -1.0 6485
6487 0 283092.0 85363.1 121860.0 -1.0 6486
6488 0 283120.0 85460.1 121800.0 -1.0 6487
6489 0 283165.0 85423.4 121740.0 -1.0 6488
6490 0 283145.0 85365.4 121680.0 -1.0 6489
6491 0 283129.0 85386.2 121620.0 -1.0 6490
6492 0 282959.0 85347.3 121560.0 -1.0 6491
6493 0 282936.0 85368.2 121500.0 -1.0 6492
6494 0 282916.0 85293.7 121440.0 -1.0 6493
6495 0 283073.0 85377.2 121380.0 -1.0 6494
6496 0 283063.0 85352.4 121320.0 -1.0 6495
6497 0 283046.0 85360.3 121260.0 -1.0 6496
6498 0 283096.0 85395.8 121200.0 -1.0 6497
6499 0 283092.0 85396.9 121140.0 -1.0 6498
6500 0 283154.0 85413.9 121080.0 -1.0 6499
6501 0 283122.0 85384.5 121020.0 -1.0 6500
6502 0 283068.0 85387.9 120960.0 -1.0 6501
6503 0 283057.0 85376.1 120900.0 -1.0 6502
6504 0 283083.0 85369.3 120840.0 -1.0 6503
6505 6 282959.0 85438.1 120780.0 -1.0 6504
6506 0 342488.0 149649.0 505140.0 -1.0 7
6507 0 343795.0 149550.0 505080.0 -1.0 6506
6508 0 343727.0 149508.0 505020.0 -1.0 6507
6509 0 343880.0 149522.0 504960.0 -1.0 6508
6510 0 344176.0 149463.0 504900.0 -1.0 6509
6511 0 344289.0 149528.0 504840.0 -1.0 6510
6512 0 344332.0 149555.0 504780.0 -1.0 6511
6513 0 344372.0 149559.0 504720.0 -1.0 6512
6514 0 344420.0 149577.0 504660.0 -1.0 6513
6515 0 344449.0 149596.0 504600.0 -1.0 6514
6516 0 344475.0 149593.0 504540.0 -1.0 6515
6517 5 344957.0 149678.0 504480.0 -1.0 6516
6518 0 345004.0 149792.0 504420.0 -1.0 6517
6519 0 345411.12 149874.88 504480.0 -1.0 6517
6520 0 345158.0 149765.0 504360.0 -1.0 6518
6521 0 345090.0 149815.0 504300.0 -1.0 6520
6522 0 345186.0 149840.0 504240.0 -1.0 6521
6523 0 345212.0 149822.0 504180.0 -1.0 6522
6524 0 345245.44 149868.73 504120.0 -1.0 6523
6525 0 341279.0 150844.0 503700.0 -1.0 7800
6526 0 341325.0 150865.0 503640.0 -1.0 6525
6527 0 342263.0 151411.0 503580.0 -1.0 6526
6528 0 342393.0 151677.0 503520.0 -1.0 6527
6529 0 342571.0 152000.0 503460.0 -1.0 6528
6530 0 342594.0 152026.0 503400.0 -1.0 6529
6531 0 342649.0 152059.0 503340.0 -1.0 6530
6532 0 342694.0 152099.0 503280.0 -1.0 6531
6533 0 342192.0 152006.0 503220.0 -1.0 6532
6534 0 342814.0 152188.0 503160.0 -1.0 6533
6535 0 343157.0 152415.0 503100.0 -1.0 6534
6536 0 343177.0 152410.0 503040.0 -1.0 6535
6537 0 343183.0 152423.0 502980.0 -1.0 6536
6538 0 343249.0 152524.0 502920.0 -1.0 6537
6539 0 343200.0 152507.0 502860.0 -1.0 6538
6540 0 343056.0 152402.0 502800.0 -1.0 6539
6541 0 343012.0 152391.0 502740.0 -1.0 6540
6542 0 343040.0 152406.0 502680.0 -1.0 6541
6543 0 342994.0 152391.0 502620.0 -1.0 6542
6544 0 343055.0 152385.0 502560.0 -1.0 6543
6545 6 343015.0 152375.0 502500.0 -1.0 6544
6546 0 339110.0 149741.0 507660.0 -1.0 6
6547 0 339455.0 149113.0 507720.0 -1.0 6546
6548 0 339570.0 148912.0 507780.0 -1.0 6547
6549 0 339785.0 148765.0 507840.0 -1.0 6548
6550 0 339783.0 148713.0 507900.0 -1.0 6549
6551 0 340187.0 148778.0 507960.0 -1.0 6550
6552 0 340625.0 148756.0 508020.0 -1.0 6551
6553 0 341636.0 148879.0 508080.0 -1.0 6552
6554 0 341995.0 148921.0 508140.0 -1.0 6553
6555 0 342489.0 148902.0 508200.0 -1.0 6554
6556 0 342737.0 148975.0 508260.0 -1.0 6555
6557 0 343043.0 148840.0 508260.0 -1.0 6556
6558 0 343384.0 149047.0 508260.0 -1.0 6557
6559 0 343729.0 149181.0 508260.0 -1.0 6558
6560 0 343915.0 149359.0 508260.0 -1.0 6559
6561 0 344178.0 149682.0 508260.0 -1.0 6560
6562 0 344175.0 149834.0 508200.0 -1.0 6561
6563 0 344341.0 150026.0 508200.0 -1.0 6562
6564 0 344751.0 150545.0 508140.0 -1.0 6563
6565 0 345108.0 150691.0 508080.0 -1.0 6564
6566 0 344587.0 150342.0 508020.0 -1.0 6565
6567 0 345153.0 150752.0 507960.0 -1.0 6566
6568 0 345123.0 150775.0 507900.0 -1.0 6567
6569 0 345183.0 150794.0 507840.0 -1.0 6568
6570 0 345234.0 150851.0 507780.0 -1.0 6569
6571 0 345206.0 150903.0 507720.0 -1.0 6570
6572 0 345318.0 151039.0 507660.0 -1.0 6571
6573 0 345425.0 151090.0 507600.0 -1.0 6572
6574 0 345095.0 150919.0 507540.0 -1.0 6573
6575 0 345149.0 150941.78 507420.0 -1.0 6574
6576 0 339152.0 149396.0 507720.0 -1.0 3
6577 0 338907.0 149295.0 507780.0 -1.0 6576
6578 0 339037.0 149152.0 507840.0 -1.0 6577
6579 0 338958.0 149038.0 507900.0 -1.0 6578
6580 0 339217.0 149072.0 507960.0 -1.0 6579
6581 0 338914.0 148904.0 508020.0 -1.0 6580
6582 0 339076.0 149030.0 508080.0 -1.0 6581
6583 0 339056.0 148875.0 508140.0 -1.0 6582
6584 0 339112.0 149000.0 508200.0 -1.0 6583
6585 0 339293.0 149055.0 508260.0 -1.0 6584
6586 0 339237.0 148976.0 508320.0 -1.0 6585
6587 0 338912.0 148636.0 508440.0 -1.0 6586
6588 0 339047.75 148761.27 508500.0 -1.0 6587
6589 0 338944.0 148732.0 508560.0 -1.0 6588
6590 0 339181.0 149342.0 508620.0 -1.0 6589
6591 0 339428.0 150126.0 508680.0 -1.0 6590
6592 0 339688.0 151022.0 508740.0 -1.0 6591
6593 0 339851.0 152096.0 508800.0 -1.0 6592
6594 0 340006.0 152685.0 508860.0 -1.0 6593
6595 0 340309.0 153300.0 508920.0 -1.0 6594
6596 0 340495.0 153947.0 508980.0 -1.0 6595
6597 0 340582.0 154162.0 509040.0 -1.0 6596
6598 0 340558.0 154308.0 509100.0 -1.0 6597
6599 0 340659.0 154454.0 509160.0 -1.0 6598
6600 0 340664.0 154625.0 509220.0 -1.0 6599
6601 0 340699.0 154753.0 509280.0 -1.0 6600
6602 0 340738.0 154899.0 509340.0 -1.0 6601
6603 0 340720.0 154962.0 509400.0 -1.0 6602
6604 0 340836.0 155113.0 509460.0 -1.0 6603
6605 0 340828.0 155146.0 509520.0 -1.0 6604
6606 0 341016.0 155239.0 509580.0 -1.0 6605
6607 0 341118.0 155484.0 509640.0 -1.0 6606
6608 0 341266.0 155702.0 509700.0 -1.0 6607
6609 0 341373.0 155787.0 509760.0 -1.0 6608
6610 0 341413.0 155915.0 509820.0 -1.0 6609
6611 0 341450.0 156005.0 509880.0 -1.0 6610
6612 0 341586.0 156204.0 509940.0 -1.0 6611
6613 0 341790.0 156468.0 510000.0 -1.0 6612
6614 0 341724.0 156965.0 510060.0 -1.0 6613
6615 0 341569.0 157342.0 510120.0 -1.0 6614
6616 5 341542.0 157422.0 510180.0 -1.0 6615
6617 0 341670.0 157370.0 510240.0 -1.0 6616
6618 0 341632.2 158761.38 510180.0 -1.0 6616
6619 0 341593.0 157116.0 510300.0 -1.0 6617
6620 0 341622.0 156987.0 510360.0 -1.0 6619
6621 0 341921.4 157131.06 510420.0 -1.0 6620
6622 0 341597.0 156984.0 510480.0 -1.0 6621
6623 0 341622.0 156846.0 510540.0 -1.0 6622
6624 6 341617.56 156673.03 510600.0 -1.0 6623
6625 0 339639.0 150997.0 502380.0 -1.0 7803
6626 0 339601.0 150740.0 502320.0 -1.0 6625
6627 0 339824.0 150769.0 502260.0 -1.0 6626
6628 0 340203.0 150854.0 502200.0 -1.0 6627
6629 0 340546.0 151137.0 502140.0 -1.0 6628
6630 0 340487.0 150961.0 502080.0 -1.0 6629
6631 0 340850.0 151290.0 502020.0 -1.0 6630
6632 0 341157.0 151556.0 501960.0 -1.0 6631
6633 0 341186.0 151620.0 501900.0 -1.0 6632
6634 0 341230.0 151678.0 501840.0 -1.0 6633
6635 0 341371.0 151660.0 501780.0 -1.0 6634
6636 0 341457.0 151490.0 501660.0 -1.0 6635
6637 0 341408.0 151453.0 501600.0 -1.0 6636
6638 0 341486.0 151374.0 501540.0 -1.0 6637
6639 0 341461.0 151411.0 501420.0 -1.0 6638
6640 6 341096.34 151129.81 501360.0 -1.0 6639
6641 0 341662.1 158876.03 510120.0 -1.0 6618
6642 0 341677.06 159085.4 510060.0 -1.0 6641
6643 0 341731.9 159464.27 510000.0 -1.0 6642
6644 0 341706.97 159678.62 509940.0 -1.0 6643
6645 0 341692.0 159843.14 509880.0 -1.0 6644
6646 0 341746.84 160017.62 509820.0 -1.0 6645
6647 0 341677.06 160256.9 509760.0 -1.0 6646
6648 0 341721.94 160316.72 509700.0 -1.0 6647
6649 0 341741.88 160391.5 509640.0 -1.0 6648
6650 0 341771.78 160491.2 509580.0 -1.0 6649
6651 0 341697.0 160605.86 509520.0 -1.0 6650
6652 0 341682.03 160725.5 509460.0 -1.0 6651
6653 0 341746.84 160929.89 509400.0 -1.0 6652
6654 0 341771.78 160984.73 509340.0 -1.0 6653
6655 0 341806.66 160865.08 509280.0 -1.0 6654
6656 0 341851.53 161014.64 509220.0 -1.0 6655
6657 0 341861.5 161243.95 509160.0 -1.0 6656
6658 0 341886.44 161313.75 509100.0 -1.0 6657
6659 0 341896.4 161448.34 509040.0 -1.0 6658
6660 5 341859.88 161723.77 508980.0 -1.0 6659
6661 0 342062.9 160526.95 508980.0 -1.0 6660
6662 0 341901.38 161792.31 508920.0 -1.0 6660
6663 0 341831.6 161817.23 508860.0 -1.0 6662
6664 0 341896.4 162011.66 508800.0 -1.0 6663
6665 0 341856.53 162290.83 508740.0 -1.0 6664
6666 0 341886.44 162769.39 508680.0 -1.0 6665
6667 0 341796.7 163073.48 508560.0 -1.0 6666
6668 0 341806.66 163312.77 508440.0 -1.0 6667
6669 0 341741.88 163616.86 508320.0 -1.0 6668
6670 0 341746.84 163881.08 508260.0 -1.0 6669
6671 0 341781.75 164000.72 508200.0 -1.0 6670
6672 0 341796.7 164344.69 508080.0 -1.0 6671
6673 0 341896.4 165456.36 507960.0 -1.0 6672
6674 0 341761.8 166114.4 507960.0 -1.0 6673
6675 0 341482.62 166239.03 507900.0 -1.0 6674
6676 0 341338.06 166602.94 507840.0 -1.0 6675
6677 0 341258.3 166757.48 507780.0 -1.0 6676
6678 0 341068.88 166981.81 507720.0 -1.0 6677
6679 0 341063.88 167405.55 507660.0 -1.0 6678
6680 0 340834.56 167355.69 507600.0 -1.0 6679
6681 0 340719.9 167440.44 507540.0 -1.0 6680
6682 0 340565.38 167515.22 507480.0 -1.0 6681
6683 0 340590.3 167570.05 507420.0 -1.0 6682
6684 0 340485.62 167644.83 507300.0 -1.0 6683
6685 0 340375.94 167599.95 507240.0 -1.0 6684
6686 0 339927.28 168193.19 507240.0 -1.0 6685
6687 0 339782.72 168975.84 507240.0 -1.0 6686
6688 0 339383.9 169524.2 507240.0 -1.0 6687
6689 0 339802.66 169504.27 507180.0 -1.0 6688
6690 5 339613.22 169733.58 507120.0 -1.0 6689
6691 0 339979.2 168765.7 507120.0 -1.0 6690
6692 0 339463.66 169753.53 507060.0 -1.0 6690
6693 0 339319.1 169873.17 507000.0 -1.0 6692
6694 0 339010.03 170291.92 506940.0 -1.0 6693
6695 0 338676.03 170371.67 506880.0 -1.0 6694
6696 0 338322.1 170715.66 506880.0 -1.0 6695
6697 0 337858.47 170959.92 506880.0 -1.0 6696
6698 0 337629.16 171313.86 506820.0 -1.0 6697
6699 0 337664.06 171303.89 506760.0 -1.0 6698
6700 0 337404.8 171553.14 506640.0 -1.0 6699
6701 0 337424.75 171513.27 506580.0 -1.0 6700
6702 0 337564.34 171328.81 506520.0 -1.0 6701
6703 0 337634.12 171234.1 506460.0 -1.0 6702
6704 6 337629.16 171318.84 506400.0 -1.0 6703
6705 0 345080.5 146367.4 512760.0 -1.0 100
6706 0 345311.28 146480.78 512700.0 -1.0 6705
6707 0 345550.2 146383.61 512640.0 -1.0 6706
6708 0 345448.97 146209.5 512580.0 -1.0 6707
6709 0 346048.25 146322.88 512520.0 -1.0 6708
6710 0 346339.78 146444.34 512520.0 -1.0 6709
6711 0 346554.38 146537.47 512460.0 -1.0 6710
6712 0 346509.84 146472.69 512400.0 -1.0 6711
6713 0 346789.25 146537.47 512340.0 -1.0 6712
6714 0 346882.38 146590.11 512280.0 -1.0 6713
6715 0 347076.72 146760.17 512220.0 -1.0 6714
6716 0 347222.5 146918.1 512160.0 -1.0 6715
6717 0 347550.47 147274.42 512160.0 -1.0 6716
6718 0 347566.7 147246.08 512100.0 -1.0 6717
6719 0 347619.3 147274.42 512040.0 -1.0 6718
6720 0 347619.3 147274.42 511980.0 -1.0 6719
6721 0 347623.38 147242.03 511920.0 -1.0 6720
6722 0 347659.8 147278.47 511860.0 -1.0 6721
6723 0 347667.9 147343.27 511800.0 -1.0 6722
6724 0 347789.38 147642.89 511740.0 -1.0 6723
6725 0 347809.62 147719.83 511680.0 -1.0 6724
6726 0 347846.06 147796.77 511620.0 -1.0 6725
6727 0 347902.75 147983.03 511560.0 -1.0 6726
6728 0 347870.38 148064.02 511500.0 -1.0 6727
6729 0 347939.2 148177.39 511440.0 -1.0 6728
6730 0 347991.06 148384.94 511380.0 -1.0 6729
6731 0 345398.88 149887.16 504540.0 -1.0 6519
6732 0 345454.1 149979.22 504600.0 -1.0 6731
6733 0 345484.78 150009.9 504660.0 -1.0 6732
6734 0 345509.34 150022.17 504720.0 -1.0 6733
6735 0 345613.66 150077.4 504780.0 -1.0 6734
6736 0 345632.1 150132.64 504840.0 -1.0 6735
6737 6 345601.4 150169.47 504900.0 -1.0 6736
6738 6 345245.44 149801.23 504060.0 -1.0 6524
6739 0 345392.03 151375.77 507360.0 -1.0 6575
6740 0 345131.66 151045.94 507300.0 -1.0 6739
6741 0 344932.0 150863.67 507240.0 -1.0 6740
6742 0 345062.22 151002.53 507180.0 -1.0 6741
6743 6 345053.53 150941.78 507120.0 -1.0 6742
6744 0 342084.28 160227.75 508920.0 -1.0 6661
6745 0 341977.44 160024.72 508860.0 -1.0 6744
6746 0 342009.5 160088.83 508800.0 -1.0 6745
6747 0 341945.38 159992.66 508740.0 -1.0 6746
6748 0 341966.75 159917.86 508680.0 -1.0 6747
6749 6 341859.88 159768.27 508560.0 -1.0 6748
6750 0 339957.8 168765.7 507060.0 -1.0 6691
6751 0 339979.2 168669.53 507000.0 -1.0 6750
6752 0 340054.0 168616.11 506940.0 -1.0 6751
6753 0 340054.0 168594.73 506880.0 -1.0 6752
6754 0 340054.0 168594.73 506820.0 -1.0 6753
6755 0 340054.0 168594.73 506760.0 -1.0 6754
6756 0 340150.16 168466.5 506640.0 -1.0 6755
6757 0 340139.47 168466.5 506580.0 -1.0 6756
6758 0 340171.53 168359.64 506520.0 -1.0 6757
6759 0 340150.16 168306.22 506460.0 -1.0 6758
6760 0 340139.47 168295.53 506400.0 -1.0 6759
6761 0 340139.47 168295.53 506340.0 -1.0 6760
6762 0 340139.47 168295.53 506280.0 -1.0 6761
6763 0 340203.6 168316.9 506220.0 -1.0 6762
6764 0 340214.28 168327.6 506160.0 -1.0 6763
6765 0 340278.38 168413.08 506100.0 -1.0 6764
6766 0 340289.06 168402.39 506040.0 -1.0 6765
6767 0 340406.62 168445.12 505980.0 -1.0 6766
6768 0 340406.62 168445.12 505860.0 -1.0 6767
6769 0 340342.5 168509.25 505740.0 -1.0 6768
6770 0 340353.2 168498.56 505680.0 -1.0 6769
6771 0 340267.72 168573.36 505620.0 -1.0 6770
6772 0 340342.5 168573.36 505560.0 -1.0 6771
6773 0 340342.5 168573.36 505500.0 -1.0 6772
6774 0 340363.88 168669.53 505440.0 -1.0 6773
6775 0 340331.8 168690.9 505380.0 -1.0 6774
6776 0 340428.0 168733.64 505320.0 -1.0 6775
6777 0 340395.94 168872.56 505260.0 -1.0 6776
6778 0 340331.8 168915.31 505200.0 -1.0 6777
6779 0 340385.25 168979.42 505140.0 -1.0 6778
6780 0 340470.75 169096.97 505080.0 -1.0 6779
6781 0 340470.75 169118.34 505020.0 -1.0 6780
6782 0 340470.75 169118.34 504960.0 -1.0 6781
6783 0 340481.4 169150.39 504900.0 -1.0 6782
6784 0 340467.28 169168.81 504840.0 -1.0 6783
6785 0 340534.84 169235.88 504780.0 -1.0 6784
6786 0 340524.16 169246.56 504720.0 -1.0 6785
6787 0 340534.84 169321.36 504660.0 -1.0 6786
6788 0 340470.75 169353.42 504600.0 -1.0 6787
6789 0 340556.22 169417.53 504540.0 -1.0 6788
6790 0 340588.28 169374.8 504480.0 -1.0 6789
6791 0 340481.4 169406.86 504420.0 -1.0 6790
6792 0 340534.84 169332.05 504360.0 -1.0 6791
6793 0 340598.97 169310.69 504300.0 -1.0 6792
6794 0 340566.9 169310.69 504240.0 -1.0 6793
6795 0 340556.22 169342.73 504180.0 -1.0 6794
6796 0 340566.9 169289.31 504120.0 -1.0 6795
6797 0 340524.16 169289.31 504060.0 -1.0 6796
6798 0 340513.47 169267.94 504000.0 -1.0 6797
6799 0 340406.62 169214.52 503940.0 -1.0 6798
6800 0 340513.47 169257.25 503880.0 -1.0 6799
6801 0 340502.78 169235.88 503820.0 -1.0 6800
6802 0 340545.53 169289.31 503760.0 -1.0 6801
6803 0 340502.78 169235.88 503700.0 -1.0 6802
6804 0 339957.8 168851.19 503640.0 -1.0 6803
6805 0 340524.16 169278.62 503580.0 -1.0 6804
6806 0 340534.84 169246.56 503520.0 -1.0 6805
6807 0 340588.28 169278.62 503460.0 -1.0 6806
6808 0 340534.84 169300.0 503400.0 -1.0 6807
6809 0 340577.6 169310.69 503340.0 -1.0 6808
6810 0 340534.84 169310.69 503280.0 -1.0 6809
6811 0 339968.5 169054.22 503220.0 -1.0 6810
6812 0 340502.78 169353.42 503160.0 -1.0 6811
6813 0 340566.9 169385.48 503100.0 -1.0 6812
6814 0 340513.47 169385.48 503040.0 -1.0 6813
6815 0 340513.47 169438.9 502980.0 -1.0 6814
6816 0 340609.66 169460.28 502920.0 -1.0 6815
6817 0 340598.97 169470.97 502860.0 -1.0 6816
6818 0 340641.72 169577.83 502800.0 -1.0 6817
6819 0 340631.03 169556.45 502740.0 -1.0 6818
6820 0 340641.72 169652.62 502680.0 -1.0 6819
6821 0 340609.66 169641.94 502620.0 -1.0 6820
6822 0 340566.9 169812.9 502560.0 -1.0 6821
6823 0 340566.9 169812.9 502500.0 -1.0 6822
6824 0 340566.9 169887.72 502440.0 -1.0 6823
6825 0 340502.78 169887.72 502380.0 -1.0 6824
6826 0 340609.66 169909.08 502320.0 -1.0 6825
6827 0 340417.3 169930.45 502260.0 -1.0 6826
6828 0 340449.38 169930.45 502200.0 -1.0 6827
6829 0 340363.88 169951.83 502140.0 -1.0 6828
6830 0 340577.6 169983.89 502080.0 -1.0 6829
6831 0 340577.6 169983.89 502020.0 -1.0 6830
6832 0 340705.8 169983.89 501960.0 -1.0 6831
6833 0 340652.4 170037.31 501900.0 -1.0 6832
6834 0 340684.44 170048.0 501840.0 -1.0 6833
6835 0 340684.44 170037.31 501780.0 -1.0 6834
6836 0 340267.72 169748.8 501720.0 -1.0 6835
6837 0 340769.94 170080.06 501660.0 -1.0 6836
6838 0 340695.12 170080.06 501600.0 -1.0 6837
6839 0 340641.72 170026.62 501540.0 -1.0 6838
6840 0 340684.44 170069.38 501420.0 -1.0 6839
6841 0 340310.44 169802.23 501360.0 -1.0 6840
6842 0 340802.0 170144.17 501300.0 -1.0 6841
6843 0 340673.75 170048.0 501240.0 -1.0 6842
6844 0 340673.75 170048.0 501180.0 -1.0 6843
6845 0 340673.75 170048.0 501120.0 -1.0 6844
6846 0 340673.75 170048.0 501060.0 -1.0 6845
6847 0 340705.8 170037.31 501000.0 -1.0 6846
6848 0 341026.4 170347.2 500940.0 -1.0 6847
6849 0 340748.56 170015.94 500880.0 -1.0 6848
6850 0 340139.47 169470.97 500820.0 -1.0 6849
6851 0 340705.8 170005.25 500760.0 -1.0 6850
6852 0 340609.66 169983.89 500700.0 -1.0 6851
6853 0 340588.28 169930.45 500640.0 -1.0 6852
6854 0 340449.38 169919.77 500580.0 -1.0 6853
6855 0 340470.75 169866.34 500520.0 -1.0 6854
6856 0 340438.7 169759.48 500460.0 -1.0 6855
6857 0 340331.8 169684.69 500400.0 -1.0 6856
6858 0 340481.4 169834.28 500340.0 -1.0 6857
6859 0 340598.97 169684.69 500280.0 -1.0 6858
6860 0 340363.88 169727.42 500160.0 -1.0 6859
6861 0 340289.06 169941.14 500100.0 -1.0 6860
6862 0 340192.9 169609.89 500040.0 -1.0 6861
6863 0 340224.97 169524.39 499980.0 -1.0 6862
6864 0 340203.6 169567.14 499920.0 -1.0 6863
6865 0 340289.06 169470.97 499860.0 -1.0 6864
6866 0 340235.66 169470.97 499800.0 -1.0 6865
6867 0 340224.97 169481.66 499740.0 -1.0 6866
6868 0 340278.38 169481.66 499680.0 -1.0 6867
6869 0 340182.22 169438.9 499620.0 -1.0 6868
6870 0 340310.44 169503.03 499560.0 -1.0 6869
6871 0 340310.44 169492.34 499500.0 -1.0 6870
6872 0 339957.8 169203.83 499440.0 -1.0 6871
6873 0 340353.2 169503.03 499380.0 -1.0 6872
6874 0 340171.53 169267.94 499320.0 -1.0 6873
6875 0 340299.75 169396.17 499260.0 -1.0 6874
6876 0 340235.66 169417.53 499200.0 -1.0 6875
6877 0 340224.97 169374.8 499140.0 -1.0 6876
6878 0 340299.75 169161.08 499080.0 -1.0 6877
6879 0 340235.66 169267.94 498960.0 -1.0 6878
6880 0 340246.34 169267.94 498840.0 -1.0 6879
6881 0 340203.6 169289.31 498780.0 -1.0 6880
6882 0 340331.8 169246.56 498720.0 -1.0 6881
6883 0 340235.66 169203.83 498660.0 -1.0 6882
6884 0 340299.75 169171.77 498540.0 -1.0 6883
6885 0 340342.5 169129.02 498480.0 -1.0 6884
6886 0 340257.03 169129.02 498420.0 -1.0 6885
6887 0 339925.75 168829.81 498360.0 -1.0 6886
6888 0 340107.4 168925.98 498300.0 -1.0 6887
6889 0 340160.84 169054.22 498240.0 -1.0 6888
6890 0 340150.16 168990.11 498180.0 -1.0 6889
6891 0 340160.84 169022.16 498120.0 -1.0 6890
6892 0 340118.1 168968.73 498060.0 -1.0 6891
6893 0 340064.7 168925.98 498000.0 -1.0 6892
6894 0 340107.4 168936.67 497940.0 -1.0 6893
6895 0 340118.1 168979.42 497880.0 -1.0 6894
6896 0 340096.72 168936.67 497820.0 -1.0 6895
6897 0 340086.03 168904.62 497760.0 -1.0 6896
6898 0 340054.0 168861.88 497700.0 -1.0 6897
6899 0 339765.47 168722.97 497640.0 -1.0 6898
6900 0 339936.44 168808.45 497580.0 -1.0 6899
6901 0 339519.7 168562.67 497520.0 -1.0 6900
6902 0 339722.72 168722.97 497460.0 -1.0 6901
6903 0 339594.5 168765.7 497400.0 -1.0 6902
6904 0 339573.12 168776.39 497340.0 -1.0 6903
6905 0 339583.8 168755.02 497280.0 -1.0 6904
6906 0 339231.2 168519.94 497220.0 -1.0 6905
6907 0 339370.1 168680.22 497160.0 -1.0 6906
6908 0 339327.34 168744.33 497040.0 -1.0 6907
6909 0 339348.72 168712.28 496980.0 -1.0 6908
6910 0 339188.44 168573.36 496920.0 -1.0 6909
6911 0 338761.0 168370.33 496860.0 -1.0 6910
6912 0 339145.7 168541.3 496740.0 -1.0 6911
6913 0 339113.62 168455.81 496680.0 -1.0 6912
6914 0 339049.53 168391.7 496560.0 -1.0 6913
6915 0 338953.34 168423.77 496500.0 -1.0 6914
6916 0 338985.4 168381.02 496440.0 -1.0 6915
6917 0 338899.94 168413.08 496380.0 -1.0 6916
6918 0 338857.2 168327.6 496320.0 -1.0 6917
6919 0 338857.2 168316.9 496260.0 -1.0 6918
6920 0 338771.7 168306.22 496140.0 -1.0 6919
6921 0 338643.47 168252.78 496020.0 -1.0 6920
6922 0 338248.1 167964.27 495960.0 -1.0 6921
6923 0 338547.28 168231.42 495900.0 -1.0 6922
6924 0 338472.5 168252.78 495840.0 -1.0 6923
6925 0 338483.2 168242.1 495780.0 -1.0 6924
6926 0 337617.62 167697.12 495720.0 -1.0 6925
6927 0 338515.22 168263.47 495660.0 -1.0 6926
6928 0 338451.12 168263.47 495600.0 -1.0 6927
6929 5 338451.12 168188.67 495540.0 -1.0 6928
6930 0 338344.25 167162.83 495540.0 -1.0 6929
6931 0 338451.12 168188.67 495480.0 -1.0 6929
6932 0 338333.56 167098.72 495480.0 -1.0 6930
6933 0 338312.2 166981.17 495420.0 -1.0 6932
6934 0 338312.2 166981.17 495360.0 -1.0 6933
6935 0 338312.2 166927.75 495300.0 -1.0 6934
6936 0 338258.78 166885.0 495240.0 -1.0 6935
6937 0 338258.78 166895.69 495180.0 -1.0 6936
6938 0 338354.94 166895.69 495120.0 -1.0 6937
6939 0 338312.2 166852.95 495060.0 -1.0 6938
6940 0 338237.4 166724.72 495000.0 -1.0 6939
6941 0 338237.4 166724.72 494940.0 -1.0 6940
6942 0 338472.5 166842.27 494880.0 -1.0 6941
6943 0 338288.38 166676.14 494760.0 -1.0 6942
6944 0 338190.16 166553.39 494700.0 -1.0 6943
6945 0 338419.06 168220.73 495420.0 -1.0 6931
6946 0 338301.53 168306.22 495360.0 -1.0 6945
6947 0 338258.78 168338.27 495300.0 -1.0 6946
6948 0 338183.97 168391.7 495240.0 -1.0 6947
6949 0 338130.53 168445.12 495180.0 -1.0 6948
6950 0 338077.12 168509.25 495120.0 -1.0 6949
6951 0 337970.25 168605.42 495060.0 -1.0 6950
6952 0 337938.2 168712.28 495000.0 -1.0 6951
6953 0 337959.56 168744.33 494940.0 -1.0 6952
6954 0 338130.53 168797.77 494880.0 -1.0 6953
6955 0 337970.25 168819.14 494760.0 -1.0 6954
6956 0 337991.62 168872.56 494700.0 -1.0 6955
6957 0 338002.3 169011.48 494640.0 -1.0 6956
6958 0 338013.0 169129.02 494580.0 -1.0 6957
6959 0 338066.44 169107.66 494520.0 -1.0 6958
6960 0 338141.22 169161.08 494400.0 -1.0 6959
6961 0 338312.2 169278.62 494340.0 -1.0 6960
6962 0 338162.6 169257.25 494280.0 -1.0 6961
6963 0 338194.66 169257.25 494220.0 -1.0 6962
6964 0 338194.66 169267.94 494160.0 -1.0 6963
6965 0 338130.53 169300.0 494100.0 -1.0 6964
6966 0 338013.0 169310.69 494040.0 -1.0 6965
6967 0 338280.16 169524.39 493980.0 -1.0 6966
6968 0 338290.84 169674.0 493920.0 -1.0 6967
6969 0 338280.16 169716.73 493860.0 -1.0 6968
6970 0 338258.78 169759.48 493800.0 -1.0 6969
6971 0 338236.1 169769.36 493740.0 -1.0 6970
6972 0 338211.53 169720.27 493680.0 -1.0 6971
6973 0 338186.97 169787.78 493620.0 -1.0 6972
6974 0 338193.12 169757.1 493560.0 -1.0 6973
6975 0 338193.12 169750.95 493500.0 -1.0 6974
6976 0 338174.72 169757.1 493440.0 -1.0 6975
6977 0 338119.47 169824.61 493380.0 -1.0 6976
6978 0 338131.75 169849.16 493320.0 -1.0 6977
6979 0 338119.47 169793.92 493260.0 -1.0 6978
6980 0 338082.66 169818.47 493200.0 -1.0 6979
6981 0 337978.3 169904.39 493140.0 -1.0 6980
6982 0 338002.88 169861.42 493080.0 -1.0 6981
6983 0 337978.3 169800.05 493020.0 -1.0 6982
6984 0 338199.25 169879.84 492960.0 -1.0 6983
6985 0 337929.22 169769.36 492900.0 -1.0 6984
6986 0 338021.28 169849.16 492840.0 -1.0 6985
6987 0 338027.4 169879.84 492780.0 -1.0 6986
6988 0 338021.28 169935.08 492720.0 -1.0 6987
6989 0 338094.94 169941.22 492660.0 -1.0 6988
6990 6 338064.25 169965.77 492600.0 -1.0 6989
6991 0 338190.16 166553.39 494640.0 -1.0 6944
6992 0 338190.16 166565.66 494580.0 -1.0 6991
6993 0 338141.06 166498.16 494520.0 -1.0 6992
6994 0 338091.97 166492.02 494400.0 -1.0 6993
6995 0 338024.44 166449.05 494340.0 -1.0 6994
6996 0 337932.4 166455.19 494280.0 -1.0 6995
6997 0 337864.88 166424.5 494220.0 -1.0 6996
6998 0 337864.88 166424.5 494160.0 -1.0 6997
6999 0 337840.34 166461.33 494100.0 -1.0 6998
7000 0 337515.06 166228.11 494040.0 -1.0 6999
7001 5 337785.1 166375.4 493980.0 -1.0 7000
7002 0 337815.78 166442.92 493920.0 -1.0 7001
7003 0 338110.38 166436.78 493980.0 -1.0 7001
7004 0 337791.22 166424.5 493860.0 -1.0 7002
7005 6 337785.1 166424.5 493800.0 -1.0 7004
7006 0 338220.84 166467.47 493920.0 -1.0 7003
7007 0 338196.3 166424.5 493860.0 -1.0 7006
7008 0 338202.44 166418.36 493800.0 -1.0 7007
7009 0 338165.62 166430.64 493740.0 -1.0 7008
7010 0 338177.88 166485.88 493680.0 -1.0 7009
7011 0 338134.94 166504.28 493620.0 -1.0 7010
7012 0 338141.06 166473.61 493560.0 -1.0 7011
7013 0 338165.62 166430.64 493500.0 -1.0 7012
7014 0 338165.62 166356.98 493440.0 -1.0 7013
7015 0 338165.62 166424.5 493380.0 -1.0 7014
7016 0 338196.3 166442.92 493320.0 -1.0 7015
7017 0 338171.75 166430.64 493260.0 -1.0 7016
7018 0 338202.44 166479.73 493200.0 -1.0 7017
7019 5 338159.47 166528.84 493140.0 -1.0 7018
7020 0 338196.3 166485.88 493080.0 -1.0 7019
7021 0 338104.25 166841.84 493140.0 -1.0 7019
7022 0 338174.34 166900.31 493080.0 -1.0 7021
7023 0 338190.16 166449.05 493020.0 -1.0 7020
7024 0 338417.25 166565.66 492960.0 -1.0 7023
7025 0 338184.03 166485.88 492900.0 -1.0 7024
7026 0 338214.72 166516.56 492840.0 -1.0 7025
7027 0 338165.62 166516.56 492780.0 -1.0 7026
7028 0 338165.62 166528.84 492720.0 -1.0 7027
7029 0 338190.16 166571.8 492660.0 -1.0 7028
7030 0 338159.47 166571.8 492600.0 -1.0 7029
7031 0 338208.56 166571.8 492540.0 -1.0 7030
7032 0 338251.53 166571.8 492480.0 -1.0 7031
7033 0 338202.44 166602.48 492420.0 -1.0 7032
7034 0 338227.0 166614.77 492360.0 -1.0 7033
7035 0 338202.44 166614.77 492300.0 -1.0 7034
7036 0 338165.62 166639.31 492240.0 -1.0 7035
7037 0 338184.03 166559.53 492180.0 -1.0 7036
7038 6 338190.16 166584.08 492120.0 -1.0 7037
7039 0 338131.38 166931.0 493020.0 -1.0 7022
7040 6 338376.88 167072.16 492960.0 -1.0 7039
7041 0 342446.75 148971.0 511380.0 -1.0 72
7042 0 342502.56 149101.23 511320.0 -1.0 7041
7043 5 342874.7 149296.58 511260.0 -1.0 7042
7044 0 343153.75 149798.92 511320.0 -1.0 7043
7045 0 343293.28 149808.22 511260.0 -1.0 7043
7046 0 343414.22 150022.19 511200.0 -1.0 7045
7047 0 343209.56 149798.92 511380.0 -1.0 7044
7048 0 343209.56 149798.92 511440.0 -1.0 7047
7049 6 343256.06 149845.44 511560.0 -1.0 7048
7050 0 343414.22 150245.44 511140.0 -1.0 7046
7051 0 343479.34 150291.95 511080.0 -1.0 7050
7052 0 343442.12 150329.17 511020.0 -1.0 7051
7053 0 343507.25 150412.89 510960.0 -1.0 7052
7054 0 343507.25 150412.89 510900.0 -1.0 7053
7055 0 343618.88 150496.61 510840.0 -1.0 7054
7056 0 343665.38 150598.94 510780.0 -1.0 7055
7057 6 343860.75 150757.08 510720.0 -1.0 7056
7058 5 341935.12 146617.45 512160.0 -1.0 89
7059 0 341981.62 146505.83 512100.0 -1.0 7058
7060 0 342000.25 146505.83 512220.0 -1.0 7058
7061 6 342046.75 146468.61 512040.0 -1.0 7059
7062 0 342037.44 146412.8 512280.0 -1.0 7060
7063 0 342083.97 146394.19 512340.0 -1.0 7062
7064 6 342074.66 146431.4 512400.0 -1.0 7063
7065 0 343572.38 146422.11 512340.0 -1.0 92
7066 6 343665.38 146403.5 512280.0 -1.0 7065
7067 0 348065.5 148487.27 511320.0 -1.0 6730
7068 0 348195.72 148505.88 511260.0 -1.0 7067
7069 5 348186.4 148468.66 511200.0 -1.0 7068
7070 0 348325.97 148394.23 511140.0 -1.0 7069
7071 0 348084.1 148636.11 511200.0 -1.0 7069
7072 0 348381.78 148273.31 511080.0 -1.0 7070
7073 0 348391.06 148254.7 511020.0 -1.0 7072
7074 0 348446.88 148161.67 510960.0 -1.0 7073
7075 0 348437.6 148143.08 510900.0 -1.0 7074
7076 6 348484.1 148133.77 510840.0 -1.0 7075
7077 0 348121.3 148682.61 511140.0 -1.0 7071
7078 0 348205.03 148766.34 511080.0 -1.0 7077
7079 0 348167.8 148840.77 511020.0 -1.0 7078
7080 0 348298.06 148989.6 510960.0 -1.0 7079
7081 0 348344.56 149101.23 510900.0 -1.0 7080
7082 0 348344.56 149166.34 510840.0 -1.0 7081
7083 0 348353.88 149184.95 510780.0 -1.0 7082
7084 0 348437.6 149231.47 510720.0 -1.0 7083
7085 0 348446.88 149240.77 510660.0 -1.0 7084
7086 0 348409.7 149333.8 510600.0 -1.0 7085
7087 0 348428.28 149389.61 510540.0 -1.0 7086
7088 0 348493.4 149473.33 510480.0 -1.0 7087
7089 0 348744.56 149659.39 510420.0 -1.0 7088
7090 0 348912.0 149733.8 510360.0 -1.0 7089
7091 0 348809.7 149631.47 510300.0 -1.0 7090
7092 0 348884.1 149780.31 510240.0 -1.0 7091
7093 0 348828.28 149612.88 510180.0 -1.0 7092
7094 0 348865.5 149752.4 510120.0 -1.0 7093
7095 0 348781.78 149696.6 510060.0 -1.0 7094
7096 0 348802.53 149813.34 510000.0 -1.0 7095
7097 0 348867.3 149732.36 509940.0 -1.0 7096
7098 0 348867.3 149732.36 509880.0 -1.0 7097
7099 0 348924.0 149740.45 509820.0 -1.0 7098
7100 0 348907.8 149716.16 509760.0 -1.0 7099
7101 0 348915.9 149805.25 509700.0 -1.0 7100
7102 0 348843.0 149870.03 509640.0 -1.0 7101
7103 0 348859.22 150048.19 509580.0 -1.0 7102
7104 0 348810.62 150169.67 509520.0 -1.0 7103
7105 0 348843.0 150347.83 509460.0 -1.0 7104
7106 0 348859.22 150396.42 509400.0 -1.0 7105
7107 0 348875.4 150412.62 509340.0 -1.0 7106
7108 0 348867.3 150453.11 509280.0 -1.0 7107
7109 0 348899.7 150501.7 509220.0 -1.0 7108
7110 0 348972.6 150509.8 509160.0 -1.0 7109
7111 0 348988.78 150550.3 509100.0 -1.0 7110
7112 0 349013.1 150615.08 509040.0 -1.0 7111
7113 0 349134.56 150777.05 508980.0 -1.0 7112
7114 0 349134.56 150785.14 508920.0 -1.0 7113
7115 0 349061.66 150777.05 508860.0 -1.0 7114
7116 0 349077.88 150890.42 508800.0 -1.0 7115
7117 0 349004.97 150841.83 508740.0 -1.0 7116
7118 0 349061.66 151060.48 508680.0 -1.0 7117
7119 0 348851.12 151230.55 508560.0 -1.0 7118
7120 0 348413.8 150955.2 508500.0 -1.0 7119
7121 0 348964.5 151198.16 508440.0 -1.0 7120
7122 0 349045.47 151352.03 508320.0 -1.0 7121
7123 5 349126.47 151319.62 508260.0 -1.0 7122
7124 0 349628.56 151392.52 508260.0 -1.0 7123
7125 0 349118.34 151303.44 508200.0 -1.0 7123
7126 0 349750.03 151400.61 508320.0 -1.0 7124
7127 0 349831.0 151465.4 508440.0 -1.0 7126
7128 0 349426.1 151303.44 508500.0 -1.0 7127
7129 0 349912.0 151643.56 508560.0 -1.0 7128
7130 6 349863.4 151522.1 508620.0 -1.0 7129
7131 0 348972.6 151117.17 508140.0 -1.0 7125
7132 0 349118.34 151206.25 508080.0 -1.0 7131
7133 0 348535.28 150671.77 508020.0 -1.0 7132
7134 0 348948.28 150979.5 507960.0 -1.0 7133
7135 0 348972.6 150890.42 507900.0 -1.0 7134
7136 0 348980.7 150882.33 507840.0 -1.0 7135
7137 0 349077.88 150801.34 507780.0 -1.0 7136
7138 0 349110.25 150728.45 507720.0 -1.0 7137
7139 6 349247.94 150736.55 507660.0 -1.0 7138
7140 0 344887.47 146238.73 513060.0 -1.0 103
7141 0 344847.6 146258.67 513120.0 -1.0 7140
7142 0 344797.75 146308.52 513180.0 -1.0 7141
7143 0 344847.6 146288.58 513240.0 -1.0 7142
7144 0 344598.34 146298.55 513300.0 -1.0 7143
7145 0 344598.34 146308.52 513360.0 -1.0 7144
7146 0 344558.44 146368.34 513420.0 -1.0 7145
7147 0 344548.47 146298.55 513480.0 -1.0 7146
7148 0 344498.62 146338.44 513540.0 -1.0 7147
7149 0 344398.94 146308.52 513600.0 -1.0 7148
7150 6 344448.78 146398.25 513660.0 -1.0 7149
7151 0 340697.2 144686.97 512640.0 -1.0 123
7152 0 340368.16 144557.36 512580.0 -1.0 7151
7153 0 340826.8 144657.06 512520.0 -1.0 7152
7154 0 340856.72 144597.23 512460.0 -1.0 7153
7155 6 340876.66 144457.66 512400.0 -1.0 7154
7156 0 338962.38 144756.77 513060.0 -1.0 129
7157 0 338992.28 144657.06 513120.0 -1.0 7156
7158 0 339022.2 144517.47 513180.0 -1.0 7157
7159 0 339062.06 144437.72 513240.0 -1.0 7158
7160 0 339072.03 144447.69 513300.0 -1.0 7159
7161 0 339181.72 144387.86 513360.0 -1.0 7160
7162 0 339411.03 144347.98 513420.0 -1.0 7161
7163 0 339510.72 144208.4 513480.0 -1.0 7162
7164 0 339740.03 144098.73 513540.0 -1.0 7163
7165 0 339670.25 144048.88 513600.0 -1.0 7164
7166 0 339670.25 144048.88 513660.0 -1.0 7165
7167 0 339660.28 143849.47 513720.0 -1.0 7166
7168 0 339530.7 143899.33 513780.0 -1.0 7167
7169 0 339480.8 143809.6 513840.0 -1.0 7168
7170 0 339421.0 143679.98 513900.0 -1.0 7169
7171 0 339371.16 143650.06 513960.0 -1.0 7170
7172 0 339291.38 143620.16 514020.0 -1.0 7171
7173 0 339391.1 143470.61 514080.0 -1.0 7172
7174 0 339391.1 143470.61 514140.0 -1.0 7173
7175 0 339421.0 143390.84 514200.0 -1.0 7174
7176 0 339421.0 143390.84 514260.0 -1.0 7175
7177 0 339411.03 143301.11 514320.0 -1.0 7176
7178 0 339520.7 143201.4 514380.0 -1.0 7177
7179 5 339480.8 143081.77 514440.0 -1.0 7178
7180 0 340198.7 143490.55 514500.0 -1.0 7179
7181 0 339281.4 142882.36 514500.0 -1.0 7179
7182 0 338982.3 141955.14 514560.0 -1.0 7181
7183 0 338912.53 141835.48 514620.0 -1.0 7182
7184 0 338902.56 141735.8 514680.0 -1.0 7183
7185 0 340258.5 143450.67 514560.0 -1.0 7180
7186 0 340368.16 143430.72 514620.0 -1.0 7185
7187 0 340845.2 143564.92 514680.0 -1.0 7186
7188 0 338902.56 141695.9 514740.0 -1.0 7184
7189 0 338862.66 141516.44 514800.0 -1.0 7188
7190 0 338772.94 140659.0 514800.0 -1.0 7189
7191 0 338992.28 139323.0 514800.0 -1.0 7190
7192 0 339361.2 138306.03 514860.0 -1.0 7191
7193 0 339780.22 137285.36 514860.0 -1.0 7192
7194 0 339740.03 137328.95 514920.0 -1.0 7193
7195 0 339783.56 137317.92 514980.0 -1.0 7194
7196 0 339819.8 137209.31 515040.0 -1.0 7195
7197 0 339829.78 137069.73 515100.0 -1.0 7196
7198 0 339939.44 136730.75 515160.0 -1.0 7197
7199 0 339909.53 136421.67 515220.0 -1.0 7198
7200 0 339979.34 135863.34 515280.0 -1.0 7199
7201 0 339959.4 135145.48 515340.0 -1.0 7200
7202 0 340138.84 134746.67 515400.0 -1.0 7201
7203 0 339989.3 134347.86 515460.0 -1.0 7202
7204 0 340198.7 134367.81 515520.0 -1.0 7203
7205 0 340188.72 134347.86 515580.0 -1.0 7204
7206 0 340208.66 134307.98 515640.0 -1.0 7205
7207 0 339859.7 134208.28 515700.0 -1.0 7206
7208 0 340168.75 134228.22 515760.0 -1.0 7207
7209 0 339929.47 134088.64 515820.0 -1.0 7208
7210 0 340158.78 133889.23 515880.0 -1.0 7209
7211 0 340158.78 133829.42 515940.0 -1.0 7210
7212 0 340148.8 133769.6 516000.0 -1.0 7211
7213 0 340118.9 133739.69 516060.0 -1.0 7212
7214 0 340069.06 133649.95 516120.0 -1.0 7213
7215 0 340049.12 133490.42 516180.0 -1.0 7214
7216 0 340069.06 133320.94 516240.0 -1.0 7215
7217 0 340029.2 133261.11 516300.0 -1.0 7216
7218 0 339959.4 133051.73 516360.0 -1.0 7217
7219 0 339979.34 133021.83 516420.0 -1.0 7218
7220 0 339989.3 133001.89 516480.0 -1.0 7219
7221 0 340138.84 132932.1 516540.0 -1.0 7220
7222 0 339999.28 132832.39 516600.0 -1.0 7221
7223 0 340268.47 132842.36 516660.0 -1.0 7222
7224 0 340118.9 132692.81 516720.0 -1.0 7223
7225 0 340188.72 132692.81 516780.0 -1.0 7224
7226 0 340198.7 132632.98 516840.0 -1.0 7225
7227 0 340348.22 131984.92 516900.0 -1.0 7226
7228 0 340408.06 131596.1 516960.0 -1.0 7227
7229 0 340447.94 131406.66 517020.0 -1.0 7228
7230 0 340687.22 130808.445 517080.0 -1.0 7229
7231 0 340836.78 130549.22 517140.0 -1.0 7230
7232 0 340936.47 130299.96 517200.0 -1.0 7231
7233 0 341086.03 130160.38 517260.0 -1.0 7232
7234 0 341385.12 129532.26 517320.0 -1.0 7233
7235 0 341484.84 129462.47 517380.0 -1.0 7234
7236 0 341773.97 129073.625 517440.0 -1.0 7235
7237 0 341853.72 128644.91 517500.0 -1.0 7236
7238 0 342142.88 127617.98 517500.0 -1.0 7237
7239 5 343429.03 126501.31 517500.0 -1.0 7238
7240 0 344087.06 125833.31 517560.0 -1.0 7239
7241 0 343439.0 126491.34 517560.0 -1.0 7239
7242 0 344196.72 125045.664 517620.0 -1.0 7240
7243 0 344406.1 124846.26 517680.0 -1.0 7242
7244 0 344406.1 124846.26 517740.0 -1.0 7243
7245 0 344436.0 124696.71 517800.0 -1.0 7244
7246 0 343439.0 126491.34 517620.0 -1.0 7241
7247 0 343399.12 126431.52 517680.0 -1.0 7246
7248 0 343399.12 126431.52 517740.0 -1.0 7247
7249 0 343399.12 126431.52 517800.0 -1.0 7248
7250 0 343339.28 126421.555 517860.0 -1.0 7249
7251 6 343329.3 126361.734 517920.0 -1.0 7250
7252 0 344416.06 124597.01 517860.0 -1.0 7245
7253 0 344436.0 124347.75 517920.0 -1.0 7252
7254 0 344475.9 124208.164 517980.0 -1.0 7253
7255 0 344535.72 124068.586 518040.0 -1.0 7254
7256 0 344575.6 123909.06 518100.0 -1.0 7255
7257 0 344745.1 123560.1 518160.0 -1.0 7256
7258 0 344745.1 123400.58 518220.0 -1.0 7257
7259 0 344735.12 123280.94 518280.0 -1.0 7258
7260 0 344924.56 123221.12 518340.0 -1.0 7259
7261 0 344864.72 123071.56 518400.0 -1.0 7260
7262 0 344974.4 123011.74 518460.0 -1.0 7261
7263 0 345114.0 122892.1 518520.0 -1.0 7262
7264 0 345233.62 122802.37 518580.0 -1.0 7263
7265 0 345233.62 122752.516 518640.0 -1.0 7264
7266 0 345223.66 122622.91 518700.0 -1.0 7265
7267 0 345283.47 122423.5 518760.0 -1.0 7266
7268 0 345413.1 122174.24 518820.0 -1.0 7267
7269 0 345462.94 122134.37 518880.0 -1.0 7268
7270 0 345472.9 122044.63 518940.0 -1.0 7269
7271 0 345462.94 121984.81 519000.0 -1.0 7270
7272 0 345482.88 121974.84 519060.0 -1.0 7271
7273 0 345901.62 121426.48 519120.0 -1.0 7272
7274 0 346489.88 121336.75 519180.0 -1.0 7273
7275 5 347237.66 121635.85 519180.0 -1.0 7274
7276 0 348533.78 121785.41 519180.0 -1.0 7275
7277 0 347795.97 122084.516 519240.0 -1.0 7275
7278 0 348972.47 121745.52 519120.0 -1.0 7276
7279 5 347945.53 121944.93 519300.0 -1.0 7277
7280 0 348184.8 122393.59 519360.0 -1.0 7279
7281 0 348354.3 123350.73 519360.0 -1.0 7279
7282 0 348513.8 123929.0 519360.0 -1.0 7280
7283 0 348444.03 123759.51 519420.0 -1.0 7282
7284 6 348444.03 123759.51 519480.0 -1.0 7283
7285 0 348354.3 123599.984 519300.0 -1.0 7281
7286 0 348334.38 123679.75 519240.0 -1.0 7285
7287 0 348424.1 123879.15 519180.0 -1.0 7286
7288 0 348613.53 124048.64 519120.0 -1.0 7287
7289 0 348613.53 124058.62 519060.0 -1.0 7288
7290 0 348673.34 124208.164 519000.0 -1.0 7289
7291 0 348473.94 124467.39 518940.0 -1.0 7290
7292 0 348424.1 124666.8 518880.0 -1.0 7291
7293 0 348434.06 125005.78 518820.0 -1.0 7292
7294 0 348503.84 125334.805 518820.0 -1.0 7293
7295 0 348573.66 125155.336 518760.0 -1.0 7294
7296 0 348513.8 125613.97 518700.0 -1.0 7295
7297 5 348793.0 126142.39 518700.0 -1.0 7296
7298 0 348902.66 126361.734 518760.0 -1.0 7297
7299 0 348842.84 126192.24 518640.0 -1.0 7297
7300 0 348992.4 126780.484 518820.0 -1.0 7298
7301 0 349042.25 127308.9 518820.0 -1.0 7300
7302 0 349062.2 127388.664 518880.0 -1.0 7301
7303 0 349052.22 127288.96 518940.0 -1.0 7302
7304 0 349062.2 127129.44 519000.0 -1.0 7303
7305 0 349042.25 127079.586 519060.0 -1.0 7304
7306 6 349032.28 127049.68 519120.0 -1.0 7305
7307 0 348852.8 126192.24 518580.0 -1.0 7299
7308 0 348922.6 126192.24 518520.0 -1.0 7307
7309 0 348902.66 126232.12 518460.0 -1.0 7308
7310 6 348932.56 126192.24 518400.0 -1.0 7309
7311 0 349371.25 121805.35 519060.0 -1.0 7278
7312 0 350009.34 121815.32 519060.0 -1.0 7311
7313 0 350468.0 121865.17 519180.0 -1.0 7312
7314 5 352292.53 122343.74 519180.0 -1.0 7313
7315 0 352651.47 122822.31 519180.0 -1.0 7314
7316 0 353289.56 121665.766 519180.0 -1.0 7314
7317 5 354356.38 121117.41 519180.0 -1.0 7316
7318 0 354605.62 121097.46 519120.0 -1.0 7317
7319 0 355243.72 121047.61 519180.0 -1.0 7317
7320 0 356609.62 120060.56 519180.0 -1.0 7319
7321 5 357566.78 119581.99 519180.0 -1.0 7320
7322 0 357586.72 119512.2 519240.0 -1.0 7321
7323 0 357646.53 119542.11 519120.0 -1.0 7321
7324 0 354585.7 121167.26 519060.0 -1.0 7318
7325 0 354585.7 121167.26 519000.0 -1.0 7324
7326 0 354585.7 121167.26 518940.0 -1.0 7325
7327 0 354555.78 121197.164 518880.0 -1.0 7326
7328 6 354555.78 121197.164 518820.0 -1.0 7327
7329 0 352887.38 122831.28 519120.0 -1.0 7315
7330 0 357591.44 119467.48 519300.0 -1.0 7322
7331 0 357636.56 119601.93 519060.0 -1.0 7323
7332 0 357646.53 119611.91 519000.0 -1.0 7331
7333 0 357626.6 119641.81 518940.0 -1.0 7332
7334 0 357626.6 119641.81 518880.0 -1.0 7333
7335 0 357546.84 119651.78 518820.0 -1.0 7334
7336 0 357546.84 119651.78 518760.0 -1.0 7335
7337 0 357656.5 119631.84 518700.0 -1.0 7336
7338 0 357766.2 119621.875 518640.0 -1.0 7337
7339 0 357835.97 119651.78 518580.0 -1.0 7338
7340 0 357845.94 119621.875 518520.0 -1.0 7339
7341 0 357935.66 119591.96 518460.0 -1.0 7340
7342 0 358015.44 119482.29 518400.0 -1.0 7341
7343 0 358045.34 119432.44 518340.0 -1.0 7342
7344 0 358194.9 119342.71 518280.0 -1.0 7343
7345 0 358334.47 119282.88 518220.0 -1.0 7344
7346 0 358484.03 119223.06 518160.0 -1.0 7345
7347 0 358474.06 119163.24 518100.0 -1.0 7346
7348 0 358573.75 119342.71 518040.0 -1.0 7347
7349 0 358573.75 119292.86 517980.0 -1.0 7348
7350 5 358743.25 119292.86 517920.0 -1.0 7349
7351 0 358424.22 119821.27 517860.0 -1.0 7350
7352 0 359610.66 119492.26 517920.0 -1.0 7350
7353 0 360029.4 119572.02 517860.0 -1.0 7352
7354 0 360019.44 119601.93 517800.0 -1.0 7353
7355 0 360109.2 119621.875 517740.0 -1.0 7354
7356 0 360109.2 119621.875 517680.0 -1.0 7355
7357 0 360378.38 119691.664 517620.0 -1.0 7356
7358 0 358434.2 119811.305 517800.0 -1.0 7351
7359 0 358454.12 119831.25 517740.0 -1.0 7358
7360 0 358494.0 119831.25 517680.0 -1.0 7359
7361 0 358503.97 119821.27 517620.0 -1.0 7360
7362 0 358603.7 119881.1 517560.0 -1.0 7361
7363 0 358633.6 119841.22 517500.0 -1.0 7362
7364 0 358693.4 119871.125 517440.0 -1.0 7363
7365 0 358643.56 119891.07 517380.0 -1.0 7364
7366 6 358743.25 119990.77 517320.0 -1.0 7365
7367 0 360458.12 119711.6 517560.0 -1.0 7357
7368 0 360517.97 119671.73 517500.0 -1.0 7367
7369 0 360567.8 119641.81 517440.0 -1.0 7368
7370 0 360697.4 119671.73 517380.0 -1.0 7369
7371 5 360807.1 119581.99 517320.0 -1.0 7370
7372 0 360817.06 119581.99 517260.0 -1.0 7371
7373 0 361335.5 119103.42 517320.0 -1.0 7371
7374 0 360846.97 119591.96 517200.0 -1.0 7372
7375 0 360772.1 119716.6 517140.0 -1.0 7374
7376 0 361415.28 118804.31 517260.0 -1.0 7373
7377 0 361395.34 118714.586 517200.0 -1.0 7376
7378 0 361395.34 118714.586 517140.0 -1.0 7377
7379 0 361485.06 118644.79 517080.0 -1.0 7378
7380 0 361584.78 118465.33 517020.0 -1.0 7379
7381 0 361654.56 118345.69 516960.0 -1.0 7380
7382 0 361724.34 118285.87 516900.0 -1.0 7381
7383 0 361744.28 118295.836 516840.0 -1.0 7382
7384 0 361774.2 118226.05 516780.0 -1.0 7383
7385 0 361784.16 118275.9 516720.0 -1.0 7384
7386 0 361834.03 118335.72 516660.0 -1.0 7385
7387 0 361734.3 118305.805 516600.0 -1.0 7386
7388 0 361754.25 118255.95 516540.0 -1.0 7387
7389 0 361704.4 118325.75 516480.0 -1.0 7388
7390 0 361724.34 118345.69 516420.0 -1.0 7389
7391 0 361764.22 118385.57 516360.0 -1.0 7390
7392 0 361764.22 118385.57 516300.0 -1.0 7391
7393 0 361744.28 118395.54 516240.0 -1.0 7392
7394 0 361764.22 118495.24 516180.0 -1.0 7393
7395 0 361724.34 118495.24 516120.0 -1.0 7394
7396 0 361714.38 118515.18 516060.0 -1.0 7395
7397 0 361704.4 118515.18 516000.0 -1.0 7396
7398 0 361724.34 118584.97 515940.0 -1.0 7397
7399 0 362143.1 118963.836 515940.0 -1.0 7398
7400 0 362751.28 119372.62 515940.0 -1.0 7399
7401 5 363020.47 119701.63 515880.0 -1.0 7400
7402 0 362970.62 119821.27 515820.0 -1.0 7401
7403 0 363339.53 119911.01 515940.0 -1.0 7401
7404 0 363030.44 119831.25 515760.0 -1.0 7402
7405 0 363020.47 119881.1 515700.0 -1.0 7404
7406 0 363140.12 119781.4 515640.0 -1.0 7405
7407 0 363080.3 119671.73 515580.0 -1.0 7406
7408 0 363020.47 119591.96 515520.0 -1.0 7407
7409 0 362631.62 119332.734 515460.0 -1.0 7408
7410 6 362701.44 119272.914 515400.0 -1.0 7409
7411 0 363339.53 119911.01 516000.0 -1.0 7403
7412 0 363189.97 119940.92 516060.0 -1.0 7411
7413 0 363269.72 120050.59 516120.0 -1.0 7412
7414 0 363329.56 120170.234 516180.0 -1.0 7413
7415 0 363309.62 120130.35 516240.0 -1.0 7414
7416 0 363459.16 120459.37 516300.0 -1.0 7415
7417 0 363538.94 120718.59 516360.0 -1.0 7416
7418 0 363997.56 121256.984 516360.0 -1.0 7417
7419 0 364067.34 121556.09 516420.0 -1.0 7418
7420 0 364097.25 121586.0 516480.0 -1.0 7419
7421 0 364476.12 121974.84 516540.0 -1.0 7420
7422 0 364685.5 122373.65 516600.0 -1.0 7421
7423 0 364855.0 122931.984 516600.0 -1.0 7422
7424 0 365064.38 123310.85 516660.0 -1.0 7423
7425 0 364964.66 123380.64 516720.0 -1.0 7424
7426 0 365014.53 123590.016 516780.0 -1.0 7425
7427 0 365024.5 123749.54 516840.0 -1.0 7426
7428 0 365064.38 123729.6 516900.0 -1.0 7427
7429 0 365064.38 123789.42 516960.0 -1.0 7428
7430 0 365144.12 124666.8 517020.0 -1.0 7429
7431 0 365223.9 124856.234 517080.0 -1.0 7430
7432 0 365164.06 124766.5 517140.0 -1.0 7431
7433 0 365154.1 124896.11 517200.0 -1.0 7432
7434 0 365203.94 124975.875 517260.0 -1.0 7433
7435 0 365193.97 125085.55 517320.0 -1.0 7434
7436 0 365174.03 125025.73 517380.0 -1.0 7435
7437 0 365174.03 125005.78 517440.0 -1.0 7436
7438 0 365104.25 125055.63 517500.0 -1.0 7437
7439 0 365094.28 125055.63 517560.0 -1.0 7438
7440 0 365004.56 125075.58 517620.0 -1.0 7439
7441 0 364964.66 125135.4 517680.0 -1.0 7440
7442 0 365004.56 125115.45 517740.0 -1.0 7441
7443 6 364974.62 125155.336 517800.0 -1.0 7442
7444 0 360802.0 119686.69 517080.0 -1.0 7375
7445 6 360772.1 119636.836 517020.0 -1.0 7444
7446 0 357487.78 119293.53 519360.0 -1.0 7330
7447 0 357536.88 119342.63 519420.0 -1.0 7446
7448 0 357573.7 119379.45 519480.0 -1.0 7447
7449 0 357573.7 119293.53 519540.0 -1.0 7448
7450 0 357635.06 119170.79 519660.0 -1.0 7449
7451 0 357635.06 119109.414 519720.0 -1.0 7450
7452 0 357806.9 119023.49 519780.0 -1.0 7451
7453 0 357794.66 118949.836 519840.0 -1.0 7452
7454 0 357794.66 118949.836 519900.0 -1.0 7453
7455 0 357794.66 118949.836 519960.0 -1.0 7454
7456 0 357819.2 118839.37 520020.0 -1.0 7455
7457 0 357819.2 118839.37 520080.0 -1.0 7456
7458 0 357831.47 118704.34 520140.0 -1.0 7457
7459 0 357892.84 118777.99 520200.0 -1.0 7458
7460 0 358027.88 118741.17 520260.0 -1.0 7459
7461 0 358162.88 118814.82 520320.0 -1.0 7460
7462 0 358113.78 118790.266 520380.0 -1.0 7461
7463 0 357856.03 118777.99 520440.0 -1.0 7462
7464 0 358126.06 118900.74 520500.0 -1.0 7463
7465 0 358261.1 118900.74 520560.0 -1.0 7464
7466 0 358261.1 118900.74 520620.0 -1.0 7465
7467 0 358248.8 118900.74 520680.0 -1.0 7466
7468 0 358224.25 118913.016 520740.0 -1.0 7467
7469 0 358236.53 119072.586 520800.0 -1.0 7468
7470 0 358297.9 119048.04 520860.0 -1.0 7469
7471 0 358273.34 118974.39 520920.0 -1.0 7470
7472 0 358347.0 119072.586 520980.0 -1.0 7471
7473 0 358285.62 119146.234 521040.0 -1.0 7472
7474 0 358347.0 119121.69 521100.0 -1.0 7473
7475 0 358408.38 119121.69 521160.0 -1.0 7474
7476 0 358506.6 119183.06 521280.0 -1.0 7475
7477 0 358482.03 119195.336 521340.0 -1.0 7476
7478 0 358432.94 119268.984 521400.0 -1.0 7477
7479 0 358359.28 119354.91 521460.0 -1.0 7478
7480 0 358383.84 119465.38 521520.0 -1.0 7479
7481 0 358408.38 119453.1 521580.0 -1.0 7480
7482 0 358482.03 119551.305 521640.0 -1.0 7481
7483 0 358482.03 119551.305 521700.0 -1.0 7482
7484 0 358518.84 119612.68 521760.0 -1.0 7483
7485 0 358518.84 119612.68 521820.0 -1.0 7484
7486 0 358494.3 119723.15 521880.0 -1.0 7485
7487 0 358531.12 119735.42 521940.0 -1.0 7486
7488 0 358457.47 119833.625 522000.0 -1.0 7487
7489 0 358457.47 119870.445 522060.0 -1.0 7488
7490 0 358457.47 119993.195 522120.0 -1.0 7489
7491 0 358408.38 120005.47 522180.0 -1.0 7490
7492 0 358445.22 120005.47 522240.0 -1.0 7491
7493 0 358383.84 119968.65 522300.0 -1.0 7492
7494 0 358261.1 119993.195 522360.0 -1.0 7493
7495 0 358273.34 120066.84 522420.0 -1.0 7494
7496 0 358236.53 119968.65 522480.0 -1.0 7495
7497 0 358347.0 119858.17 522540.0 -1.0 7496
7498 0 358334.72 119858.17 522600.0 -1.0 7497
7499 0 358347.0 119821.35 522660.0 -1.0 7498
7500 0 358333.3 119787.73 522720.0 -1.0 7499
7501 0 358280.7 119728.52 522780.0 -1.0 7500
7502 0 358300.4 119689.055 522840.0 -1.0 7501
7503 0 358162.28 119629.85 522900.0 -1.0 7502
7504 0 358221.47 119636.43 522960.0 -1.0 7503
7505 0 358182.0 119577.234 523020.0 -1.0 7504
7506 0 358109.66 119590.39 523080.0 -1.0 7505
7507 0 358030.72 119511.45 523140.0 -1.0 7506
7508 0 357984.66 119478.56 523200.0 -1.0 7507
7509 0 357978.1 119471.984 523260.0 -1.0 7508
7510 0 357918.9 119419.36 523320.0 -1.0 7509
7511 0 357951.78 119399.625 523380.0 -1.0 7510
7512 0 357905.75 119333.85 523440.0 -1.0 7511
7513 0 357918.9 119353.586 523500.0 -1.0 7512
7514 0 357918.9 119307.54 523560.0 -1.0 7513
7515 0 357839.97 119314.12 523620.0 -1.0 7514
7516 0 357800.5 119347.01 523680.0 -1.0 7515
7517 0 357807.06 119393.05 523740.0 -1.0 7516
7518 0 357747.88 119333.85 523800.0 -1.0 7517
7519 0 357761.03 119373.32 523860.0 -1.0 7518
7520 0 357655.78 119287.805 523920.0 -1.0 7519
7521 0 357741.28 119314.12 523980.0 -1.0 7520
7522 0 357721.56 119222.02 524040.0 -1.0 7521
7523 0 357682.1 119175.984 524100.0 -1.0 7522
7524 0 357668.94 119156.25 524160.0 -1.0 7523
7525 0 357596.56 119182.555 524220.0 -1.0 7524
7526 0 357570.25 119149.67 524280.0 -1.0 7525
7527 0 357590.0 119149.67 524340.0 -1.0 7526
7528 0 357583.4 119090.47 524400.0 -1.0 7527
7529 0 357603.16 119044.42 524460.0 -1.0 7528
7530 0 357550.53 119024.69 524520.0 -1.0 7529
7531 0 357563.7 119024.69 524580.0 -1.0 7530
7532 0 357471.6 118866.82 524640.0 -1.0 7531
7533 0 357550.53 118768.15 524700.0 -1.0 7532
7534 0 357451.88 118708.95 524760.0 -1.0 7533
7535 0 357445.28 118577.39 524820.0 -1.0 7534
7536 0 357346.62 118485.305 524880.0 -1.0 7535
7537 0 357313.72 118399.79 524940.0 -1.0 7536
7538 0 357280.84 118399.79 525000.0 -1.0 7537
7539 0 357175.6 118235.34 525060.0 -1.0 7538
7540 0 357129.53 118130.09 525120.0 -1.0 7539
7541 0 356991.4 118057.74 525180.0 -1.0 7540
7542 0 356846.7 117630.18 525240.0 -1.0 7541
7543 0 356833.53 117498.62 525300.0 -1.0 7542
7544 0 356767.75 117386.8 525360.0 -1.0 7543
7545 0 356563.84 117169.73 525420.0 -1.0 7544
7546 0 355965.25 116781.63 525420.0 -1.0 7545
7547 5 355478.5 116215.93 525420.0 -1.0 7546
7548 0 355287.75 115867.305 525360.0 -1.0 7547
7549 0 355478.5 116261.98 525480.0 -1.0 7547
7550 5 355268.0 116077.8 525300.0 -1.0 7548
7551 0 355487.88 116429.78 525240.0 -1.0 7550
7552 0 354797.2 114607.71 525300.0 -1.0 7550
7553 0 355504.8 116261.98 525540.0 -1.0 7549
7554 0 355557.44 116288.29 525660.0 -1.0 7553
7555 0 355550.84 116163.31 525840.0 -1.0 7554
7556 0 355557.44 116077.8 525900.0 -1.0 7555
7557 0 355544.28 115939.664 525960.0 -1.0 7556
7558 6 355544.28 115926.51 526020.0 -1.0 7557
7559 0 354363.06 113594.71 525300.0 -1.0 7552
7560 0 354330.66 113410.67 525240.0 -1.0 7559
7561 0 355461.56 116390.31 525180.0 -1.0 7551
7562 0 355461.56 116410.05 525120.0 -1.0 7561
7563 0 355533.9 116436.36 525060.0 -1.0 7562
7564 0 355520.75 116410.05 525000.0 -1.0 7563
7565 6 355547.06 116317.96 524940.0 -1.0 7564
7566 0 354291.2 113265.95 525180.0 -1.0 7560
7567 0 354021.5 112476.61 525180.0 -1.0 7566
7568 0 353962.28 112338.48 525060.0 -1.0 7567
7569 0 353541.3 111496.51 525060.0 -1.0 7568
7570 0 353580.78 111443.88 525000.0 -1.0 7569
7571 0 353580.78 111443.88 524940.0 -1.0 7570
7572 0 353580.78 111463.62 524880.0 -1.0 7571
7573 6 353580.78 111463.62 524820.0 -1.0 7572
7574 0 353118.22 123110.77 519060.0 -1.0 7329
7575 0 353308.56 123322.27 519060.0 -1.0 7574
7576 0 353273.3 123357.52 519000.0 -1.0 7575
7577 0 353393.16 123815.77 518940.0 -1.0 7576
7578 0 353498.9 123999.07 518880.0 -1.0 7577
7579 0 353562.38 124048.42 518820.0 -1.0 7578
7580 0 353590.56 124125.97 518760.0 -1.0 7579
7581 5 353710.4 124407.97 518700.0 -1.0 7580
7582 0 353971.25 124548.97 518700.0 -1.0 7581
7583 6 353400.22 124563.07 518700.0 -1.0 7581
7584 0 354027.66 124626.52 518640.0 -1.0 7582
7585 0 354119.3 124711.12 518580.0 -1.0 7584
7586 0 354196.88 124718.17 518520.0 -1.0 7585
7587 0 354725.62 124880.32 518460.0 -1.0 7586
7588 0 354753.8 124936.72 518400.0 -1.0 7587
7589 0 354803.16 124936.72 518340.0 -1.0 7588
7590 0 354753.8 125000.17 518280.0 -1.0 7589
7591 0 354711.5 124936.72 518220.0 -1.0 7590
7592 6 354711.5 124894.42 518160.0 -1.0 7591
7593 0 341014.38 143621.33 514740.0 -1.0 7187
7594 0 341380.97 143571.97 514800.0 -1.0 7593
7595 0 342533.22 143857.31 514800.0 -1.0 7594
7596 0 342752.56 143877.27 514860.0 -1.0 7595
7597 0 342991.84 143927.11 514920.0 -1.0 7596
7598 0 343271.03 143996.9 514980.0 -1.0 7597
7599 0 343809.4 144226.22 515040.0 -1.0 7598
7600 0 344018.78 144365.8 515100.0 -1.0 7599
7601 5 344367.53 144462.25 515160.0 -1.0 7600
7602 0 344936.03 144315.95 515100.0 -1.0 7601
7603 0 344367.75 144515.34 515220.0 -1.0 7601
7604 0 345205.25 144345.86 515100.0 -1.0 7602
7605 6 345354.78 144365.8 515040.0 -1.0 7604
7606 0 344278.0 144525.33 515280.0 -1.0 7603
7607 0 344198.25 144654.94 515340.0 -1.0 7606
7608 0 344188.28 144704.78 515400.0 -1.0 7607
7609 0 344038.72 144615.05 515460.0 -1.0 7608
7610 0 344198.25 145492.44 515460.0 -1.0 7609
7611 0 344467.44 145721.75 515520.0 -1.0 7610
7612 0 344507.3 145831.42 515580.0 -1.0 7611
7613 0 344447.5 145871.3 515640.0 -1.0 7612
7614 0 344138.44 145781.56 515700.0 -1.0 7613
7615 0 344547.22 145990.94 515760.0 -1.0 7614
7616 0 344258.06 146190.34 515820.0 -1.0 7615
7617 0 344507.3 146389.75 515880.0 -1.0 7616
7618 0 344467.44 146629.03 515940.0 -1.0 7617
7619 0 344397.66 146678.89 516000.0 -1.0 7618
7620 0 344477.4 146768.62 516060.0 -1.0 7619
7621 0 344427.56 146798.53 516120.0 -1.0 7620
7622 0 344477.4 146997.94 516180.0 -1.0 7621
7623 0 344497.34 146987.97 516240.0 -1.0 7622
7624 0 344457.47 147137.52 516300.0 -1.0 7623
7625 0 344457.47 147137.52 516360.0 -1.0 7624
7626 0 344497.34 147167.42 516420.0 -1.0 7625
7627 0 344437.53 147197.34 516480.0 -1.0 7626
7628 0 344457.47 147207.31 516540.0 -1.0 7627
7629 0 344487.38 147247.19 516600.0 -1.0 7628
7630 0 344597.06 147386.77 516660.0 -1.0 7629
7631 0 344517.28 147366.83 516720.0 -1.0 7630
7632 0 344547.22 147506.4 516780.0 -1.0 7631
7633 0 344557.2 147576.2 516840.0 -1.0 7632
7634 0 344587.1 147566.23 516900.0 -1.0 7633
7635 0 344577.12 147646.0 516960.0 -1.0 7634
7636 0 344557.2 147885.28 517020.0 -1.0 7635
7637 0 344557.2 147895.25 517080.0 -1.0 7636
7638 0 344577.12 147915.19 517140.0 -1.0 7637
7639 0 344567.16 147994.95 517200.0 -1.0 7638
7640 0 344567.16 147994.95 517260.0 -1.0 7639
7641 0 344567.16 147994.95 517320.0 -1.0 7640
7642 0 344567.16 147994.95 517380.0 -1.0 7641
7643 0 344347.8 148124.56 517440.0 -1.0 7642
7644 0 344397.66 148144.5 517500.0 -1.0 7643
7645 0 344487.38 148294.06 517560.0 -1.0 7644
7646 0 344597.06 148363.84 517620.0 -1.0 7645
7647 0 344656.88 148503.44 517680.0 -1.0 7646
7648 0 344726.66 148563.25 517740.0 -1.0 7647
7649 0 344796.47 148682.89 517800.0 -1.0 7648
7650 0 344806.44 148722.78 517860.0 -1.0 7649
7651 0 344856.28 148862.36 517920.0 -1.0 7650
7652 0 344866.25 148972.03 517980.0 -1.0 7651
7653 0 344856.28 149021.89 518040.0 -1.0 7652
7654 0 344936.03 149091.67 518100.0 -1.0 7653
7655 0 344956.0 149231.27 518160.0 -1.0 7654
7656 0 345005.84 149271.14 518220.0 -1.0 7655
7657 0 345115.5 149440.62 518280.0 -1.0 7656
7658 0 345225.2 149530.36 518340.0 -1.0 7657
7659 0 345404.66 149799.56 518400.0 -1.0 7658
7660 0 345354.78 149969.05 518460.0 -1.0 7659
7661 0 345464.47 150178.42 518520.0 -1.0 7660
7662 0 345444.53 150258.19 518580.0 -1.0 7661
7663 0 345484.4 150467.56 518640.0 -1.0 7662
7664 0 345464.47 150497.47 518700.0 -1.0 7663
7665 0 345494.38 150746.73 518760.0 -1.0 7664
7666 0 345454.5 150866.38 518820.0 -1.0 7665
7667 0 345384.72 150976.05 518880.0 -1.0 7666
7668 0 345294.97 151095.69 518940.0 -1.0 7667
7669 0 345314.9 151105.66 519000.0 -1.0 7668
7670 0 345334.84 151075.75 519060.0 -1.0 7669
7671 0 345304.94 151095.69 519120.0 -1.0 7670
7672 0 345105.53 151325.0 519180.0 -1.0 7671
7673 0 345065.66 151404.77 519240.0 -1.0 7672
7674 0 345065.66 151464.58 519300.0 -1.0 7673
7675 0 345075.62 151584.23 519360.0 -1.0 7674
7676 0 345015.8 151614.14 519420.0 -1.0 7675
7677 0 345035.75 151564.28 519480.0 -1.0 7676
7678 0 345045.72 151604.17 519540.0 -1.0 7677
7679 0 345065.66 151693.9 519660.0 -1.0 7678
7680 0 345055.7 151673.95 519720.0 -1.0 7679
7681 0 345055.7 151713.84 519780.0 -1.0 7680
7682 0 345135.44 151733.78 519840.0 -1.0 7681
7683 0 345075.62 151853.42 519900.0 -1.0 7682
7684 0 345075.62 151783.62 519960.0 -1.0 7683
7685 0 345105.53 151823.52 520020.0 -1.0 7684
7686 0 345065.66 151833.48 520080.0 -1.0 7685
7687 0 345105.53 151873.36 520140.0 -1.0 7686
7688 0 345105.53 151893.3 520200.0 -1.0 7687
7689 0 345095.56 151943.16 520260.0 -1.0 7688
7690 0 345145.4 152052.83 520320.0 -1.0 7689
7691 0 345115.5 152012.95 520380.0 -1.0 7690
7692 0 345105.53 152082.73 520500.0 -1.0 7691
7693 0 345175.34 152132.6 520560.0 -1.0 7692
7694 0 345155.38 152172.47 520620.0 -1.0 7693
7695 0 345155.38 152212.34 520680.0 -1.0 7694
7696 0 345235.16 152262.2 520740.0 -1.0 7695
7697 0 345205.25 152312.05 520800.0 -1.0 7696
7698 0 345185.3 152292.11 520860.0 -1.0 7697
7699 0 345185.3 152371.88 520920.0 -1.0 7698
7700 0 345245.12 152401.78 520980.0 -1.0 7699
7701 0 345245.12 152391.81 521040.0 -1.0 7700
7702 0 345265.06 152381.84 521100.0 -1.0 7701
7703 0 345275.03 152371.88 521160.0 -1.0 7702
7704 0 345245.12 152332.0 521280.0 -1.0 7703
7705 0 345165.34 152341.97 521340.0 -1.0 7704
7706 0 345215.22 152371.88 521400.0 -1.0 7705
7707 0 345215.22 152371.88 521460.0 -1.0 7706
7708 0 345135.44 152411.75 521520.0 -1.0 7707
7709 0 345235.16 152511.45 521580.0 -1.0 7708
7710 0 345235.16 152601.19 521640.0 -1.0 7709
7711 0 345225.2 152790.62 521700.0 -1.0 7710
7712 0 345235.16 152860.4 521760.0 -1.0 7711
7713 0 345304.94 152900.3 521820.0 -1.0 7712
7714 0 345334.84 152980.06 521880.0 -1.0 7713
7715 0 345374.72 153119.64 521940.0 -1.0 7714
7716 0 345404.66 153179.45 522000.0 -1.0 7715
7717 0 345424.6 153239.28 522060.0 -1.0 7716
7718 0 345374.72 153279.16 522120.0 -1.0 7717
7719 0 345464.47 153408.78 522180.0 -1.0 7718
7720 0 345584.1 153518.45 522240.0 -1.0 7719
7721 0 345534.25 153528.42 522300.0 -1.0 7720
7722 0 345574.12 153538.39 522360.0 -1.0 7721
7723 0 345564.16 153558.33 522420.0 -1.0 7722
7724 0 345703.75 153947.17 522480.0 -1.0 7723
7725 0 345693.78 153917.25 522540.0 -1.0 7724
7726 0 345693.78 153907.28 522600.0 -1.0 7725
7727 0 345753.6 153957.14 522660.0 -1.0 7726
7728 0 345753.6 153847.47 522720.0 -1.0 7727
7729 0 345803.44 153917.25 522780.0 -1.0 7728
7730 0 345903.16 154026.92 522840.0 -1.0 7729
7731 5 345962.97 153997.02 522900.0 -1.0 7730
7732 0 345484.4 153947.17 522900.0 -1.0 7731
7733 0 346142.44 154166.52 522960.0 -1.0 7731
7734 0 346461.5 154455.64 523020.0 -1.0 7733
7735 0 345294.97 153847.47 522960.0 -1.0 7732
7736 0 344965.97 153887.34 522960.0 -1.0 7735
7737 0 344926.06 154146.56 522960.0 -1.0 7736
7738 0 344846.3 153977.08 522900.0 -1.0 7737
7739 0 344836.34 154026.92 522840.0 -1.0 7738
7740 0 344826.38 154585.27 522840.0 -1.0 7739
7741 6 344856.28 154405.8 522780.0 -1.0 7740
7742 0 346621.0 154595.23 523080.0 -1.0 7734
7743 0 346720.72 154674.98 523140.0 -1.0 7742
7744 0 347029.78 154934.22 523200.0 -1.0 7743
7745 0 347129.5 155043.89 523260.0 -1.0 7744
7746 0 347079.62 155033.92 523320.0 -1.0 7745
7747 0 347149.44 154944.19 523380.0 -1.0 7746
7748 0 347189.3 154914.28 523440.0 -1.0 7747
7749 0 347279.03 155083.77 523500.0 -1.0 7748
7750 0 347229.2 155004.0 523560.0 -1.0 7749
7751 0 347229.2 155004.0 523620.0 -1.0 7750
7752 0 347209.25 155033.92 523680.0 -1.0 7751
7753 0 347348.84 155103.7 523740.0 -1.0 7752
7754 0 347259.1 155382.88 523740.0 -1.0 7753
7755 0 347268.88 155417.53 523800.0 -1.0 7754
7756 0 347269.06 155382.88 523860.0 -1.0 7755
7757 0 347289.0 155402.81 523920.0 -1.0 7756
7758 0 347189.3 155432.72 523980.0 -1.0 7757
7759 0 347159.4 155432.72 524040.0 -1.0 7758
7760 0 347119.53 155622.16 524100.0 -1.0 7759
7761 0 346989.9 155851.47 524160.0 -1.0 7760
7762 0 346904.94 156015.73 524220.0 -1.0 7761
7763 0 346890.22 156150.58 524280.0 -1.0 7762
7764 0 346850.3 156359.95 524340.0 -1.0 7763
7765 0 346760.6 156320.08 524400.0 -1.0 7764
7766 0 346870.25 156459.66 524460.0 -1.0 7765
7767 0 346750.62 156529.45 524520.0 -1.0 7766
7768 0 346770.56 156708.9 524580.0 -1.0 7767
7769 0 346670.88 156768.73 524640.0 -1.0 7768
7770 0 346680.84 156968.14 524700.0 -1.0 7769
7771 0 346581.12 157017.98 524760.0 -1.0 7770
7772 0 346491.4 157057.88 524820.0 -1.0 7771
7773 0 346431.56 157277.22 524880.0 -1.0 7772
7774 0 346311.94 157347.0 524940.0 -1.0 7773
7775 0 346341.84 157446.7 525000.0 -1.0 7774
7776 0 346242.16 157426.77 525060.0 -1.0 7775
7777 0 346262.1 157636.14 525120.0 -1.0 7776
7778 0 346192.28 157785.69 525180.0 -1.0 7777
7779 0 346192.28 157905.34 525240.0 -1.0 7778
7780 0 346002.84 158184.5 525300.0 -1.0 7779
7781 0 345843.34 158483.61 525360.0 -1.0 7780
7782 0 345723.7 158842.53 525420.0 -1.0 7781
7783 0 345703.75 158882.42 525480.0 -1.0 7782
7784 0 345643.94 158822.6 525540.0 -1.0 7783
7785 0 345334.84 158932.27 525540.0 -1.0 7784
7786 0 345324.88 159380.92 525540.0 -1.0 7785
7787 0 345604.06 160028.98 525540.0 -1.0 7786
7788 0 345294.97 160567.38 525540.0 -1.0 7787
7789 0 345314.9 160557.4 525660.0 -1.0 7788
7790 0 345344.8 160567.38 525840.0 -1.0 7789
7791 0 345753.6 160617.23 525840.0 -1.0 7790
7792 0 345992.88 161434.8 525840.0 -1.0 7791
7793 0 345972.94 161394.9 525900.0 -1.0 7792
7794 0 346002.84 161514.55 525960.0 -1.0 7793
7795 0 346032.78 161434.8 526020.0 -1.0 7794
7796 0 346082.62 161544.47 526080.0 -1.0 7795
7797 6 346162.38 161464.7 526140.0 -1.0 7796
7798 0 339533.22 149735.92 504660.0 2306.0 4
7799 0 339278.94 150133.0 503280.0 1122.0 5
7800 0 340841.0 150678.0 503760.0 -1.0 7801
7801 0 340405.06 150363.97 504060.0 768.0 7798
7802 0 339428.12 150403.64 502740.0 400.0 7799
7803 0 339511.0 150554.0 502440.0 -1.0 7802
