# Supplementary material for: Organization of the gravity-sensing system in zebrafish
Source: Nat Commun. 2022 Aug 27;13:5060. doi: 10.1038/s41467-022-32824-w (PMC9420129; doi:10.1038/s41467-022-32824-w)
Supplement: Supplementary file 11 — Source Data [file 41467_2022_32824_MOESM11_ESM.zip › Reconstruction files/VS_R_03.swc]

# SWC format file
# based on specifications at http://www.neuronland.org/NLMorphologyConverter/MorphologyFormats/SWC/Spec.html
# Created on 2022-04-20 using navis (https://github.com/navis-org/navis)
# Meta: {"id": "53663", "name": "VS_R_03", "units": "1 nanometer"}
# PointNo Label X Y Z Radius Parent
# Labels:
# 0 = undefined, 1 = soma, 5 = fork point, 6 = end point
1 1 340369.2 145446.52 525540.0 3370.0 -1
2 0 340369.0 145812.0 526320.0 942.0 1
3 0 339068.0 144587.0 526320.0 2102.0 1
4 0 341672.7 147692.19 525180.0 -1.0 1
5 0 341020.0 146279.0 526680.0 -1.0 2
6 0 341627.0 146714.0 526680.0 -1.0 5
7 0 342426.0 147216.0 526740.0 -1.0 6
8 0 343037.0 147448.0 526800.0 -1.0 7
9 0 343742.0 147723.0 526800.0 -1.0 8
10 0 344145.0 147819.0 526860.0 -1.0 9
11 0 345256.0 148961.0 526920.0 -1.0 10
12 0 345822.0 149697.0 526980.0 -1.0 11
13 0 346677.0 150744.0 527040.0 -1.0 12
14 0 346656.0 150969.0 527100.0 -1.0 13
15 0 346806.0 150943.0 527160.0 -1.0 14
16 0 346742.0 151204.0 527220.0 -1.0 15
17 0 346914.0 151386.0 527280.0 -1.0 16
18 0 347161.0 151861.0 527340.0 -1.0 17
19 5 347344.3 152305.16 527460.0 -1.0 18
20 0 338842.0 144433.0 527280.0 1016.0 3
21 0 338672.0 144337.0 527880.0 338.0 20
22 0 338617.0 144289.0 528180.0 -1.0 21
23 0 338338.0 144131.0 528240.0 -1.0 22
24 0 338452.0 143340.0 528300.0 -1.0 23
25 0 338297.0 142510.0 528360.0 -1.0 24
26 0 338060.0 142061.0 528420.0 -1.0 25
27 0 337834.0 141610.0 528420.0 -1.0 26
28 0 337658.0 141194.0 528420.0 -1.0 27
29 0 337489.0 140771.0 528420.0 -1.0 28
30 0 337270.0 140285.0 528420.0 -1.0 29
31 0 337058.0 139749.0 528420.0 -1.0 30
32 5 336823.0 139324.0 528480.0 -1.0 31
33 0 337103.8 137660.78 528480.0 -1.0 32
34 0 336756.0 139272.0 528540.0 -1.0 32
35 0 336916.0 139120.0 528600.0 -1.0 34
36 0 336618.0 139182.0 528660.0 -1.0 35
37 0 336592.0 139021.0 528720.0 -1.0 36
38 0 336441.0 138781.0 528780.0 -1.0 37
39 0 336362.0 138826.0 528840.0 -1.0 38
40 0 335662.0 138304.0 528900.0 -1.0 39
41 0 335189.0 138018.0 528960.0 -1.0 40
42 0 334869.0 137826.0 529020.0 -1.0 41
43 0 334688.0 137318.0 529080.0 -1.0 42
44 0 334157.0 137163.0 529140.0 -1.0 43
45 5 334157.0 136962.0 529200.0 -1.0 44
46 0 333625.0 136707.0 529260.0 -1.0 45
47 0 332962.0 137051.0 529080.0 -1.0 45
48 0 333927.0 136769.0 529320.0 -1.0 46
49 0 334234.0 136782.0 529380.0 -1.0 48
50 0 333930.0 136596.0 529440.0 -1.0 49
51 0 334296.0 136791.0 529500.0 -1.0 50
52 0 333763.0 136670.0 529560.0 -1.0 51
53 0 334115.0 136875.0 529620.0 -1.0 52
54 0 334125.0 137016.0 529680.0 -1.0 53
55 0 334121.0 136624.0 529740.0 -1.0 54
56 0 334054.0 136706.0 529800.0 -1.0 55
57 0 333931.0 136635.0 529860.0 -1.0 56
58 0 333940.0 136668.0 529920.0 -1.0 57
59 0 334006.0 136777.0 529980.0 -1.0 58
60 0 333891.0 136724.0 530040.0 -1.0 59
61 0 334005.0 136627.0 530100.0 -1.0 60
62 0 334043.0 136957.0 530160.0 -1.0 61
63 0 334082.0 136987.0 530220.0 -1.0 62
64 0 334061.0 137016.0 530280.0 -1.0 63
65 6 334039.0 137049.0 530340.0 -1.0 64
66 0 332247.0 136938.0 529020.0 -1.0 47
67 0 331640.0 136905.0 528960.0 -1.0 66
68 0 331608.0 136906.0 528900.0 -1.0 67
69 0 331660.0 136932.0 528840.0 -1.0 68
70 0 331543.0 136917.0 528780.0 -1.0 69
71 0 331486.0 136918.0 528720.0 -1.0 70
72 0 331382.0 136956.0 528660.0 -1.0 71
73 0 331278.0 137037.0 528600.0 -1.0 72
74 0 331322.0 137087.0 528540.0 -1.0 73
75 0 331183.0 137176.0 528480.0 -1.0 74
76 0 331203.0 137282.0 528420.0 -1.0 75
77 0 331075.0 137275.0 528360.0 -1.0 76
78 0 331098.0 137382.0 528300.0 -1.0 77
79 0 330976.0 137349.0 528240.0 -1.0 78
80 0 331060.0 137411.0 528180.0 -1.0 79
81 0 330910.0 137408.0 528120.0 -1.0 80
82 0 330920.0 137524.0 528060.0 -1.0 81
83 0 330914.0 137531.0 528000.0 -1.0 82
84 0 330836.0 137558.0 527940.0 -1.0 83
85 0 330801.0 137639.0 527880.0 -1.0 84
86 0 330768.0 137625.0 527820.0 -1.0 85
87 0 330678.0 137650.0 527760.0 -1.0 86
88 0 330664.0 137692.0 527700.0 -1.0 87
89 0 330691.0 137737.0 527640.0 -1.0 88
90 0 330650.0 137814.0 527580.0 -1.0 89
91 0 330684.0 137822.0 527520.0 -1.0 90
92 0 330670.0 137849.0 527460.0 -1.0 91
93 0 330567.0 137867.0 527340.0 -1.0 92
94 0 330581.0 137955.0 527280.0 -1.0 93
95 0 330548.0 137944.0 527220.0 -1.0 94
96 0 330598.0 138018.0 527160.0 -1.0 95
97 0 330562.0 137964.0 527100.0 -1.0 96
98 0 330544.0 138115.0 527040.0 -1.0 97
99 0 330543.0 138147.0 526980.0 -1.0 98
100 0 330538.0 138135.0 526920.0 -1.0 99
101 0 330465.0 138178.0 526860.0 -1.0 100
102 0 330414.0 138200.0 526800.0 -1.0 101
103 0 330507.0 138186.0 526740.0 -1.0 102
104 0 330432.0 138230.0 526680.0 -1.0 103
105 0 330406.0 138293.0 526620.0 -1.0 104
106 0 330445.0 138314.0 526560.0 -1.0 105
107 0 330437.0 138405.0 526500.0 -1.0 106
108 0 330393.0 138424.0 526440.0 -1.0 107
109 0 330424.0 138474.0 526380.0 -1.0 108
110 0 330412.0 138490.0 526320.0 -1.0 109
111 0 330435.0 138525.0 526260.0 -1.0 110
112 0 330380.0 138592.0 526200.0 -1.0 111
113 0 330381.0 138545.0 526140.0 -1.0 112
114 0 330358.0 138615.0 526080.0 -1.0 113
115 0 330299.0 138619.0 526020.0 -1.0 114
116 0 330340.0 138635.0 525960.0 -1.0 115
117 0 330282.0 138668.0 525900.0 -1.0 116
118 0 330277.0 138663.0 525840.0 -1.0 117
119 0 330268.0 138664.0 525780.0 -1.0 118
120 0 330255.0 138634.0 525660.0 -1.0 119
121 0 330259.0 138631.0 525540.0 -1.0 120
122 0 330308.0 138683.0 525480.0 -1.0 121
123 0 330211.0 138626.0 525420.0 -1.0 122
124 0 330258.0 138692.0 525360.0 -1.0 123
125 0 330161.0 138658.0 525300.0 -1.0 124
126 0 330195.0 138673.0 525240.0 -1.0 125
127 0 330142.0 138640.0 525180.0 -1.0 126
128 0 330179.0 138678.0 525120.0 -1.0 127
129 0 330067.0 138640.0 525060.0 -1.0 128
130 0 330147.0 138677.0 525000.0 -1.0 129
131 0 330127.0 138644.0 524940.0 -1.0 130
132 0 330131.0 138665.0 524880.0 -1.0 131
133 0 330122.0 138616.0 524820.0 -1.0 132
134 0 330098.0 138574.0 524760.0 -1.0 133
135 0 330112.0 138566.0 524700.0 -1.0 134
136 0 330079.0 138518.0 524640.0 -1.0 135
137 0 330132.0 138574.0 524580.0 -1.0 136
138 0 330045.0 138427.0 524520.0 -1.0 137
139 0 330116.0 138425.0 524460.0 -1.0 138
140 0 329992.0 138319.0 524400.0 -1.0 139
141 0 330051.0 138377.0 524340.0 -1.0 140
142 0 330029.0 138337.0 524280.0 -1.0 141
143 0 330064.0 138320.0 524220.0 -1.0 142
144 0 330001.0 138257.0 524160.0 -1.0 143
145 0 330043.0 138271.0 524100.0 -1.0 144
146 0 329994.0 138263.0 524040.0 -1.0 145
147 0 330041.0 138182.0 523980.0 -1.0 146
148 0 329970.0 138132.0 523920.0 -1.0 147
149 0 330008.0 138122.0 523860.0 -1.0 148
150 0 330006.0 138069.0 523800.0 -1.0 149
151 0 329988.0 138032.0 523740.0 -1.0 150
152 0 330006.0 137969.0 523680.0 -1.0 151
153 0 330040.0 137897.0 523620.0 -1.0 152
154 0 330070.0 137887.0 523560.0 -1.0 153
155 0 330000.0 137847.0 523500.0 -1.0 154
156 0 329966.0 137770.0 523440.0 -1.0 155
157 0 329972.0 137762.0 523380.0 -1.0 156
158 0 329951.0 137716.0 523320.0 -1.0 157
159 0 329963.0 137655.0 523260.0 -1.0 158
160 0 329995.0 137642.0 523200.0 -1.0 159
161 0 329930.0 137596.0 523140.0 -1.0 160
162 0 329972.0 137628.0 523080.0 -1.0 161
163 0 329956.0 137516.0 523020.0 -1.0 162
164 0 329924.0 137560.0 522960.0 -1.0 163
165 0 329927.0 137471.0 522900.0 -1.0 164
166 0 329914.0 137465.0 522840.0 -1.0 165
167 0 329929.0 137398.0 522780.0 -1.0 166
168 0 329910.0 137341.0 522720.0 -1.0 167
169 0 329857.0 137312.0 522660.0 -1.0 168
170 0 329873.0 137276.0 522600.0 -1.0 169
171 0 329852.0 137244.0 522540.0 -1.0 170
172 0 329806.0 137250.0 522480.0 -1.0 171
173 0 329870.0 137220.0 522420.0 -1.0 172
174 0 329851.0 137126.0 522360.0 -1.0 173
175 0 329818.0 137095.0 522300.0 -1.0 174
176 0 329837.0 137052.0 522240.0 -1.0 175
177 0 329811.0 136984.0 522180.0 -1.0 176
178 0 329808.0 136912.0 522120.0 -1.0 177
179 0 329809.0 136878.0 522060.0 -1.0 178
180 0 329757.0 136840.0 522000.0 -1.0 179
181 0 329792.0 136816.0 521940.0 -1.0 180
182 0 329738.0 136717.0 521880.0 -1.0 181
183 0 329726.0 136659.0 521820.0 -1.0 182
184 0 329698.0 136658.0 521760.0 -1.0 183
185 0 329687.0 136610.0 521700.0 -1.0 184
186 0 329639.0 136560.0 521640.0 -1.0 185
187 0 329580.0 136521.0 521580.0 -1.0 186
188 0 329557.0 136508.0 521520.0 -1.0 187
189 0 329508.0 136416.0 521460.0 -1.0 188
190 0 329601.0 136424.0 521400.0 -1.0 189
191 0 329552.0 136374.0 521340.0 -1.0 190
192 0 329555.0 136360.0 521280.0 -1.0 191
193 0 329554.0 136315.0 521160.0 -1.0 192
194 0 329586.0 136293.0 521100.0 -1.0 193
195 0 329515.0 136180.0 521040.0 -1.0 194
196 0 329512.0 136208.0 520980.0 -1.0 195
197 0 329455.0 136066.0 520920.0 -1.0 196
198 0 329520.0 136126.0 520860.0 -1.0 197
199 0 329405.0 136001.0 520800.0 -1.0 198
200 0 329415.0 136031.0 520740.0 -1.0 199
201 0 329339.0 135948.0 520680.0 -1.0 200
202 0 329358.0 135971.0 520620.0 -1.0 201
203 0 329300.0 135924.0 520560.0 -1.0 202
204 0 329239.0 135922.0 520500.0 -1.0 203
205 0 329181.0 135819.0 520380.0 -1.0 204
206 0 329214.0 135840.0 520320.0 -1.0 205
207 0 329110.0 135768.0 520260.0 -1.0 206
208 0 329066.0 135717.0 520200.0 -1.0 207
209 0 329048.0 135712.0 520140.0 -1.0 208
210 0 329002.0 135650.0 520080.0 -1.0 209
211 0 328993.0 135605.0 520020.0 -1.0 210
212 0 328941.0 135592.0 519960.0 -1.0 211
213 0 328873.0 135566.0 519900.0 -1.0 212
214 0 328931.0 135534.0 519840.0 -1.0 213
215 0 328845.0 135484.0 519780.0 -1.0 214
216 0 328848.0 135465.0 519720.0 -1.0 215
217 0 328807.0 135373.0 519660.0 -1.0 216
218 0 328748.0 135364.0 519540.0 -1.0 217
219 0 328673.0 135301.0 519480.0 -1.0 218
220 0 328667.0 135318.0 519420.0 -1.0 219
221 0 328646.0 135252.0 519360.0 -1.0 220
222 0 328632.0 135236.0 519300.0 -1.0 221
223 0 328624.0 135182.0 519240.0 -1.0 222
224 0 328589.0 135167.0 519180.0 -1.0 223
225 0 328586.0 135120.0 519120.0 -1.0 224
226 0 328621.0 135082.0 519060.0 -1.0 225
227 0 328628.0 135069.0 519000.0 -1.0 226
228 0 328594.0 135091.0 518940.0 -1.0 227
229 0 328611.0 135055.0 518880.0 -1.0 228
230 0 328610.0 135056.0 518820.0 -1.0 229
231 0 328639.0 134992.0 518760.0 -1.0 230
232 0 328660.0 135008.0 518700.0 -1.0 231
233 0 328641.0 135014.0 518640.0 -1.0 232
234 0 328575.0 134960.0 518580.0 -1.0 233
235 0 328616.0 134952.0 518520.0 -1.0 234
236 0 328601.0 134900.0 518460.0 -1.0 235
237 0 328589.0 134863.0 518400.0 -1.0 236
238 0 328634.0 134904.0 518340.0 -1.0 237
239 0 328582.0 134980.0 518280.0 -1.0 238
240 0 328600.0 134922.0 518220.0 -1.0 239
241 0 328608.0 134975.0 518160.0 -1.0 240
242 0 328529.0 134923.0 518100.0 -1.0 241
243 0 328551.0 134926.0 518040.0 -1.0 242
244 0 328559.0 134936.0 517980.0 -1.0 243
245 0 328585.0 134857.0 517920.0 -1.0 244
246 0 328591.0 134829.0 517860.0 -1.0 245
247 0 328566.0 134778.0 517800.0 -1.0 246
248 0 328598.0 134814.0 517740.0 -1.0 247
249 0 328512.0 134784.0 517680.0 -1.0 248
250 0 328513.0 134767.0 517620.0 -1.0 249
251 0 328444.0 134748.0 517560.0 -1.0 250
252 0 328441.0 134719.0 517500.0 -1.0 251
253 0 328441.0 134665.0 517440.0 -1.0 252
254 0 328388.0 134673.0 517380.0 -1.0 253
255 0 328355.0 134588.0 517320.0 -1.0 254
256 0 328327.0 134568.0 517260.0 -1.0 255
257 0 328346.0 134552.0 517200.0 -1.0 256
258 0 328356.0 134582.0 517140.0 -1.0 257
259 0 328333.0 134500.0 517080.0 -1.0 258
260 0 328276.0 134492.0 517020.0 -1.0 259
261 0 328140.0 134398.0 516960.0 -1.0 260
262 0 328097.0 134345.0 516900.0 -1.0 261
263 0 328117.0 134372.0 516840.0 -1.0 262
264 0 328050.0 134332.0 516780.0 -1.0 263
265 0 327976.0 134295.0 516720.0 -1.0 264
266 0 328068.0 134317.0 516660.0 -1.0 265
267 0 327847.0 134108.0 516540.0 -1.0 266
268 0 327798.0 134053.0 516480.0 -1.0 267
269 0 327744.0 134052.0 516420.0 -1.0 268
270 0 327738.0 134042.0 516360.0 -1.0 269
271 0 327660.0 134000.0 516300.0 -1.0 270
272 0 327662.0 133948.0 516240.0 -1.0 271
273 0 327624.0 133993.0 516180.0 -1.0 272
274 0 327545.0 133894.0 516120.0 -1.0 273
275 0 327568.0 133867.0 516060.0 -1.0 274
276 0 327526.0 133820.0 516000.0 -1.0 275
277 0 327519.0 133788.0 515940.0 -1.0 276
278 0 327522.0 133767.0 515880.0 -1.0 277
279 0 327492.0 133737.0 515760.0 -1.0 278
280 0 327360.0 133670.0 515640.0 -1.0 279
281 0 327389.0 133648.0 515580.0 -1.0 280
282 0 327341.0 133535.0 515520.0 -1.0 281
283 0 327285.0 133568.0 515400.0 -1.0 282
284 0 327135.0 133494.0 515340.0 -1.0 283
285 0 327064.0 133475.0 515280.0 -1.0 284
286 0 327087.0 133454.0 515220.0 -1.0 285
287 0 327010.0 133399.0 515160.0 -1.0 286
288 0 326924.0 133346.0 515100.0 -1.0 287
289 0 326865.0 133278.0 515040.0 -1.0 288
290 0 326819.0 133264.0 514980.0 -1.0 289
291 0 326636.0 133142.0 514920.0 -1.0 290
292 0 326623.0 133080.0 514860.0 -1.0 291
293 0 326514.0 133094.0 514800.0 -1.0 292
294 0 326502.0 133041.0 514740.0 -1.0 293
295 0 326418.0 133023.0 514680.0 -1.0 294
296 0 326441.0 133061.0 514620.0 -1.0 295
297 0 326390.0 133008.0 514560.0 -1.0 296
298 0 326268.0 132944.0 514500.0 -1.0 297
299 0 326286.0 133053.0 514440.0 -1.0 298
300 0 326204.0 132894.0 514380.0 -1.0 299
301 0 326187.0 132938.0 514320.0 -1.0 300
302 0 326168.0 132904.0 514260.0 -1.0 301
303 0 326083.0 132900.0 514200.0 -1.0 302
304 0 326090.0 132814.0 514140.0 -1.0 303
305 0 326021.0 132817.0 514080.0 -1.0 304
306 0 325933.0 132808.0 514020.0 -1.0 305
307 0 325882.0 132847.0 513960.0 -1.0 306
308 0 325897.0 132815.0 513900.0 -1.0 307
309 0 325833.0 132780.0 513840.0 -1.0 308
310 0 325854.0 132933.0 513780.0 -1.0 309
311 0 325814.0 132877.0 513720.0 -1.0 310
312 0 325799.0 132931.0 513660.0 -1.0 311
313 0 325665.0 132826.0 513600.0 -1.0 312
314 0 325686.0 132805.0 513540.0 -1.0 313
315 0 325635.0 132731.0 513480.0 -1.0 314
316 0 325526.0 132777.0 513420.0 -1.0 315
317 0 325438.0 132677.0 513360.0 -1.0 316
318 0 325377.0 132646.0 513300.0 -1.0 317
319 0 325251.0 132555.0 513240.0 -1.0 318
320 0 325265.0 132511.0 513180.0 -1.0 319
321 0 325246.0 132485.0 513120.0 -1.0 320
322 0 325123.0 132379.0 513060.0 -1.0 321
323 0 325117.0 132365.0 513000.0 -1.0 322
324 0 325158.0 132338.0 512940.0 -1.0 323
325 0 325167.0 132347.0 512880.0 -1.0 324
326 0 324853.0 132191.0 512820.0 -1.0 325
327 0 325080.0 132211.0 512760.0 -1.0 326
328 0 325130.0 132267.0 512700.0 -1.0 327
329 0 325055.0 132184.0 512640.0 -1.0 328
330 0 324603.0 132016.0 512580.0 -1.0 329
331 0 325010.0 132079.0 512520.0 -1.0 330
332 0 325045.0 132065.0 512460.0 -1.0 331
333 0 325025.0 132024.0 512400.0 -1.0 332
334 0 324989.0 131974.0 512340.0 -1.0 333
335 0 324911.0 131899.0 512280.0 -1.0 334
336 0 324881.0 131884.0 512220.0 -1.0 335
337 0 324876.0 131839.0 512160.0 -1.0 336
338 0 324816.0 131745.0 512100.0 -1.0 337
339 0 324794.0 131794.0 512040.0 -1.0 338
340 0 324733.0 131652.0 511980.0 -1.0 339
341 0 324637.0 131578.0 511920.0 -1.0 340
342 0 324638.0 131557.0 511860.0 -1.0 341
343 0 324572.0 131485.0 511800.0 -1.0 342
344 0 324585.0 131504.0 511740.0 -1.0 343
345 0 324539.0 131473.0 511680.0 -1.0 344
346 0 324499.0 131432.0 511620.0 -1.0 345
347 0 324486.0 131477.0 511560.0 -1.0 346
348 0 324429.0 131422.0 511500.0 -1.0 347
349 0 324409.0 131420.0 511440.0 -1.0 348
350 0 324382.0 131371.0 511380.0 -1.0 349
351 0 324352.0 131352.0 511320.0 -1.0 350
352 0 324299.0 131292.0 511260.0 -1.0 351
353 0 324286.0 131263.0 511200.0 -1.0 352
354 0 324228.0 131202.0 511140.0 -1.0 353
355 0 324254.0 131250.0 511080.0 -1.0 354
356 0 324127.0 131155.0 511020.0 -1.0 355
357 0 324214.0 131187.0 510960.0 -1.0 356
358 0 324035.0 131064.0 510900.0 -1.0 357
359 0 324090.0 131125.0 510840.0 -1.0 358
360 0 323898.0 131052.0 510780.0 -1.0 359
361 0 323941.0 131111.0 510720.0 -1.0 360
362 0 323903.0 131066.0 510660.0 -1.0 361
363 0 323858.0 131087.0 510600.0 -1.0 362
364 0 323842.0 131035.0 510540.0 -1.0 363
365 0 323751.0 130983.0 510480.0 -1.0 364
366 0 323940.0 131117.0 510420.0 -1.0 365
367 0 323695.0 130926.0 510360.0 -1.0 366
368 0 323602.0 130896.0 510300.0 -1.0 367
369 0 323593.0 130864.0 510240.0 -1.0 368
370 0 323558.0 130852.0 510180.0 -1.0 369
371 0 323529.0 130850.0 510120.0 -1.0 370
372 0 323471.0 130792.0 510060.0 -1.0 371
373 0 323494.0 130766.0 510000.0 -1.0 372
374 0 323455.0 130710.0 509940.0 -1.0 373
375 0 323395.0 130655.0 509880.0 -1.0 374
376 0 323363.0 130610.0 509820.0 -1.0 375
377 0 323286.0 130483.0 509760.0 -1.0 376
378 0 323193.0 130464.0 509700.0 -1.0 377
379 0 323125.0 130389.0 509640.0 -1.0 378
380 0 323182.0 130413.0 509580.0 -1.0 379
381 0 323158.0 130436.0 509520.0 -1.0 380
382 0 323118.0 130373.0 509460.0 -1.0 381
383 0 323135.0 130411.0 509400.0 -1.0 382
384 0 323048.0 130353.0 509340.0 -1.0 383
385 0 323041.0 130340.0 509280.0 -1.0 384
386 0 323030.0 130309.0 509220.0 -1.0 385
387 0 323012.0 130269.0 509160.0 -1.0 386
388 0 322952.0 130253.0 509100.0 -1.0 387
389 0 322893.0 130221.0 509040.0 -1.0 388
390 0 322821.0 130144.0 508980.0 -1.0 389
391 0 322767.0 130156.0 508920.0 -1.0 390
392 0 322700.0 130094.0 508860.0 -1.0 391
393 0 322619.0 130107.0 508800.0 -1.0 392
394 0 322640.0 130060.0 508740.0 -1.0 393
395 0 322726.0 130143.0 508680.0 -1.0 394
396 0 322581.0 130062.0 508620.0 -1.0 395
397 0 322503.0 130057.0 508560.0 -1.0 396
398 0 322094.0 129785.0 508500.0 -1.0 397
399 0 322462.0 130018.0 508440.0 -1.0 398
400 0 322391.0 129965.0 508320.0 -1.0 399
401 0 322338.0 129938.0 508260.0 -1.0 400
402 0 322330.0 129891.0 508200.0 -1.0 401
403 0 322091.0 129751.0 508140.0 -1.0 402
404 0 322237.0 129868.0 508080.0 -1.0 403
405 0 321878.0 129563.0 508020.0 -1.0 404
406 0 322209.0 129802.0 507960.0 -1.0 405
407 0 322157.0 129806.0 507900.0 -1.0 406
408 0 322076.0 129716.0 507840.0 -1.0 407
409 0 322084.0 129708.0 507780.0 -1.0 408
410 0 321979.0 129638.0 507720.0 -1.0 409
411 0 322045.0 129687.0 507660.0 -1.0 410
412 0 321943.0 129597.0 507600.0 -1.0 411
413 0 321853.0 129523.0 507540.0 -1.0 412
414 0 321914.0 129538.0 507480.0 -1.0 413
415 0 321752.0 129402.0 507420.0 -1.0 414
416 0 321950.0 129823.0 507360.0 -1.0 415
417 0 321705.0 129419.0 507300.0 -1.0 416
418 0 321463.0 129240.0 507240.0 -1.0 417
419 0 321572.0 129281.0 507180.0 -1.0 418
420 0 321551.0 129194.0 507120.0 -1.0 419
421 0 321461.0 129166.0 507060.0 -1.0 420
422 0 321384.0 129052.0 507000.0 -1.0 421
423 0 321347.0 128978.0 506940.0 -1.0 422
424 0 321262.0 128945.0 506880.0 -1.0 423
425 0 321239.0 128915.0 506820.0 -1.0 424
426 0 321118.0 128839.0 506760.0 -1.0 425
427 0 321069.0 128750.0 506640.0 -1.0 426
428 0 321063.0 128753.0 506580.0 -1.0 427
429 0 320968.0 128675.0 506520.0 -1.0 428
430 0 320954.0 128618.0 506460.0 -1.0 429
431 0 320861.0 128549.0 506400.0 -1.0 430
432 0 320805.0 128507.0 506340.0 -1.0 431
433 0 320759.0 128432.0 506280.0 -1.0 432
434 0 320632.0 128341.0 506220.0 -1.0 433
435 0 320538.0 128261.0 506160.0 -1.0 434
436 0 320439.0 128223.0 506100.0 -1.0 435
437 0 320310.0 128051.0 506040.0 -1.0 436
438 0 320230.0 128003.0 505980.0 -1.0 437
439 0 320154.0 127948.0 505860.0 -1.0 438
440 0 320116.0 127906.0 505740.0 -1.0 439
441 0 320028.0 127860.0 505680.0 -1.0 440
442 0 320114.0 127926.0 505620.0 -1.0 441
443 0 319977.0 127802.0 505560.0 -1.0 442
444 0 319893.0 127771.0 505500.0 -1.0 443
445 0 319862.0 127748.0 505440.0 -1.0 444
446 0 319842.0 127766.0 505380.0 -1.0 445
447 0 319836.0 127741.0 505320.0 -1.0 446
448 0 319772.0 127693.0 505260.0 -1.0 447
449 0 319784.0 127669.0 505200.0 -1.0 448
450 0 319745.0 127643.0 505140.0 -1.0 449
451 0 319715.0 127594.0 505080.0 -1.0 450
452 0 319573.0 127498.0 505020.0 -1.0 451
453 0 319437.0 127421.0 504960.0 -1.0 452
454 0 319390.0 127412.0 504900.0 -1.0 453
455 0 319227.0 127366.0 504840.0 -1.0 454
456 0 319195.0 127334.0 504780.0 -1.0 455
457 0 319112.0 127260.0 504720.0 -1.0 456
458 0 319067.0 127183.0 504660.0 -1.0 457
459 0 318948.0 127120.0 504600.0 -1.0 458
460 0 318862.0 127073.0 504540.0 -1.0 459
461 0 318843.0 127030.0 504480.0 -1.0 460
462 0 318676.0 126931.0 504420.0 -1.0 461
463 0 318599.0 126801.0 504360.0 -1.0 462
464 0 318503.0 126742.0 504300.0 -1.0 463
465 0 318337.0 126641.0 504240.0 -1.0 464
466 0 318416.0 126673.0 504180.0 -1.0 465
467 0 318301.0 126621.0 504120.0 -1.0 466
468 0 318198.0 126564.0 504060.0 -1.0 467
469 0 318129.0 126543.0 504000.0 -1.0 468
470 0 317997.0 126447.0 503940.0 -1.0 469
471 0 317904.0 126347.0 503880.0 -1.0 470
472 0 317828.0 126344.0 503820.0 -1.0 471
473 0 317753.0 126281.0 503760.0 -1.0 472
474 0 317661.0 126199.0 503700.0 -1.0 473
475 0 317282.0 125955.0 503640.0 -1.0 474
476 0 317591.0 126137.0 503580.0 -1.0 475
477 0 317476.0 126047.0 503520.0 -1.0 476
478 0 317416.0 126037.0 503460.0 -1.0 477
479 0 317351.0 125991.0 503400.0 -1.0 478
480 0 317230.0 125938.0 503340.0 -1.0 479
481 0 317194.0 125960.0 503280.0 -1.0 480
482 0 316472.0 125715.0 503220.0 -1.0 481
483 0 316829.0 125780.0 503160.0 -1.0 482
484 0 316706.0 125743.0 503100.0 -1.0 483
485 0 316552.0 125654.0 503040.0 -1.0 484
486 0 316379.0 125541.0 502980.0 -1.0 485
487 0 316209.0 125480.0 502920.0 -1.0 486
488 0 316013.0 125446.0 502860.0 -1.0 487
489 0 315923.0 125386.0 502800.0 -1.0 488
490 0 315683.0 125273.0 502740.0 -1.0 489
491 0 315581.0 125224.0 502680.0 -1.0 490
492 0 315403.0 125144.0 502620.0 -1.0 491
493 0 315368.0 125079.0 502560.0 -1.0 492
494 0 315101.0 125022.0 502500.0 -1.0 493
495 0 315097.0 125034.0 502440.0 -1.0 494
496 0 314911.0 124978.0 502380.0 -1.0 495
497 0 314795.0 124986.0 502320.0 -1.0 496
498 0 314530.0 124913.0 502260.0 -1.0 497
499 0 314453.0 124884.0 502200.0 -1.0 498
500 0 314124.0 124820.0 502140.0 -1.0 499
501 0 314160.0 124814.0 502080.0 -1.0 500
502 0 314072.0 124857.0 502020.0 -1.0 501
503 0 313903.0 124842.0 501960.0 -1.0 502
504 0 313869.0 124806.0 501900.0 -1.0 503
505 0 313706.0 124858.0 501840.0 -1.0 504
506 0 313695.0 124811.0 501780.0 -1.0 505
507 0 313611.0 124893.0 501660.0 -1.0 506
508 0 313508.0 124966.0 501600.0 -1.0 507
509 0 313510.0 125035.0 501540.0 -1.0 508
510 0 313420.0 125037.0 501420.0 -1.0 509
511 0 312942.0 124703.0 501360.0 -1.0 510
512 0 313327.0 125083.0 501300.0 -1.0 511
513 0 313312.0 125084.0 501240.0 -1.0 512
514 0 313155.0 125074.0 501180.0 -1.0 513
515 0 313206.0 125145.0 501120.0 -1.0 514
516 0 313096.0 125103.0 501060.0 -1.0 515
517 0 313134.0 125105.0 501000.0 -1.0 516
518 0 312979.0 125110.0 500880.0 -1.0 517
519 0 312546.0 124828.0 500820.0 -1.0 518
520 0 312865.0 125018.0 500760.0 -1.0 519
521 0 312865.0 125058.0 500700.0 -1.0 520
522 0 312806.0 125077.0 500640.0 -1.0 521
523 0 312762.0 125111.0 500580.0 -1.0 522
524 0 312672.0 125068.0 500520.0 -1.0 523
525 0 312622.0 125110.0 500460.0 -1.0 524
526 0 312666.0 125209.0 500400.0 -1.0 525
527 0 312543.0 125188.0 500340.0 -1.0 526
528 0 312492.0 125139.0 500280.0 -1.0 527
529 0 312433.0 125178.0 500160.0 -1.0 528
530 0 312483.0 125495.0 500100.0 -1.0 529
531 0 312310.0 125189.0 500040.0 -1.0 530
532 0 312277.0 125145.0 499980.0 -1.0 531
533 0 312238.0 125144.0 499920.0 -1.0 532
534 0 312230.0 125091.0 499860.0 -1.0 533
535 0 312122.0 125074.0 499800.0 -1.0 534
536 0 312107.0 125102.0 499740.0 -1.0 535
537 0 312078.0 125155.0 499680.0 -1.0 536
538 0 312022.0 125118.0 499620.0 -1.0 537
539 0 311981.0 125154.0 499560.0 -1.0 538
540 0 311978.0 125176.0 499500.0 -1.0 539
541 0 311628.0 124906.0 499440.0 -1.0 540
542 0 311848.0 125165.0 499380.0 -1.0 541
543 0 311600.0 124964.0 499320.0 -1.0 542
544 0 311824.0 125201.0 499260.0 -1.0 543
545 0 311781.0 125216.0 499200.0 -1.0 544
546 0 311761.0 125266.0 499140.0 -1.0 545
547 0 311435.0 124929.0 499080.0 -1.0 546
548 0 311595.0 125215.0 498960.0 -1.0 547
549 0 311563.0 125225.0 498840.0 -1.0 548
550 0 311743.0 125256.0 498780.0 -1.0 549
551 0 311488.0 125214.0 498720.0 -1.0 550
552 0 311414.0 125199.0 498660.0 -1.0 551
553 0 311410.0 125185.0 498540.0 -1.0 552
554 0 311322.0 125106.0 498480.0 -1.0 553
555 0 311290.0 125162.0 498420.0 -1.0 554
556 0 311004.0 124988.0 498360.0 -1.0 555
557 0 311181.0 125100.0 498300.0 -1.0 556
558 0 311173.0 125150.0 498240.0 -1.0 557
559 0 311032.0 125082.0 498180.0 -1.0 558
560 0 311140.0 125166.0 498120.0 -1.0 559
561 0 311003.0 125112.0 498060.0 -1.0 560
562 0 310960.0 125125.0 498000.0 -1.0 561
563 0 310943.0 125168.0 497940.0 -1.0 562
564 0 310789.0 125094.0 497880.0 -1.0 563
565 0 310829.0 125136.0 497820.0 -1.0 564
566 0 310834.0 125163.0 497760.0 -1.0 565
567 0 310774.0 125138.0 497700.0 -1.0 566
568 0 310508.0 125040.0 497640.0 -1.0 567
569 0 310651.0 125150.0 497580.0 -1.0 568
570 0 310114.0 124865.0 497520.0 -1.0 569
571 0 310506.0 125192.0 497460.0 -1.0 570
572 0 310460.0 125207.0 497400.0 -1.0 571
573 0 310457.0 125174.0 497340.0 -1.0 572
574 0 310322.0 125204.0 497280.0 -1.0 573
575 0 309959.0 125078.0 497220.0 -1.0 574
576 0 310308.0 125301.0 497160.0 -1.0 575
577 0 310248.0 125329.0 497040.0 -1.0 576
578 0 310136.0 125355.0 496980.0 -1.0 577
579 0 310190.0 125299.0 496920.0 -1.0 578
580 0 309856.0 125089.0 496860.0 -1.0 579
581 0 310128.0 125344.0 496740.0 -1.0 580
582 0 310071.0 125345.0 496680.0 -1.0 581
583 0 310007.0 125380.0 496560.0 -1.0 582
584 0 310231.0 125376.0 496500.0 -1.0 583
585 0 309884.0 125302.0 496440.0 -1.0 584
586 0 309870.0 125378.0 496380.0 -1.0 585
587 0 309792.0 125352.0 496320.0 -1.0 586
588 0 309835.0 125433.0 496260.0 -1.0 587
589 0 309781.0 125408.0 496140.0 -1.0 588
590 0 309365.0 125194.0 496080.0 -1.0 589
591 0 309714.0 125514.0 496020.0 -1.0 590
592 0 309263.0 125187.0 495960.0 -1.0 591
593 0 309646.0 125523.0 495900.0 -1.0 592
594 0 309581.0 125559.0 495840.0 -1.0 593
595 0 309607.0 125572.0 495780.0 -1.0 594
596 0 309025.0 125291.0 495720.0 -1.0 595
597 0 309479.0 125567.0 495660.0 -1.0 596
598 0 309529.0 125634.0 495600.0 -1.0 597
599 0 309466.0 125621.0 495540.0 -1.0 598
600 0 309504.0 125650.0 495480.0 -1.0 599
601 0 309409.0 125632.0 495420.0 -1.0 600
602 0 309446.0 125673.0 495360.0 -1.0 601
603 0 309398.0 125716.0 495300.0 -1.0 602
604 0 309389.0 125726.0 495240.0 -1.0 603
605 0 309414.0 125747.0 495180.0 -1.0 604
606 0 309349.0 125769.0 495120.0 -1.0 605
607 0 309350.0 125814.0 495060.0 -1.0 606
608 0 309400.0 125896.0 495000.0 -1.0 607
609 0 309373.0 125867.0 494940.0 -1.0 608
610 0 309512.0 125922.0 494880.0 -1.0 609
611 0 309340.0 125917.0 494760.0 -1.0 610
612 0 309356.0 125976.0 494700.0 -1.0 611
613 0 309338.0 125965.0 494640.0 -1.0 612
614 0 309333.0 126043.0 494580.0 -1.0 613
615 0 309318.0 126066.0 494520.0 -1.0 614
616 0 309312.0 126067.0 494400.0 -1.0 615
617 0 309268.0 126075.0 494340.0 -1.0 616
618 0 309256.0 126143.0 494280.0 -1.0 617
619 0 309186.0 126108.0 494220.0 -1.0 618
620 0 309188.0 126163.0 494160.0 -1.0 619
621 0 309148.0 126225.0 494100.0 -1.0 620
622 0 308840.0 126008.0 494040.0 -1.0 621
623 0 309124.0 126278.0 493980.0 -1.0 622
624 0 309142.0 126313.0 493920.0 -1.0 623
625 0 309113.0 126280.0 493860.0 -1.0 624
626 0 309107.0 126335.0 493800.0 -1.0 625
627 0 309035.0 126346.0 493740.0 -1.0 626
628 0 309030.0 126341.0 493680.0 -1.0 627
629 0 308994.0 126368.0 493620.0 -1.0 628
630 0 309036.0 126385.0 493560.0 -1.0 629
631 0 308971.0 126398.0 493500.0 -1.0 630
632 0 308989.0 126421.0 493440.0 -1.0 631
633 0 308942.0 126463.0 493380.0 -1.0 632
634 0 308959.0 126535.0 493320.0 -1.0 633
635 0 308946.0 126500.0 493260.0 -1.0 634
636 0 308955.0 126560.0 493200.0 -1.0 635
637 0 308904.0 126527.0 493140.0 -1.0 636
638 0 308957.0 126572.0 493080.0 -1.0 637
639 0 308926.0 126556.0 493020.0 -1.0 638
640 0 309227.0 126773.0 492960.0 -1.0 639
641 0 308992.0 126721.0 492900.0 -1.0 640
642 0 308960.0 126705.0 492840.0 -1.0 641
643 0 308981.0 126779.0 492780.0 -1.0 642
644 0 308971.0 126759.0 492720.0 -1.0 643
645 0 308998.0 126810.0 492660.0 -1.0 644
646 0 308928.0 126854.0 492600.0 -1.0 645
647 0 308873.0 126851.0 492540.0 -1.0 646
648 0 308872.0 126905.0 492480.0 -1.0 647
649 0 308866.0 126901.0 492420.0 -1.0 648
650 0 308810.0 126984.0 492360.0 -1.0 649
651 0 308777.0 127028.0 492300.0 -1.0 650
652 0 308745.0 127105.0 492240.0 -1.0 651
653 0 308693.0 127092.0 492180.0 -1.0 652
654 0 308673.0 127102.0 492120.0 -1.0 653
655 0 308806.0 127266.0 492060.0 -1.0 654
656 0 308696.0 127213.0 492000.0 -1.0 655
657 0 308602.0 127223.0 491940.0 -1.0 656
658 0 308626.0 127254.0 491880.0 -1.0 657
659 0 308582.0 127240.0 491820.0 -1.0 658
660 0 308553.0 127250.0 491760.0 -1.0 659
661 0 308554.0 127328.0 491700.0 -1.0 660
662 0 308501.0 127321.0 491640.0 -1.0 661
663 0 308540.0 127339.0 491580.0 -1.0 662
664 0 308488.0 127332.0 491520.0 -1.0 663
665 0 308482.0 127330.0 491460.0 -1.0 664
666 0 308441.0 127338.0 491400.0 -1.0 665
667 0 308423.0 127361.0 491340.0 -1.0 666
668 0 308445.0 127428.0 491280.0 -1.0 667
669 0 308387.0 127382.0 491220.0 -1.0 668
670 0 308398.0 127454.0 491160.0 -1.0 669
671 0 308485.0 127486.0 491100.0 -1.0 670
672 0 308491.0 127454.0 491040.0 -1.0 671
673 0 308414.0 127437.0 490980.0 -1.0 672
674 0 308373.0 127457.0 490920.0 -1.0 673
675 0 308302.0 127457.0 490800.0 -1.0 674
676 0 308352.0 127479.0 490740.0 -1.0 675
677 0 308263.0 127466.0 490680.0 -1.0 676
678 0 308344.0 127541.0 490620.0 -1.0 677
679 0 308290.0 127480.0 490560.0 -1.0 678
680 0 308247.0 127473.0 490500.0 -1.0 679
681 0 308307.0 127534.0 490440.0 -1.0 680
682 0 308287.0 127487.0 490380.0 -1.0 681
683 0 308284.0 127478.0 490320.0 -1.0 682
684 0 308222.0 127458.0 490260.0 -1.0 683
685 0 308343.0 127670.0 490200.0 -1.0 684
686 0 308242.0 127531.0 490140.0 -1.0 685
687 0 308233.0 127611.0 490080.0 -1.0 686
688 0 308119.0 127441.0 490020.0 -1.0 687
689 0 308212.0 127603.0 489960.0 -1.0 688
690 0 308062.0 127481.0 489840.0 -1.0 689
691 0 308150.0 127638.0 489780.0 -1.0 690
692 0 308174.0 127609.0 489720.0 -1.0 691
693 0 308062.0 127613.0 489660.0 -1.0 692
694 0 308127.0 127617.0 489600.0 -1.0 693
695 0 308100.0 127623.0 489540.0 -1.0 694
696 0 308055.0 127554.0 489480.0 -1.0 695
697 0 308073.0 127629.0 489420.0 -1.0 696
698 0 308136.0 127647.0 489360.0 -1.0 697
699 0 308130.0 127650.0 489300.0 -1.0 698
700 0 308139.0 127730.0 489240.0 -1.0 699
701 0 308169.0 127689.0 489180.0 -1.0 700
702 0 308154.0 127766.0 489120.0 -1.0 701
703 0 308179.0 127771.0 489060.0 -1.0 702
704 0 308193.0 127838.0 489000.0 -1.0 703
705 0 308200.0 127829.0 488940.0 -1.0 704
706 0 308194.0 127892.0 488820.0 -1.0 705
707 0 308245.0 127919.0 488760.0 -1.0 706
708 0 308213.0 127933.0 488640.0 -1.0 707
709 0 308224.0 127954.0 488580.0 -1.0 708
710 0 308195.0 128003.0 488520.0 -1.0 709
711 0 308251.0 128043.0 488460.0 -1.0 710
712 0 308184.0 128003.0 488400.0 -1.0 711
713 0 308183.0 128016.0 488340.0 -1.0 712
714 0 308206.0 128052.0 488280.0 -1.0 713
715 0 308208.0 128034.0 488220.0 -1.0 714
716 0 308237.0 128051.0 488160.0 -1.0 715
717 0 308199.0 128018.0 488100.0 -1.0 716
718 0 308200.0 128052.0 488040.0 -1.0 717
719 0 308253.0 128071.0 487980.0 -1.0 718
720 0 307962.0 127831.0 487920.0 -1.0 719
721 0 308218.0 128072.0 487860.0 -1.0 720
722 0 308020.0 127922.0 487800.0 -1.0 721
723 0 308204.0 128073.0 487740.0 -1.0 722
724 0 307805.0 127788.0 487680.0 -1.0 723
725 0 308230.0 128093.0 487620.0 -1.0 724
726 0 308308.0 128205.0 487560.0 -1.0 725
727 0 308229.0 128197.0 487500.0 -1.0 726
728 0 308260.0 128220.0 487440.0 -1.0 727
729 0 308257.0 128172.0 487380.0 -1.0 728
730 0 308181.0 128142.0 487320.0 -1.0 729
731 0 308222.0 128134.0 487260.0 -1.0 730
732 0 308265.0 128214.0 487200.0 -1.0 731
733 0 308259.0 128214.0 487140.0 -1.0 732
734 0 308200.0 128178.0 487080.0 -1.0 733
735 0 308171.0 128192.0 487020.0 -1.0 734
736 0 308242.0 128190.0 486960.0 -1.0 735
737 0 308211.0 128145.0 486900.0 -1.0 736
738 0 308182.0 128260.0 486840.0 -1.0 737
739 0 308220.0 128221.0 486780.0 -1.0 738
740 0 308163.0 128295.0 486720.0 -1.0 739
741 0 308197.0 128304.0 486660.0 -1.0 740
742 0 308196.0 128368.0 486600.0 -1.0 741
743 0 308131.0 128309.0 486540.0 -1.0 742
744 0 308155.0 128389.0 486480.0 -1.0 743
745 0 308089.0 128338.0 486420.0 -1.0 744
746 0 308126.0 128391.0 486360.0 -1.0 745
747 0 308090.0 128384.0 486300.0 -1.0 746
748 0 308161.0 128391.0 486240.0 -1.0 747
749 0 308175.0 128437.0 486180.0 -1.0 748
750 0 308194.0 128478.0 486120.0 -1.0 749
751 0 308222.0 128526.0 486060.0 -1.0 750
752 0 308234.0 128590.0 486000.0 -1.0 751
753 0 308258.0 128564.0 485940.0 -1.0 752
754 0 308228.0 128628.0 485880.0 -1.0 753
755 0 308195.0 128560.0 485820.0 -1.0 754
756 0 308238.0 128620.0 485760.0 -1.0 755
757 0 308236.0 128863.0 485700.0 -1.0 756
758 0 308173.0 128551.0 485640.0 -1.0 757
759 0 308214.0 128666.0 485580.0 -1.0 758
760 0 308134.0 128590.0 485520.0 -1.0 759
761 0 308125.0 128592.0 485460.0 -1.0 760
762 0 308177.0 128625.0 485400.0 -1.0 761
763 0 308115.0 128643.0 485340.0 -1.0 762
764 0 308064.0 128648.0 485280.0 -1.0 763
765 0 308114.0 128688.0 485220.0 -1.0 764
766 0 308058.0 128652.0 485160.0 -1.0 765
767 0 308080.0 128640.0 485100.0 -1.0 766
768 0 308031.0 128661.0 485040.0 -1.0 767
769 0 308048.0 128719.0 484980.0 -1.0 768
770 0 308021.0 128700.0 484920.0 -1.0 769
771 0 308035.0 128719.0 484860.0 -1.0 770
772 0 308044.0 128754.0 484800.0 -1.0 771
773 0 308008.0 128788.0 484740.0 -1.0 772
774 0 308001.0 128784.0 484680.0 -1.0 773
775 0 308004.0 128827.0 484620.0 -1.0 774
776 0 307975.0 128827.0 484560.0 -1.0 775
777 0 308036.0 128811.0 484500.0 -1.0 776
778 0 307965.0 128829.0 484440.0 -1.0 777
779 0 307917.0 128854.0 484380.0 -1.0 778
780 0 307890.0 128820.0 484320.0 -1.0 779
781 0 307887.0 128841.0 484260.0 -1.0 780
782 0 307855.0 128787.0 484200.0 -1.0 781
783 0 307787.0 128752.0 484140.0 -1.0 782
784 0 307870.0 128835.0 484080.0 -1.0 783
785 0 307846.0 128841.0 484020.0 -1.0 784
786 0 307831.0 128820.0 483960.0 -1.0 785
787 0 307763.0 128741.0 483900.0 -1.0 786
788 0 307849.0 128779.0 483840.0 -1.0 787
789 0 307855.0 128780.0 483780.0 -1.0 788
790 0 307833.0 128774.0 483720.0 -1.0 789
791 0 307858.0 128767.0 483660.0 -1.0 790
792 0 307841.0 128794.0 483600.0 -1.0 791
793 0 307832.0 128792.0 483540.0 -1.0 792
794 0 307840.0 128823.0 483480.0 -1.0 793
795 0 307797.0 128784.0 483420.0 -1.0 794
796 0 307818.0 128843.0 483360.0 -1.0 795
797 0 307764.0 128891.0 483300.0 -1.0 796
798 0 307813.0 128818.0 483240.0 -1.0 797
799 0 307775.0 128855.0 483180.0 -1.0 798
800 0 307703.0 128864.0 483120.0 -1.0 799
801 0 307740.0 128877.0 483060.0 -1.0 800
802 0 307724.0 128912.0 483000.0 -1.0 801
803 0 307742.0 128920.0 482940.0 -1.0 802
804 0 307731.0 128930.0 482880.0 -1.0 803
805 0 307661.0 128867.0 482820.0 -1.0 804
806 0 307705.0 128947.0 482760.0 -1.0 805
807 0 307668.0 128884.0 482640.0 -1.0 806
808 0 307683.0 128932.0 482580.0 -1.0 807
809 0 307666.0 128956.0 482520.0 -1.0 808
810 0 307664.0 128954.0 482460.0 -1.0 809
811 0 307620.0 128979.0 482400.0 -1.0 810
812 0 307601.0 128983.0 482280.0 -1.0 811
813 0 307616.0 129022.0 482220.0 -1.0 812
814 0 307558.0 128973.0 482160.0 -1.0 813
815 0 307544.0 129010.0 482100.0 -1.0 814
816 0 307479.0 128973.0 482040.0 -1.0 815
817 0 307554.0 129110.0 481980.0 -1.0 816
818 0 307539.0 129100.0 481920.0 -1.0 817
819 0 307444.0 129086.0 481860.0 -1.0 818
820 0 307475.0 129139.0 481800.0 -1.0 819
821 0 307419.0 129183.0 481740.0 -1.0 820
822 0 307398.0 129162.0 481680.0 -1.0 821
823 0 307268.0 129194.0 481620.0 -1.0 822
824 0 307310.0 129191.0 481560.0 -1.0 823
825 0 307323.0 129232.0 481500.0 -1.0 824
826 0 307268.0 129213.0 481440.0 -1.0 825
827 0 307283.0 129267.0 481380.0 -1.0 826
828 0 307237.0 129302.0 481320.0 -1.0 827
829 0 307249.0 129311.0 481260.0 -1.0 828
830 0 307352.0 129374.0 481200.0 -1.0 829
831 0 307184.0 129350.0 481140.0 -1.0 830
832 0 307244.0 129339.0 481080.0 -1.0 831
833 0 307205.0 129375.0 481020.0 -1.0 832
834 0 307249.0 129430.0 480960.0 -1.0 833
835 0 307212.0 129390.0 480900.0 -1.0 834
836 0 307219.0 129428.0 480840.0 -1.0 835
837 0 307167.0 129480.0 480780.0 -1.0 836
838 0 307146.0 129555.0 480660.0 -1.0 837
839 0 307195.0 129511.0 480600.0 -1.0 838
840 0 307102.0 129493.0 480540.0 -1.0 839
841 0 307149.0 129542.0 480480.0 -1.0 840
842 0 307152.0 129536.0 480420.0 -1.0 841
843 0 307142.0 129580.0 480360.0 -1.0 842
844 0 307137.0 129525.0 480300.0 -1.0 843
845 0 307102.0 129640.0 480240.0 -1.0 844
846 0 307011.0 129624.0 480180.0 -1.0 845
847 0 307007.0 129722.0 480120.0 -1.0 846
848 0 306878.0 129701.0 480060.0 -1.0 847
849 0 306900.0 129744.0 480000.0 -1.0 848
850 0 306841.0 129774.0 479940.0 -1.0 849
851 0 306866.0 129769.0 479880.0 -1.0 850
852 0 306804.0 129780.0 479820.0 -1.0 851
853 0 306854.0 129790.0 479760.0 -1.0 852
854 0 306826.0 129797.0 479700.0 -1.0 853
855 0 306846.0 129846.0 479640.0 -1.0 854
856 0 306688.0 129836.0 479580.0 -1.0 855
857 0 306793.0 129871.0 479520.0 -1.0 856
858 0 306780.0 129847.0 479460.0 -1.0 857
859 0 306752.0 129860.0 479400.0 -1.0 858
860 0 306733.0 129834.0 479340.0 -1.0 859
861 0 306740.0 129915.0 479280.0 -1.0 860
862 0 306693.0 129821.0 479220.0 -1.0 861
863 0 306702.0 129935.0 479160.0 -1.0 862
864 0 306675.0 129900.0 479100.0 -1.0 863
865 0 306748.0 129983.0 479040.0 -1.0 864
866 0 306654.0 129982.0 478980.0 -1.0 865
867 0 306670.0 129989.0 478920.0 -1.0 866
868 0 306669.0 129995.0 478860.0 -1.0 867
869 0 306655.0 130017.0 478800.0 -1.0 868
870 0 306682.0 130057.0 478740.0 -1.0 869
871 0 306704.0 130034.0 478680.0 -1.0 870
872 0 306692.0 130058.0 478620.0 -1.0 871
873 0 306713.0 130138.0 478560.0 -1.0 872
874 0 306633.0 130096.0 478500.0 -1.0 873
875 0 306728.0 130209.0 478440.0 -1.0 874
876 0 306687.0 130192.0 478380.0 -1.0 875
877 0 306744.0 130215.0 478320.0 -1.0 876
878 0 306641.0 130230.0 478260.0 -1.0 877
879 0 306668.0 130269.0 478200.0 -1.0 878
880 0 306637.0 130272.0 478080.0 -1.0 879
881 0 306603.0 130266.0 477960.0 -1.0 880
882 0 306598.0 130348.0 477840.0 -1.0 881
883 0 306602.0 130278.0 477780.0 -1.0 882
884 0 306607.0 130380.0 477720.0 -1.0 883
885 0 306529.0 130360.0 477660.0 -1.0 884
886 0 306632.0 130447.0 477600.0 -1.0 885
887 0 306520.0 130510.0 477540.0 -1.0 886
888 0 306581.0 130532.0 477480.0 -1.0 887
889 0 306552.0 130539.0 477420.0 -1.0 888
890 0 306469.0 130549.0 477360.0 -1.0 889
891 0 306568.0 130617.0 477300.0 -1.0 890
892 0 306553.0 130636.0 477240.0 -1.0 891
893 0 306457.0 130643.0 477180.0 -1.0 892
894 0 306479.0 130700.0 477120.0 -1.0 893
895 0 306409.0 130702.0 477060.0 -1.0 894
896 0 306361.0 130724.0 477000.0 -1.0 895
897 0 306408.0 130829.0 476940.0 -1.0 896
898 0 306304.0 130819.0 476880.0 -1.0 897
899 0 306330.0 130908.0 476820.0 -1.0 898
900 0 306284.0 130889.0 476760.0 -1.0 899
901 0 306315.0 131022.0 476700.0 -1.0 900
902 0 306265.0 131040.0 476640.0 -1.0 901
903 0 306212.0 131056.0 476580.0 -1.0 902
904 0 306199.0 131083.0 476520.0 -1.0 903
905 0 306228.0 131136.0 476460.0 -1.0 904
906 0 306219.0 131212.0 476400.0 -1.0 905
907 0 306161.0 131224.0 476340.0 -1.0 906
908 0 306060.0 131269.0 476280.0 -1.0 907
909 0 306101.0 131349.0 476220.0 -1.0 908
910 0 306098.0 131371.0 476160.0 -1.0 909
911 0 306098.0 131399.0 476100.0 -1.0 910
912 0 306051.0 131473.0 476040.0 -1.0 911
913 0 306110.0 131488.0 475980.0 -1.0 912
914 0 306065.0 131530.0 475920.0 -1.0 913
915 0 306082.0 131595.0 475860.0 -1.0 914
916 0 306076.0 131600.0 475800.0 -1.0 915
917 0 306011.0 131563.0 475740.0 -1.0 916
918 0 306006.0 131651.0 475680.0 -1.0 917
919 0 306037.0 131632.0 475620.0 -1.0 918
920 0 306038.0 131692.0 475560.0 -1.0 919
921 0 305999.0 131695.0 475500.0 -1.0 920
922 0 306027.0 131750.0 475440.0 -1.0 921
923 0 305951.0 131717.0 475380.0 -1.0 922
924 0 305960.0 131765.0 475320.0 -1.0 923
925 0 305965.0 131824.0 475260.0 -1.0 924
926 0 305986.0 131878.0 475200.0 -1.0 925
927 0 305908.0 131849.0 475140.0 -1.0 926
928 0 305862.0 131865.0 475080.0 -1.0 927
929 0 305823.0 131893.0 475020.0 -1.0 928
930 0 305870.0 131915.0 474960.0 -1.0 929
931 0 305801.0 131851.0 474900.0 -1.0 930
932 0 305896.0 131986.0 474840.0 -1.0 931
933 0 305883.0 131964.0 474780.0 -1.0 932
934 0 305857.0 131981.0 474720.0 -1.0 933
935 0 305879.0 132008.0 474660.0 -1.0 934
936 0 305894.0 132019.0 474600.0 -1.0 935
937 0 305968.0 132016.0 474540.0 -1.0 936
938 0 305922.0 132062.0 474480.0 -1.0 937
939 0 305965.0 132096.0 474420.0 -1.0 938
940 0 305925.0 132139.0 474360.0 -1.0 939
941 0 305945.0 132122.0 474300.0 -1.0 940
942 0 305871.0 132104.0 474240.0 -1.0 941
943 0 305893.0 132147.0 474180.0 -1.0 942
944 0 305866.0 132153.0 474120.0 -1.0 943
945 0 305843.0 132132.0 474060.0 -1.0 944
946 0 305815.0 132141.0 474000.0 -1.0 945
947 0 305765.0 132141.0 473940.0 -1.0 946
948 0 305801.0 132122.0 473880.0 -1.0 947
949 0 305787.0 132180.0 473820.0 -1.0 948
950 0 305727.0 132115.0 473760.0 -1.0 949
951 0 305751.0 132178.0 473700.0 -1.0 950
952 0 305663.0 132106.0 473640.0 -1.0 951
953 0 305638.0 132144.0 473580.0 -1.0 952
954 0 305612.0 132151.0 473520.0 -1.0 953
955 0 305567.0 132140.0 473460.0 -1.0 954
956 0 305536.0 132226.0 473400.0 -1.0 955
957 0 305524.0 132179.0 473280.0 -1.0 956
958 0 305480.0 132176.0 473220.0 -1.0 957
959 0 305444.0 132137.0 473160.0 -1.0 958
960 0 305426.0 132158.0 473100.0 -1.0 959
961 0 305416.0 132118.0 473040.0 -1.0 960
962 0 305385.0 132160.0 472980.0 -1.0 961
963 0 305363.0 132158.0 472920.0 -1.0 962
964 0 305293.0 132114.0 472860.0 -1.0 963
965 0 305284.0 132136.0 472800.0 -1.0 964
966 0 305180.0 132089.0 472740.0 -1.0 965
967 0 305196.0 132127.0 472680.0 -1.0 966
968 0 304990.0 132070.0 472620.0 -1.0 967
969 0 305060.0 132135.0 472560.0 -1.0 968
970 0 304880.0 132067.0 472500.0 -1.0 969
971 0 304834.0 132110.0 472440.0 -1.0 970
972 0 304787.0 132112.0 472380.0 -1.0 971
973 0 304600.0 132144.0 472320.0 -1.0 972
974 0 304494.0 132173.0 472260.0 -1.0 973
975 0 304444.0 132192.0 472200.0 -1.0 974
976 0 304330.0 132162.0 472140.0 -1.0 975
977 0 304101.0 132139.0 472080.0 -1.0 976
978 0 303972.0 132251.0 472020.0 -1.0 977
979 0 303649.0 132259.0 471960.0 -1.0 978
980 0 303444.0 132292.0 471900.0 -1.0 979
981 0 302970.0 132389.0 471840.0 -1.0 980
982 0 302777.0 132484.0 471780.0 -1.0 981
983 0 302311.0 132603.0 471720.0 -1.0 982
984 0 300932.0 132982.0 471660.0 -1.0 983
985 0 300684.0 133112.0 471600.0 -1.0 984
986 0 300320.0 133327.0 471540.0 -1.0 985
987 0 300443.0 133367.0 471480.0 -1.0 986
988 0 300459.0 133313.0 471420.0 -1.0 987
989 0 300192.0 133481.0 471360.0 -1.0 988
990 0 299152.0 133918.0 471300.0 -1.0 989
991 0 298734.0 134096.0 471240.0 -1.0 990
992 0 298113.0 134308.0 471240.0 -1.0 991
993 0 297521.0 134477.0 471240.0 -1.0 992
994 0 297047.0 134713.0 471180.0 -1.0 993
995 0 296720.0 134842.0 471120.0 -1.0 994
996 0 296659.0 134929.0 471060.0 -1.0 995
997 0 296379.0 135037.0 471000.0 -1.0 996
998 0 296210.0 135081.0 470940.0 -1.0 997
999 0 296080.0 135167.0 470880.0 -1.0 998
1000 0 296048.0 135143.0 470820.0 -1.0 999
1001 0 295669.0 135261.0 470760.0 -1.0 1000
1002 0 295340.0 135381.0 470700.0 -1.0 1001
1003 0 294925.0 135313.0 470640.0 -1.0 1002
1004 0 294770.0 135376.0 470580.0 -1.0 1003
1005 0 294471.0 135374.0 470520.0 -1.0 1004
1006 0 294181.0 135407.0 470460.0 -1.0 1005
1007 0 293977.0 135447.0 470400.0 -1.0 1006
1008 0 293723.0 135494.0 470340.0 -1.0 1007
1009 0 293655.0 135465.0 470280.0 -1.0 1008
1010 0 293431.0 135516.0 470220.0 -1.0 1009
1011 0 293272.0 135529.0 470160.0 -1.0 1010
1012 0 293096.0 135518.0 470100.0 -1.0 1011
1013 0 292889.0 135627.0 470040.0 -1.0 1012
1014 0 292777.0 135590.0 469980.0 -1.0 1013
1015 0 292479.0 135620.0 469920.0 -1.0 1014
1016 0 292473.0 135640.0 469860.0 -1.0 1015
1017 0 292350.0 135623.0 469800.0 -1.0 1016
1018 0 292243.0 135665.0 469740.0 -1.0 1017
1019 0 292188.0 135679.0 469680.0 -1.0 1018
1020 0 292031.0 135710.0 469620.0 -1.0 1019
1021 0 291674.0 135689.0 469560.0 -1.0 1020
1022 0 291325.0 135566.0 469500.0 -1.0 1021
1023 0 291340.0 135659.0 469440.0 -1.0 1022
1024 0 291162.0 135570.0 469380.0 -1.0 1023
1025 0 291002.0 135565.0 469320.0 -1.0 1024
1026 0 290990.0 135591.0 469260.0 -1.0 1025
1027 0 290855.0 135596.0 469200.0 -1.0 1026
1028 0 290780.0 135562.0 469140.0 -1.0 1027
1029 0 290670.0 135553.0 469080.0 -1.0 1028
1030 0 290485.0 135547.0 469020.0 -1.0 1029
1031 0 290395.0 135522.0 468960.0 -1.0 1030
1032 0 290188.0 135507.0 468900.0 -1.0 1031
1033 0 290031.0 135523.0 468840.0 -1.0 1032
1034 0 289982.0 135525.0 468780.0 -1.0 1033
1035 0 289884.0 135571.0 468720.0 -1.0 1034
1036 0 289734.0 135570.0 468660.0 -1.0 1035
1037 0 289740.0 135613.0 468600.0 -1.0 1036
1038 0 289628.0 135587.0 468540.0 -1.0 1037
1039 0 289378.0 135532.0 468480.0 -1.0 1038
1040 0 289233.0 135494.0 468420.0 -1.0 1039
1041 0 289038.0 135509.0 468360.0 -1.0 1040
1042 0 288921.0 135542.0 468300.0 -1.0 1041
1043 0 288665.0 135534.0 468240.0 -1.0 1042
1044 0 288521.0 135521.0 468180.0 -1.0 1043
1045 0 288381.0 135525.0 468120.0 -1.0 1044
1046 0 288040.0 135482.0 468060.0 -1.0 1045
1047 0 287957.0 135537.0 468000.0 -1.0 1046
1048 0 287620.0 135558.0 467940.0 -1.0 1047
1049 0 287480.0 135559.0 467880.0 -1.0 1048
1050 0 287309.0 135513.0 467820.0 -1.0 1049
1051 0 287158.0 135489.0 467760.0 -1.0 1050
1052 0 287023.0 135570.0 467700.0 -1.0 1051
1053 0 286868.0 135518.0 467640.0 -1.0 1052
1054 0 286714.0 135433.0 467580.0 -1.0 1053
1055 0 286483.0 135446.0 467520.0 -1.0 1054
1056 0 286176.0 135440.0 467460.0 -1.0 1055
1057 0 285940.0 135377.0 467400.0 -1.0 1056
1058 0 285845.0 135365.0 467340.0 -1.0 1057
1059 0 285666.0 135327.0 467280.0 -1.0 1058
1060 0 285370.0 135225.0 467220.0 -1.0 1059
1061 0 285320.0 135185.0 467160.0 -1.0 1060
1062 0 285213.0 135182.0 467100.0 -1.0 1061
1063 0 285160.0 135121.0 467040.0 -1.0 1062
1064 0 285051.0 135180.0 466980.0 -1.0 1063
1065 0 284978.0 135145.0 466920.0 -1.0 1064
1066 0 284866.0 135096.0 466860.0 -1.0 1065
1067 0 284708.0 135101.0 466800.0 -1.0 1066
1068 0 284642.0 135097.0 466740.0 -1.0 1067
1069 0 284537.0 135137.0 466680.0 -1.0 1068
1070 0 284453.0 135144.0 466620.0 -1.0 1069
1071 0 284351.0 135109.0 466560.0 -1.0 1070
1072 0 284228.0 135080.0 466500.0 -1.0 1071
1073 0 283970.0 135050.0 466440.0 -1.0 1072
1074 0 283963.0 135070.0 466380.0 -1.0 1073
1075 0 283804.0 135022.0 466320.0 -1.0 1074
1076 0 283748.0 135148.0 466260.0 -1.0 1075
1077 0 283675.0 135172.0 466200.0 -1.0 1076
1078 0 283607.0 135242.0 466140.0 -1.0 1077
1079 0 283393.0 135288.0 466080.0 -1.0 1078
1080 0 283333.0 135310.0 466020.0 -1.0 1079
1081 0 283261.0 135304.0 465960.0 -1.0 1080
1082 0 283230.0 135334.0 465900.0 -1.0 1081
1083 0 283139.0 135323.0 465840.0 -1.0 1082
1084 0 283095.0 135332.0 465780.0 -1.0 1083
1085 0 282899.0 135332.0 465720.0 -1.0 1084
1086 0 282755.0 135295.0 465660.0 -1.0 1085
1087 0 282662.0 135247.0 465600.0 -1.0 1086
1088 0 282530.0 135242.0 465540.0 -1.0 1087
1089 0 282528.0 135258.0 465480.0 -1.0 1088
1090 0 282437.0 135246.0 465420.0 -1.0 1089
1091 0 282412.0 135292.0 465360.0 -1.0 1090
1092 0 282200.0 135227.0 465300.0 -1.0 1091
1093 0 282199.0 135216.0 465240.0 -1.0 1092
1094 0 282037.0 135159.0 465180.0 -1.0 1093
1095 0 282058.0 135214.0 465120.0 -1.0 1094
1096 0 281992.0 135171.0 465060.0 -1.0 1095
1097 0 281986.0 135194.0 465000.0 -1.0 1096
1098 0 281840.0 135119.0 464940.0 -1.0 1097
1099 0 281908.0 135144.0 464880.0 -1.0 1098
1100 0 281857.0 135140.0 464820.0 -1.0 1099
1101 0 281766.0 135083.0 464760.0 -1.0 1100
1102 0 281775.0 135145.0 464700.0 -1.0 1101
1103 0 281670.0 135102.0 464640.0 -1.0 1102
1104 0 281611.0 135081.0 464580.0 -1.0 1103
1105 0 281479.0 135010.0 464520.0 -1.0 1104
1106 0 281579.0 135017.0 464460.0 -1.0 1105
1107 0 281532.0 134971.0 464400.0 -1.0 1106
1108 0 281428.0 134967.0 464340.0 -1.0 1107
1109 0 281407.0 134985.0 464280.0 -1.0 1108
1110 0 281373.0 134913.0 464220.0 -1.0 1109
1111 0 281266.0 134867.0 464160.0 -1.0 1110
1112 0 281241.0 134884.0 464100.0 -1.0 1111
1113 0 281183.0 134846.0 464040.0 -1.0 1112
1114 0 281171.0 134883.0 463980.0 -1.0 1113
1115 0 281087.0 134795.0 463920.0 -1.0 1114
1116 0 281012.0 134806.0 463860.0 -1.0 1115
1117 0 280939.0 134702.0 463800.0 -1.0 1116
1118 0 280799.0 134737.0 463740.0 -1.0 1117
1119 0 280782.0 134691.0 463680.0 -1.0 1118
1120 0 280746.0 134706.0 463620.0 -1.0 1119
1121 0 280725.0 134687.0 463560.0 -1.0 1120
1122 0 280699.0 134697.0 463500.0 -1.0 1121
1123 0 280634.0 134675.0 463440.0 -1.0 1122
1124 0 280687.0 134666.0 463380.0 -1.0 1123
1125 0 280571.0 134671.0 463320.0 -1.0 1124
1126 0 280397.0 134627.0 463260.0 -1.0 1125
1127 0 280422.0 134600.0 463200.0 -1.0 1126
1128 0 280389.0 134524.0 463140.0 -1.0 1127
1129 0 280288.0 134548.0 463080.0 -1.0 1128
1130 0 280172.0 134475.0 463020.0 -1.0 1129
1131 0 280216.0 134531.0 462960.0 -1.0 1130
1132 0 279990.0 134333.0 462900.0 -1.0 1131
1133 0 280080.0 134378.0 462840.0 -1.0 1132
1134 0 280079.0 134390.0 462780.0 -1.0 1133
1135 0 279860.0 134332.0 462720.0 -1.0 1134
1136 0 279892.0 134274.0 462660.0 -1.0 1135
1137 0 279738.0 134199.0 462600.0 -1.0 1136
1138 0 279809.0 134217.0 462540.0 -1.0 1137
1139 0 279708.0 134209.0 462480.0 -1.0 1138
1140 0 279757.0 134154.0 462420.0 -1.0 1139
1141 0 279582.0 134150.0 462360.0 -1.0 1140
1142 0 279595.0 134090.0 462300.0 -1.0 1141
1143 0 279520.0 134095.0 462240.0 -1.0 1142
1144 0 279499.0 134049.0 462180.0 -1.0 1143
1145 0 279494.0 134026.0 462120.0 -1.0 1144
1146 0 279390.0 134017.0 462060.0 -1.0 1145
1147 0 279460.0 134028.0 462000.0 -1.0 1146
1148 0 279407.0 134076.0 461940.0 -1.0 1147
1149 0 279381.0 134046.0 461880.0 -1.0 1148
1150 0 279282.0 134053.0 461820.0 -1.0 1149
1151 0 279292.0 134032.0 461760.0 -1.0 1150
1152 0 279188.0 134057.0 461700.0 -1.0 1151
1153 0 279135.0 133995.0 461640.0 -1.0 1152
1154 0 279119.0 133982.0 461580.0 -1.0 1153
1155 0 279021.0 133951.0 461520.0 -1.0 1154
1156 0 279012.0 133942.0 461460.0 -1.0 1155
1157 0 278963.0 133942.0 461400.0 -1.0 1156
1158 0 278896.0 133956.0 461340.0 -1.0 1157
1159 0 278936.0 133949.0 461280.0 -1.0 1158
1160 0 278932.0 133960.0 461220.0 -1.0 1159
1161 0 278828.0 133950.0 461160.0 -1.0 1160
1162 0 278750.0 133985.0 461100.0 -1.0 1161
1163 0 278657.0 133987.0 461040.0 -1.0 1162
1164 0 278681.0 134002.0 460980.0 -1.0 1163
1165 0 278651.0 133974.0 460920.0 -1.0 1164
1166 0 278569.0 133932.0 460860.0 -1.0 1165
1167 0 278542.0 133940.0 460800.0 -1.0 1166
1168 0 278556.0 133942.0 460740.0 -1.0 1167
1169 0 278583.0 134014.0 460680.0 -1.0 1168
1170 0 278534.0 133960.0 460620.0 -1.0 1169
1171 0 278481.0 133897.0 460560.0 -1.0 1170
1172 0 278473.0 133899.0 460500.0 -1.0 1171
1173 0 278402.0 133888.0 460440.0 -1.0 1172
1174 0 278413.0 133887.0 460380.0 -1.0 1173
1175 0 278418.0 133899.0 460320.0 -1.0 1174
1176 0 278392.0 133888.0 460260.0 -1.0 1175
1177 0 278364.0 133863.0 460200.0 -1.0 1176
1178 0 278357.0 133836.0 460140.0 -1.0 1177
1179 0 278348.0 133842.0 460080.0 -1.0 1178
1180 0 278303.0 133795.0 460020.0 -1.0 1179
1181 0 278323.0 133777.0 459960.0 -1.0 1180
1182 0 278353.0 133735.0 459900.0 -1.0 1181
1183 0 278307.0 133705.0 459840.0 -1.0 1182
1184 0 278356.0 133728.0 459780.0 -1.0 1183
1185 0 278296.0 133731.0 459720.0 -1.0 1184
1186 0 278330.0 133731.0 459660.0 -1.0 1185
1187 0 278267.0 133730.0 459600.0 -1.0 1186
1188 0 278188.0 133706.0 459540.0 -1.0 1187
1189 0 278235.0 133705.0 459480.0 -1.0 1188
1190 0 278154.0 133674.0 459420.0 -1.0 1189
1191 0 278201.0 133687.0 459360.0 -1.0 1190
1192 0 278163.0 133649.0 459300.0 -1.0 1191
1193 0 278092.0 133669.0 459240.0 -1.0 1192
1194 0 278093.0 133655.0 459180.0 -1.0 1193
1195 0 278054.0 133647.0 459120.0 -1.0 1194
1196 0 278004.0 133648.0 459060.0 -1.0 1195
1197 0 277997.0 133609.0 459000.0 -1.0 1196
1198 0 277965.0 133625.0 458940.0 -1.0 1197
1199 0 277967.0 133528.0 458880.0 -1.0 1198
1200 0 277964.0 133445.0 458820.0 -1.0 1199
1201 0 277966.0 133462.0 458760.0 -1.0 1200
1202 0 277918.0 133456.0 458700.0 -1.0 1201
1203 0 277865.0 133408.0 458640.0 -1.0 1202
1204 0 277891.0 133423.0 458580.0 -1.0 1203
1205 0 277826.0 133381.0 458520.0 -1.0 1204
1206 0 277852.0 133362.0 458460.0 -1.0 1205
1207 0 277731.0 133270.0 458400.0 -1.0 1206
1208 0 277720.0 133314.0 458340.0 -1.0 1207
1209 0 277694.0 133294.0 458280.0 -1.0 1208
1210 0 277710.0 133275.0 458220.0 -1.0 1209
1211 0 277731.0 133229.0 458160.0 -1.0 1210
1212 0 277675.0 133249.0 458100.0 -1.0 1211
1213 0 277640.0 133203.0 458040.0 -1.0 1212
1214 0 277560.0 133163.0 457980.0 -1.0 1213
1215 0 277452.0 133108.0 457920.0 -1.0 1214
1216 0 277508.0 133092.0 457860.0 -1.0 1215
1217 0 277474.0 133024.0 457800.0 -1.0 1216
1218 0 277393.0 132961.0 457740.0 -1.0 1217
1219 0 277389.0 132911.0 457680.0 -1.0 1218
1220 0 277390.0 132995.0 457620.0 -1.0 1219
1221 0 277361.0 132939.0 457560.0 -1.0 1220
1222 0 277376.0 132877.0 457500.0 -1.0 1221
1223 0 277330.0 132869.0 457440.0 -1.0 1222
1224 0 277332.0 132781.0 457380.0 -1.0 1223
1225 0 277340.0 132785.0 457320.0 -1.0 1224
1226 0 277304.0 132719.0 457260.0 -1.0 1225
1227 0 277283.0 132719.0 457200.0 -1.0 1226
1228 0 277218.0 132658.0 457140.0 -1.0 1227
1229 0 277209.0 132645.0 457080.0 -1.0 1228
1230 0 277219.0 132607.0 457020.0 -1.0 1229
1231 0 277247.0 132600.0 456960.0 -1.0 1230
1232 0 277239.0 132607.0 456900.0 -1.0 1231
1233 0 277199.0 132599.0 456840.0 -1.0 1232
1234 0 277145.0 132590.0 456780.0 -1.0 1233
1235 0 277210.0 132567.0 456720.0 -1.0 1234
1236 0 277156.0 132568.0 456660.0 -1.0 1235
1237 0 277150.0 132556.0 456600.0 -1.0 1236
1238 0 277095.0 132493.0 456540.0 -1.0 1237
1239 0 277089.0 132533.0 456480.0 -1.0 1238
1240 0 277076.0 132557.0 456420.0 -1.0 1239
1241 0 277019.0 132548.0 456360.0 -1.0 1240
1242 0 277022.0 132522.0 456300.0 -1.0 1241
1243 0 276996.0 132485.0 456240.0 -1.0 1242
1244 0 276995.0 132474.0 456180.0 -1.0 1243
1245 0 276934.0 132485.0 456120.0 -1.0 1244
1246 0 276913.0 132438.0 456060.0 -1.0 1245
1247 0 276874.0 132458.0 456000.0 -1.0 1246
1248 0 276832.0 132370.0 455940.0 -1.0 1247
1249 0 276877.0 132385.0 455880.0 -1.0 1248
1250 0 276792.0 132282.0 455820.0 -1.0 1249
1251 0 276882.0 132344.0 455760.0 -1.0 1250
1252 0 276782.0 132221.0 455700.0 -1.0 1251
1253 0 276772.0 132276.0 455640.0 -1.0 1252
1254 0 276747.0 132270.0 455580.0 -1.0 1253
1255 0 276898.0 132213.0 455520.0 -1.0 1254
1256 0 276711.0 132127.0 455460.0 -1.0 1255
1257 0 276680.0 132083.0 455400.0 -1.0 1256
1258 0 276656.0 132089.0 455340.0 -1.0 1257
1259 0 276630.0 132084.0 455280.0 -1.0 1258
1260 0 276603.0 132052.0 455220.0 -1.0 1259
1261 0 276599.0 132027.0 455160.0 -1.0 1260
1262 0 276617.0 131999.0 455100.0 -1.0 1261
1263 0 276534.0 131964.0 455040.0 -1.0 1262
1264 0 276531.0 131947.0 454980.0 -1.0 1263
1265 0 276473.0 131943.0 454920.0 -1.0 1264
1266 0 276496.0 131930.0 454860.0 -1.0 1265
1267 0 276447.0 131860.0 454800.0 -1.0 1266
1268 0 276402.0 131883.0 454740.0 -1.0 1267
1269 0 276430.0 131903.0 454680.0 -1.0 1268
1270 0 276308.0 131774.0 454620.0 -1.0 1269
1271 0 276398.0 131793.0 454560.0 -1.0 1270
1272 0 276359.0 131841.0 454500.0 -1.0 1271
1273 0 276371.0 131745.0 454440.0 -1.0 1272
1274 0 276371.0 131695.0 454380.0 -1.0 1273
1275 0 276319.0 131680.0 454320.0 -1.0 1274
1276 0 276328.0 131677.0 454260.0 -1.0 1275
1277 0 276354.0 131653.0 454200.0 -1.0 1276
1278 0 276318.0 131661.0 454140.0 -1.0 1277
1279 0 276354.0 131648.0 454080.0 -1.0 1278
1280 0 276342.0 131595.0 454020.0 -1.0 1279
1281 0 276301.0 131586.0 453960.0 -1.0 1280
1282 0 276432.0 131595.0 453900.0 -1.0 1281
1283 0 276362.0 131504.0 453840.0 -1.0 1282
1284 0 276408.0 131529.0 453780.0 -1.0 1283
1285 0 276328.0 131405.0 453720.0 -1.0 1284
1286 0 276324.0 131434.0 453660.0 -1.0 1285
1287 0 276335.0 131428.0 453600.0 -1.0 1286
1288 0 276342.0 131405.0 453540.0 -1.0 1287
1289 0 276332.0 131351.0 453480.0 -1.0 1288
1290 0 276305.0 131308.0 453420.0 -1.0 1289
1291 0 276336.0 131338.0 453360.0 -1.0 1290
1292 0 276308.0 131285.0 453300.0 -1.0 1291
1293 0 276311.0 131261.0 453240.0 -1.0 1292
1294 0 276359.0 131269.0 453180.0 -1.0 1293
1295 0 276331.0 131284.0 453120.0 -1.0 1294
1296 0 276341.0 131216.0 453060.0 -1.0 1295
1297 0 276290.0 131253.0 453000.0 -1.0 1296
1298 0 276278.0 131187.0 452940.0 -1.0 1297
1299 0 276349.0 131159.0 452880.0 -1.0 1298
1300 0 276238.0 131113.0 452820.0 -1.0 1299
1301 0 276324.0 131102.0 452760.0 -1.0 1300
1302 0 276284.0 131036.0 452700.0 -1.0 1301
1303 0 276313.0 131062.0 452640.0 -1.0 1302
1304 0 276295.0 131031.0 452580.0 -1.0 1303
1305 0 276241.0 131031.0 452520.0 -1.0 1304
1306 0 276235.0 131016.0 452460.0 -1.0 1305
1307 0 276193.0 131037.0 452400.0 -1.0 1306
1308 0 276212.0 130975.0 452340.0 -1.0 1307
1309 0 276175.0 130986.0 452280.0 -1.0 1308
1310 0 276169.0 130959.0 452220.0 -1.0 1309
1311 0 276156.0 130922.0 452160.0 -1.0 1310
1312 0 276117.0 130937.0 452100.0 -1.0 1311
1313 0 276139.0 130959.0 452040.0 -1.0 1312
1314 0 276101.0 130921.0 451980.0 -1.0 1313
1315 0 276071.0 130936.0 451920.0 -1.0 1314
1316 0 276076.0 130911.0 451860.0 -1.0 1315
1317 0 276054.0 130889.0 451800.0 -1.0 1316
1318 0 276057.0 130897.0 451740.0 -1.0 1317
1319 0 276015.0 130883.0 451680.0 -1.0 1318
1320 0 275969.0 130859.0 451620.0 -1.0 1319
1321 0 275999.0 130850.0 451560.0 -1.0 1320
1322 0 276005.0 130794.0 451500.0 -1.0 1321
1323 0 276008.0 130743.0 451440.0 -1.0 1322
1324 0 275957.0 130710.0 451380.0 -1.0 1323
1325 0 275939.0 130692.0 451320.0 -1.0 1324
1326 0 275956.0 130709.0 451260.0 -1.0 1325
1327 0 275876.0 130687.0 451200.0 -1.0 1326
1328 0 275842.0 130653.0 451140.0 -1.0 1327
1329 0 275826.0 130622.0 451080.0 -1.0 1328
1330 0 275786.0 130583.0 451020.0 -1.0 1329
1331 0 275759.0 130508.0 450960.0 -1.0 1330
1332 0 275782.0 130506.0 450900.0 -1.0 1331
1333 0 275728.0 130451.0 450840.0 -1.0 1332
1334 0 275737.0 130415.0 450780.0 -1.0 1333
1335 0 275649.0 130361.0 450720.0 -1.0 1334
1336 0 275673.0 130346.0 450660.0 -1.0 1335
1337 0 275641.0 130330.0 450600.0 -1.0 1336
1338 0 275640.0 130259.0 450540.0 -1.0 1337
1339 0 275620.0 130257.0 450480.0 -1.0 1338
1340 0 275669.0 130238.0 450420.0 -1.0 1339
1341 0 275652.0 130222.0 450360.0 -1.0 1340
1342 0 275605.0 130162.0 450300.0 -1.0 1341
1343 0 275614.0 130141.0 450240.0 -1.0 1342
1344 0 275579.0 130102.0 450180.0 -1.0 1343
1345 0 275531.0 130061.0 450120.0 -1.0 1344
1346 0 275528.0 130060.0 450060.0 -1.0 1345
1347 0 275369.0 130007.0 450000.0 -1.0 1346
1348 0 275468.0 129982.0 449940.0 -1.0 1347
1349 0 275465.0 129939.0 449880.0 -1.0 1348
1350 0 275350.0 129941.0 449820.0 -1.0 1349
1351 0 275434.0 129964.0 449760.0 -1.0 1350
1352 0 275366.0 129941.0 449700.0 -1.0 1351
1353 0 275375.0 129922.0 449640.0 -1.0 1352
1354 0 275316.0 129898.0 449580.0 -1.0 1353
1355 0 275376.0 129847.0 449520.0 -1.0 1354
1356 0 275250.0 129798.0 449460.0 -1.0 1355
1357 0 275292.0 129763.0 449400.0 -1.0 1356
1358 0 275232.0 129710.0 449340.0 -1.0 1357
1359 0 275286.0 129735.0 449280.0 -1.0 1358
1360 0 275252.0 129611.0 449220.0 -1.0 1359
1361 0 275288.0 129609.0 449160.0 -1.0 1360
1362 0 275183.0 129571.0 449100.0 -1.0 1361
1363 0 275248.0 129567.0 449040.0 -1.0 1362
1364 0 275217.0 129532.0 448980.0 -1.0 1363
1365 0 275132.0 129527.0 448920.0 -1.0 1364
1366 0 275225.0 129479.0 448860.0 -1.0 1365
1367 0 275108.0 129439.0 448800.0 -1.0 1366
1368 0 275193.0 129474.0 448740.0 -1.0 1367
1369 0 275119.0 129481.0 448680.0 -1.0 1368
1370 0 275167.0 129480.0 448620.0 -1.0 1369
1371 0 275094.0 129501.0 448560.0 -1.0 1370
1372 0 275083.0 129479.0 448500.0 -1.0 1371
1373 0 275072.0 129477.0 448440.0 -1.0 1372
1374 0 275051.0 129473.0 448380.0 -1.0 1373
1375 0 274988.0 129440.0 448320.0 -1.0 1374
1376 0 275065.0 129419.0 448260.0 -1.0 1375
1377 0 274969.0 129348.0 448200.0 -1.0 1376
1378 0 274962.0 129356.0 448140.0 -1.0 1377
1379 0 274943.0 129370.0 448080.0 -1.0 1378
1380 0 274936.0 129309.0 448020.0 -1.0 1379
1381 0 274954.0 129369.0 447960.0 -1.0 1380
1382 0 274891.0 129350.0 447900.0 -1.0 1381
1383 0 274864.0 129338.0 447840.0 -1.0 1382
1384 0 274819.0 129297.0 447780.0 -1.0 1383
1385 0 274739.0 129339.0 447720.0 -1.0 1384
1386 0 274770.0 129355.0 447660.0 -1.0 1385
1387 0 274779.0 129300.0 447600.0 -1.0 1386
1388 0 274818.0 129306.0 447540.0 -1.0 1387
1389 0 274693.0 129221.0 447480.0 -1.0 1388
1390 0 274744.0 129287.0 447420.0 -1.0 1389
1391 0 274745.0 129208.0 447360.0 -1.0 1390
1392 0 274721.0 129225.0 447300.0 -1.0 1391
1393 0 274672.0 129230.0 447240.0 -1.0 1392
1394 0 274651.0 129226.0 447180.0 -1.0 1393
1395 0 274647.0 129219.0 447120.0 -1.0 1394
1396 0 274689.0 129162.0 447060.0 -1.0 1395
1397 0 274661.0 129144.0 447000.0 -1.0 1396
1398 0 274607.0 129126.0 446940.0 -1.0 1397
1399 0 274547.0 129089.0 446880.0 -1.0 1398
1400 0 274516.0 129083.0 446820.0 -1.0 1399
1401 0 274513.0 129082.0 446760.0 -1.0 1400
1402 0 274514.0 129056.0 446700.0 -1.0 1401
1403 0 274482.0 129063.0 446640.0 -1.0 1402
1404 0 274407.0 129019.0 446580.0 -1.0 1403
1405 0 274400.0 129017.0 446520.0 -1.0 1404
1406 0 274388.0 128999.0 446460.0 -1.0 1405
1407 0 274411.0 128966.0 446400.0 -1.0 1406
1408 0 274401.0 129007.0 446340.0 -1.0 1407
1409 0 274354.0 128977.0 446280.0 -1.0 1408
1410 0 274321.0 128936.0 446220.0 -1.0 1409
1411 0 274275.0 128924.0 446160.0 -1.0 1410
1412 0 274344.0 128967.0 446100.0 -1.0 1411
1413 0 274307.0 128896.0 446040.0 -1.0 1412
1414 0 274294.0 128921.0 445980.0 -1.0 1413
1415 0 274316.0 128902.0 445920.0 -1.0 1414
1416 0 274275.0 128903.0 445860.0 -1.0 1415
1417 0 274220.0 128918.0 445800.0 -1.0 1416
1418 0 274259.0 128887.0 445740.0 -1.0 1417
1419 0 274243.0 128891.0 445680.0 -1.0 1418
1420 0 274240.0 128890.0 445620.0 -1.0 1419
1421 0 274233.0 128887.0 445560.0 -1.0 1420
1422 0 274191.0 128838.0 445440.0 -1.0 1421
1423 0 274177.0 128813.0 445380.0 -1.0 1422
1424 0 274185.0 128786.0 445320.0 -1.0 1423
1425 0 274155.0 128780.0 445260.0 -1.0 1424
1426 0 274123.0 128788.0 445200.0 -1.0 1425
1427 0 274063.0 128720.0 445140.0 -1.0 1426
1428 0 274111.0 128732.0 445080.0 -1.0 1427
1429 0 274068.0 128687.0 445020.0 -1.0 1428
1430 0 274076.0 128667.0 444960.0 -1.0 1429
1431 0 274094.0 128674.0 444900.0 -1.0 1430
1432 0 274111.0 128648.0 444840.0 -1.0 1431
1433 0 274046.0 128665.0 444780.0 -1.0 1432
1434 0 274124.0 128664.0 444720.0 -1.0 1433
1435 0 274035.0 128651.0 444660.0 -1.0 1434
1436 0 273988.0 128665.0 444600.0 -1.0 1435
1437 0 274039.0 128688.0 444540.0 -1.0 1436
1438 0 274063.0 128704.0 444480.0 -1.0 1437
1439 0 274028.0 128653.0 444420.0 -1.0 1438
1440 0 273964.0 128682.0 444360.0 -1.0 1439
1441 0 274008.0 128689.0 444300.0 -1.0 1440
1442 0 273963.0 128599.0 444240.0 -1.0 1441
1443 0 273994.0 128629.0 444180.0 -1.0 1442
1444 0 273934.0 128630.0 444120.0 -1.0 1443
1445 0 273977.0 128629.0 444060.0 -1.0 1444
1446 0 273933.0 128624.0 444000.0 -1.0 1445
1447 0 273956.0 128616.0 443940.0 -1.0 1446
1448 0 274002.0 128582.0 443880.0 -1.0 1447
1449 0 274022.0 128632.0 443820.0 -1.0 1448
1450 0 273950.0 128587.0 443760.0 -1.0 1449
1451 0 273930.0 128600.0 443700.0 -1.0 1450
1452 0 274016.0 128624.0 443640.0 -1.0 1451
1453 0 274047.0 128605.0 443580.0 -1.0 1452
1454 0 273999.0 128597.0 443520.0 -1.0 1453
1455 0 274018.0 128612.0 443460.0 -1.0 1454
1456 0 273989.0 128611.0 443400.0 -1.0 1455
1457 0 274059.0 128591.0 443340.0 -1.0 1456
1458 0 274013.0 128601.0 443280.0 -1.0 1457
1459 0 273939.0 128530.0 443220.0 -1.0 1458
1460 0 273953.0 128579.0 443160.0 -1.0 1459
1461 0 273993.0 128573.0 443100.0 -1.0 1460
1462 0 274003.0 128546.0 443040.0 -1.0 1461
1463 0 273991.0 128521.0 442980.0 -1.0 1462
1464 0 274001.0 128536.0 442920.0 -1.0 1463
1465 0 273980.0 128474.0 442860.0 -1.0 1464
1466 0 273987.0 128532.0 442800.0 -1.0 1465
1467 0 273984.0 128511.0 442740.0 -1.0 1466
1468 0 273915.0 128474.0 442680.0 -1.0 1467
1469 0 273974.0 128483.0 442620.0 -1.0 1468
1470 0 273955.0 128496.0 442560.0 -1.0 1469
1471 0 274012.0 128499.0 442500.0 -1.0 1470
1472 0 273975.0 128465.0 442440.0 -1.0 1471
1473 0 274017.0 128483.0 442380.0 -1.0 1472
1474 0 274034.0 128448.0 442320.0 -1.0 1473
1475 0 273958.0 128447.0 442260.0 -1.0 1474
1476 0 273982.0 128419.0 442200.0 -1.0 1475
1477 0 274025.0 128401.0 442140.0 -1.0 1476
1478 0 274058.0 128349.0 442080.0 -1.0 1477
1479 0 274010.0 128309.0 442020.0 -1.0 1478
1480 0 274028.0 128334.0 441960.0 -1.0 1479
1481 0 274047.0 128273.0 441900.0 -1.0 1480
1482 0 274093.0 128309.0 441840.0 -1.0 1481
1483 0 274013.0 128222.0 441780.0 -1.0 1482
1484 0 274075.0 128242.0 441720.0 -1.0 1483
1485 0 273985.0 128203.0 441660.0 -1.0 1484
1486 0 274076.0 128206.0 441600.0 -1.0 1485
1487 0 274066.0 128212.0 441540.0 -1.0 1486
1488 0 274173.0 128171.0 441480.0 -1.0 1487
1489 0 274123.0 128147.0 441420.0 -1.0 1488
1490 0 274120.0 128160.0 441360.0 -1.0 1489
1491 0 274122.0 128127.0 441300.0 -1.0 1490
1492 0 274127.0 128131.0 441240.0 -1.0 1491
1493 0 274194.0 128109.0 441180.0 -1.0 1492
1494 0 274140.0 128092.0 441120.0 -1.0 1493
1495 0 274241.0 128078.0 441060.0 -1.0 1494
1496 0 274184.0 128065.0 441000.0 -1.0 1495
1497 0 274222.0 128062.0 440940.0 -1.0 1496
1498 0 274287.0 128077.0 440880.0 -1.0 1497
1499 0 274239.0 128040.0 440820.0 -1.0 1498
1500 0 274286.0 128035.0 440760.0 -1.0 1499
1501 0 274236.0 128031.0 440700.0 -1.0 1500
1502 0 274208.0 128037.0 440640.0 -1.0 1501
1503 0 274233.0 128002.0 440580.0 -1.0 1502
1504 0 274289.0 127979.0 440520.0 -1.0 1503
1505 0 274254.0 127957.0 440460.0 -1.0 1504
1506 0 274294.0 127932.0 440400.0 -1.0 1505
1507 0 274311.0 127918.0 440340.0 -1.0 1506
1508 0 274289.0 127876.0 440280.0 -1.0 1507
1509 0 274295.0 127842.0 440220.0 -1.0 1508
1510 0 274346.0 127876.0 440160.0 -1.0 1509
1511 0 274352.0 127841.0 440100.0 -1.0 1510
1512 0 274394.0 127824.0 440040.0 -1.0 1511
1513 0 274334.0 127793.0 439980.0 -1.0 1512
1514 0 274402.0 127739.0 439920.0 -1.0 1513
1515 0 274420.0 127729.0 439860.0 -1.0 1514
1516 0 274362.0 127666.0 439800.0 -1.0 1515
1517 0 274316.0 127611.0 439740.0 -1.0 1516
1518 0 274330.0 127598.0 439680.0 -1.0 1517
1519 0 274348.0 127526.0 439620.0 -1.0 1518
1520 0 274380.0 127498.0 439560.0 -1.0 1519
1521 0 274297.0 127462.0 439500.0 -1.0 1520
1522 0 274314.0 127411.0 439440.0 -1.0 1521
1523 0 274327.0 127371.0 439380.0 -1.0 1522
1524 0 274297.0 127324.0 439320.0 -1.0 1523
1525 0 274334.0 127355.0 439260.0 -1.0 1524
1526 0 274354.0 127277.0 439200.0 -1.0 1525
1527 0 274372.0 127293.0 439140.0 -1.0 1526
1528 0 274330.0 127257.0 439080.0 -1.0 1527
1529 0 274369.0 127249.0 439020.0 -1.0 1528
1530 0 274414.0 127275.0 438960.0 -1.0 1529
1531 0 274415.0 127246.0 438900.0 -1.0 1530
1532 0 274367.0 127243.0 438840.0 -1.0 1531
1533 0 274403.0 127187.0 438780.0 -1.0 1532
1534 0 274353.0 127164.0 438720.0 -1.0 1533
1535 0 274383.0 127185.0 438660.0 -1.0 1534
1536 0 274292.0 127146.0 438600.0 -1.0 1535
1537 0 274382.0 127130.0 438540.0 -1.0 1536
1538 0 274393.0 127138.0 438480.0 -1.0 1537
1539 0 274382.0 127055.0 438420.0 -1.0 1538
1540 0 274453.0 127079.0 438360.0 -1.0 1539
1541 0 274372.0 127031.0 438300.0 -1.0 1540
1542 0 274398.0 126983.0 438240.0 -1.0 1541
1543 0 274396.0 126943.0 438180.0 -1.0 1542
1544 0 274367.0 126911.0 438120.0 -1.0 1543
1545 0 274353.0 126797.0 438060.0 -1.0 1544
1546 0 274394.0 126784.0 438000.0 -1.0 1545
1547 0 274389.0 126779.0 437940.0 -1.0 1546
1548 0 274462.0 126716.0 437880.0 -1.0 1547
1549 0 274432.0 126745.0 437820.0 -1.0 1548
1550 0 274433.0 126699.0 437760.0 -1.0 1549
1551 0 274412.0 126695.0 437700.0 -1.0 1550
1552 0 274396.0 126687.0 437640.0 -1.0 1551
1553 0 274411.0 126704.0 437580.0 -1.0 1552
1554 0 274388.0 126705.0 437520.0 -1.0 1553
1555 0 274428.0 126623.0 437460.0 -1.0 1554
1556 0 274389.0 126596.0 437400.0 -1.0 1555
1557 0 274366.0 126614.0 437340.0 -1.0 1556
1558 0 274416.0 126540.0 437280.0 -1.0 1557
1559 0 274420.0 126555.0 437220.0 -1.0 1558
1560 0 274353.0 126494.0 437160.0 -1.0 1559
1561 0 274323.0 126454.0 437100.0 -1.0 1560
1562 0 274256.0 126381.0 437040.0 -1.0 1561
1563 0 274282.0 126438.0 436980.0 -1.0 1562
1564 0 274247.0 126387.0 436920.0 -1.0 1563
1565 0 274220.0 126385.0 436860.0 -1.0 1564
1566 0 274261.0 126425.0 436800.0 -1.0 1565
1567 0 274250.0 126422.0 436740.0 -1.0 1566
1568 0 274172.0 126375.0 436680.0 -1.0 1567
1569 0 274161.0 126262.0 436620.0 -1.0 1568
1570 0 274184.0 126238.0 436560.0 -1.0 1569
1571 0 274185.0 126177.0 436500.0 -1.0 1570
1572 0 274184.0 126203.0 436440.0 -1.0 1571
1573 0 274137.0 126139.0 436380.0 -1.0 1572
1574 0 274150.0 126109.0 436320.0 -1.0 1573
1575 0 274197.0 126113.0 436260.0 -1.0 1574
1576 0 274218.0 126083.0 436200.0 -1.0 1575
1577 0 274211.0 126091.0 436140.0 -1.0 1576
1578 0 274198.0 126082.0 436080.0 -1.0 1577
1579 0 274223.0 126088.0 436020.0 -1.0 1578
1580 0 274210.0 126074.0 435960.0 -1.0 1579
1581 0 274255.0 126043.0 435900.0 -1.0 1580
1582 0 274173.0 126057.0 435840.0 -1.0 1581
1583 0 274215.0 126037.0 435780.0 -1.0 1582
1584 0 274215.0 126024.0 435720.0 -1.0 1583
1585 0 274169.0 125981.0 435660.0 -1.0 1584
1586 0 274192.0 125987.0 435600.0 -1.0 1585
1587 0 274187.0 125968.0 435540.0 -1.0 1586
1588 0 274172.0 125952.0 435480.0 -1.0 1587
1589 0 274128.0 125887.0 435420.0 -1.0 1588
1590 0 274174.0 125895.0 435360.0 -1.0 1589
1591 0 274131.0 125870.0 435300.0 -1.0 1590
1592 0 274139.0 125874.0 435240.0 -1.0 1591
1593 0 274070.0 125856.0 435180.0 -1.0 1592
1594 0 274107.0 125870.0 435120.0 -1.0 1593
1595 0 274009.0 125840.0 435060.0 -1.0 1594
1596 0 273997.0 125835.0 435000.0 -1.0 1595
1597 0 273898.0 125777.0 434940.0 -1.0 1596
1598 0 273969.0 125745.0 434880.0 -1.0 1597
1599 0 273920.0 125733.0 434820.0 -1.0 1598
1600 0 273914.0 125708.0 434760.0 -1.0 1599
1601 0 273888.0 125710.0 434700.0 -1.0 1600
1602 0 273890.0 125685.0 434640.0 -1.0 1601
1603 0 273943.0 125687.0 434580.0 -1.0 1602
1604 0 273903.0 125694.0 434520.0 -1.0 1603
1605 0 273836.0 125682.0 434460.0 -1.0 1604
1606 0 273590.0 125539.0 434400.0 -1.0 1605
1607 0 273799.0 125628.0 434340.0 -1.0 1606
1608 0 273779.0 125593.0 434280.0 -1.0 1607
1609 0 273781.0 125605.0 434220.0 -1.0 1608
1610 0 273749.0 125576.0 434160.0 -1.0 1609
1611 0 273791.0 125601.0 434100.0 -1.0 1610
1612 0 273701.0 125500.0 434040.0 -1.0 1611
1613 0 273697.0 125540.0 433980.0 -1.0 1612
1614 0 273682.0 125512.0 433920.0 -1.0 1613
1615 0 273686.0 125524.0 433860.0 -1.0 1614
1616 0 273650.0 125494.0 433800.0 -1.0 1615
1617 0 273617.0 125435.0 433740.0 -1.0 1616
1618 0 273601.0 125446.0 433680.0 -1.0 1617
1619 0 273561.0 125356.0 433620.0 -1.0 1618
1620 0 273577.0 125407.0 433560.0 -1.0 1619
1621 0 273562.0 125409.0 433500.0 -1.0 1620
1622 0 273561.0 125355.0 433440.0 -1.0 1621
1623 0 273612.0 125355.0 433380.0 -1.0 1622
1624 0 273551.0 125340.0 433320.0 -1.0 1623
1625 0 273564.0 125357.0 433260.0 -1.0 1624
1626 0 273561.0 125335.0 433200.0 -1.0 1625
1627 0 273551.0 125255.0 433140.0 -1.0 1626
1628 0 273537.0 125310.0 433080.0 -1.0 1627
1629 0 273543.0 125288.0 433020.0 -1.0 1628
1630 0 273511.0 125218.0 432960.0 -1.0 1629
1631 0 273561.0 125209.0 432900.0 -1.0 1630
1632 0 273533.0 125183.0 432840.0 -1.0 1631
1633 0 273546.0 125168.0 432780.0 -1.0 1632
1634 0 273529.0 125165.0 432720.0 -1.0 1633
1635 0 273494.0 125130.0 432660.0 -1.0 1634
1636 0 273559.0 125161.0 432600.0 -1.0 1635
1637 0 273581.0 125139.0 432540.0 -1.0 1636
1638 0 273517.0 125128.0 432480.0 -1.0 1637
1639 0 273555.0 125128.0 432420.0 -1.0 1638
1640 0 273525.0 125116.0 432360.0 -1.0 1639
1641 0 273488.0 125079.0 432300.0 -1.0 1640
1642 0 273532.0 125116.0 432240.0 -1.0 1641
1643 0 273524.0 125066.0 432180.0 -1.0 1642
1644 0 273471.0 125003.0 432120.0 -1.0 1643
1645 0 273495.0 124985.0 432060.0 -1.0 1644
1646 0 273460.0 124933.0 432000.0 -1.0 1645
1647 0 273462.0 124949.0 431940.0 -1.0 1646
1648 0 273456.0 124923.0 431880.0 -1.0 1647
1649 0 273436.0 124921.0 431820.0 -1.0 1648
1650 0 273509.0 124985.0 431760.0 -1.0 1649
1651 0 273431.0 124921.0 431700.0 -1.0 1650
1652 0 273437.0 124907.0 431640.0 -1.0 1651
1653 0 273423.0 124899.0 431580.0 -1.0 1652
1654 0 273381.0 124863.0 431520.0 -1.0 1653
1655 0 273372.0 124824.0 431460.0 -1.0 1654
1656 0 273417.0 124828.0 431400.0 -1.0 1655
1657 0 273354.0 124827.0 431340.0 -1.0 1656
1658 0 273380.0 124792.0 431280.0 -1.0 1657
1659 0 273342.0 124788.0 431220.0 -1.0 1658
1660 0 273353.0 124748.0 431160.0 -1.0 1659
1661 0 273286.0 124735.0 431100.0 -1.0 1660
1662 0 273358.0 124652.0 431040.0 -1.0 1661
1663 0 273336.0 124722.0 430980.0 -1.0 1662
1664 0 273277.0 124680.0 430920.0 -1.0 1663
1665 0 273283.0 124705.0 430860.0 -1.0 1664
1666 0 273278.0 124693.0 430800.0 -1.0 1665
1667 0 273246.0 124717.0 430740.0 -1.0 1666
1668 0 273204.0 124724.0 430680.0 -1.0 1667
1669 0 273222.0 124725.0 430620.0 -1.0 1668
1670 0 273202.0 124728.0 430560.0 -1.0 1669
1671 0 273194.0 124774.0 430500.0 -1.0 1670
1672 0 273184.0 124774.0 430440.0 -1.0 1671
1673 0 273209.0 124730.0 430380.0 -1.0 1672
1674 0 273221.0 124756.0 430320.0 -1.0 1673
1675 0 273154.0 124753.0 430260.0 -1.0 1674
1676 0 273221.0 124720.0 430200.0 -1.0 1675
1677 0 273188.0 124712.0 430140.0 -1.0 1676
1678 0 273186.0 124739.0 430080.0 -1.0 1677
1679 0 273167.0 124639.0 430020.0 -1.0 1678
1680 0 273213.0 124687.0 429960.0 -1.0 1679
1681 0 273205.0 124638.0 429900.0 -1.0 1680
1682 0 273161.0 124647.0 429840.0 -1.0 1681
1683 0 273278.0 124673.0 429780.0 -1.0 1682
1684 0 273191.0 124657.0 429720.0 -1.0 1683
1685 0 273275.0 124713.0 429660.0 -1.0 1684
1686 0 273164.0 124647.0 429600.0 -1.0 1685
1687 0 273264.0 124672.0 429540.0 -1.0 1686
1688 0 273255.0 124665.0 429480.0 -1.0 1687
1689 0 273282.0 124615.0 429420.0 -1.0 1688
1690 0 273303.0 124589.0 429360.0 -1.0 1689
1691 0 273310.0 124630.0 429300.0 -1.0 1690
1692 0 273338.0 124594.0 429240.0 -1.0 1691
1693 0 273278.0 124602.0 429180.0 -1.0 1692
1694 0 273349.0 124605.0 429120.0 -1.0 1693
1695 0 273331.0 124608.0 429060.0 -1.0 1694
1696 0 273388.0 124605.0 429000.0 -1.0 1695
1697 0 273371.0 124624.0 428940.0 -1.0 1696
1698 0 273361.0 124597.0 428880.0 -1.0 1697
1699 0 273383.0 124589.0 428820.0 -1.0 1698
1700 0 273420.0 124526.0 428760.0 -1.0 1699
1701 0 273395.0 124581.0 428700.0 -1.0 1700
1702 0 273421.0 124541.0 428640.0 -1.0 1701
1703 0 273412.0 124554.0 428580.0 -1.0 1702
1704 0 273416.0 124578.0 428520.0 -1.0 1703
1705 0 273387.0 124508.0 428460.0 -1.0 1704
1706 0 273428.0 124532.0 428400.0 -1.0 1705
1707 0 273441.0 124502.0 428340.0 -1.0 1706
1708 0 273424.0 124476.0 428280.0 -1.0 1707
1709 0 273402.0 124452.0 428220.0 -1.0 1708
1710 0 273478.0 124485.0 428160.0 -1.0 1709
1711 0 273441.0 124446.0 428100.0 -1.0 1710
1712 0 273494.0 124402.0 428040.0 -1.0 1711
1713 0 273441.0 124430.0 427980.0 -1.0 1712
1714 0 273510.0 124438.0 427920.0 -1.0 1713
1715 0 273536.0 124457.0 427860.0 -1.0 1714
1716 0 273532.0 124425.0 427800.0 -1.0 1715
1717 0 273513.0 124399.0 427740.0 -1.0 1716
1718 0 273515.0 124394.0 427680.0 -1.0 1717
1719 0 273568.0 124381.0 427620.0 -1.0 1718
1720 0 273589.0 124398.0 427560.0 -1.0 1719
1721 0 273584.0 124390.0 427500.0 -1.0 1720
1722 0 273521.0 124329.0 427440.0 -1.0 1721
1723 0 273627.0 124385.0 427380.0 -1.0 1722
1724 0 273581.0 124370.0 427320.0 -1.0 1723
1725 0 273581.0 124323.0 427260.0 -1.0 1724
1726 0 273539.0 124295.0 427200.0 -1.0 1725
1727 0 273601.0 124331.0 427140.0 -1.0 1726
1728 0 273592.0 124338.0 427080.0 -1.0 1727
1729 0 273610.0 124308.0 427020.0 -1.0 1728
1730 0 273596.0 124306.0 426960.0 -1.0 1729
1731 0 273623.0 124298.0 426900.0 -1.0 1730
1732 0 273680.0 124317.0 426840.0 -1.0 1731
1733 0 273638.0 124277.0 426780.0 -1.0 1732
1734 0 273633.0 124263.0 426720.0 -1.0 1733
1735 0 273615.0 124272.0 426660.0 -1.0 1734
1736 0 273607.0 124231.0 426600.0 -1.0 1735
1737 0 273673.0 124249.0 426540.0 -1.0 1736
1738 0 273619.0 124215.0 426480.0 -1.0 1737
1739 0 273603.0 124211.0 426420.0 -1.0 1738
1740 0 273607.0 124190.0 426360.0 -1.0 1739
1741 0 273584.0 124189.0 426300.0 -1.0 1740
1742 0 273544.0 124161.0 426240.0 -1.0 1741
1743 0 273524.0 124145.0 426180.0 -1.0 1742
1744 0 273522.0 124091.0 426120.0 -1.0 1743
1745 0 273526.0 124075.0 426060.0 -1.0 1744
1746 0 273504.0 124050.0 426000.0 -1.0 1745
1747 0 273480.0 124042.0 425940.0 -1.0 1746
1748 0 273489.0 124011.0 425880.0 -1.0 1747
1749 0 273432.0 124005.0 425820.0 -1.0 1748
1750 0 273414.0 123981.0 425760.0 -1.0 1749
1751 0 273480.0 123945.0 425700.0 -1.0 1750
1752 0 273491.0 123955.0 425640.0 -1.0 1751
1753 0 273508.0 123881.0 425580.0 -1.0 1752
1754 0 273510.0 123889.0 425520.0 -1.0 1753
1755 0 273463.0 123839.0 425460.0 -1.0 1754
1756 0 273473.0 123847.0 425400.0 -1.0 1755
1757 0 273394.0 123782.0 425340.0 -1.0 1756
1758 0 273369.0 123788.0 425280.0 -1.0 1757
1759 0 273372.0 123755.0 425220.0 -1.0 1758
1760 0 273370.0 123756.0 425160.0 -1.0 1759
1761 0 273399.97 123767.2 425100.0 -1.0 1760
1762 0 273332.0 123698.0 425040.0 -1.0 1761
1763 0 273358.0 123699.0 424980.0 -1.0 1762
1764 0 273289.0 123615.0 424920.0 -1.0 1763
1765 0 273346.0 123671.0 424860.0 -1.0 1764
1766 0 273257.0 123590.0 424800.0 -1.0 1765
1767 0 273246.0 123539.0 424740.0 -1.0 1766
1768 0 273218.0 123528.0 424680.0 -1.0 1767
1769 0 273261.0 123505.0 424620.0 -1.0 1768
1770 0 273262.0 123504.0 424560.0 -1.0 1769
1771 0 273210.0 123434.0 424500.0 -1.0 1770
1772 0 273214.0 123409.0 424440.0 -1.0 1771
1773 0 273173.0 123373.0 424380.0 -1.0 1772
1774 0 273203.0 123346.0 424320.0 -1.0 1773
1775 0 273180.0 123317.0 424260.0 -1.0 1774
1776 0 273179.0 123285.0 424200.0 -1.0 1775
1777 0 273153.0 123257.0 424140.0 -1.0 1776
1778 0 273153.0 123219.0 424080.0 -1.0 1777
1779 0 273140.0 123194.0 424020.0 -1.0 1778
1780 0 273127.0 123132.0 423960.0 -1.0 1779
1781 0 273125.0 123113.0 423900.0 -1.0 1780
1782 0 273125.0 123072.0 423840.0 -1.0 1781
1783 0 273154.0 123098.0 423780.0 -1.0 1782
1784 0 273151.0 123086.0 423720.0 -1.0 1783
1785 0 273095.0 123035.0 423660.0 -1.0 1784
1786 0 273169.0 123078.0 423600.0 -1.0 1785
1787 0 273141.0 123052.0 423540.0 -1.0 1786
1788 0 273136.0 123020.0 423480.0 -1.0 1787
1789 0 273087.0 122974.0 423420.0 -1.0 1788
1790 0 273100.0 122933.0 423360.0 -1.0 1789
1791 0 273133.0 122954.0 423300.0 -1.0 1790
1792 0 273087.0 122870.0 423240.0 -1.0 1791
1793 0 273123.0 122924.0 423180.0 -1.0 1792
1794 0 273067.0 122836.0 423120.0 -1.0 1793
1795 0 273134.0 122874.0 423060.0 -1.0 1794
1796 0 273102.0 122803.0 423000.0 -1.0 1795
1797 0 273122.0 122823.0 422940.0 -1.0 1796
1798 0 273129.0 122798.0 422880.0 -1.0 1797
1799 0 273119.0 122784.0 422820.0 -1.0 1798
1800 0 273182.0 122775.0 422760.0 -1.0 1799
1801 0 273146.0 122755.0 422700.0 -1.0 1800
1802 0 273125.0 122744.0 422640.0 -1.0 1801
1803 0 273185.0 122734.0 422580.0 -1.0 1802
1804 0 273206.0 122729.0 422520.0 -1.0 1803
1805 0 273242.0 122742.0 422460.0 -1.0 1804
1806 0 273229.0 122718.0 422400.0 -1.0 1805
1807 0 273264.0 122712.0 422340.0 -1.0 1806
1808 0 273251.0 122686.0 422280.0 -1.0 1807
1809 0 273213.0 122680.0 422220.0 -1.0 1808
1810 0 273316.0 122658.0 422160.0 -1.0 1809
1811 0 273288.0 122608.0 422100.0 -1.0 1810
1812 0 273292.0 122609.0 422040.0 -1.0 1811
1813 0 273235.0 122664.0 421980.0 -1.0 1812
1814 0 273231.0 122653.0 421920.0 -1.0 1813
1815 0 273167.0 122607.0 421860.0 -1.0 1814
1816 0 273152.0 122570.0 421800.0 -1.0 1815
1817 0 273268.0 122589.0 421740.0 -1.0 1816
1818 0 273203.0 122560.0 421680.0 -1.0 1817
1819 0 273297.0 122603.0 421620.0 -1.0 1818
1820 0 273301.0 122552.0 421560.0 -1.0 1819
1821 0 273300.0 122620.0 421500.0 -1.0 1820
1822 0 273392.0 122561.0 421440.0 -1.0 1821
1823 0 273419.0 122612.0 421380.0 -1.0 1822
1824 0 273376.0 122604.0 421320.0 -1.0 1823
1825 0 273415.0 122622.0 421260.0 -1.0 1824
1826 0 273464.0 122563.0 421200.0 -1.0 1825
1827 0 273516.0 122559.0 421140.0 -1.0 1826
1828 0 273503.0 122541.0 421080.0 -1.0 1827
1829 0 273480.0 122544.0 421020.0 -1.0 1828
1830 0 273462.0 122542.0 420960.0 -1.0 1829
1831 0 273523.0 122523.0 420900.0 -1.0 1830
1832 0 273496.0 122523.0 420840.0 -1.0 1831
1833 0 273523.0 122508.0 420780.0 -1.0 1832
1834 0 273486.0 122477.0 420720.0 -1.0 1833
1835 0 273498.0 122505.0 420660.0 -1.0 1834
1836 0 273511.0 122457.0 420600.0 -1.0 1835
1837 0 273506.0 122451.0 420540.0 -1.0 1836
1838 0 273520.0 122461.0 420480.0 -1.0 1837
1839 0 273520.0 122474.0 420420.0 -1.0 1838
1840 0 273467.0 122486.0 420360.0 -1.0 1839
1841 0 273508.0 122480.0 420300.0 -1.0 1840
1842 0 273548.0 122518.0 420240.0 -1.0 1841
1843 0 273520.0 122520.0 420180.0 -1.0 1842
1844 0 273539.0 122479.0 420120.0 -1.0 1843
1845 0 273523.0 122494.0 420060.0 -1.0 1844
1846 0 273563.0 122519.0 420000.0 -1.0 1845
1847 0 273581.0 122545.0 419940.0 -1.0 1846
1848 0 273608.0 122532.0 419880.0 -1.0 1847
1849 0 273596.0 122508.0 419820.0 -1.0 1848
1850 0 273642.0 122508.0 419760.0 -1.0 1849
1851 0 273631.0 122457.0 419700.0 -1.0 1850
1852 0 273620.0 122443.0 419640.0 -1.0 1851
1853 0 273686.0 122471.0 419580.0 -1.0 1852
1854 0 273670.0 122393.0 419520.0 -1.0 1853
1855 0 273707.0 122415.0 419460.0 -1.0 1854
1856 0 273720.0 122368.0 419400.0 -1.0 1855
1857 0 273763.0 122324.0 419340.0 -1.0 1856
1858 0 273781.0 122262.0 419280.0 -1.0 1857
1859 0 273783.0 122241.0 419220.0 -1.0 1858
1860 0 273777.0 122221.0 419160.0 -1.0 1859
1861 0 273747.0 122076.0 419100.0 -1.0 1860
1862 0 273743.0 122091.0 419040.0 -1.0 1861
1863 0 273780.0 122066.0 418980.0 -1.0 1862
1864 0 273775.0 122046.0 418920.0 -1.0 1863
1865 0 273918.0 122100.0 418860.0 -1.0 1864
1866 0 273816.0 122026.0 418800.0 -1.0 1865
1867 0 273703.0 121659.0 418740.0 -1.0 1866
1868 0 273800.0 122012.0 418440.0 -1.0 1867
1869 0 273839.0 122066.0 418380.0 -1.0 1868
1870 0 273926.0 122039.0 418320.0 -1.0 1869
1871 0 273832.0 121891.0 418260.0 -1.0 1870
1872 0 273874.0 122021.0 418200.0 -1.0 1871
1873 0 273859.0 121898.0 418140.0 -1.0 1872
1874 0 273891.0 121916.0 418080.0 -1.0 1873
1875 0 273915.0 121941.0 418020.0 -1.0 1874
1876 0 273921.0 121858.0 417960.0 -1.0 1875
1877 0 273970.0 121866.0 417900.0 -1.0 1876
1878 0 273880.0 121825.0 417840.0 -1.0 1877
1879 0 273942.0 121862.0 417780.0 -1.0 1878
1880 0 273885.0 121836.0 417720.0 -1.0 1879
1881 0 273918.0 121834.0 417660.0 -1.0 1880
1882 0 273930.0 121795.0 417600.0 -1.0 1881
1883 0 273911.0 121711.0 417540.0 -1.0 1882
1884 0 273993.0 121784.0 417480.0 -1.0 1883
1885 0 273934.0 121763.0 417420.0 -1.0 1884
1886 0 273978.0 121728.0 417360.0 -1.0 1885
1887 0 273967.0 121740.0 417300.0 -1.0 1886
1888 0 274009.0 121756.0 417240.0 -1.0 1887
1889 0 274010.0 121754.0 417180.0 -1.0 1888
1890 0 273846.0 121691.0 417120.0 -1.0 1889
1891 0 274000.0 121701.0 417060.0 -1.0 1890
1892 0 273970.0 121737.0 416940.0 -1.0 1891
1893 0 273932.0 121719.0 416880.0 -1.0 1892
1894 0 274037.0 121732.0 416820.0 -1.0 1893
1895 0 274024.0 121690.0 416760.0 -1.0 1894
1896 0 273972.0 121693.0 416700.0 -1.0 1895
1897 0 273956.0 121649.0 416640.0 -1.0 1896
1898 0 273957.0 121600.0 416580.0 -1.0 1897
1899 0 273926.0 121578.0 416520.0 -1.0 1898
1900 0 273941.0 121607.0 416460.0 -1.0 1899
1901 0 273935.0 121584.0 416400.0 -1.0 1900
1902 0 273936.0 121518.0 416340.0 -1.0 1901
1903 0 273918.0 121520.0 416280.0 -1.0 1902
1904 0 273940.0 121500.0 416220.0 -1.0 1903
1905 0 273949.0 121492.0 416160.0 -1.0 1904
1906 0 273990.0 121495.0 416100.0 -1.0 1905
1907 0 273974.0 121473.0 416040.0 -1.0 1906
1908 0 273958.0 121459.0 415980.0 -1.0 1907
1909 0 273882.0 121366.0 415920.0 -1.0 1908
1910 0 273961.0 121406.0 415860.0 -1.0 1909
1911 0 273900.0 121394.0 415800.0 -1.0 1910
1912 0 273850.0 121408.0 415740.0 -1.0 1911
1913 0 273925.0 121423.0 415680.0 -1.0 1912
1914 0 273912.0 121416.0 415620.0 -1.0 1913
1915 0 273951.0 121377.0 415560.0 -1.0 1914
1916 0 273860.0 121314.0 415500.0 -1.0 1915
1917 0 273916.0 121301.0 415440.0 -1.0 1916
1918 0 273880.0 121283.0 415380.0 -1.0 1917
1919 0 273882.0 121231.0 415320.0 -1.0 1918
1920 0 273904.0 121284.0 415260.0 -1.0 1919
1921 0 273905.0 121175.0 415200.0 -1.0 1920
1922 0 273944.0 121219.0 415140.0 -1.0 1921
1923 0 273984.0 121171.0 415080.0 -1.0 1922
1924 0 274023.0 121162.0 415020.0 -1.0 1923
1925 0 273970.0 121221.0 414960.0 -1.0 1924
1926 0 274073.0 121208.0 414900.0 -1.0 1925
1927 0 273978.0 121202.0 414840.0 -1.0 1926
1928 0 273963.97 121208.055 414780.0 -1.0 1927
1929 0 274058.0 121249.0 414720.0 -1.0 1928
1930 0 274083.8 121278.555 414660.0 -1.0 1929
1931 0 274009.0 121263.0 414600.0 -1.0 1930
1932 0 274069.0 121271.0 414540.0 -1.0 1931
1933 0 274069.0 121275.0 414480.0 -1.0 1932
1934 0 274012.0 121248.0 414420.0 -1.0 1933
1935 0 274052.0 121307.0 414360.0 -1.0 1934
1936 0 274107.0 121310.0 414300.0 -1.0 1935
1937 0 274040.0 121297.0 414240.0 -1.0 1936
1938 0 274082.0 121330.0 414180.0 -1.0 1937
1939 0 273988.0 121337.0 414120.0 -1.0 1938
1940 0 274084.0 121341.0 414060.0 -1.0 1939
1941 0 274082.0 121307.0 414000.0 -1.0 1940
1942 0 274044.0 121355.0 413940.0 -1.0 1941
1943 0 274081.0 121378.0 413880.0 -1.0 1942
1944 0 274070.0 121350.0 413820.0 -1.0 1943
1945 0 273983.0 121372.0 413760.0 -1.0 1944
1946 0 274006.0 121368.0 413700.0 -1.0 1945
1947 0 274031.0 121355.0 413640.0 -1.0 1946
1948 0 274093.0 121412.0 413580.0 -1.0 1947
1949 0 274100.0 121441.0 413520.0 -1.0 1948
1950 0 274062.0 121396.0 413460.0 -1.0 1949
1951 0 274065.0 121425.0 413400.0 -1.0 1950
1952 0 274002.0 121395.0 413340.0 -1.0 1951
1953 0 274063.0 121347.0 413280.0 -1.0 1952
1954 0 274032.0 121399.0 413220.0 -1.0 1953
1955 0 274023.0 121473.0 413160.0 -1.0 1954
1956 0 274010.0 121437.0 413100.0 -1.0 1955
1957 0 274030.0 121506.0 413040.0 -1.0 1956
1958 0 273954.0 121497.0 412980.0 -1.0 1957
1959 0 274001.0 121493.0 412920.0 -1.0 1958
1960 0 273981.0 121465.0 412860.0 -1.0 1959
1961 0 273959.0 121514.0 412800.0 -1.0 1960
1962 0 273854.0 121481.0 412740.0 -1.0 1961
1963 0 273926.0 121525.0 412680.0 -1.0 1962
1964 0 273797.0 121501.0 412620.0 -1.0 1963
1965 0 273852.0 121547.0 412560.0 -1.0 1964
1966 0 273879.0 121542.0 412500.0 -1.0 1965
1967 0 273794.0 121478.0 412440.0 -1.0 1966
1968 0 273813.0 121508.0 412380.0 -1.0 1967
1969 0 273805.0 121510.0 412320.0 -1.0 1968
1970 0 273814.0 121474.0 412260.0 -1.0 1969
1971 0 273798.0 121440.0 412200.0 -1.0 1970
1972 0 273722.0 121440.0 412140.0 -1.0 1971
1973 0 273774.0 121457.0 412080.0 -1.0 1972
1974 0 273788.0 121425.0 412020.0 -1.0 1973
1975 0 273825.0 121461.0 411960.0 -1.0 1974
1976 0 273655.0 121422.0 411900.0 -1.0 1975
1977 0 273752.0 121484.0 411840.0 -1.0 1976
1978 0 273724.0 121378.0 411780.0 -1.0 1977
1979 0 273750.0 121433.0 411720.0 -1.0 1978
1980 0 273824.0 121446.0 411660.0 -1.0 1979
1981 0 273805.0 121437.0 411600.0 -1.0 1980
1982 0 273727.0 121465.0 411540.0 -1.0 1981
1983 0 273750.0 121452.0 411480.0 -1.0 1982
1984 0 273803.0 121481.0 411420.0 -1.0 1983
1985 0 273752.0 121453.0 411360.0 -1.0 1984
1986 0 273725.0 121402.0 411300.0 -1.0 1985
1987 0 273763.0 121435.0 411240.0 -1.0 1986
1988 0 273764.0 121458.0 411180.0 -1.0 1987
1989 0 273695.0 121404.0 411120.0 -1.0 1988
1990 0 273758.0 121514.0 411060.0 -1.0 1989
1991 0 273774.0 121355.0 411000.0 -1.0 1990
1992 0 273696.0 121399.0 410940.0 -1.0 1991
1993 0 273767.0 121365.0 410880.0 -1.0 1992
1994 0 273777.0 121335.0 410820.0 -1.0 1993
1995 0 273776.0 121360.0 410760.0 -1.0 1994
1996 0 273821.0 121359.0 410700.0 -1.0 1995
1997 0 273752.0 121375.0 410640.0 -1.0 1996
1998 0 273812.0 121367.0 410580.0 -1.0 1997
1999 0 273785.0 121373.0 410520.0 -1.0 1998
2000 0 273797.0 121362.0 410460.0 -1.0 1999
2001 0 273780.0 121346.0 410400.0 -1.0 2000
2002 0 273709.0 121281.0 410340.0 -1.0 2001
2003 0 273778.0 121279.0 410280.0 -1.0 2002
2004 0 273739.0 121301.0 410220.0 -1.0 2003
2005 0 273778.0 121278.0 410160.0 -1.0 2004
2006 0 273766.0 121275.0 410100.0 -1.0 2005
2007 0 273851.0 121238.0 410040.0 -1.0 2006
2008 0 273834.0 121226.0 409980.0 -1.0 2007
2009 0 273820.0 121187.0 409920.0 -1.0 2008
2010 0 273838.0 121262.0 409860.0 -1.0 2009
2011 0 273852.0 121258.0 409800.0 -1.0 2010
2012 0 273889.0 121221.0 409740.0 -1.0 2011
2013 0 273900.0 121186.0 409680.0 -1.0 2012
2014 0 273879.0 121093.0 409620.0 -1.0 2013
2015 0 273937.0 121143.0 409560.0 -1.0 2014
2016 0 273907.0 121032.0 409500.0 -1.0 2015
2017 0 273953.0 121095.0 409440.0 -1.0 2016
2018 0 273903.0 121049.0 409380.0 -1.0 2017
2019 0 273936.0 121060.0 409320.0 -1.0 2018
2020 0 273905.0 121078.0 409260.0 -1.0 2019
2021 0 273916.0 121032.0 409200.0 -1.0 2020
2022 0 273926.0 121048.0 409140.0 -1.0 2021
2023 0 273879.0 121010.0 409080.0 -1.0 2022
2024 0 273955.0 121065.0 409020.0 -1.0 2023
2025 0 273943.0 121047.0 408960.0 -1.0 2024
2026 0 274012.0 121029.0 408900.0 -1.0 2025
2027 0 274010.0 121053.0 408840.0 -1.0 2026
2028 0 273984.0 121040.0 408780.0 -1.0 2027
2029 0 274034.0 121046.0 408720.0 -1.0 2028
2030 0 273999.0 121050.0 408660.0 -1.0 2029
2031 0 274035.0 121034.0 408600.0 -1.0 2030
2032 0 274002.0 121092.0 408540.0 -1.0 2031
2033 0 274000.0 121186.0 408480.0 -1.0 2032
2034 0 274034.0 121159.0 408420.0 -1.0 2033
2035 0 274034.0 121108.0 408360.0 -1.0 2034
2036 0 274050.0 121054.0 408300.0 -1.0 2035
2037 0 274016.0 121096.0 408240.0 -1.0 2036
2038 0 274001.0 121101.0 408180.0 -1.0 2037
2039 0 274002.0 121082.0 408120.0 -1.0 2038
2040 0 274036.0 121070.0 408060.0 -1.0 2039
2041 0 274056.0 121001.0 408000.0 -1.0 2040
2042 0 274062.0 121060.0 407940.0 -1.0 2041
2043 0 274080.0 121073.0 407880.0 -1.0 2042
2044 0 274036.0 121067.0 407820.0 -1.0 2043
2045 0 274040.0 121036.0 407760.0 -1.0 2044
2046 0 274032.0 121034.0 407700.0 -1.0 2045
2047 0 274009.0 121055.0 407640.0 -1.0 2046
2048 0 273963.0 121001.0 407580.0 -1.0 2047
2049 0 274009.0 120997.0 407520.0 -1.0 2048
2050 0 274001.0 120946.0 407460.0 -1.0 2049
2051 0 274000.0 120972.0 407400.0 -1.0 2050
2052 0 274034.0 120951.0 407340.0 -1.0 2051
2053 0 273984.0 120918.0 407280.0 -1.0 2052
2054 0 273979.0 120909.0 407220.0 -1.0 2053
2055 0 274013.0 120909.0 407160.0 -1.0 2054
2056 0 273969.0 120905.0 407100.0 -1.0 2055
2057 0 273989.0 120900.0 407040.0 -1.0 2056
2058 0 274026.0 120929.0 406980.0 -1.0 2057
2059 0 274042.0 120874.0 406920.0 -1.0 2058
2060 0 273997.0 120820.0 406860.0 -1.0 2059
2061 0 274035.0 120817.0 406800.0 -1.0 2060
2062 0 274052.0 120789.0 406740.0 -1.0 2061
2063 0 274036.0 120828.0 406680.0 -1.0 2062
2064 0 274040.0 120737.0 406620.0 -1.0 2063
2065 0 273913.0 120707.0 406560.0 -1.0 2064
2066 0 274025.0 120685.0 406500.0 -1.0 2065
2067 0 273959.0 120644.0 406440.0 -1.0 2066
2068 0 274049.0 120698.0 406380.0 -1.0 2067
2069 0 273993.0 120698.0 406320.0 -1.0 2068
2070 0 273984.0 120708.0 406260.0 -1.0 2069
2071 0 273988.0 120768.0 406200.0 -1.0 2070
2072 0 273999.0 120811.0 406140.0 -1.0 2071
2073 0 273980.0 120757.0 406080.0 -1.0 2072
2074 0 273931.0 120719.0 406020.0 -1.0 2073
2075 0 273906.0 120693.0 405960.0 -1.0 2074
2076 0 273920.0 120670.0 405900.0 -1.0 2075
2077 0 273949.0 120602.0 405840.0 -1.0 2076
2078 0 273867.0 120584.0 405780.0 -1.0 2077
2079 0 273943.0 120567.0 405720.0 -1.0 2078
2080 0 273895.0 120636.0 405660.0 -1.0 2079
2081 0 273903.0 120607.0 405600.0 -1.0 2080
2082 0 273807.0 120563.0 405540.0 -1.0 2081
2083 0 273879.0 120528.0 405480.0 -1.0 2082
2084 0 273693.0 120487.0 405420.0 -1.0 2083
2085 0 273848.0 120496.0 405360.0 -1.0 2084
2086 0 273893.0 120523.0 405300.0 -1.0 2085
2087 0 273740.0 120437.0 405240.0 -1.0 2086
2088 0 273692.0 120451.0 405180.0 -1.0 2087
2089 0 273683.0 120391.0 405120.0 -1.0 2088
2090 0 273658.0 120308.0 405060.0 -1.0 2089
2091 0 273576.0 120213.0 405000.0 -1.0 2090
2092 0 273665.0 120286.0 404940.0 -1.0 2091
2093 0 273647.0 120309.0 404880.0 -1.0 2092
2094 0 273630.0 120232.0 404820.0 -1.0 2093
2095 0 273636.0 120296.0 404760.0 -1.0 2094
2096 0 273616.0 120276.0 404700.0 -1.0 2095
2097 0 273454.0 120099.0 404640.0 -1.0 2096
2098 0 273618.0 120240.0 404580.0 -1.0 2097
2099 0 273592.0 120193.0 404520.0 -1.0 2098
2100 0 273549.0 120217.0 404460.0 -1.0 2099
2101 0 273561.0 120178.0 404400.0 -1.0 2100
2102 0 273480.0 120170.0 404340.0 -1.0 2101
2103 0 273490.0 120177.0 404280.0 -1.0 2102
2104 0 273481.0 120142.0 404220.0 -1.0 2103
2105 0 273531.0 120210.0 404160.0 -1.0 2104
2106 0 273464.0 120156.0 404100.0 -1.0 2105
2107 0 273460.0 120154.0 404040.0 -1.0 2106
2108 0 273443.0 120112.0 403980.0 -1.0 2107
2109 0 273433.0 120121.0 403920.0 -1.0 2108
2110 0 273431.0 120088.0 403860.0 -1.0 2109
2111 0 273442.0 120120.0 403800.0 -1.0 2110
2112 0 273511.0 120083.0 403740.0 -1.0 2111
2113 0 273474.0 120077.0 403680.0 -1.0 2112
2114 0 273530.0 120124.0 403620.0 -1.0 2113
2115 0 273548.0 120165.0 403560.0 -1.0 2114
2116 0 273477.0 120130.0 403500.0 -1.0 2115
2117 0 273518.0 120118.0 403440.0 -1.0 2116
2118 0 273410.0 120071.0 403380.0 -1.0 2117
2119 0 273503.0 120114.0 403320.0 -1.0 2118
2120 0 273463.0 120125.0 403260.0 -1.0 2119
2121 0 273484.0 120042.0 403200.0 -1.0 2120
2122 0 273442.0 120056.0 403140.0 -1.0 2121
2123 0 273462.0 120064.0 403080.0 -1.0 2122
2124 0 273442.0 120055.0 403020.0 -1.0 2123
2125 0 273495.0 120059.0 402960.0 -1.0 2124
2126 0 273432.0 120055.0 402900.0 -1.0 2125
2127 0 273463.0 120037.0 402840.0 -1.0 2126
2128 0 273476.0 120082.0 402780.0 -1.0 2127
2129 0 273501.0 120010.0 402720.0 -1.0 2128
2130 0 273541.0 120036.0 402660.0 -1.0 2129
2131 0 273491.0 119996.0 402600.0 -1.0 2130
2132 0 273570.0 119986.0 402540.0 -1.0 2131
2133 0 273405.0 119905.0 402480.0 -1.0 2132
2134 0 273566.0 120039.0 402420.0 -1.0 2133
2135 0 273550.0 119998.0 402300.0 -1.0 2134
2136 0 273566.0 119990.0 402240.0 -1.0 2135
2137 0 273520.0 119964.0 402180.0 -1.0 2136
2138 0 273567.0 119957.0 402120.0 -1.0 2137
2139 0 273579.0 119949.0 402060.0 -1.0 2138
2140 0 273589.0 119972.0 402000.0 -1.0 2139
2141 0 273598.0 119961.0 401940.0 -1.0 2140
2142 0 273572.0 120040.0 401880.0 -1.0 2141
2143 0 273582.0 120032.0 401820.0 -1.0 2142
2144 0 273621.0 120052.0 401760.0 -1.0 2143
2145 0 273555.0 120010.0 401700.0 -1.0 2144
2146 0 273603.0 119999.0 401640.0 -1.0 2145
2147 0 273600.0 119996.0 401580.0 -1.0 2146
2148 0 273608.0 119945.0 401520.0 -1.0 2147
2149 0 273552.0 120017.0 401460.0 -1.0 2148
2150 0 273538.0 119992.0 401400.0 -1.0 2149
2151 0 273511.0 120005.0 401340.0 -1.0 2150
2152 0 273539.0 119942.0 401280.0 -1.0 2151
2153 0 273543.0 119940.0 401220.0 -1.0 2152
2154 0 273573.0 119917.0 401160.0 -1.0 2153
2155 0 273576.0 120012.0 401100.0 -1.0 2154
2156 0 273592.0 120003.0 401040.0 -1.0 2155
2157 0 273605.0 120081.0 400980.0 -1.0 2156
2158 0 273581.0 120069.0 400920.0 -1.0 2157
2159 0 273688.0 120124.0 400860.0 -1.0 2158
2160 0 273609.0 120105.0 400800.0 -1.0 2159
2161 0 273631.0 120101.0 400740.0 -1.0 2160
2162 0 273542.0 120040.0 400680.0 -1.0 2161
2163 0 273632.0 120133.0 400620.0 -1.0 2162
2164 0 273657.0 120150.0 400560.0 -1.0 2163
2165 0 273638.0 120054.0 400500.0 -1.0 2164
2166 0 273620.0 120104.0 400440.0 -1.0 2165
2167 0 273642.0 120118.0 400380.0 -1.0 2166
2168 0 273587.0 120076.0 400320.0 -1.0 2167
2169 0 273632.0 120095.0 400260.0 -1.0 2168
2170 0 273605.0 120083.0 400200.0 -1.0 2169
2171 0 273602.0 120073.0 400140.0 -1.0 2170
2172 0 273595.0 120059.0 400080.0 -1.0 2171
2173 0 273518.0 120045.0 400020.0 -1.0 2172
2174 0 273618.0 120016.0 399960.0 -1.0 2173
2175 0 273619.0 119979.0 399900.0 -1.0 2174
2176 0 273590.0 119942.0 399840.0 -1.0 2175
2177 0 273462.0 119892.0 399780.0 -1.0 2176
2178 0 273511.0 119965.0 399720.0 -1.0 2177
2179 0 273543.0 119962.0 399660.0 -1.0 2178
2180 0 273464.0 119913.0 399600.0 -1.0 2179
2181 0 273397.0 119970.0 399540.0 -1.0 2180
2182 0 273325.0 119937.0 399480.0 -1.0 2181
2183 0 273392.0 119941.0 399420.0 -1.0 2182
2184 0 273309.0 119959.0 399360.0 -1.0 2183
2185 0 273350.0 119999.0 399300.0 -1.0 2184
2186 0 273285.0 119918.0 399240.0 -1.0 2185
2187 0 273346.0 119935.0 399180.0 -1.0 2186
2188 0 273362.0 119948.0 399120.0 -1.0 2187
2189 0 273297.0 119939.0 399060.0 -1.0 2188
2190 0 273252.0 119880.0 399000.0 -1.0 2189
2191 0 273308.0 119954.0 398940.0 -1.0 2190
2192 0 273183.0 119893.0 398880.0 -1.0 2191
2193 0 273235.0 119833.0 398820.0 -1.0 2192
2194 0 273213.0 119770.0 398760.0 -1.0 2193
2195 0 273168.0 119848.0 398700.0 -1.0 2194
2196 0 273144.0 119780.0 398640.0 -1.0 2195
2197 0 273191.0 119730.0 398580.0 -1.0 2196
2198 0 273220.0 119732.0 398520.0 -1.0 2197
2199 0 273151.0 119701.0 398460.0 -1.0 2198
2200 0 273125.0 119660.0 398400.0 -1.0 2199
2201 0 273113.0 119715.0 398340.0 -1.0 2200
2202 0 273141.0 119739.0 398280.0 -1.0 2201
2203 0 273105.0 119712.0 398220.0 -1.0 2202
2204 0 273156.0 119650.0 398160.0 -1.0 2203
2205 0 273097.0 119634.0 398100.0 -1.0 2204
2206 0 273125.0 119622.0 398040.0 -1.0 2205
2207 0 273136.0 119611.0 397980.0 -1.0 2206
2208 0 273080.0 119571.0 397920.0 -1.0 2207
2209 0 273070.0 119588.0 397860.0 -1.0 2208
2210 0 273014.0 119512.0 397800.0 -1.0 2209
2211 0 273119.0 119551.0 397740.0 -1.0 2210
2212 0 273068.0 119492.0 397680.0 -1.0 2211
2213 0 273120.0 119523.0 397620.0 -1.0 2212
2214 0 273058.0 119526.0 397560.0 -1.0 2213
2215 0 273068.0 119491.0 397500.0 -1.0 2214
2216 0 273065.0 119481.0 397440.0 -1.0 2215
2217 0 273105.0 119476.0 397380.0 -1.0 2216
2218 0 273154.0 119463.0 397320.0 -1.0 2217
2219 0 273052.0 119431.0 397260.0 -1.0 2218
2220 0 273073.0 119496.0 397200.0 -1.0 2219
2221 0 273057.0 119460.0 397140.0 -1.0 2220
2222 0 273085.0 119419.0 397080.0 -1.0 2221
2223 0 273094.0 119420.0 397020.0 -1.0 2222
2224 0 272992.0 119410.0 396960.0 -1.0 2223
2225 0 273060.0 119415.0 396900.0 -1.0 2224
2226 0 272978.0 119367.0 396840.0 -1.0 2225
2227 0 272954.0 119390.0 396720.0 -1.0 2226
2228 0 272960.0 119362.0 396660.0 -1.0 2227
2229 0 272883.0 119373.0 396600.0 -1.0 2228
2230 0 272864.0 119332.0 396540.0 -1.0 2229
2231 0 272896.0 119305.0 396480.0 -1.0 2230
2232 0 272777.0 119305.0 396420.0 -1.0 2231
2233 0 272780.0 119280.0 396360.0 -1.0 2232
2234 0 272818.0 119272.0 396300.0 -1.0 2233
2235 0 272763.0 119290.0 396240.0 -1.0 2234
2236 0 272790.0 119319.0 396180.0 -1.0 2235
2237 0 272764.0 119262.0 396120.0 -1.0 2236
2238 0 272734.0 119279.0 396060.0 -1.0 2237
2239 0 272696.0 119321.0 396000.0 -1.0 2238
2240 0 272704.0 119264.0 395940.0 -1.0 2239
2241 0 272705.0 119207.0 395880.0 -1.0 2240
2242 0 272665.0 119249.0 395820.0 -1.0 2241
2243 0 272673.0 119218.0 395760.0 -1.0 2242
2244 0 272673.0 119182.0 395700.0 -1.0 2243
2245 0 272652.0 119226.0 395640.0 -1.0 2244
2246 0 272600.0 119169.0 395580.0 -1.0 2245
2247 0 272529.0 119134.0 395520.0 -1.0 2246
2248 0 272577.0 119095.0 395460.0 -1.0 2247
2249 0 272559.0 119076.0 395400.0 -1.0 2248
2250 0 272593.0 118959.0 395340.0 -1.0 2249
2251 0 272653.0 118931.0 395220.0 -1.0 2250
2252 0 272625.0 118874.0 395160.0 -1.0 2251
2253 0 272611.0 118871.0 395100.0 -1.0 2252
2254 0 272625.0 118837.0 395040.0 -1.0 2253
2255 0 272603.0 118870.0 394980.0 -1.0 2254
2256 0 272659.0 118774.0 394920.0 -1.0 2255
2257 0 272658.0 118856.0 394860.0 -1.0 2256
2258 0 272609.0 118852.0 394800.0 -1.0 2257
2259 0 272444.0 118651.0 394740.0 -1.0 2258
2260 0 272672.0 118840.0 394680.0 -1.0 2259
2261 0 272560.0 118341.0 394620.0 -1.0 2260
2262 0 272630.0 118763.0 394560.0 -1.0 2261
2263 0 272592.0 118715.0 394500.0 -1.0 2262
2264 0 272612.0 118606.0 394440.0 -1.0 2263
2265 0 272588.0 118630.0 394380.0 -1.0 2264
2266 0 272575.0 118544.0 394320.0 -1.0 2265
2267 0 272548.0 118565.0 394260.0 -1.0 2266
2268 0 272633.0 118561.0 394200.0 -1.0 2267
2269 0 272608.0 118474.0 394140.0 -1.0 2268
2270 0 272512.0 118410.0 394080.0 -1.0 2269
2271 0 272546.0 118480.0 394020.0 -1.0 2270
2272 0 272555.0 118437.0 393960.0 -1.0 2271
2273 0 272539.0 118444.0 393900.0 -1.0 2272
2274 0 272533.0 118397.0 393840.0 -1.0 2273
2275 0 272508.0 118412.0 393780.0 -1.0 2274
2276 0 272530.0 118439.0 393660.0 -1.0 2275
2277 0 272480.0 118357.0 393600.0 -1.0 2276
2278 0 272537.0 118393.0 393540.0 -1.0 2277
2279 0 272493.0 118388.0 393480.0 -1.0 2278
2280 0 272545.0 118470.0 393420.0 -1.0 2279
2281 0 272550.0 118430.0 393360.0 -1.0 2280
2282 0 272558.0 118430.0 393300.0 -1.0 2281
2283 0 272630.0 118447.0 393240.0 -1.0 2282
2284 0 272611.0 118445.0 393180.0 -1.0 2283
2285 0 272659.0 118485.0 393120.0 -1.0 2284
2286 0 272666.0 118444.0 393060.0 -1.0 2285
2287 0 272710.0 118491.0 393000.0 -1.0 2286
2288 0 272790.0 118479.0 392940.0 -1.0 2287
2289 0 272752.0 118492.0 392880.0 -1.0 2288
2290 0 272702.0 118465.0 392820.0 -1.0 2289
2291 0 272798.0 118496.0 392760.0 -1.0 2290
2292 0 272764.0 118486.0 392700.0 -1.0 2291
2293 0 272774.0 118468.0 392640.0 -1.0 2292
2294 0 272776.0 118534.0 392580.0 -1.0 2293
2295 0 272771.0 118521.0 392520.0 -1.0 2294
2296 0 272808.0 118507.0 392460.0 -1.0 2295
2297 0 272804.0 118508.0 392400.0 -1.0 2296
2298 0 272812.0 118508.0 392340.0 -1.0 2297
2299 0 272806.0 118522.0 392280.0 -1.0 2298
2300 0 272794.0 118470.0 392220.0 -1.0 2299
2301 0 272777.0 118517.0 392160.0 -1.0 2300
2302 0 272845.0 118492.0 392100.0 -1.0 2301
2303 0 272841.0 118452.0 392040.0 -1.0 2302
2304 0 272831.0 118432.0 391980.0 -1.0 2303
2305 0 272825.0 118429.0 391920.0 -1.0 2304
2306 0 272849.0 118380.0 391860.0 -1.0 2305
2307 0 272831.0 118445.0 391800.0 -1.0 2306
2308 0 272831.0 118368.0 391740.0 -1.0 2307
2309 0 272802.0 118416.0 391680.0 -1.0 2308
2310 0 272813.0 118345.0 391620.0 -1.0 2309
2311 0 272835.0 118363.0 391560.0 -1.0 2310
2312 0 272785.0 118373.0 391500.0 -1.0 2311
2313 0 272785.0 118339.0 391440.0 -1.0 2312
2314 0 272832.0 118324.0 391380.0 -1.0 2313
2315 0 272833.0 118331.0 391320.0 -1.0 2314
2316 0 272824.0 118301.0 391260.0 -1.0 2315
2317 0 272784.0 118311.0 391200.0 -1.0 2316
2318 0 272800.0 118272.0 391140.0 -1.0 2317
2319 0 272819.0 118285.0 391080.0 -1.0 2318
2320 0 272779.0 118298.0 391020.0 -1.0 2319
2321 0 272851.0 118297.0 390960.0 -1.0 2320
2322 0 272867.0 118295.0 390900.0 -1.0 2321
2323 0 272815.0 118310.0 390840.0 -1.0 2322
2324 0 272867.0 118391.0 390780.0 -1.0 2323
2325 0 272798.0 118326.0 390720.0 -1.0 2324
2326 0 272864.0 118330.0 390660.0 -1.0 2325
2327 0 272863.0 118306.0 390600.0 -1.0 2326
2328 0 272872.0 118278.0 390540.0 -1.0 2327
2329 0 272864.0 118313.0 390480.0 -1.0 2328
2330 0 272880.0 118271.0 390420.0 -1.0 2329
2331 0 272896.0 118299.0 390360.0 -1.0 2330
2332 0 272882.0 118203.0 390300.0 -1.0 2331
2333 0 272870.0 118208.0 390240.0 -1.0 2332
2334 0 272813.0 118167.0 390180.0 -1.0 2333
2335 0 272856.0 118195.0 390120.0 -1.0 2334
2336 0 272867.0 118120.0 390060.0 -1.0 2335
2337 0 272840.0 118134.0 390000.0 -1.0 2336
2338 0 272819.0 118109.0 389940.0 -1.0 2337
2339 0 272834.0 118080.0 389880.0 -1.0 2338
2340 0 272784.0 118055.0 389820.0 -1.0 2339
2341 0 272761.0 118028.0 389760.0 -1.0 2340
2342 0 272813.0 118069.0 389700.0 -1.0 2341
2343 0 272784.0 118008.0 389640.0 -1.0 2342
2344 0 272777.0 117997.0 389580.0 -1.0 2343
2345 0 272831.0 117994.0 389520.0 -1.0 2344
2346 0 272823.0 117977.0 389460.0 -1.0 2345
2347 0 272827.0 118030.0 389400.0 -1.0 2346
2348 0 272847.0 117983.0 389340.0 -1.0 2347
2349 0 272785.0 117959.0 389280.0 -1.0 2348
2350 0 272864.0 118027.0 389220.0 -1.0 2349
2351 0 272815.0 118027.0 389160.0 -1.0 2350
2352 0 272823.0 117985.0 389100.0 -1.0 2351
2353 0 272856.0 118001.0 389040.0 -1.0 2352
2354 0 272807.0 118024.0 388980.0 -1.0 2353
2355 0 272829.0 117981.0 388920.0 -1.0 2354
2356 0 272827.0 117993.0 388860.0 -1.0 2355
2357 0 272845.0 117969.0 388800.0 -1.0 2356
2358 0 272821.0 117882.0 388740.0 -1.0 2357
2359 0 272752.0 117971.0 388680.0 -1.0 2358
2360 0 272819.0 117851.0 388620.0 -1.0 2359
2361 0 272788.0 117839.0 388560.0 -1.0 2360
2362 0 272774.0 117825.0 388500.0 -1.0 2361
2363 0 272714.0 117809.0 388440.0 -1.0 2362
2364 0 272699.0 117789.0 388380.0 -1.0 2363
2365 0 272726.0 117825.0 388320.0 -1.0 2364
2366 0 272687.0 117745.0 388260.0 -1.0 2365
2367 0 272686.0 117763.0 388200.0 -1.0 2366
2368 0 272695.0 117725.0 388140.0 -1.0 2367
2369 0 272670.0 117758.0 388080.0 -1.0 2368
2370 0 272636.0 117760.0 388020.0 -1.0 2369
2371 0 272613.0 117719.0 387960.0 -1.0 2370
2372 0 272588.0 117685.0 387900.0 -1.0 2371
2373 0 272520.0 117653.0 387840.0 -1.0 2372
2374 0 272525.0 117638.0 387780.0 -1.0 2373
2375 0 272451.0 117557.0 387720.0 -1.0 2374
2376 0 272458.0 117522.0 387660.0 -1.0 2375
2377 0 272431.0 117459.0 387600.0 -1.0 2376
2378 0 272404.0 117486.0 387540.0 -1.0 2377
2379 0 272354.0 117455.0 387480.0 -1.0 2378
2380 0 272357.0 117481.0 387420.0 -1.0 2379
2381 0 272304.0 117397.0 387360.0 -1.0 2380
2382 0 272344.0 117370.0 387300.0 -1.0 2381
2383 0 272303.0 117358.0 387240.0 -1.0 2382
2384 0 272238.0 117354.0 387180.0 -1.0 2383
2385 0 272243.0 117332.0 387120.0 -1.0 2384
2386 0 272226.0 117290.0 387060.0 -1.0 2385
2387 0 272216.0 117303.0 386940.0 -1.0 2386
2388 0 272195.0 117251.0 386820.0 -1.0 2387
2389 0 272196.0 117265.0 386760.0 -1.0 2388
2390 0 272226.0 117270.0 386700.0 -1.0 2389
2391 0 272166.0 117209.0 386640.0 -1.0 2390
2392 0 272188.0 117202.0 386580.0 -1.0 2391
2393 0 272156.0 117214.0 386520.0 -1.0 2392
2394 0 272158.0 117175.0 386460.0 -1.0 2393
2395 0 272099.0 117098.0 386400.0 -1.0 2394
2396 0 272103.0 117093.0 386340.0 -1.0 2395
2397 0 272049.0 116979.0 386280.0 -1.0 2396
2398 0 272096.0 117059.0 386220.0 -1.0 2397
2399 0 272074.0 116941.0 386160.0 -1.0 2398
2400 0 272058.0 116896.0 386100.0 -1.0 2399
2401 0 272021.0 116940.0 386040.0 -1.0 2400
2402 0 271955.0 116925.0 385980.0 -1.0 2401
2403 0 271911.0 116824.0 385920.0 -1.0 2402
2404 0 271959.0 116912.0 385860.0 -1.0 2403
2405 0 271871.0 116835.0 385800.0 -1.0 2404
2406 0 271893.0 116833.0 385740.0 -1.0 2405
2407 0 271940.0 116819.0 385680.0 -1.0 2406
2408 0 271885.0 116726.0 385620.0 -1.0 2407
2409 0 271839.0 116747.0 385560.0 -1.0 2408
2410 0 271779.0 116656.0 385500.0 -1.0 2409
2411 0 271738.0 116665.0 385440.0 -1.0 2410
2412 0 271757.0 116608.0 385380.0 -1.0 2411
2413 0 271759.0 116588.0 385320.0 -1.0 2412
2414 0 271719.0 116565.0 385260.0 -1.0 2413
2415 0 271677.0 116546.0 385200.0 -1.0 2414
2416 0 271669.0 116488.0 385140.0 -1.0 2415
2417 0 271675.0 116522.0 385080.0 -1.0 2416
2418 0 271674.0 116489.0 385020.0 -1.0 2417
2419 0 271620.0 116443.0 384960.0 -1.0 2418
2420 0 271633.0 116465.0 384900.0 -1.0 2419
2421 0 271631.0 116462.0 384840.0 -1.0 2420
2422 0 271600.0 116448.0 384780.0 -1.0 2421
2423 0 271613.0 116426.0 384720.0 -1.0 2422
2424 0 271632.0 116454.0 384660.0 -1.0 2423
2425 0 271597.44 116435.62 384600.0 -1.0 2424
2426 0 271629.0 116423.0 384540.0 -1.0 2425
2427 0 271594.0 116376.0 384480.0 -1.0 2426
2428 0 271655.0 116363.0 384420.0 -1.0 2427
2429 0 271655.0 116372.0 384360.0 -1.0 2428
2430 0 271622.0 116367.0 384300.0 -1.0 2429
2431 0 271600.0 116395.0 384240.0 -1.0 2430
2432 0 271641.0 116389.0 384180.0 -1.0 2431
2433 0 271587.0 116335.0 384120.0 -1.0 2432
2434 0 271649.0 116385.0 384060.0 -1.0 2433
2435 0 271667.0 116408.0 384000.0 -1.0 2434
2436 0 271698.0 116410.0 383940.0 -1.0 2435
2437 0 271735.0 116404.0 383880.0 -1.0 2436
2438 0 271894.0 116566.0 383820.0 -1.0 2437
2439 0 271687.0 116511.0 383760.0 -1.0 2438
2440 0 271734.0 116483.0 383700.0 -1.0 2439
2441 0 271761.0 116499.0 383640.0 -1.0 2440
2442 0 271781.0 116576.0 383580.0 -1.0 2441
2443 0 271774.0 116531.0 383520.0 -1.0 2442
2444 0 271800.0 116587.0 383460.0 -1.0 2443
2445 0 271917.0 116547.0 383400.0 -1.0 2444
2446 0 271871.0 116607.0 383340.0 -1.0 2445
2447 0 271992.0 116631.0 383280.0 -1.0 2446
2448 0 271948.0 116595.0 383220.0 -1.0 2447
2449 0 271998.0 116608.0 383160.0 -1.0 2448
2450 0 272000.0 116639.0 383100.0 -1.0 2449
2451 0 271934.0 116609.0 383040.0 -1.0 2450
2452 0 271964.0 116597.0 382980.0 -1.0 2451
2453 0 271942.0 116577.0 382920.0 -1.0 2452
2454 0 271959.0 116590.0 382860.0 -1.0 2453
2455 0 271891.0 116542.0 382740.0 -1.0 2454
2456 0 271967.0 116495.0 382620.0 -1.0 2455
2457 0 271985.0 116414.0 382560.0 -1.0 2456
2458 0 271973.0 116374.0 382500.0 -1.0 2457
2459 0 271980.0 116383.0 382440.0 -1.0 2458
2460 0 271970.0 116313.0 382380.0 -1.0 2459
2461 0 272001.0 116240.0 382320.0 -1.0 2460
2462 0 272037.0 116210.0 382260.0 -1.0 2461
2463 0 271965.0 116253.0 382200.0 -1.0 2462
2464 0 271935.0 116204.0 382140.0 -1.0 2463
2465 0 271939.0 116187.0 382080.0 -1.0 2464
2466 0 271892.0 116202.0 382020.0 -1.0 2465
2467 0 271959.0 116179.0 381960.0 -1.0 2466
2468 0 271887.0 116138.0 381900.0 -1.0 2467
2469 0 271913.0 116076.0 381840.0 -1.0 2468
2470 0 271929.0 116108.0 381780.0 -1.0 2469
2471 0 271896.0 116014.0 381720.0 -1.0 2470
2472 0 271902.0 116054.0 381660.0 -1.0 2471
2473 0 271906.0 115965.0 381600.0 -1.0 2472
2474 0 271876.0 115989.0 381540.0 -1.0 2473
2475 0 271924.0 115962.0 381480.0 -1.0 2474
2476 0 271912.0 115981.0 381420.0 -1.0 2475
2477 0 271868.0 115918.0 381360.0 -1.0 2476
2478 0 271840.0 115916.0 381300.0 -1.0 2477
2479 0 271931.0 115897.0 381240.0 -1.0 2478
2480 0 271926.0 115826.0 381180.0 -1.0 2479
2481 0 271906.0 115859.0 381120.0 -1.0 2480
2482 0 271833.0 115804.0 381060.0 -1.0 2481
2483 0 271828.0 115750.0 381000.0 -1.0 2482
2484 0 271821.0 115772.0 380940.0 -1.0 2483
2485 0 271792.0 115702.0 380880.0 -1.0 2484
2486 0 271827.0 115723.0 380820.0 -1.0 2485
2487 0 271833.0 115630.0 380760.0 -1.0 2486
2488 0 271895.0 115609.0 380700.0 -1.0 2487
2489 0 271926.0 115581.0 380640.0 -1.0 2488
2490 0 271820.0 115581.0 380580.0 -1.0 2489
2491 0 271884.0 115594.0 380520.0 -1.0 2490
2492 0 271889.0 115574.0 380460.0 -1.0 2491
2493 0 271837.0 115540.0 380400.0 -1.0 2492
2494 0 271867.0 115558.0 380340.0 -1.0 2493
2495 0 271891.0 115514.0 380280.0 -1.0 2494
2496 0 271824.0 115574.0 380220.0 -1.0 2495
2497 0 271817.0 115495.0 380160.0 -1.0 2496
2498 0 271931.0 115537.0 380100.0 -1.0 2497
2499 0 271837.0 115446.0 380040.0 -1.0 2498
2500 0 271925.0 115441.0 379980.0 -1.0 2499
2501 0 271881.0 115371.0 379920.0 -1.0 2500
2502 0 271907.0 115432.0 379860.0 -1.0 2501
2503 0 271909.0 115377.0 379800.0 -1.0 2502
2504 0 271867.0 115372.0 379740.0 -1.0 2503
2505 0 271854.0 115340.0 379680.0 -1.0 2504
2506 0 271808.0 115429.0 379620.0 -1.0 2505
2507 0 271823.0 115339.0 379560.0 -1.0 2506
2508 0 271817.0 115313.0 379500.0 -1.0 2507
2509 0 271815.0 115248.0 379440.0 -1.0 2508
2510 0 271767.0 115336.0 379380.0 -1.0 2509
2511 0 271774.0 115238.0 379320.0 -1.0 2510
2512 0 271891.0 115265.0 379260.0 -1.0 2511
2513 0 271933.0 115204.0 379200.0 -1.0 2512
2514 0 271973.0 115274.0 379140.0 -1.0 2513
2515 0 271947.0 115234.0 379080.0 -1.0 2514
2516 0 271934.0 115298.0 379020.0 -1.0 2515
2517 0 271877.0 115273.0 378960.0 -1.0 2516
2518 0 271946.0 115238.0 378900.0 -1.0 2517
2519 0 271880.0 115209.0 378840.0 -1.0 2518
2520 0 271906.0 115084.0 378780.0 -1.0 2519
2521 0 271771.0 114820.0 378720.0 -1.0 2520
2522 0 271813.0 114837.0 378660.0 -1.0 2521
2523 0 271730.0 114687.0 378600.0 -1.0 2522
2524 0 271724.0 114546.0 378540.0 -1.0 2523
2525 0 271626.0 114448.0 378480.0 -1.0 2524
2526 0 271586.0 114431.0 378420.0 -1.0 2525
2527 0 271550.0 114348.0 378360.0 -1.0 2526
2528 0 271568.0 114322.0 378300.0 -1.0 2527
2529 0 271629.0 114316.0 378240.0 -1.0 2528
2530 0 271616.0 114288.0 378180.0 -1.0 2529
2531 0 271662.0 114242.0 378120.0 -1.0 2530
2532 0 271687.0 114288.0 378060.0 -1.0 2531
2533 0 271727.0 114277.0 378000.0 -1.0 2532
2534 0 271688.0 114245.0 377940.0 -1.0 2533
2535 0 271744.0 114277.0 377880.0 -1.0 2534
2536 0 271731.0 114252.0 377820.0 -1.0 2535
2537 0 271766.0 114237.0 377760.0 -1.0 2536
2538 0 271786.0 114220.0 377700.0 -1.0 2537
2539 0 271768.0 114167.0 377640.0 -1.0 2538
2540 0 271850.0 114200.0 377580.0 -1.0 2539
2541 0 271756.0 114140.0 377520.0 -1.0 2540
2542 0 271866.0 114208.0 377460.0 -1.0 2541
2543 0 271791.0 114107.0 377400.0 -1.0 2542
2544 0 271854.0 114077.0 377340.0 -1.0 2543
2545 0 271821.0 114031.0 377280.0 -1.0 2544
2546 0 271886.0 114048.0 377220.0 -1.0 2545
2547 0 271847.0 114001.0 377160.0 -1.0 2546
2548 0 271877.0 113980.0 377100.0 -1.0 2547
2549 0 271886.0 113964.0 377040.0 -1.0 2548
2550 0 271918.0 113945.0 376980.0 -1.0 2549
2551 0 271914.0 113944.0 376920.0 -1.0 2550
2552 0 271924.0 113855.0 376860.0 -1.0 2551
2553 0 271934.0 113873.0 376800.0 -1.0 2552
2554 0 271931.0 113865.0 376740.0 -1.0 2553
2555 0 271946.0 113906.0 376680.0 -1.0 2554
2556 0 271940.0 113892.0 376620.0 -1.0 2555
2557 0 271997.0 113967.0 376560.0 -1.0 2556
2558 0 271994.0 113857.0 376500.0 -1.0 2557
2559 0 271994.0 113895.0 376440.0 -1.0 2558
2560 0 272031.0 113898.0 376380.0 -1.0 2559
2561 0 272045.0 113890.0 376320.0 -1.0 2560
2562 0 272045.0 113873.0 376260.0 -1.0 2561
2563 0 272060.0 113870.0 376200.0 -1.0 2562
2564 0 272043.0 113803.0 376140.0 -1.0 2563
2565 0 272004.0 113797.0 376080.0 -1.0 2564
2566 0 272098.0 113906.0 376020.0 -1.0 2565
2567 0 272087.0 113851.0 375960.0 -1.0 2566
2568 0 271996.0 113823.0 375900.0 -1.0 2567
2569 0 272072.0 113838.0 375840.0 -1.0 2568
2570 0 272079.0 113755.0 375780.0 -1.0 2569
2571 0 272088.0 113805.0 375720.0 -1.0 2570
2572 0 272073.0 113736.0 375660.0 -1.0 2571
2573 0 272134.0 113843.0 375600.0 -1.0 2572
2574 0 272111.0 113811.0 375540.0 -1.0 2573
2575 0 272122.0 113795.0 375480.0 -1.0 2574
2576 0 272114.0 113792.0 375420.0 -1.0 2575
2577 0 272128.0 113771.0 375360.0 -1.0 2576
2578 0 272115.0 113722.0 375300.0 -1.0 2577
2579 0 272169.0 113784.0 375240.0 -1.0 2578
2580 0 272116.0 113733.0 375180.0 -1.0 2579
2581 0 272168.0 113728.0 375120.0 -1.0 2580
2582 0 272160.0 113784.0 375060.0 -1.0 2581
2583 0 272108.0 113659.0 375000.0 -1.0 2582
2584 0 272188.0 113811.0 374940.0 -1.0 2583
2585 0 272116.0 113735.0 374880.0 -1.0 2584
2586 0 272167.0 113791.0 374820.0 -1.0 2585
2587 0 272127.0 113714.0 374760.0 -1.0 2586
2588 0 272127.0 113730.0 374700.0 -1.0 2587
2589 0 272115.0 113743.0 374640.0 -1.0 2588
2590 0 272088.0 113667.0 374580.0 -1.0 2589
2591 0 272124.0 113591.0 374520.0 -1.0 2590
2592 0 272132.0 113638.0 374460.0 -1.0 2591
2593 0 272142.0 113609.0 374400.0 -1.0 2592
2594 0 272173.0 113612.0 374340.0 -1.0 2593
2595 0 272177.0 113633.0 374280.0 -1.0 2594
2596 0 272132.0 113595.0 374220.0 -1.0 2595
2597 0 272160.0 113632.0 374160.0 -1.0 2596
2598 0 272164.0 113675.0 374100.0 -1.0 2597
2599 0 272165.0 113600.0 374040.0 -1.0 2598
2600 0 272210.0 113659.0 373980.0 -1.0 2599
2601 0 272194.0 113652.0 373920.0 -1.0 2600
2602 0 272196.0 113551.0 373860.0 -1.0 2601
2603 0 272202.0 113615.0 373800.0 -1.0 2602
2604 0 272248.0 113603.0 373740.0 -1.0 2603
2605 0 272279.0 113620.0 373680.0 -1.0 2604
2606 0 272263.0 113663.0 373620.0 -1.0 2605
2607 0 272271.0 113695.0 373560.0 -1.0 2606
2608 0 272310.0 113701.0 373500.0 -1.0 2607
2609 0 272246.0 113548.0 373440.0 -1.0 2608
2610 0 272321.0 113679.0 373380.0 -1.0 2609
2611 0 272304.0 113639.0 373320.0 -1.0 2610
2612 0 272312.0 113679.0 373260.0 -1.0 2611
2613 0 272340.0 113749.0 373200.0 -1.0 2612
2614 0 272349.0 113698.0 373140.0 -1.0 2613
2615 0 272260.0 113579.0 373080.0 -1.0 2614
2616 0 272364.0 113654.0 373020.0 -1.0 2615
2617 0 272310.0 113522.0 372960.0 -1.0 2616
2618 0 272283.0 113539.0 372900.0 -1.0 2617
2619 0 272295.0 113573.0 372840.0 -1.0 2618
2620 0 272309.0 113615.0 372780.0 -1.0 2619
2621 0 272318.0 113530.0 372720.0 -1.0 2620
2622 0 272322.0 113640.0 372660.0 -1.0 2621
2623 0 272399.0 113582.0 372600.0 -1.0 2622
2624 0 272326.0 113600.0 372540.0 -1.0 2623
2625 0 272348.0 113599.0 372480.0 -1.0 2624
2626 0 272441.0 113702.0 372420.0 -1.0 2625
2627 0 272323.0 113601.0 372360.0 -1.0 2626
2628 0 272367.0 113608.0 372300.0 -1.0 2627
2629 0 272386.0 113675.0 372240.0 -1.0 2628
2630 0 272331.0 113684.0 372180.0 -1.0 2629
2631 0 272384.0 113801.0 372120.0 -1.0 2630
2632 0 272378.0 113730.0 372060.0 -1.0 2631
2633 0 272427.0 113797.0 372000.0 -1.0 2632
2634 0 272378.0 113755.0 371940.0 -1.0 2633
2635 0 272410.0 113831.0 371880.0 -1.0 2634
2636 0 272406.0 113884.0 371820.0 -1.0 2635
2637 0 272414.0 113838.0 371760.0 -1.0 2636
2638 0 272379.0 113961.0 371700.0 -1.0 2637
2639 0 272389.0 113885.0 371640.0 -1.0 2638
2640 0 272398.0 113975.0 371580.0 -1.0 2639
2641 0 272401.0 113840.0 371520.0 -1.0 2640
2642 0 272432.0 113854.0 371460.0 -1.0 2641
2643 0 272394.0 113874.0 371400.0 -1.0 2642
2644 0 272388.0 113872.0 371340.0 -1.0 2643
2645 0 272353.0 113981.0 371280.0 -1.0 2644
2646 0 272369.0 113943.0 371220.0 -1.0 2645
2647 0 272353.0 113824.0 371160.0 -1.0 2646
2648 0 272350.0 113910.0 371100.0 -1.0 2647
2649 0 272356.0 113851.0 371040.0 -1.0 2648
2650 0 272334.0 113914.0 370980.0 -1.0 2649
2651 0 272363.0 113814.0 370920.0 -1.0 2650
2652 0 272369.0 113901.0 370860.0 -1.0 2651
2653 0 272286.0 114059.0 370800.0 -1.0 2652
2654 0 272263.0 114068.0 370740.0 -1.0 2653
2655 0 272247.0 114098.0 370680.0 -1.0 2654
2656 0 272253.0 114101.0 370620.0 -1.0 2655
2657 0 272221.0 114158.0 370560.0 -1.0 2656
2658 0 272255.0 114187.0 370500.0 -1.0 2657
2659 0 272136.0 114155.0 370440.0 -1.0 2658
2660 0 272151.0 114189.0 370380.0 -1.0 2659
2661 0 272113.0 114176.0 370320.0 -1.0 2660
2662 0 272060.0 114211.0 370260.0 -1.0 2661
2663 0 272072.0 114261.0 370200.0 -1.0 2662
2664 0 272042.0 114240.0 370140.0 -1.0 2663
2665 0 272085.0 114266.0 370080.0 -1.0 2664
2666 0 272039.0 114269.0 370020.0 -1.0 2665
2667 0 272059.0 114375.0 369960.0 -1.0 2666
2668 0 271947.0 114321.0 369900.0 -1.0 2667
2669 0 271982.0 114348.0 369840.0 -1.0 2668
2670 0 271961.0 114408.0 369780.0 -1.0 2669
2671 0 271977.0 114341.0 369720.0 -1.0 2670
2672 0 272136.0 114465.0 369660.0 -1.0 2671
2673 0 271885.0 114446.0 369600.0 -1.0 2672
2674 0 271891.0 114437.0 369540.0 -1.0 2673
2675 0 271876.0 114485.0 369480.0 -1.0 2674
2676 0 271879.0 114516.0 369420.0 -1.0 2675
2677 0 271866.0 114573.0 369360.0 -1.0 2676
2678 0 271887.0 114640.0 369300.0 -1.0 2677
2679 0 271848.0 114616.0 369240.0 -1.0 2678
2680 0 271862.0 114681.0 369180.0 -1.0 2679
2681 0 271808.0 114672.0 369120.0 -1.0 2680
2682 0 271801.0 114679.0 369060.0 -1.0 2681
2683 0 271762.0 114662.0 369000.0 -1.0 2682
2684 0 271801.0 114697.0 368940.0 -1.0 2683
2685 0 271781.0 114727.0 368880.0 -1.0 2684
2686 0 271777.0 114710.0 368820.0 -1.0 2685
2687 0 271728.0 114700.0 368760.0 -1.0 2686
2688 0 271759.0 114751.0 368700.0 -1.0 2687
2689 0 271726.0 114745.0 368640.0 -1.0 2688
2690 0 271740.0 114738.0 368580.0 -1.0 2689
2691 0 271705.0 114767.0 368520.0 -1.0 2690
2692 0 271688.0 114773.0 368460.0 -1.0 2691
2693 0 271688.0 114849.0 368400.0 -1.0 2692
2694 0 271678.0 114840.0 368340.0 -1.0 2693
2695 0 271624.0 114837.0 368280.0 -1.0 2694
2696 0 271643.0 114899.0 368220.0 -1.0 2695
2697 0 271589.0 114911.0 368160.0 -1.0 2696
2698 0 271589.0 114958.0 368100.0 -1.0 2697
2699 0 271572.0 114946.0 368040.0 -1.0 2698
2700 0 271573.0 114953.0 367980.0 -1.0 2699
2701 0 271574.0 115020.0 367920.0 -1.0 2700
2702 0 271571.0 115037.0 367860.0 -1.0 2701
2703 0 271543.0 115073.0 367800.0 -1.0 2702
2704 0 271580.0 115137.0 367740.0 -1.0 2703
2705 0 271595.0 115146.0 367680.0 -1.0 2704
2706 0 271605.0 115144.0 367620.0 -1.0 2705
2707 0 271634.0 115141.0 367560.0 -1.0 2706
2708 0 271649.0 115158.0 367500.0 -1.0 2707
2709 0 271734.0 115193.0 367440.0 -1.0 2708
2710 0 271681.0 115195.0 367380.0 -1.0 2709
2711 0 271800.0 115230.0 367320.0 -1.0 2710
2712 0 271799.0 115209.0 367260.0 -1.0 2711
2713 0 271827.0 115326.0 367200.0 -1.0 2712
2714 0 271833.0 115292.0 367140.0 -1.0 2713
2715 0 271854.0 115365.0 367080.0 -1.0 2714
2716 0 271822.0 115402.0 367020.0 -1.0 2715
2717 0 271802.0 115434.0 366960.0 -1.0 2716
2718 0 271785.0 115367.0 366900.0 -1.0 2717
2719 0 271806.0 115380.0 366840.0 -1.0 2718
2720 0 271819.0 115433.0 366780.0 -1.0 2719
2721 0 271839.0 115442.0 366720.0 -1.0 2720
2722 0 271858.0 115590.0 366660.0 -1.0 2721
2723 0 271852.0 115625.0 366540.0 -1.0 2722
2724 0 271884.0 115653.0 366480.0 -1.0 2723
2725 0 271890.0 115639.0 366420.0 -1.0 2724
2726 0 271887.0 115697.0 366360.0 -1.0 2725
2727 0 271874.0 115703.0 366300.0 -1.0 2726
2728 0 271938.0 115736.0 366240.0 -1.0 2727
2729 0 271918.0 115765.0 366180.0 -1.0 2728
2730 0 271897.0 115779.0 366120.0 -1.0 2729
2731 0 271940.0 115791.0 366060.0 -1.0 2730
2732 0 271997.0 115848.0 366000.0 -1.0 2731
2733 0 272016.0 115778.0 365940.0 -1.0 2732
2734 0 272072.0 115841.0 365880.0 -1.0 2733
2735 0 272293.0 115897.0 365820.0 -1.0 2734
2736 0 272178.0 115868.0 365760.0 -1.0 2735
2737 0 272213.0 115911.0 365700.0 -1.0 2736
2738 0 272237.0 115903.0 365640.0 -1.0 2737
2739 0 272226.0 115918.0 365580.0 -1.0 2738
2740 0 272194.0 116028.0 365520.0 -1.0 2739
2741 0 272152.0 115991.0 365460.0 -1.0 2740
2742 0 272181.0 116076.0 365400.0 -1.0 2741
2743 0 272229.0 116157.0 365340.0 -1.0 2742
2744 0 272229.0 116170.0 365280.0 -1.0 2743
2745 0 272270.0 116209.0 365220.0 -1.0 2744
2746 0 272249.0 116213.0 365160.0 -1.0 2745
2747 0 272291.0 116253.0 365100.0 -1.0 2746
2748 0 272291.0 116253.0 365040.0 -1.0 2747
2749 0 272361.7 116361.5 364980.0 -1.0 2748
2750 0 272300.0 116354.0 364920.0 -1.0 2749
2751 0 272329.0 116356.0 364860.0 -1.0 2750
2752 0 272353.0 116407.0 364800.0 -1.0 2751
2753 0 272359.0 116423.0 364740.0 -1.0 2752
2754 0 272401.0 116452.0 364680.0 -1.0 2753
2755 0 272414.0 116450.0 364620.0 -1.0 2754
2756 0 272482.0 116467.0 364560.0 -1.0 2755
2757 0 272410.0 116508.0 364500.0 -1.0 2756
2758 0 272596.0 116591.0 364440.0 -1.0 2757
2759 0 272572.0 116565.0 364380.0 -1.0 2758
2760 0 272579.0 116619.0 364320.0 -1.0 2759
2761 0 272618.0 116631.0 364260.0 -1.0 2760
2762 0 272598.0 116627.0 364200.0 -1.0 2761
2763 0 272595.0 116691.0 364140.0 -1.0 2762
2764 0 272638.0 116675.0 364080.0 -1.0 2763
2765 0 272646.0 116678.0 364020.0 -1.0 2764
2766 0 272679.0 116696.0 363960.0 -1.0 2765
2767 0 272695.0 116692.0 363900.0 -1.0 2766
2768 0 272718.0 116722.0 363840.0 -1.0 2767
2769 0 272769.0 116712.0 363780.0 -1.0 2768
2770 0 272753.0 116674.0 363720.0 -1.0 2769
2771 0 272793.0 116718.0 363660.0 -1.0 2770
2772 0 272777.0 116745.0 363600.0 -1.0 2771
2773 0 272840.0 116705.0 363540.0 -1.0 2772
2774 0 272867.0 116763.0 363480.0 -1.0 2773
2775 0 272861.0 116742.0 363420.0 -1.0 2774
2776 0 272854.0 116774.0 363360.0 -1.0 2775
2777 0 272926.0 116808.0 363300.0 -1.0 2776
2778 0 272803.0 116794.0 363240.0 -1.0 2777
2779 0 272891.0 116820.0 363180.0 -1.0 2778
2780 0 272934.0 116800.0 363120.0 -1.0 2779
2781 0 273026.0 116858.0 363060.0 -1.0 2780
2782 0 272971.0 116875.0 363000.0 -1.0 2781
2783 0 272979.0 116950.0 362940.0 -1.0 2782
2784 0 272993.0 116883.0 362880.0 -1.0 2783
2785 0 273002.0 116975.0 362820.0 -1.0 2784
2786 0 272984.0 117009.0 362760.0 -1.0 2785
2787 0 272996.0 117017.0 362700.0 -1.0 2786
2788 0 273023.0 117032.0 362640.0 -1.0 2787
2789 0 273043.0 117072.0 362580.0 -1.0 2788
2790 0 273100.0 117041.0 362520.0 -1.0 2789
2791 0 273116.0 117072.0 362460.0 -1.0 2790
2792 0 273078.0 116981.0 362400.0 -1.0 2791
2793 0 273140.0 117073.0 362340.0 -1.0 2792
2794 0 273128.0 116988.0 362280.0 -1.0 2793
2795 0 273233.0 117019.0 362220.0 -1.0 2794
2796 0 273124.0 117004.0 362160.0 -1.0 2795
2797 0 273142.0 117067.0 362100.0 -1.0 2796
2798 0 273199.0 117002.0 362040.0 -1.0 2797
2799 0 273178.0 116997.0 361980.0 -1.0 2798
2800 0 273229.0 117002.0 361920.0 -1.0 2799
2801 0 273207.0 116962.0 361860.0 -1.0 2800
2802 0 273193.0 116963.0 361800.0 -1.0 2801
2803 0 273206.0 116977.0 361740.0 -1.0 2802
2804 0 273248.0 117007.0 361680.0 -1.0 2803
2805 0 273278.0 116955.0 361620.0 -1.0 2804
2806 0 273249.0 116960.0 361560.0 -1.0 2805
2807 0 273399.0 116963.0 361500.0 -1.0 2806
2808 0 273346.0 116886.0 361440.0 -1.0 2807
2809 0 273388.0 116909.0 361380.0 -1.0 2808
2810 0 273423.0 116949.0 361320.0 -1.0 2809
2811 0 273373.0 116963.0 361260.0 -1.0 2810
2812 0 273375.0 116962.0 361200.0 -1.0 2811
2813 0 273376.0 116967.0 361140.0 -1.0 2812
2814 0 273437.0 116870.0 361080.0 -1.0 2813
2815 0 273386.0 116857.0 361020.0 -1.0 2814
2816 0 273465.0 116825.0 360960.0 -1.0 2815
2817 0 273458.0 116814.0 360900.0 -1.0 2816
2818 0 273410.0 116869.0 360840.0 -1.0 2817
2819 0 273479.0 116860.0 360780.0 -1.0 2818
2820 0 273449.0 116842.0 360720.0 -1.0 2819
2821 0 273527.0 116870.0 360660.0 -1.0 2820
2822 0 273442.0 116859.0 360600.0 -1.0 2821
2823 0 273523.0 116884.0 360540.0 -1.0 2822
2824 0 273503.0 116760.0 360480.0 -1.0 2823
2825 0 273570.0 116831.0 360420.0 -1.0 2824
2826 0 273548.0 116706.0 360360.0 -1.0 2825
2827 0 273574.0 116732.0 360300.0 -1.0 2826
2828 0 273557.0 116742.0 360240.0 -1.0 2827
2829 0 273595.0 116718.0 360180.0 -1.0 2828
2830 0 273608.0 116708.0 360120.0 -1.0 2829
2831 0 273602.0 116685.0 360060.0 -1.0 2830
2832 0 273550.0 116687.0 360000.0 -1.0 2831
2833 0 273592.0 116639.0 359940.0 -1.0 2832
2834 0 273590.0 116616.0 359880.0 -1.0 2833
2835 0 273598.0 116627.0 359820.0 -1.0 2834
2836 0 273608.0 116643.0 359760.0 -1.0 2835
2837 0 273622.0 116613.0 359700.0 -1.0 2836
2838 0 273579.0 116545.0 359640.0 -1.0 2837
2839 0 273623.0 116562.0 359580.0 -1.0 2838
2840 0 273591.0 116517.0 359520.0 -1.0 2839
2841 0 273579.0 116561.0 359460.0 -1.0 2840
2842 0 273667.0 116482.0 359400.0 -1.0 2841
2843 0 273664.0 116433.0 359340.0 -1.0 2842
2844 0 273660.0 116554.0 359280.0 -1.0 2843
2845 0 273684.0 116477.0 359220.0 -1.0 2844
2846 0 273726.0 116514.0 359160.0 -1.0 2845
2847 0 273678.0 116511.0 359100.0 -1.0 2846
2848 0 273767.0 116494.0 359040.0 -1.0 2847
2849 0 273760.0 116443.0 358980.0 -1.0 2848
2850 0 273731.0 116471.0 358920.0 -1.0 2849
2851 0 273769.0 116482.0 358860.0 -1.0 2850
2852 0 273843.0 116595.0 358800.0 -1.0 2851
2853 0 273773.0 116551.0 358740.0 -1.0 2852
2854 0 273781.0 116493.0 358680.0 -1.0 2853
2855 0 273808.0 116503.0 358620.0 -1.0 2854
2856 0 273783.0 116482.0 358560.0 -1.0 2855
2857 0 273811.0 116512.0 358500.0 -1.0 2856
2858 0 273817.0 116535.0 358440.0 -1.0 2857
2859 0 273818.0 116488.0 358380.0 -1.0 2858
2860 0 273846.0 116533.0 358320.0 -1.0 2859
2861 0 273811.0 116540.0 358260.0 -1.0 2860
2862 0 273836.0 116490.0 358200.0 -1.0 2861
2863 0 273874.0 116428.0 358140.0 -1.0 2862
2864 0 273881.0 116461.0 358080.0 -1.0 2863
2865 0 273895.0 116481.0 358020.0 -1.0 2864
2866 0 273878.0 116495.0 357960.0 -1.0 2865
2867 0 273901.0 116501.0 357900.0 -1.0 2866
2868 0 273908.0 116498.0 357840.0 -1.0 2867
2869 0 273952.0 116449.0 357780.0 -1.0 2868
2870 0 273920.0 116505.0 357720.0 -1.0 2869
2871 0 273914.0 116493.0 357660.0 -1.0 2870
2872 0 273948.0 116544.0 357600.0 -1.0 2871
2873 0 273950.0 116462.0 357540.0 -1.0 2872
2874 0 273937.0 116499.0 357480.0 -1.0 2873
2875 0 273941.0 116507.0 357420.0 -1.0 2874
2876 0 273894.0 116489.0 357360.0 -1.0 2875
2877 0 273896.0 116498.0 357300.0 -1.0 2876
2878 0 273896.0 116482.0 357240.0 -1.0 2877
2879 0 273874.0 116447.0 357180.0 -1.0 2878
2880 0 273878.0 116486.0 357120.0 -1.0 2879
2881 0 273847.0 116451.0 357060.0 -1.0 2880
2882 0 273835.0 116484.0 357000.0 -1.0 2881
2883 0 273793.0 116480.0 356940.0 -1.0 2882
2884 0 273821.0 116437.0 356880.0 -1.0 2883
2885 0 273805.0 116421.0 356820.0 -1.0 2884
2886 0 273822.0 116476.0 356760.0 -1.0 2885
2887 0 273838.0 116486.0 356700.0 -1.0 2886
2888 0 273810.0 116478.0 356640.0 -1.0 2887
2889 0 273797.0 116456.0 356580.0 -1.0 2888
2890 0 273799.0 116451.0 356520.0 -1.0 2889
2891 0 273741.0 116423.0 356460.0 -1.0 2890
2892 0 273756.0 116437.0 356400.0 -1.0 2891
2893 0 273706.0 116411.0 356340.0 -1.0 2892
2894 0 273647.0 116453.0 356280.0 -1.0 2893
2895 0 273665.0 116398.0 356220.0 -1.0 2894
2896 0 273644.0 116362.0 356160.0 -1.0 2895
2897 0 273638.0 116278.0 356100.0 -1.0 2896
2898 0 273578.0 116317.0 356040.0 -1.0 2897
2899 0 273530.0 116376.0 355980.0 -1.0 2898
2900 0 273502.0 116337.0 355920.0 -1.0 2899
2901 0 273579.0 116348.0 355860.0 -1.0 2900
2902 0 273564.0 116333.0 355800.0 -1.0 2901
2903 0 273588.0 116397.0 355740.0 -1.0 2902
2904 0 273505.0 116406.0 355680.0 -1.0 2903
2905 0 273547.0 116461.0 355620.0 -1.0 2904
2906 0 273578.0 116388.0 355560.0 -1.0 2905
2907 0 273577.0 116416.0 355500.0 -1.0 2906
2908 0 273552.0 116409.0 355440.0 -1.0 2907
2909 0 273581.0 116359.0 355380.0 -1.0 2908
2910 0 273551.0 116370.0 355320.0 -1.0 2909
2911 0 273581.0 116376.0 355260.0 -1.0 2910
2912 0 273588.0 116310.0 355200.0 -1.0 2911
2913 0 273645.0 116417.0 355140.0 -1.0 2912
2914 0 273705.0 116339.0 355080.0 -1.0 2913
2915 0 273610.0 116344.0 355020.0 -1.0 2914
2916 0 273627.0 116417.0 354960.0 -1.0 2915
2917 0 273619.0 116415.0 354900.0 -1.0 2916
2918 0 273656.0 116345.0 354840.0 -1.0 2917
2919 0 273695.0 116390.0 354720.0 -1.0 2918
2920 0 273648.0 116431.0 354660.0 -1.0 2919
2921 0 273732.0 116326.0 354600.0 -1.0 2920
2922 0 273658.0 116348.0 354540.0 -1.0 2921
2923 0 273693.0 116380.0 354480.0 -1.0 2922
2924 0 273644.0 116311.0 354420.0 -1.0 2923
2925 0 273640.0 116394.0 354360.0 -1.0 2924
2926 0 273660.0 116481.0 354300.0 -1.0 2925
2927 0 273629.0 116463.0 354240.0 -1.0 2926
2928 0 273594.0 116542.0 354180.0 -1.0 2927
2929 0 273602.0 116483.0 354120.0 -1.0 2928
2930 0 273559.0 116526.0 354060.0 -1.0 2929
2931 0 273572.0 116566.0 354000.0 -1.0 2930
2932 0 273598.0 116520.0 353940.0 -1.0 2931
2933 0 273601.0 116461.0 353880.0 -1.0 2932
2934 0 273586.0 116458.0 353820.0 -1.0 2933
2935 0 273570.0 116435.0 353760.0 -1.0 2934
2936 0 273594.0 116421.0 353700.0 -1.0 2935
2937 0 273589.0 116463.0 353640.0 -1.0 2936
2938 0 273565.0 116440.0 353580.0 -1.0 2937
2939 0 273564.0 116441.0 353520.0 -1.0 2938
2940 0 273542.0 116507.0 353460.0 -1.0 2939
2941 0 273533.0 116511.0 353400.0 -1.0 2940
2942 0 273506.0 116456.0 353340.0 -1.0 2941
2943 0 273534.0 116502.0 353280.0 -1.0 2942
2944 0 273541.0 116483.0 353220.0 -1.0 2943
2945 0 273548.0 116483.0 353160.0 -1.0 2944
2946 0 273559.0 116445.0 353100.0 -1.0 2945
2947 0 273497.0 116482.0 353040.0 -1.0 2946
2948 0 273488.0 116456.0 352980.0 -1.0 2947
2949 0 273564.0 116504.0 352920.0 -1.0 2948
2950 0 273523.0 116491.0 352860.0 -1.0 2949
2951 0 273570.0 116466.0 352800.0 -1.0 2950
2952 0 273538.0 116500.0 352740.0 -1.0 2951
2953 0 273583.0 116478.0 352680.0 -1.0 2952
2954 0 273538.0 116441.0 352620.0 -1.0 2953
2955 0 273560.0 116445.0 352560.0 -1.0 2954
2956 0 273481.0 116463.0 352500.0 -1.0 2955
2957 0 273473.0 116449.0 352440.0 -1.0 2956
2958 0 273493.0 116385.0 352380.0 -1.0 2957
2959 0 273427.0 116363.0 352320.0 -1.0 2958
2960 0 273471.0 116377.0 352260.0 -1.0 2959
2961 0 273405.0 116376.0 352200.0 -1.0 2960
2962 0 273410.0 116387.0 352140.0 -1.0 2961
2963 0 273400.0 116433.0 352080.0 -1.0 2962
2964 0 273371.0 116364.0 352020.0 -1.0 2963
2965 0 273353.0 116334.0 351960.0 -1.0 2964
2966 0 273369.0 116323.0 351900.0 -1.0 2965
2967 0 273322.0 116344.0 351840.0 -1.0 2966
2968 0 273319.0 116269.0 351780.0 -1.0 2967
2969 0 273365.0 116336.0 351720.0 -1.0 2968
2970 0 273327.0 116320.0 351660.0 -1.0 2969
2971 0 273369.0 116390.0 351600.0 -1.0 2970
2972 0 273368.0 116413.0 351540.0 -1.0 2971
2973 0 273382.0 116330.0 351480.0 -1.0 2972
2974 0 273369.0 116339.0 351420.0 -1.0 2973
2975 0 273328.0 116297.0 351360.0 -1.0 2974
2976 0 273304.0 116271.0 351300.0 -1.0 2975
2977 0 273323.0 116312.0 351240.0 -1.0 2976
2978 0 273295.0 116279.0 351180.0 -1.0 2977
2979 0 273215.0 116312.0 351120.0 -1.0 2978
2980 0 273241.0 116293.0 351060.0 -1.0 2979
2981 0 273202.0 116280.0 351000.0 -1.0 2980
2982 0 273257.0 116362.0 350940.0 -1.0 2981
2983 0 273242.0 116358.0 350880.0 -1.0 2982
2984 0 273270.0 116389.0 350820.0 -1.0 2983
2985 0 273299.0 116396.0 350760.0 -1.0 2984
2986 0 273300.0 116419.0 350700.0 -1.0 2985
2987 0 273258.0 116445.0 350640.0 -1.0 2986
2988 0 273237.0 116438.0 350580.0 -1.0 2987
2989 0 273278.0 116410.0 350520.0 -1.0 2988
2990 0 273182.0 116470.0 350460.0 -1.0 2989
2991 0 273220.0 116371.0 350400.0 -1.0 2990
2992 0 273193.0 116377.0 350340.0 -1.0 2991
2993 0 273251.0 116322.0 350280.0 -1.0 2992
2994 0 273105.0 116403.0 350220.0 -1.0 2993
2995 0 273140.0 116364.0 350160.0 -1.0 2994
2996 0 273160.0 116344.0 350100.0 -1.0 2995
2997 0 273141.0 116418.0 350040.0 -1.0 2996
2998 0 273141.0 116387.0 349920.0 -1.0 2997
2999 0 273166.0 116359.0 349860.0 -1.0 2998
3000 0 273188.0 116364.0 349800.0 -1.0 2999
3001 0 273105.0 116357.0 349740.0 -1.0 3000
3002 0 273182.0 116297.0 349680.0 -1.0 3001
3003 0 273202.0 116264.0 349620.0 -1.0 3002
3004 0 273093.0 116343.0 349560.0 -1.0 3003
3005 0 273129.0 116291.0 349500.0 -1.0 3004
3006 0 273210.0 116206.0 349440.0 -1.0 3005
3007 0 273076.0 116216.0 349380.0 -1.0 3006
3008 0 273099.0 116211.0 349320.0 -1.0 3007
3009 0 273093.0 116235.0 349260.0 -1.0 3008
3010 0 273126.0 116275.0 349200.0 -1.0 3009
3011 0 273084.0 116239.0 349140.0 -1.0 3010
3012 0 273143.0 116286.0 349080.0 -1.0 3011
3013 0 273020.0 116244.0 349020.0 -1.0 3012
3014 0 273074.0 116258.0 348960.0 -1.0 3013
3015 0 273101.0 116309.0 348900.0 -1.0 3014
3016 0 273045.0 116362.0 348840.0 -1.0 3015
3017 0 273014.0 116368.0 348780.0 -1.0 3016
3018 0 272961.0 116366.0 348720.0 -1.0 3017
3019 0 272968.0 116376.0 348660.0 -1.0 3018
3020 0 272945.0 116377.0 348600.0 -1.0 3019
3021 0 272906.0 116357.0 348480.0 -1.0 3020
3022 0 272967.0 116362.0 348420.0 -1.0 3021
3023 0 272924.0 116372.0 348360.0 -1.0 3022
3024 0 272878.0 116381.0 348300.0 -1.0 3023
3025 0 272844.0 116342.0 348240.0 -1.0 3024
3026 0 272842.0 116374.0 348180.0 -1.0 3025
3027 0 272819.0 116372.0 348120.0 -1.0 3026
3028 0 272809.0 116368.0 348060.0 -1.0 3027
3029 0 272799.0 116399.0 348000.0 -1.0 3028
3030 0 272789.0 116402.0 347940.0 -1.0 3029
3031 0 272770.0 116416.0 347880.0 -1.0 3030
3032 0 272789.0 116392.0 347820.0 -1.0 3031
3033 0 272762.0 116392.0 347760.0 -1.0 3032
3034 0 272761.0 116392.0 347700.0 -1.0 3033
3035 0 272709.0 116428.0 347640.0 -1.0 3034
3036 0 272771.0 116455.0 347580.0 -1.0 3035
3037 0 272733.0 116490.0 347520.0 -1.0 3036
3038 0 272732.0 116520.0 347460.0 -1.0 3037
3039 0 272724.0 116511.0 347400.0 -1.0 3038
3040 0 272711.0 116462.0 347340.0 -1.0 3039
3041 0 272691.0 116476.0 347280.0 -1.0 3040
3042 0 272693.0 116550.0 347220.0 -1.0 3041
3043 0 272698.0 116510.0 347160.0 -1.0 3042
3044 0 272685.0 116526.0 347100.0 -1.0 3043
3045 0 272638.0 116551.0 347040.0 -1.0 3044
3046 0 272595.0 116520.0 346980.0 -1.0 3045
3047 0 272556.0 116580.0 346920.0 -1.0 3046
3048 0 272578.0 116535.0 346860.0 -1.0 3047
3049 0 272532.0 116546.0 346800.0 -1.0 3048
3050 0 272541.0 116539.0 346740.0 -1.0 3049
3051 0 272570.0 116603.0 346680.0 -1.0 3050
3052 0 272519.0 116560.0 346620.0 -1.0 3051
3053 0 272542.0 116541.0 346500.0 -1.0 3052
3054 0 272558.0 116628.0 346440.0 -1.0 3053
3055 0 272532.0 116602.0 346380.0 -1.0 3054
3056 0 272557.0 116619.0 346320.0 -1.0 3055
3057 0 272545.0 116627.0 346260.0 -1.0 3056
3058 0 272594.0 116735.0 346200.0 -1.0 3057
3059 0 272581.0 116772.0 346140.0 -1.0 3058
3060 0 272507.0 116727.0 346080.0 -1.0 3059
3061 0 272555.0 116737.0 346020.0 -1.0 3060
3062 0 272543.0 116786.0 345960.0 -1.0 3061
3063 0 272534.0 116773.0 345900.0 -1.0 3062
3064 0 272548.0 116859.0 345840.0 -1.0 3063
3065 0 272497.0 116909.0 345780.0 -1.0 3064
3066 0 272479.0 116860.0 345720.0 -1.0 3065
3067 0 272431.0 116895.0 345660.0 -1.0 3066
3068 0 272444.0 116898.0 345600.0 -1.0 3067
3069 0 272410.0 116935.0 345540.0 -1.0 3068
3070 0 272427.0 116962.0 345480.0 -1.0 3069
3071 0 272400.0 116932.0 345420.0 -1.0 3070
3072 0 272404.0 116993.0 345360.0 -1.0 3071
3073 0 272419.0 116978.0 345300.0 -1.0 3072
3074 0 272384.0 116958.0 345240.0 -1.0 3073
3075 0 272441.0 116997.0 345180.0 -1.0 3074
3076 0 272503.0 117053.0 345120.0 -1.0 3075
3077 0 272438.0 117062.0 345060.0 -1.0 3076
3078 0 272466.0 117101.0 345000.0 -1.0 3077
3079 0 272437.0 117147.0 344940.0 -1.0 3078
3080 0 272479.0 117134.0 344880.0 -1.0 3079
3081 0 272455.0 117058.0 344820.0 -1.0 3080
3082 0 272480.0 117117.0 344700.0 -1.0 3081
3083 0 272524.0 117152.0 344640.0 -1.0 3082
3084 0 272449.0 117166.0 344580.0 -1.0 3083
3085 0 272512.0 117256.0 344520.0 -1.0 3084
3086 0 272512.0 117175.0 344460.0 -1.0 3085
3087 0 272516.0 117157.0 344400.0 -1.0 3086
3088 0 272513.0 117136.0 344340.0 -1.0 3087
3089 0 272448.0 117122.0 344280.0 -1.0 3088
3090 0 272488.0 117089.0 344220.0 -1.0 3089
3091 0 272594.0 117113.0 344160.0 -1.0 3090
3092 0 272448.0 117113.0 344100.0 -1.0 3091
3093 0 272388.0 117054.0 344040.0 -1.0 3092
3094 0 272398.0 117116.0 343920.0 -1.0 3093
3095 0 272402.0 117115.0 343860.0 -1.0 3094
3096 0 272376.0 117111.0 343800.0 -1.0 3095
3097 0 272373.0 117159.0 343740.0 -1.0 3096
3098 0 272347.0 117183.0 343680.0 -1.0 3097
3099 0 272265.0 117204.0 343620.0 -1.0 3098
3100 0 272319.0 117211.0 343560.0 -1.0 3099
3101 0 272306.0 117310.0 343440.0 -1.0 3100
3102 0 272285.0 117332.0 343380.0 -1.0 3101
3103 0 272232.0 117310.0 343320.0 -1.0 3102
3104 0 272227.0 117333.0 343260.0 -1.0 3103
3105 0 272128.0 117236.0 343200.0 -1.0 3104
3106 0 272168.0 117358.0 343080.0 -1.0 3105
3107 0 272128.0 117344.0 343020.0 -1.0 3106
3108 0 272067.0 117370.0 342900.0 -1.0 3107
3109 0 272034.0 117343.0 342840.0 -1.0 3108
3110 0 272012.0 117350.0 342780.0 -1.0 3109
3111 0 272013.0 117364.0 342720.0 -1.0 3110
3112 0 272025.0 117472.0 342660.0 -1.0 3111
3113 0 271946.0 117341.0 342600.0 -1.0 3112
3114 0 271948.0 117267.0 342540.0 -1.0 3113
3115 0 272029.0 117330.0 342480.0 -1.0 3114
3116 0 271947.0 117273.0 342420.0 -1.0 3115
3117 0 272020.0 117284.0 342360.0 -1.0 3116
3118 0 272001.0 117192.0 342300.0 -1.0 3117
3119 0 272032.0 117198.0 342240.0 -1.0 3118
3120 0 272066.0 117154.0 342180.0 -1.0 3119
3121 0 272048.0 117146.0 342120.0 -1.0 3120
3122 0 272059.0 117172.0 342060.0 -1.0 3121
3123 0 272057.0 117100.0 342000.0 -1.0 3122
3124 0 272152.0 117095.0 341880.0 -1.0 3123
3125 0 272154.0 117066.0 341820.0 -1.0 3124
3126 0 272129.0 117130.0 341760.0 -1.0 3125
3127 0 272128.0 117085.0 341700.0 -1.0 3126
3128 0 272132.0 117082.0 341640.0 -1.0 3127
3129 0 272167.0 117095.0 341580.0 -1.0 3128
3130 0 272172.0 117016.0 341520.0 -1.0 3129
3131 0 272201.0 117093.0 341460.0 -1.0 3130
3132 0 272304.0 117084.0 341400.0 -1.0 3131
3133 0 272264.0 117080.0 341340.0 -1.0 3132
3134 0 272276.0 117041.0 341280.0 -1.0 3133
3135 0 272230.0 117041.0 341220.0 -1.0 3134
3136 0 272265.0 117020.0 341160.0 -1.0 3135
3137 0 272290.0 117034.0 341100.0 -1.0 3136
3138 0 272242.0 116992.0 341040.0 -1.0 3137
3139 0 272269.0 116966.0 340980.0 -1.0 3138
3140 0 272260.0 116967.0 340920.0 -1.0 3139
3141 0 272262.0 117010.0 340860.0 -1.0 3140
3142 0 272236.0 116934.0 340800.0 -1.0 3141
3143 0 272233.0 116961.0 340740.0 -1.0 3142
3144 0 272220.0 116920.0 340680.0 -1.0 3143
3145 0 272266.0 116919.0 340560.0 -1.0 3144
3146 0 272241.0 116872.0 340500.0 -1.0 3145
3147 0 272244.0 116881.0 340440.0 -1.0 3146
3148 0 272281.0 116896.0 340380.0 -1.0 3147
3149 0 272266.0 116847.0 340320.0 -1.0 3148
3150 0 272242.0 116822.0 340260.0 -1.0 3149
3151 0 272327.0 116862.0 340200.0 -1.0 3150
3152 0 272309.0 116840.0 340140.0 -1.0 3151
3153 0 272344.0 116870.0 340080.0 -1.0 3152
3154 0 272358.0 116838.0 340020.0 -1.0 3153
3155 0 272344.0 116900.0 339960.0 -1.0 3154
3156 0 272395.0 116896.0 339900.0 -1.0 3155
3157 0 272365.0 116894.0 339840.0 -1.0 3156
3158 0 272356.0 116882.0 339780.0 -1.0 3157
3159 0 272275.0 116845.0 339720.0 -1.0 3158
3160 0 272332.0 116842.0 339660.0 -1.0 3159
3161 0 272362.0 116816.0 339600.0 -1.0 3160
3162 0 272309.0 116753.0 339540.0 -1.0 3161
3163 0 272337.0 116780.0 339480.0 -1.0 3162
3164 0 272352.0 116733.0 339420.0 -1.0 3163
3165 0 272362.0 116751.0 339360.0 -1.0 3164
3166 0 272365.0 116773.0 339300.0 -1.0 3165
3167 0 272344.0 116696.0 339240.0 -1.0 3166
3168 0 272348.0 116775.0 339180.0 -1.0 3167
3169 0 272342.0 116743.0 339120.0 -1.0 3168
3170 0 272380.0 116777.0 339060.0 -1.0 3169
3171 0 272317.0 116772.0 339000.0 -1.0 3170
3172 0 272298.0 116684.0 338940.0 -1.0 3171
3173 0 272292.0 116653.0 338880.0 -1.0 3172
3174 0 272263.0 116632.0 338820.0 -1.0 3173
3175 0 272260.0 116660.0 338760.0 -1.0 3174
3176 0 272273.0 116659.0 338700.0 -1.0 3175
3177 0 272278.0 116722.0 338640.0 -1.0 3176
3178 0 272255.0 116693.0 338580.0 -1.0 3177
3179 0 272217.0 116689.0 338520.0 -1.0 3178
3180 0 272222.0 116657.0 338460.0 -1.0 3179
3181 0 272233.0 116735.0 338400.0 -1.0 3180
3182 0 272230.0 116731.0 338340.0 -1.0 3181
3183 0 272198.0 116641.0 338280.0 -1.0 3182
3184 0 272208.0 116611.0 338220.0 -1.0 3183
3185 0 272203.0 116669.0 338100.0 -1.0 3184
3186 0 272181.0 116670.0 338040.0 -1.0 3185
3187 0 272110.0 116612.0 337980.0 -1.0 3186
3188 0 272210.0 116676.0 337920.0 -1.0 3187
3189 0 272210.0 116701.0 337800.0 -1.0 3188
3190 0 272163.0 116670.0 337740.0 -1.0 3189
3191 0 272181.0 116660.0 337680.0 -1.0 3190
3192 0 272236.0 116663.0 337620.0 -1.0 3191
3193 0 272257.0 116596.0 337560.0 -1.0 3192
3194 0 272197.0 116631.0 337500.0 -1.0 3193
3195 0 272142.0 116648.0 337440.0 -1.0 3194
3196 0 272171.0 116657.0 337380.0 -1.0 3195
3197 0 272000.0 116637.0 337320.0 -1.0 3196
3198 0 272150.0 116634.0 337260.0 -1.0 3197
3199 0 272133.0 116654.0 337200.0 -1.0 3198
3200 0 272111.0 116602.0 337140.0 -1.0 3199
3201 0 272259.0 116605.0 337080.0 -1.0 3200
3202 0 272192.0 116623.0 337020.0 -1.0 3201
3203 0 272236.0 116585.0 336960.0 -1.0 3202
3204 0 272254.0 116571.0 336900.0 -1.0 3203
3205 0 272291.0 116522.0 336840.0 -1.0 3204
3206 0 272338.0 116535.0 336780.0 -1.0 3205
3207 0 272382.0 116505.0 336720.0 -1.0 3206
3208 0 272349.0 116539.0 336660.0 -1.0 3207
3209 0 272422.0 116534.0 336600.0 -1.0 3208
3210 0 272388.0 116511.0 336540.0 -1.0 3209
3211 0 272445.0 116522.0 336480.0 -1.0 3210
3212 0 272425.0 116560.0 336420.0 -1.0 3211
3213 0 272461.0 116561.0 336360.0 -1.0 3212
3214 0 272455.0 116542.0 336300.0 -1.0 3213
3215 0 272405.0 116577.0 336240.0 -1.0 3214
3216 0 272408.0 116558.0 336180.0 -1.0 3215
3217 0 272455.0 116561.0 336120.0 -1.0 3216
3218 0 272475.0 116510.0 336060.0 -1.0 3217
3219 0 272477.0 116516.0 336000.0 -1.0 3218
3220 0 272444.0 116499.0 335940.0 -1.0 3219
3221 0 272384.0 116536.0 335880.0 -1.0 3220
3222 0 272573.0 116564.0 335820.0 -1.0 3221
3223 0 272489.0 116504.0 335700.0 -1.0 3222
3224 0 272440.0 116520.0 335640.0 -1.0 3223
3225 0 272468.0 116530.0 335580.0 -1.0 3224
3226 0 272449.0 116472.0 335520.0 -1.0 3225
3227 0 272529.0 116557.0 335460.0 -1.0 3226
3228 0 272438.0 116513.0 335400.0 -1.0 3227
3229 0 272452.0 116504.0 335340.0 -1.0 3228
3230 0 272490.0 116465.0 335280.0 -1.0 3229
3231 0 272450.0 116469.0 335220.0 -1.0 3230
3232 0 272499.0 116521.0 335160.0 -1.0 3231
3233 0 272450.0 116529.0 335100.0 -1.0 3232
3234 0 272500.0 116538.0 335040.0 -1.0 3233
3235 0 272464.0 116521.0 334980.0 -1.0 3234
3236 0 272485.0 116512.0 334920.0 -1.0 3235
3237 0 272529.0 116538.0 334860.0 -1.0 3236
3238 0 272573.0 116455.0 334800.0 -1.0 3237
3239 0 272551.0 116540.0 334740.0 -1.0 3238
3240 0 272529.0 116465.0 334680.0 -1.0 3239
3241 0 272545.0 116551.0 334620.0 -1.0 3240
3242 0 272455.0 116484.0 334560.0 -1.0 3241
3243 0 272464.0 116465.0 334500.0 -1.0 3242
3244 0 272536.0 116463.0 334440.0 -1.0 3243
3245 0 272530.0 116526.0 334320.0 -1.0 3244
3246 0 272524.0 116500.0 334200.0 -1.0 3245
3247 0 272512.0 116440.0 334140.0 -1.0 3246
3248 0 272529.0 116407.0 334080.0 -1.0 3247
3249 0 272399.0 116463.0 334020.0 -1.0 3248
3250 0 272479.0 116444.0 333960.0 -1.0 3249
3251 0 272410.0 116452.0 333900.0 -1.0 3250
3252 0 272407.0 116452.0 333840.0 -1.0 3251
3253 0 272421.0 116425.0 333780.0 -1.0 3252
3254 0 272408.0 116398.0 333720.0 -1.0 3253
3255 0 272359.0 116456.0 333660.0 -1.0 3254
3256 0 272376.0 116434.0 333600.0 -1.0 3255
3257 0 272387.0 116457.0 333540.0 -1.0 3256
3258 0 272457.0 116363.0 333480.0 -1.0 3257
3259 0 272385.0 116460.0 333420.0 -1.0 3258
3260 0 272346.0 116327.0 333360.0 -1.0 3259
3261 0 272472.0 116420.0 333300.0 -1.0 3260
3262 0 272391.0 116297.0 333240.0 -1.0 3261
3263 0 272441.0 116401.0 333180.0 -1.0 3262
3264 0 272492.0 116421.0 333060.0 -1.0 3263
3265 0 272431.0 116456.0 332940.0 -1.0 3264
3266 0 272405.0 116372.0 332820.0 -1.0 3265
3267 0 272405.0 116376.0 332760.0 -1.0 3266
3268 0 272387.0 116416.0 332700.0 -1.0 3267
3269 0 272385.0 116414.0 332640.0 -1.0 3268
3270 0 272309.0 116330.0 332580.0 -1.0 3269
3271 0 272392.0 116313.0 332520.0 -1.0 3270
3272 0 272358.0 116297.0 332460.0 -1.0 3271
3273 0 272400.0 116207.0 332400.0 -1.0 3272
3274 0 272379.0 116260.0 332340.0 -1.0 3273
3275 0 272400.0 116279.0 332280.0 -1.0 3274
3276 0 272353.0 116199.0 332220.0 -1.0 3275
3277 0 272286.0 116144.0 332160.0 -1.0 3276
3278 0 272326.0 116219.0 332100.0 -1.0 3277
3279 0 272329.0 116249.0 332040.0 -1.0 3278
3280 0 272293.0 116324.0 331980.0 -1.0 3279
3281 0 272297.0 116331.0 331920.0 -1.0 3280
3282 0 272352.0 116442.0 331860.0 -1.0 3281
3283 0 272379.0 116215.0 331800.0 -1.0 3282
3284 0 272309.0 116202.0 331740.0 -1.0 3283
3285 0 272359.0 116155.0 331680.0 -1.0 3284
3286 0 272344.0 116185.0 331560.0 -1.0 3285
3287 0 272339.0 116117.0 331500.0 -1.0 3286
3288 0 272365.0 116133.0 331440.0 -1.0 3287
3289 0 272317.0 116143.0 331320.0 -1.0 3288
3290 0 272351.0 116114.0 331260.0 -1.0 3289
3291 0 272272.0 116048.0 331200.0 -1.0 3290
3292 0 272392.0 116111.0 331140.0 -1.0 3291
3293 0 272196.0 115752.0 331080.0 -1.0 3292
3294 0 272393.0 116014.0 331020.0 -1.0 3293
3295 0 272334.0 116054.0 330960.0 -1.0 3294
3296 0 272368.0 116019.0 330900.0 -1.0 3295
3297 0 272309.0 116089.0 330840.0 -1.0 3296
3298 0 272368.0 116052.0 330780.0 -1.0 3297
3299 0 272332.0 115982.0 330720.0 -1.0 3298
3300 0 272379.0 115990.0 330660.0 -1.0 3299
3301 0 272351.0 115976.0 330600.0 -1.0 3300
3302 0 272314.0 115953.0 330540.0 -1.0 3301
3303 0 272358.0 115996.0 330480.0 -1.0 3302
3304 0 272303.0 115958.0 330420.0 -1.0 3303
3305 0 272335.0 116033.0 330360.0 -1.0 3304
3306 0 272317.0 115980.0 330300.0 -1.0 3305
3307 0 272253.0 115979.0 330240.0 -1.0 3306
3308 0 272275.0 116015.0 330180.0 -1.0 3307
3309 0 272249.0 115977.0 330120.0 -1.0 3308
3310 0 272222.0 116012.0 330060.0 -1.0 3309
3311 0 272234.0 115940.0 330000.0 -1.0 3310
3312 0 272243.0 115931.0 329940.0 -1.0 3311
3313 0 272310.0 115908.0 329880.0 -1.0 3312
3314 0 272274.0 115971.0 329820.0 -1.0 3313
3315 0 272325.0 115934.0 329760.0 -1.0 3314
3316 0 272258.0 115936.0 329700.0 -1.0 3315
3317 0 272343.0 115948.0 329640.0 -1.0 3316
3318 0 272240.0 115972.0 329580.0 -1.0 3317
3319 0 272314.0 115991.0 329520.0 -1.0 3318
3320 0 272331.0 116063.0 329460.0 -1.0 3319
3321 0 272322.0 116010.0 329400.0 -1.0 3320
3322 0 272389.0 116176.0 329340.0 -1.0 3321
3323 0 272381.0 115982.0 329280.0 -1.0 3322
3324 0 272313.0 115953.0 329220.0 -1.0 3323
3325 0 272403.0 115969.0 329160.0 -1.0 3324
3326 0 272406.0 115960.0 329100.0 -1.0 3325
3327 0 272389.0 115963.0 329040.0 -1.0 3326
3328 0 272429.0 116024.0 328980.0 -1.0 3327
3329 0 272406.0 115978.0 328920.0 -1.0 3328
3330 0 272437.0 115983.0 328860.0 -1.0 3329
3331 0 272452.0 116026.0 328800.0 -1.0 3330
3332 0 272422.0 116038.0 328740.0 -1.0 3331
3333 0 272483.0 116095.0 328680.0 -1.0 3332
3334 0 272428.0 116120.0 328620.0 -1.0 3333
3335 0 272451.0 116145.0 328560.0 -1.0 3334
3336 0 272485.0 116178.0 328500.0 -1.0 3335
3337 0 272507.0 116182.0 328440.0 -1.0 3336
3338 0 272489.0 116085.0 328380.0 -1.0 3337
3339 0 272504.0 116175.0 328320.0 -1.0 3338
3340 0 272520.0 116096.0 328260.0 -1.0 3339
3341 0 272512.0 116049.0 328200.0 -1.0 3340
3342 0 272500.0 116101.0 328140.0 -1.0 3341
3343 0 272492.0 116079.0 328020.0 -1.0 3342
3344 0 272550.0 116067.0 327960.0 -1.0 3343
3345 0 272498.0 116033.0 327900.0 -1.0 3344
3346 0 272529.0 116039.0 327840.0 -1.0 3345
3347 0 272508.0 116042.0 327780.0 -1.0 3346
3348 0 272531.0 116067.0 327720.0 -1.0 3347
3349 0 272507.0 116097.0 327660.0 -1.0 3348
3350 0 272479.0 116090.0 327600.0 -1.0 3349
3351 0 272480.0 116151.0 327540.0 -1.0 3350
3352 0 272487.0 116104.0 327480.0 -1.0 3351
3353 0 272521.0 116137.0 327420.0 -1.0 3352
3354 0 272548.0 116079.0 327360.0 -1.0 3353
3355 0 272520.0 116108.0 327300.0 -1.0 3354
3356 0 272613.0 116136.0 327240.0 -1.0 3355
3357 0 272529.0 116113.0 327180.0 -1.0 3356
3358 0 272634.0 116167.0 327120.0 -1.0 3357
3359 0 272573.0 116089.0 327060.0 -1.0 3358
3360 0 272585.0 116159.0 327000.0 -1.0 3359
3361 0 272640.0 116174.0 326940.0 -1.0 3360
3362 0 272609.0 116125.0 326880.0 -1.0 3361
3363 0 272616.0 116201.0 326820.0 -1.0 3362
3364 0 272619.0 116143.0 326760.0 -1.0 3363
3365 0 272569.0 116155.0 326700.0 -1.0 3364
3366 0 272669.0 116106.0 326640.0 -1.0 3365
3367 0 272581.0 116133.0 326580.0 -1.0 3366
3368 0 272583.0 116131.0 326520.0 -1.0 3367
3369 0 272501.0 115987.0 326460.0 -1.0 3368
3370 0 272549.0 116048.0 326400.0 -1.0 3369
3371 0 272552.0 116063.0 326340.0 -1.0 3370
3372 0 272577.0 116089.0 326280.0 -1.0 3371
3373 0 272588.0 116000.0 326220.0 -1.0 3372
3374 0 272622.0 116042.0 326160.0 -1.0 3373
3375 0 272603.0 116018.0 326100.0 -1.0 3374
3376 0 272630.0 116006.0 326040.0 -1.0 3375
3377 0 272645.0 115994.0 325980.0 -1.0 3376
3378 0 272656.0 115961.0 325920.0 -1.0 3377
3379 0 272609.0 115958.0 325860.0 -1.0 3378
3380 0 272673.0 115971.0 325800.0 -1.0 3379
3381 0 272619.0 115924.0 325740.0 -1.0 3380
3382 0 272659.0 115926.0 325680.0 -1.0 3381
3383 0 272704.0 115903.0 325620.0 -1.0 3382
3384 0 272739.0 115870.0 325560.0 -1.0 3383
3385 0 272748.0 115932.0 325500.0 -1.0 3384
3386 0 272818.0 115897.0 325440.0 -1.0 3385
3387 0 272809.0 115868.0 325380.0 -1.0 3386
3388 0 272851.0 115905.0 325320.0 -1.0 3387
3389 0 272871.0 115918.0 325260.0 -1.0 3388
3390 0 272873.0 115899.0 325200.0 -1.0 3389
3391 0 272906.0 115882.0 325140.0 -1.0 3390
3392 0 272945.0 115909.0 325080.0 -1.0 3391
3393 0 272971.0 115874.0 325020.0 -1.0 3392
3394 0 272991.0 115942.0 324960.0 -1.0 3393
3395 0 272947.0 115879.0 324900.0 -1.0 3394
3396 0 272978.0 115919.0 324840.0 -1.0 3395
3397 0 272995.0 115892.0 324780.0 -1.0 3396
3398 0 273027.0 115935.0 324660.0 -1.0 3397
3399 0 273056.0 115948.0 324540.0 -1.0 3398
3400 0 273154.0 115942.0 324480.0 -1.0 3399
3401 0 273200.0 115966.0 324420.0 -1.0 3400
3402 0 273129.0 115886.0 324360.0 -1.0 3401
3403 0 273116.0 115889.0 324300.0 -1.0 3402
3404 0 273206.0 115912.0 324240.0 -1.0 3403
3405 0 273182.0 115895.0 324180.0 -1.0 3404
3406 0 273167.0 115899.0 324120.0 -1.0 3405
3407 0 273242.0 115886.0 324060.0 -1.0 3406
3408 0 273151.0 115827.0 324000.0 -1.0 3407
3409 0 273238.0 115847.0 323940.0 -1.0 3408
3410 0 273243.0 115839.0 323880.0 -1.0 3409
3411 0 273253.0 115907.0 323820.0 -1.0 3410
3412 0 273292.0 115852.0 323760.0 -1.0 3411
3413 0 273349.0 115905.0 323700.0 -1.0 3412
3414 0 273407.0 115906.0 323580.0 -1.0 3413
3415 0 273360.0 115894.0 323460.0 -1.0 3414
3416 0 273379.0 115793.0 323400.0 -1.0 3415
3417 0 273406.0 115839.0 323340.0 -1.0 3416
3418 0 273370.0 115798.0 323220.0 -1.0 3417
3419 0 273451.0 115775.0 323100.0 -1.0 3418
3420 0 273429.0 115653.0 322980.0 -1.0 3419
3421 0 273408.0 115659.0 322920.0 -1.0 3420
3422 0 273492.0 115620.0 322800.0 -1.0 3421
3423 0 273527.0 115533.0 322740.0 -1.0 3422
3424 0 273494.0 115604.0 322680.0 -1.0 3423
3425 0 273467.0 115549.0 322560.0 -1.0 3424
3426 0 273486.0 115485.0 322440.0 -1.0 3425
3427 0 273519.0 115383.0 322320.0 -1.0 3426
3428 0 273577.0 115314.0 322260.0 -1.0 3427
3429 0 273539.0 115363.0 322200.0 -1.0 3428
3430 0 273614.0 115318.0 322140.0 -1.0 3429
3431 0 273577.0 115286.0 322080.0 -1.0 3430
3432 0 273645.0 115246.0 322020.0 -1.0 3431
3433 0 273719.0 115246.0 321960.0 -1.0 3432
3434 0 273621.0 115235.0 321900.0 -1.0 3433
3435 0 273599.0 115199.0 321840.0 -1.0 3434
3436 0 273623.0 115278.0 321720.0 -1.0 3435
3437 0 273494.0 115139.0 321600.0 -1.0 3436
3438 0 273576.0 115077.0 321480.0 -1.0 3437
3439 0 273623.0 115106.0 321420.0 -1.0 3438
3440 0 273570.0 115042.0 321360.0 -1.0 3439
3441 0 273567.0 114992.0 321300.0 -1.0 3440
3442 0 273581.0 115004.0 321240.0 -1.0 3441
3443 0 273630.0 114982.0 321180.0 -1.0 3442
3444 0 273625.0 114962.0 321120.0 -1.0 3443
3445 0 273673.0 115009.0 321060.0 -1.0 3444
3446 0 273630.0 114973.0 321000.0 -1.0 3445
3447 0 273665.0 114996.0 320940.0 -1.0 3446
3448 0 273693.0 115036.0 320880.0 -1.0 3447
3449 0 273704.0 114984.0 320820.0 -1.0 3448
3450 0 273711.0 114964.0 320760.0 -1.0 3449
3451 0 273774.0 115009.0 320700.0 -1.0 3450
3452 0 273761.0 114901.0 320640.0 -1.0 3451
3453 0 273749.0 114841.0 320580.0 -1.0 3452
3454 0 273856.0 114859.0 320520.0 -1.0 3453
3455 0 273848.0 114874.0 320460.0 -1.0 3454
3456 0 273893.0 114891.0 320400.0 -1.0 3455
3457 0 273853.0 114937.0 320340.0 -1.0 3456
3458 0 273877.0 114916.0 320220.0 -1.0 3457
3459 0 273924.0 114990.0 320100.0 -1.0 3458
3460 0 273900.0 114946.0 319980.0 -1.0 3459
3461 0 273885.0 114970.0 319860.0 -1.0 3460
3462 0 273887.0 114970.0 319800.0 -1.0 3461
3463 0 273909.0 114971.0 319740.0 -1.0 3462
3464 0 273896.0 114984.0 319680.0 -1.0 3463
3465 0 273936.0 115002.0 319620.0 -1.0 3464
3466 0 273867.0 115001.0 319560.0 -1.0 3465
3467 0 273881.0 114949.0 319500.0 -1.0 3466
3468 0 273914.0 115044.0 319440.0 -1.0 3467
3469 0 273883.0 114986.0 319380.0 -1.0 3468
3470 0 273914.0 115027.0 319320.0 -1.0 3469
3471 0 273912.0 114998.0 319260.0 -1.0 3470
3472 0 273976.0 115045.0 319200.0 -1.0 3471
3473 0 273953.0 114982.0 319140.0 -1.0 3472
3474 0 273974.0 115071.0 319080.0 -1.0 3473
3475 0 273904.0 115010.0 319020.0 -1.0 3474
3476 0 273924.0 115069.0 318960.0 -1.0 3475
3477 0 273948.0 115126.0 318900.0 -1.0 3476
3478 0 273982.0 115152.0 318840.0 -1.0 3477
3479 0 273916.0 115152.0 318780.0 -1.0 3478
3480 0 273949.0 115200.0 318660.0 -1.0 3479
3481 0 273944.0 115233.0 318600.0 -1.0 3480
3482 0 273916.0 115238.0 318540.0 -1.0 3481
3483 0 273936.0 115258.0 318480.0 -1.0 3482
3484 0 273948.0 115238.0 318420.0 -1.0 3483
3485 0 273972.0 115277.0 318360.0 -1.0 3484
3486 0 273971.0 115217.0 318300.0 -1.0 3485
3487 0 273914.0 115264.0 318240.0 -1.0 3486
3488 0 273926.0 115249.0 318180.0 -1.0 3487
3489 0 273958.0 115235.0 318120.0 -1.0 3488
3490 0 273943.0 115253.0 318060.0 -1.0 3489
3491 0 273943.0 115252.0 318000.0 -1.0 3490
3492 0 273986.0 115297.0 317940.0 -1.0 3491
3493 0 273935.0 115268.0 317880.0 -1.0 3492
3494 0 273924.0 115266.0 317820.0 -1.0 3493
3495 0 273956.0 115270.0 317700.0 -1.0 3494
3496 0 273902.0 115213.0 317580.0 -1.0 3495
3497 0 273889.0 115148.0 317460.0 -1.0 3496
3498 0 273837.0 115121.0 317400.0 -1.0 3497
3499 0 273847.0 115116.0 317340.0 -1.0 3498
3500 0 273850.0 115152.0 317280.0 -1.0 3499
3501 0 273852.0 115145.0 317220.0 -1.0 3500
3502 0 273848.0 115136.0 317160.0 -1.0 3501
3503 0 273864.0 115155.0 317100.0 -1.0 3502
3504 0 273854.0 115144.0 317040.0 -1.0 3503
3505 0 273794.0 115119.0 316980.0 -1.0 3504
3506 0 273771.0 115083.0 316920.0 -1.0 3505
3507 0 273836.0 115165.0 316860.0 -1.0 3506
3508 0 273817.0 115138.0 316800.0 -1.0 3507
3509 0 273806.0 115080.0 316740.0 -1.0 3508
3510 0 273797.0 115105.0 316680.0 -1.0 3509
3511 0 273772.0 115090.0 316620.0 -1.0 3510
3512 0 273803.0 115159.0 316560.0 -1.0 3511
3513 0 273839.0 115143.0 316500.0 -1.0 3512
3514 0 273797.0 115120.0 316440.0 -1.0 3513
3515 0 273811.0 115150.0 316380.0 -1.0 3514
3516 0 273803.0 115194.0 316320.0 -1.0 3515
3517 0 273840.0 115191.0 316260.0 -1.0 3516
3518 0 273796.0 115186.0 316200.0 -1.0 3517
3519 0 273887.0 115125.0 316140.0 -1.0 3518
3520 0 273771.0 115036.0 316080.0 -1.0 3519
3521 0 273805.0 115150.0 316020.0 -1.0 3520
3522 0 273759.0 115117.0 315960.0 -1.0 3521
3523 0 273810.0 115120.0 315900.0 -1.0 3522
3524 0 273745.0 115114.0 315840.0 -1.0 3523
3525 0 273760.0 115170.0 315780.0 -1.0 3524
3526 0 273777.0 115145.0 315720.0 -1.0 3525
3527 0 273707.0 115154.0 315660.0 -1.0 3526
3528 0 273819.0 115287.0 315540.0 -1.0 3527
3529 0 273884.0 115260.0 315480.0 -1.0 3528
3530 0 273884.0 115332.0 315420.0 -1.0 3529
3531 0 273883.0 115271.0 315360.0 -1.0 3530
3532 0 273863.0 115310.0 315300.0 -1.0 3531
3533 0 273946.0 115330.0 315240.0 -1.0 3532
3534 0 273939.0 115346.0 315180.0 -1.0 3533
3535 0 273995.0 115356.0 315120.0 -1.0 3534
3536 0 273929.0 115333.0 315060.0 -1.0 3535
3537 0 273895.0 115302.0 315000.0 -1.0 3536
3538 0 273885.0 115296.0 314940.0 -1.0 3537
3539 0 273882.0 115311.0 314880.0 -1.0 3538
3540 0 273892.0 115279.0 314820.0 -1.0 3539
3541 0 273784.0 115261.0 314760.0 -1.0 3540
3542 0 273792.0 115256.0 314700.0 -1.0 3541
3543 0 273772.0 115232.0 314640.0 -1.0 3542
3544 0 273780.0 115258.0 314580.0 -1.0 3543
3545 0 273783.0 115230.0 314520.0 -1.0 3544
3546 0 273737.0 115199.0 314460.0 -1.0 3545
3547 0 273704.0 115141.0 314400.0 -1.0 3546
3548 0 273666.0 115176.0 314340.0 -1.0 3547
3549 0 273627.0 115137.0 314280.0 -1.0 3548
3550 0 273660.0 115144.0 314220.0 -1.0 3549
3551 0 273656.0 115129.0 314160.0 -1.0 3550
3552 0 273594.0 115118.0 314100.0 -1.0 3551
3553 0 273634.0 115178.0 314040.0 -1.0 3552
3554 0 273577.0 115142.0 313980.0 -1.0 3553
3555 0 273595.0 115239.0 313920.0 -1.0 3554
3556 0 273571.0 115243.0 313860.0 -1.0 3555
3557 0 273661.0 115337.0 313800.0 -1.0 3556
3558 0 273542.0 115283.0 313740.0 -1.0 3557
3559 0 273702.0 115292.0 313680.0 -1.0 3558
3560 0 273581.0 115338.0 313620.0 -1.0 3559
3561 0 273588.0 115320.0 313560.0 -1.0 3560
3562 0 273563.0 115363.0 313500.0 -1.0 3561
3563 0 273605.0 115416.0 313440.0 -1.0 3562
3564 0 273658.0 115465.0 313380.0 -1.0 3563
3565 0 273582.0 115406.0 313320.0 -1.0 3564
3566 0 273574.0 115327.0 313260.0 -1.0 3565
3567 0 273577.0 115476.0 313200.0 -1.0 3566
3568 0 273598.0 115473.0 313140.0 -1.0 3567
3569 0 273548.0 115446.0 313080.0 -1.0 3568
3570 0 273540.0 115492.0 313020.0 -1.0 3569
3571 0 273572.0 115522.0 312960.0 -1.0 3570
3572 0 273534.0 115485.0 312900.0 -1.0 3571
3573 0 273541.0 115440.0 312840.0 -1.0 3572
3574 0 273534.0 115508.0 312780.0 -1.0 3573
3575 0 273588.0 115525.0 312720.0 -1.0 3574
3576 0 273517.0 115578.0 312660.0 -1.0 3575
3577 0 273528.0 115545.0 312540.0 -1.0 3576
3578 0 273565.0 115568.0 312480.0 -1.0 3577
3579 0 273582.0 115557.0 312420.0 -1.0 3578
3580 0 273575.0 115515.0 312360.0 -1.0 3579
3581 0 273577.0 115536.0 312240.0 -1.0 3580
3582 0 273593.0 115566.0 312180.0 -1.0 3581
3583 0 273617.0 115476.0 312120.0 -1.0 3582
3584 0 273566.0 115500.0 312060.0 -1.0 3583
3585 0 273589.0 115500.0 312000.0 -1.0 3584
3586 0 273592.0 115546.0 311940.0 -1.0 3585
3587 0 273575.0 115506.0 311880.0 -1.0 3586
3588 0 273629.0 115526.0 311820.0 -1.0 3587
3589 0 273555.0 115496.0 311760.0 -1.0 3588
3590 0 273621.0 115553.0 311700.0 -1.0 3589
3591 0 273582.0 115491.0 311640.0 -1.0 3590
3592 0 273640.0 115521.0 311580.0 -1.0 3591
3593 0 273581.0 115465.0 311520.0 -1.0 3592
3594 0 273758.0 115531.0 311460.0 -1.0 3593
3595 0 273722.0 115448.0 311400.0 -1.0 3594
3596 0 273735.0 115513.0 311340.0 -1.0 3595
3597 0 273664.0 115429.0 311280.0 -1.0 3596
3598 0 273713.0 115474.0 311220.0 -1.0 3597
3599 0 273712.0 115448.0 311160.0 -1.0 3598
3600 0 273714.0 115525.0 311100.0 -1.0 3599
3601 0 273751.0 115529.0 311040.0 -1.0 3600
3602 0 273774.0 115567.0 310980.0 -1.0 3601
3603 0 273772.0 115519.0 310920.0 -1.0 3602
3604 0 273788.0 115525.0 310860.0 -1.0 3603
3605 0 273775.0 115566.0 310800.0 -1.0 3604
3606 0 273807.0 115559.0 310740.0 -1.0 3605
3607 0 273716.0 115511.0 310680.0 -1.0 3606
3608 0 273802.0 115525.0 310620.0 -1.0 3607
3609 0 273852.0 115488.0 310560.0 -1.0 3608
3610 0 273785.0 115536.0 310500.0 -1.0 3609
3611 0 273895.0 115575.0 310380.0 -1.0 3610
3612 0 273846.0 115556.0 310320.0 -1.0 3611
3613 0 273829.0 115514.0 310260.0 -1.0 3612
3614 0 273935.0 115575.0 310200.0 -1.0 3613
3615 0 273948.0 115540.0 310140.0 -1.0 3614
3616 0 273956.0 115512.0 310080.0 -1.0 3615
3617 0 273970.0 115550.0 310020.0 -1.0 3616
3618 0 273978.0 115570.0 309960.0 -1.0 3617
3619 0 274006.0 115517.0 309900.0 -1.0 3618
3620 0 273991.0 115558.0 309840.0 -1.0 3619
3621 0 274029.0 115553.0 309780.0 -1.0 3620
3622 0 274079.0 115578.0 309720.0 -1.0 3621
3623 0 274058.0 115583.0 309660.0 -1.0 3622
3624 0 274118.0 115630.0 309600.0 -1.0 3623
3625 0 274021.0 115672.0 309540.0 -1.0 3624
3626 0 274069.0 115674.0 309420.0 -1.0 3625
3627 0 274031.0 115597.0 309360.0 -1.0 3626
3628 0 274012.0 115622.0 309240.0 -1.0 3627
3629 0 274184.0 115678.0 309120.0 -1.0 3628
3630 0 274154.0 115684.0 309060.0 -1.0 3629
3631 0 274125.0 115618.0 309000.0 -1.0 3630
3632 0 274184.0 115625.0 308940.0 -1.0 3631
3633 0 274178.0 115660.0 308880.0 -1.0 3632
3634 0 274163.0 115585.0 308820.0 -1.0 3633
3635 0 274193.0 115619.0 308760.0 -1.0 3634
3636 0 274221.0 115625.0 308700.0 -1.0 3635
3637 0 274215.0 115637.0 308640.0 -1.0 3636
3638 0 274165.0 115574.0 308580.0 -1.0 3637
3639 0 274242.0 115663.0 308520.0 -1.0 3638
3640 0 274212.0 115604.0 308460.0 -1.0 3639
3641 0 274289.0 115667.0 308400.0 -1.0 3640
3642 0 274163.0 115631.0 308340.0 -1.0 3641
3643 0 274261.0 115612.0 308280.0 -1.0 3642
3644 0 274221.0 115635.0 308220.0 -1.0 3643
3645 0 274224.0 115592.0 308160.0 -1.0 3644
3646 0 274289.0 115645.0 308100.0 -1.0 3645
3647 0 274223.0 115566.0 308040.0 -1.0 3646
3648 0 274175.0 115609.0 307980.0 -1.0 3647
3649 0 274208.0 115565.0 307920.0 -1.0 3648
3650 0 274308.0 115679.0 307860.0 -1.0 3649
3651 0 274185.0 115580.0 307800.0 -1.0 3650
3652 0 274169.0 115611.0 307740.0 -1.0 3651
3653 0 274279.0 115658.0 307680.0 -1.0 3652
3654 0 274253.0 115697.0 307620.0 -1.0 3653
3655 0 274180.0 115648.0 307560.0 -1.0 3654
3656 0 274265.0 115708.0 307500.0 -1.0 3655
3657 0 274208.0 115680.0 307440.0 -1.0 3656
3658 0 274189.0 115692.0 307380.0 -1.0 3657
3659 0 274177.0 115722.0 307320.0 -1.0 3658
3660 0 274195.0 115723.0 307260.0 -1.0 3659
3661 0 274226.0 115718.0 307200.0 -1.0 3660
3662 0 274230.0 115742.0 307140.0 -1.0 3661
3663 0 274171.0 115713.0 307080.0 -1.0 3662
3664 0 274221.0 115768.0 306960.0 -1.0 3663
3665 0 274248.0 115833.0 306900.0 -1.0 3664
3666 0 274169.0 115730.0 306840.0 -1.0 3665
3667 0 274134.0 115733.0 306780.0 -1.0 3666
3668 0 274176.0 115669.0 306720.0 -1.0 3667
3669 0 274172.0 115754.0 306660.0 -1.0 3668
3670 0 274172.0 115717.0 306600.0 -1.0 3669
3671 0 274171.0 115722.0 306540.0 -1.0 3670
3672 0 274222.0 115727.0 306420.0 -1.0 3671
3673 0 274259.0 115711.0 306360.0 -1.0 3672
3674 0 274314.0 115756.0 306300.0 -1.0 3673
3675 0 274330.0 115784.0 306240.0 -1.0 3674
3676 0 274374.0 115730.0 306180.0 -1.0 3675
3677 0 274440.0 115680.0 306060.0 -1.0 3676
3678 0 274542.0 115753.0 306000.0 -1.0 3677
3679 0 274517.0 115726.0 305940.0 -1.0 3678
3680 0 274545.0 115694.0 305880.0 -1.0 3679
3681 0 274533.0 115719.0 305820.0 -1.0 3680
3682 0 274596.0 115728.0 305760.0 -1.0 3681
3683 0 274594.0 115778.0 305700.0 -1.0 3682
3684 0 274606.0 115713.0 305640.0 -1.0 3683
3685 0 274556.0 115708.0 305580.0 -1.0 3684
3686 0 274626.0 115751.0 305520.0 -1.0 3685
3687 0 274649.0 115762.0 305460.0 -1.0 3686
3688 0 274645.0 115719.0 305400.0 -1.0 3687
3689 0 274682.0 115745.0 305340.0 -1.0 3688
3690 0 274583.0 115668.0 305280.0 -1.0 3689
3691 0 274614.0 115688.0 305160.0 -1.0 3690
3692 0 274679.0 115736.0 305100.0 -1.0 3691
3693 0 274655.0 115731.0 305040.0 -1.0 3692
3694 0 274598.0 115653.0 304980.0 -1.0 3693
3695 0 274561.0 115592.0 304920.0 -1.0 3694
3696 0 274681.0 115705.0 304860.0 -1.0 3695
3697 0 274708.0 115683.0 304800.0 -1.0 3696
3698 0 274716.0 115622.0 304740.0 -1.0 3697
3699 0 274736.0 115683.0 304680.0 -1.0 3698
3700 0 274783.0 115618.0 304620.0 -1.0 3699
3701 0 274819.0 115680.0 304560.0 -1.0 3700
3702 0 274788.0 115612.0 304500.0 -1.0 3701
3703 0 274810.0 115646.0 304440.0 -1.0 3702
3704 0 274837.0 115594.0 304380.0 -1.0 3703
3705 0 274832.0 115623.0 304320.0 -1.0 3704
3706 0 274775.0 115573.0 304260.0 -1.0 3705
3707 0 274795.0 115520.0 304200.0 -1.0 3706
3708 0 274898.0 115524.0 304140.0 -1.0 3707
3709 0 274866.0 115476.0 304080.0 -1.0 3708
3710 0 274920.0 115518.0 304020.0 -1.0 3709
3711 0 274869.0 115460.0 303960.0 -1.0 3710
3712 0 274885.0 115492.0 303900.0 -1.0 3711
3713 0 274877.0 115453.0 303840.0 -1.0 3712
3714 0 274942.0 115456.0 303780.0 -1.0 3713
3715 0 274888.0 115429.0 303720.0 -1.0 3714
3716 0 274946.0 115469.0 303660.0 -1.0 3715
3717 0 275008.0 115503.0 303600.0 -1.0 3716
3718 0 274968.0 115444.0 303540.0 -1.0 3717
3719 0 275050.0 115471.0 303480.0 -1.0 3718
3720 0 275048.0 115470.0 303420.0 -1.0 3719
3721 0 275055.0 115436.0 303360.0 -1.0 3720
3722 0 275118.0 115436.0 303300.0 -1.0 3721
3723 0 275124.0 115428.0 303240.0 -1.0 3722
3724 0 275160.0 115455.0 303180.0 -1.0 3723
3725 0 275156.0 115436.0 303120.0 -1.0 3724
3726 0 275129.0 115397.0 303060.0 -1.0 3725
3727 0 275166.0 115366.0 303000.0 -1.0 3726
3728 0 275146.0 115374.0 302940.0 -1.0 3727
3729 0 275164.0 115375.0 302880.0 -1.0 3728
3730 0 275194.0 115365.0 302820.0 -1.0 3729
3731 0 275178.0 115405.0 302760.0 -1.0 3730
3732 0 275239.0 115401.0 302700.0 -1.0 3731
3733 0 275210.0 115379.0 302640.0 -1.0 3732
3734 0 275190.0 115411.0 302580.0 -1.0 3733
3735 0 275253.0 115453.0 302520.0 -1.0 3734
3736 0 275201.0 115420.0 302460.0 -1.0 3735
3737 0 275237.0 115470.0 302400.0 -1.0 3736
3738 0 275245.0 115476.0 302340.0 -1.0 3737
3739 0 275191.0 115378.0 302280.0 -1.0 3738
3740 0 275159.0 115235.0 302160.0 -1.0 3739
3741 0 275066.0 115104.0 302100.0 -1.0 3740
3742 0 275240.0 115268.0 302040.0 -1.0 3741
3743 0 275172.0 115178.0 301980.0 -1.0 3742
3744 0 275228.0 115224.0 301920.0 -1.0 3743
3745 0 275267.0 115152.0 301860.0 -1.0 3744
3746 0 275252.0 115031.0 301800.0 -1.0 3745
3747 0 275270.0 114935.0 301680.0 -1.0 3746
3748 0 275292.0 114864.0 301620.0 -1.0 3747
3749 0 275266.0 114828.0 301560.0 -1.0 3748
3750 0 275274.0 114740.0 301500.0 -1.0 3749
3751 0 275252.0 114749.0 301440.0 -1.0 3750
3752 0 275272.0 114667.0 301380.0 -1.0 3751
3753 0 275282.0 114670.0 301320.0 -1.0 3752
3754 0 275312.0 114546.0 301260.0 -1.0 3753
3755 0 275267.0 114551.0 301200.0 -1.0 3754
3756 0 275326.0 114491.0 301140.0 -1.0 3755
3757 0 275341.0 114486.0 301080.0 -1.0 3756
3758 0 275312.0 114449.0 301020.0 -1.0 3757
3759 0 275368.0 114517.0 300900.0 -1.0 3758
3760 0 275396.0 114437.0 300780.0 -1.0 3759
3761 0 275393.0 114515.0 300720.0 -1.0 3760
3762 0 275385.0 114456.0 300660.0 -1.0 3761
3763 0 275424.0 114534.0 300600.0 -1.0 3762
3764 0 275388.0 114487.0 300540.0 -1.0 3763
3765 0 275402.0 114516.0 300480.0 -1.0 3764
3766 0 275410.0 114500.0 300420.0 -1.0 3765
3767 0 275371.0 114471.0 300360.0 -1.0 3766
3768 0 275422.0 114406.0 300300.0 -1.0 3767
3769 0 275386.0 114394.0 300240.0 -1.0 3768
3770 0 275401.0 114343.0 300120.0 -1.0 3769
3771 0 275486.0 114380.0 300000.0 -1.0 3770
3772 0 275477.0 114348.0 299940.0 -1.0 3771
3773 0 275491.0 114323.0 299880.0 -1.0 3772
3774 0 275507.0 114359.0 299820.0 -1.0 3773
3775 0 275502.0 114336.0 299760.0 -1.0 3774
3776 0 275495.0 114277.0 299700.0 -1.0 3775
3777 0 275527.0 114247.0 299640.0 -1.0 3776
3778 0 275553.0 114260.0 299580.0 -1.0 3777
3779 0 275552.0 114239.0 299520.0 -1.0 3778
3780 0 275606.0 114278.0 299460.0 -1.0 3779
3781 0 275566.0 114213.0 299400.0 -1.0 3780
3782 0 275586.0 114133.0 299340.0 -1.0 3781
3783 0 275642.0 114090.0 299280.0 -1.0 3782
3784 0 275681.0 114120.0 299220.0 -1.0 3783
3785 0 275668.0 113977.0 299160.0 -1.0 3784
3786 0 275705.0 113941.0 299100.0 -1.0 3785
3787 0 275671.0 113868.0 299040.0 -1.0 3786
3788 0 275659.0 113867.0 298980.0 -1.0 3787
3789 0 275725.0 113842.0 298920.0 -1.0 3788
3790 0 275693.0 113811.0 298860.0 -1.0 3789
3791 0 275770.0 113778.0 298800.0 -1.0 3790
3792 0 275694.0 113709.0 298740.0 -1.0 3791
3793 0 275797.0 113710.0 298680.0 -1.0 3792
3794 0 275763.0 113670.0 298620.0 -1.0 3793
3795 0 275769.0 113656.0 298560.0 -1.0 3794
3796 0 275765.0 113660.0 298500.0 -1.0 3795
3797 0 275805.0 113710.0 298440.0 -1.0 3796
3798 0 275726.0 113576.0 298380.0 -1.0 3797
3799 0 275766.0 113517.0 298260.0 -1.0 3798
3800 0 275768.0 113524.0 298200.0 -1.0 3799
3801 0 275767.0 113507.0 298140.0 -1.0 3800
3802 0 275732.0 113480.0 298080.0 -1.0 3801
3803 0 275749.0 113491.0 298020.0 -1.0 3802
3804 0 275785.0 113501.0 297960.0 -1.0 3803
3805 0 275781.0 113493.0 297900.0 -1.0 3804
3806 0 275751.0 113498.0 297780.0 -1.0 3805
3807 0 275749.0 113467.0 297660.0 -1.0 3806
3808 0 275768.0 113395.0 297540.0 -1.0 3807
3809 0 275753.0 113432.0 297480.0 -1.0 3808
3810 0 275763.0 113427.0 297420.0 -1.0 3809
3811 0 275762.0 113434.0 297360.0 -1.0 3810
3812 0 275707.0 113374.0 297300.0 -1.0 3811
3813 0 275741.0 113264.0 297240.0 -1.0 3812
3814 0 275780.0 113283.0 297180.0 -1.0 3813
3815 0 275675.0 113115.0 297120.0 -1.0 3814
3816 0 275763.0 113095.0 297060.0 -1.0 3815
3817 0 275749.0 113070.0 297000.0 -1.0 3816
3818 0 275747.0 113044.0 296940.0 -1.0 3817
3819 0 275759.0 113061.0 296880.0 -1.0 3818
3820 0 275753.0 113053.0 296820.0 -1.0 3819
3821 0 275794.0 113058.0 296760.0 -1.0 3820
3822 0 275796.0 113072.0 296700.0 -1.0 3821
3823 0 275800.0 113048.0 296640.0 -1.0 3822
3824 0 275780.0 112980.0 296580.0 -1.0 3823
3825 0 275742.0 112940.0 296520.0 -1.0 3824
3826 0 275825.0 112892.0 296460.0 -1.0 3825
3827 0 275808.0 112852.0 296400.0 -1.0 3826
3828 0 275724.0 112852.0 296340.0 -1.0 3827
3829 0 275757.0 112751.0 296280.0 -1.0 3828
3830 0 275704.0 112690.0 296220.0 -1.0 3829
3831 0 275680.0 112653.0 296160.0 -1.0 3830
3832 0 275645.0 112670.0 296100.0 -1.0 3831
3833 0 275710.0 112640.0 296040.0 -1.0 3832
3834 0 275707.0 112660.0 295980.0 -1.0 3833
3835 0 275677.0 112609.0 295920.0 -1.0 3834
3836 0 275656.0 112604.0 295860.0 -1.0 3835
3837 0 275733.0 112665.0 295800.0 -1.0 3836
3838 0 275697.0 112608.0 295740.0 -1.0 3837
3839 0 275667.0 112556.0 295680.0 -1.0 3838
3840 0 275707.0 112523.0 295620.0 -1.0 3839
3841 0 275691.0 112493.0 295560.0 -1.0 3840
3842 0 275748.0 112525.0 295500.0 -1.0 3841
3843 0 275659.0 112438.0 295440.0 -1.0 3842
3844 0 275659.0 112452.0 295380.0 -1.0 3843
3845 0 275698.0 112437.0 295320.0 -1.0 3844
3846 0 275698.0 112476.0 295260.0 -1.0 3845
3847 0 275699.0 112343.0 295200.0 -1.0 3846
3848 0 275665.0 112411.0 295140.0 -1.0 3847
3849 0 275731.0 112406.0 295080.0 -1.0 3848
3850 0 275729.0 112426.0 295020.0 -1.0 3849
3851 0 275786.0 112449.0 294960.0 -1.0 3850
3852 0 275706.0 112419.0 294900.0 -1.0 3851
3853 0 275726.0 112353.0 294840.0 -1.0 3852
3854 0 275780.0 112398.0 294780.0 -1.0 3853
3855 0 275776.0 112371.0 294720.0 -1.0 3854
3856 0 275774.0 112379.0 294660.0 -1.0 3855
3857 0 275717.0 112370.0 294600.0 -1.0 3856
3858 0 275729.0 112327.0 294540.0 -1.0 3857
3859 0 275692.0 112326.0 294480.0 -1.0 3858
3860 0 275609.0 112232.0 294420.0 -1.0 3859
3861 0 275609.0 112308.0 294360.0 -1.0 3860
3862 0 275662.0 112275.0 294300.0 -1.0 3861
3863 0 275643.0 112256.0 294240.0 -1.0 3862
3864 0 275593.0 112196.0 294180.0 -1.0 3863
3865 0 275680.0 112223.0 294120.0 -1.0 3864
3866 0 275584.0 112146.0 294060.0 -1.0 3865
3867 0 275436.0 111980.0 294000.0 -1.0 3866
3868 0 275637.0 112123.0 293940.0 -1.0 3867
3869 0 275544.0 112082.0 293880.0 -1.0 3868
3870 0 275572.0 112018.0 293820.0 -1.0 3869
3871 0 275534.0 112006.0 293760.0 -1.0 3870
3872 0 275606.0 111977.0 293700.0 -1.0 3871
3873 0 275581.0 111966.0 293640.0 -1.0 3872
3874 0 275608.0 111919.0 293580.0 -1.0 3873
3875 0 275602.0 111918.0 293520.0 -1.0 3874
3876 0 275657.0 111905.0 293460.0 -1.0 3875
3877 0 275684.0 111853.0 293400.0 -1.0 3876
3878 0 275648.0 111872.0 293340.0 -1.0 3877
3879 0 275610.0 111802.0 293280.0 -1.0 3878
3880 0 275572.0 111753.0 293220.0 -1.0 3879
3881 0 275639.0 111759.0 293160.0 -1.0 3880
3882 0 275615.0 111679.0 293100.0 -1.0 3881
3883 0 275478.0 111550.0 293040.0 -1.0 3882
3884 0 275660.0 111638.0 292980.0 -1.0 3883
3885 0 275343.0 111440.0 292920.0 -1.0 3884
3886 0 275565.0 111642.0 292860.0 -1.0 3885
3887 0 275625.0 111506.0 292740.0 -1.0 3886
3888 0 275436.0 111407.0 292680.0 -1.0 3887
3889 0 275570.0 111314.0 292620.0 -1.0 3888
3890 0 275617.0 111373.0 292560.0 -1.0 3889
3891 0 275559.0 111335.0 292500.0 -1.0 3890
3892 0 275615.0 111314.0 292440.0 -1.0 3891
3893 0 275578.0 111282.0 292380.0 -1.0 3892
3894 0 275562.0 111278.0 292320.0 -1.0 3893
3895 0 275550.0 111261.0 292260.0 -1.0 3894
3896 0 275517.0 111266.0 292200.0 -1.0 3895
3897 0 275486.0 111256.0 292140.0 -1.0 3896
3898 0 275499.0 111246.0 292080.0 -1.0 3897
3899 0 275483.0 111246.0 292020.0 -1.0 3898
3900 0 275489.0 111158.0 291960.0 -1.0 3899
3901 0 275498.0 111202.0 291900.0 -1.0 3900
3902 0 275468.0 111142.0 291840.0 -1.0 3901
3903 0 275424.0 111032.0 291780.0 -1.0 3902
3904 0 275448.0 111098.0 291720.0 -1.0 3903
3905 0 275219.0 110997.0 291660.0 -1.0 3904
3906 0 275480.0 111002.0 291600.0 -1.0 3905
3907 0 275398.0 110929.0 291540.0 -1.0 3906
3908 0 275438.0 110906.0 291480.0 -1.0 3907
3909 0 275448.0 110913.0 291420.0 -1.0 3908
3910 0 275410.0 110874.0 291360.0 -1.0 3909
3911 0 275257.0 110797.0 291300.0 -1.0 3910
3912 0 275388.0 110841.0 291240.0 -1.0 3911
3913 0 275471.0 110658.0 291180.0 -1.0 3912
3914 0 275410.0 110744.0 291120.0 -1.0 3913
3915 0 275419.0 110800.0 291060.0 -1.0 3914
3916 0 275482.0 110805.0 291000.0 -1.0 3915
3917 0 275448.0 110805.0 290940.0 -1.0 3916
3918 0 275432.0 110745.0 290880.0 -1.0 3917
3919 0 275465.0 110828.0 290820.0 -1.0 3918
3920 0 275438.0 110742.0 290760.0 -1.0 3919
3921 0 275371.0 110749.0 290700.0 -1.0 3920
3922 0 275448.0 110757.0 290640.0 -1.0 3921
3923 0 275353.0 110721.0 290580.0 -1.0 3922
3924 0 275367.0 110757.0 290520.0 -1.0 3923
3925 0 275405.0 110755.0 290460.0 -1.0 3924
3926 0 275412.0 110727.0 290400.0 -1.0 3925
3927 0 275438.0 110727.0 290340.0 -1.0 3926
3928 0 275417.0 110731.0 290280.0 -1.0 3927
3929 0 275461.0 110725.0 290220.0 -1.0 3928
3930 0 275425.0 110699.0 290160.0 -1.0 3929
3931 0 275409.0 110679.0 290100.0 -1.0 3930
3932 0 275423.0 110716.0 290040.0 -1.0 3931
3933 0 275396.0 110671.0 289980.0 -1.0 3932
3934 0 275409.0 110666.0 289920.0 -1.0 3933
3935 0 275345.0 110614.0 289860.0 -1.0 3934
3936 0 275395.0 110622.0 289800.0 -1.0 3935
3937 0 275366.0 110542.0 289740.0 -1.0 3936
3938 0 275430.0 110560.0 289680.0 -1.0 3937
3939 0 275381.0 110582.0 289620.0 -1.0 3938
3940 0 275314.0 110520.0 289560.0 -1.0 3939
3941 0 275312.0 110517.0 289500.0 -1.0 3940
3942 0 275322.0 110520.0 289440.0 -1.0 3941
3943 0 275306.0 110535.0 289380.0 -1.0 3942
3944 0 275366.0 110547.0 289260.0 -1.0 3943
3945 0 275310.0 110471.0 289200.0 -1.0 3944
3946 0 275384.0 110542.0 289140.0 -1.0 3945
3947 0 275493.0 110489.0 289020.0 -1.0 3946
3948 0 275488.0 110474.0 288960.0 -1.0 3947
3949 0 275489.0 110464.0 288900.0 -1.0 3948
3950 0 275462.0 110428.0 288840.0 -1.0 3949
3951 0 275477.0 110438.0 288780.0 -1.0 3950
3952 0 275335.0 110464.0 288720.0 -1.0 3951
3953 0 275520.0 110477.0 288660.0 -1.0 3952
3954 0 275480.0 110495.0 288600.0 -1.0 3953
3955 0 275508.0 110495.0 288540.0 -1.0 3954
3956 0 275476.0 110414.0 288480.0 -1.0 3955
3957 0 275533.0 110475.0 288420.0 -1.0 3956
3958 0 275526.0 110449.0 288360.0 -1.0 3957
3959 0 275573.0 110455.0 288300.0 -1.0 3958
3960 0 275599.0 110461.0 288240.0 -1.0 3959
3961 0 275570.0 110464.0 288180.0 -1.0 3960
3962 0 275557.0 110397.0 288120.0 -1.0 3961
3963 0 275634.0 110429.0 288060.0 -1.0 3962
3964 0 275590.0 110413.0 288000.0 -1.0 3963
3965 0 275575.0 110382.0 287940.0 -1.0 3964
3966 0 275641.0 110389.0 287880.0 -1.0 3965
3967 0 275609.0 110378.0 287820.0 -1.0 3966
3968 0 275587.0 110346.0 287760.0 -1.0 3967
3969 0 275617.0 110392.0 287700.0 -1.0 3968
3970 0 275596.0 110357.0 287640.0 -1.0 3969
3971 0 275626.0 110336.0 287580.0 -1.0 3970
3972 0 275588.0 110294.0 287520.0 -1.0 3971
3973 0 275602.0 110313.0 287460.0 -1.0 3972
3974 0 275603.0 110330.0 287400.0 -1.0 3973
3975 0 275533.0 110280.0 287340.0 -1.0 3974
3976 0 275577.0 110288.0 287280.0 -1.0 3975
3977 0 275543.0 110245.0 287220.0 -1.0 3976
3978 0 275476.0 110183.0 287160.0 -1.0 3977
3979 0 275524.0 110282.0 287100.0 -1.0 3978
3980 0 275501.0 110290.0 287040.0 -1.0 3979
3981 0 275493.0 110290.0 286980.0 -1.0 3980
3982 0 275478.0 110205.0 286920.0 -1.0 3981
3983 0 275453.0 110234.0 286860.0 -1.0 3982
3984 0 275497.0 110247.0 286800.0 -1.0 3983
3985 0 275510.0 110215.0 286740.0 -1.0 3984
3986 0 275547.0 110245.0 286680.0 -1.0 3985
3987 0 275517.0 110232.0 286620.0 -1.0 3986
3988 0 275526.0 110233.0 286560.0 -1.0 3987
3989 0 275484.0 110232.0 286500.0 -1.0 3988
3990 0 275570.0 110279.0 286440.0 -1.0 3989
3991 0 275477.0 110250.0 286380.0 -1.0 3990
3992 0 275456.0 110192.0 286320.0 -1.0 3991
3993 0 275463.0 110111.0 286260.0 -1.0 3992
3994 0 275553.0 110172.0 286200.0 -1.0 3993
3995 0 275583.0 110131.0 286080.0 -1.0 3994
3996 0 275579.0 110084.0 286020.0 -1.0 3995
3997 0 275378.0 109965.0 285960.0 -1.0 3996
3998 0 275599.0 110033.0 285900.0 -1.0 3997
3999 0 275649.0 109980.0 285780.0 -1.0 3998
4000 0 275635.0 110023.0 285720.0 -1.0 3999
4001 0 275617.0 109954.0 285660.0 -1.0 4000
4002 0 275766.0 109785.0 285600.0 -1.0 4001
4003 0 275603.0 109928.0 285540.0 -1.0 4002
4004 0 275579.0 109886.0 285420.0 -1.0 4003
4005 0 275609.0 109761.0 285300.0 -1.0 4004
4006 0 275642.0 109766.0 285240.0 -1.0 4005
4007 0 275579.0 109748.0 285180.0 -1.0 4006
4008 0 275583.0 109752.0 285120.0 -1.0 4007
4009 0 275583.0 109737.0 285060.0 -1.0 4008
4010 0 275559.0 109711.0 285000.0 -1.0 4009
4011 0 275536.0 109685.0 284940.0 -1.0 4010
4012 0 275635.0 109690.0 284880.0 -1.0 4011
4013 0 275601.0 109640.0 284820.0 -1.0 4012
4014 0 275674.0 109696.0 284760.0 -1.0 4013
4015 0 275636.0 109640.0 284700.0 -1.0 4014
4016 0 275672.0 109651.0 284640.0 -1.0 4015
4017 0 275671.0 109584.0 284580.0 -1.0 4016
4018 0 275669.0 109594.0 284520.0 -1.0 4017
4019 0 275640.0 109579.0 284460.0 -1.0 4018
4020 0 275633.0 109519.0 284400.0 -1.0 4019
4021 0 275612.0 109527.0 284340.0 -1.0 4020
4022 0 275661.0 109556.0 284280.0 -1.0 4021
4023 0 275654.0 109508.0 284220.0 -1.0 4022
4024 0 275669.0 109453.0 284160.0 -1.0 4023
4025 0 275634.0 109437.0 284100.0 -1.0 4024
4026 0 275586.0 109419.0 284040.0 -1.0 4025
4027 0 275633.0 109384.0 283980.0 -1.0 4026
4028 0 275601.0 109321.0 283920.0 -1.0 4027
4029 0 275608.0 109406.0 283860.0 -1.0 4028
4030 0 275570.0 109295.0 283800.0 -1.0 4029
4031 0 275577.0 109307.0 283740.0 -1.0 4030
4032 0 275614.0 109333.0 283680.0 -1.0 4031
4033 0 275639.0 109270.0 283620.0 -1.0 4032
4034 0 275561.0 109253.0 283560.0 -1.0 4033
4035 0 275724.0 109273.0 283500.0 -1.0 4034
4036 0 275679.0 109186.0 283440.0 -1.0 4035
4037 0 275626.0 109169.0 283380.0 -1.0 4036
4038 0 275655.0 109179.0 283320.0 -1.0 4037
4039 0 275637.0 109141.0 283260.0 -1.0 4038
4040 0 275704.0 109213.0 283200.0 -1.0 4039
4041 0 275695.0 109159.0 283080.0 -1.0 4040
4042 0 275710.0 109131.0 282960.0 -1.0 4041
4043 0 275728.0 109176.0 282900.0 -1.0 4042
4044 0 275718.0 109170.0 282840.0 -1.0 4043
4045 0 275716.0 109154.0 282780.0 -1.0 4044
4046 0 275738.0 109027.0 282720.0 -1.0 4045
4047 0 275562.0 108919.0 282660.0 -1.0 4046
4048 0 275656.0 108957.0 282600.0 -1.0 4047
4049 0 275634.0 108941.0 282540.0 -1.0 4048
4050 0 275578.0 108849.0 282480.0 -1.0 4049
4051 0 275689.0 108951.0 282420.0 -1.0 4050
4052 0 275681.0 108888.0 282360.0 -1.0 4051
4053 0 275663.0 108859.0 282300.0 -1.0 4052
4054 0 275588.0 108767.0 282240.0 -1.0 4053
4055 0 275669.0 108838.0 282180.0 -1.0 4054
4056 0 275564.0 108752.0 282120.0 -1.0 4055
4057 0 275617.0 108717.0 282060.0 -1.0 4056
4058 0 275553.0 108596.0 282000.0 -1.0 4057
4059 0 275591.0 108646.0 281940.0 -1.0 4058
4060 0 275557.0 108556.0 281880.0 -1.0 4059
4061 0 275580.0 108573.0 281820.0 -1.0 4060
4062 0 275511.0 108518.0 281760.0 -1.0 4061
4063 0 275557.0 108503.0 281640.0 -1.0 4062
4064 0 275424.0 108416.0 281580.0 -1.0 4063
4065 0 275672.0 108554.0 281520.0 -1.0 4064
4066 0 275632.0 108519.0 281460.0 -1.0 4065
4067 0 275590.0 108465.0 281400.0 -1.0 4066
4068 0 275622.0 108494.0 281340.0 -1.0 4067
4069 0 275617.0 108509.0 281280.0 -1.0 4068
4070 0 275550.0 108462.0 281220.0 -1.0 4069
4071 0 275614.0 108502.0 281160.0 -1.0 4070
4072 0 275519.0 108418.0 281100.0 -1.0 4071
4073 0 275670.0 108528.0 281040.0 -1.0 4072
4074 0 275660.0 108540.0 280980.0 -1.0 4073
4075 0 275694.0 108569.0 280920.0 -1.0 4074
4076 0 275596.0 108475.0 280860.0 -1.0 4075
4077 0 275673.0 108533.0 280800.0 -1.0 4076
4078 0 275666.0 108536.0 280740.0 -1.0 4077
4079 0 275575.0 108366.0 280680.0 -1.0 4078
4080 0 275631.0 108382.0 280620.0 -1.0 4079
4081 0 275535.0 108402.0 280560.0 -1.0 4080
4082 0 275683.0 108415.0 280500.0 -1.0 4081
4083 0 275569.0 108348.0 280440.0 -1.0 4082
4084 0 275554.0 108260.0 280380.0 -1.0 4083
4085 0 275522.0 108255.0 280320.0 -1.0 4084
4086 0 275671.0 108306.0 280260.0 -1.0 4085
4087 0 275667.0 108250.0 280200.0 -1.0 4086
4088 0 275645.0 108304.0 280140.0 -1.0 4087
4089 0 275614.0 108206.0 280080.0 -1.0 4088
4090 0 275604.0 108185.0 280020.0 -1.0 4089
4091 0 275598.0 108234.0 279960.0 -1.0 4090
4092 0 275657.0 108240.0 279900.0 -1.0 4091
4093 0 275726.0 108239.0 279840.0 -1.0 4092
4094 0 275692.0 108216.0 279780.0 -1.0 4093
4095 0 275705.0 108193.0 279720.0 -1.0 4094
4096 0 275759.0 108246.0 279660.0 -1.0 4095
4097 0 275741.0 108229.0 279600.0 -1.0 4096
4098 0 275683.0 108145.0 279540.0 -1.0 4097
4099 0 275774.0 108269.0 279480.0 -1.0 4098
4100 0 275706.0 108202.0 279420.0 -1.0 4099
4101 0 275722.0 108189.0 279360.0 -1.0 4100
4102 0 275660.0 108126.0 279300.0 -1.0 4101
4103 0 275737.0 108147.0 279240.0 -1.0 4102
4104 0 275666.0 108099.0 279180.0 -1.0 4103
4105 0 275687.0 108088.0 279120.0 -1.0 4104
4106 0 275693.0 108113.0 279060.0 -1.0 4105
4107 0 275697.0 108120.0 279000.0 -1.0 4106
4108 0 275731.0 108077.0 278940.0 -1.0 4107
4109 0 275864.0 108206.0 278880.0 -1.0 4108
4110 0 275644.0 108012.0 278820.0 -1.0 4109
4111 0 275799.0 108097.0 278760.0 -1.0 4110
4112 0 275745.0 108011.0 278700.0 -1.0 4111
4113 0 275828.0 108065.0 278640.0 -1.0 4112
4114 0 275803.0 108077.0 278580.0 -1.0 4113
4115 0 275770.0 108011.0 278520.0 -1.0 4114
4116 0 275820.0 108091.0 278460.0 -1.0 4115
4117 0 275840.0 108086.0 278400.0 -1.0 4116
4118 0 275759.0 107994.0 278340.0 -1.0 4117
4119 0 275885.0 108025.0 278280.0 -1.0 4118
4120 0 275806.0 108012.0 278220.0 -1.0 4119
4121 0 275878.0 108035.0 278160.0 -1.0 4120
4122 0 275919.0 108064.0 278100.0 -1.0 4121
4123 0 275983.0 108088.0 278040.0 -1.0 4122
4124 0 275957.0 108064.0 277980.0 -1.0 4123
4125 0 275894.0 107975.0 277920.0 -1.0 4124
4126 0 276010.0 107985.0 277860.0 -1.0 4125
4127 0 275986.0 107943.0 277800.0 -1.0 4126
4128 0 276011.0 107903.0 277740.0 -1.0 4127
4129 0 276049.0 107898.0 277680.0 -1.0 4128
4130 0 276001.0 107836.0 277620.0 -1.0 4129
4131 0 276008.0 107844.0 277560.0 -1.0 4130
4132 0 276069.0 107911.0 277500.0 -1.0 4131
4133 0 276053.0 107873.0 277440.0 -1.0 4132
4134 0 276054.0 107831.0 277380.0 -1.0 4133
4135 0 276075.0 107866.0 277320.0 -1.0 4134
4136 0 276081.0 107873.0 277260.0 -1.0 4135
4137 0 276012.0 107778.0 277200.0 -1.0 4136
4138 0 276108.0 107845.0 277140.0 -1.0 4137
4139 0 276173.0 107859.0 277080.0 -1.0 4138
4140 0 276174.0 107894.0 277020.0 -1.0 4139
4141 0 276192.0 107888.0 276960.0 -1.0 4140
4142 0 276183.0 107858.0 276840.0 -1.0 4141
4143 0 276220.0 107831.0 276720.0 -1.0 4142
4144 0 276246.0 107807.0 276660.0 -1.0 4143
4145 0 276265.0 107776.0 276600.0 -1.0 4144
4146 0 276304.0 107705.0 276540.0 -1.0 4145
4147 0 276287.0 107765.0 276480.0 -1.0 4146
4148 0 276403.0 107732.0 276420.0 -1.0 4147
4149 0 276326.0 107665.0 276360.0 -1.0 4148
4150 0 276335.0 107673.0 276300.0 -1.0 4149
4151 0 276392.0 107679.0 276240.0 -1.0 4150
4152 0 276369.0 107664.0 276180.0 -1.0 4151
4153 0 276301.0 107599.0 276120.0 -1.0 4152
4154 0 276366.0 107617.0 276060.0 -1.0 4153
4155 0 276324.0 107551.0 276000.0 -1.0 4154
4156 0 276389.0 107531.0 275940.0 -1.0 4155
4157 0 276375.0 107501.0 275880.0 -1.0 4156
4158 0 276432.0 107541.0 275820.0 -1.0 4157
4159 0 276379.0 107468.0 275760.0 -1.0 4158
4160 0 276402.0 107501.0 275700.0 -1.0 4159
4161 0 276398.0 107490.0 275640.0 -1.0 4160
4162 0 276376.0 107493.0 275580.0 -1.0 4161
4163 0 276386.0 107481.0 275520.0 -1.0 4162
4164 0 276363.0 107488.0 275460.0 -1.0 4163
4165 0 276369.0 107507.0 275400.0 -1.0 4164
4166 0 276343.0 107489.0 275340.0 -1.0 4165
4167 0 276385.0 107465.0 275280.0 -1.0 4166
4168 0 276368.0 107393.0 275220.0 -1.0 4167
4169 0 276409.0 107484.0 275160.0 -1.0 4168
4170 0 276317.0 107466.0 275100.0 -1.0 4169
4171 0 276396.0 107454.0 275040.0 -1.0 4170
4172 0 276390.0 107445.0 274980.0 -1.0 4171
4173 0 276447.0 107461.0 274920.0 -1.0 4172
4174 0 276367.0 107384.0 274860.0 -1.0 4173
4175 0 276218.0 107303.0 274800.0 -1.0 4174
4176 0 276341.0 107341.0 274740.0 -1.0 4175
4177 0 276394.0 107320.0 274620.0 -1.0 4176
4178 0 276212.0 107228.0 274560.0 -1.0 4177
4179 0 276414.0 107212.0 274500.0 -1.0 4178
4180 0 276381.0 107246.0 274440.0 -1.0 4179
4181 0 276402.0 107136.0 274380.0 -1.0 4180
4182 0 276317.0 107089.0 274320.0 -1.0 4181
4183 0 276300.0 107052.0 274260.0 -1.0 4182
4184 0 276281.0 106884.0 274200.0 -1.0 4183
4185 0 275728.0 107121.0 274140.0 -1.0 4184
4186 0 276420.0 106865.0 274080.0 -1.0 4185
4187 0 276257.0 106740.0 274020.0 -1.0 4186
4188 0 276331.0 106692.0 273960.0 -1.0 4187
4189 0 276272.0 106709.0 273900.0 -1.0 4188
4190 0 276297.0 106665.0 273840.0 -1.0 4189
4191 0 276322.0 106646.0 273780.0 -1.0 4190
4192 0 276295.0 106598.0 273720.0 -1.0 4191
4193 0 276372.0 106599.0 273660.0 -1.0 4192
4194 0 276380.0 106617.0 273600.0 -1.0 4193
4195 0 276313.0 106623.0 273540.0 -1.0 4194
4196 0 276270.0 106598.0 273480.0 -1.0 4195
4197 0 276388.0 106564.0 273420.0 -1.0 4196
4198 0 276332.0 106591.0 273360.0 -1.0 4197
4199 0 276550.0 106666.0 273300.0 -1.0 4198
4200 0 276514.0 106622.0 273240.0 -1.0 4199
4201 0 276452.0 106585.0 273180.0 -1.0 4200
4202 0 276358.0 106543.0 273120.0 -1.0 4201
4203 0 276372.0 106555.0 273060.0 -1.0 4202
4204 0 276295.0 106498.0 273000.0 -1.0 4203
4205 0 276364.0 106536.0 272940.0 -1.0 4204
4206 0 276322.0 106465.0 272880.0 -1.0 4205
4207 0 276423.0 106530.0 272820.0 -1.0 4206
4208 0 276544.0 106594.0 272760.0 -1.0 4207
4209 0 276657.0 106540.0 272700.0 -1.0 4208
4210 0 276537.0 106487.0 272640.0 -1.0 4209
4211 0 276767.0 106520.0 272580.0 -1.0 4210
4212 0 276610.0 106434.0 272520.0 -1.0 4211
4213 0 276574.0 106461.0 272460.0 -1.0 4212
4214 0 276723.0 106487.0 272340.0 -1.0 4213
4215 0 276726.0 106441.0 272220.0 -1.0 4214
4216 0 276807.0 106400.0 272160.0 -1.0 4215
4217 0 276798.0 106400.0 272100.0 -1.0 4216
4218 0 276706.0 106362.0 272040.0 -1.0 4217
4219 0 276699.0 106207.0 271980.0 -1.0 4218
4220 0 276740.0 106240.0 271860.0 -1.0 4219
4221 0 276847.0 106161.0 271800.0 -1.0 4220
4222 0 276769.0 106039.0 271740.0 -1.0 4221
4223 0 276854.0 106034.0 271680.0 -1.0 4222
4224 0 276794.0 105961.0 271620.0 -1.0 4223
4225 0 276837.0 106012.0 271560.0 -1.0 4224
4226 0 276725.0 105973.0 271500.0 -1.0 4225
4227 0 276835.0 105998.0 271440.0 -1.0 4226
4228 0 276786.0 105922.0 271380.0 -1.0 4227
4229 0 276851.0 105908.0 271320.0 -1.0 4228
4230 0 276834.0 105914.0 271260.0 -1.0 4229
4231 0 276874.0 105802.0 271200.0 -1.0 4230
4232 0 276960.0 105912.0 271140.0 -1.0 4231
4233 0 276896.0 105862.0 271080.0 -1.0 4232
4234 0 277077.0 105871.0 271020.0 -1.0 4233
4235 0 277038.0 105723.0 270960.0 -1.0 4234
4236 0 277112.0 105734.0 270900.0 -1.0 4235
4237 0 276683.0 105703.0 270840.0 -1.0 4236
4238 0 277079.0 105762.0 270780.0 -1.0 4237
4239 0 277079.0 105718.0 270720.0 -1.0 4238
4240 0 277095.0 105676.0 270660.0 -1.0 4239
4241 0 277165.0 105642.0 270600.0 -1.0 4240
4242 0 277180.0 105616.0 270540.0 -1.0 4241
4243 0 277213.0 105659.0 270480.0 -1.0 4242
4244 0 277185.0 105645.0 270420.0 -1.0 4243
4245 0 277237.0 105612.0 270360.0 -1.0 4244
4246 0 277211.0 105555.0 270300.0 -1.0 4245
4247 0 277233.0 105589.0 270240.0 -1.0 4246
4248 0 277268.0 105598.0 270180.0 -1.0 4247
4249 0 277374.0 105594.0 270120.0 -1.0 4248
4250 0 277331.0 105592.0 270060.0 -1.0 4249
4251 0 277283.0 105555.0 270000.0 -1.0 4250
4252 0 277382.0 105557.0 269940.0 -1.0 4251
4253 0 277410.0 105572.0 269880.0 -1.0 4252
4254 0 277361.0 105554.0 269820.0 -1.0 4253
4255 0 277441.0 105565.0 269760.0 -1.0 4254
4256 0 277432.0 105563.0 269700.0 -1.0 4255
4257 0 277498.0 105447.0 269640.0 -1.0 4256
4258 0 277496.0 105566.0 269580.0 -1.0 4257
4259 0 277481.0 105512.0 269520.0 -1.0 4258
4260 0 277514.0 105533.0 269460.0 -1.0 4259
4261 0 277573.0 105462.0 269400.0 -1.0 4260
4262 0 277591.0 105505.0 269340.0 -1.0 4261
4263 0 277559.0 105501.0 269280.0 -1.0 4262
4264 0 277651.0 105483.0 269220.0 -1.0 4263
4265 0 277618.0 105475.0 269160.0 -1.0 4264
4266 0 277634.0 105505.0 269100.0 -1.0 4265
4267 0 277606.0 105475.0 269040.0 -1.0 4266
4268 0 277684.0 105568.0 268980.0 -1.0 4267
4269 0 277716.0 105571.0 268920.0 -1.0 4268
4270 0 277696.0 105491.0 268860.0 -1.0 4269
4271 0 277853.0 105467.0 268800.0 -1.0 4270
4272 0 277728.0 105506.0 268740.0 -1.0 4271
4273 0 277623.0 105502.0 268680.0 -1.0 4272
4274 0 277686.0 105594.0 268620.0 -1.0 4273
4275 0 277717.0 105553.0 268560.0 -1.0 4274
4276 0 277762.0 105472.0 268500.0 -1.0 4275
4277 0 277782.0 105444.0 268440.0 -1.0 4276
4278 0 277828.0 105499.0 268380.0 -1.0 4277
4279 0 277698.0 105446.0 268320.0 -1.0 4278
4280 0 277804.0 105508.0 268260.0 -1.0 4279
4281 0 277665.0 105601.0 268200.0 -1.0 4280
4282 0 277812.0 105614.0 268140.0 -1.0 4281
4283 0 277766.0 105570.0 268080.0 -1.0 4282
4284 0 277739.0 105623.0 268020.0 -1.0 4283
4285 0 277939.0 105506.0 267960.0 -1.0 4284
4286 0 278067.0 105471.0 267900.0 -1.0 4285
4287 0 278039.0 105493.0 267840.0 -1.0 4286
4288 0 278179.0 105444.0 267780.0 -1.0 4287
4289 0 278140.0 105412.0 267720.0 -1.0 4288
4290 0 278165.0 105443.0 267660.0 -1.0 4289
4291 0 278170.0 105391.0 267600.0 -1.0 4290
4292 0 278078.0 105413.0 267540.0 -1.0 4291
4293 0 278183.0 105384.0 267480.0 -1.0 4292
4294 0 278266.0 105403.0 267420.0 -1.0 4293
4295 0 278251.0 105400.0 267360.0 -1.0 4294
4296 0 278294.0 105342.0 267300.0 -1.0 4295
4297 0 278392.0 105325.0 267240.0 -1.0 4296
4298 0 278361.0 105381.0 267180.0 -1.0 4297
4299 0 278416.0 105343.0 267120.0 -1.0 4298
4300 0 278350.0 105380.0 267060.0 -1.0 4299
4301 0 278375.0 105376.0 267000.0 -1.0 4300
4302 0 278326.0 105422.0 266940.0 -1.0 4301
4303 0 278354.0 105377.0 266880.0 -1.0 4302
4304 0 278370.0 105385.0 266820.0 -1.0 4303
4305 0 278314.0 105439.0 266760.0 -1.0 4304
4306 0 278323.0 105490.0 266700.0 -1.0 4305
4307 0 278339.0 105380.0 266640.0 -1.0 4306
4308 0 278359.0 105459.0 266580.0 -1.0 4307
4309 0 278155.0 105403.0 266520.0 -1.0 4308
4310 0 278467.0 105381.0 266460.0 -1.0 4309
4311 0 278461.0 105253.0 266400.0 -1.0 4310
4312 0 278456.0 105335.0 266340.0 -1.0 4311
4313 0 278497.0 105284.0 266280.0 -1.0 4312
4314 0 278464.0 105274.0 266220.0 -1.0 4313
4315 0 278531.0 105328.0 266160.0 -1.0 4314
4316 0 278375.0 105149.0 266100.0 -1.0 4315
4317 0 278560.0 105328.0 266040.0 -1.0 4316
4318 0 278628.0 105276.0 265920.0 -1.0 4317
4319 0 278571.0 105210.0 265860.0 -1.0 4318
4320 0 278573.0 105219.0 265800.0 -1.0 4319
4321 0 278629.0 105194.0 265740.0 -1.0 4320
4322 0 278574.0 105206.0 265680.0 -1.0 4321
4323 0 278725.0 105181.0 265620.0 -1.0 4322
4324 0 278606.0 105182.0 265560.0 -1.0 4323
4325 0 278573.0 105188.0 265500.0 -1.0 4324
4326 0 278628.0 105193.0 265440.0 -1.0 4325
4327 0 278627.0 105185.0 265380.0 -1.0 4326
4328 0 278653.0 105166.0 265320.0 -1.0 4327
4329 0 278723.0 105214.0 265260.0 -1.0 4328
4330 0 278719.0 105157.0 265200.0 -1.0 4329
4331 0 278677.0 105195.0 265140.0 -1.0 4330
4332 0 278665.0 105224.0 265080.0 -1.0 4331
4333 0 278815.0 105267.0 265020.0 -1.0 4332
4334 0 278767.0 105262.0 264960.0 -1.0 4333
4335 0 278782.0 105288.0 264900.0 -1.0 4334
4336 0 278855.0 105346.0 264840.0 -1.0 4335
4337 0 278742.0 105272.0 264780.0 -1.0 4336
4338 0 278837.0 105320.0 264720.0 -1.0 4337
4339 0 278860.0 105330.0 264660.0 -1.0 4338
4340 0 278931.0 105330.0 264600.0 -1.0 4339
4341 0 278904.0 105370.0 264540.0 -1.0 4340
4342 0 278958.0 105379.0 264480.0 -1.0 4341
4343 0 278974.0 105322.0 264420.0 -1.0 4342
4344 0 278946.0 105338.0 264360.0 -1.0 4343
4345 0 278969.0 105338.0 264300.0 -1.0 4344
4346 0 278930.0 105276.0 264240.0 -1.0 4345
4347 0 278919.0 105281.0 264180.0 -1.0 4346
4348 0 278979.0 105254.0 264120.0 -1.0 4347
4349 0 278844.0 105282.0 264060.0 -1.0 4348
4350 0 278803.0 105184.0 264000.0 -1.0 4349
4351 0 278985.0 105243.0 263940.0 -1.0 4350
4352 0 278899.0 105189.0 263880.0 -1.0 4351
4353 0 278941.0 105252.0 263820.0 -1.0 4352
4354 0 278901.0 105253.0 263760.0 -1.0 4353
4355 0 278944.0 105244.0 263700.0 -1.0 4354
4356 0 278902.0 105215.0 263640.0 -1.0 4355
4357 0 278966.0 105257.0 263580.0 -1.0 4356
4358 0 278965.0 105227.0 263520.0 -1.0 4357
4359 0 278979.0 105220.0 263460.0 -1.0 4358
4360 0 278892.0 105202.0 263400.0 -1.0 4359
4361 0 278949.0 105211.0 263340.0 -1.0 4360
4362 0 278912.0 105209.0 263280.0 -1.0 4361
4363 0 278961.0 105229.0 263220.0 -1.0 4362
4364 0 278906.0 105196.0 263160.0 -1.0 4363
4365 0 278935.0 105216.0 263100.0 -1.0 4364
4366 0 278952.0 105150.0 263040.0 -1.0 4365
4367 0 278998.0 105184.0 262980.0 -1.0 4366
4368 0 278961.0 105154.0 262920.0 -1.0 4367
4369 0 278924.0 105099.0 262860.0 -1.0 4368
4370 0 278896.0 105121.0 262800.0 -1.0 4369
4371 0 278961.0 105188.0 262740.0 -1.0 4370
4372 0 278877.0 105053.0 262680.0 -1.0 4371
4373 0 279006.0 105169.0 262620.0 -1.0 4372
4374 0 278973.0 105176.0 262560.0 -1.0 4373
4375 0 279049.0 105198.0 262500.0 -1.0 4374
4376 0 278992.0 105079.0 262440.0 -1.0 4375
4377 0 278914.0 105049.0 262380.0 -1.0 4376
4378 0 278887.0 105075.0 262320.0 -1.0 4377
4379 0 278950.0 105037.0 262260.0 -1.0 4378
4380 0 278910.0 105047.0 262200.0 -1.0 4379
4381 0 278971.0 105116.0 262140.0 -1.0 4380
4382 0 278949.0 105006.0 262080.0 -1.0 4381
4383 0 278952.0 105111.0 262020.0 -1.0 4382
4384 0 279026.0 105113.0 261960.0 -1.0 4383
4385 0 279022.0 105090.0 261900.0 -1.0 4384
4386 0 278944.0 105021.0 261840.0 -1.0 4385
4387 0 279053.0 105134.0 261780.0 -1.0 4386
4388 0 278995.0 105096.0 261720.0 -1.0 4387
4389 0 279042.0 105130.0 261660.0 -1.0 4388
4390 0 278989.0 105009.0 261600.0 -1.0 4389
4391 0 279018.0 105140.0 261540.0 -1.0 4390
4392 0 279002.0 105149.0 261480.0 -1.0 4391
4393 0 279020.0 105118.0 261420.0 -1.0 4392
4394 0 279051.0 105226.0 261360.0 -1.0 4393
4395 0 279060.0 105141.0 261300.0 -1.0 4394
4396 0 278663.0 105117.0 261240.0 -1.0 4395
4397 0 279012.0 105104.0 261180.0 -1.0 4396
4398 0 278943.0 105007.0 261120.0 -1.0 4397
4399 0 279001.0 105101.0 261060.0 -1.0 4398
4400 0 278897.0 104982.0 261000.0 -1.0 4399
4401 0 278888.0 105117.0 260940.0 -1.0 4400
4402 0 278958.0 105097.0 260820.0 -1.0 4401
4403 0 278946.0 105053.0 260760.0 -1.0 4402
4404 0 278945.0 105112.0 260700.0 -1.0 4403
4405 0 279002.0 105052.0 260640.0 -1.0 4404
4406 0 278986.0 105056.0 260580.0 -1.0 4405
4407 0 279000.0 105091.0 260520.0 -1.0 4406
4408 0 278981.0 105048.0 260460.0 -1.0 4407
4409 0 278974.0 105043.0 260400.0 -1.0 4408
4410 0 278930.0 105057.0 260340.0 -1.0 4409
4411 0 278990.0 105031.0 260280.0 -1.0 4410
4412 0 278916.0 105076.0 260220.0 -1.0 4411
4413 0 278924.0 105030.0 260160.0 -1.0 4412
4414 0 278902.0 105048.0 260100.0 -1.0 4413
4415 0 278969.0 105075.0 260040.0 -1.0 4414
4416 0 278931.0 104996.0 259980.0 -1.0 4415
4417 0 278944.0 105065.0 259920.0 -1.0 4416
4418 0 278942.0 105077.0 259860.0 -1.0 4417
4419 0 278953.0 105015.0 259800.0 -1.0 4418
4420 0 278943.0 104982.0 259740.0 -1.0 4419
4421 0 278963.0 104988.0 259680.0 -1.0 4420
4422 0 279007.0 105046.0 259620.0 -1.0 4421
4423 0 278886.0 104950.0 259560.0 -1.0 4422
4424 0 278965.0 104962.0 259500.0 -1.0 4423
4425 0 278960.0 105049.0 259440.0 -1.0 4424
4426 0 278987.0 105010.0 259380.0 -1.0 4425
4427 0 279044.0 105008.0 259320.0 -1.0 4426
4428 0 279022.0 105021.0 259260.0 -1.0 4427
4429 0 278975.0 104978.0 259200.0 -1.0 4428
4430 0 278956.0 105024.0 259140.0 -1.0 4429
4431 0 279050.0 104980.0 259080.0 -1.0 4430
4432 0 279103.0 105003.0 259020.0 -1.0 4431
4433 0 278958.0 105009.0 258960.0 -1.0 4432
4434 0 278880.0 104958.0 258900.0 -1.0 4433
4435 0 278935.0 104956.0 258840.0 -1.0 4434
4436 0 279048.0 104923.0 258780.0 -1.0 4435
4437 0 279025.0 104926.0 258720.0 -1.0 4436
4438 0 278945.0 104968.0 258660.0 -1.0 4437
4439 0 278930.0 104932.0 258600.0 -1.0 4438
4440 0 278864.0 104882.0 258540.0 -1.0 4439
4441 0 278720.0 104940.0 258480.0 -1.0 4440
4442 0 278998.0 104929.0 258420.0 -1.0 4441
4443 0 279027.0 104956.0 258360.0 -1.0 4442
4444 0 278935.0 104921.0 258300.0 -1.0 4443
4445 0 278949.0 104901.0 258240.0 -1.0 4444
4446 0 278898.0 104861.0 258180.0 -1.0 4445
4447 0 278878.0 104903.0 258120.0 -1.0 4446
4448 0 278900.0 104931.0 258060.0 -1.0 4447
4449 0 278913.0 104978.0 258000.0 -1.0 4448
4450 0 278873.0 104979.0 257940.0 -1.0 4449
4451 0 278883.0 104931.0 257880.0 -1.0 4450
4452 0 278988.0 104937.0 257820.0 -1.0 4451
4453 0 278940.0 104883.0 257760.0 -1.0 4452
4454 0 278926.0 104901.0 257700.0 -1.0 4453
4455 0 278913.0 104938.0 257640.0 -1.0 4454
4456 0 278899.0 104884.0 257580.0 -1.0 4455
4457 0 278943.0 104955.0 257520.0 -1.0 4456
4458 0 278995.0 104936.0 257460.0 -1.0 4457
4459 0 278926.0 104920.0 257400.0 -1.0 4458
4460 0 279002.0 104995.0 257340.0 -1.0 4459
4461 0 279007.0 104996.0 257280.0 -1.0 4460
4462 0 279059.0 104999.0 257220.0 -1.0 4461
4463 0 279093.0 105008.0 257160.0 -1.0 4462
4464 0 279024.0 104973.0 257100.0 -1.0 4463
4465 0 279049.0 105122.0 257040.0 -1.0 4464
4466 0 278994.0 105029.0 256980.0 -1.0 4465
4467 0 279086.0 105007.0 256920.0 -1.0 4466
4468 0 279044.0 104943.0 256860.0 -1.0 4467
4469 0 279049.0 104957.0 256800.0 -1.0 4468
4470 0 279134.0 105004.0 256740.0 -1.0 4469
4471 0 279118.0 104949.0 256680.0 -1.0 4470
4472 0 279071.0 104933.0 256620.0 -1.0 4471
4473 0 279079.0 104959.0 256560.0 -1.0 4472
4474 0 279058.0 104905.0 256500.0 -1.0 4473
4475 0 278980.0 104877.0 256440.0 -1.0 4474
4476 0 278996.0 104852.0 256380.0 -1.0 4475
4477 0 279130.0 104948.0 256320.0 -1.0 4476
4478 0 279040.0 104895.0 256260.0 -1.0 4477
4479 0 279021.0 104982.0 256200.0 -1.0 4478
4480 0 279016.0 104888.0 256140.0 -1.0 4479
4481 0 279045.0 104976.0 256080.0 -1.0 4480
4482 0 279081.0 104978.0 256020.0 -1.0 4481
4483 0 279032.0 104993.0 255960.0 -1.0 4482
4484 0 279036.0 105071.0 255900.0 -1.0 4483
4485 0 278993.0 104903.0 255840.0 -1.0 4484
4486 0 279075.0 104943.0 255780.0 -1.0 4485
4487 0 279083.0 104860.0 255720.0 -1.0 4486
4488 0 279162.0 104968.0 255660.0 -1.0 4487
4489 0 279113.0 104883.0 255600.0 -1.0 4488
4490 0 279095.0 104900.0 255540.0 -1.0 4489
4491 0 279056.0 104811.0 255480.0 -1.0 4490
4492 0 279082.0 104905.0 255420.0 -1.0 4491
4493 0 279113.0 104957.0 255360.0 -1.0 4492
4494 0 279042.0 104931.0 255300.0 -1.0 4493
4495 0 279005.0 104936.0 255240.0 -1.0 4494
4496 0 278981.0 104944.0 255180.0 -1.0 4495
4497 0 279006.0 104952.0 255120.0 -1.0 4496
4498 0 279006.0 104951.0 255060.0 -1.0 4497
4499 0 279048.0 104905.0 255000.0 -1.0 4498
4500 0 278994.0 104912.0 254940.0 -1.0 4499
4501 0 278979.0 104921.0 254880.0 -1.0 4500
4502 0 279033.0 104912.0 254820.0 -1.0 4501
4503 0 278973.0 104915.0 254760.0 -1.0 4502
4504 0 278971.0 104887.0 254700.0 -1.0 4503
4505 0 278922.0 104896.0 254640.0 -1.0 4504
4506 0 278942.0 104941.0 254580.0 -1.0 4505
4507 0 278953.0 104907.0 254520.0 -1.0 4506
4508 0 278953.0 104920.0 254460.0 -1.0 4507
4509 0 278873.0 104948.0 254400.0 -1.0 4508
4510 0 278914.0 104978.0 254340.0 -1.0 4509
4511 0 278889.0 105004.0 254280.0 -1.0 4510
4512 0 278916.0 104986.0 254220.0 -1.0 4511
4513 0 278842.0 104989.0 254160.0 -1.0 4512
4514 0 278856.0 104999.0 254100.0 -1.0 4513
4515 0 278790.0 105033.0 254040.0 -1.0 4514
4516 0 278861.0 105075.0 253980.0 -1.0 4515
4517 0 278886.0 105075.0 253920.0 -1.0 4516
4518 0 278887.0 105147.0 253860.0 -1.0 4517
4519 0 278840.0 105135.0 253800.0 -1.0 4518
4520 0 278861.0 105165.0 253740.0 -1.0 4519
4521 0 278866.0 105181.0 253680.0 -1.0 4520
4522 0 278862.0 105203.0 253620.0 -1.0 4521
4523 0 278861.0 105138.0 253560.0 -1.0 4522
4524 0 278809.0 105132.0 253500.0 -1.0 4523
4525 0 278869.0 105201.0 253440.0 -1.0 4524
4526 0 278885.0 105152.0 253380.0 -1.0 4525
4527 0 278822.0 105186.0 253320.0 -1.0 4526
4528 0 278774.0 105165.0 253260.0 -1.0 4527
4529 0 278829.0 105209.0 253200.0 -1.0 4528
4530 0 278643.0 105040.0 253140.0 -1.0 4529
4531 0 278777.0 105171.0 253080.0 -1.0 4530
4532 0 278673.0 105011.0 253020.0 -1.0 4531
4533 0 278777.0 105129.0 252960.0 -1.0 4532
4534 0 278924.0 105078.0 252900.0 -1.0 4533
4535 0 278758.0 105018.0 252840.0 -1.0 4534
4536 0 278879.0 104987.0 252780.0 -1.0 4535
4537 0 278807.0 104943.0 252720.0 -1.0 4536
4538 0 278839.0 104975.0 252660.0 -1.0 4537
4539 0 278728.0 104865.0 252600.0 -1.0 4538
4540 0 278896.0 104943.0 252540.0 -1.0 4539
4541 0 278882.0 104921.0 252480.0 -1.0 4540
4542 0 278866.0 104925.0 252420.0 -1.0 4541
4543 0 278824.0 104879.0 252360.0 -1.0 4542
4544 0 278758.0 104934.0 252300.0 -1.0 4543
4545 0 278768.0 104943.0 252240.0 -1.0 4544
4546 0 278736.0 104897.0 252180.0 -1.0 4545
4547 0 278690.0 104917.0 252120.0 -1.0 4546
4548 0 278682.0 104913.0 252060.0 -1.0 4547
4549 0 278738.0 104957.0 252000.0 -1.0 4548
4550 0 278626.0 104898.0 251940.0 -1.0 4549
4551 0 278672.0 104891.0 251880.0 -1.0 4550
4552 0 278653.0 104848.0 251820.0 -1.0 4551
4553 0 278635.0 104890.0 251760.0 -1.0 4552
4554 0 278694.0 104828.0 251700.0 -1.0 4553
4555 0 278681.0 104804.0 251640.0 -1.0 4554
4556 0 278689.0 104879.0 251580.0 -1.0 4555
4557 0 278671.0 104830.0 251520.0 -1.0 4556
4558 0 278633.0 104744.0 251460.0 -1.0 4557
4559 0 278490.0 104712.0 251400.0 -1.0 4558
4560 0 278546.0 104752.0 251340.0 -1.0 4559
4561 0 278495.0 104758.0 251220.0 -1.0 4560
4562 0 278406.0 104523.0 251160.0 -1.0 4561
4563 0 278489.0 104670.0 251100.0 -1.0 4562
4564 0 278416.0 104625.0 251040.0 -1.0 4563
4565 0 278481.0 104619.0 250980.0 -1.0 4564
4566 0 278351.0 104595.0 250920.0 -1.0 4565
4567 0 278486.0 104597.0 250860.0 -1.0 4566
4568 0 278450.0 104649.0 250800.0 -1.0 4567
4569 0 278387.0 104589.0 250740.0 -1.0 4568
4570 0 278350.0 104511.0 250680.0 -1.0 4569
4571 0 278374.0 104455.0 250620.0 -1.0 4570
4572 0 278495.0 104577.0 250560.0 -1.0 4571
4573 0 277943.0 104236.0 250500.0 -1.0 4572
4574 0 278412.0 104542.0 250440.0 -1.0 4573
4575 0 278413.0 104552.0 250380.0 -1.0 4574
4576 0 278377.0 104456.0 250320.0 -1.0 4575
4577 0 278481.0 104555.0 250260.0 -1.0 4576
4578 0 278503.0 104496.0 250200.0 -1.0 4577
4579 0 278562.0 104532.0 250140.0 -1.0 4578
4580 0 278436.0 104436.0 250080.0 -1.0 4579
4581 0 278503.0 104481.0 250020.0 -1.0 4580
4582 0 278632.0 104391.0 249960.0 -1.0 4581
4583 0 278539.0 104426.0 249900.0 -1.0 4582
4584 0 278516.0 104421.0 249840.0 -1.0 4583
4585 0 278505.0 104482.0 249780.0 -1.0 4584
4586 0 278521.0 104476.0 249720.0 -1.0 4585
4587 0 278526.0 104494.0 249660.0 -1.0 4586
4588 0 278504.0 104367.0 249600.0 -1.0 4587
4589 0 278586.0 104453.0 249540.0 -1.0 4588
4590 0 278150.0 104154.0 249480.0 -1.0 4589
4591 0 278591.0 104413.0 249420.0 -1.0 4590
4592 0 278612.0 104360.0 249360.0 -1.0 4591
4593 0 278606.0 104266.0 249300.0 -1.0 4592
4594 0 278674.0 104311.0 249240.0 -1.0 4593
4595 0 278620.0 104292.0 249180.0 -1.0 4594
4596 0 278551.0 104271.0 249120.0 -1.0 4595
4597 0 278676.0 104308.0 249060.0 -1.0 4596
4598 0 278664.0 104260.0 249000.0 -1.0 4597
4599 0 278736.0 104333.0 248940.0 -1.0 4598
4600 0 278740.0 104303.0 248880.0 -1.0 4599
4601 0 278676.0 104394.0 248820.0 -1.0 4600
4602 0 278726.0 104272.0 248760.0 -1.0 4601
4603 0 278711.0 104377.0 248700.0 -1.0 4602
4604 0 278686.0 104310.0 248640.0 -1.0 4603
4605 0 278727.0 104361.0 248580.0 -1.0 4604
4606 0 278710.0 104298.0 248520.0 -1.0 4605
4607 0 278737.0 104356.0 248460.0 -1.0 4606
4608 0 278710.0 104286.0 248400.0 -1.0 4607
4609 0 278657.0 104293.0 248340.0 -1.0 4608
4610 0 278575.0 104211.0 248280.0 -1.0 4609
4611 0 278727.0 104294.0 248220.0 -1.0 4610
4612 0 278477.0 104147.0 248160.0 -1.0 4611
4613 0 278667.0 104360.0 248100.0 -1.0 4612
4614 0 278556.0 104211.0 248040.0 -1.0 4613
4615 0 278632.0 104242.0 247980.0 -1.0 4614
4616 0 279062.0 103786.0 247920.0 -1.0 4615
4617 0 278743.0 104196.0 247860.0 -1.0 4616
4618 0 278613.0 104134.0 247800.0 -1.0 4617
4619 0 278469.0 104111.0 247740.0 -1.0 4618
4620 0 278618.0 104051.0 247680.0 -1.0 4619
4621 0 278538.0 103969.0 247620.0 -1.0 4620
4622 0 278684.0 104037.0 247560.0 -1.0 4621
4623 0 278549.0 103931.0 247500.0 -1.0 4622
4624 0 278723.0 104034.0 247440.0 -1.0 4623
4625 0 278742.0 103995.0 247380.0 -1.0 4624
4626 0 278728.0 103915.0 247320.0 -1.0 4625
4627 0 278646.0 103923.0 247260.0 -1.0 4626
4628 0 278814.0 103981.0 247200.0 -1.0 4627
4629 0 278906.0 103977.0 247140.0 -1.0 4628
4630 0 278887.0 103934.0 247080.0 -1.0 4629
4631 0 278878.0 103957.0 247020.0 -1.0 4630
4632 0 278908.0 103913.0 246960.0 -1.0 4631
4633 0 278874.0 103964.0 246900.0 -1.0 4632
4634 0 278912.0 104024.0 246840.0 -1.0 4633
4635 0 278879.0 103932.0 246780.0 -1.0 4634
4636 0 278903.0 103963.0 246720.0 -1.0 4635
4637 0 278808.0 103888.0 246660.0 -1.0 4636
4638 0 278885.0 103898.0 246600.0 -1.0 4637
4639 0 278904.0 103968.0 246540.0 -1.0 4638
4640 0 278869.0 103946.0 246480.0 -1.0 4639
4641 0 278842.0 103886.0 246420.0 -1.0 4640
4642 0 278869.0 103978.0 246360.0 -1.0 4641
4643 0 278877.0 103997.0 246300.0 -1.0 4642
4644 0 278827.0 103907.0 246240.0 -1.0 4643
4645 0 278868.0 103906.0 246180.0 -1.0 4644
4646 0 278742.0 103861.0 246120.0 -1.0 4645
4647 0 278742.0 103936.0 246060.0 -1.0 4646
4648 0 278807.0 103898.0 246000.0 -1.0 4647
4649 0 278771.0 103890.0 245940.0 -1.0 4648
4650 0 278645.0 103733.0 245880.0 -1.0 4649
4651 0 278799.0 103985.0 245820.0 -1.0 4650
4652 0 278796.0 103968.0 245760.0 -1.0 4651
4653 0 278766.0 103925.0 245700.0 -1.0 4652
4654 0 278663.0 103968.0 245640.0 -1.0 4653
4655 0 278694.0 103881.0 245580.0 -1.0 4654
4656 0 278707.0 103926.0 245520.0 -1.0 4655
4657 0 278780.0 103998.0 245460.0 -1.0 4656
4658 0 278689.0 103919.0 245400.0 -1.0 4657
4659 0 278826.0 104079.0 245340.0 -1.0 4658
4660 0 278597.0 103905.0 245280.0 -1.0 4659
4661 0 278739.0 103954.0 245220.0 -1.0 4660
4662 0 278693.0 103964.0 245160.0 -1.0 4661
4663 0 278694.0 103982.0 245100.0 -1.0 4662
4664 0 278649.0 103966.0 245040.0 -1.0 4663
4665 0 278749.0 104024.0 244980.0 -1.0 4664
4666 0 278649.0 104034.0 244920.0 -1.0 4665
4667 0 278751.0 103977.0 244860.0 -1.0 4666
4668 0 278733.0 104024.0 244800.0 -1.0 4667
4669 0 278772.0 104039.0 244740.0 -1.0 4668
4670 0 278684.0 104019.0 244680.0 -1.0 4669
4671 0 278725.0 103998.0 244620.0 -1.0 4670
4672 0 278710.0 103964.0 244560.0 -1.0 4671
4673 0 278736.0 103975.0 244500.0 -1.0 4672
4674 0 278728.0 103963.0 244440.0 -1.0 4673
4675 0 278661.0 103948.0 244380.0 -1.0 4674
4676 0 278668.0 103990.0 244320.0 -1.0 4675
4677 0 278703.0 103929.0 244260.0 -1.0 4676
4678 0 278610.0 103971.0 244200.0 -1.0 4677
4679 0 278595.0 103994.0 244140.0 -1.0 4678
4680 0 278657.0 103911.0 244080.0 -1.0 4679
4681 0 278632.0 103835.0 244020.0 -1.0 4680
4682 0 278657.0 103922.0 243960.0 -1.0 4681
4683 0 278648.0 103825.0 243900.0 -1.0 4682
4684 0 278641.0 103805.0 243840.0 -1.0 4683
4685 0 278642.0 103896.0 243780.0 -1.0 4684
4686 0 278572.0 103757.0 243720.0 -1.0 4685
4687 0 278671.0 103798.0 243660.0 -1.0 4686
4688 0 278542.0 103752.0 243600.0 -1.0 4687
4689 0 278630.0 103852.0 243540.0 -1.0 4688
4690 0 278601.0 103764.0 243480.0 -1.0 4689
4691 0 278623.0 103788.0 243420.0 -1.0 4690
4692 0 278577.0 103801.0 243360.0 -1.0 4691
4693 0 278560.0 103799.0 243300.0 -1.0 4692
4694 0 278539.0 103782.0 243240.0 -1.0 4693
4695 0 278548.0 103730.0 243180.0 -1.0 4694
4696 0 278589.0 103744.0 243120.0 -1.0 4695
4697 0 278586.0 103752.0 243060.0 -1.0 4696
4698 0 278569.0 103774.0 243000.0 -1.0 4697
4699 0 278546.0 103804.0 242940.0 -1.0 4698
4700 0 278492.0 103698.0 242880.0 -1.0 4699
4701 0 278525.0 103742.0 242820.0 -1.0 4700
4702 0 278485.0 103730.0 242760.0 -1.0 4701
4703 0 278490.0 103758.0 242700.0 -1.0 4702
4704 0 278525.0 103645.0 242640.0 -1.0 4703
4705 0 278491.0 103681.0 242580.0 -1.0 4704
4706 0 278551.0 103618.0 242520.0 -1.0 4705
4707 0 278418.0 103664.0 242460.0 -1.0 4706
4708 0 278489.0 103633.0 242400.0 -1.0 4707
4709 0 278417.0 103576.0 242340.0 -1.0 4708
4710 0 278472.0 103612.0 242280.0 -1.0 4709
4711 0 278379.0 103514.0 242220.0 -1.0 4710
4712 0 278346.0 103531.0 242160.0 -1.0 4711
4713 0 278354.0 103544.0 242100.0 -1.0 4712
4714 0 278291.0 103482.0 242040.0 -1.0 4713
4715 0 278332.0 103521.0 241980.0 -1.0 4714
4716 0 278198.0 103460.0 241920.0 -1.0 4715
4717 0 278204.0 103421.0 241860.0 -1.0 4716
4718 0 278188.0 103425.0 241800.0 -1.0 4717
4719 0 278230.0 103380.0 241740.0 -1.0 4718
4720 0 278171.0 103429.0 241680.0 -1.0 4719
4721 0 278208.0 103353.0 241620.0 -1.0 4720
4722 0 278178.0 103318.0 241560.0 -1.0 4721
4723 0 278210.0 103342.0 241500.0 -1.0 4722
4724 0 278068.0 103311.0 241440.0 -1.0 4723
4725 0 278163.0 103370.0 241380.0 -1.0 4724
4726 0 278108.0 103264.0 241320.0 -1.0 4725
4727 0 278235.0 103375.0 241260.0 -1.0 4726
4728 0 278231.0 103323.0 241200.0 -1.0 4727
4729 0 278171.0 103320.0 241140.0 -1.0 4728
4730 0 278161.0 103267.0 241080.0 -1.0 4729
4731 0 278066.0 103248.0 241020.0 -1.0 4730
4732 0 278000.0 103202.0 240960.0 -1.0 4731
4733 0 277990.0 103171.0 240900.0 -1.0 4732
4734 0 278055.0 103132.0 240840.0 -1.0 4733
4735 0 277972.0 103117.0 240780.0 -1.0 4734
4736 0 277966.0 103112.0 240720.0 -1.0 4735
4737 0 277986.0 103094.0 240660.0 -1.0 4736
4738 0 277928.0 103062.0 240600.0 -1.0 4737
4739 0 277957.0 103059.0 240540.0 -1.0 4738
4740 0 277972.0 103072.0 240480.0 -1.0 4739
4741 0 277904.0 102976.0 240420.0 -1.0 4740
4742 0 278020.0 103059.0 240360.0 -1.0 4741
4743 0 277961.0 103002.0 240240.0 -1.0 4742
4744 0 277812.0 102845.0 240180.0 -1.0 4743
4745 0 277957.0 102949.0 240120.0 -1.0 4744
4746 0 277918.0 102852.0 240060.0 -1.0 4745
4747 0 277961.0 102870.0 240000.0 -1.0 4746
4748 0 277868.0 102902.0 239940.0 -1.0 4747
4749 0 277961.0 102782.0 239880.0 -1.0 4748
4750 0 277985.0 102756.0 239820.0 -1.0 4749
4751 0 277984.0 102728.0 239760.0 -1.0 4750
4752 0 277851.0 102856.0 239700.0 -1.0 4751
4753 0 277950.0 102780.0 239640.0 -1.0 4752
4754 0 277944.0 102737.0 239580.0 -1.0 4753
4755 0 277900.0 102734.0 239520.0 -1.0 4754
4756 0 277958.0 102713.0 239460.0 -1.0 4755
4757 0 277968.0 102705.0 239400.0 -1.0 4756
4758 0 278010.0 102699.0 239340.0 -1.0 4757
4759 0 278020.0 102610.0 239280.0 -1.0 4758
4760 0 277848.0 102668.0 239220.0 -1.0 4759
4761 0 277939.0 102724.0 239160.0 -1.0 4760
4762 0 277927.0 102711.0 239100.0 -1.0 4761
4763 0 277974.0 102644.0 239040.0 -1.0 4762
4764 0 277989.0 102584.0 238980.0 -1.0 4763
4765 0 278055.0 102617.0 238920.0 -1.0 4764
4766 0 278054.0 102563.0 238860.0 -1.0 4765
4767 0 278045.0 102573.0 238800.0 -1.0 4766
4768 0 278093.0 102528.0 238740.0 -1.0 4767
4769 0 278035.0 102452.0 238680.0 -1.0 4768
4770 0 278063.0 102584.0 238620.0 -1.0 4769
4771 0 278066.0 102497.0 238560.0 -1.0 4770
4772 0 278064.0 102453.0 238500.0 -1.0 4771
4773 0 278120.0 102469.0 238440.0 -1.0 4772
4774 0 278030.0 102438.0 238380.0 -1.0 4773
4775 0 278091.0 102459.0 238320.0 -1.0 4774
4776 0 277970.0 102418.0 238260.0 -1.0 4775
4777 0 278053.0 102452.0 238200.0 -1.0 4776
4778 0 278061.0 102450.0 238140.0 -1.0 4777
4779 0 278040.0 102473.0 238080.0 -1.0 4778
4780 0 278076.0 102516.0 238020.0 -1.0 4779
4781 0 277963.0 102440.0 237960.0 -1.0 4780
4782 0 277990.0 102436.0 237900.0 -1.0 4781
4783 0 277961.0 102382.0 237840.0 -1.0 4782
4784 0 278037.0 102356.0 237780.0 -1.0 4783
4785 0 278035.0 102373.0 237720.0 -1.0 4784
4786 0 278068.0 102380.0 237660.0 -1.0 4785
4787 0 278113.0 102351.0 237600.0 -1.0 4786
4788 0 278076.0 102311.0 237540.0 -1.0 4787
4789 0 278106.0 102314.0 237480.0 -1.0 4788
4790 0 278071.0 102274.0 237420.0 -1.0 4789
4791 0 278070.0 102237.0 237360.0 -1.0 4790
4792 0 278024.0 102290.0 237300.0 -1.0 4791
4793 0 277956.0 102360.0 237240.0 -1.0 4792
4794 0 278038.0 102301.0 237180.0 -1.0 4793
4795 0 277998.0 102346.0 237120.0 -1.0 4794
4796 0 278077.0 102287.0 237060.0 -1.0 4795
4797 0 278128.0 102211.0 237000.0 -1.0 4796
4798 0 278023.0 102248.0 236940.0 -1.0 4797
4799 0 278054.0 102281.0 236880.0 -1.0 4798
4800 0 278002.0 102328.0 236820.0 -1.0 4799
4801 0 277942.0 102336.0 236760.0 -1.0 4800
4802 0 278086.0 102264.0 236700.0 -1.0 4801
4803 0 278093.0 102305.0 236640.0 -1.0 4802
4804 0 278189.0 102328.0 236580.0 -1.0 4803
4805 0 278228.0 102226.0 236520.0 -1.0 4804
4806 0 278183.0 102213.0 236460.0 -1.0 4805
4807 0 278236.0 102317.0 236400.0 -1.0 4806
4808 0 278129.0 102222.0 236340.0 -1.0 4807
4809 0 278173.0 102301.0 236280.0 -1.0 4808
4810 0 278173.0 102320.0 236220.0 -1.0 4809
4811 0 278137.0 102245.0 236160.0 -1.0 4810
4812 0 278110.0 102338.0 236100.0 -1.0 4811
4813 0 278220.0 102264.0 236040.0 -1.0 4812
4814 0 278183.0 102376.0 235980.0 -1.0 4813
4815 0 278018.0 102279.0 235920.0 -1.0 4814
4816 0 278044.0 102399.0 235860.0 -1.0 4815
4817 0 278105.0 102248.0 235800.0 -1.0 4816
4818 0 278015.0 102380.0 235740.0 -1.0 4817
4819 0 278140.0 102387.0 235680.0 -1.0 4818
4820 0 278166.0 102339.0 235620.0 -1.0 4819
4821 0 278243.0 102301.0 235560.0 -1.0 4820
4822 0 277970.0 102190.0 235440.0 -1.0 4821
4823 0 278207.0 102073.0 235320.0 -1.0 4822
4824 0 278141.0 102081.0 235260.0 -1.0 4823
4825 0 278100.0 102140.0 235200.0 -1.0 4824
4826 0 278104.0 101970.0 235140.0 -1.0 4825
4827 0 278149.0 102072.0 235080.0 -1.0 4826
4828 0 278108.0 102034.0 235020.0 -1.0 4827
4829 0 278056.0 102030.0 234960.0 -1.0 4828
4830 0 278109.0 102068.0 234900.0 -1.0 4829
4831 0 278129.0 102011.0 234840.0 -1.0 4830
4832 0 278095.0 101928.0 234780.0 -1.0 4831
4833 0 278133.0 101940.0 234720.0 -1.0 4832
4834 0 278148.0 101904.0 234660.0 -1.0 4833
4835 0 278127.0 101950.0 234600.0 -1.0 4834
4836 0 278122.0 101878.0 234540.0 -1.0 4835
4837 0 278199.0 101852.0 234480.0 -1.0 4836
4838 0 278149.0 101791.0 234420.0 -1.0 4837
4839 0 278020.0 101801.0 234360.0 -1.0 4838
4840 0 277916.0 101756.0 234300.0 -1.0 4839
4841 0 278036.0 101913.0 234240.0 -1.0 4840
4842 0 277936.0 101857.0 234120.0 -1.0 4841
4843 0 278040.0 101752.0 234060.0 -1.0 4842
4844 0 278064.0 101699.0 234000.0 -1.0 4843
4845 0 278009.0 101790.0 233940.0 -1.0 4844
4846 0 278010.0 101813.0 233880.0 -1.0 4845
4847 0 277980.0 101805.0 233820.0 -1.0 4846
4848 0 278014.0 101786.0 233760.0 -1.0 4847
4849 0 277968.0 101795.0 233700.0 -1.0 4848
4850 0 278002.0 101755.0 233640.0 -1.0 4849
4851 0 277967.0 101771.0 233580.0 -1.0 4850
4852 0 278037.0 101720.0 233520.0 -1.0 4851
4853 0 278060.0 101627.0 233460.0 -1.0 4852
4854 0 278095.0 101691.0 233400.0 -1.0 4853
4855 0 277925.0 101722.0 233340.0 -1.0 4854
4856 0 278076.0 101658.0 233280.0 -1.0 4855
4857 0 277945.0 101688.0 233220.0 -1.0 4856
4858 0 278011.0 101666.0 233160.0 -1.0 4857
4859 0 277976.0 101561.0 233100.0 -1.0 4858
4860 0 277932.0 101585.0 233040.0 -1.0 4859
4861 0 277941.0 101546.0 232980.0 -1.0 4860
4862 0 277932.0 101537.0 232920.0 -1.0 4861
4863 0 277976.0 101521.0 232860.0 -1.0 4862
4864 0 277923.0 101542.0 232800.0 -1.0 4863
4865 0 277958.0 101473.0 232740.0 -1.0 4864
4866 0 277900.0 101523.0 232680.0 -1.0 4865
4867 0 277932.0 101440.0 232620.0 -1.0 4866
4868 0 277920.0 101495.0 232560.0 -1.0 4867
4869 0 277882.0 101384.0 232500.0 -1.0 4868
4870 0 277835.0 101505.0 232440.0 -1.0 4869
4871 0 277812.0 101448.0 232380.0 -1.0 4870
4872 0 277830.0 101513.0 232320.0 -1.0 4871
4873 0 277751.0 101434.0 232260.0 -1.0 4872
4874 0 277716.0 101432.0 232200.0 -1.0 4873
4875 0 277661.0 101376.0 232140.0 -1.0 4874
4876 0 277700.0 101358.0 232080.0 -1.0 4875
4877 0 277722.0 101413.0 232020.0 -1.0 4876
4878 0 277628.0 101347.0 231960.0 -1.0 4877
4879 0 277613.0 101317.0 231900.0 -1.0 4878
4880 0 277558.0 101368.0 231840.0 -1.0 4879
4881 0 277591.0 101351.0 231780.0 -1.0 4880
4882 0 277560.0 101374.0 231720.0 -1.0 4881
4883 0 277624.0 101295.0 231660.0 -1.0 4882
4884 0 277618.0 101308.0 231600.0 -1.0 4883
4885 0 277644.0 101284.0 231540.0 -1.0 4884
4886 0 277615.0 101303.0 231480.0 -1.0 4885
4887 0 277503.0 101281.0 231420.0 -1.0 4886
4888 0 277549.0 101313.0 231360.0 -1.0 4887
4889 0 277591.0 101239.0 231300.0 -1.0 4888
4890 0 277569.0 101239.0 231240.0 -1.0 4889
4891 0 277574.0 101299.0 231180.0 -1.0 4890
4892 0 277564.0 101254.0 231120.0 -1.0 4891
4893 0 277551.0 101277.0 231060.0 -1.0 4892
4894 0 277586.0 101232.0 231000.0 -1.0 4893
4895 0 277587.0 101248.0 230940.0 -1.0 4894
4896 0 277626.0 101173.0 230880.0 -1.0 4895
4897 0 277626.0 101204.0 230820.0 -1.0 4896
4898 0 277660.0 101183.0 230760.0 -1.0 4897
4899 0 277640.0 101159.0 230700.0 -1.0 4898
4900 0 277577.0 101119.0 230640.0 -1.0 4899
4901 0 277631.0 101113.0 230580.0 -1.0 4900
4902 0 277598.0 101109.0 230520.0 -1.0 4901
4903 0 277618.0 101103.0 230460.0 -1.0 4902
4904 0 277582.0 101015.0 230400.0 -1.0 4903
4905 0 277556.0 101107.0 230340.0 -1.0 4904
4906 0 277493.0 101063.0 230280.0 -1.0 4905
4907 0 277405.0 101116.0 230220.0 -1.0 4906
4908 0 277425.0 101139.0 230160.0 -1.0 4907
4909 0 277450.0 101116.0 230100.0 -1.0 4908
4910 0 277508.0 101091.0 230040.0 -1.0 4909
4911 0 277431.0 101058.0 229980.0 -1.0 4910
4912 0 277646.0 101055.0 229920.0 -1.0 4911
4913 0 277544.0 100988.0 229860.0 -1.0 4912
4914 0 277639.0 100989.0 229800.0 -1.0 4913
4915 0 277440.0 101023.0 229740.0 -1.0 4914
4916 0 277560.0 101041.0 229680.0 -1.0 4915
4917 0 277525.0 101002.0 229620.0 -1.0 4916
4918 0 277580.0 101019.0 229560.0 -1.0 4917
4919 0 277569.0 101034.0 229500.0 -1.0 4918
4920 0 277521.0 100906.0 229440.0 -1.0 4919
4921 0 277521.0 101013.0 229380.0 -1.0 4920
4922 0 277479.0 100860.0 229320.0 -1.0 4921
4923 0 277463.0 100910.0 229260.0 -1.0 4922
4924 0 277451.0 100932.0 229200.0 -1.0 4923
4925 0 277504.0 100879.0 229140.0 -1.0 4924
4926 0 277383.0 100861.0 229080.0 -1.0 4925
4927 0 277444.0 100771.0 229020.0 -1.0 4926
4928 0 277538.0 100835.0 228960.0 -1.0 4927
4929 0 277377.0 100765.0 228900.0 -1.0 4928
4930 0 277439.0 100778.0 228840.0 -1.0 4929
4931 0 277504.0 100750.0 228780.0 -1.0 4930
4932 0 277464.0 100768.0 228720.0 -1.0 4931
4933 0 277423.0 100787.0 228660.0 -1.0 4932
4934 0 277453.0 100782.0 228600.0 -1.0 4933
4935 0 277418.0 100763.0 228540.0 -1.0 4934
4936 0 277561.0 100776.0 228480.0 -1.0 4935
4937 0 277472.0 100737.0 228420.0 -1.0 4936
4938 0 277373.0 100658.0 228360.0 -1.0 4937
4939 0 277478.0 100639.0 228240.0 -1.0 4938
4940 0 277568.0 100648.0 228180.0 -1.0 4939
4941 0 277438.0 100603.0 228120.0 -1.0 4940
4942 0 277549.0 100613.0 228060.0 -1.0 4941
4943 0 277514.0 100566.0 228000.0 -1.0 4942
4944 0 277533.0 100556.0 227940.0 -1.0 4943
4945 0 277577.0 100531.0 227880.0 -1.0 4944
4946 0 277484.0 100549.0 227820.0 -1.0 4945
4947 0 277724.0 100500.0 227760.0 -1.0 4946
4948 0 277686.0 100407.0 227700.0 -1.0 4947
4949 0 277551.0 100523.0 227640.0 -1.0 4948
4950 0 277584.0 100439.0 227520.0 -1.0 4949
4951 0 277687.0 100422.0 227460.0 -1.0 4950
4952 0 277693.0 100375.0 227400.0 -1.0 4951
4953 0 277673.0 100324.0 227340.0 -1.0 4952
4954 0 277780.0 100363.0 227280.0 -1.0 4953
4955 0 277657.0 100358.0 227220.0 -1.0 4954
4956 0 277753.0 100368.0 227160.0 -1.0 4955
4957 0 277740.0 100321.0 227100.0 -1.0 4956
4958 0 277716.0 100263.0 227040.0 -1.0 4957
4959 0 277533.0 100235.0 226980.0 -1.0 4958
4960 0 277560.0 100187.0 226920.0 -1.0 4959
4961 0 277719.0 100165.0 226860.0 -1.0 4960
4962 0 277739.0 100057.0 226800.0 -1.0 4961
4963 0 277866.0 100050.0 226740.0 -1.0 4962
4964 0 277850.0 99885.5 226680.0 -1.0 4963
4965 0 278122.0 99816.7 226620.0 -1.0 4964
4966 0 277966.0 99763.1 226560.0 -1.0 4965
4967 0 278131.0 99777.2 226500.0 -1.0 4966
4968 0 278102.0 99770.5 226440.0 -1.0 4967
4969 0 278063.0 99766.5 226380.0 -1.0 4968
4970 0 278153.0 99771.6 226320.0 -1.0 4969
4971 0 278056.0 99812.2 226260.0 -1.0 4970
4972 0 278000.0 99773.9 226200.0 -1.0 4971
4973 0 277997.0 99747.9 226140.0 -1.0 4972
4974 0 277990.0 99807.7 226080.0 -1.0 4973
4975 0 278010.0 99681.4 226020.0 -1.0 4974
4976 0 278040.0 99672.3 225960.0 -1.0 4975
4977 0 278009.0 99598.5 225900.0 -1.0 4976
4978 0 277962.0 99577.6 225840.0 -1.0 4977
4979 0 278055.0 99503.7 225780.0 -1.0 4978
4980 0 277966.88 99598.875 225720.0 -1.0 4979
4981 0 347350.1 151871.98 527520.0 -1.0 19
4982 0 347372.5 152460.25 527520.0 -1.0 19
4983 0 347457.1 152276.95 527580.0 -1.0 4982
4984 5 347457.1 153404.95 527640.0 -1.0 4983
4985 0 347443.0 154434.25 527640.0 -1.0 4984
4986 0 347876.8 153579.75 527640.0 -1.0 4984
4987 0 347358.4 155125.16 527640.0 -1.0 4985
4988 0 347555.8 155618.66 527640.0 -1.0 4987
4989 0 347428.9 156041.66 527700.0 -1.0 4988
4990 0 347344.3 156633.84 527760.0 -1.0 4989
4991 0 347358.4 156845.34 527820.0 -1.0 4990
4992 0 347400.7 156877.08 527880.0 -1.0 4991
4993 0 347405.97 157251.62 527940.0 -1.0 4992
4994 0 342633.53 148605.53 525120.0 -1.0 4
4995 0 343924.03 149692.47 525060.0 -1.0 4994
4996 5 344474.72 150648.08 525000.0 -1.0 4995
4997 0 344352.03 150790.36 524940.0 -1.0 4996
4998 0 344766.25 151198.75 524940.0 -1.0 4996
4999 0 344887.72 151498.39 524880.0 -1.0 4998
5000 0 344895.8 151741.34 524820.0 -1.0 4999
5001 0 344863.44 151968.1 524760.0 -1.0 5000
5002 0 345033.5 152251.55 524700.0 -1.0 5001
5003 0 345001.1 152219.14 524640.0 -1.0 5002
5004 0 345033.5 152356.81 524580.0 -1.0 5003
5005 0 345025.2 152354.98 524520.0 -1.0 5004
5006 0 345033.5 152470.19 524460.0 -1.0 5005
5007 0 345057.78 152818.42 524400.0 -1.0 5006
5008 0 345146.88 153069.47 524340.0 -1.0 5007
5009 0 345106.38 153280.03 524280.0 -1.0 5008
5010 0 345082.1 153612.06 524220.0 -1.0 5009
5011 0 345114.47 153863.11 524160.0 -1.0 5010
5012 0 345163.06 154211.33 524100.0 -1.0 5011
5013 0 345130.7 154429.98 524040.0 -1.0 5012
5014 0 345106.38 154713.42 523980.0 -1.0 5013
5015 0 345106.38 154810.61 523920.0 -1.0 5014
5016 0 345171.16 155328.9 523860.0 -1.0 5015
5017 5 345195.47 156073.95 523800.0 -1.0 5016
5018 0 345228.16 156038.58 523740.0 -1.0 5017
5019 0 345211.66 157191.52 523800.0 -1.0 5017
5020 0 345260.25 157345.39 523740.0 -1.0 5019
5021 5 345454.62 157742.2 523680.0 -1.0 5020
5022 0 345551.78 157855.58 523620.0 -1.0 5021
5023 0 345793.88 158169.81 523740.0 -1.0 5021
5024 0 345576.1 157798.89 523560.0 -1.0 5022
5025 0 345551.78 157726.0 523500.0 -1.0 5024
5026 0 345530.97 157677.64 523440.0 -1.0 5025
5027 0 345527.5 157693.61 523380.0 -1.0 5026
5028 0 345365.53 157701.7 523320.0 -1.0 5027
5029 0 345292.66 157798.89 523260.0 -1.0 5028
5030 0 345219.75 157871.78 523200.0 -1.0 5029
5031 0 345219.75 157871.78 523140.0 -1.0 5030
5032 0 345130.7 158001.34 523080.0 -1.0 5031
5033 0 345057.78 157912.27 523020.0 -1.0 5032
5034 0 345041.6 157960.86 522960.0 -1.0 5033
5035 0 345009.2 158009.45 522900.0 -1.0 5034
5036 0 345009.2 158009.45 522840.0 -1.0 5035
5037 0 345009.2 158017.55 522780.0 -1.0 5036
5038 0 344944.4 158017.55 522720.0 -1.0 5037
5039 0 344920.12 158074.23 522660.0 -1.0 5038
5040 0 344936.3 158082.33 522600.0 -1.0 5039
5041 0 344895.8 158130.92 522540.0 -1.0 5040
5042 0 344895.8 158130.92 522480.0 -1.0 5041
5043 0 344855.34 158171.4 522420.0 -1.0 5042
5044 0 344855.34 158171.4 522360.0 -1.0 5043
5045 0 344798.66 158252.39 522300.0 -1.0 5044
5046 0 344873.47 158236.3 522240.0 -1.0 5045
5047 0 344798.7 158198.9 522180.0 -1.0 5046
5048 0 344755.94 158241.64 522120.0 -1.0 5047
5049 0 344814.72 158241.64 522060.0 -1.0 5048
5050 0 344814.72 158241.64 522000.0 -1.0 5049
5051 0 344777.3 158252.33 521940.0 -1.0 5050
5052 0 344777.3 158252.33 521880.0 -1.0 5051
5053 0 344729.22 158241.64 521820.0 -1.0 5052
5054 0 344633.06 158214.92 521760.0 -1.0 5053
5055 0 344633.06 158209.58 521700.0 -1.0 5054
5056 0 344595.66 158225.61 521640.0 -1.0 5055
5057 0 344601.0 158284.39 521580.0 -1.0 5056
5058 0 344584.97 158289.73 521520.0 -1.0 5057
5059 0 344584.97 158289.73 521460.0 -1.0 5058
5060 0 344584.97 158289.73 521400.0 -1.0 5059
5061 0 344504.8 158230.95 521340.0 -1.0 5060
5062 0 344531.53 158305.75 521280.0 -1.0 5061
5063 0 344510.16 158337.81 521160.0 -1.0 5062
5064 0 344499.47 158369.88 521100.0 -1.0 5063
5065 0 344510.16 158455.36 521040.0 -1.0 5064
5066 0 344488.78 158439.33 520980.0 -1.0 5065
5067 0 344488.78 158439.33 520920.0 -1.0 5066
5068 0 344488.78 158439.33 520860.0 -1.0 5067
5069 0 344488.78 158498.11 520800.0 -1.0 5068
5070 0 344472.78 158508.78 520740.0 -1.0 5069
5071 0 344467.44 158583.6 520680.0 -1.0 5070
5072 0 344456.75 158546.19 520620.0 -1.0 5071
5073 0 344424.7 158594.28 520560.0 -1.0 5072
5074 0 344333.84 158546.19 520500.0 -1.0 5073
5075 0 343847.66 158273.7 520440.0 -1.0 5074
5076 0 344336.72 158555.67 520380.0 -1.0 5075
5077 0 344397.97 158637.02 520320.0 -1.0 5076
5078 0 344285.75 158647.7 520260.0 -1.0 5077
5079 0 344259.06 158594.28 520200.0 -1.0 5078
5080 0 344259.06 158594.28 520140.0 -1.0 5079
5081 0 344205.62 158658.39 520080.0 -1.0 5080
5082 0 344178.9 158711.81 520020.0 -1.0 5081
5083 0 344178.9 158759.9 519960.0 -1.0 5082
5084 0 344130.8 158840.05 519900.0 -1.0 5083
5085 0 344130.8 158840.05 519840.0 -1.0 5084
5086 0 344114.78 158920.19 519780.0 -1.0 5085
5087 0 344114.78 158920.19 519720.0 -1.0 5086
5088 0 344077.4 159021.7 519660.0 -1.0 5087
5089 0 344109.44 159069.8 519540.0 -1.0 5088
5090 0 344007.94 158968.28 519480.0 -1.0 5089
5091 0 343970.53 159059.11 519420.0 -1.0 5090
5092 0 343975.88 159075.14 519360.0 -1.0 5091
5093 0 343986.56 159085.83 519300.0 -1.0 5092
5094 0 343986.56 159107.19 519240.0 -1.0 5093
5095 0 343986.56 159133.9 519180.0 -1.0 5094
5096 0 344002.6 159160.62 519120.0 -1.0 5095
5097 0 344061.38 159198.02 519060.0 -1.0 5096
5098 0 344146.84 159235.42 519000.0 -1.0 5097
5099 0 344168.22 159283.52 518940.0 -1.0 5098
5100 0 344168.22 159283.52 518880.0 -1.0 5099
5101 0 344168.22 159283.52 518820.0 -1.0 5100
5102 0 344227.0 159427.77 518760.0 -1.0 5101
5103 0 344317.8 159449.14 518700.0 -1.0 5102
5104 0 344296.44 159497.22 518640.0 -1.0 5103
5105 0 344227.0 159513.25 518580.0 -1.0 5104
5106 0 344285.75 159534.62 518520.0 -1.0 5105
5107 0 344221.66 159545.31 518460.0 -1.0 5106
5108 0 344221.66 159545.31 518400.0 -1.0 5107
5109 0 344221.66 159545.31 518340.0 -1.0 5108
5110 0 344152.2 159641.48 518280.0 -1.0 5109
5111 0 344184.25 159620.11 518220.0 -1.0 5110
5112 0 344173.56 159630.8 518100.0 -1.0 5111
5113 0 344136.16 159668.2 518040.0 -1.0 5112
5114 0 344141.5 159716.28 517980.0 -1.0 5113
5115 0 344157.53 159694.9 517920.0 -1.0 5114
5116 0 344157.53 159694.9 517860.0 -1.0 5115
5117 0 344157.53 159689.56 517800.0 -1.0 5116
5118 0 344157.53 159689.56 517740.0 -1.0 5117
5119 0 344168.22 159673.55 517680.0 -1.0 5118
5120 0 344173.56 159673.55 517620.0 -1.0 5119
5121 0 344173.56 159673.55 517560.0 -1.0 5120
5122 0 344173.56 159673.55 517500.0 -1.0 5121
5123 0 344173.56 159620.11 517440.0 -1.0 5122
5124 0 344173.56 159620.11 517380.0 -1.0 5123
5125 0 344141.5 159630.8 517320.0 -1.0 5124
5126 0 344141.5 159652.17 517260.0 -1.0 5125
5127 0 344125.47 159652.17 517200.0 -1.0 5126
5128 0 344040.0 159694.9 517140.0 -1.0 5127
5129 0 344045.34 159700.25 517080.0 -1.0 5128
5130 0 344082.75 159759.03 517020.0 -1.0 5129
5131 0 344082.75 159759.03 516960.0 -1.0 5130
5132 0 344056.03 159759.03 516900.0 -1.0 5131
5133 0 344088.06 159807.11 516840.0 -1.0 5132
5134 0 344050.7 159796.42 516780.0 -1.0 5133
5135 0 343938.47 159812.45 516720.0 -1.0 5134
5136 0 344136.16 159924.66 516660.0 -1.0 5135
5137 0 343933.12 159903.28 516600.0 -1.0 5136
5138 0 343933.12 159988.77 516540.0 -1.0 5137
5139 0 343911.75 159999.45 516480.0 -1.0 5138
5140 0 343911.75 160004.8 516420.0 -1.0 5139
5141 0 343858.34 160010.14 516360.0 -1.0 5140
5142 0 343826.28 160084.94 516300.0 -1.0 5141
5143 0 343842.3 160042.2 516240.0 -1.0 5142
5144 0 343826.28 160090.28 516180.0 -1.0 5143
5145 0 343820.94 160133.03 516120.0 -1.0 5144
5146 0 343874.38 160111.66 516060.0 -1.0 5145
5147 0 343853.0 160095.62 516000.0 -1.0 5146
5148 0 343853.0 160095.62 515940.0 -1.0 5147
5149 0 343853.0 160095.62 515880.0 -1.0 5148
5150 0 343612.56 160047.55 515820.0 -1.0 5149
5151 0 343922.44 160170.44 515760.0 -1.0 5150
5152 0 343575.16 160079.6 515700.0 -1.0 5151
5153 0 343943.8 160250.58 515640.0 -1.0 5152
5154 0 343986.56 160309.34 515580.0 -1.0 5153
5155 0 344002.6 160330.72 515520.0 -1.0 5154
5156 0 343783.53 160218.52 515460.0 -1.0 5155
5157 0 344061.38 160389.48 515400.0 -1.0 5156
5158 0 344007.94 160426.89 515340.0 -1.0 5157
5159 0 344013.28 160426.89 515280.0 -1.0 5158
5160 0 344061.38 160539.1 515220.0 -1.0 5159
5161 0 344157.53 160517.72 515160.0 -1.0 5160
5162 0 344248.38 160587.17 515100.0 -1.0 5161
5163 0 344392.62 160635.27 515040.0 -1.0 5162
5164 0 344397.97 160656.64 514980.0 -1.0 5163
5165 0 344403.3 160715.4 514920.0 -1.0 5164
5166 0 344462.1 160747.47 514860.0 -1.0 5165
5167 0 344451.4 160774.17 514800.0 -1.0 5166
5168 0 344430.03 160800.89 514740.0 -1.0 5167
5169 0 344365.9 160843.64 514680.0 -1.0 5168
5170 0 344419.34 160939.81 514620.0 -1.0 5169
5171 0 344419.34 160939.81 514560.0 -1.0 5170
5172 0 344365.9 160977.2 514500.0 -1.0 5171
5173 0 344387.28 161041.33 514440.0 -1.0 5172
5174 0 344392.62 161041.33 514380.0 -1.0 5173
5175 0 344456.75 161035.98 514320.0 -1.0 5174
5176 0 344392.62 161132.16 514260.0 -1.0 5175
5177 0 344424.7 161116.12 514200.0 -1.0 5176
5178 0 344456.75 161116.12 514140.0 -1.0 5177
5179 0 344494.12 161206.95 514080.0 -1.0 5178
5180 0 344536.88 161308.47 514020.0 -1.0 5179
5181 0 344504.8 161372.58 513960.0 -1.0 5180
5182 0 344520.84 161436.7 513900.0 -1.0 5181
5183 0 344547.56 161522.19 513840.0 -1.0 5182
5184 0 344547.56 161527.53 513780.0 -1.0 5183
5185 0 344526.2 161548.89 513720.0 -1.0 5184
5186 0 344547.56 161645.08 513660.0 -1.0 5185
5187 0 344547.56 161645.08 513600.0 -1.0 5186
5188 0 344547.56 161714.53 513540.0 -1.0 5187
5189 0 344483.44 161719.88 513480.0 -1.0 5188
5190 0 344483.44 161719.88 513420.0 -1.0 5189
5191 0 344483.44 161719.88 513360.0 -1.0 5190
5192 0 344424.7 161778.64 513300.0 -1.0 5191
5193 0 344472.78 161816.05 513240.0 -1.0 5192
5194 0 344472.78 161816.05 513180.0 -1.0 5193
5195 0 344472.78 161864.12 513120.0 -1.0 5194
5196 0 344472.78 161864.12 513060.0 -1.0 5195
5197 0 344467.44 161944.27 513000.0 -1.0 5196
5198 0 344520.84 162003.05 512940.0 -1.0 5197
5199 0 344520.84 162003.05 512880.0 -1.0 5198
5200 0 344472.78 161992.36 512820.0 -1.0 5199
5201 0 344531.53 162013.73 512760.0 -1.0 5200
5202 0 344531.53 162035.11 512700.0 -1.0 5201
5203 0 344481.94 162115.38 512640.0 -1.0 5202
5204 0 344130.8 161917.56 512580.0 -1.0 5203
5205 0 344456.75 162184.7 512520.0 -1.0 5204
5206 0 344381.94 162243.47 512460.0 -1.0 5205
5207 0 344435.38 162238.12 512400.0 -1.0 5206
5208 0 344440.72 162013.73 512340.0 -1.0 5207
5209 0 344451.4 161944.27 512280.0 -1.0 5208
5210 0 344456.75 161912.22 512220.0 -1.0 5209
5211 0 344440.72 161848.1 512160.0 -1.0 5210
5212 0 344419.34 161810.7 512100.0 -1.0 5211
5213 0 344408.66 161794.67 512040.0 -1.0 5212
5214 0 344408.66 161794.67 511980.0 -1.0 5213
5215 0 344387.28 161687.81 511920.0 -1.0 5214
5216 0 344333.84 161687.81 511860.0 -1.0 5215
5217 0 344194.94 161613.02 511800.0 -1.0 5216
5218 0 344093.4 161500.81 511740.0 -1.0 5217
5219 0 343970.53 161324.5 511680.0 -1.0 5218
5220 0 343895.72 161255.03 511620.0 -1.0 5219
5221 0 343895.72 161255.03 511560.0 -1.0 5220
5222 0 343895.72 161217.64 511500.0 -1.0 5221
5223 0 343885.06 161201.61 511440.0 -1.0 5222
5224 0 343826.28 161153.53 511380.0 -1.0 5223
5225 0 343831.62 161158.86 511320.0 -1.0 5224
5226 0 343847.66 161137.5 511260.0 -1.0 5225
5227 0 343847.66 161094.75 511200.0 -1.0 5226
5228 0 343842.3 161094.75 511140.0 -1.0 5227
5229 0 343826.28 161046.67 511080.0 -1.0 5228
5230 0 343820.94 161019.95 511020.0 -1.0 5229
5231 0 343831.62 160977.2 510960.0 -1.0 5230
5232 0 343756.8 160897.06 510900.0 -1.0 5231
5233 0 343762.16 160865.0 510840.0 -1.0 5232
5234 0 343724.75 160816.92 510780.0 -1.0 5233
5235 0 343724.75 160816.92 510720.0 -1.0 5234
5236 0 343708.72 160720.75 510660.0 -1.0 5235
5237 0 343703.38 160678.0 510600.0 -1.0 5236
5238 0 343698.03 160635.27 510540.0 -1.0 5237
5239 0 343698.03 160544.44 510480.0 -1.0 5238
5240 0 344029.3 160608.55 510420.0 -1.0 5239
5241 0 343842.3 160458.95 510360.0 -1.0 5240
5242 0 343842.3 160432.23 510300.0 -1.0 5241
5243 0 343842.3 160432.23 510240.0 -1.0 5242
5244 0 343842.3 160432.23 510180.0 -1.0 5243
5245 0 343879.72 160352.1 510120.0 -1.0 5244
5246 0 343959.84 160149.06 510060.0 -1.0 5245
5247 0 344168.22 160015.48 510060.0 -1.0 5246
5248 0 344157.53 160100.97 510000.0 -1.0 5247
5249 0 344098.75 160079.6 509940.0 -1.0 5248
5250 0 343975.88 160058.23 509880.0 -1.0 5249
5251 0 343975.88 160052.89 509820.0 -1.0 5250
5252 0 343954.5 160020.83 509760.0 -1.0 5251
5253 0 343949.16 160084.94 509700.0 -1.0 5252
5254 0 343911.75 160010.14 509640.0 -1.0 5253
5255 0 343911.75 160010.14 509580.0 -1.0 5254
5256 0 343895.72 159988.77 509520.0 -1.0 5255
5257 0 343858.34 160026.17 509460.0 -1.0 5256
5258 0 343938.47 160047.55 509400.0 -1.0 5257
5259 0 343986.56 160031.52 509340.0 -1.0 5258
5260 0 343997.25 160079.6 509280.0 -1.0 5259
5261 0 344082.75 160095.62 509220.0 -1.0 5260
5262 0 344120.12 160159.75 509160.0 -1.0 5261
5263 0 344125.47 160191.8 509100.0 -1.0 5262
5264 0 344141.5 160170.44 509040.0 -1.0 5263
5265 0 344141.5 160170.44 508980.0 -1.0 5264
5266 0 344157.53 160218.52 508920.0 -1.0 5265
5267 0 344120.12 160186.45 508860.0 -1.0 5266
5268 0 344173.56 160277.28 508800.0 -1.0 5267
5269 0 344157.53 160223.86 508740.0 -1.0 5268
5270 0 344200.28 160234.55 508680.0 -1.0 5269
5271 0 344120.12 160213.17 508560.0 -1.0 5270
5272 0 343607.22 159908.62 508500.0 -1.0 5271
5273 0 344077.4 160111.66 508440.0 -1.0 5272
5274 0 344056.03 160111.66 508320.0 -1.0 5273
5275 0 344098.75 160149.06 508260.0 -1.0 5274
5276 0 344082.75 160106.31 508200.0 -1.0 5275
5277 0 343788.88 159930.0 508140.0 -1.0 5276
5278 0 344072.06 160031.52 508080.0 -1.0 5277
5279 0 343484.34 159545.31 508020.0 -1.0 5278
5280 0 343991.9 159930.0 507960.0 -1.0 5279
5281 0 343911.75 159876.56 507900.0 -1.0 5280
5282 0 343949.16 159930.0 507840.0 -1.0 5281
5283 0 343981.22 159908.62 507780.0 -1.0 5282
5284 0 343981.22 159908.62 507720.0 -1.0 5283
5285 0 344056.03 159956.72 507660.0 -1.0 5284
5286 0 343847.66 159892.6 507600.0 -1.0 5285
5287 0 343746.12 159753.69 507540.0 -1.0 5286
5288 0 343633.94 159769.72 507480.0 -1.0 5287
5289 0 343698.03 159668.2 507420.0 -1.0 5288
5290 0 343911.75 159962.06 507360.0 -1.0 5289
5291 0 343521.72 159598.73 507300.0 -1.0 5290
5292 0 343404.2 159406.39 507240.0 -1.0 5291
5293 0 343585.84 159481.2 507180.0 -1.0 5292
5294 0 343570.44 159462.11 507120.0 -1.0 5293
5295 0 344306.22 150859.08 524880.0 -1.0 4997
5296 0 344306.22 150859.08 524820.0 -1.0 5295
5297 0 344306.22 150859.08 524760.0 -1.0 5296
5298 0 344248.97 150859.08 524700.0 -1.0 5297
5299 0 344145.88 150893.44 524640.0 -1.0 5298
5300 0 344168.78 150881.98 524580.0 -1.0 5299
5301 0 344042.8 150847.62 524520.0 -1.0 5300
5302 0 344077.16 150881.98 524460.0 -1.0 5301
5303 0 344042.8 150870.53 524400.0 -1.0 5302
5304 0 344100.06 150985.06 524340.0 -1.0 5303
5305 0 344111.53 150939.25 524280.0 -1.0 5304
5306 0 344054.25 151076.69 524220.0 -1.0 5305
5307 0 344054.25 151030.88 524160.0 -1.0 5306
5308 0 344042.8 151065.23 524100.0 -1.0 5307
5309 0 343939.72 151053.78 524040.0 -1.0 5308
5310 5 343871.0 151065.23 523980.0 -1.0 5309
5311 0 343583.7 151092.0 523980.0 -1.0 5310
5312 0 343962.62 151042.33 523920.0 -1.0 5310
5313 0 343951.2 151111.05 523860.0 -1.0 5312
5314 0 343939.72 151179.77 523800.0 -1.0 5313
5315 0 344012.4 151241.39 523740.0 -1.0 5314
5316 6 344018.97 151201.94 523680.0 -1.0 5315
5317 0 343537.66 151059.12 523920.0 -1.0 5311
5318 6 343524.5 151118.31 523860.0 -1.0 5317
5319 0 345228.16 156038.58 523680.0 -1.0 5018
5320 0 345221.6 156012.27 523620.0 -1.0 5319
5321 0 345201.84 155999.11 523560.0 -1.0 5320
5322 0 345182.12 156222.75 523500.0 -1.0 5321
5323 6 345149.12 156291.58 523440.0 -1.0 5322
5324 0 345938.6 158406.61 523800.0 -1.0 5023
5325 0 345997.7 158475.44 523860.0 -1.0 5324
5326 0 343563.84 159481.84 507060.0 -1.0 5294
5327 0 343609.9 159462.11 507000.0 -1.0 5326
5328 0 343537.56 159495.0 506940.0 -1.0 5327
5329 0 343504.66 159527.89 506880.0 -1.0 5328
5330 0 343524.4 159606.83 506820.0 -1.0 5329
5331 0 343504.66 159646.3 506760.0 -1.0 5330
5332 0 343438.88 159784.44 506640.0 -1.0 5331
5333 0 343438.88 159869.94 506580.0 -1.0 5332
5334 0 343346.78 159968.61 506520.0 -1.0 5333
5335 0 343419.16 160008.08 506460.0 -1.0 5334
5336 0 343406.0 160034.39 506400.0 -1.0 5335
5337 0 343406.0 160054.12 506340.0 -1.0 5336
5338 0 343432.3 160133.06 506280.0 -1.0 5337
5339 0 343438.88 160126.48 506220.0 -1.0 5338
5340 0 343438.88 160165.95 506160.0 -1.0 5339
5341 0 343478.34 160277.78 506100.0 -1.0 5340
5342 0 343478.34 160284.36 506040.0 -1.0 5341
5343 0 343511.25 160376.44 505980.0 -1.0 5342
5344 0 343504.66 160376.44 505860.0 -1.0 5343
5345 0 343504.66 160376.44 505740.0 -1.0 5344
5346 0 343491.5 160435.64 505680.0 -1.0 5345
5347 0 343399.4 160481.69 505620.0 -1.0 5346
5348 0 343478.34 160442.22 505560.0 -1.0 5347
5349 0 343484.94 160494.84 505500.0 -1.0 5348
5350 0 343530.97 160501.42 505440.0 -1.0 5349
5351 0 343517.8 160534.31 505380.0 -1.0 5350
5352 0 343544.12 160501.42 505320.0 -1.0 5351
5353 0 343577.0 160494.84 505260.0 -1.0 5352
5354 0 343590.16 160475.11 505200.0 -1.0 5353
5355 0 343583.6 160455.38 505140.0 -1.0 5354
5356 0 343458.62 160448.8 505080.0 -1.0 5355
5357 0 343373.1 160343.55 505020.0 -1.0 5356
5358 0 343248.12 160356.7 504960.0 -1.0 5357
5359 0 343070.53 160133.06 504900.0 -1.0 5358
5360 0 342952.12 160021.23 504840.0 -1.0 5359
5361 0 342925.8 159988.34 504780.0 -1.0 5360
5362 0 342925.8 159988.34 504720.0 -1.0 5361
5363 0 342860.03 159968.61 504660.0 -1.0 5362
5364 0 342860.03 159962.03 504600.0 -1.0 5363
5365 0 342833.72 159863.36 504540.0 -1.0 5364
5366 0 342833.72 159804.17 504480.0 -1.0 5365
5367 0 342846.88 159718.66 504420.0 -1.0 5366
5368 0 342938.97 159573.94 504360.0 -1.0 5367
5369 0 342938.97 159475.27 504300.0 -1.0 5368
5370 0 342919.22 159429.23 504240.0 -1.0 5369
5371 0 342938.97 159337.14 504180.0 -1.0 5370
5372 0 342938.97 159277.94 504120.0 -1.0 5371
5373 0 342925.8 159185.84 504060.0 -1.0 5372
5374 0 342879.75 159205.58 504000.0 -1.0 5373
5375 0 342846.88 159185.84 503940.0 -1.0 5374
5376 0 342840.28 159199.0 503880.0 -1.0 5375
5377 0 342807.4 159251.62 503820.0 -1.0 5376
5378 0 342800.8 159304.25 503760.0 -1.0 5377
5379 6 342721.88 159264.78 503700.0 -1.0 5378
5380 0 346083.2 158488.6 523920.0 -1.0 5325
5381 0 346352.88 158666.19 523920.0 -1.0 5380
5382 0 346444.97 158876.69 523920.0 -1.0 5381
5383 0 346477.88 158975.36 523980.0 -1.0 5382
5384 0 346425.25 158935.89 524040.0 -1.0 5383
5385 0 346438.4 158962.2 524100.0 -1.0 5384
5386 0 346444.97 158929.31 524160.0 -1.0 5385
5387 0 346444.97 158922.73 524220.0 -1.0 5386
5388 0 346412.1 158850.38 524280.0 -1.0 5387
5389 6 346418.66 158876.69 524340.0 -1.0 5388
5390 0 348154.56 153735.98 527700.0 -1.0 4986
5391 0 348241.38 153753.34 527760.0 -1.0 5390
5392 0 348363.28 153928.66 527820.0 -1.0 5391
5393 0 348494.84 154007.6 527880.0 -1.0 5392
5394 0 348363.28 153849.72 527940.0 -1.0 5393
5395 0 348402.75 154112.84 528000.0 -1.0 5394
5396 0 348487.56 154110.45 528060.0 -1.0 5395
5397 0 348481.7 154112.84 528120.0 -1.0 5396
5398 0 348679.03 154244.39 528180.0 -1.0 5397
5399 0 348942.12 154468.05 528240.0 -1.0 5398
5400 0 349284.2 154757.47 528300.0 -1.0 5399
5401 0 349323.66 155073.2 528360.0 -1.0 5400
5402 0 349389.44 155178.45 528420.0 -1.0 5401
5403 0 349468.38 155125.83 528480.0 -1.0 5402
5404 0 349468.38 155125.83 528540.0 -1.0 5403
5405 0 349468.38 155125.83 528600.0 -1.0 5404
5406 5 349560.47 155191.61 528660.0 -1.0 5405
5407 0 349432.94 155506.05 528660.0 -1.0 5406
5408 0 349823.53 155228.3 528720.0 -1.0 5406
5409 0 349415.6 155827.19 528660.0 -1.0 5407
5410 6 349441.62 155792.47 528600.0 -1.0 5409
5411 0 349962.4 155297.73 528780.0 -1.0 5408
5412 0 349910.3 155289.05 528840.0 -1.0 5411
5413 0 349962.4 155263.02 528900.0 -1.0 5412
5414 0 349910.3 155280.38 528960.0 -1.0 5413
5415 0 349962.4 155271.69 529020.0 -1.0 5414
5416 0 350049.2 155280.38 529080.0 -1.0 5415
5417 0 350170.72 155367.17 529140.0 -1.0 5416
5418 0 350266.2 155401.89 529200.0 -1.0 5417
5419 0 350266.2 155401.89 529260.0 -1.0 5418
5420 0 350396.38 155497.36 529320.0 -1.0 5419
5421 0 350370.34 155506.05 529380.0 -1.0 5420
5422 5 350422.4 155636.23 529440.0 -1.0 5421
5423 0 350656.75 155679.62 529440.0 -1.0 5422
5424 0 350292.22 155861.9 529440.0 -1.0 5422
5425 0 350405.06 156009.45 529500.0 -1.0 5424
5426 0 350433.34 156123.36 529560.0 -1.0 5425
5427 0 350804.3 155705.67 529500.0 -1.0 5423
5428 0 350899.78 155749.06 529560.0 -1.0 5427
5429 0 350969.22 155775.11 529620.0 -1.0 5428
5430 0 351029.97 155766.42 529680.0 -1.0 5429
5431 0 351168.84 155827.19 529740.0 -1.0 5430
5432 0 351186.22 155844.55 529800.0 -1.0 5431
5433 0 351333.78 155766.42 529860.0 -1.0 5432
5434 0 351481.3 155766.42 529920.0 -1.0 5433
5435 0 351646.22 155861.9 529980.0 -1.0 5434
5436 0 351646.22 155861.9 530040.0 -1.0 5435
5437 0 351837.2 155792.47 530100.0 -1.0 5436
5438 0 351915.3 155749.06 530160.0 -1.0 5437
5439 0 352010.78 155757.75 530220.0 -1.0 5438
5440 0 352071.53 155749.06 530280.0 -1.0 5439
5441 0 352271.16 155775.11 530340.0 -1.0 5440
5442 0 352366.62 155809.83 530400.0 -1.0 5441
5443 0 352462.12 155809.83 530460.0 -1.0 5442
5444 0 352574.94 155879.27 530520.0 -1.0 5443
5445 0 352644.38 155931.34 530580.0 -1.0 5444
5446 0 352652.12 155939.8 530640.0 -1.0 5445
5447 0 352757.22 156087.56 530700.0 -1.0 5446
5448 0 352826.66 155974.73 530760.0 -1.0 5447
5449 5 352930.8 155940.02 530820.0 -1.0 5448
5450 0 352739.84 156287.2 530880.0 -1.0 5449
5451 0 353251.94 155723.03 530880.0 -1.0 5449
5452 0 353399.5 155653.6 530940.0 -1.0 5451
5453 6 352731.2 156669.1 530940.0 -1.0 5450
5454 0 353442.9 155575.47 531000.0 -1.0 5452
5455 0 353477.62 155540.75 531060.0 -1.0 5454
5456 0 353599.12 155532.08 531120.0 -1.0 5455
5457 0 353529.7 155480.0 531180.0 -1.0 5456
5458 0 353564.4 155514.72 531240.0 -1.0 5457
5459 0 353599.12 155480.0 531300.0 -1.0 5458
5460 0 353599.12 155480.0 531360.0 -1.0 5459
5461 0 353599.12 155323.77 531420.0 -1.0 5460
5462 0 353729.3 155341.12 531480.0 -1.0 5461
5463 0 353764.03 155375.84 531540.0 -1.0 5462
5464 0 353833.47 155375.84 531600.0 -1.0 5463
5465 0 353885.56 155393.2 531660.0 -1.0 5464
5466 0 353902.9 155384.53 531720.0 -1.0 5465
5467 0 353989.72 155315.1 531780.0 -1.0 5466
5468 0 353989.72 155315.1 531840.0 -1.0 5467
5469 0 354024.44 155332.45 531900.0 -1.0 5468
5470 0 354024.44 155271.69 531960.0 -1.0 5469
5471 0 354024.44 155289.05 532020.0 -1.0 5470
5472 0 354024.44 155289.05 532080.0 -1.0 5471
5473 0 354067.84 155289.05 532140.0 -1.0 5472
5474 0 354154.62 155332.45 532200.0 -1.0 5473
5475 0 354093.88 155297.73 532260.0 -1.0 5474
5476 0 354093.88 155297.73 532320.0 -1.0 5475
5477 0 354093.88 155297.73 532380.0 -1.0 5476
5478 0 354093.88 155306.4 532440.0 -1.0 5477
5479 0 354172.0 155297.73 532500.0 -1.0 5478
5480 0 354128.6 155349.81 532560.0 -1.0 5479
5481 0 354128.6 155332.45 532620.0 -1.0 5480
5482 5 354128.6 155297.73 532680.0 -1.0 5481
5483 0 354579.94 155714.34 532680.0 -1.0 5482
5484 5 353790.1 154499.2 532680.0 -1.0 5482
5485 0 353769.97 154368.19 532620.0 -1.0 5484
5486 0 353769.97 154276.12 532740.0 -1.0 5484
5487 0 354684.1 155766.42 532740.0 -1.0 5483
5488 0 354757.44 155909.1 532800.0 -1.0 5487
5489 0 354779.56 155931.34 532860.0 -1.0 5488
5490 0 354840.3 156070.22 532920.0 -1.0 5489
5491 0 354853.1 155990.95 532980.0 -1.0 5490
5492 0 354957.44 156248.73 533040.0 -1.0 5491
5493 0 354969.72 156346.92 533100.0 -1.0 5492
5494 0 355000.4 156408.3 533160.0 -1.0 5493
5495 0 355000.4 156408.3 533220.0 -1.0 5494
5496 0 354994.28 156420.58 533280.0 -1.0 5495
5497 0 354982.0 156488.1 533340.0 -1.0 5496
5498 0 354902.22 156635.39 533400.0 -1.0 5497
5499 0 354497.16 157077.28 533400.0 -1.0 5498
5500 0 354509.4 157052.73 533460.0 -1.0 5499
5501 0 354552.38 157144.78 533520.0 -1.0 5500
5502 0 354564.66 157175.47 533580.0 -1.0 5501
5503 0 354509.4 157163.2 533640.0 -1.0 5502
5504 0 354509.4 157163.2 533700.0 -1.0 5503
5505 0 354509.4 157163.2 533760.0 -1.0 5504
5506 0 354484.88 157267.53 533820.0 -1.0 5505
5507 0 354576.94 157997.89 533880.0 -1.0 5506
5508 0 354669.0 158574.8 533940.0 -1.0 5507
5509 0 354951.3 159961.84 533940.0 -1.0 5508
5510 0 354939.03 161895.12 533940.0 -1.0 5509
5511 0 354975.84 162073.11 534000.0 -1.0 5510
5512 0 355000.4 161968.77 534060.0 -1.0 5511
5513 0 354871.53 162030.14 534120.0 -1.0 5512
5514 0 354877.66 162030.14 534180.0 -1.0 5513
5515 0 354730.38 162533.4 534240.0 -1.0 5514
5516 0 354736.5 162944.61 534300.0 -1.0 5515
5517 0 354767.2 163122.6 534360.0 -1.0 5516
5518 0 354754.9 163791.58 534300.0 -1.0 5517
5519 0 354785.6 164098.44 534240.0 -1.0 5518
5520 0 354644.44 164208.92 534180.0 -1.0 5519
5521 0 354693.53 164436.0 534120.0 -1.0 5520
5522 0 354613.75 165000.64 534120.0 -1.0 5521
5523 0 354521.7 164994.5 534180.0 -1.0 5522
5524 0 354515.56 165111.11 534240.0 -1.0 5523
5525 0 354515.56 165301.38 534300.0 -1.0 5524
5526 0 354484.88 165313.64 534360.0 -1.0 5525
5527 0 354478.72 165332.06 534420.0 -1.0 5526
5528 0 354484.88 165344.33 534480.0 -1.0 5527
5529 0 354380.53 165595.97 534540.0 -1.0 5528
5530 0 354337.56 165669.61 534600.0 -1.0 5529
5531 0 354227.1 166111.5 534600.0 -1.0 5530
5532 0 353993.88 166375.4 534600.0 -1.0 5531
5533 0 353717.7 166688.42 534660.0 -1.0 5532
5534 0 353490.62 166768.2 534600.0 -1.0 5533
5535 0 353509.03 166897.1 534540.0 -1.0 5534
5536 0 353533.56 166933.9 534480.0 -1.0 5535
5537 0 353509.03 167099.62 534420.0 -1.0 5536
5538 0 353484.47 167167.12 534360.0 -1.0 5537
5539 0 353521.3 167314.42 534300.0 -1.0 5538
5540 0 353582.66 167332.84 534240.0 -1.0 5539
5541 0 353576.53 167455.6 534180.0 -1.0 5540
5542 0 353558.12 167627.44 534120.0 -1.0 5541
5543 0 353472.2 167639.7 534060.0 -1.0 5542
5544 0 353588.8 167737.9 534000.0 -1.0 5543
5545 0 353674.72 167946.58 533940.0 -1.0 5544
5546 0 353582.66 168044.78 533880.0 -1.0 5545
5547 0 353527.44 168198.22 533820.0 -1.0 5546
5548 0 353521.3 168333.23 533760.0 -1.0 5547
5549 0 353545.84 168449.84 533700.0 -1.0 5548
5550 0 353478.34 168425.3 533640.0 -1.0 5549
5551 0 353312.62 168658.52 533580.0 -1.0 5550
5552 0 353146.9 168756.72 533520.0 -1.0 5551
5553 6 353146.9 168768.98 533460.0 -1.0 5552
5554 0 353763.8 154374.33 532560.0 -1.0 5485
5555 0 353684.03 154269.98 532500.0 -1.0 5554
5556 0 353665.62 154184.06 532440.0 -1.0 5555
5557 0 353585.84 154147.23 532380.0 -1.0 5556
5558 0 353585.84 154147.23 532320.0 -1.0 5557
5559 6 353585.84 154147.23 532260.0 -1.0 5558
5560 0 353690.2 154233.17 532800.0 -1.0 5486
5561 0 353628.8 154073.6 532860.0 -1.0 5560
5562 0 353604.25 154079.73 532920.0 -1.0 5561
5563 0 353610.4 153938.56 532980.0 -1.0 5562
5564 0 353622.66 153901.75 533040.0 -1.0 5563
5565 0 353549.03 153815.83 533100.0 -1.0 5564
5566 0 353585.84 153754.45 533160.0 -1.0 5565
5567 0 353475.38 153668.53 533220.0 -1.0 5566
5568 0 353420.12 153515.1 533280.0 -1.0 5567
5569 0 353334.22 153453.72 533340.0 -1.0 5568
5570 0 353260.56 153429.17 533400.0 -1.0 5569
5571 0 353186.9 153232.77 533460.0 -1.0 5570
5572 0 353150.1 153091.61 533520.0 -1.0 5571
5573 0 353131.7 153036.38 533580.0 -1.0 5572
5574 0 353143.94 152907.48 533640.0 -1.0 5573
5575 0 353033.47 152895.22 533700.0 -1.0 5574
5576 0 353002.78 152778.61 533760.0 -1.0 5575
5577 0 353008.94 152741.78 533820.0 -1.0 5576
5578 0 353051.88 152606.77 533880.0 -1.0 5577
5579 0 352990.53 152576.08 533940.0 -1.0 5578
5580 0 353027.34 152545.39 534000.0 -1.0 5579
5581 0 352959.84 152447.19 534060.0 -1.0 5580
5582 0 353002.78 152453.33 534120.0 -1.0 5581
5583 0 352910.72 152336.72 534180.0 -1.0 5582
5584 0 352849.34 152306.03 534240.0 -1.0 5583
5585 0 352849.34 152164.86 534300.0 -1.0 5584
5586 0 352794.12 152023.7 534360.0 -1.0 5585
5587 0 352720.47 151907.1 534420.0 -1.0 5586
5588 0 352671.38 151808.9 534480.0 -1.0 5587
5589 0 352610.0 151778.22 534540.0 -1.0 5588
5590 0 352677.5 151649.33 534600.0 -1.0 5589
5591 0 352665.25 151594.1 534660.0 -1.0 5590
5592 0 352708.2 151526.58 534720.0 -1.0 5591
5593 0 352689.78 151483.62 534780.0 -1.0 5592
5594 0 352812.53 151459.06 534840.0 -1.0 5593
5595 0 352738.88 151422.25 534900.0 -1.0 5594
5596 0 352738.88 151422.25 534960.0 -1.0 5595
5597 0 352597.72 151293.36 535020.0 -1.0 5596
5598 0 352714.34 151268.81 535080.0 -1.0 5597
5599 0 352714.34 151268.81 535140.0 -1.0 5598
5600 0 352677.5 151127.66 535200.0 -1.0 5599
5601 0 352634.56 151041.72 535260.0 -1.0 5600
5602 0 352646.8 151060.14 535320.0 -1.0 5601
5603 0 352652.97 150955.8 535380.0 -1.0 5602
5604 0 352554.75 150974.22 535440.0 -1.0 5603
5605 0 352585.44 150955.8 535500.0 -1.0 5604
5606 0 352591.6 150931.25 535560.0 -1.0 5605
5607 0 352591.6 150931.25 535620.0 -1.0 5606
5608 0 352622.28 150968.08 535680.0 -1.0 5607
5609 0 352622.28 150968.08 535740.0 -1.0 5608
5610 0 352616.12 150857.61 535800.0 -1.0 5609
5611 0 352659.1 150851.47 535860.0 -1.0 5610
5612 0 352659.1 150851.47 535920.0 -1.0 5611
5613 0 352659.1 150851.47 535980.0 -1.0 5612
5614 0 352671.38 150839.19 536040.0 -1.0 5613
5615 0 352683.66 150826.92 536100.0 -1.0 5614
5616 0 352683.66 150741.0 536160.0 -1.0 5615
5617 0 352634.56 150648.94 536220.0 -1.0 5616
5618 0 352597.72 150581.42 536280.0 -1.0 5617
5619 0 352579.3 150483.22 536340.0 -1.0 5618
5620 5 352665.25 150397.3 536400.0 -1.0 5619
5621 0 352434.97 150384.53 536400.0 -1.0 5620
5622 0 352745.03 150292.97 536460.0 -1.0 5620
5623 0 352781.84 150219.31 536520.0 -1.0 5622
5624 0 352861.62 150108.84 536580.0 -1.0 5623
5625 0 352941.4 150114.98 536640.0 -1.0 5624
5626 0 352953.7 150035.2 536700.0 -1.0 5625
5627 0 353088.72 149955.4 536760.0 -1.0 5626
5628 0 353150.1 149906.31 536820.0 -1.0 5627
5629 0 353150.1 149906.31 536880.0 -1.0 5628
5630 0 353150.1 149906.31 536940.0 -1.0 5629
5631 0 353156.22 149875.62 537000.0 -1.0 5630
5632 0 353174.62 149838.8 537060.0 -1.0 5631
5633 0 353162.38 149820.39 537120.0 -1.0 5632
5634 0 353217.6 149826.53 537180.0 -1.0 5633
5635 0 353236.0 149765.16 537240.0 -1.0 5634
5636 0 353352.62 149783.56 537300.0 -1.0 5635
5637 0 353389.44 149648.55 537360.0 -1.0 5636
5638 0 353487.66 149666.95 537420.0 -1.0 5637
5639 0 353487.66 149660.81 537480.0 -1.0 5638
5640 0 353506.06 149654.67 537540.0 -1.0 5639
5641 0 353481.5 149593.3 537600.0 -1.0 5640
5642 0 353475.38 149581.03 537660.0 -1.0 5641
5643 0 353420.12 149495.11 537720.0 -1.0 5642
5644 0 353389.44 149525.8 537780.0 -1.0 5643
5645 0 353364.9 149439.88 537840.0 -1.0 5644
5646 0 353352.62 149372.36 537900.0 -1.0 5645
5647 0 353358.75 149323.27 537960.0 -1.0 5646
5648 0 353334.22 149310.98 538020.0 -1.0 5647
5649 0 353315.8 149268.02 538080.0 -1.0 5648
5650 0 353328.06 149206.66 538140.0 -1.0 5649
5651 0 353272.84 149151.4 538200.0 -1.0 5650
5652 0 353205.3 149090.03 538260.0 -1.0 5651
5653 0 353137.8 148893.64 538320.0 -1.0 5652
5654 0 353082.56 148672.7 538380.0 -1.0 5653
5655 0 353107.12 148556.1 538440.0 -1.0 5654
5656 0 353070.3 148457.89 538500.0 -1.0 5655
5657 0 353143.94 148384.23 538560.0 -1.0 5656
5658 0 353223.75 148095.78 538560.0 -1.0 5657
5659 0 353426.28 147868.7 538560.0 -1.0 5658
5660 0 353604.25 147690.72 538620.0 -1.0 5659
5661 0 353604.25 147629.34 538680.0 -1.0 5660
5662 0 353604.25 147629.34 538740.0 -1.0 5661
5663 0 353665.62 147561.83 538800.0 -1.0 5662
5664 0 353659.5 147580.25 538860.0 -1.0 5663
5665 0 353647.22 147574.11 538920.0 -1.0 5664
5666 0 353659.5 147537.28 538980.0 -1.0 5665
5667 6 353659.5 147463.62 539040.0 -1.0 5666
5668 0 350448.44 156674.95 529560.0 -1.0 5426
5669 0 350380.44 156667.39 529620.0 -1.0 5668
5670 0 350402.94 156678.12 529680.0 -1.0 5669
5671 0 350440.88 156750.52 529740.0 -1.0 5670
5672 0 350524.0 156712.73 529800.0 -1.0 5671
5673 0 350478.66 156773.17 529860.0 -1.0 5672
5674 0 350463.56 156818.52 529920.0 -1.0 5673
5675 0 350516.44 156909.19 529980.0 -1.0 5674
5676 0 350486.22 156992.3 530040.0 -1.0 5675
5677 0 350539.12 157196.31 530100.0 -1.0 5676
5678 0 350501.34 157581.67 530160.0 -1.0 5677
5679 0 350546.7 157717.67 530220.0 -1.0 5678
5680 0 350607.12 157778.12 530280.0 -1.0 5679
5681 0 350675.12 157891.47 530340.0 -1.0 5680
5682 0 350773.34 157989.69 530400.0 -1.0 5681
5683 0 350826.25 158087.92 530460.0 -1.0 5682
5684 0 350826.25 158087.92 530520.0 -1.0 5683
5685 0 350856.47 158171.03 530580.0 -1.0 5684
5686 0 350833.8 158178.6 530640.0 -1.0 5685
5687 0 350879.12 158420.39 530700.0 -1.0 5686
5688 0 350962.25 158556.39 530760.0 -1.0 5687
5689 0 350962.25 158556.39 530820.0 -1.0 5688
5690 0 351052.94 158533.73 530880.0 -1.0 5689
5691 0 351105.8 158533.73 530940.0 -1.0 5690
5692 0 351128.5 158359.94 531000.0 -1.0 5691
5693 0 350969.8 158488.39 531060.0 -1.0 5692
5694 0 351075.6 158495.95 531120.0 -1.0 5693
5695 6 350939.6 158435.5 531180.0 -1.0 5694
5696 0 347352.53 157476.03 528000.0 -1.0 4993
5697 0 347363.22 157454.66 528060.0 -1.0 5696
5698 0 347299.12 157433.28 528120.0 -1.0 5697
5699 0 347416.66 157614.94 528180.0 -1.0 5698
5700 5 347416.66 157935.52 528240.0 -1.0 5699
5701 0 347480.78 158373.62 528300.0 -1.0 5700
5702 0 347556.06 158574.22 528240.0 -1.0 5700
5703 0 347459.4 158501.86 528360.0 -1.0 5701
5704 0 347491.47 158565.98 528420.0 -1.0 5703
5705 0 347512.8 158608.72 528480.0 -1.0 5704
5706 0 347470.1 158587.34 528540.0 -1.0 5705
5707 0 347405.97 158704.89 528600.0 -1.0 5706
5708 0 347427.34 158715.58 528660.0 -1.0 5707
5709 0 347309.78 158747.64 528720.0 -1.0 5708
5710 0 347341.84 158875.86 528780.0 -1.0 5709
5711 0 347309.78 158886.55 528840.0 -1.0 5710
5712 0 347288.44 158961.36 528900.0 -1.0 5711
5713 0 347373.9 158972.03 528960.0 -1.0 5712
5714 0 347438.03 159046.84 529020.0 -1.0 5713
5715 0 347448.72 159153.7 529080.0 -1.0 5714
5716 0 347448.72 159153.7 529140.0 -1.0 5715
5717 0 347415.78 159209.44 529200.0 -1.0 5716
5718 0 347430.9 159307.66 529260.0 -1.0 5717
5719 0 347393.12 159421.0 529320.0 -1.0 5718
5720 0 347370.47 159587.23 529380.0 -1.0 5719
5721 0 347400.7 159761.02 529440.0 -1.0 5720
5722 0 347430.9 159942.36 529500.0 -1.0 5721
5723 0 347430.9 160040.6 529560.0 -1.0 5722
5724 0 347408.25 160002.81 529620.0 -1.0 5723
5725 0 347468.7 160138.83 529680.0 -1.0 5724
5726 0 347430.9 160176.61 529740.0 -1.0 5725
5727 0 347453.56 160214.38 529800.0 -1.0 5726
5728 0 347498.9 160320.17 529860.0 -1.0 5727
5729 0 347559.34 160622.4 529920.0 -1.0 5728
5730 0 347536.7 160728.19 529980.0 -1.0 5729
5731 0 347483.8 160818.86 530040.0 -1.0 5730
5732 0 347498.9 160932.2 530100.0 -1.0 5731
5733 0 347483.8 161000.2 530160.0 -1.0 5732
5734 0 347483.8 161075.77 530220.0 -1.0 5733
5735 0 347551.8 161121.11 530280.0 -1.0 5734
5736 0 347551.8 161257.11 530340.0 -1.0 5735
5737 0 347521.6 161272.22 530400.0 -1.0 5736
5738 0 347650.03 161378.0 530460.0 -1.0 5737
5739 0 347702.94 161529.12 530520.0 -1.0 5738
5740 0 347740.7 161619.8 530580.0 -1.0 5739
5741 0 347725.6 161672.69 530640.0 -1.0 5740
5742 0 347748.25 161778.47 530700.0 -1.0 5741
5743 0 347778.47 161786.03 530760.0 -1.0 5742
5744 0 347793.6 161876.7 530820.0 -1.0 5743
5745 0 347778.47 162027.83 530880.0 -1.0 5744
5746 0 347725.6 162103.38 530940.0 -1.0 5745
5747 0 347778.47 162133.61 531000.0 -1.0 5746
5748 0 347702.94 162224.28 531060.0 -1.0 5747
5749 0 347778.47 162299.84 531120.0 -1.0 5748
5750 0 347816.25 162277.17 531180.0 -1.0 5749
5751 0 347831.38 162360.28 531240.0 -1.0 5750
5752 0 347808.72 162450.95 531300.0 -1.0 5751
5753 0 347808.72 162450.95 531360.0 -1.0 5752
5754 0 347808.72 162450.95 531420.0 -1.0 5753
5755 0 347665.16 162511.4 531480.0 -1.0 5754
5756 0 347695.38 162564.3 531540.0 -1.0 5755
5757 0 347695.38 162564.3 531600.0 -1.0 5756
5758 0 347695.38 162571.86 531660.0 -1.0 5757
5759 0 347657.6 162571.86 531720.0 -1.0 5758
5760 0 347650.03 162586.97 531780.0 -1.0 5759
5761 0 347642.47 162647.42 531840.0 -1.0 5760
5762 0 347642.47 162647.42 531900.0 -1.0 5761
5763 0 347642.47 162647.42 531960.0 -1.0 5762
5764 0 347657.6 162707.86 532020.0 -1.0 5763
5765 0 347650.03 162677.64 532080.0 -1.0 5764
5766 0 347650.03 162685.19 532140.0 -1.0 5765
5767 0 347559.34 162677.64 532200.0 -1.0 5766
5768 0 347423.34 162662.53 532260.0 -1.0 5767
5769 0 347279.78 162647.42 532320.0 -1.0 5768
5770 0 347279.78 162647.42 532380.0 -1.0 5769
5771 0 347302.47 162647.42 532440.0 -1.0 5770
5772 0 347098.44 162632.3 532500.0 -1.0 5771
5773 0 347098.44 162624.75 532560.0 -1.0 5772
5774 6 347083.34 162617.19 532620.0 -1.0 5773
5775 0 337252.66 135670.05 528480.0 -1.0 33
5776 0 337364.28 135372.36 528420.0 -1.0 5775
5777 0 337359.3 135248.19 528360.0 -1.0 5776
5778 0 337565.44 135248.19 528300.0 -1.0 5777
5779 0 337588.34 135156.56 528240.0 -1.0 5778
5780 0 337611.25 135156.56 528180.0 -1.0 5779
5781 0 337611.25 135156.56 528120.0 -1.0 5780
5782 0 337760.16 135133.66 528060.0 -1.0 5781
5783 0 337920.5 135202.38 528000.0 -1.0 5782
5784 0 338057.9 135122.2 527940.0 -1.0 5783
5785 0 338264.06 135213.83 527880.0 -1.0 5784
5786 0 338264.06 135213.83 527820.0 -1.0 5785
5787 0 338264.06 135064.94 527760.0 -1.0 5786
5788 0 338390.06 135122.2 527700.0 -1.0 5787
5789 0 338458.78 135133.66 527640.0 -1.0 5788
5790 0 338527.5 135145.11 527580.0 -1.0 5789
5791 0 338653.47 135225.28 527520.0 -1.0 5790
5792 0 338676.38 135282.55 527460.0 -1.0 5791
5793 0 338836.72 135225.28 527340.0 -1.0 5792
5794 0 338951.25 135248.19 527280.0 -1.0 5793
5795 0 339008.5 135225.28 527220.0 -1.0 5794
5796 5 339352.1 135477.25 527160.0 -1.0 5795
5797 0 340004.88 135030.6 527160.0 -1.0 5796
5798 0 339226.1 135511.61 527100.0 -1.0 5796
5799 0 340291.22 135076.39 527100.0 -1.0 5797
5800 0 339260.47 135591.77 527040.0 -1.0 5798
5801 0 339338.97 135707.02 526980.0 -1.0 5800
5802 0 341070.0 134881.7 527040.0 -1.0 5799
5803 0 341505.2 134687.0 526980.0 -1.0 5802
5804 0 341711.34 134675.55 526920.0 -1.0 5803
5805 0 341768.62 134526.67 526860.0 -1.0 5804
5806 0 341860.25 134492.31 526800.0 -1.0 5805
5807 0 342272.53 134331.97 526740.0 -1.0 5806
5808 5 342696.28 134274.7 526680.0 -1.0 5807
5809 0 342306.9 134389.23 526620.0 -1.0 5808
5810 0 343463.62 134171.62 526620.0 -1.0 5808
5811 0 344230.97 133724.97 526560.0 -1.0 5810
5812 0 344471.47 133587.53 526500.0 -1.0 5811
5813 0 342409.97 134320.52 526560.0 -1.0 5809
5814 0 342387.06 134205.98 526500.0 -1.0 5813
5815 0 342249.0 133888.77 526440.0 -1.0 5814
5816 0 344505.8 133564.64 526440.0 -1.0 5812
5817 0 344677.62 133553.19 526380.0 -1.0 5816
5818 0 344906.66 133495.92 526320.0 -1.0 5817
5819 0 344941.03 133450.11 526260.0 -1.0 5818
5820 0 344986.84 133392.84 526200.0 -1.0 5819
5821 0 346029.03 132923.28 526140.0 -1.0 5820
5822 0 346189.38 132808.75 526080.0 -1.0 5821
5823 0 346452.78 132705.67 526020.0 -1.0 5822
5824 0 346681.84 132671.31 525960.0 -1.0 5823
5825 0 346842.2 132602.6 525900.0 -1.0 5824
5826 0 347724.06 132396.45 525840.0 -1.0 5825
5827 0 348468.47 132178.84 525840.0 -1.0 5826
5828 0 348743.34 132110.14 525780.0 -1.0 5827
5829 0 348754.8 132224.66 525720.0 -1.0 5828
5830 0 348823.5 132201.75 525660.0 -1.0 5829
5831 0 349018.22 132110.14 525540.0 -1.0 5830
5832 0 349315.97 132201.75 525480.0 -1.0 5831
5833 0 349980.25 132144.48 525420.0 -1.0 5832
5834 0 350197.84 132178.84 525360.0 -1.0 5833
5835 0 350770.47 132007.06 525300.0 -1.0 5834
5836 0 351709.62 131858.17 525300.0 -1.0 5835
5837 0 352396.78 131503.14 525300.0 -1.0 5836
5838 0 353106.84 131365.7 525300.0 -1.0 5837
5839 0 353278.62 131251.17 525360.0 -1.0 5838
5840 0 353324.44 131022.12 525420.0 -1.0 5839
5841 0 353496.25 130941.95 525480.0 -1.0 5840
5842 0 353702.38 130609.82 525540.0 -1.0 5841
5843 0 353931.44 130380.766 525660.0 -1.0 5842
5844 5 354652.97 130323.5 525660.0 -1.0 5843
5845 0 354767.5 130300.59 525720.0 -1.0 5844
5846 0 354836.22 130403.67 525540.0 -1.0 5844
5847 0 354767.5 130300.59 525780.0 -1.0 5845
5848 0 354767.5 130392.22 525840.0 -1.0 5847
5849 0 354639.97 130241.55 525900.0 -1.0 5848
5850 0 354882.03 130426.58 525480.0 -1.0 5846
5851 0 354882.03 130403.67 525420.0 -1.0 5850
5852 0 354973.66 130460.94 525360.0 -1.0 5851
5853 0 355053.8 130518.2 525300.0 -1.0 5852
5854 0 355134.0 130598.37 525240.0 -1.0 5853
5855 0 355225.6 130667.086 525180.0 -1.0 5854
5856 0 355328.7 130747.26 525120.0 -1.0 5855
5857 0 355306.7 130754.125 525060.0 -1.0 5856
5858 0 355362.5 130800.64 525000.0 -1.0 5857
5859 0 355418.3 130828.55 524940.0 -1.0 5858
5860 0 355557.84 130902.96 524880.0 -1.0 5859
5861 0 355595.06 130912.266 524820.0 -1.0 5860
5862 0 355697.4 130986.69 524760.0 -1.0 5861
5863 0 355716.0 130977.38 524700.0 -1.0 5862
5864 5 355864.84 131089.02 524640.0 -1.0 5863
5865 0 356246.25 131321.58 524640.0 -1.0 5864
5866 0 356041.6 131126.22 524580.0 -1.0 5864
5867 0 356683.47 131582.05 524700.0 -1.0 5865
5868 0 356720.7 131609.95 524760.0 -1.0 5867
5869 6 356729.97 131600.66 524820.0 -1.0 5868
5870 0 356041.6 131163.44 524520.0 -1.0 5866
5871 0 356106.72 131275.06 524460.0 -1.0 5870
5872 0 356199.72 131358.78 524400.0 -1.0 5871
5873 0 356218.34 131368.1 524340.0 -1.0 5872
5874 0 356292.75 131349.48 524280.0 -1.0 5873
5875 0 356488.12 131228.55 524220.0 -1.0 5874
5876 0 356655.56 131135.53 524160.0 -1.0 5875
5877 0 356711.38 131005.29 524100.0 -1.0 5876
5878 0 356767.2 130958.78 524040.0 -1.0 5877
5879 0 356776.5 130856.45 523980.0 -1.0 5878
5880 0 356739.28 130837.84 523920.0 -1.0 5879
5881 0 356804.4 130837.84 523860.0 -1.0 5880
5882 0 356804.4 130744.82 523800.0 -1.0 5881
5883 0 356906.72 130847.15 523740.0 -1.0 5882
5884 0 356916.03 130791.336 523680.0 -1.0 5883
5885 0 356943.94 130754.125 523620.0 -1.0 5884
5886 5 356916.03 130670.4 523560.0 -1.0 5885
5887 0 356897.44 130456.445 523560.0 -1.0 5886
5888 0 356971.84 130968.086 523500.0 -1.0 5886
5889 0 356897.44 130502.95 523500.0 -1.0 5887
5890 0 356874.12 130497.91 523440.0 -1.0 5889
5891 0 356990.44 130865.76 523440.0 -1.0 5888
5892 6 356990.44 130930.875 523380.0 -1.0 5891
5893 0 356939.25 130460.695 523380.0 -1.0 5890
5894 0 356985.78 130432.79 523320.0 -1.0 5893
5895 0 357004.38 130451.39 523260.0 -1.0 5894
5896 0 357032.28 130404.875 523200.0 -1.0 5895
5897 0 357162.53 130386.27 523140.0 -1.0 5896
5898 0 357302.06 130321.16 523080.0 -1.0 5897
5899 0 357410.9 130326.2 523020.0 -1.0 5898
5900 0 357426.03 130280.87 522960.0 -1.0 5899
5901 0 357448.7 130235.53 522900.0 -1.0 5900
5902 0 357494.03 130197.75 522840.0 -1.0 5901
5903 0 357652.72 130084.41 522780.0 -1.0 5902
5904 0 357660.28 130061.74 522720.0 -1.0 5903
5905 0 357660.28 130061.74 522660.0 -1.0 5904
5906 0 357758.5 129986.18 522600.0 -1.0 5905
5907 0 357796.28 129955.96 522540.0 -1.0 5906
5908 0 358015.4 129963.516 522480.0 -1.0 5907
5909 0 358060.75 129940.84 522420.0 -1.0 5908
5910 0 358075.84 129925.734 522360.0 -1.0 5909
5911 0 358158.97 129963.516 522300.0 -1.0 5910
5912 0 358242.1 129857.73 522240.0 -1.0 5911
5913 0 358257.2 129850.17 522180.0 -1.0 5912
5914 0 358325.2 129759.5 522120.0 -1.0 5913
5915 0 358370.53 129600.83 522060.0 -1.0 5914
5916 0 358430.97 129510.16 522000.0 -1.0 5915
5917 0 358461.2 129419.484 521940.0 -1.0 5916
5918 0 358559.44 129374.15 521880.0 -1.0 5917
5919 0 358604.78 129389.26 521820.0 -1.0 5918
5920 0 358771.0 129343.92 521760.0 -1.0 5919
5921 0 358808.78 129260.805 521700.0 -1.0 5920
5922 6 358823.9 129223.02 521640.0 -1.0 5921
5923 0 354692.06 130250.23 525960.0 -1.0 5849
5924 5 355126.03 130059.27 526020.0 -1.0 5923
5925 0 355117.34 130067.95 526080.0 -1.0 5924
5926 0 355646.8 130085.31 526020.0 -1.0 5924
5927 0 356106.8 130232.87 525960.0 -1.0 5926
5928 0 355329.97 129993.91 526140.0 -1.0 5925
5929 0 356263.06 130163.43 525900.0 -1.0 5927
5930 0 356401.94 130276.266 525840.0 -1.0 5929
5931 0 356445.34 130215.51 525780.0 -1.0 5930
5932 0 356705.72 130345.695 525660.0 -1.0 5931
5933 0 357018.2 130510.61 525540.0 -1.0 5932
5934 0 357209.12 130649.484 525480.0 -1.0 5933
5935 0 357981.62 130875.16 525420.0 -1.0 5934
5936 5 358710.7 130857.8 525420.0 -1.0 5935
5937 0 359127.3 130493.25 525420.0 -1.0 5936
5938 0 358823.53 130996.664 525480.0 -1.0 5936
5939 0 358884.28 130935.91 525540.0 -1.0 5938
5940 6 358750.06 130931.77 525660.0 -1.0 5939
5941 0 359101.28 130432.49 525360.0 -1.0 5937
5942 0 359092.6 130172.11 525300.0 -1.0 5941
5943 5 359613.38 129651.336 525300.0 -1.0 5942
5944 0 359726.22 129538.5 525360.0 -1.0 5943
5945 0 359726.22 129495.1 525240.0 -1.0 5943
5946 0 359674.12 129547.18 525180.0 -1.0 5945
5947 0 359678.1 129820.25 525120.0 -1.0 5946
5948 0 359743.56 129373.586 525420.0 -1.0 5944
5949 0 359795.66 129278.11 525480.0 -1.0 5948
5950 0 359856.4 129000.37 525540.0 -1.0 5949
5951 0 360160.2 128453.555 525540.0 -1.0 5950
5952 6 360212.25 128210.52 525660.0 -1.0 5951
5953 0 359608.66 129785.53 525060.0 -1.0 5947
5954 6 359599.97 129802.89 525000.0 -1.0 5953
5955 0 355347.34 129985.23 526200.0 -1.0 5928
5956 0 355321.28 130019.945 526260.0 -1.0 5955
5957 0 355243.2 130089.375 526320.0 -1.0 5956
5958 0 355182.4 130098.055 526380.0 -1.0 5957
5959 0 355060.9 130124.09 526440.0 -1.0 5958
5960 0 355000.16 130115.414 526500.0 -1.0 5959
5961 0 354974.1 130115.414 526560.0 -1.0 5960
5962 0 354904.66 130167.49 526620.0 -1.0 5961
5963 0 354896.0 130184.85 526680.0 -1.0 5962
5964 6 354869.94 130150.13 526740.0 -1.0 5963
5965 6 342370.53 133949.52 526380.0 -1.0 5815
5966 0 339347.66 135819.84 526920.0 -1.0 5801
5967 0 339260.88 135880.6 526860.0 -1.0 5966
5968 0 339373.7 136019.47 526800.0 -1.0 5967
5969 0 339503.9 136201.75 526740.0 -1.0 5968
5970 0 339547.28 136279.86 526680.0 -1.0 5969
5971 0 339616.72 136470.81 526620.0 -1.0 5970
5972 0 339903.16 137017.62 526620.0 -1.0 5971
5973 0 340007.3 137034.98 526560.0 -1.0 5972
5974 0 340068.06 137104.42 526500.0 -1.0 5973
5975 0 340319.78 137547.08 526440.0 -1.0 5974
5976 0 340528.1 137824.83 526380.0 -1.0 5975
5977 0 340640.9 138007.1 526320.0 -1.0 5976
5978 0 340805.8 138336.92 526260.0 -1.0 5977
5979 0 340988.1 138640.7 526200.0 -1.0 5978
5980 0 341179.06 138762.22 526140.0 -1.0 5979
5981 0 341291.88 138953.17 526080.0 -1.0 5980
5982 0 341361.3 139074.69 526020.0 -1.0 5981
5983 0 341534.9 139361.11 525960.0 -1.0 5982
5984 0 341751.9 139447.9 525900.0 -1.0 5983
5985 0 341838.7 139508.66 525840.0 -1.0 5984
5986 0 342168.53 140020.75 525660.0 -1.0 5985
5987 0 342376.84 140272.47 525540.0 -1.0 5986
5988 0 342871.56 141088.34 525420.0 -1.0 5987
5989 0 343019.12 141392.12 525360.0 -1.0 5988
5990 0 343027.8 141374.77 525300.0 -1.0 5989
5991 0 343166.66 141704.6 525240.0 -1.0 5990
5992 0 343201.38 141834.78 525180.0 -1.0 5991
5993 0 343453.1 142121.2 525120.0 -1.0 5992
5994 0 343539.9 142312.16 525060.0 -1.0 5993
5995 0 343687.44 142546.52 525000.0 -1.0 5994
5996 0 343800.28 142772.17 524940.0 -1.0 5995
5997 0 343921.78 143075.97 524880.0 -1.0 5996
5998 0 344156.16 143588.06 524820.0 -1.0 5997
5999 0 344425.22 144074.11 524760.0 -1.0 5998
6000 0 344954.66 145185.1 524700.0 -1.0 5999
6001 0 345432.03 146591.19 524700.0 -1.0 6000
6002 0 345432.03 146894.97 524640.0 -1.0 6001
6003 0 345466.75 147337.62 524580.0 -1.0 6002
6004 0 345353.9 147563.3 524520.0 -1.0 6003
6005 0 345458.06 147815.0 524460.0 -1.0 6004
6006 0 345301.84 147893.12 524400.0 -1.0 6005
6007 0 345388.62 148205.6 524340.0 -1.0 6006
6008 0 345379.97 148700.33 524280.0 -1.0 6007
6009 0 345475.44 148865.23 524220.0 -1.0 6008
6010 0 345570.9 149047.5 524160.0 -1.0 6009
6011 0 345623.0 149221.1 524100.0 -1.0 6010
6012 0 345813.94 149967.53 524040.0 -1.0 6011
6013 0 346004.88 150340.77 523980.0 -1.0 6012
6014 0 346126.4 151425.7 523920.0 -1.0 6013
6015 0 346386.78 152085.36 523920.0 -1.0 6014
6016 0 346690.56 152935.95 523860.0 -1.0 6015
6017 0 346723.88 152900.72 523800.0 -1.0 6016
6018 0 346890.22 153422.0 523860.0 -1.0 6017
6019 0 346838.12 153283.14 523920.0 -1.0 6018
6020 0 346864.16 153439.36 523980.0 -1.0 6019
6021 0 346898.88 153604.28 524040.0 -1.0 6020
6022 0 346977.0 153665.03 524100.0 -1.0 6021
6023 0 346968.3 153795.23 524160.0 -1.0 6022
6024 0 346942.28 153977.5 524220.0 -1.0 6023
6025 0 346985.7 154081.66 524280.0 -1.0 6024
6026 0 347107.2 154281.28 524340.0 -1.0 6025
6027 0 347089.84 154289.97 524400.0 -1.0 6026
6028 0 347141.9 154394.12 524460.0 -1.0 6027
6029 0 347133.22 154645.83 524520.0 -1.0 6028
6030 0 347237.38 154784.7 524580.0 -1.0 6029
6031 0 347306.8 155045.1 524640.0 -1.0 6030
6032 0 347471.75 155583.22 524700.0 -1.0 6031
6033 0 347610.6 156051.92 524700.0 -1.0 6032
6034 0 347584.56 156147.39 524760.0 -1.0 6033
6035 0 347844.97 156572.69 524820.0 -1.0 6034
6036 0 347844.97 156650.81 524880.0 -1.0 6035
6037 0 347853.62 156685.53 524940.0 -1.0 6036
6038 0 347879.7 156676.84 525000.0 -1.0 6037
6039 0 347931.75 156772.33 525060.0 -1.0 6038
6040 0 348061.94 156876.47 525120.0 -1.0 6039
6041 0 348088.0 156911.19 525180.0 -1.0 6040
6042 0 348252.9 156971.95 525240.0 -1.0 6041
6043 0 348487.25 157214.98 525300.0 -1.0 6042
6044 0 348686.88 157510.08 525360.0 -1.0 6043
6045 0 348799.72 157588.2 525420.0 -1.0 6044
6046 0 349008.03 158126.33 525420.0 -1.0 6045
6047 0 349060.1 158195.77 525480.0 -1.0 6046
6048 0 349065.8 158320.38 525540.0 -1.0 6047
6049 0 348999.34 158412.77 525480.0 -1.0 6048
6050 0 348947.25 158386.72 525420.0 -1.0 6049
6051 0 348903.88 158525.6 525360.0 -1.0 6050
6052 0 348851.78 158655.78 525300.0 -1.0 6051
6053 0 348825.75 158768.62 525240.0 -1.0 6052
6054 0 348799.72 158812.02 525180.0 -1.0 6053
6055 0 348808.38 158916.17 525120.0 -1.0 6054
6056 0 348765.0 158933.53 525060.0 -1.0 6055
6057 0 348782.34 158968.25 525000.0 -1.0 6056
6058 0 348704.25 158968.25 524940.0 -1.0 6057
6059 0 348782.34 159046.38 524880.0 -1.0 6058
6060 0 348704.25 159002.97 524820.0 -1.0 6059
6061 0 348712.9 159029.02 524760.0 -1.0 6060
6062 0 348678.2 159063.72 524700.0 -1.0 6061
6063 0 348548.0 159141.84 524640.0 -1.0 6062
6064 0 348192.12 159089.77 524580.0 -1.0 6063
6065 0 348235.53 159020.33 524520.0 -1.0 6064
6066 0 348166.1 159029.02 524460.0 -1.0 6065
6067 0 348148.75 158985.61 524400.0 -1.0 6066
6068 0 348218.2 159141.84 524340.0 -1.0 6067
6069 0 348200.8 159141.84 524280.0 -1.0 6068
6070 0 348079.3 159298.08 524220.0 -1.0 6069
6071 0 348096.66 159289.39 524160.0 -1.0 6070
6072 0 348131.38 159263.36 524100.0 -1.0 6071
6073 0 348096.66 159219.95 524040.0 -1.0 6072
6074 0 348035.9 159228.64 523980.0 -1.0 6073
6075 0 348027.22 159037.69 523920.0 -1.0 6074
6076 0 347905.72 159124.48 523860.0 -1.0 6075
6077 0 348035.9 159081.08 523800.0 -1.0 6076
6078 0 348079.3 159219.95 523740.0 -1.0 6077
6079 0 348061.94 159072.4 523680.0 -1.0 6078
6080 0 348061.94 158968.25 523620.0 -1.0 6079
6081 0 348061.94 158968.25 523560.0 -1.0 6080
6082 0 348079.3 159046.38 523500.0 -1.0 6081
6083 0 348061.94 158916.17 523440.0 -1.0 6082
6084 0 348053.28 158950.89 523380.0 -1.0 6083
6085 0 348035.9 158872.78 523320.0 -1.0 6084
6086 0 347940.44 158820.7 523260.0 -1.0 6085
6087 0 348027.22 158829.38 523200.0 -1.0 6086
6088 0 347949.12 158716.55 523140.0 -1.0 6087
6089 0 347931.75 158629.75 523080.0 -1.0 6088
6090 0 347931.75 158638.42 523020.0 -1.0 6089
6091 0 347931.75 158638.42 522960.0 -1.0 6090
6092 0 347905.72 158603.7 522900.0 -1.0 6091
6093 0 347897.03 158595.03 522840.0 -1.0 6092
6094 0 347844.97 158542.95 522780.0 -1.0 6093
6095 0 347862.3 158560.31 522720.0 -1.0 6094
6096 0 347862.3 158560.31 522660.0 -1.0 6095
6097 0 347732.12 158395.4 522600.0 -1.0 6096
6098 0 347732.12 158395.4 522540.0 -1.0 6097
6099 0 347732.12 158247.84 522480.0 -1.0 6098
6100 0 347714.75 158352.0 522420.0 -1.0 6099
6101 0 347723.44 158230.48 522360.0 -1.0 6100
6102 0 347723.44 158230.48 522300.0 -1.0 6101
6103 0 347723.44 158230.48 522240.0 -1.0 6102
6104 0 347706.1 158126.33 522180.0 -1.0 6103
6105 0 347706.1 158126.33 522120.0 -1.0 6104
6106 0 347688.72 158039.53 522060.0 -1.0 6105
6107 0 347654.0 157987.45 522000.0 -1.0 6106
6108 0 347688.72 157987.45 521940.0 -1.0 6107
6109 0 347688.72 157918.02 521880.0 -1.0 6108
6110 0 347680.03 157813.88 521820.0 -1.0 6109
6111 0 347627.97 157857.27 521760.0 -1.0 6110
6112 0 347558.53 157848.6 521700.0 -1.0 6111
6113 0 347506.47 157787.83 521640.0 -1.0 6112
6114 0 347532.5 157735.75 521580.0 -1.0 6113
6115 0 347445.7 157779.16 521520.0 -1.0 6114
6116 0 347428.34 157692.36 521460.0 -1.0 6115
6117 0 347437.03 157718.39 521400.0 -1.0 6116
6118 0 347376.25 157675.0 521340.0 -1.0 6117
6119 0 347376.25 157605.56 521280.0 -1.0 6118
6120 0 347350.22 157622.92 521160.0 -1.0 6119
6121 0 347384.94 157570.84 521100.0 -1.0 6120
6122 0 347384.94 157570.84 521040.0 -1.0 6121
6123 0 347341.53 157475.36 520980.0 -1.0 6122
6124 0 347341.53 157475.36 520920.0 -1.0 6123
6125 0 347341.53 157345.17 520860.0 -1.0 6124
6126 0 347272.1 157327.81 520800.0 -1.0 6125
6127 0 347289.47 157241.02 520740.0 -1.0 6126
6128 0 347306.8 157171.58 520680.0 -1.0 6127
6129 0 347298.16 157076.11 520620.0 -1.0 6128
6130 0 347263.44 157050.06 520560.0 -1.0 6129
6131 0 347185.3 156954.6 520500.0 -1.0 6130
6132 0 347211.34 156720.25 520380.0 -1.0 6131
6133 0 347237.38 156754.97 520320.0 -1.0 6132
6134 0 347263.44 156841.75 520260.0 -1.0 6133
6135 0 347176.62 156763.64 520200.0 -1.0 6134
6136 0 347220.03 156728.92 520140.0 -1.0 6135
6137 0 347167.94 156685.53 520080.0 -1.0 6136
6138 0 347246.06 156685.53 520020.0 -1.0 6137
6139 0 347298.16 156598.73 519960.0 -1.0 6138
6140 0 347220.03 156572.69 519900.0 -1.0 6139
6141 0 347211.34 156555.33 519840.0 -1.0 6140
6142 0 347159.28 156442.5 519780.0 -1.0 6141
6143 0 347159.28 156442.5 519720.0 -1.0 6142
6144 0 347133.22 156407.78 519660.0 -1.0 6143
6145 0 347115.88 156407.78 519540.0 -1.0 6144
6146 0 346977.0 156338.34 519480.0 -1.0 6145
6147 0 346985.7 156338.34 519420.0 -1.0 6146
6148 0 347081.16 156425.14 519360.0 -1.0 6147
6149 0 347445.7 156711.56 519300.0 -1.0 6148
6150 0 347532.5 156781.0 519240.0 -1.0 6149
6151 0 347567.22 156772.33 519180.0 -1.0 6150
6152 0 347671.38 156737.61 519120.0 -1.0 6151
6153 0 347758.16 156781.0 519060.0 -1.0 6152
6154 0 347853.62 156728.92 519000.0 -1.0 6153
6155 0 347818.9 156781.0 518940.0 -1.0 6154
6156 0 347871.0 156754.97 518880.0 -1.0 6155
6157 0 347897.03 156781.0 518820.0 -1.0 6156
6158 0 347957.78 156746.28 518760.0 -1.0 6157
6159 0 348035.9 156772.33 518700.0 -1.0 6158
6160 0 348009.88 156833.08 518640.0 -1.0 6159
6161 0 348035.9 156807.03 518580.0 -1.0 6160
6162 0 348079.3 156807.03 518520.0 -1.0 6161
6163 0 348044.6 156763.64 518460.0 -1.0 6162
6164 0 348053.28 156824.39 518400.0 -1.0 6163
6165 0 348079.3 156807.03 518340.0 -1.0 6164
6166 0 348096.66 156824.39 518280.0 -1.0 6165
6167 0 348235.53 156798.36 518220.0 -1.0 6166
6168 0 348218.2 156815.72 518160.0 -1.0 6167
6169 0 348244.22 156763.64 518100.0 -1.0 6168
6170 0 348218.2 156789.67 518040.0 -1.0 6169
6171 0 348287.62 156781.0 517980.0 -1.0 6170
6172 0 348287.62 156754.97 517920.0 -1.0 6171
6173 0 348304.97 156642.12 517860.0 -1.0 6172
6174 0 348296.28 156624.77 517800.0 -1.0 6173
6175 0 348348.38 156581.38 517740.0 -1.0 6174
6176 0 348331.0 156529.3 517680.0 -1.0 6175
6177 0 348339.7 156503.25 517620.0 -1.0 6176
6178 0 348331.0 156485.89 517560.0 -1.0 6177
6179 0 348313.66 156459.86 517500.0 -1.0 6178
6180 0 348331.0 156268.9 517440.0 -1.0 6179
6181 0 348313.66 156225.5 517380.0 -1.0 6180
6182 0 348174.78 156190.8 517320.0 -1.0 6181
6183 0 348018.56 156164.75 517260.0 -1.0 6182
6184 0 348053.28 155887.0 517200.0 -1.0 6183
6185 0 347975.16 155808.89 517140.0 -1.0 6184
6186 0 348044.6 155782.84 517080.0 -1.0 6185
6187 0 348053.28 155800.2 517020.0 -1.0 6186
6188 0 348061.94 155869.64 516960.0 -1.0 6187
6189 0 348079.3 155860.97 516900.0 -1.0 6188
6190 0 348079.3 155860.97 516840.0 -1.0 6189
6191 0 348122.72 155643.97 516780.0 -1.0 6190
6192 0 348061.94 155661.33 516720.0 -1.0 6191
6193 0 348209.5 155722.1 516660.0 -1.0 6192
6194 0 348088.0 155643.97 516600.0 -1.0 6193
6195 0 348070.62 155600.58 516540.0 -1.0 6194
6196 0 348018.56 155591.9 516480.0 -1.0 6195
6197 0 347914.4 155496.42 516420.0 -1.0 6196
6198 0 347949.12 155453.03 516360.0 -1.0 6197
6199 0 347949.12 155505.11 516300.0 -1.0 6198
6200 0 347969.9 155438.9 516240.0 -1.0 6199
6201 0 347957.78 155409.62 516180.0 -1.0 6200
6202 0 347957.78 155435.67 516120.0 -1.0 6201
6203 0 347957.78 155435.67 516060.0 -1.0 6202
6204 0 348001.2 155305.47 516000.0 -1.0 6203
6205 0 348070.62 155279.44 515940.0 -1.0 6204
6206 0 348070.62 155279.44 515880.0 -1.0 6205
6207 0 347844.97 155175.28 515820.0 -1.0 6206
6208 0 348140.06 155270.75 515760.0 -1.0 6207
6209 0 347697.4 155036.4 515700.0 -1.0 6208
6210 0 348044.6 155123.2 515640.0 -1.0 6209
6211 0 348122.72 155140.56 515580.0 -1.0 6210
6212 0 348157.4 155149.23 515520.0 -1.0 6211
6213 0 347957.78 154958.3 515460.0 -1.0 6212
6214 0 348070.62 154966.97 515400.0 -1.0 6213
6215 0 348122.72 154949.61 515340.0 -1.0 6214
6216 0 348088.0 154914.89 515280.0 -1.0 6215
6217 0 348061.94 154949.61 515220.0 -1.0 6216
6218 0 348165.44 154841.6 515160.0 -1.0 6217
6219 0 348122.72 154828.1 515100.0 -1.0 6218
6220 0 348200.8 154697.9 515040.0 -1.0 6219
6221 0 348131.38 154654.5 514980.0 -1.0 6220
6222 0 348096.66 154654.5 514920.0 -1.0 6221
6223 0 348096.66 154602.42 514860.0 -1.0 6222
6224 0 348001.2 154559.03 514800.0 -1.0 6223
6225 0 348009.88 154524.31 514740.0 -1.0 6224
6226 0 347940.44 154411.48 514680.0 -1.0 6225
6227 0 347949.12 154394.12 514620.0 -1.0 6226
6228 0 347923.06 154350.72 514560.0 -1.0 6227
6229 0 347792.88 154298.64 514500.0 -1.0 6228
6230 0 347792.88 154342.05 514440.0 -1.0 6229
6231 0 347792.88 154220.53 514380.0 -1.0 6230
6232 0 347723.44 154159.77 514320.0 -1.0 6231
6233 0 347732.12 154116.38 514260.0 -1.0 6232
6234 0 347723.44 154072.97 514200.0 -1.0 6233
6235 0 347749.47 154046.94 514140.0 -1.0 6234
6236 0 347818.9 153916.75 514080.0 -1.0 6235
6237 0 347792.88 154020.89 514020.0 -1.0 6236
6238 0 347827.6 154003.53 513960.0 -1.0 6237
6239 0 347879.7 153942.78 513900.0 -1.0 6238
6240 0 347844.97 153864.67 513840.0 -1.0 6239
6241 0 347844.97 153795.23 513780.0 -1.0 6240
6242 0 347840.94 153706.9 513780.0 -1.0 6241
6243 6 352126.47 149180.64 531720.0 -1.0 6244
6244 0 352158.2 149189.45 531660.0 -1.0 6245
6245 0 352105.3 149185.92 531600.0 -1.0 6246
6246 0 352122.94 149217.66 531540.0 -1.0 6247
6247 0 352080.66 149178.88 531480.0 -1.0 6248
6248 0 352087.7 149196.5 531420.0 -1.0 6249
6249 0 352094.75 149214.12 531360.0 -1.0 6250
6250 0 352080.66 149337.5 531300.0 -1.0 6251
6251 0 352003.1 149337.5 531240.0 -1.0 6252
6252 0 351999.56 149351.61 531180.0 -1.0 6253
6253 0 351992.53 149439.73 531120.0 -1.0 6254
6254 0 351844.47 149439.73 531060.0 -1.0 6255
6255 0 351819.78 149422.11 531000.0 -1.0 6256
6256 0 351791.6 149429.16 530940.0 -1.0 6257
6257 0 351728.16 149439.73 530880.0 -1.0 6258
6258 0 351692.9 149503.17 530820.0 -1.0 6259
6259 0 351675.28 149552.53 530760.0 -1.0 6260
6260 0 351671.75 149598.36 530700.0 -1.0 6261
6261 0 351647.06 149654.75 530640.0 -1.0 6262
6262 0 351601.25 149725.25 530580.0 -1.0 6263
6263 0 351594.2 149753.45 530520.0 -1.0 6264
6264 0 351594.2 149764.03 530460.0 -1.0 6265
6265 0 351566.0 149813.38 530400.0 -1.0 6266
6266 0 351551.9 149845.11 530340.0 -1.0 6267
6267 0 351537.78 149883.88 530280.0 -1.0 6268
6268 0 351477.88 149919.12 530220.0 -1.0 6269
6269 0 351453.2 149957.9 530160.0 -1.0 6270
6270 0 351449.66 150056.61 530100.0 -1.0 6271
6271 0 351481.4 150155.3 530040.0 -1.0 6272
6272 0 351467.28 150204.66 529980.0 -1.0 6273
6273 0 351467.28 150204.66 529920.0 -1.0 6274
6274 0 351421.47 150246.95 529860.0 -1.0 6275
6275 0 351354.5 150268.11 529800.0 -1.0 6276
6276 0 351347.44 150275.16 529740.0 -1.0 6277
6277 0 351372.12 150349.17 529680.0 -1.0 6278
6278 0 351298.1 150380.9 529620.0 -1.0 6279
6279 0 350987.9 150479.61 529560.0 -1.0 6280
6280 0 350839.84 150588.88 529500.0 -1.0 6281
6281 0 350695.3 150620.61 529440.0 -1.0 6282
6282 0 350579.0 150669.95 529380.0 -1.0 6283
6283 0 350533.16 150698.16 529320.0 -1.0 6284
6284 0 350448.56 150765.12 529260.0 -1.0 6285
6285 0 350353.4 150867.36 529200.0 -1.0 6286
6286 0 350240.6 150959.0 529140.0 -1.0 6287
6287 0 350152.47 151029.5 529080.0 -1.0 6288
6288 0 350071.4 151107.05 529020.0 -1.0 6289
6289 0 350036.16 151142.3 528960.0 -1.0 6290
6290 0 350011.47 151251.58 528900.0 -1.0 6291
6291 0 349923.34 151297.4 528840.0 -1.0 6292
6292 0 349740.03 151360.86 528780.0 -1.0 6293
6293 0 349616.66 151417.25 528720.0 -1.0 6294
6294 0 349563.78 151438.4 528660.0 -1.0 6295
6295 0 349489.78 151463.08 528600.0 -1.0 6296
6296 0 349440.4 151593.5 528540.0 -1.0 6297
6297 0 349317.03 151801.48 528480.0 -1.0 6299
6298 0 349602.56 152027.08 528300.0 -1.0 6299
6299 5 349320.56 151857.88 528420.0 -1.0 6303
6300 0 349764.72 152231.53 528360.0 -1.0 6298
6301 0 349930.4 152347.86 528300.0 -1.0 6300
6302 6 350011.47 152721.5 528300.0 -1.0 6301
6303 0 349243.03 151907.23 528360.0 -1.0 6304
6304 0 349077.34 151974.2 528300.0 -1.0 6305
6305 0 348883.47 152016.5 528240.0 -1.0 6306
6306 0 348753.03 152012.98 528180.0 -1.0 6307
6307 0 348650.8 152030.61 528120.0 -1.0 6308
6308 0 348506.28 151981.25 528060.0 -1.0 6309
6309 0 348241.9 151921.33 528000.0 -1.0 6310
6310 0 348083.28 151833.2 527940.0 -1.0 6311
6311 0 347991.66 151822.62 527880.0 -1.0 6312
6312 0 347825.97 151752.12 527820.0 -1.0 6313
6313 0 347625.03 151660.48 527760.0 -1.0 6314
6314 0 347487.56 151607.61 527700.0 -1.0 6315
6315 0 347420.6 151593.5 527640.0 -1.0 6316
6316 0 347374.78 151727.45 527580.0 -1.0 4981
6317 0 348731.28 160713.34 526680.0 -1.0 6405
6318 0 346829.25 151415.66 510900.0 -1.0 6348
6319 0 348212.6 159401.5 527940.0 -1.0 6424
6320 0 351385.62 150291.44 537180.0 -1.0 6436
6321 6 347067.2 149020.42 509280.0 -1.0 6322
6322 0 347033.72 149043.33 509340.0 -1.0 6323
6323 0 347023.12 149127.94 509400.0 -1.0 6324
6324 0 347030.2 149254.83 509460.0 -1.0 6325
6325 0 347002.0 149268.94 509520.0 -1.0 6326
6326 0 347002.0 149272.45 509580.0 -1.0 6327
6327 0 347037.25 149543.88 509640.0 -1.0 6328
6328 0 347044.28 149684.88 509700.0 -1.0 6329
6329 0 347030.2 149741.28 509760.0 -1.0 6330
6330 0 346991.4 149977.45 509820.0 -1.0 6331
6331 0 346987.88 150037.38 509880.0 -1.0 6332
6332 0 346963.22 150188.95 509940.0 -1.0 6333
6333 0 346945.6 150333.48 510000.0 -1.0 6334
6334 0 346942.06 150389.88 510060.0 -1.0 6335
6335 0 346868.03 150439.23 510120.0 -1.0 6336
6336 0 346970.25 150467.44 510180.0 -1.0 6337
6337 0 346931.5 150594.33 510240.0 -1.0 6338
6338 0 346825.75 150587.28 510300.0 -1.0 6339
6339 0 346853.94 150685.98 510360.0 -1.0 6340
6340 0 347079.53 150890.44 510420.0 -1.0 6341
6341 0 346804.6 150767.06 510480.0 -1.0 6342
6342 0 346765.8 150834.03 510540.0 -1.0 6343
6343 0 346720.0 150929.2 510600.0 -1.0 6344
6344 0 346730.56 150999.7 510660.0 -1.0 6345
6345 0 346765.8 151144.23 510720.0 -1.0 6346
6346 0 346727.03 151249.98 510780.0 -1.0 6347
6347 0 346868.03 151426.23 510840.0 -1.0 6318
6348 0 346957.0 151500.92 510960.0 -1.0 6349
6349 0 346906.8 151531.98 511020.0 -1.0 6350
6350 0 347040.75 151669.45 511080.0 -1.0 6351
6351 0 347083.06 151743.48 511140.0 -1.0 6352
6352 0 347083.06 151764.62 511200.0 -1.0 6354
6353 0 347083.06 151962.03 511380.0 -1.0 6355
6354 0 347114.78 151821.03 511260.0 -1.0 6355
6355 5 347146.5 151983.19 511320.0 -1.0 6356
6356 0 347202.9 152307.48 511320.0 -1.0 6357
6357 0 347583.62 152444.95 511320.0 -1.0 6362
6358 0 347128.88 152103.03 511440.0 -1.0 6353
6359 0 347037.25 152113.61 511500.0 -1.0 6358
6360 0 347107.75 152184.11 511560.0 -1.0 6359
6361 6 347076.0 152110.08 511620.0 -1.0 6360
6362 0 347837.4 152667.03 511320.0 -1.0 6363
6363 0 347946.7 152741.06 511380.0 -1.0 6364
6364 0 347996.03 152786.88 511440.0 -1.0 6365
6365 0 348024.25 152793.94 511500.0 -1.0 6366
6366 0 348168.75 152818.61 511560.0 -1.0 6367
6367 0 348207.53 152762.2 511620.0 -1.0 6368
6368 0 348211.06 152808.03 511680.0 -1.0 6369
6369 0 348193.44 152797.45 511740.0 -1.0 6370
6370 0 348161.72 152793.94 511800.0 -1.0 6371
6371 0 348119.4 152825.66 511860.0 -1.0 6372
6372 0 348140.56 152892.62 511920.0 -1.0 6373
6373 0 348137.03 152963.12 511980.0 -1.0 6374
6374 0 348154.66 153001.9 512040.0 -1.0 6375
6375 0 348130.0 152984.28 512100.0 -1.0 6376
6376 0 348094.75 152966.66 512160.0 -1.0 6377
6377 0 348101.78 153023.06 512220.0 -1.0 6378
6378 0 348105.3 153023.06 512280.0 -1.0 6379
6379 0 348151.12 153051.25 512340.0 -1.0 6380
6380 0 348108.84 153079.45 512400.0 -1.0 6381
6381 0 348105.3 153164.06 512460.0 -1.0 6382
6382 0 348112.38 153223.98 512520.0 -1.0 6383
6383 0 347714.03 153128.81 512580.0 -1.0 6384
6384 0 348031.28 153245.12 512640.0 -1.0 6385
6385 0 348045.38 153308.58 512700.0 -1.0 6386
6386 0 348013.66 153347.36 512760.0 -1.0 6387
6387 0 347696.4 153276.86 512820.0 -1.0 6388
6388 0 348010.12 153361.45 512880.0 -1.0 6389
6389 0 347989.0 153372.03 512940.0 -1.0 6390
6390 0 347967.84 153424.9 513000.0 -1.0 6391
6391 0 347943.16 153491.88 513060.0 -1.0 6392
6392 0 347960.78 153502.45 513120.0 -1.0 6393
6393 0 347974.88 153495.4 513180.0 -1.0 6394
6394 0 347974.88 153495.4 513240.0 -1.0 6395
6395 0 347946.7 153583.53 513300.0 -1.0 6396
6396 0 347890.28 153643.45 513360.0 -1.0 6397
6397 0 347897.34 153689.28 513420.0 -1.0 6398
6398 0 347897.34 153689.28 513480.0 -1.0 6399
6399 0 347893.8 153675.19 513540.0 -1.0 6400
6400 0 347876.2 153756.25 513660.0 -1.0 6401
6401 0 347855.03 153713.95 513720.0 -1.0 6242
6402 0 277917.53 99598.875 225660.0 -1.0 4980
6403 0 277988.03 99563.625 225600.0 -1.0 6402
6404 6 277959.8 99605.92 225480.0 -1.0 6403
6405 0 348801.53 160510.53 526740.0 -1.0 6406
6406 0 348784.1 160539.11 526800.0 -1.0 6407
6407 0 348656.2 160398.75 526860.0 -1.0 6408
6408 0 348678.1 160464.03 526920.0 -1.0 6409
6409 0 348715.47 160476.44 526980.0 -1.0 6410
6410 0 348647.97 160451.56 527040.0 -1.0 6411
6411 0 348567.94 160458.95 527100.0 -1.0 6412
6412 0 348536.8 160469.45 527160.0 -1.0 6413
6413 0 348566.25 160377.22 527220.0 -1.0 6414
6414 0 348617.78 160306.42 527280.0 -1.0 6415
6415 0 348540.62 160243.62 527340.0 -1.0 6416
6416 0 348483.8 160099.33 527460.0 -1.0 6417
6417 0 348296.22 160133.75 527520.0 -1.0 6418
6418 0 348272.66 159964.39 527580.0 -1.0 6419
6419 0 348133.44 159713.05 527640.0 -1.0 6420
6420 0 348206.5 159700.92 527700.0 -1.0 6421
6421 0 348070.97 159674.42 527760.0 -1.0 6422
6422 0 348197.78 159472.19 527820.0 -1.0 6423
6423 0 348314.3 159448.66 527880.0 -1.0 6319
6424 0 348205.5 159631.55 528000.0 -1.0 6425
6425 0 347826.16 159040.9 528060.0 -1.0 6426
6426 0 347752.62 158721.97 528120.0 -1.0 6427
6427 0 347783.25 158719.92 528180.0 -1.0 5702
6428 0 348710.8 160823.78 526620.0 -1.0 6317
6429 6 348740.5 160626.94 526560.0 -1.0 6428
6430 5 351385.62 150291.44 537240.0 -1.0 6320
6431 0 351385.62 150291.44 537300.0 -1.0 6430
6432 0 350866.34 149993.25 537240.0 -1.0 6430
6433 0 351385.62 150291.44 537360.0 -1.0 6431
6434 0 351489.56 150061.06 537420.0 -1.0 6433
6435 6 351459.56 150025.67 537480.0 -1.0 6434
6436 0 351374.2 150290.8 537120.0 -1.0 6437
6437 0 351375.2 150284.45 537060.0 -1.0 6438
6438 0 351375.2 150284.45 537000.0 -1.0 6439
6439 0 351430.1 150313.27 536940.0 -1.0 6440
6440 0 351527.78 150401.83 536880.0 -1.0 6441
6441 0 351587.3 150366.16 536820.0 -1.0 6442
6442 0 351667.8 150407.11 536760.0 -1.0 6443
6443 0 351681.34 150415.45 536700.0 -1.0 6444
6444 0 351816.88 150453.61 536640.0 -1.0 6445
6445 0 351802.8 150438.14 536580.0 -1.0 6446
6446 0 351961.22 150464.95 536520.0 -1.0 6447
6447 0 352082.47 150410.97 536460.0 -1.0 6448
6448 0 352177.66 150440.94 536400.0 -1.0 5621
6449 0 350496.22 149711.25 537240.0 -1.0 6432
6450 0 350422.2 149735.94 537180.0 -1.0 6449
6451 0 350422.2 149735.94 537120.0 -1.0 6450
6452 0 350341.12 149697.16 537060.0 -1.0 6451
6453 0 350263.56 149700.69 537000.0 -1.0 6452
6454 0 350235.38 149580.83 536940.0 -1.0 6453
6455 0 349949.84 149383.44 536880.0 -1.0 6454
6456 0 349763.03 149274.16 536940.0 -1.0 6455
6457 0 349428.16 149178.98 537000.0 -1.0 6456
6458 0 349036.88 148949.86 537000.0 -1.0 6457
6459 0 348994.56 148847.62 537060.0 -1.0 6458
6460 0 348888.8 148868.78 537120.0 -1.0 6459
6461 6 348888.8 148865.25 537180.0 -1.0 6460
