# Supplementary material for: Organization of the gravity-sensing system in zebrafish
Source: Nat Commun. 2022 Aug 27;13:5060. doi: 10.1038/s41467-022-32824-w (PMC9420129; doi:10.1038/s41467-022-32824-w)
Supplement: Supplementary file 11 — Source Data [file 41467_2022_32824_MOESM11_ESM.zip › Reconstruction files/VS_R_17.swc]

# SWC format file
# based on specifications at http://www.neuronland.org/NLMorphologyConverter/MorphologyFormats/SWC/Spec.html
# Created on 2022-04-20 using navis (https://github.com/navis-org/navis)
# Meta: {"id": "71192", "name": "VS_R_17", "units": "1 nanometer"}
# PointNo Label X Y Z Radius Parent
# Labels:
# 0 = undefined, 1 = soma, 5 = fork point, 6 = end point
1 1 332155.2 129279.05 515940.0 2736.0 -1
2 0 307776.0 146389.0 399780.0 -1.0 81
3 0 307695.0 146335.0 399720.0 -1.0 2
4 0 307654.0 146447.0 399660.0 -1.0 3
5 0 307646.0 146355.0 399600.0 -1.0 4
6 0 307683.0 146420.0 399540.0 -1.0 5
7 0 307659.0 146390.0 399480.0 -1.0 6
8 0 307691.0 146376.0 399420.0 -1.0 7
9 0 307661.0 146290.0 399360.0 -1.0 8
10 0 307673.0 146330.0 399300.0 -1.0 9
11 0 307668.0 146327.0 399240.0 -1.0 10
12 0 307681.0 146279.0 399180.0 -1.0 11
13 0 307703.0 146246.0 399120.0 -1.0 12
14 0 307752.0 146262.0 399060.0 -1.0 13
15 0 307680.0 146189.0 399000.0 -1.0 14
16 0 307683.0 146155.0 398940.0 -1.0 15
17 0 307704.0 146228.0 398880.0 -1.0 16
18 0 307707.0 146141.0 398820.0 -1.0 17
19 0 307679.0 146156.0 398760.0 -1.0 18
20 0 307684.0 146109.0 398700.0 -1.0 19
21 0 307731.0 146114.0 398640.0 -1.0 20
22 0 307717.0 146016.0 398580.0 -1.0 21
23 0 307767.0 146004.0 398520.0 -1.0 22
24 0 307757.0 145908.0 398460.0 -1.0 23
25 0 307765.0 145899.0 398400.0 -1.0 24
26 0 307743.0 145869.0 398340.0 -1.0 25
27 0 307680.0 145814.0 398280.0 -1.0 26
28 0 307659.0 145761.0 398220.0 -1.0 27
29 0 307693.0 145798.0 398160.0 -1.0 28
30 0 307677.0 145724.0 398100.0 -1.0 29
31 0 307708.0 145716.0 398040.0 -1.0 30
32 0 307713.0 145721.0 397980.0 -1.0 31
33 0 307727.0 145579.0 397920.0 -1.0 32
34 0 307742.0 145639.0 397860.0 -1.0 33
35 0 307752.0 145461.0 397800.0 -1.0 34
36 0 307706.0 145474.0 397740.0 -1.0 35
37 0 307767.0 145435.0 397680.0 -1.0 36
38 0 307747.0 145324.0 397620.0 -1.0 37
39 0 307814.0 145330.0 397560.0 -1.0 38
40 0 307766.0 145251.0 397500.0 -1.0 39
41 0 307861.0 145299.0 397440.0 -1.0 40
42 0 307877.0 145218.0 397380.0 -1.0 41
43 0 307938.0 145169.0 397320.0 -1.0 42
44 0 307992.0 145184.0 397260.0 -1.0 43
45 0 308014.0 145178.0 397200.0 -1.0 44
46 0 308065.0 145158.0 397140.0 -1.0 45
47 0 308031.0 145141.0 397080.0 -1.0 46
48 0 308037.0 145050.0 397020.0 -1.0 47
49 0 307980.0 145018.0 396960.0 -1.0 48
50 0 308005.0 144980.0 396900.0 -1.0 49
51 0 307980.0 144932.0 396840.0 -1.0 50
52 0 308018.0 144874.0 396720.0 -1.0 51
53 0 308027.0 144849.0 396660.0 -1.0 52
54 0 308010.0 144789.0 396600.0 -1.0 53
55 0 308055.0 144759.0 396540.0 -1.0 54
56 0 308108.0 144803.0 396480.0 -1.0 55
57 0 308143.0 144737.0 396420.0 -1.0 56
58 0 308126.0 144671.0 396360.0 -1.0 57
59 0 308094.0 144540.0 396300.0 -1.0 58
60 0 308127.0 144531.0 396240.0 -1.0 59
61 0 308067.0 144440.0 396180.0 -1.0 60
62 0 308087.0 144387.0 396120.0 -1.0 61
63 0 308117.0 144400.0 396060.0 -1.0 62
64 0 308104.0 144368.0 396000.0 -1.0 63
65 0 308130.0 144344.0 395940.0 -1.0 64
66 0 308086.0 144245.0 395880.0 -1.0 65
67 0 308139.0 144220.0 395820.0 -1.0 66
68 0 308133.0 144156.0 395760.0 -1.0 67
69 0 308149.0 144141.0 395700.0 -1.0 68
70 0 308113.0 144041.0 395640.0 -1.0 69
71 0 308206.0 144050.0 395580.0 -1.0 70
72 0 308204.0 143946.0 395520.0 -1.0 71
73 0 308137.0 143920.0 395460.0 -1.0 72
74 0 308176.0 143881.0 395400.0 -1.0 73
75 0 308175.0 143762.0 395340.0 -1.0 74
76 0 308193.0 143690.0 395280.0 -1.0 75
77 0 308206.0 143707.0 395220.0 -1.0 76
78 0 308165.0 143566.0 395160.0 -1.0 77
79 0 308181.0 143505.0 395100.0 -1.0 78
80 0 308217.84 143512.02 395040.0 -1.0 79
81 0 307672.0 146362.0 399840.0 -1.0 82
82 0 307662.0 146403.0 399900.0 -1.0 83
83 0 307739.0 146441.0 399960.0 -1.0 84
84 0 307610.0 146488.0 400020.0 -1.0 85
85 0 307780.0 146395.0 400080.0 -1.0 86
86 0 307714.0 146428.0 400140.0 -1.0 87
87 0 307662.0 146412.0 400200.0 -1.0 88
88 0 307724.0 146437.0 400260.0 -1.0 89
89 0 307614.0 146432.0 400320.0 -1.0 90
90 0 307707.0 146515.0 400380.0 -1.0 91
91 0 307718.0 146533.0 400440.0 -1.0 92
92 0 307693.0 146489.0 400500.0 -1.0 93
93 0 307677.0 146606.0 400560.0 -1.0 94
94 0 307735.0 146643.0 400620.0 -1.0 95
95 0 307601.0 146688.0 400680.0 -1.0 96
96 0 307695.0 146710.0 400740.0 -1.0 97
97 0 307614.0 146691.0 400800.0 -1.0 98
98 0 307691.0 146808.0 400860.0 -1.0 99
99 0 307606.0 146818.0 400920.0 -1.0 100
100 0 307621.0 146836.0 400980.0 -1.0 101
101 0 307534.0 146887.0 401040.0 -1.0 102
102 0 307608.0 146958.0 401100.0 -1.0 103
103 0 307469.0 146895.0 401160.0 -1.0 104
104 0 307528.0 146937.0 401220.0 -1.0 105
105 0 307483.0 146991.0 401280.0 -1.0 106
106 0 307519.0 147018.0 401340.0 -1.0 107
107 0 307447.0 147101.0 401400.0 -1.0 108
108 0 307479.0 147101.0 401460.0 -1.0 109
109 0 307432.0 147100.0 401520.0 -1.0 110
110 0 307504.0 147189.0 401580.0 -1.0 111
111 0 307409.0 147202.0 401640.0 -1.0 112
112 0 307500.0 147221.0 401700.0 -1.0 113
113 0 307484.0 147316.0 401760.0 -1.0 114
114 0 307451.0 147362.0 401820.0 -1.0 115
115 0 307372.0 147434.0 401880.0 -1.0 116
116 0 307493.0 147459.0 401940.0 -1.0 117
117 0 307460.0 147519.0 402000.0 -1.0 118
118 0 307506.0 147474.0 402060.0 -1.0 119
119 0 307509.0 147556.0 402120.0 -1.0 120
120 0 307339.0 147603.0 402180.0 -1.0 121
121 0 307431.0 147613.0 402240.0 -1.0 122
122 0 307457.0 147699.0 402300.0 -1.0 123
123 0 307397.0 147729.0 402420.0 -1.0 124
124 0 307397.0 147752.0 402480.0 -1.0 125
125 0 307347.0 147806.0 402540.0 -1.0 126
126 0 307280.0 147795.0 402600.0 -1.0 127
127 0 307333.0 147892.0 402660.0 -1.0 128
128 0 307313.0 147927.0 402720.0 -1.0 129
129 0 307298.0 147978.0 402780.0 -1.0 130
130 0 307247.0 147983.0 402840.0 -1.0 131
131 0 307286.0 148051.0 402900.0 -1.0 132
132 0 307249.0 148128.0 402960.0 -1.0 133
133 0 307222.0 148159.0 403020.0 -1.0 134
134 0 307247.0 148168.0 403080.0 -1.0 135
135 0 307254.0 148144.0 403140.0 -1.0 136
136 0 307294.0 148295.0 403200.0 -1.0 137
137 0 307281.0 148370.0 403260.0 -1.0 138
138 0 307245.0 148497.0 403320.0 -1.0 139
139 0 307153.0 148445.0 403380.0 -1.0 140
140 0 307215.0 148538.0 403440.0 -1.0 141
141 0 307141.0 148551.0 403500.0 -1.0 142
142 0 307139.0 148626.0 403560.0 -1.0 143
143 0 307188.0 148718.0 403620.0 -1.0 144
144 0 307200.0 148767.0 403680.0 -1.0 145
145 0 307190.0 148811.0 403740.0 -1.0 146
146 0 307231.0 148849.0 403800.0 -1.0 147
147 0 307203.0 148903.0 403860.0 -1.0 148
148 0 307208.0 148911.0 403920.0 -1.0 149
149 0 307197.0 148910.0 403980.0 -1.0 150
150 0 307231.0 149025.0 404040.0 -1.0 151
151 0 307263.0 149016.0 404100.0 -1.0 152
152 0 307288.0 149075.0 404160.0 -1.0 153
153 0 307195.0 149054.0 404220.0 -1.0 154
154 0 307214.0 149089.0 404280.0 -1.0 155
155 0 307209.0 149149.0 404340.0 -1.0 156
156 0 307181.0 149176.0 404400.0 -1.0 157
157 0 307243.0 149212.0 404460.0 -1.0 158
158 0 307238.0 149248.0 404520.0 -1.0 159
159 0 307235.0 149261.0 404580.0 -1.0 160
160 0 307088.0 149317.0 404640.0 -1.0 161
161 0 307269.0 149281.0 404700.0 -1.0 162
162 0 307275.0 149314.0 404760.0 -1.0 163
163 0 307249.0 149391.0 404820.0 -1.0 164
164 0 307248.0 149430.0 404880.0 -1.0 165
165 0 307273.0 149512.0 404940.0 -1.0 166
166 0 307207.0 149492.0 405000.0 -1.0 167
167 0 307292.0 149580.0 405060.0 -1.0 168
168 0 307384.0 149650.0 405120.0 -1.0 169
169 0 307354.0 149731.0 405180.0 -1.0 170
170 0 307377.0 149709.0 405240.0 -1.0 171
171 0 307258.0 149578.0 405300.0 -1.0 172
172 0 307333.0 149793.0 405360.0 -1.0 173
173 0 307242.0 149792.0 405420.0 -1.0 174
174 0 307402.0 149889.0 405480.0 -1.0 175
175 0 307332.0 149832.0 405540.0 -1.0 176
176 0 307319.0 149908.0 405600.0 -1.0 177
177 0 307363.0 149960.0 405660.0 -1.0 178
178 0 307330.0 149992.0 405720.0 -1.0 179
179 0 307295.0 150032.0 405780.0 -1.0 180
180 0 307291.0 150099.0 405840.0 -1.0 181
181 0 307294.0 150113.0 405900.0 -1.0 182
182 0 307305.0 150126.0 405960.0 -1.0 183
183 0 307284.0 150198.0 406020.0 -1.0 184
184 0 307297.0 150195.0 406080.0 -1.0 185
185 0 307323.0 150313.0 406140.0 -1.0 186
186 0 307254.0 150333.0 406200.0 -1.0 187
187 0 307310.0 150365.0 406260.0 -1.0 188
188 0 307312.0 150479.0 406320.0 -1.0 189
189 0 307246.0 150449.0 406380.0 -1.0 190
190 0 307226.0 150509.0 406440.0 -1.0 191
191 0 307267.0 150576.0 406500.0 -1.0 192
192 0 307167.0 150673.0 406560.0 -1.0 193
193 0 307277.0 150741.0 406620.0 -1.0 194
194 0 307297.0 150778.0 406680.0 -1.0 195
195 0 307260.0 150814.0 406740.0 -1.0 196
196 0 307313.0 150939.0 406800.0 -1.0 197
197 0 307266.0 150889.0 406860.0 -1.0 198
198 0 307312.0 151044.0 406920.0 -1.0 199
199 0 307359.0 151122.0 406980.0 -1.0 200
200 0 307366.0 151118.0 407040.0 -1.0 201
201 0 307323.0 151126.0 407100.0 -1.0 202
202 0 307396.0 151213.0 407160.0 -1.0 203
203 0 307370.0 151287.0 407220.0 -1.0 204
204 0 307302.0 151280.0 407280.0 -1.0 205
205 0 307290.0 151361.0 407340.0 -1.0 206
206 0 307289.0 151391.0 407400.0 -1.0 207
207 0 307335.0 151503.0 407460.0 -1.0 208
208 0 307299.0 151437.0 407520.0 -1.0 209
209 0 307319.0 151641.0 407580.0 -1.0 210
210 0 307358.0 151585.0 407640.0 -1.0 211
211 0 307434.0 151674.0 407700.0 -1.0 212
212 0 307447.0 151629.0 407760.0 -1.0 213
213 0 307375.0 151708.0 407820.0 -1.0 214
214 0 307388.0 151801.0 407880.0 -1.0 215
215 0 307399.0 151718.0 407940.0 -1.0 216
216 0 307403.0 151759.0 408000.0 -1.0 217
217 0 307428.0 151712.0 408060.0 -1.0 218
218 0 307458.0 151840.0 408120.0 -1.0 219
219 0 307377.0 151741.0 408180.0 -1.0 220
220 0 307378.0 151829.0 408240.0 -1.0 221
221 0 307438.0 151855.0 408300.0 -1.0 222
222 0 307297.0 151886.0 408360.0 -1.0 223
223 0 307406.0 151856.0 408420.0 -1.0 224
224 0 307413.0 151950.0 408480.0 -1.0 225
225 0 307413.0 151957.0 408540.0 -1.0 226
226 0 307368.0 152033.0 408600.0 -1.0 227
227 0 307349.0 151997.0 408660.0 -1.0 228
228 0 307353.0 152035.0 408720.0 -1.0 229
229 0 307352.0 152070.0 408780.0 -1.0 230
230 0 307368.0 152131.0 408840.0 -1.0 231
231 0 307319.0 152145.0 408900.0 -1.0 232
232 0 307286.0 152127.0 408960.0 -1.0 233
233 0 307282.0 152178.0 409020.0 -1.0 234
234 0 307281.0 152169.0 409080.0 -1.0 235
235 0 307216.0 152113.0 409140.0 -1.0 236
236 0 307272.0 152177.0 409200.0 -1.0 237
237 0 307238.0 152153.0 409260.0 -1.0 238
238 0 307263.0 152184.0 409320.0 -1.0 239
239 0 307211.0 152207.0 409380.0 -1.0 240
240 0 307270.0 152287.0 409440.0 -1.0 241
241 0 307214.0 152257.0 409500.0 -1.0 242
242 0 307223.0 152400.0 409560.0 -1.0 243
243 0 307300.0 152497.0 409620.0 -1.0 244
244 0 307256.0 152527.0 409680.0 -1.0 245
245 0 307293.0 152629.0 409740.0 -1.0 246
246 0 307259.0 152678.0 409800.0 -1.0 247
247 0 307237.0 152637.0 409860.0 -1.0 248
248 0 307271.0 152674.0 409920.0 -1.0 249
249 0 307192.0 152713.0 409980.0 -1.0 250
250 0 307139.0 152718.0 410040.0 -1.0 251
251 0 307157.0 152759.0 410100.0 -1.0 252
252 0 307144.0 152772.0 410160.0 -1.0 253
253 0 307146.0 152794.0 410220.0 -1.0 254
254 0 307148.0 152824.0 410280.0 -1.0 255
255 0 307043.0 152788.0 410340.0 -1.0 256
256 0 307030.0 152896.0 410400.0 -1.0 257
257 0 307060.0 152860.0 410460.0 -1.0 258
258 0 307018.0 152832.0 410520.0 -1.0 259
259 0 306990.0 152865.0 410580.0 -1.0 260
260 0 307021.0 152855.0 410640.0 -1.0 261
261 0 306981.0 152815.0 410700.0 -1.0 262
262 0 307049.0 152902.0 410760.0 -1.0 263
263 0 307016.0 152896.0 410820.0 -1.0 264
264 0 306989.0 152869.0 410880.0 -1.0 265
265 0 306987.0 152890.0 410940.0 -1.0 266
266 0 307050.0 152920.0 411000.0 -1.0 267
267 0 306934.0 152898.0 411060.0 -1.0 268
268 0 307056.0 152947.0 411120.0 -1.0 269
269 0 307091.0 152998.0 411180.0 -1.0 270
270 0 307063.0 152955.0 411240.0 -1.0 271
271 0 307114.0 153003.0 411300.0 -1.0 272
272 0 307095.0 152990.0 411360.0 -1.0 273
273 0 307079.0 152966.0 411420.0 -1.0 274
274 0 307093.0 152927.0 411480.0 -1.0 275
275 0 307031.0 152922.0 411540.0 -1.0 276
276 0 307141.0 153029.0 411600.0 -1.0 277
277 0 307132.0 153000.0 411660.0 -1.0 278
278 0 307143.0 153089.0 411720.0 -1.0 279
279 0 307120.0 153027.0 411780.0 -1.0 280
280 0 307126.0 153158.0 411840.0 -1.0 281
281 0 307126.0 153067.0 411900.0 -1.0 282
282 0 307118.0 153090.0 411960.0 -1.0 283
283 0 307121.0 153138.0 412020.0 -1.0 284
284 0 307165.0 153159.0 412080.0 -1.0 285
285 0 307132.0 153194.0 412140.0 -1.0 286
286 0 307281.0 153184.0 412200.0 -1.0 287
287 0 307202.0 153158.0 412260.0 -1.0 288
288 0 307227.0 153237.0 412320.0 -1.0 289
289 0 307216.0 153222.0 412380.0 -1.0 290
290 0 307194.0 153198.0 412440.0 -1.0 291
291 0 307180.0 153269.0 412500.0 -1.0 292
292 0 307218.0 153272.0 412560.0 -1.0 293
293 0 307143.0 153308.0 412620.0 -1.0 294
294 0 307163.0 153336.0 412680.0 -1.0 295
295 0 307223.0 153378.0 412740.0 -1.0 296
296 0 307212.0 153427.0 412800.0 -1.0 297
297 0 307227.0 153427.0 412860.0 -1.0 298
298 0 307248.0 153440.0 412920.0 -1.0 299
299 0 307233.0 153456.0 412980.0 -1.0 300
300 0 307266.0 153498.0 413040.0 -1.0 301
301 0 307268.0 153463.0 413100.0 -1.0 302
302 0 307256.0 153511.0 413160.0 -1.0 303
303 0 307227.0 153534.0 413220.0 -1.0 304
304 0 307236.0 153552.0 413280.0 -1.0 305
305 0 307250.0 153572.0 413340.0 -1.0 306
306 0 307237.0 153561.0 413400.0 -1.0 307
307 0 307250.0 153554.0 413460.0 -1.0 308
308 0 307257.0 153654.0 413520.0 -1.0 309
309 0 307261.0 153590.0 413580.0 -1.0 310
310 0 307217.0 153628.0 413640.0 -1.0 311
311 0 307164.0 153633.0 413700.0 -1.0 312
312 0 307115.0 153607.0 413760.0 -1.0 313
313 0 307192.0 153600.0 413820.0 -1.0 314
314 0 307252.0 153622.0 413880.0 -1.0 315
315 0 307232.0 153619.0 413940.0 -1.0 316
316 0 307241.0 153609.0 414000.0 -1.0 317
317 0 307233.0 153594.0 414060.0 -1.0 318
318 0 307166.0 153563.0 414120.0 -1.0 319
319 0 307202.0 153564.0 414180.0 -1.0 320
320 0 307222.0 153532.0 414240.0 -1.0 321
321 0 307250.0 153517.0 414300.0 -1.0 322
322 0 307182.0 153485.0 414360.0 -1.0 323
323 0 307234.0 153513.0 414420.0 -1.0 324
324 0 307183.0 153504.0 414480.0 -1.0 325
325 0 307167.0 153496.0 414540.0 -1.0 326
326 0 307147.0 153456.0 414600.0 -1.0 327
327 0 307176.0 153507.0 414660.0 -1.0 328
328 0 307143.0 153487.0 414720.0 -1.0 329
329 0 307128.0 153464.0 414780.0 -1.0 330
330 0 307009.0 153491.0 414840.0 -1.0 331
331 0 307032.0 153422.0 414900.0 -1.0 332
332 0 307074.0 153424.0 414960.0 -1.0 333
333 0 307038.0 153375.0 415020.0 -1.0 334
334 0 307025.0 153414.0 415080.0 -1.0 335
335 0 307068.0 153360.0 415140.0 -1.0 336
336 0 307007.0 153357.0 415200.0 -1.0 337
337 0 306977.0 153378.0 415260.0 -1.0 338
338 0 306944.0 153409.0 415320.0 -1.0 339
339 0 306921.0 153400.0 415380.0 -1.0 340
340 0 306951.0 153421.0 415440.0 -1.0 341
341 0 306892.0 153390.0 415500.0 -1.0 342
342 0 306945.0 153427.0 415560.0 -1.0 343
343 0 306836.0 153362.0 415620.0 -1.0 344
344 0 306797.0 153402.0 415680.0 -1.0 345
345 0 306791.0 153369.0 415740.0 -1.0 346
346 0 306744.0 153321.0 415800.0 -1.0 347
347 0 306748.0 153397.0 415860.0 -1.0 348
348 0 306683.0 153400.0 415920.0 -1.0 349
349 0 306720.0 153455.0 415980.0 -1.0 350
350 0 306690.0 153377.0 416040.0 -1.0 351
351 0 306708.0 153426.0 416100.0 -1.0 352
352 0 306680.0 153441.0 416160.0 -1.0 353
353 0 306714.0 153507.0 416220.0 -1.0 354
354 0 306682.0 153529.0 416280.0 -1.0 355
355 0 306638.0 153516.0 416340.0 -1.0 356
356 0 306607.0 153587.0 416400.0 -1.0 357
357 0 306557.0 153573.0 416460.0 -1.0 358
358 0 306526.0 153559.0 416520.0 -1.0 359
359 0 306466.0 153592.0 416580.0 -1.0 360
360 0 306498.0 153673.0 416640.0 -1.0 361
361 0 306439.0 153669.0 416700.0 -1.0 362
362 0 306496.0 153727.0 416760.0 -1.0 363
363 0 306414.0 153783.0 416880.0 -1.0 364
364 0 306443.0 153812.0 416940.0 -1.0 365
365 0 306394.0 153825.0 417060.0 -1.0 366
366 0 306306.0 153823.0 417120.0 -1.0 367
367 0 306368.0 153868.0 417180.0 -1.0 368
368 0 306378.0 153852.0 417240.0 -1.0 369
369 0 306352.0 153870.0 417300.0 -1.0 370
370 0 306323.0 153890.0 417360.0 -1.0 371
371 0 306347.0 153916.0 417420.0 -1.0 372
372 0 306341.0 153988.0 417480.0 -1.0 373
373 0 306259.0 153956.0 417540.0 -1.0 374
374 0 306258.0 153975.0 417600.0 -1.0 375
375 0 306231.0 153981.0 417660.0 -1.0 376
376 0 306174.0 154044.0 417720.0 -1.0 377
377 0 306241.0 154088.0 417780.0 -1.0 378
378 0 306132.0 154035.0 417840.0 -1.0 379
379 0 306176.0 154155.0 417900.0 -1.0 380
380 0 306019.0 154069.0 417960.0 -1.0 381
381 0 306163.0 154249.0 418020.0 -1.0 382
382 0 305998.0 154186.0 418080.0 -1.0 383
383 0 306039.0 154203.0 418140.0 -1.0 384
384 0 305997.0 154259.0 418200.0 -1.0 385
385 0 306081.0 154327.0 418260.0 -1.0 386
386 0 305991.0 154285.0 418320.0 -1.0 387
387 0 305953.0 154260.0 418380.0 -1.0 388
388 0 305942.0 154171.0 418440.0 -1.0 389
389 0 305885.0 154251.0 418500.0 -1.0 390
390 0 305692.0 154532.0 418740.0 -1.0 391
391 0 305894.0 154269.0 418800.0 -1.0 392
392 0 305792.0 154268.0 418920.0 -1.0 393
393 0 305771.0 154182.0 418980.0 -1.0 394
394 0 305748.0 154238.0 419040.0 -1.0 395
395 0 305724.0 154230.0 419100.0 -1.0 396
396 0 305760.0 154293.0 419160.0 -1.0 397
397 0 305726.0 154363.0 419220.0 -1.0 398
398 0 305667.0 154386.0 419280.0 -1.0 399
399 0 305711.0 154389.0 419340.0 -1.0 400
400 0 305678.0 154426.0 419400.0 -1.0 401
401 0 305690.0 154463.0 419460.0 -1.0 402
402 0 305708.0 154484.0 419520.0 -1.0 403
403 0 305742.0 154525.0 419580.0 -1.0 404
404 0 305761.0 154577.0 419640.0 -1.0 405
405 0 305761.0 154657.0 419700.0 -1.0 406
406 0 305755.0 154688.0 419760.0 -1.0 407
407 0 305731.0 154748.0 419820.0 -1.0 408
408 0 305708.0 154724.0 419880.0 -1.0 409
409 0 305717.0 154768.0 419940.0 -1.0 410
410 0 305729.0 154763.0 420000.0 -1.0 411
411 0 305772.0 154808.0 420060.0 -1.0 412
412 0 305689.0 154803.0 420120.0 -1.0 413
413 0 305797.0 154837.0 420180.0 -1.0 414
414 0 305744.0 154825.0 420240.0 -1.0 415
415 0 305720.0 154890.0 420300.0 -1.0 416
416 0 305687.0 154883.0 420360.0 -1.0 417
417 0 305737.0 154906.0 420420.0 -1.0 418
418 0 305731.0 154916.0 420480.0 -1.0 419
419 0 305706.0 154895.0 420540.0 -1.0 420
420 0 305692.0 154870.0 420600.0 -1.0 421
421 0 305700.0 154948.0 420660.0 -1.0 422
422 0 305657.0 154911.0 420720.0 -1.0 423
423 0 305689.0 154889.0 420780.0 -1.0 424
424 0 305630.0 154905.0 420840.0 -1.0 425
425 0 305658.0 154932.0 420900.0 -1.0 426
426 0 305607.0 154924.0 420960.0 -1.0 427
427 0 305663.0 154994.0 421020.0 -1.0 428
428 0 305600.0 154881.0 421080.0 -1.0 429
429 0 305596.0 154908.0 421140.0 -1.0 430
430 0 305577.0 154900.0 421200.0 -1.0 431
431 0 305621.0 154909.0 421260.0 -1.0 432
432 0 305562.0 154908.0 421320.0 -1.0 433
433 0 305543.0 154912.0 421380.0 -1.0 434
434 0 305568.0 154907.0 421440.0 -1.0 435
435 0 305537.0 154952.0 421500.0 -1.0 436
436 0 305494.0 154928.0 421560.0 -1.0 437
437 0 305528.0 154922.0 421620.0 -1.0 438
438 0 305426.0 154886.0 421680.0 -1.0 439
439 0 305389.0 154885.0 421740.0 -1.0 440
440 0 305320.0 154833.0 421800.0 -1.0 441
441 0 305313.0 154853.0 421860.0 -1.0 442
442 0 305330.0 154895.0 421920.0 -1.0 443
443 0 305323.0 154835.0 421980.0 -1.0 444
444 0 305314.0 154859.0 422040.0 -1.0 445
445 0 305297.0 154876.0 422100.0 -1.0 446
446 0 305289.0 154830.0 422160.0 -1.0 447
447 0 305240.0 154910.0 422220.0 -1.0 448
448 0 305244.0 154895.0 422280.0 -1.0 449
449 0 305217.0 154878.0 422340.0 -1.0 450
450 0 305216.0 154923.0 422400.0 -1.0 451
451 0 305218.0 154986.0 422460.0 -1.0 452
452 0 305155.0 155052.0 422520.0 -1.0 453
453 0 305135.0 155030.0 422580.0 -1.0 454
454 0 305079.0 155041.0 422640.0 -1.0 455
455 0 305167.0 155075.0 422700.0 -1.0 456
456 0 305183.0 155111.0 422760.0 -1.0 457
457 0 305179.0 155152.0 422820.0 -1.0 458
458 0 305180.0 155170.0 422880.0 -1.0 459
459 0 305229.0 155220.0 422940.0 -1.0 460
460 0 305184.0 155215.0 423000.0 -1.0 461
461 0 305183.0 155233.0 423060.0 -1.0 462
462 0 305132.0 155279.0 423120.0 -1.0 463
463 0 305215.0 155381.0 423180.0 -1.0 464
464 0 305136.0 155345.0 423240.0 -1.0 465
465 0 305224.0 155397.0 423300.0 -1.0 466
466 0 305174.0 155368.0 423360.0 -1.0 467
467 0 305148.0 155389.0 423420.0 -1.0 468
468 0 305199.0 155492.0 423480.0 -1.0 469
469 0 305145.0 155451.0 423540.0 -1.0 470
470 0 305206.0 155509.0 423600.0 -1.0 471
471 0 305213.0 155502.0 423660.0 -1.0 472
472 0 305226.0 155551.0 423720.0 -1.0 473
473 0 305222.0 155533.0 423780.0 -1.0 474
474 0 305211.0 155566.0 423840.0 -1.0 475
475 0 305204.0 155574.0 423900.0 -1.0 476
476 0 305215.0 155669.0 423960.0 -1.0 477
477 0 305215.0 155712.0 424020.0 -1.0 478
478 0 305233.0 155725.0 424080.0 -1.0 479
479 0 305231.0 155759.0 424140.0 -1.0 480
480 0 305245.0 155776.0 424200.0 -1.0 481
481 0 305252.0 155831.0 424260.0 -1.0 482
482 0 305314.0 155888.0 424320.0 -1.0 483
483 0 305330.0 155896.0 424380.0 -1.0 484
484 0 305350.0 155981.0 424440.0 -1.0 485
485 0 305399.0 156067.0 424500.0 -1.0 486
486 0 305426.0 156019.0 424560.0 -1.0 487
487 0 305496.0 156093.0 424620.0 -1.0 488
488 0 305443.0 156142.0 424680.0 -1.0 489
489 0 305418.0 156111.0 424740.0 -1.0 490
490 0 305411.0 156101.0 424800.0 -1.0 491
491 0 305385.0 156182.0 424860.0 -1.0 492
492 0 305407.0 156230.0 424920.0 -1.0 493
493 0 305410.0 156343.0 424980.0 -1.0 494
494 0 305429.0 156408.0 425040.0 -1.0 495
495 0 305481.0 156447.0 425100.0 -1.0 496
496 0 305463.0 156491.0 425160.0 -1.0 497
497 0 305431.0 156543.0 425220.0 -1.0 498
498 0 305443.0 156587.0 425280.0 -1.0 499
499 0 305481.0 156631.0 425340.0 -1.0 500
500 0 305488.0 156639.0 425400.0 -1.0 501
501 0 305469.0 156658.0 425460.0 -1.0 502
502 0 305493.0 156672.0 425520.0 -1.0 503
503 0 305486.0 156688.0 425580.0 -1.0 504
504 0 305440.0 156693.0 425640.0 -1.0 505
505 0 305410.0 156737.0 425700.0 -1.0 506
506 0 305446.0 156784.0 425760.0 -1.0 507
507 0 305397.0 156762.0 425820.0 -1.0 508
508 0 305372.0 156755.0 425880.0 -1.0 509
509 0 305442.0 156790.0 425940.0 -1.0 510
510 0 305397.0 156809.0 426000.0 -1.0 511
511 0 305463.0 156856.0 426060.0 -1.0 512
512 0 305446.0 156777.0 426120.0 -1.0 513
513 0 305478.0 156842.0 426180.0 -1.0 514
514 0 305480.0 156882.0 426240.0 -1.0 515
515 0 305549.0 156931.0 426300.0 -1.0 516
516 0 305539.0 156984.0 426360.0 -1.0 517
517 0 305533.0 157047.0 426420.0 -1.0 518
518 0 305560.0 157015.0 426480.0 -1.0 519
519 0 305535.0 157003.0 426540.0 -1.0 520
520 0 305556.0 156966.0 426600.0 -1.0 521
521 0 305551.0 157008.0 426660.0 -1.0 522
522 0 305522.0 156979.0 426720.0 -1.0 523
523 0 305598.0 157056.0 426780.0 -1.0 524
524 0 305604.0 157042.0 426840.0 -1.0 525
525 0 305629.0 157017.0 426900.0 -1.0 526
526 0 305639.0 157026.0 426960.0 -1.0 527
527 0 305641.0 157049.0 427020.0 -1.0 528
528 0 305660.0 157084.0 427080.0 -1.0 529
529 0 305660.0 157089.0 427140.0 -1.0 530
530 0 305628.0 157134.0 427200.0 -1.0 531
531 0 305753.0 157191.0 427260.0 -1.0 532
532 0 305755.0 157196.0 427320.0 -1.0 533
533 0 305771.0 157215.0 427380.0 -1.0 534
534 0 305816.0 157243.0 427440.0 -1.0 535
535 0 305812.0 157247.0 427500.0 -1.0 536
536 0 305808.0 157270.0 427560.0 -1.0 537
537 0 305798.0 157217.0 427620.0 -1.0 538
538 0 305749.0 157192.0 427680.0 -1.0 539
539 0 305714.0 157157.0 427740.0 -1.0 540
540 0 305800.0 157257.0 427800.0 -1.0 541
541 0 305749.0 157248.0 427860.0 -1.0 542
542 0 305796.0 157301.0 427920.0 -1.0 543
543 0 305782.0 157339.0 427980.0 -1.0 544
544 0 305788.0 157362.0 428040.0 -1.0 545
545 0 305769.0 157297.0 428100.0 -1.0 546
546 0 305813.0 157358.0 428160.0 -1.0 547
547 0 305826.0 157311.0 428220.0 -1.0 548
548 0 305849.0 157295.0 428280.0 -1.0 549
549 0 305796.0 157297.0 428340.0 -1.0 550
550 0 305783.0 157329.0 428400.0 -1.0 551
551 0 305791.0 157351.0 428460.0 -1.0 552
552 0 305797.0 157358.0 428520.0 -1.0 553
553 0 305811.0 157334.0 428580.0 -1.0 554
554 0 305809.0 157354.0 428640.0 -1.0 555
555 0 305840.0 157374.0 428700.0 -1.0 556
556 0 305879.0 157403.0 428760.0 -1.0 557
557 0 305814.0 157366.0 428820.0 -1.0 558
558 0 305872.0 157349.0 428880.0 -1.0 559
559 0 305896.0 157342.0 428940.0 -1.0 560
560 0 305828.0 157292.0 429000.0 -1.0 561
561 0 305802.0 157273.0 429060.0 -1.0 562
562 0 305832.0 157292.0 429120.0 -1.0 563
563 0 305847.0 157254.0 429180.0 -1.0 564
564 0 305827.0 157241.0 429240.0 -1.0 565
565 0 305822.0 157243.0 429300.0 -1.0 566
566 0 305792.0 157285.0 429360.0 -1.0 567
567 0 305805.0 157282.0 429420.0 -1.0 568
568 0 305792.0 157278.0 429480.0 -1.0 569
569 0 305756.0 157253.0 429540.0 -1.0 570
570 0 305781.0 157230.0 429600.0 -1.0 571
571 0 305796.0 157176.0 429660.0 -1.0 572
572 0 305720.0 157174.0 429720.0 -1.0 573
573 0 305727.0 157178.0 429780.0 -1.0 574
574 0 305755.0 157160.0 429840.0 -1.0 575
575 0 305764.0 157110.0 429900.0 -1.0 576
576 0 305767.0 157150.0 429960.0 -1.0 577
577 0 305808.0 157134.0 430020.0 -1.0 578
578 0 305793.0 157207.0 430080.0 -1.0 579
579 0 305806.0 157178.0 430140.0 -1.0 580
580 0 305875.0 157252.0 430200.0 -1.0 581
581 0 305943.0 157261.0 430260.0 -1.0 582
582 0 305958.0 157274.0 430320.0 -1.0 583
583 0 305940.0 157238.0 430380.0 -1.0 584
584 0 305961.0 157274.0 430440.0 -1.0 585
585 0 305924.0 157243.0 430500.0 -1.0 586
586 0 305955.0 157274.0 430560.0 -1.0 587
587 0 305982.0 157236.0 430620.0 -1.0 588
588 0 305942.0 157172.0 430680.0 -1.0 589
589 0 305954.0 157166.0 430740.0 -1.0 590
590 0 305954.0 157147.0 430800.0 -1.0 591
591 0 305911.0 157172.0 430860.0 -1.0 592
592 0 305956.0 157170.0 430920.0 -1.0 593
593 0 305929.0 157171.0 430980.0 -1.0 594
594 0 305927.0 157214.0 431040.0 -1.0 595
595 0 305956.0 157247.0 431100.0 -1.0 596
596 0 305991.0 157266.0 431160.0 -1.0 597
597 0 306004.0 157256.0 431220.0 -1.0 598
598 0 306044.0 157331.0 431280.0 -1.0 599
599 0 306026.0 157308.0 431340.0 -1.0 600
600 0 306009.0 157345.0 431400.0 -1.0 601
601 0 306066.0 157306.0 431460.0 -1.0 602
602 0 306026.0 157345.0 431520.0 -1.0 603
603 0 306065.0 157336.0 431580.0 -1.0 604
604 0 305991.0 157340.0 431640.0 -1.0 605
605 0 306092.0 157361.0 431700.0 -1.0 606
606 0 306087.0 157367.0 431760.0 -1.0 607
607 0 306067.0 157302.0 431820.0 -1.0 608
608 0 306122.0 157366.0 431880.0 -1.0 609
609 0 306096.0 157333.0 431940.0 -1.0 610
610 0 306125.0 157335.0 432000.0 -1.0 611
611 0 306161.0 157339.0 432060.0 -1.0 612
612 0 306074.0 157268.0 432120.0 -1.0 613
613 0 306145.0 157385.0 432180.0 -1.0 614
614 0 306140.0 157366.0 432240.0 -1.0 615
615 0 306152.0 157317.0 432300.0 -1.0 616
616 0 306162.0 157368.0 432360.0 -1.0 617
617 0 306187.0 157307.0 432420.0 -1.0 618
618 0 306142.0 157320.0 432480.0 -1.0 619
619 0 306209.0 157300.0 432540.0 -1.0 620
620 0 306194.0 157299.0 432600.0 -1.0 621
621 0 306166.0 157257.0 432660.0 -1.0 622
622 0 306127.0 157213.0 432720.0 -1.0 623
623 0 306204.0 157254.0 432780.0 -1.0 624
624 0 306194.0 157233.0 432840.0 -1.0 625
625 0 306207.0 157203.0 432900.0 -1.0 626
626 0 306170.0 157232.0 432960.0 -1.0 627
627 0 306243.0 157262.0 433020.0 -1.0 628
628 0 306205.0 157213.0 433080.0 -1.0 629
629 0 306246.0 157209.0 433140.0 -1.0 630
630 0 306198.0 157187.0 433200.0 -1.0 631
631 0 306164.0 157152.0 433260.0 -1.0 632
632 0 306188.0 157122.0 433320.0 -1.0 633
633 0 306218.0 157101.0 433380.0 -1.0 634
634 0 306193.0 157087.0 433440.0 -1.0 635
635 0 306231.0 157093.0 433500.0 -1.0 636
636 0 306192.0 157052.0 433560.0 -1.0 637
637 0 306187.0 157064.0 433620.0 -1.0 638
638 0 306163.0 157109.0 433680.0 -1.0 639
639 0 306173.0 157035.0 433740.0 -1.0 640
640 0 306222.0 157095.0 433800.0 -1.0 641
641 0 306113.0 157010.0 433860.0 -1.0 642
642 0 306039.0 156990.0 433920.0 -1.0 643
643 0 306095.0 157037.0 433980.0 -1.0 644
644 0 306022.0 156994.0 434040.0 -1.0 645
645 0 306084.0 157018.0 434100.0 -1.0 646
646 0 306021.0 156977.0 434160.0 -1.0 647
647 0 306003.0 156977.0 434220.0 -1.0 648
648 0 306040.0 156925.0 434280.0 -1.0 649
649 0 305981.0 156914.0 434340.0 -1.0 650
650 0 305880.0 156913.0 434400.0 -1.0 651
651 0 306018.0 156976.0 434460.0 -1.0 652
652 0 305999.0 156921.0 434520.0 -1.0 653
653 0 305990.0 156948.0 434580.0 -1.0 654
654 0 306028.0 156999.0 434640.0 -1.0 655
655 0 306017.0 156989.0 434700.0 -1.0 656
656 0 305937.0 157036.0 434760.0 -1.0 657
657 0 306003.0 157107.0 434820.0 -1.0 658
658 0 306052.0 157118.0 434880.0 -1.0 659
659 0 306029.0 157033.0 434940.0 -1.0 660
660 0 306086.0 157146.0 435000.0 -1.0 661
661 0 306086.0 157224.0 435060.0 -1.0 662
662 0 306094.0 157261.0 435120.0 -1.0 663
663 0 306122.0 157264.0 435180.0 -1.0 664
664 0 306143.0 157265.0 435240.0 -1.0 665
665 0 306188.0 157333.0 435300.0 -1.0 666
666 0 306196.0 157313.0 435360.0 -1.0 667
667 0 306237.0 157310.0 435420.0 -1.0 668
668 0 306278.0 157384.0 435480.0 -1.0 669
669 0 306226.0 157300.0 435540.0 -1.0 670
670 0 306314.0 157350.0 435600.0 -1.0 671
671 0 306334.0 157353.0 435660.0 -1.0 672
672 0 306383.0 157419.0 435720.0 -1.0 673
673 0 306400.0 157407.0 435780.0 -1.0 674
674 0 306426.0 157424.0 435840.0 -1.0 675
675 0 306400.0 157441.0 435900.0 -1.0 676
676 0 306405.0 157452.0 435960.0 -1.0 677
677 0 306488.0 157471.0 436020.0 -1.0 678
678 0 306486.0 157464.0 436080.0 -1.0 679
679 0 306474.0 157451.0 436140.0 -1.0 680
680 0 306488.0 157470.0 436200.0 -1.0 681
681 0 306464.0 157519.0 436260.0 -1.0 682
682 0 306437.0 157570.0 436320.0 -1.0 683
683 0 306502.0 157614.0 436380.0 -1.0 684
684 0 306455.0 157588.0 436440.0 -1.0 685
685 0 306493.0 157596.0 436500.0 -1.0 686
686 0 306563.0 157740.0 436560.0 -1.0 687
687 0 306560.0 157770.0 436620.0 -1.0 688
688 0 306577.0 157777.0 436680.0 -1.0 689
689 0 306588.0 157765.0 436740.0 -1.0 690
690 0 306575.0 157781.0 436800.0 -1.0 691
691 0 306623.0 157767.0 436860.0 -1.0 692
692 0 306597.0 157752.0 436920.0 -1.0 693
693 0 306617.0 157763.0 436980.0 -1.0 694
694 0 306667.0 157781.0 437040.0 -1.0 695
695 0 306677.0 157857.0 437100.0 -1.0 696
696 0 306700.0 157864.0 437160.0 -1.0 697
697 0 306690.0 157869.0 437220.0 -1.0 698
698 0 306695.0 157880.0 437280.0 -1.0 699
699 0 306743.0 157965.0 437340.0 -1.0 700
700 0 306760.0 157963.0 437400.0 -1.0 701
701 0 306741.0 157977.0 437460.0 -1.0 702
702 0 306739.0 157976.0 437520.0 -1.0 703
703 0 306793.0 158030.0 437580.0 -1.0 704
704 0 306759.0 158014.0 437640.0 -1.0 705
705 0 306787.0 157996.0 437700.0 -1.0 706
706 0 306821.0 158038.0 437760.0 -1.0 707
707 0 306840.0 158091.0 437820.0 -1.0 708
708 0 306881.0 158050.0 437880.0 -1.0 709
709 0 306926.0 158131.0 437940.0 -1.0 710
710 0 306890.0 158111.0 438000.0 -1.0 711
711 0 306894.0 158206.0 438060.0 -1.0 712
712 0 306903.0 158342.0 438120.0 -1.0 713
713 0 306937.0 158373.0 438180.0 -1.0 714
714 0 306863.0 158333.0 438240.0 -1.0 715
715 0 306854.0 158294.0 438300.0 -1.0 716
716 0 306978.0 158395.0 438360.0 -1.0 717
717 0 306976.0 158408.0 438420.0 -1.0 718
718 0 307003.0 158514.0 438480.0 -1.0 719
719 0 307028.0 158558.0 438540.0 -1.0 720
720 0 306990.0 158614.0 438600.0 -1.0 721
721 0 307044.0 158688.0 438660.0 -1.0 722
722 0 307008.0 158711.0 438720.0 -1.0 723
723 0 307037.0 158778.0 438780.0 -1.0 724
724 0 307100.0 158841.0 438840.0 -1.0 725
725 0 307150.0 158899.0 438900.0 -1.0 726
726 0 307096.0 158857.0 438960.0 -1.0 727
727 0 307113.0 158825.0 439020.0 -1.0 728
728 0 307106.0 158878.0 439080.0 -1.0 729
729 0 307042.0 158985.0 439140.0 -1.0 730
730 0 307050.0 158955.0 439200.0 -1.0 731
731 0 307001.0 159060.0 439260.0 -1.0 732
732 0 306969.0 159049.0 439320.0 -1.0 733
733 0 307007.0 159188.0 439380.0 -1.0 734
734 0 306933.0 159208.0 439440.0 -1.0 735
735 0 307041.0 159298.0 439500.0 -1.0 736
736 0 307019.0 159344.0 439560.0 -1.0 737
737 0 306990.0 159386.0 439620.0 -1.0 738
738 0 306952.0 159406.0 439680.0 -1.0 739
739 0 306942.0 159509.0 439740.0 -1.0 740
740 0 306884.0 159569.0 439800.0 -1.0 741
741 0 306892.0 159650.0 439860.0 -1.0 742
742 0 306868.0 159639.0 439920.0 -1.0 743
743 0 306859.0 159712.0 439980.0 -1.0 744
744 0 306823.0 159767.0 440040.0 -1.0 745
745 0 306780.0 159821.0 440100.0 -1.0 746
746 0 306752.0 159883.0 440160.0 -1.0 747
747 0 306777.0 159932.0 440220.0 -1.0 748
748 0 306727.0 159980.0 440280.0 -1.0 749
749 0 306717.0 160025.0 440340.0 -1.0 750
750 0 306669.0 160086.0 440400.0 -1.0 751
751 0 306705.0 160094.0 440460.0 -1.0 752
752 0 306614.0 160107.0 440520.0 -1.0 753
753 0 306661.0 160116.0 440580.0 -1.0 754
754 0 306597.0 160140.0 440640.0 -1.0 755
755 0 306646.0 160217.0 440700.0 -1.0 756
756 0 306572.0 160261.0 440760.0 -1.0 757
757 0 306607.0 160338.0 440820.0 -1.0 758
758 0 306607.0 160358.0 440880.0 -1.0 759
759 0 306589.0 160413.0 440940.0 -1.0 760
760 0 306579.0 160489.0 441000.0 -1.0 761
761 0 306559.0 160519.0 441060.0 -1.0 762
762 0 306548.0 160525.0 441120.0 -1.0 763
763 0 306469.0 160526.0 441180.0 -1.0 764
764 0 306496.0 160531.0 441240.0 -1.0 765
765 0 306488.0 160576.0 441300.0 -1.0 766
766 0 306485.0 160660.0 441360.0 -1.0 767
767 0 306462.0 160673.0 441420.0 -1.0 768
768 0 306454.0 160717.0 441480.0 -1.0 769
769 0 306503.0 160756.0 441540.0 -1.0 770
770 0 306497.0 160803.0 441600.0 -1.0 771
771 0 306482.0 160743.0 441660.0 -1.0 772
772 0 306488.0 160842.0 441720.0 -1.0 773
773 0 306476.0 160818.0 441780.0 -1.0 774
774 0 306483.0 160865.0 441840.0 -1.0 775
775 0 306470.0 160849.0 441900.0 -1.0 776
776 0 306487.0 160913.0 441960.0 -1.0 777
777 0 306459.0 160901.0 442020.0 -1.0 778
778 0 306469.0 160976.0 442080.0 -1.0 779
779 0 306429.0 161019.0 442140.0 -1.0 780
780 0 306472.0 161060.0 442200.0 -1.0 781
781 0 306473.0 161090.0 442260.0 -1.0 782
782 0 306540.0 161081.0 442320.0 -1.0 783
783 0 306479.0 161054.0 442380.0 -1.0 784
784 0 306502.0 161043.0 442440.0 -1.0 785
785 0 306531.0 161069.0 442500.0 -1.0 786
786 0 306490.0 161045.0 442560.0 -1.0 787
787 0 306494.0 161082.0 442620.0 -1.0 788
788 0 306412.0 161129.0 442680.0 -1.0 789
789 0 306480.0 161122.0 442740.0 -1.0 790
790 0 306534.0 161173.0 442800.0 -1.0 791
791 0 306497.0 161156.0 442860.0 -1.0 792
792 0 306469.0 161238.0 442920.0 -1.0 793
793 0 306537.0 161289.0 442980.0 -1.0 794
794 0 306576.0 161364.0 443040.0 -1.0 795
795 0 306591.0 161383.0 443100.0 -1.0 796
796 0 306631.0 161511.0 443160.0 -1.0 797
797 0 306601.0 161545.0 443220.0 -1.0 798
798 0 306699.0 161607.0 443280.0 -1.0 799
799 0 306633.0 161598.0 443340.0 -1.0 800
800 0 306643.0 161615.0 443400.0 -1.0 801
801 0 306672.0 161703.0 443460.0 -1.0 802
802 0 306689.0 161720.0 443520.0 -1.0 803
803 0 306686.0 161759.0 443580.0 -1.0 804
804 0 306594.0 161731.0 443640.0 -1.0 805
805 0 306597.0 161737.0 443700.0 -1.0 806
806 0 306574.0 161771.0 443760.0 -1.0 807
807 0 306537.0 161772.0 443820.0 -1.0 808
808 0 306563.0 161781.0 443880.0 -1.0 809
809 0 306528.0 161778.0 443940.0 -1.0 810
810 0 306546.0 161835.0 444000.0 -1.0 811
811 0 306566.0 161836.0 444060.0 -1.0 812
812 0 306526.0 161854.0 444120.0 -1.0 813
813 0 306513.0 161901.0 444180.0 -1.0 814
814 0 306505.0 161895.0 444240.0 -1.0 815
815 0 306541.0 161929.0 444300.0 -1.0 816
816 0 306510.0 161897.0 444360.0 -1.0 817
817 0 306524.0 161993.0 444420.0 -1.0 818
818 0 306515.0 161967.0 444480.0 -1.0 819
819 0 306513.0 161986.0 444540.0 -1.0 820
820 0 306491.0 162017.0 444600.0 -1.0 821
821 0 306484.0 161975.0 444660.0 -1.0 822
822 0 306476.0 161949.0 444720.0 -1.0 823
823 0 306475.0 162023.0 444780.0 -1.0 824
824 0 306451.0 162021.0 444840.0 -1.0 825
825 0 306465.0 162010.0 444900.0 -1.0 826
826 0 306471.0 162065.0 444960.0 -1.0 827
827 0 306453.0 162081.0 445020.0 -1.0 828
828 0 306535.0 162130.0 445080.0 -1.0 829
829 0 306442.0 162068.0 445140.0 -1.0 830
830 0 306523.0 162228.0 445200.0 -1.0 831
831 0 306464.0 162161.0 445260.0 -1.0 832
832 0 306444.0 162194.0 445320.0 -1.0 833
833 0 306484.0 162257.0 445380.0 -1.0 834
834 0 306515.0 162319.0 445440.0 -1.0 835
835 0 306489.0 162373.0 445560.0 -1.0 836
836 0 306412.0 162333.0 445620.0 -1.0 837
837 0 306545.0 162439.0 445680.0 -1.0 838
838 0 306515.0 162460.0 445740.0 -1.0 839
839 0 306463.0 162465.0 445800.0 -1.0 840
840 0 306438.0 162389.0 445860.0 -1.0 841
841 0 306411.0 162427.0 445920.0 -1.0 842
842 0 306425.0 162511.0 445980.0 -1.0 843
843 0 306407.0 162487.0 446040.0 -1.0 844
844 0 306489.0 162600.0 446100.0 -1.0 845
845 0 306466.0 162603.0 446160.0 -1.0 846
846 0 306554.0 162651.0 446220.0 -1.0 847
847 0 306566.0 162757.0 446280.0 -1.0 848
848 0 306589.0 162798.0 446340.0 -1.0 849
849 0 306594.0 162795.0 446400.0 -1.0 850
850 0 306608.0 162861.0 446460.0 -1.0 851
851 0 306616.0 162842.0 446520.0 -1.0 852
852 0 306631.0 162914.0 446580.0 -1.0 853
853 0 306613.0 162900.0 446640.0 -1.0 854
854 0 306652.0 162950.0 446700.0 -1.0 855
855 0 306672.0 163010.0 446760.0 -1.0 856
856 0 306714.0 163046.0 446820.0 -1.0 857
857 0 306758.0 163082.0 446880.0 -1.0 858
858 0 306751.0 163095.0 446940.0 -1.0 859
859 0 306771.0 163125.0 447000.0 -1.0 860
860 0 306804.0 163174.0 447060.0 -1.0 861
861 0 306797.0 163242.0 447120.0 -1.0 862
862 0 306761.0 163263.0 447180.0 -1.0 863
863 0 306770.0 163340.0 447240.0 -1.0 864
864 0 306787.0 163329.0 447300.0 -1.0 865
865 0 306815.0 163330.0 447360.0 -1.0 866
866 0 306815.0 163391.0 447420.0 -1.0 867
867 0 306841.0 163376.0 447480.0 -1.0 868
868 0 306836.0 163412.0 447540.0 -1.0 869
869 0 306849.0 163466.0 447600.0 -1.0 870
870 0 306846.0 163442.0 447660.0 -1.0 871
871 0 306837.0 163478.0 447720.0 -1.0 872
872 0 306828.0 163465.0 447780.0 -1.0 873
873 0 306850.0 163527.0 447840.0 -1.0 874
874 0 306829.0 163462.0 447900.0 -1.0 875
875 0 306899.0 163535.0 447960.0 -1.0 876
876 0 306877.0 163501.0 448020.0 -1.0 877
877 0 306914.0 163564.0 448080.0 -1.0 878
878 0 306952.0 163543.0 448140.0 -1.0 879
879 0 306974.0 163596.0 448200.0 -1.0 880
880 0 307065.0 163672.0 448260.0 -1.0 881
881 0 307028.0 163695.0 448320.0 -1.0 882
882 0 307073.0 163703.0 448380.0 -1.0 883
883 0 307161.0 163744.0 448440.0 -1.0 884
884 0 307188.0 163755.0 448500.0 -1.0 885
885 0 307249.0 163754.0 448560.0 -1.0 886
886 0 307317.0 163809.0 448620.0 -1.0 887
887 0 307302.0 163856.0 448680.0 -1.0 888
888 0 307400.0 163912.0 448740.0 -1.0 889
889 0 307279.0 163972.0 448800.0 -1.0 890
890 0 307399.0 163953.0 448860.0 -1.0 891
891 0 307441.0 163979.0 448920.0 -1.0 892
892 0 307462.0 163995.0 448980.0 -1.0 893
893 0 307537.0 164006.0 449040.0 -1.0 894
894 0 307471.0 163962.0 449100.0 -1.0 895
895 0 307588.0 163997.0 449160.0 -1.0 896
896 0 307511.0 163940.0 449220.0 -1.0 897
897 0 307646.0 164095.0 449280.0 -1.0 898
898 0 307647.0 164061.0 449340.0 -1.0 899
899 0 307699.0 164136.0 449400.0 -1.0 900
900 0 307720.0 164188.0 449460.0 -1.0 901
901 0 307718.0 164181.0 449520.0 -1.0 902
902 0 307739.0 164214.0 449580.0 -1.0 903
903 0 307806.0 164256.0 449640.0 -1.0 904
904 0 307780.0 164290.0 449700.0 -1.0 905
905 0 307805.0 164306.0 449760.0 -1.0 906
906 0 307813.0 164299.0 449820.0 -1.0 907
907 0 307773.0 164330.0 449880.0 -1.0 908
908 0 307840.0 164351.0 449940.0 -1.0 909
909 0 307752.0 164307.0 450000.0 -1.0 910
910 0 307819.0 164399.0 450060.0 -1.0 911
911 0 307825.0 164423.0 450120.0 -1.0 912
912 0 307782.0 164377.0 450180.0 -1.0 913
913 0 307831.0 164453.0 450240.0 -1.0 914
914 0 307784.0 164452.0 450300.0 -1.0 915
915 0 307756.0 164554.0 450360.0 -1.0 916
916 0 307789.0 164596.0 450420.0 -1.0 917
917 0 307782.0 164578.0 450480.0 -1.0 918
918 0 307778.0 164633.0 450540.0 -1.0 919
919 0 307762.0 164691.0 450600.0 -1.0 920
920 0 307783.0 164706.0 450660.0 -1.0 921
921 0 307786.0 164722.0 450720.0 -1.0 922
922 0 307823.0 164779.0 450780.0 -1.0 923
923 0 307816.0 164809.0 450840.0 -1.0 924
924 0 307832.0 164880.0 450900.0 -1.0 925
925 0 307801.0 164914.0 450960.0 -1.0 926
926 0 307813.0 164942.0 451020.0 -1.0 927
927 0 307848.0 164989.0 451080.0 -1.0 928
928 0 307847.0 165061.0 451140.0 -1.0 929
929 0 307843.0 165101.0 451200.0 -1.0 930
930 0 307862.0 165096.0 451260.0 -1.0 931
931 0 307829.0 165117.0 451320.0 -1.0 932
932 0 307806.0 165122.0 451380.0 -1.0 933
933 0 307862.0 165159.0 451440.0 -1.0 934
934 0 307903.0 165174.0 451500.0 -1.0 935
935 0 307897.0 165178.0 451560.0 -1.0 936
936 0 307852.0 165158.0 451620.0 -1.0 937
937 0 307860.0 165180.0 451680.0 -1.0 938
938 0 307836.0 165186.0 451740.0 -1.0 939
939 0 307797.0 165200.0 451800.0 -1.0 940
940 0 307776.0 165140.0 451860.0 -1.0 941
941 0 307823.0 165085.0 451920.0 -1.0 942
942 0 307833.0 165086.0 451980.0 -1.0 943
943 0 307854.0 165153.0 452040.0 -1.0 944
944 0 307864.0 165149.0 452100.0 -1.0 945
945 0 307921.0 165153.0 452160.0 -1.0 946
946 0 307916.0 165098.0 452220.0 -1.0 947
947 0 307986.0 165138.0 452280.0 -1.0 948
948 0 308040.0 165138.0 452340.0 -1.0 949
949 0 308064.0 165133.0 452400.0 -1.0 950
950 0 308049.0 165058.0 452460.0 -1.0 951
951 0 308127.0 165072.0 452520.0 -1.0 952
952 0 308126.0 165069.0 452580.0 -1.0 953
953 0 308201.0 165089.0 452640.0 -1.0 954
954 0 308197.0 165028.0 452700.0 -1.0 955
955 0 308291.0 165086.0 452760.0 -1.0 956
956 0 308215.0 165024.0 452820.0 -1.0 957
957 0 308355.0 165113.0 452880.0 -1.0 958
958 0 308312.0 165107.0 452940.0 -1.0 959
959 0 308401.0 165126.0 453000.0 -1.0 960
960 0 308413.0 165091.0 453060.0 -1.0 961
961 0 308443.0 165074.0 453120.0 -1.0 962
962 0 308506.0 165092.0 453180.0 -1.0 963
963 0 308515.0 165043.0 453240.0 -1.0 964
964 0 308502.0 165011.0 453300.0 -1.0 965
965 0 308553.0 165057.0 453360.0 -1.0 966
966 0 308598.0 165016.0 453420.0 -1.0 967
967 0 308636.0 165009.0 453480.0 -1.0 968
968 0 308675.0 164996.0 453540.0 -1.0 969
969 0 308792.0 165072.0 453600.0 -1.0 970
970 0 308807.0 165055.0 453660.0 -1.0 971
971 0 308833.0 165025.0 453720.0 -1.0 972
972 0 308923.0 165102.0 453780.0 -1.0 973
973 0 308898.0 165117.0 453840.0 -1.0 974
974 0 309011.0 165248.0 453900.0 -1.0 975
975 0 309018.0 165236.0 453960.0 -1.0 976
976 0 309014.0 165159.0 454020.0 -1.0 977
977 0 309129.0 165211.0 454080.0 -1.0 978
978 0 309137.0 165229.0 454140.0 -1.0 979
979 0 309133.0 165184.0 454200.0 -1.0 980
980 0 309192.0 165164.0 454260.0 -1.0 981
981 0 309181.0 165160.0 454320.0 -1.0 982
982 0 309224.0 165176.0 454380.0 -1.0 983
983 0 309280.0 165161.0 454440.0 -1.0 984
984 0 309350.0 165167.0 454500.0 -1.0 985
985 0 309359.0 165136.0 454560.0 -1.0 986
986 0 309439.0 165073.0 454620.0 -1.0 987
987 0 309494.0 165153.0 454680.0 -1.0 988
988 0 309498.0 165141.0 454740.0 -1.0 989
989 0 309520.0 165111.0 454800.0 -1.0 990
990 0 309585.0 165104.0 454860.0 -1.0 991
991 0 309602.0 165103.0 454920.0 -1.0 992
992 0 309623.0 165124.0 454980.0 -1.0 993
993 0 309630.0 165187.0 455040.0 -1.0 994
994 0 309693.0 165147.0 455100.0 -1.0 995
995 0 309639.0 165197.0 455160.0 -1.0 996
996 0 309725.0 165198.0 455220.0 -1.0 997
997 0 309761.0 165168.0 455280.0 -1.0 998
998 0 309823.0 165156.0 455340.0 -1.0 999
999 0 309804.0 165147.0 455400.0 -1.0 1000
1000 0 309823.0 165190.0 455460.0 -1.0 1001
1001 0 310146.0 165381.0 455520.0 -1.0 1002
1002 0 309905.0 165206.0 455580.0 -1.0 1003
1003 0 309983.0 165182.0 455640.0 -1.0 1004
1004 0 309992.0 165179.0 455700.0 -1.0 1005
1005 0 310142.0 165136.0 455760.0 -1.0 1006
1006 0 310155.0 165122.0 455820.0 -1.0 1007
1007 0 310182.0 165088.0 455880.0 -1.0 1008
1008 0 310217.0 165033.0 455940.0 -1.0 1009
1009 0 310256.0 165053.0 456000.0 -1.0 1010
1010 0 310347.0 165001.0 456060.0 -1.0 1011
1011 0 310343.0 165071.0 456120.0 -1.0 1012
1012 0 310372.0 165003.0 456180.0 -1.0 1013
1013 0 310408.0 164994.0 456240.0 -1.0 1014
1014 0 310472.0 164947.0 456300.0 -1.0 1015
1015 0 310563.0 164881.0 456360.0 -1.0 1016
1016 0 310672.0 164830.0 456420.0 -1.0 1017
1017 0 310740.0 164834.0 456480.0 -1.0 1018
1018 0 310790.0 164773.0 456540.0 -1.0 1019
1019 0 310847.0 164784.0 456600.0 -1.0 1020
1020 0 310823.0 164828.0 456660.0 -1.0 1021
1021 0 310899.0 164729.0 456720.0 -1.0 1022
1022 0 310990.0 164661.0 456780.0 -1.0 1023
1023 0 311065.0 164676.0 456840.0 -1.0 1024
1024 0 311140.0 164661.0 456900.0 -1.0 1025
1025 0 311185.0 164651.0 456960.0 -1.0 1026
1026 0 311283.0 164652.0 457020.0 -1.0 1027
1027 0 311316.0 164581.0 457080.0 -1.0 1028
1028 0 311346.0 164528.0 457140.0 -1.0 1029
1029 0 311562.0 164575.0 457200.0 -1.0 1030
1030 0 311634.0 164560.0 457260.0 -1.0 1031
1031 0 311687.0 164579.0 457320.0 -1.0 1032
1032 0 311860.0 164583.0 457380.0 -1.0 1033
1033 0 311834.0 164613.0 457440.0 -1.0 1034
1034 0 311981.0 164649.0 457500.0 -1.0 1035
1035 0 312053.0 164693.0 457560.0 -1.0 1036
1036 0 312060.0 164685.0 457620.0 -1.0 1037
1037 0 312160.0 164668.0 457680.0 -1.0 1038
1038 0 312157.0 164711.0 457740.0 -1.0 1039
1039 0 312388.0 164802.0 457800.0 -1.0 1040
1040 0 312498.0 164766.0 457860.0 -1.0 1041
1041 0 312624.0 164798.0 457920.0 -1.0 1042
1042 0 312683.0 164797.0 457980.0 -1.0 1043
1043 0 312816.0 164784.0 458040.0 -1.0 1044
1044 0 312832.0 164776.0 458100.0 -1.0 1045
1045 0 312881.0 164781.0 458160.0 -1.0 1046
1046 0 312983.0 164780.0 458220.0 -1.0 1047
1047 0 313009.0 164770.0 458280.0 -1.0 1048
1048 0 313089.0 164748.0 458340.0 -1.0 1049
1049 0 313114.0 164707.0 458400.0 -1.0 1050
1050 0 313229.0 164757.0 458460.0 -1.0 1051
1051 0 313228.0 164685.0 458520.0 -1.0 1052
1052 0 313336.0 164727.0 458580.0 -1.0 1053
1053 0 313324.0 164677.0 458640.0 -1.0 1054
1054 0 313456.0 164693.0 458700.0 -1.0 1055
1055 0 313542.0 164650.0 458760.0 -1.0 1056
1056 0 313649.0 164715.0 458820.0 -1.0 1057
1057 0 313745.0 164750.0 458880.0 -1.0 1058
1058 0 313832.0 164795.0 458940.0 -1.0 1059
1059 0 313870.0 164795.0 459000.0 -1.0 1060
1060 0 313929.0 164871.0 459060.0 -1.0 1061
1061 0 313998.0 164823.0 459120.0 -1.0 1062
1062 0 314078.0 164778.0 459180.0 -1.0 1063
1063 0 314147.0 164746.0 459240.0 -1.0 1064
1064 0 314321.0 164730.0 459300.0 -1.0 1065
1065 0 314407.0 164681.0 459360.0 -1.0 1066
1066 0 314472.0 164682.0 459420.0 -1.0 1067
1067 0 314623.0 164668.0 459480.0 -1.0 1068
1068 0 314667.0 164611.0 459540.0 -1.0 1069
1069 0 314754.0 164617.0 459600.0 -1.0 1070
1070 0 314865.0 164575.0 459660.0 -1.0 1071
1071 0 314931.0 164536.0 459720.0 -1.0 1072
1072 0 315008.0 164535.0 459780.0 -1.0 1073
1073 0 315068.0 164520.0 459840.0 -1.0 1074
1074 0 315103.0 164510.0 459900.0 -1.0 1075
1075 0 315165.0 164540.0 459960.0 -1.0 1076
1076 0 315180.0 164528.0 460020.0 -1.0 1077
1077 0 315190.0 164537.0 460080.0 -1.0 1078
1078 0 315228.0 164555.0 460140.0 -1.0 1079
1079 0 315242.0 164535.0 460200.0 -1.0 1080
1080 0 315290.0 164547.0 460260.0 -1.0 1081
1081 0 315306.0 164550.0 460320.0 -1.0 1082
1082 0 315363.0 164494.0 460380.0 -1.0 1083
1083 0 315366.0 164493.0 460440.0 -1.0 1084
1084 0 315391.0 164474.0 460500.0 -1.0 1085
1085 0 315365.0 164474.0 460560.0 -1.0 1086
1086 0 315412.0 164454.0 460620.0 -1.0 1087
1087 0 315458.0 164495.0 460680.0 -1.0 1088
1088 0 315441.0 164458.0 460740.0 -1.0 1089
1089 0 315396.0 164386.0 460800.0 -1.0 1090
1090 0 315417.0 164358.0 460860.0 -1.0 1091
1091 0 315468.0 164360.0 460920.0 -1.0 1092
1092 0 315482.0 164347.0 460980.0 -1.0 1093
1093 0 315474.0 164293.0 461040.0 -1.0 1094
1094 0 315577.0 164289.0 461100.0 -1.0 1095
1095 0 315546.0 164211.0 461160.0 -1.0 1096
1096 0 315594.0 164179.0 461220.0 -1.0 1097
1097 0 315610.0 164213.0 461280.0 -1.0 1098
1098 0 315544.0 164132.0 461340.0 -1.0 1099
1099 0 315599.0 164149.0 461400.0 -1.0 1100
1100 0 315641.0 164170.0 461460.0 -1.0 1101
1101 0 315634.0 164131.0 461520.0 -1.0 1102
1102 0 315697.0 164200.0 461580.0 -1.0 1103
1103 0 315704.0 164151.0 461640.0 -1.0 1104
1104 0 315695.0 164168.0 461700.0 -1.0 1105
1105 0 315759.0 164147.0 461760.0 -1.0 1106
1106 0 315683.0 164101.0 461820.0 -1.0 1107
1107 0 315784.0 164103.0 461880.0 -1.0 1108
1108 0 315738.0 164086.0 461940.0 -1.0 1109
1109 0 315740.0 164055.0 462000.0 -1.0 1110
1110 0 315785.0 164065.0 462060.0 -1.0 1111
1111 0 315749.0 164008.0 462120.0 -1.0 1112
1112 0 315775.0 164038.0 462180.0 -1.0 1113
1113 0 315748.0 164024.0 462240.0 -1.0 1114
1114 0 315814.0 164021.0 462300.0 -1.0 1115
1115 0 315807.0 164019.0 462360.0 -1.0 1116
1116 0 315859.0 164033.0 462420.0 -1.0 1117
1117 0 315849.0 164076.0 462480.0 -1.0 1118
1118 0 315891.0 164041.0 462540.0 -1.0 1119
1119 0 315833.0 164087.0 462600.0 -1.0 1120
1120 0 315865.0 164054.0 462660.0 -1.0 1121
1121 0 315874.0 164131.0 462720.0 -1.0 1122
1122 0 315971.0 164199.0 462780.0 -1.0 1123
1123 0 315954.0 164088.0 462840.0 -1.0 1124
1124 0 315762.0 164092.0 462900.0 -1.0 1125
1125 0 315919.0 164154.0 462960.0 -1.0 1126
1126 0 315817.0 164183.0 463020.0 -1.0 1127
1127 0 315855.0 164108.0 463080.0 -1.0 1128
1128 0 315829.0 164134.0 463140.0 -1.0 1129
1129 0 315837.0 164075.0 463200.0 -1.0 1130
1130 0 315788.0 164136.0 463260.0 -1.0 1131
1131 0 315840.0 164079.0 463320.0 -1.0 1132
1132 0 315854.0 164197.0 463380.0 -1.0 1133
1133 0 315812.0 164123.0 463440.0 -1.0 1134
1134 0 315835.0 164117.0 463500.0 -1.0 1135
1135 0 315813.0 164105.0 463560.0 -1.0 1136
1136 0 315816.0 164081.0 463620.0 -1.0 1137
1137 0 315836.0 164045.0 463680.0 -1.0 1138
1138 0 315863.0 164064.0 463740.0 -1.0 1139
1139 0 315846.0 164051.0 463800.0 -1.0 1140
1140 0 315929.0 164074.0 463860.0 -1.0 1141
1141 0 315895.0 164065.0 463920.0 -1.0 1142
1142 0 315947.0 164092.0 463980.0 -1.0 1143
1143 0 315934.0 164064.0 464040.0 -1.0 1144
1144 0 315909.0 164016.0 464100.0 -1.0 1145
1145 0 315904.0 163995.0 464160.0 -1.0 1146
1146 0 315848.0 163954.0 464220.0 -1.0 1147
1147 0 315890.0 163982.0 464280.0 -1.0 1148
1148 0 315782.0 163915.0 464340.0 -1.0 1149
1149 0 315821.0 164007.0 464400.0 -1.0 1150
1150 0 315795.0 163954.0 464460.0 -1.0 1151
1151 0 315807.0 163964.0 464520.0 -1.0 1152
1152 0 315808.0 163953.0 464580.0 -1.0 1153
1153 0 315856.0 164016.0 464640.0 -1.0 1154
1154 0 315825.0 163994.0 464700.0 -1.0 1155
1155 0 315805.0 163949.0 464760.0 -1.0 1156
1156 0 315797.0 163894.0 464820.0 -1.0 1157
1157 0 315839.0 163862.0 464880.0 -1.0 1158
1158 0 315834.0 163857.0 464940.0 -1.0 1159
1159 0 315873.0 163839.0 465000.0 -1.0 1160
1160 0 315895.0 163765.0 465060.0 -1.0 1161
1161 0 315943.0 163781.0 465120.0 -1.0 1162
1162 0 315853.0 163711.0 465180.0 -1.0 1163
1163 0 315927.0 163714.0 465240.0 -1.0 1164
1164 0 315892.0 163705.0 465300.0 -1.0 1165
1165 0 315990.0 163702.0 465360.0 -1.0 1166
1166 0 315970.0 163656.0 465420.0 -1.0 1167
1167 0 315997.0 163649.0 465480.0 -1.0 1168
1168 0 315974.0 163512.0 465540.0 -1.0 1169
1169 0 316001.0 163502.0 465600.0 -1.0 1170
1170 0 315971.0 163443.0 465660.0 -1.0 1171
1171 0 315964.0 163414.0 465720.0 -1.0 1172
1172 0 316041.0 163374.0 465780.0 -1.0 1173
1173 0 316013.0 163334.0 465840.0 -1.0 1174
1174 0 316096.0 163306.0 465900.0 -1.0 1175
1175 0 316114.0 163241.0 465960.0 -1.0 1176
1176 0 316130.0 163267.0 466020.0 -1.0 1177
1177 0 316165.0 163220.0 466080.0 -1.0 1178
1178 0 316182.0 163165.0 466140.0 -1.0 1179
1179 0 316161.0 163144.0 466200.0 -1.0 1180
1180 0 316173.0 163077.0 466260.0 -1.0 1181
1181 0 316159.0 163026.0 466320.0 -1.0 1182
1182 0 316244.0 163004.0 466380.0 -1.0 1183
1183 0 316195.0 163023.0 466440.0 -1.0 1184
1184 0 316266.0 162934.0 466500.0 -1.0 1185
1185 0 316315.0 162918.0 466560.0 -1.0 1186
1186 0 316335.0 162848.0 466620.0 -1.0 1187
1187 0 316240.0 162760.0 466680.0 -1.0 1188
1188 0 316270.0 162702.0 466740.0 -1.0 1189
1189 0 316273.0 162746.0 466800.0 -1.0 1190
1190 0 316268.0 162638.0 466860.0 -1.0 1191
1191 0 316265.0 162662.0 466920.0 -1.0 1192
1192 0 316287.0 162687.0 466980.0 -1.0 1193
1193 0 316307.0 162626.0 467040.0 -1.0 1194
1194 0 316358.0 162660.0 467100.0 -1.0 1195
1195 0 316372.0 162603.0 467160.0 -1.0 1196
1196 0 316274.0 162593.0 467220.0 -1.0 1197
1197 0 316316.0 162575.0 467280.0 -1.0 1198
1198 0 316331.0 162553.0 467340.0 -1.0 1199
1199 0 316302.0 162503.0 467400.0 -1.0 1200
1200 0 316359.0 162519.0 467460.0 -1.0 1201
1201 0 316274.0 162430.0 467520.0 -1.0 1202
1202 0 316251.0 162396.0 467580.0 -1.0 1203
1203 0 316306.0 162394.0 467640.0 -1.0 1204
1204 0 316227.0 162369.0 467700.0 -1.0 1205
1205 0 316238.0 162256.0 467760.0 -1.0 1206
1206 0 316261.0 162318.0 467820.0 -1.0 1207
1207 0 316261.0 162293.0 467880.0 -1.0 1208
1208 0 316382.0 162406.0 467940.0 -1.0 1209
1209 0 316252.0 162299.0 468000.0 -1.0 1210
1210 0 316242.0 162320.0 468060.0 -1.0 1211
1211 0 316278.0 162286.0 468120.0 -1.0 1212
1212 0 316260.0 162310.0 468180.0 -1.0 1213
1213 0 316248.0 162271.0 468240.0 -1.0 1214
1214 0 316199.0 162274.0 468300.0 -1.0 1215
1215 0 316183.0 162272.0 468360.0 -1.0 1216
1216 0 316110.0 162251.0 468420.0 -1.0 1217
1217 0 316121.0 162303.0 468480.0 -1.0 1218
1218 0 316083.0 162269.0 468540.0 -1.0 1219
1219 0 316268.0 162272.0 468600.0 -1.0 1220
1220 0 316262.0 162226.0 468660.0 -1.0 1221
1221 0 316340.0 162175.0 468720.0 -1.0 1222
1222 0 316314.0 162120.0 468780.0 -1.0 1223
1223 0 316275.0 162063.0 468840.0 -1.0 1224
1224 0 316192.0 162074.0 468900.0 -1.0 1225
1225 0 316226.0 161944.0 468960.0 -1.0 1226
1226 0 316204.0 161921.0 469020.0 -1.0 1227
1227 0 316229.0 161837.0 469080.0 -1.0 1228
1228 0 316273.0 161845.0 469140.0 -1.0 1229
1229 0 316243.0 161843.0 469200.0 -1.0 1230
1230 0 316269.0 161732.0 469260.0 -1.0 1231
1231 0 316301.0 161728.0 469320.0 -1.0 1232
1232 0 316225.0 161603.0 469380.0 -1.0 1233
1233 0 316247.0 161635.0 469440.0 -1.0 1234
1234 0 316245.0 161609.0 469500.0 -1.0 1235
1235 0 316255.0 161575.0 469560.0 -1.0 1236
1236 0 316267.0 161552.0 469620.0 -1.0 1237
1237 0 316253.0 161501.0 469680.0 -1.0 1238
1238 0 316224.0 161517.0 469740.0 -1.0 1239
1239 0 316230.0 161466.0 469800.0 -1.0 1240
1240 0 316255.0 161483.0 469860.0 -1.0 1241
1241 0 316213.0 161427.0 469920.0 -1.0 1242
1242 0 316189.0 161387.0 469980.0 -1.0 1243
1243 0 316183.0 161359.0 470040.0 -1.0 1244
1244 0 316146.0 161316.0 470100.0 -1.0 1245
1245 0 316173.0 161308.0 470160.0 -1.0 1246
1246 0 316199.0 161286.0 470220.0 -1.0 1247
1247 0 316139.0 161270.0 470280.0 -1.0 1248
1248 0 316176.0 161285.0 470340.0 -1.0 1249
1249 0 316134.0 161252.0 470400.0 -1.0 1250
1250 0 316173.0 161285.0 470460.0 -1.0 1251
1251 0 316165.0 161207.0 470520.0 -1.0 1252
1252 0 316181.0 161231.0 470580.0 -1.0 1253
1253 0 316106.0 161116.0 470640.0 -1.0 1254
1254 0 316181.0 161114.0 470700.0 -1.0 1255
1255 0 316079.0 161066.0 470760.0 -1.0 1256
1256 0 316120.0 161040.0 470820.0 -1.0 1257
1257 0 316149.0 161017.0 470880.0 -1.0 1258
1258 0 316107.0 160946.0 470940.0 -1.0 1259
1259 0 316166.0 160957.0 471000.0 -1.0 1260
1260 0 316161.0 160918.0 471060.0 -1.0 1261
1261 0 316156.0 160936.0 471120.0 -1.0 1262
1262 0 316137.0 160923.0 471180.0 -1.0 1263
1263 0 316163.0 160875.0 471240.0 -1.0 1264
1264 0 316129.0 160870.0 471300.0 -1.0 1265
1265 0 316107.0 160856.0 471360.0 -1.0 1266
1266 0 316111.0 160799.0 471420.0 -1.0 1267
1267 0 316099.0 160830.0 471480.0 -1.0 1268
1268 0 316116.0 160777.0 471540.0 -1.0 1269
1269 0 316082.0 160724.0 471600.0 -1.0 1270
1270 0 316082.0 160664.0 471660.0 -1.0 1271
1271 0 315957.0 160566.0 471720.0 -1.0 1272
1272 0 315954.0 160541.0 471780.0 -1.0 1273
1273 0 315920.0 160497.0 471840.0 -1.0 1274
1274 0 315929.0 160525.0 471900.0 -1.0 1275
1275 0 315850.0 160424.0 471960.0 -1.0 1276
1276 0 316005.0 160398.0 472020.0 -1.0 1277
1277 0 315816.0 160291.0 472080.0 -1.0 1278
1278 0 315817.0 160268.0 472140.0 -1.0 1279
1279 0 315792.0 160244.0 472200.0 -1.0 1280
1280 0 315731.0 160217.0 472260.0 -1.0 1281
1281 0 315724.0 160231.0 472320.0 -1.0 1282
1282 0 315672.0 160183.0 472380.0 -1.0 1283
1283 0 315665.0 160155.0 472440.0 -1.0 1284
1284 0 315674.0 160130.0 472500.0 -1.0 1285
1285 0 315729.0 160095.0 472560.0 -1.0 1286
1286 0 315736.0 160012.0 472620.0 -1.0 1287
1287 0 315731.0 159964.0 472680.0 -1.0 1288
1288 0 315727.0 159980.0 472740.0 -1.0 1289
1289 0 315768.0 159942.0 472800.0 -1.0 1290
1290 0 315737.0 159868.0 472860.0 -1.0 1291
1291 0 315684.0 159812.0 472920.0 -1.0 1292
1292 0 315731.0 159809.0 472980.0 -1.0 1293
1293 0 315677.0 159796.0 473040.0 -1.0 1294
1294 0 315679.0 159786.0 473100.0 -1.0 1295
1295 0 315714.0 159775.0 473160.0 -1.0 1296
1296 0 315705.0 159773.0 473220.0 -1.0 1297
1297 0 315713.0 159741.0 473280.0 -1.0 1298
1298 0 315737.0 159790.0 473400.0 -1.0 1299
1299 0 315713.0 159670.0 473460.0 -1.0 1300
1300 0 315726.0 159647.0 473520.0 -1.0 1301
1301 0 315766.0 159651.0 473580.0 -1.0 1302
1302 0 315723.0 159598.0 473640.0 -1.0 1303
1303 0 315772.0 159635.0 473700.0 -1.0 1304
1304 0 315798.0 159596.0 473760.0 -1.0 1305
1305 0 315735.0 159554.0 473820.0 -1.0 1306
1306 0 315786.0 159503.0 473880.0 -1.0 1307
1307 0 315776.0 159447.0 473940.0 -1.0 1308
1308 0 315842.0 159438.0 474000.0 -1.0 1309
1309 0 315805.0 159396.0 474060.0 -1.0 1310
1310 0 315842.0 159392.0 474120.0 -1.0 1311
1311 0 315875.0 159378.0 474180.0 -1.0 1312
1312 0 315829.0 159318.0 474240.0 -1.0 1313
1313 0 315885.0 159350.0 474300.0 -1.0 1314
1314 0 315821.0 159281.0 474360.0 -1.0 1315
1315 0 315857.0 159321.0 474420.0 -1.0 1316
1316 0 315794.0 159236.0 474480.0 -1.0 1317
1317 0 315842.0 159152.0 474540.0 -1.0 1318
1318 0 315762.0 159134.0 474600.0 -1.0 1319
1319 0 315750.0 159080.0 474660.0 -1.0 1320
1320 0 315775.0 159038.0 474720.0 -1.0 1321
1321 0 315756.0 159023.0 474780.0 -1.0 1322
1322 0 315789.0 159043.0 474840.0 -1.0 1323
1323 0 315760.0 158936.0 474900.0 -1.0 1324
1324 0 315749.0 158959.0 474960.0 -1.0 1325
1325 0 315750.0 158887.0 475020.0 -1.0 1326
1326 0 315779.0 158928.0 475080.0 -1.0 1327
1327 0 315806.0 158875.0 475140.0 -1.0 1328
1328 0 315802.0 158923.0 475200.0 -1.0 1329
1329 0 315831.0 158866.0 475260.0 -1.0 1330
1330 0 315825.0 158860.0 475320.0 -1.0 1331
1331 0 315825.0 158791.0 475380.0 -1.0 1332
1332 0 315827.0 158772.0 475440.0 -1.0 1333
1333 0 315783.0 158706.0 475500.0 -1.0 1334
1334 0 315807.0 158696.0 475560.0 -1.0 1335
1335 0 315803.0 158623.0 475620.0 -1.0 1336
1336 0 315823.0 158644.0 475680.0 -1.0 1337
1337 0 315790.0 158565.0 475740.0 -1.0 1338
1338 0 315846.0 158592.0 475800.0 -1.0 1339
1339 0 315799.0 158513.0 475860.0 -1.0 1340
1340 0 315780.0 158483.0 475920.0 -1.0 1341
1341 0 315785.0 158446.0 475980.0 -1.0 1342
1342 0 315770.0 158401.0 476040.0 -1.0 1343
1343 0 315732.0 158393.0 476100.0 -1.0 1344
1344 0 315785.0 158353.0 476160.0 -1.0 1345
1345 0 315741.0 158323.0 476220.0 -1.0 1346
1346 0 315742.0 158335.0 476280.0 -1.0 1347
1347 0 315780.0 158270.0 476340.0 -1.0 1348
1348 0 315770.0 158256.0 476400.0 -1.0 1349
1349 0 315768.0 158243.0 476460.0 -1.0 1350
1350 0 315812.0 158161.0 476520.0 -1.0 1351
1351 0 315842.0 158117.0 476580.0 -1.0 1352
1352 0 315829.0 158014.0 476640.0 -1.0 1353
1353 0 315874.0 158019.0 476700.0 -1.0 1354
1354 0 315874.0 157917.0 476760.0 -1.0 1355
1355 0 315912.0 157984.0 476820.0 -1.0 1356
1356 0 315872.0 157851.0 476880.0 -1.0 1357
1357 0 315927.0 157870.0 476940.0 -1.0 1358
1358 0 315894.0 157784.0 477000.0 -1.0 1359
1359 0 316011.0 157808.0 477060.0 -1.0 1360
1360 0 316018.0 157779.0 477120.0 -1.0 1361
1361 0 316072.0 157777.0 477180.0 -1.0 1362
1362 0 316145.0 157755.0 477240.0 -1.0 1363
1363 0 316181.0 157712.0 477300.0 -1.0 1364
1364 0 316204.0 157650.0 477360.0 -1.0 1365
1365 0 316231.0 157596.0 477420.0 -1.0 1366
1366 0 316267.0 157526.0 477480.0 -1.0 1367
1367 0 316253.0 157509.0 477540.0 -1.0 1368
1368 0 316308.0 157436.0 477600.0 -1.0 1369
1369 0 316295.0 157364.0 477660.0 -1.0 1370
1370 0 316494.0 157375.0 477720.0 -1.0 1371
1371 0 316308.0 157293.0 477780.0 -1.0 1372
1372 0 316393.0 157316.0 477840.0 -1.0 1373
1373 0 316360.0 157225.0 477960.0 -1.0 1374
1374 0 316450.0 157138.0 478080.0 -1.0 1375
1375 0 316456.0 157115.0 478200.0 -1.0 1376
1376 0 316441.0 157081.0 478260.0 -1.0 1377
1377 0 316463.0 157009.0 478320.0 -1.0 1378
1378 0 316455.0 156967.0 478380.0 -1.0 1379
1379 0 316481.0 156930.0 478440.0 -1.0 1380
1380 0 316498.0 156817.0 478500.0 -1.0 1381
1381 0 316561.0 156798.0 478560.0 -1.0 1382
1382 0 316523.0 156687.0 478620.0 -1.0 1383
1383 0 316544.0 156649.0 478680.0 -1.0 1384
1384 0 316574.0 156651.0 478740.0 -1.0 1385
1385 0 316547.0 156586.0 478800.0 -1.0 1386
1386 0 316558.0 156584.0 478860.0 -1.0 1387
1387 0 316544.0 156477.0 478920.0 -1.0 1388
1388 0 316537.0 156480.0 478980.0 -1.0 1389
1389 0 316642.0 156376.0 479040.0 -1.0 1390
1390 0 316622.0 156387.0 479100.0 -1.0 1391
1391 0 316627.0 156375.0 479160.0 -1.0 1392
1392 0 316612.0 156230.0 479220.0 -1.0 1393
1393 0 316677.0 156245.0 479280.0 -1.0 1394
1394 0 316680.0 156169.0 479340.0 -1.0 1395
1395 0 316700.0 156155.0 479400.0 -1.0 1396
1396 0 316688.0 156134.0 479460.0 -1.0 1397
1397 0 316698.0 156120.0 479520.0 -1.0 1398
1398 0 316719.0 156121.0 479580.0 -1.0 1399
1399 0 316766.0 156050.0 479640.0 -1.0 1400
1400 0 316771.0 156061.0 479700.0 -1.0 1401
1401 0 316858.0 155942.0 479760.0 -1.0 1402
1402 0 316847.0 155884.0 479820.0 -1.0 1403
1403 0 316898.0 155883.0 479880.0 -1.0 1404
1404 0 316921.0 155850.0 479940.0 -1.0 1405
1405 0 317019.0 155866.0 480000.0 -1.0 1406
1406 0 316971.0 155800.0 480060.0 -1.0 1407
1407 0 317101.0 155794.0 480120.0 -1.0 1408
1408 0 317106.0 155742.0 480180.0 -1.0 1409
1409 0 317174.0 155719.0 480240.0 -1.0 1410
1410 0 317115.0 155635.0 480300.0 -1.0 1411
1411 0 317233.0 155584.0 480360.0 -1.0 1412
1412 0 317220.0 155492.0 480420.0 -1.0 1413
1413 0 317290.0 155465.0 480480.0 -1.0 1414
1414 0 317352.0 155429.0 480540.0 -1.0 1415
1415 0 317332.0 155309.0 480600.0 -1.0 1416
1416 0 317473.0 155317.0 480660.0 -1.0 1417
1417 0 317504.0 155214.0 480780.0 -1.0 1418
1418 0 317557.0 155111.0 480840.0 -1.0 1419
1419 0 317558.0 154997.0 480900.0 -1.0 1420
1420 0 317628.0 154952.0 480960.0 -1.0 1421
1421 0 317566.0 154877.0 481020.0 -1.0 1422
1422 0 317654.0 154824.0 481080.0 -1.0 1423
1423 0 317706.0 154605.0 481140.0 -1.0 1424
1424 0 317737.0 154730.0 481200.0 -1.0 1425
1425 0 317686.0 154705.0 481260.0 -1.0 1426
1426 0 317702.0 154670.0 481320.0 -1.0 1427
1427 0 317768.0 154605.0 481380.0 -1.0 1428
1428 0 317789.0 154508.0 481440.0 -1.0 1429
1429 0 317816.0 154511.0 481500.0 -1.0 1430
1430 0 317824.0 154486.0 481560.0 -1.0 1431
1431 0 317879.0 154524.0 481620.0 -1.0 1432
1432 0 317940.0 154489.0 481680.0 -1.0 1433
1433 0 317945.0 154429.0 481740.0 -1.0 1434
1434 0 317987.0 154407.0 481800.0 -1.0 1435
1435 0 317989.0 154367.0 481860.0 -1.0 1436
1436 0 317993.0 154333.0 481920.0 -1.0 1437
1437 0 318045.0 154365.0 481980.0 -1.0 1438
1438 0 318037.0 154218.0 482040.0 -1.0 1439
1439 0 318128.0 154266.0 482100.0 -1.0 1440
1440 0 318119.0 154167.0 482160.0 -1.0 1441
1441 0 318163.0 154186.0 482220.0 -1.0 1442
1442 0 318169.0 154121.0 482280.0 -1.0 1443
1443 0 318214.0 154118.0 482400.0 -1.0 1444
1444 0 318197.0 154090.0 482460.0 -1.0 1445
1445 0 318205.0 154030.0 482520.0 -1.0 1446
1446 0 318239.0 154028.0 482580.0 -1.0 1447
1447 0 318205.0 153961.0 482640.0 -1.0 1448
1448 0 318195.0 153914.0 482760.0 -1.0 1449
1449 0 318173.0 153893.0 482820.0 -1.0 1450
1450 0 318222.0 153864.0 482880.0 -1.0 1451
1451 0 318224.0 153837.0 482940.0 -1.0 1452
1452 0 318206.0 153771.0 483000.0 -1.0 1453
1453 0 318209.0 153768.0 483060.0 -1.0 1454
1454 0 318208.0 153716.0 483120.0 -1.0 1455
1455 0 318207.0 153706.0 483180.0 -1.0 1456
1456 0 318154.0 153602.0 483240.0 -1.0 1457
1457 0 318216.0 153674.0 483300.0 -1.0 1458
1458 0 318252.0 153628.0 483360.0 -1.0 1459
1459 0 318227.0 153566.0 483420.0 -1.0 1460
1460 0 318235.0 153528.0 483480.0 -1.0 1461
1461 0 318282.0 153455.0 483540.0 -1.0 1462
1462 0 318267.0 153370.0 483600.0 -1.0 1463
1463 0 318335.0 153336.0 483660.0 -1.0 1464
1464 0 318335.0 153275.0 483720.0 -1.0 1465
1465 0 318307.0 153215.0 483780.0 -1.0 1466
1466 0 318339.0 153175.0 483840.0 -1.0 1467
1467 0 318299.0 153163.0 483900.0 -1.0 1468
1468 0 318319.0 153085.0 483960.0 -1.0 1469
1469 0 318352.0 153049.0 484020.0 -1.0 1470
1470 0 318288.0 152990.0 484080.0 -1.0 1471
1471 0 318289.0 152942.0 484140.0 -1.0 1472
1472 0 318288.0 152900.0 484200.0 -1.0 1473
1473 0 318305.0 152842.0 484260.0 -1.0 1474
1474 0 318323.0 152742.0 484320.0 -1.0 1475
1475 0 318291.0 152683.0 484380.0 -1.0 1476
1476 0 318276.0 152629.0 484440.0 -1.0 1477
1477 0 318260.0 152561.0 484500.0 -1.0 1478
1478 0 318271.0 152557.0 484560.0 -1.0 1479
1479 0 318254.0 152477.0 484620.0 -1.0 1480
1480 0 318208.0 152404.0 484680.0 -1.0 1481
1481 0 318205.0 152413.0 484740.0 -1.0 1482
1482 0 318187.0 152350.0 484800.0 -1.0 1483
1483 0 318131.0 152302.0 484860.0 -1.0 1484
1484 0 318108.0 152285.0 484920.0 -1.0 1485
1485 0 318086.0 152279.0 484980.0 -1.0 1486
1486 0 318050.0 152155.0 485040.0 -1.0 1487
1487 0 318097.0 152219.0 485100.0 -1.0 1488
1488 0 318070.0 152146.0 485160.0 -1.0 1489
1489 0 318079.0 152118.0 485220.0 -1.0 1490
1490 0 318111.0 152093.0 485280.0 -1.0 1491
1491 0 318079.0 152057.0 485340.0 -1.0 1492
1492 0 318117.0 152041.0 485400.0 -1.0 1493
1493 0 318088.0 151968.0 485460.0 -1.0 1494
1494 0 318134.0 151971.0 485520.0 -1.0 1495
1495 0 318140.0 151968.0 485580.0 -1.0 1496
1496 0 318203.0 151908.0 485640.0 -1.0 1497
1497 0 318242.0 151927.0 485700.0 -1.0 1498
1498 0 318236.0 151766.0 485760.0 -1.0 1499
1499 0 318225.0 151688.0 485820.0 -1.0 1500
1500 0 318262.0 151662.0 485880.0 -1.0 1501
1501 0 318351.0 151593.0 485940.0 -1.0 1502
1502 0 318299.0 151547.0 486000.0 -1.0 1503
1503 0 318290.0 151367.0 486060.0 -1.0 1504
1504 0 318278.0 151176.0 486120.0 -1.0 1505
1505 0 318334.0 150995.0 486180.0 -1.0 1506
1506 0 318398.0 150856.0 486240.0 -1.0 1507
1507 0 318461.0 150603.0 486300.0 -1.0 1508
1508 0 318511.0 150440.0 486360.0 -1.0 1509
1509 0 318492.0 150344.0 486420.0 -1.0 1510
1510 0 318564.0 150285.0 486480.0 -1.0 1511
1511 0 318531.0 150186.0 486540.0 -1.0 1512
1512 0 318607.0 150168.0 486600.0 -1.0 1513
1513 0 318663.0 150027.0 486660.0 -1.0 1514
1514 0 318728.0 149911.0 486720.0 -1.0 1515
1515 0 318680.0 149647.0 486780.0 -1.0 1516
1516 0 318724.0 149443.0 486840.0 -1.0 1517
1517 0 318753.0 149368.0 486900.0 -1.0 1518
1518 0 318803.0 149304.0 486960.0 -1.0 1519
1519 0 318800.0 149175.0 487020.0 -1.0 1520
1520 0 318809.0 149059.0 487080.0 -1.0 1521
1521 0 318785.0 148987.0 487140.0 -1.0 1522
1522 0 318803.0 148813.0 487200.0 -1.0 1523
1523 0 318797.0 148752.0 487260.0 -1.0 1524
1524 0 318793.0 148699.0 487320.0 -1.0 1525
1525 0 318776.0 148674.0 487380.0 -1.0 1526
1526 0 318758.0 148576.0 487440.0 -1.0 1527
1527 0 318773.0 148468.0 487500.0 -1.0 1528
1528 0 318770.0 148391.0 487560.0 -1.0 1529
1529 0 318795.0 148298.0 487620.0 -1.0 1530
1530 0 318390.0 147845.0 487680.0 -1.0 1531
1531 0 318817.0 148101.0 487740.0 -1.0 1532
1532 0 318576.0 147757.0 487800.0 -1.0 1533
1533 0 318890.0 147948.0 487860.0 -1.0 1534
1534 0 318528.0 147510.0 487920.0 -1.0 1535
1535 0 318829.0 147613.0 487980.0 -1.0 1536
1536 0 318663.0 147422.0 488040.0 -1.0 1537
1537 0 318740.0 147497.0 488100.0 -1.0 1538
1538 0 318590.0 147453.0 488160.0 -1.0 1539
1539 0 318659.0 147397.0 488220.0 -1.0 1540
1540 0 318583.0 147347.0 488280.0 -1.0 1541
1541 0 318605.0 147254.0 488340.0 -1.0 1542
1542 0 318488.0 147024.0 488400.0 -1.0 1543
1543 0 318563.0 146964.0 488460.0 -1.0 1544
1544 0 318579.0 146781.0 488520.0 -1.0 1545
1545 0 318636.0 146710.0 488580.0 -1.0 1546
1546 0 318697.0 146610.0 488640.0 -1.0 1547
1547 0 318703.0 146291.0 488760.0 -1.0 1548
1548 0 318736.0 146081.0 488820.0 -1.0 1549
1549 0 318837.0 146096.0 488880.0 -1.0 1550
1550 0 318791.0 146057.0 488940.0 -1.0 1551
1551 0 318866.0 146005.0 489000.0 -1.0 1552
1552 0 318860.0 145916.0 489060.0 -1.0 1553
1553 0 319000.0 145882.0 489120.0 -1.0 1554
1554 0 318988.0 145761.0 489180.0 -1.0 1555
1555 0 319086.0 145771.0 489240.0 -1.0 1556
1556 0 319244.0 145721.0 489300.0 -1.0 1557
1557 0 319275.0 145728.0 489360.0 -1.0 1558
1558 0 319525.0 145660.0 489420.0 -1.0 1559
1559 0 319615.0 145650.0 489480.0 -1.0 1560
1560 0 319716.0 145709.0 489540.0 -1.0 1561
1561 0 319820.0 145632.0 489600.0 -1.0 1562
1562 0 319858.0 145604.0 489660.0 -1.0 1563
1563 0 319895.0 145467.0 489720.0 -1.0 1564
1564 0 320086.0 145390.0 489780.0 -1.0 1565
1565 0 320027.0 145247.0 489840.0 -1.0 1566
1566 0 320198.0 144860.0 489840.0 -1.0 1567
1567 0 320307.0 144772.0 489900.0 -1.0 1568
1568 0 320446.0 144808.0 489960.0 -1.0 1569
1569 0 320286.0 144454.0 490020.0 -1.0 1570
1570 0 320698.0 144224.0 490080.0 -1.0 1571
1571 0 320888.0 144098.0 490140.0 -1.0 1572
1572 0 321166.0 144253.0 490200.0 -1.0 1573
1573 0 320976.0 144025.0 490260.0 -1.0 1574
1574 0 321085.0 144140.0 490320.0 -1.0 1575
1575 0 321139.0 144132.0 490380.0 -1.0 1576
1576 0 321113.0 144202.0 490440.0 -1.0 1577
1577 0 321148.0 144152.0 490500.0 -1.0 1578
1578 0 321238.0 144197.0 490560.0 -1.0 1579
1579 0 321283.9 144268.08 490620.0 -1.0 1580
1580 0 321349.78 144399.78 490680.0 -1.0 1581
1581 0 321461.44 144500.0 490740.0 -1.0 2432
1582 0 321550.2 144537.22 490860.0 -1.0 1583
1583 0 321461.44 144545.81 490920.0 -1.0 1584
1584 0 321449.97 144611.66 490980.0 -1.0 1585
1585 0 321461.44 144574.44 491040.0 -1.0 1586
1586 0 321444.25 144574.44 491100.0 -1.0 1587
1587 0 321447.12 144557.25 491160.0 -1.0 1588
1588 0 321395.6 144502.86 491220.0 -1.0 1589
1589 0 321395.6 144517.17 491280.0 -1.0 1590
1590 0 321392.72 144485.67 491340.0 -1.0 2433
1591 0 344633.7 145675.6 506460.0 -1.0 1851
1592 0 344616.06 146031.61 506400.0 -1.0 1591
1593 0 344654.84 146507.48 506340.0 -1.0 1592
1594 0 344735.94 146648.48 506280.0 -1.0 1593
1595 0 344947.44 147075.02 506220.0 -1.0 1594
1596 0 345070.8 147445.14 506220.0 -1.0 1595
1597 0 345077.84 147543.84 506160.0 -1.0 1596
1598 0 345109.56 147582.61 506100.0 -1.0 1597
1599 0 345091.94 147723.61 506040.0 -1.0 1598
1600 0 345035.56 148051.44 505980.0 -1.0 1599
1601 0 344950.94 148541.4 505860.0 -1.0 1600
1602 0 344785.28 149151.23 505740.0 -1.0 1601
1603 0 344802.9 149979.61 505740.0 -1.0 1602
1604 0 344760.6 150748.06 505740.0 -1.0 1603
1605 0 344721.8 150755.11 505680.0 -1.0 1604
1606 0 344686.56 150783.31 505620.0 -1.0 1605
1607 0 344672.47 150948.98 505560.0 -1.0 1606
1608 0 344580.8 150896.11 505500.0 -1.0 1607
1609 0 344513.84 151326.16 505440.0 -1.0 1608
1610 0 344503.28 151379.03 505380.0 -1.0 1609
1611 0 344492.7 151802.03 505320.0 -1.0 1610
1612 0 344443.34 152334.31 505260.0 -1.0 1611
1613 0 344394.0 153099.23 505200.0 -1.0 1612
1614 0 344397.53 153430.6 505140.0 -1.0 1613
1615 0 344365.8 153603.31 505080.0 -1.0 1614
1616 0 344362.28 153800.72 505020.0 -1.0 1615
1617 0 344334.06 154040.4 504960.0 -1.0 1616
1618 0 344256.53 154378.81 504900.0 -1.0 1617
1619 0 344041.5 154858.22 504840.0 -1.0 1618
1620 0 343967.47 155129.64 504780.0 -1.0 1619
1621 0 343770.06 155418.69 504720.0 -1.0 1620
1622 0 343738.34 155439.84 504660.0 -1.0 1621
1623 0 343741.88 155464.52 504600.0 -1.0 1622
1624 0 343777.12 155485.66 504480.0 -1.0 1623
1625 0 343882.88 155658.39 504420.0 -1.0 1624
1626 0 344073.22 155989.73 504360.0 -1.0 1625
1627 0 343904.03 156472.66 504300.0 -1.0 1626
1628 0 343643.2 157082.48 504360.0 -1.0 1627
1629 0 343540.94 157618.28 504360.0 -1.0 1628
1630 0 343548.0 158326.81 504360.0 -1.0 1629
1631 0 343502.2 158443.14 504300.0 -1.0 1630
1632 0 343516.28 158559.47 504240.0 -1.0 1631
1633 0 343576.2 158922.53 504180.0 -1.0 1632
1634 0 343576.2 159014.19 504120.0 -1.0 1633
1635 0 343583.25 159056.48 504060.0 -1.0 1634
1636 0 343600.88 159165.77 504000.0 -1.0 1635
1637 0 343625.56 159306.77 503940.0 -1.0 1636
1638 0 343657.28 159408.98 503880.0 -1.0 1637
1639 0 343678.44 159567.61 503820.0 -1.0 1638
1640 0 343678.44 159687.47 503760.0 -1.0 1639
1641 0 343692.53 159733.28 503700.0 -1.0 1640
1642 0 343153.2 159416.03 503640.0 -1.0 1641
1643 0 343738.34 159867.23 503580.0 -1.0 1642
1644 0 343787.7 159980.03 503520.0 -1.0 1643
1645 0 343830.0 160135.14 503460.0 -1.0 1644
1646 0 343879.34 160209.16 503400.0 -1.0 1645
1647 0 343879.34 160262.03 503340.0 -1.0 1646
1648 0 343854.7 160424.19 503280.0 -1.0 1647
1649 0 343308.3 160399.52 503220.0 -1.0 1648
1650 0 343868.78 160713.23 503160.0 -1.0 1649
1651 0 343893.44 160773.16 503100.0 -1.0 1650
1652 0 343967.47 160878.9 503040.0 -1.0 1651
1653 0 344023.88 160949.4 502980.0 -1.0 1652
1654 0 344108.47 161065.73 502920.0 -1.0 1653
1655 0 344161.34 161108.03 502860.0 -1.0 1654
1656 0 344203.66 161210.27 502800.0 -1.0 1655
1657 0 344228.3 161245.52 502740.0 -1.0 1656
1658 0 344270.62 161354.78 502680.0 -1.0 1657
1659 0 344295.3 161460.53 502620.0 -1.0 1658
1660 0 344394.0 161576.86 502560.0 -1.0 1659
1661 0 344362.28 161717.86 502500.0 -1.0 1660
1662 0 344334.06 161932.89 502440.0 -1.0 1661
1663 0 344327.03 162126.77 502380.0 -1.0 1662
1664 0 344312.94 162186.69 502320.0 -1.0 1663
1665 0 344115.53 162348.84 502260.0 -1.0 1664
1666 0 344186.03 162553.28 502200.0 -1.0 1665
1667 0 344242.44 162800.03 502080.0 -1.0 1666
1668 0 344228.3 162859.97 502020.0 -1.0 1667
1669 0 344126.1 163004.48 501960.0 -1.0 1668
1670 0 343907.56 163307.64 501840.0 -1.0 1669
1671 0 343879.34 163342.89 501780.0 -1.0 1670
1672 0 343378.8 163138.44 501720.0 -1.0 1671
1673 0 343946.3 163519.14 501660.0 -1.0 1672
1674 0 343826.47 163550.86 501600.0 -1.0 1673
1675 0 343854.7 163684.81 501540.0 -1.0 1674
1676 0 343022.78 163670.72 501480.0 -1.0 1675
1677 0 343868.78 163882.22 501420.0 -1.0 1676
1678 0 343435.2 163755.31 501360.0 -1.0 1677
1679 0 343837.06 164086.66 501300.0 -1.0 1678
1680 0 343833.53 164266.44 501240.0 -1.0 1679
1681 0 343780.66 164347.52 501180.0 -1.0 1680
1682 0 343748.94 164590.73 501120.0 -1.0 1681
1683 0 343667.84 164893.89 501060.0 -1.0 1682
1684 0 343632.6 164904.47 501000.0 -1.0 1683
1685 0 343724.25 164879.78 500940.0 -1.0 1684
1686 0 343600.88 164960.86 500880.0 -1.0 1685
1687 0 342976.94 164682.39 500820.0 -1.0 1686
1688 0 343558.56 165147.69 500760.0 -1.0 1687
1689 0 343491.6 165553.06 500700.0 -1.0 1688
1690 0 343269.53 165771.61 500640.0 -1.0 1689
1691 0 343110.9 165859.73 500580.0 -1.0 1690
1692 0 343103.84 165979.6 500520.0 -1.0 1691
1693 0 343054.5 166046.56 500460.0 -1.0 1692
1694 0 342994.56 166000.73 500400.0 -1.0 1693
1695 0 342962.84 166134.69 500340.0 -1.0 1694
1696 0 342917.03 166173.47 500280.0 -1.0 1695
1697 0 342807.75 166342.66 500160.0 -1.0 1696
1698 0 342723.16 166614.1 500100.0 -1.0 1697
1699 0 342666.75 166310.94 500040.0 -1.0 1698
1700 0 342561.0 166296.84 499980.0 -1.0 1699
1701 0 342508.12 166194.61 499920.0 -1.0 1700
1702 0 342479.94 166360.28 499860.0 -1.0 1701
1703 0 342423.53 166353.23 499800.0 -1.0 1702
1704 0 342321.3 166384.97 499740.0 -1.0 1703
1705 0 342300.16 166406.11 499680.0 -1.0 1704
1706 0 342011.1 166247.48 499620.0 -1.0 1705
1707 0 342303.7 166518.9 499560.0 -1.0 1706
1708 0 342243.75 166547.11 499500.0 -1.0 1707
1709 0 341930.03 166339.14 499440.0 -1.0 1708
1710 0 342148.56 166624.66 499380.0 -1.0 1709
1711 0 341856.0 166480.14 499320.0 -1.0 1710
1712 0 341785.5 166733.94 499260.0 -1.0 1711
1713 0 341711.47 166762.14 499200.0 -1.0 1712
1714 0 341535.22 166839.69 499140.0 -1.0 1713
1715 0 341478.8 166681.06 499080.0 -1.0 1714
1716 0 341207.4 166793.86 498960.0 -1.0 1715
1717 0 341059.34 166864.36 498840.0 -1.0 1716
1718 0 340713.9 166758.61 498780.0 -1.0 1717
1719 0 340728.0 166836.16 498720.0 -1.0 1718
1720 0 340682.2 166783.28 498660.0 -1.0 1719
1721 0 340703.3 166800.9 498540.0 -1.0 1720
1722 0 340685.7 166850.27 498480.0 -1.0 1721
1723 0 340664.56 166899.61 498420.0 -1.0 1722
1724 0 340245.06 166829.11 498360.0 -1.0 1723
1725 0 340199.25 166832.64 498300.0 -1.0 1724
1726 0 339956.03 166832.64 498240.0 -1.0 1725
1727 0 339755.1 166956.02 498180.0 -1.0 1726
1728 0 339769.2 166920.77 498120.0 -1.0 1727
1729 0 339751.56 167037.1 498060.0 -1.0 1728
1730 0 339628.2 167104.06 498000.0 -1.0 1729
1731 0 339554.2 167146.36 497940.0 -1.0 1730
1732 0 339441.38 167093.48 497880.0 -1.0 1731
1733 0 339413.2 167199.23 497820.0 -1.0 1732
1734 0 339335.62 167199.23 497760.0 -1.0 1733
1735 0 339233.4 167230.97 497700.0 -1.0 1734
1736 0 338979.6 167114.64 497640.0 -1.0 1735
1737 0 338856.22 167276.78 497580.0 -1.0 1736
1738 0 338383.88 167146.36 497520.0 -1.0 1737
1739 0 338538.97 167414.27 497460.0 -1.0 1738
1740 0 338457.9 167428.36 497400.0 -1.0 1739
1741 0 337925.62 167565.84 497340.0 -1.0 1740
1742 0 337125.44 167780.86 497340.0 -1.0 1741
1743 0 335976.3 168179.19 497340.0 -1.0 1742
1744 0 335867.03 168436.52 497340.0 -1.0 1743
1745 0 335320.66 168940.6 497340.0 -1.0 1744
1746 0 335045.7 169275.47 497340.0 -1.0 1745
1747 0 334495.8 169797.16 497340.0 -1.0 1746
1748 0 333952.94 170163.77 497340.0 -1.0 1747
1749 0 333300.8 170703.1 497340.0 -1.0 1748
1750 0 332765.03 170995.66 497340.0 -1.0 1749
1751 0 332225.7 171386.94 497340.0 -1.0 1750
1752 0 331732.2 171721.81 497340.0 -1.0 1751
1753 0 331020.16 172225.89 497340.0 -1.0 1752
1754 0 330576.0 172645.36 497340.0 -1.0 1753
1755 0 330487.88 172712.34 497280.0 -1.0 1754
1756 0 330019.06 172433.86 497220.0 -1.0 1755
1757 0 330223.5 172680.61 497160.0 -1.0 1756
1758 0 330195.3 172751.11 497040.0 -1.0 1757
1759 0 330050.78 172892.11 496980.0 -1.0 1758
1760 0 329927.4 172983.77 496920.0 -1.0 1759
1761 0 329536.12 172768.73 496860.0 -1.0 1760
1762 0 329737.06 173096.56 496740.0 -1.0 1761
1763 0 329490.3 173223.47 496680.0 -1.0 1762
1764 0 329247.06 173364.47 496440.0 -1.0 1763
1765 0 329155.44 173491.36 496380.0 -1.0 1764
1766 0 328848.75 173727.53 496320.0 -1.0 1765
1767 0 328549.12 174111.77 496260.0 -1.0 1766
1768 0 328439.84 174252.77 496140.0 -1.0 1767
1769 0 327812.4 173815.66 496080.0 -1.0 1768
1770 5 328133.2 174354.98 496020.0 -1.0 1769
1771 0 328886.25 174525.95 496020.0 -1.0 1770
1772 0 327636.16 173970.77 495960.0 -1.0 1770
1773 0 327854.7 174372.61 495900.0 -1.0 1772
1774 0 327773.62 174397.28 495840.0 -1.0 1773
1775 0 327452.84 174524.19 495780.0 -1.0 1774
1776 0 326793.7 173910.84 495720.0 -1.0 1775
1777 5 326571.6 174651.1 495660.0 -1.0 1776
1778 0 325944.16 174883.73 495660.0 -1.0 1777
1779 0 326668.53 174867.88 495600.0 -1.0 1777
1780 0 325429.5 174929.56 495660.0 -1.0 1778
1781 0 325027.66 174989.48 495600.0 -1.0 1780
1782 0 324752.7 174978.9 495540.0 -1.0 1781
1783 0 324273.3 174978.9 495480.0 -1.0 1782
1784 0 323769.22 175112.86 495480.0 -1.0 1783
1785 0 323046.6 175148.11 495480.0 -1.0 1784
1786 0 322605.97 175109.34 495480.0 -1.0 1785
1787 0 322401.53 175208.03 495420.0 -1.0 1786
1788 0 322190.03 175292.64 495360.0 -1.0 1787
1789 0 321851.62 175285.6 495300.0 -1.0 1788
1790 0 321573.16 175356.1 495240.0 -1.0 1789
1791 0 321322.88 175430.11 495180.0 -1.0 1790
1792 0 321167.78 175437.16 495120.0 -1.0 1791
1793 0 321023.25 175497.1 495060.0 -1.0 1792
1794 0 320868.16 175553.48 495000.0 -1.0 1793
1795 0 320325.3 175638.1 495000.0 -1.0 1794
1796 0 319648.5 175726.22 495000.0 -1.0 1795
1797 5 319488.12 175756.19 494940.0 -1.0 1796
1798 0 319479.3 175747.36 494880.0 -1.0 1797
1799 0 319449.34 175749.14 495000.0 -1.0 1797
1800 0 319479.3 175747.36 494760.0 -1.0 1798
1801 0 319479.3 175747.36 494700.0 -1.0 1800
1802 0 319479.3 175747.36 494640.0 -1.0 1801
1803 0 319320.7 175902.47 494580.0 -1.0 1802
1804 0 319056.3 176018.78 494520.0 -1.0 1803
1805 0 318802.5 176096.34 494400.0 -1.0 1804
1806 0 318266.7 176230.28 494340.0 -1.0 1805
1807 0 317586.38 176434.73 494280.0 -1.0 1806
1808 0 316973.03 176663.86 494220.0 -1.0 1807
1809 0 316366.72 176751.98 494160.0 -1.0 1808
1810 0 316158.75 176850.69 494100.0 -1.0 1809
1811 0 315873.22 176667.39 494040.0 -1.0 1810
1812 0 315615.9 176981.11 493980.0 -1.0 1811
1813 0 315136.5 177122.11 493920.0 -1.0 1812
1814 0 314776.94 177224.34 493860.0 -1.0 1813
1815 0 314561.94 177323.03 493800.0 -1.0 1814
1816 0 314304.6 177358.28 493740.0 -1.0 1815
1817 0 313761.75 177520.44 493680.0 -1.0 1816
1818 0 313099.06 177643.81 493620.0 -1.0 1817
1819 0 312549.16 177728.4 493560.0 -1.0 1818
1820 0 311622.06 177879.98 493500.0 -1.0 1819
1821 0 311001.7 178084.44 493500.0 -1.0 1820
1822 0 310257.9 178278.31 493500.0 -1.0 1821
1823 0 309598.72 178472.19 493500.0 -1.0 1822
1824 0 309027.7 178623.77 493500.0 -1.0 1823
1825 0 308897.25 178680.16 493560.0 -1.0 1824
1826 0 308386.12 178747.14 493620.0 -1.0 1825
1827 0 307466.1 178926.9 493680.0 -1.0 1826
1828 0 306821.03 179029.14 493740.0 -1.0 1827
1829 0 305777.62 179381.64 493740.0 -1.0 1828
1830 0 305287.66 179589.61 493800.0 -1.0 1829
1831 0 304332.38 179917.44 493860.0 -1.0 1830
1832 0 303285.44 180481.44 493920.0 -1.0 1831
1833 0 302957.62 180763.44 493860.0 -1.0 1832
1834 0 302816.62 180872.72 493800.0 -1.0 1833
1835 0 302739.06 180939.69 493740.0 -1.0 1834
1836 0 302559.3 181084.22 493680.0 -1.0 1835
1837 5 302016.44 181390.89 493620.0 -1.0 1836
1838 0 301891.3 181572.44 493560.0 -1.0 1837
1839 0 301642.8 181616.48 493620.0 -1.0 1837
1840 0 301068.22 181930.22 493620.0 -1.0 1839
1841 0 300712.2 182226.31 493620.0 -1.0 1840
1842 0 300571.2 182469.53 493680.0 -1.0 1841
1843 0 300356.2 182670.47 493740.0 -1.0 1842
1844 0 299936.7 182952.47 493740.0 -1.0 1843
1845 0 299534.84 183178.06 493800.0 -1.0 1844
1846 0 299192.94 183456.53 493800.0 -1.0 1845
1847 0 299016.7 183615.16 493860.0 -1.0 1846
1848 0 298889.78 183615.16 493920.0 -1.0 1847
1849 0 298769.94 183752.64 493980.0 -1.0 1848
1850 0 298381.3 183661.31 494040.0 -1.0 1849
1851 0 344605.5 145472.9 506520.0 -1.0 1852
1852 0 344563.2 145344.23 506580.0 -1.0 1853
1853 0 344351.7 144857.78 506640.0 -1.0 1854
1854 0 344302.34 144787.28 506700.0 -1.0 1855
1855 0 344348.2 144674.48 506760.0 -1.0 1856
1856 0 344344.66 144515.86 506820.0 -1.0 1857
1857 0 344355.22 144346.66 506880.0 -1.0 1858
1858 0 344362.28 144117.53 506940.0 -1.0 1859
1859 0 344235.38 143574.69 507000.0 -1.0 1860
1860 0 344055.6 143239.81 507060.0 -1.0 1861
1861 0 343826.47 143007.16 507120.0 -1.0 1862
1862 0 343706.62 142841.48 507180.0 -1.0 1863
1863 0 343473.97 142718.11 507240.0 -1.0 1864
1864 0 343343.56 142531.28 507300.0 -1.0 1865
1865 0 343650.22 142975.44 507360.0 -1.0 1866
1866 0 343181.4 142460.78 507420.0 -1.0 1867
1867 0 342987.53 142199.94 507480.0 -1.0 1868
1868 0 342973.44 142164.69 507540.0 -1.0 1869
1869 0 342825.38 141977.86 507600.0 -1.0 1870
1870 0 342698.47 141709.97 507660.0 -1.0 1871
1871 0 342543.38 141459.69 507720.0 -1.0 1872
1872 0 342398.84 141142.44 507780.0 -1.0 1873
1873 0 342264.9 141064.89 507840.0 -1.0 1874
1874 0 342226.12 140955.61 507900.0 -1.0 1875
1875 0 342127.44 140828.72 507960.0 -1.0 1876
1876 0 341598.7 140525.56 508020.0 -1.0 1877
1877 0 341975.84 140775.84 508080.0 -1.0 1878
1878 0 341658.6 140423.34 508140.0 -1.0 1879
1879 0 341715.0 140465.64 508200.0 -1.0 1880
1880 0 341662.12 140391.61 508260.0 -1.0 1881
1881 0 341552.84 140285.86 508320.0 -1.0 1882
1882 0 341552.84 140292.9 508440.0 -1.0 1883
1883 0 341151.0 139982.72 508500.0 -1.0 1884
1884 0 341309.62 140067.31 508560.0 -1.0 1885
1885 0 341196.8 139958.03 508620.0 -1.0 1886
1886 0 341489.4 140063.78 508680.0 -1.0 1887
1887 0 341334.3 139929.84 508740.0 -1.0 1888
1888 0 341299.06 139862.86 508800.0 -1.0 1889
1889 0 341210.94 139746.53 508860.0 -1.0 1890
1890 0 341122.8 139616.11 508920.0 -1.0 1891
1891 0 341017.06 139418.72 508980.0 -1.0 1892
1892 0 340890.16 139122.61 509040.0 -1.0 1893
1893 0 340675.12 138974.56 509100.0 -1.0 1894
1894 0 340446.0 138685.52 509160.0 -1.0 1895
1895 0 340343.78 138604.44 509220.0 -1.0 1896
1896 0 340305.0 138562.14 509280.0 -1.0 1897
1897 0 340269.75 138519.84 509340.0 -1.0 1898
1898 0 340167.53 138396.47 509400.0 -1.0 1899
1899 0 340030.06 138213.16 509460.0 -1.0 1900
1900 0 339779.78 137927.64 509520.0 -1.0 1901
1901 0 339469.56 137532.84 509580.0 -1.0 1902
1902 0 339265.12 137102.78 509580.0 -1.0 1903
1903 0 339198.16 137067.53 509640.0 -1.0 1904
1904 0 339127.66 136894.81 509700.0 -1.0 1905
1905 0 339110.03 136859.56 509760.0 -1.0 1906
1906 0 339014.84 136711.52 509820.0 -1.0 1907
1907 0 338870.3 136542.31 509880.0 -1.0 1908
1908 0 338828.03 136500.02 509940.0 -1.0 1909
1909 0 338806.88 136461.23 510000.0 -1.0 1910
1910 0 338722.28 136330.81 510060.0 -1.0 1911
1911 0 338581.28 136140.47 510120.0 -1.0 1912
1912 0 338538.97 136013.56 510180.0 -1.0 1913
1913 0 338447.3 135872.56 510240.0 -1.0 1914
1914 0 338338.06 135608.19 510300.0 -1.0 1915
1915 0 338281.66 135438.98 510360.0 -1.0 1916
1916 0 338281.66 135438.98 510420.0 -1.0 1917
1917 0 338193.53 135315.61 510480.0 -1.0 1918
1918 0 338144.2 135125.27 510540.0 -1.0 1919
1919 0 337939.72 134910.23 510600.0 -1.0 1920
1920 0 337738.8 134716.36 510660.0 -1.0 1921
1921 0 337728.22 134705.78 510720.0 -1.0 1922
1922 0 337685.94 134642.34 510780.0 -1.0 1923
1923 0 337633.06 134536.6 510840.0 -1.0 1924
1924 0 337566.06 134402.64 510900.0 -1.0 1925
1925 0 337506.16 134325.1 510960.0 -1.0 1926
1926 0 337340.47 134124.16 511020.0 -1.0 1927
1927 0 337266.44 134043.1 511080.0 -1.0 1928
1928 0 337195.94 133986.69 511140.0 -1.0 1929
1929 0 337104.3 133898.56 511200.0 -1.0 1930
1930 0 337104.3 133898.56 511260.0 -1.0 1931
1931 0 337040.84 133852.73 511320.0 -1.0 1932
1932 0 336959.78 133676.48 511380.0 -1.0 1933
1933 0 336899.84 133595.4 511440.0 -1.0 1934
1934 0 336871.66 133521.39 511500.0 -1.0 1935
1935 0 336846.97 133489.66 511560.0 -1.0 1936
1936 0 336822.3 133302.84 511620.0 -1.0 1937
1937 0 336734.2 133232.34 511680.0 -1.0 1938
1938 0 336515.62 133070.19 511740.0 -1.0 1939
1939 0 336441.6 133003.22 511800.0 -1.0 1940
1940 0 336212.47 132643.66 511860.0 -1.0 1941
1941 0 336036.22 132523.81 511920.0 -1.0 1943
1942 0 335637.1 132480.33 511980.0 -1.0 1943
1943 5 335874.06 132277.06 511980.0 -1.0 1944
1944 0 335884.66 132176.6 512040.0 -1.0 1945
1945 0 335884.66 132106.1 512100.0 -1.0 1946
1946 0 335941.06 132084.95 512160.0 -1.0 1947
1947 0 335934.0 131951.0 512220.0 -1.0 1948
1948 0 335863.5 131880.5 512280.0 -1.0 1949
1949 0 335856.44 131866.4 512340.0 -1.0 1950
1950 0 335842.34 131788.84 512400.0 -1.0 1951
1951 0 335842.34 131788.84 512460.0 -1.0 1952
1952 0 335743.66 131549.16 512520.0 -1.0 1953
1953 0 335715.44 131513.9 512580.0 -1.0 1954
1954 0 335468.7 131260.1 512640.0 -1.0 1955
1955 0 335468.7 131196.66 512700.0 -1.0 1956
1956 0 335468.7 131203.7 512760.0 -1.0 1957
1957 0 335468.7 131203.7 512820.0 -1.0 1958
1958 0 335433.44 131133.2 512880.0 -1.0 1959
1959 0 335341.8 130907.6 512940.0 -1.0 1960
1960 0 335327.7 130886.45 513000.0 -1.0 1961
1961 0 335327.7 130886.45 513060.0 -1.0 1962
1962 0 335313.6 130830.05 513120.0 -1.0 1963
1963 0 335271.3 130653.8 513180.0 -1.0 1964
1964 0 335236.06 130456.4 513240.0 -1.0 1965
1965 0 335214.9 130435.25 513300.0 -1.0 1966
1966 0 335207.84 130421.15 513360.0 -1.0 1967
1967 0 335207.84 130414.1 513420.0 -1.0 1968
1968 0 335207.84 130414.1 513480.0 -1.0 1969
1969 0 335165.56 130336.55 513540.0 -1.0 1970
1970 0 335130.3 130308.35 513600.0 -1.0 1972
1971 0 334597.53 129074.95 515940.0 -1.0 1
1972 0 335073.9 130244.9 513660.0 -1.0 1
1973 0 298376.97 184003.27 494100.0 -1.0 1850
1974 0 298266.47 184204.12 494160.0 -1.0 1973
1975 0 298042.97 184323.03 494220.0 -1.0 1974
1976 0 298102.44 184352.31 494280.0 -1.0 1975
1977 0 297972.0 184331.38 494340.0 -1.0 1976
1978 0 297857.84 184467.77 494400.0 -1.0 1977
1979 0 297739.16 184525.12 494520.0 -1.0 1978
1980 0 297493.66 184614.23 494580.0 -1.0 1979
1981 0 297430.22 184683.6 494640.0 -1.0 1980
1982 0 297255.16 184794.56 494700.0 -1.0 1981
1983 0 297078.22 184761.08 494760.0 -1.0 1982
1984 0 297251.4 184824.7 494880.0 -1.0 1983
1985 0 297030.1 184757.44 494940.0 -1.0 1984
1986 0 296927.4 184880.66 495000.0 -1.0 1985
1987 0 296844.12 184889.44 495060.0 -1.0 1986
1988 0 296665.0 184909.89 495120.0 -1.0 1987
1989 0 296706.06 184926.17 495180.0 -1.0 1988
1990 0 296545.78 184949.72 495240.0 -1.0 1989
1991 0 296432.06 185008.73 495300.0 -1.0 1990
1992 0 296514.16 185050.75 495360.0 -1.0 1991
1993 0 296277.03 185125.3 495420.0 -1.0 1992
1994 0 295956.34 185142.73 495540.0 -1.0 1993
1995 0 295863.12 185314.27 495600.0 -1.0 1994
1996 0 295733.72 185322.6 495660.0 -1.0 1995
1997 0 295763.25 185362.53 495780.0 -1.0 1996
1998 0 295572.7 185438.67 495840.0 -1.0 1997
1999 0 295464.72 185485.47 495900.0 -1.0 1998
2000 0 294874.1 185008.95 495960.0 -1.0 1999
2001 0 295447.53 185543.52 496020.0 -1.0 2000
2002 0 294836.25 185133.78 496080.0 -1.0 2001
2003 0 295182.62 185555.7 496140.0 -1.0 2002
2004 0 295014.03 185680.55 496260.0 -1.0 2003
2005 0 294882.44 185664.83 496320.0 -1.0 2004
2006 0 294769.94 185749.12 496380.0 -1.0 2005
2007 0 294668.66 185753.73 496440.0 -1.0 2006
2008 0 294707.2 185807.27 496560.0 -1.0 2007
2009 0 294620.6 185840.08 496680.0 -1.0 2008
2010 0 294616.72 185857.81 496740.0 -1.0 2009
2011 0 294263.88 186020.81 496860.0 -1.0 2010
2012 0 335986.5 129347.97 515940.0 -1.0 1971
2013 0 336922.94 129606.49 515940.0 -1.0 2012
2014 0 337662.22 129874.016 515940.0 -1.0 2013
2015 0 337941.53 129570.305 516000.0 -1.0 2014
2016 0 339199.34 129400.02 516000.0 -1.0 2015
2017 0 339342.6 129422.05 516060.0 -1.0 2016
2018 0 339360.16 129345.31 516120.0 -1.0 2017
2019 0 339467.12 129329.54 516180.0 -1.0 2018
2020 0 340020.97 129125.16 516240.0 -1.0 2019
2021 0 341313.7 128966.91 516240.0 -1.0 2020
2022 0 341869.16 128810.31 516240.0 -1.0 2021
2023 0 341912.47 128724.68 516300.0 -1.0 2022
2024 0 342675.7 128491.26 516360.0 -1.0 2023
2025 0 342701.4 128375.21 516420.0 -1.0 2024
2026 0 342681.34 128448.87 516480.0 -1.0 2025
2027 0 343086.22 128348.83 516540.0 -1.0 2026
2028 0 344098.84 128022.375 516600.0 -1.0 2027
2029 0 344837.16 127904.44 516660.0 -1.0 2028
2030 0 346385.5 127533.75 516660.0 -1.0 2029
2031 0 347603.66 127146.766 516660.0 -1.0 2030
2032 0 348800.28 126977.91 516660.0 -1.0 2031
2033 0 349736.44 126799.43 516660.0 -1.0 2032
2034 5 350400.12 126829.984 516660.0 -1.0 2033
2035 5 352246.44 126842.77 516660.0 -1.0 2034
2036 0 351347.0 126839.125 516720.0 -1.0 2034
2037 0 351695.34 126887.82 516780.0 -1.0 2036
2038 0 351660.47 126788.445 516840.0 -1.0 2037
2039 0 351253.12 126785.695 516900.0 -1.0 2038
2040 0 349713.62 126685.375 516900.0 -1.0 2039
2041 0 349381.0 126570.37 516960.0 -1.0 2040
2042 0 349274.28 126407.38 517020.0 -1.0 2041
2043 0 349147.0 126406.72 517080.0 -1.0 2042
2044 0 349148.84 126431.016 517140.0 -1.0 2043
2045 0 348805.8 126326.95 517200.0 -1.0 2044
2046 0 348751.78 126195.086 517260.0 -1.0 2045
2047 0 348758.16 125823.45 517260.0 -1.0 2046
2048 0 348751.5 125736.63 517320.0 -1.0 2047
2049 0 348859.4 125382.0 517380.0 -1.0 2048
2050 0 349035.6 124996.2 517440.0 -1.0 2049
2051 0 348892.4 124661.375 517500.0 -1.0 2050
2052 0 348925.84 124631.53 517560.0 -1.0 2051
2053 0 348860.9 124539.92 517620.0 -1.0 2052
2054 0 348854.5 124395.125 517680.0 -1.0 2053
2055 0 348813.22 124307.07 517740.0 -1.0 2054
2056 0 348748.84 124226.555 517800.0 -1.0 2055
2057 0 348837.94 124135.984 517860.0 -1.0 2056
2058 0 348870.75 123865.38 517920.0 -1.0 2057
2059 0 348881.75 123761.46 517980.0 -1.0 2058
2060 0 348685.88 123422.23 518040.0 -1.0 2059
2061 0 348690.0 123279.086 518100.0 -1.0 2060
2062 0 348740.4 123043.484 518160.0 -1.0 2061
2063 0 348627.72 122940.32 518220.0 -1.0 2062
2064 0 348720.84 122779.47 518280.0 -1.0 2063
2065 0 348712.97 122360.0 518340.0 -1.0 2064
2066 5 354115.84 126952.99 516660.0 -1.0 2035
2067 0 352235.97 126893.45 516600.0 -1.0 2035
2068 0 354789.6 126985.38 516660.0 -1.0 2066
2069 0 354078.75 126753.96 516600.0 -1.0 2066
2070 0 353942.9 126750.93 516540.0 -1.0 2069
2071 0 354057.97 126763.72 516480.0 -1.0 2070
2072 0 354229.72 126726.82 516420.0 -1.0 2071
2073 0 354186.47 126759.266 516360.0 -1.0 2072
2074 6 354206.22 126786.22 516300.0 -1.0 2073
2075 0 352181.28 126894.97 516540.0 -1.0 2067
2076 0 352174.75 126856.18 516480.0 -1.0 2075
2077 0 352239.25 126873.27 516420.0 -1.0 2076
2078 0 352269.72 126845.14 516360.0 -1.0 2077
2079 0 352410.8 126945.51 516300.0 -1.0 2078
2080 0 352533.4 126937.555 516240.0 -1.0 2079
2081 0 352676.34 127017.74 516180.0 -1.0 2080
2082 0 352723.72 126958.87 516120.0 -1.0 2081
2083 0 352771.22 126982.79 516060.0 -1.0 2082
2084 0 353014.12 126991.5 516000.0 -1.0 2083
2085 0 353228.16 126954.6 515940.0 -1.0 2084
2086 0 353212.06 126932.72 515880.0 -1.0 2085
2087 0 353337.16 127034.984 515820.0 -1.0 2086
2088 0 353563.7 127010.875 515760.0 -1.0 2087
2089 0 353372.5 126956.92 515700.0 -1.0 2088
2090 0 353592.75 127029.11 515640.0 -1.0 2089
2091 0 353836.1 127050.05 515580.0 -1.0 2090
2092 0 354115.12 127114.37 515520.0 -1.0 2091
2093 0 354092.84 126992.59 515460.0 -1.0 2092
2094 0 354798.25 127313.55 515400.0 -1.0 2093
2095 0 355613.1 127442.29 515340.0 -1.0 2094
2096 0 355886.12 127548.29 515280.0 -1.0 2095
2097 0 356191.34 127524.61 515220.0 -1.0 2096
2098 0 356369.78 127380.945 515160.0 -1.0 2097
2099 0 356587.5 127437.74 515100.0 -1.0 2098
2100 0 356767.4 127426.516 515040.0 -1.0 2099
2101 5 356868.72 127379.01 514980.0 -1.0 2100
2102 0 356883.6 127400.37 514920.0 -1.0 2101
2103 0 357119.88 128101.09 514980.0 -1.0 2101
2104 0 356907.84 127383.17 514860.0 -1.0 2102
2105 0 356850.28 127393.07 514800.0 -1.0 2104
2106 0 356812.16 127340.164 514740.0 -1.0 2105
2107 0 356723.44 127359.3 514680.0 -1.0 2106
2108 5 356688.9 127334.72 514620.0 -1.0 2107
2109 0 356834.38 126686.984 514560.0 -1.0 2108
2110 0 357124.3 127842.44 514560.0 -1.0 2108
2111 0 356990.84 126552.42 514500.0 -1.0 2109
2112 0 357170.34 127937.55 514500.0 -1.0 2110
2113 0 357474.25 128038.58 514440.0 -1.0 2112
2114 0 357541.75 128002.58 514380.0 -1.0 2113
2115 0 357690.56 128031.76 514320.0 -1.0 2114
2116 0 357993.06 127870.48 514260.0 -1.0 2115
2117 0 357862.03 127749.93 514200.0 -1.0 2116
2118 0 358123.5 127704.36 514140.0 -1.0 2117
2119 0 358332.75 127656.85 514080.0 -1.0 2118
2120 0 358261.94 127721.23 514020.0 -1.0 2119
2121 0 358564.53 127733.63 513960.0 -1.0 2120
2122 0 358602.6 127752.3 513900.0 -1.0 2121
2123 0 358779.66 127835.09 513840.0 -1.0 2122
2124 0 358889.66 127761.016 513780.0 -1.0 2123
2125 0 358849.25 127769.26 513720.0 -1.0 2124
2126 0 358928.06 127744.625 513660.0 -1.0 2125
2127 0 358882.25 127703.75 513600.0 -1.0 2126
2128 0 359070.06 127697.78 513540.0 -1.0 2127
2129 0 359039.84 127446.93 513480.0 -1.0 2128
2130 0 359092.47 127628.055 513420.0 -1.0 2129
2131 0 359128.28 127598.78 513360.0 -1.0 2130
2132 0 359196.53 127672.96 513300.0 -1.0 2131
2133 0 359168.7 127541.14 513240.0 -1.0 2132
2134 0 359355.72 127548.15 513180.0 -1.0 2133
2135 0 359341.75 127552.836 513120.0 -1.0 2134
2136 0 359405.6 127577.14 513060.0 -1.0 2135
2137 0 359514.6 127612.99 513000.0 -1.0 2136
2138 0 359546.2 127598.875 512940.0 -1.0 2137
2139 0 359572.53 127586.13 512880.0 -1.0 2138
2140 0 359325.12 127610.34 512820.0 -1.0 2139
2141 0 359553.16 127570.51 512760.0 -1.0 2140
2142 0 359716.12 127681.625 512700.0 -1.0 2141
2143 0 359652.62 127568.09 512640.0 -1.0 2142
2144 0 359428.8 127523.85 512580.0 -1.0 2143
2145 0 359686.5 127520.016 512520.0 -1.0 2144
2146 0 359735.3 127493.63 512460.0 -1.0 2145
2147 0 359768.53 127524.56 512400.0 -1.0 2146
2148 0 359904.84 127424.24 512340.0 -1.0 2147
2149 0 360202.88 127391.695 512280.0 -1.0 2148
2150 0 360216.2 127438.445 512220.0 -1.0 2149
2151 0 360666.25 127737.375 512160.0 -1.0 2150
2152 0 361110.3 128175.32 512100.0 -1.0 2151
2153 0 361097.53 128318.32 512040.0 -1.0 2152
2154 0 361017.8 128262.91 511980.0 -1.0 2153
2155 0 361017.38 128312.4 511920.0 -1.0 2154
2156 6 360902.38 128206.06 511860.0 -1.0 2155
2157 0 357193.12 126405.35 514440.0 -1.0 2111
2158 0 357147.6 126238.38 514380.0 -1.0 2157
2159 0 357260.6 126201.625 514320.0 -1.0 2158
2160 0 357342.28 126087.09 514260.0 -1.0 2159
2161 0 357491.9 126010.98 514200.0 -1.0 2160
2162 0 357919.0 125382.62 514200.0 -1.0 2161
2163 0 358177.16 125191.35 514200.0 -1.0 2162
2164 0 358243.75 124872.72 514140.0 -1.0 2163
2165 0 358446.72 124696.33 514080.0 -1.0 2164
2166 0 358444.84 124628.5 514020.0 -1.0 2165
2167 0 358649.75 124377.086 513960.0 -1.0 2166
2168 0 358641.28 124278.23 513900.0 -1.0 2167
2169 0 358685.06 124234.61 513840.0 -1.0 2168
2170 0 358751.78 124167.586 513780.0 -1.0 2169
2171 0 358848.4 124097.72 513720.0 -1.0 2170
2172 0 358861.6 123977.695 513660.0 -1.0 2171
2173 0 358802.47 124004.22 513600.0 -1.0 2172
2174 0 358929.84 123954.53 513540.0 -1.0 2173
2175 0 359103.28 123655.46 513480.0 -1.0 2174
2176 0 358958.62 123862.875 513420.0 -1.0 2175
2177 0 358885.7 123808.78 513360.0 -1.0 2176
2178 0 358904.03 123823.99 513300.0 -1.0 2177
2179 0 358897.8 123752.75 513240.0 -1.0 2178
2180 0 358909.66 123647.45 513180.0 -1.0 2179
2181 0 358890.9 123570.96 513120.0 -1.0 2180
2182 0 358842.94 123505.02 513060.0 -1.0 2181
2183 0 358775.8 123478.22 513000.0 -1.0 2182
2184 0 358761.22 123390.445 512940.0 -1.0 2183
2185 0 358717.88 123310.4 512880.0 -1.0 2184
2186 0 358452.06 123259.15 512820.0 -1.0 2185
2187 0 358614.72 123154.42 512760.0 -1.0 2186
2188 0 358623.56 123196.625 512700.0 -1.0 2187
2189 0 358594.62 123040.51 512640.0 -1.0 2188
2190 0 358280.84 122964.34 512580.0 -1.0 2189
2191 0 358518.56 122969.695 512520.0 -1.0 2190
2192 0 358502.6 122901.16 512460.0 -1.0 2191
2193 0 358556.22 122908.02 512400.0 -1.0 2192
2194 0 358551.2 122787.805 512340.0 -1.0 2193
2195 0 358505.6 122721.92 512280.0 -1.0 2194
2196 0 358488.16 122728.6 512220.0 -1.0 2195
2197 0 358547.78 122791.03 512160.0 -1.0 2196
2198 0 358651.53 122767.484 512100.0 -1.0 2197
2199 0 358624.53 122775.49 512040.0 -1.0 2198
2200 0 358525.25 122787.43 511980.0 -1.0 2199
2201 0 358553.47 122817.03 511920.0 -1.0 2200
2202 0 358561.03 122743.99 511860.0 -1.0 2201
2203 0 358519.56 122783.875 511800.0 -1.0 2202
2204 0 358532.38 122727.37 511740.0 -1.0 2203
2205 0 358388.16 122664.18 511680.0 -1.0 2204
2206 0 358363.28 122685.92 511620.0 -1.0 2205
2207 0 358426.06 122719.93 511560.0 -1.0 2206
2208 0 358356.25 122765.07 511500.0 -1.0 2207
2209 0 358398.97 122808.836 511440.0 -1.0 2208
2210 0 358438.66 122781.94 511380.0 -1.0 2209
2211 0 358418.28 122795.53 511320.0 -1.0 2210
2212 0 358484.94 122774.41 511260.0 -1.0 2211
2213 0 358557.16 122785.11 511200.0 -1.0 2212
2214 0 358599.03 122814.05 511140.0 -1.0 2213
2215 0 358630.53 122845.36 511080.0 -1.0 2214
2216 0 358648.44 122901.44 511020.0 -1.0 2215
2217 0 358733.22 122792.445 510960.0 -1.0 2216
2218 0 358742.56 122808.6 510900.0 -1.0 2217
2219 0 358868.03 122884.24 510840.0 -1.0 2218
2220 0 358837.28 122865.3 510780.0 -1.0 2219
2221 0 358903.6 122868.05 510720.0 -1.0 2220
2222 0 358825.88 122779.516 510660.0 -1.0 2221
2223 0 358818.16 122916.17 510600.0 -1.0 2222
2224 0 358869.6 122838.63 510540.0 -1.0 2223
2225 0 358792.9 122850.99 510480.0 -1.0 2224
2226 0 359111.88 122941.23 510420.0 -1.0 2225
2227 0 358943.47 122946.625 510360.0 -1.0 2226
2228 0 358954.12 122907.5 510300.0 -1.0 2227
2229 0 359068.28 123029.7 510240.0 -1.0 2228
2230 0 359101.12 123005.125 510180.0 -1.0 2229
2231 0 359036.94 123040.836 510120.0 -1.0 2230
2232 0 359131.0 123131.92 510060.0 -1.0 2231
2233 0 359195.8 123254.37 510000.0 -1.0 2232
2234 0 359351.8 123309.26 509940.0 -1.0 2233
2235 0 359400.3 123356.06 509880.0 -1.0 2234
2236 0 359542.16 123406.98 509820.0 -1.0 2235
2237 0 359566.25 123459.88 509760.0 -1.0 2236
2238 0 359751.97 123656.41 509700.0 -1.0 2237
2239 0 360040.2 123792.2 509640.0 -1.0 2238
2240 0 360218.62 123821.43 509580.0 -1.0 2239
2241 0 360253.72 123810.016 509520.0 -1.0 2240
2242 0 360436.12 123880.07 509460.0 -1.0 2241
2243 0 360541.38 123848.86 509400.0 -1.0 2242
2244 0 360668.4 123885.61 509340.0 -1.0 2243
2245 0 360776.38 123849.85 509280.0 -1.0 2244
2246 0 360792.84 123869.695 509220.0 -1.0 2245
2247 0 360984.5 123840.945 509160.0 -1.0 2246
2248 0 360992.72 123822.19 509100.0 -1.0 2247
2249 0 361198.34 123779.66 509040.0 -1.0 2248
2250 0 361273.1 123790.22 508980.0 -1.0 2249
2251 0 361513.28 123757.2 508920.0 -1.0 2250
2252 0 361617.0 123642.48 508860.0 -1.0 2251
2253 0 294407.2 185966.27 496920.0 -1.0 2011
2254 0 294381.38 185901.38 496980.0 -1.0 2253
2255 0 294463.12 186013.03 497040.0 -1.0 2254
2256 0 294219.44 185921.3 497160.0 -1.0 2255
2257 0 293920.5 185556.48 497220.0 -1.0 2256
2258 0 294127.12 185870.72 497280.0 -1.0 2257
2259 0 294089.03 185986.53 497340.0 -1.0 2258
2260 0 294027.9 185955.69 497400.0 -1.0 2259
2261 0 293967.28 185997.58 497460.0 -1.0 2260
2262 0 293533.12 185581.56 497520.0 -1.0 2261
2263 0 293799.16 186002.39 497580.0 -1.0 2262
2264 0 293429.75 185787.31 497640.0 -1.0 2263
2265 0 293554.7 185959.47 497700.0 -1.0 2264
2266 0 293440.66 185929.97 497760.0 -1.0 2265
2267 0 293391.16 185950.55 497820.0 -1.0 2266
2268 0 293239.88 185889.33 497880.0 -1.0 2267
2269 0 293211.75 185863.73 497940.0 -1.0 2268
2270 0 293099.34 185830.22 498000.0 -1.0 2269
2271 0 293064.3 185915.12 498060.0 -1.0 2270
2272 0 292692.44 185905.28 498060.0 -1.0 2271
2273 0 292687.9 185900.78 498120.0 -1.0 2272
2274 0 292663.7 185910.02 498180.0 -1.0 2273
2275 0 292608.84 185943.38 498240.0 -1.0 2274
2276 0 292658.62 185961.39 498300.0 -1.0 2275
2277 0 292168.1 185683.1 498360.0 -1.0 2276
2278 0 292368.25 185953.6 498420.0 -1.0 2277
2279 0 292294.03 185942.8 498480.0 -1.0 2278
2280 0 292220.84 185937.61 498540.0 -1.0 2279
2281 0 292056.44 185966.66 498660.0 -1.0 2280
2282 0 291994.06 186010.14 498720.0 -1.0 2281
2283 0 291631.5 186021.39 498780.0 -1.0 2282
2284 0 291441.78 185984.08 498840.0 -1.0 2283
2285 0 291167.97 185895.05 498960.0 -1.0 2284
2286 0 291077.84 185659.89 499080.0 -1.0 2285
2287 0 291029.0 185847.48 499140.0 -1.0 2286
2288 0 290818.2 185903.06 499200.0 -1.0 2287
2289 0 290667.75 185934.16 499260.0 -1.0 2288
2290 0 290278.53 185611.9 499320.0 -1.0 2289
2291 0 290302.75 185865.3 499380.0 -1.0 2290
2292 0 289730.72 185494.73 499440.0 -1.0 2291
2293 0 289856.0 185767.95 499500.0 -1.0 2292
2294 0 289429.6 185627.62 499560.0 -1.0 2293
2295 0 289132.03 185549.28 499620.0 -1.0 2294
2296 0 288932.12 185506.73 499680.0 -1.0 2295
2297 0 288796.28 185494.48 499740.0 -1.0 2296
2298 0 288413.1 185430.75 499800.0 -1.0 2297
2299 0 288072.4 185414.52 499860.0 -1.0 2298
2300 0 287650.6 185258.39 499920.0 -1.0 2299
2301 0 287383.62 185200.72 499980.0 -1.0 2300
2302 0 287067.12 185074.88 500040.0 -1.0 2301
2303 0 287012.97 185453.92 500100.0 -1.0 2302
2304 0 286823.94 185263.31 500160.0 -1.0 2303
2305 0 285956.75 185022.23 500160.0 -1.0 2304
2306 6 285754.97 184894.78 500160.0 -1.0 2305
2307 0 329318.34 174712.03 496020.0 -1.0 1771
2308 0 329686.94 175217.8 496020.0 -1.0 2307
2309 0 329122.6 174925.4 495960.0 -1.0 2308
2310 0 329589.3 175299.61 495900.0 -1.0 2309
2311 0 329718.5 175377.62 495840.0 -1.0 2310
2312 0 329805.66 175407.14 495780.0 -1.0 2311
2313 0 328933.5 174869.38 495720.0 -1.0 2312
2314 0 329759.78 175390.02 495660.0 -1.0 2313
2315 0 329968.34 175487.5 495600.0 -1.0 2314
2316 0 329983.72 175534.16 495540.0 -1.0 2315
2317 0 329918.97 175530.28 495480.0 -1.0 2316
2318 0 329972.06 175530.06 495420.0 -1.0 2317
2319 0 330154.22 175617.58 495360.0 -1.0 2318
2320 0 330154.22 175639.67 495300.0 -1.0 2319
2321 0 330129.8 175633.45 495240.0 -1.0 2320
2322 0 330228.38 175677.0 495180.0 -1.0 2321
2323 0 330104.1 175604.42 495120.0 -1.0 2322
2324 0 330233.84 175715.48 495060.0 -1.0 2323
2325 0 330328.9 175779.89 495000.0 -1.0 2324
2326 0 330431.25 175844.83 494940.0 -1.0 2325
2327 0 330558.22 175904.61 494880.0 -1.0 2326
2328 0 330732.88 176044.84 494760.0 -1.0 2327
2329 0 330905.44 176093.19 494700.0 -1.0 2328
2330 0 330773.78 176135.92 494640.0 -1.0 2329
2331 0 330785.3 176208.55 494580.0 -1.0 2330
2332 0 330897.2 176235.45 494520.0 -1.0 2331
2333 0 330916.94 176334.6 494400.0 -1.0 2332
2334 0 330934.4 176381.12 494340.0 -1.0 2333
2335 0 330905.1 176363.6 494280.0 -1.0 2334
2336 0 330945.88 176334.64 494220.0 -1.0 2335
2337 0 330967.06 176436.6 494160.0 -1.0 2336
2338 0 331004.9 176547.75 494100.0 -1.0 2337
2339 0 330829.3 176382.55 494040.0 -1.0 2338
2340 0 331026.78 176614.31 493980.0 -1.0 2339
2341 0 331103.25 176686.62 493920.0 -1.0 2340
2342 0 331190.34 176757.39 493860.0 -1.0 2341
2343 0 331176.2 176788.92 493800.0 -1.0 2342
2344 0 331221.34 176876.66 493740.0 -1.0 2343
2345 0 331186.4 176957.95 493680.0 -1.0 2344
2346 6 331166.66 176987.53 493620.0 -1.0 2345
2347 0 361900.56 123843.1 508800.0 -1.0 2252
2348 0 362006.56 123822.53 508740.0 -1.0 2347
2349 0 362274.97 123834.27 508680.0 -1.0 2348
2350 0 362224.44 123761.51 508620.0 -1.0 2349
2351 0 362341.47 123766.86 508560.0 -1.0 2350
2352 0 362343.56 123605.61 508500.0 -1.0 2351
2353 0 362576.12 123556.555 508500.0 -1.0 2352
2354 0 362849.78 123345.71 508500.0 -1.0 2353
2355 0 362902.8 123225.67 508500.0 -1.0 2354
2356 0 363258.44 123213.22 508440.0 -1.0 2355
2357 0 363289.47 123180.43 508320.0 -1.0 2356
2358 0 363323.03 123122.76 508260.0 -1.0 2357
2359 0 363265.22 123004.586 508200.0 -1.0 2358
2360 0 363195.44 123054.32 508140.0 -1.0 2359
2361 0 363423.25 122916.75 508080.0 -1.0 2360
2362 0 363216.22 122522.49 508020.0 -1.0 2361
2363 0 363651.53 122784.15 507960.0 -1.0 2362
2364 0 363740.06 122696.125 507900.0 -1.0 2363
2365 0 363790.78 122747.78 507840.0 -1.0 2364
2366 0 363795.47 122534.305 507780.0 -1.0 2365
2367 0 363898.06 122304.49 507720.0 -1.0 2366
2368 0 363974.2 122224.64 507660.0 -1.0 2367
2369 0 363803.78 122479.45 507600.0 -1.0 2368
2370 0 363906.3 122278.47 507540.0 -1.0 2369
2371 0 364012.03 122257.72 507480.0 -1.0 2370
2372 0 364011.03 122378.12 507420.0 -1.0 2371
2373 0 364246.22 122606.06 507360.0 -1.0 2372
2374 0 363959.44 122296.88 507300.0 -1.0 2373
2375 0 363825.75 122312.96 507240.0 -1.0 2374
2376 0 364140.06 122283.45 507180.0 -1.0 2375
2377 0 364194.44 122167.38 507120.0 -1.0 2376
2378 0 364173.66 122098.64 507060.0 -1.0 2377
2379 0 364293.06 121918.33 507000.0 -1.0 2378
2380 0 364300.9 121674.14 506940.0 -1.0 2379
2381 0 364227.03 121694.48 506880.0 -1.0 2380
2382 0 364294.16 121724.58 506820.0 -1.0 2381
2383 0 364301.12 121694.336 506760.0 -1.0 2382
2384 0 364359.97 121849.195 506700.0 -1.0 2383
2385 0 364184.66 121622.63 506640.0 -1.0 2384
2386 0 364138.25 121511.945 506580.0 -1.0 2385
2387 0 364207.5 121407.164 506520.0 -1.0 2386
2388 0 364284.78 121110.8 506460.0 -1.0 2387
2389 0 364309.34 121040.51 506400.0 -1.0 2388
2390 0 364275.8 121071.81 506340.0 -1.0 2389
2391 0 364444.4 121003.84 506280.0 -1.0 2390
2392 0 364775.03 121211.47 506220.0 -1.0 2391
2393 0 365279.34 121551.18 506220.0 -1.0 2392
2394 0 365488.66 121524.45 506160.0 -1.0 2393
2395 0 365582.62 121485.08 506100.0 -1.0 2394
2396 0 365578.38 121485.44 506040.0 -1.0 2395
2397 6 365537.47 121469.39 505980.0 -1.0 2396
2398 0 357258.16 128364.734 514980.0 -1.0 2103
2399 0 357374.66 128552.3 515040.0 -1.0 2398
2400 0 357352.53 128651.66 515100.0 -1.0 2399
2401 0 357436.22 128717.23 515160.0 -1.0 2400
2402 0 357408.16 128747.84 515220.0 -1.0 2401
2403 0 357404.8 128796.734 515280.0 -1.0 2402
2404 6 357365.06 128769.2 515340.0 -1.0 2403
2405 0 348664.1 122015.91 518400.0 -1.0 2065
2406 0 348609.2 121880.59 518460.0 -1.0 2405
2407 0 348634.7 121820.15 518520.0 -1.0 2406
2408 0 348640.2 121856.2 518580.0 -1.0 2407
2409 0 348641.9 121837.65 518640.0 -1.0 2408
2410 0 348518.3 121713.1 518700.0 -1.0 2409
2411 0 348585.94 121612.125 518760.0 -1.0 2410
2412 0 348453.4 121484.45 518820.0 -1.0 2411
2413 0 348452.03 121484.45 518880.0 -1.0 2412
2414 0 348452.03 121484.45 518940.0 -1.0 2413
2415 0 348452.03 121484.45 519000.0 -1.0 2414
2416 0 348512.4 121259.15 519060.0 -1.0 2415
2417 0 348597.88 121197.086 519120.0 -1.0 2416
2418 0 348525.22 121016.74 519180.0 -1.0 2417
2419 0 348566.06 121000.12 519240.0 -1.0 2418
2420 0 348508.97 120741.516 519300.0 -1.0 2419
2421 0 348420.12 120642.17 519360.0 -1.0 2420
2422 0 348464.34 120538.27 519420.0 -1.0 2421
2423 0 348401.7 120262.31 519480.0 -1.0 2422
2424 0 348439.22 120273.44 519540.0 -1.0 2423
2425 0 348702.8 120468.305 519600.0 -1.0 2424
2426 0 348497.03 120243.61 519660.0 -1.0 2425
2427 0 348589.72 120270.07 519720.0 -1.0 2426
2428 0 348722.34 120352.914 519780.0 -1.0 2427
2429 0 348687.62 120270.766 519840.0 -1.0 2428
2430 0 348842.78 120366.63 519900.0 -1.0 2429
2431 6 348846.53 120321.33 519960.0 -1.0 2430
2432 0 321492.94 144568.7 490800.0 -1.0 1582
2433 0 321372.7 144465.64 491400.0 -1.0 2434
2434 0 321372.7 144465.64 491460.0 -1.0 2435
2435 0 321378.4 144485.67 491520.0 -1.0 2436
2436 0 321387.0 144477.1 491580.0 -1.0 2437
2437 0 321407.03 144411.23 491640.0 -1.0 2438
2438 0 321306.8 144394.06 491700.0 -1.0 2439
2439 0 321435.66 144451.31 491760.0 -1.0 2440
2440 0 321432.8 144439.86 491820.0 -1.0 2441
2441 0 321435.66 144439.86 491880.0 -1.0 2442
2442 0 321421.34 144414.1 491940.0 -1.0 2443
2443 0 321441.4 144422.69 492000.0 -1.0 2444
2444 0 321696.22 144531.48 492060.0 -1.0 2445
2445 0 321429.94 144411.23 492120.0 -1.0 2446
2446 0 321424.22 144399.78 492180.0 -1.0 2447
2447 0 321378.4 144371.16 492240.0 -1.0 2448
2448 0 321364.1 144302.44 492300.0 -1.0 2449
2449 0 321358.38 144288.12 492360.0 -1.0 2450
2450 0 321375.53 144207.95 492420.0 -1.0 2451
2451 0 321372.7 144207.95 492480.0 -1.0 2452
2452 0 321369.8 144202.22 492540.0 -1.0 2453
2453 0 321338.3 144150.69 492600.0 -1.0 2454
2454 0 321326.88 144133.5 492660.0 -1.0 2455
2455 0 321272.47 144110.6 492720.0 -1.0 2456
2456 0 321263.88 144099.14 492780.0 -1.0 2457
2457 0 321263.88 144096.28 492840.0 -1.0 2458
2458 0 321263.88 144079.11 492900.0 -1.0 2459
2459 0 321487.22 144190.77 492960.0 -1.0 2460
2460 0 321249.56 143984.62 493020.0 -1.0 2461
2461 0 321252.44 143984.62 493080.0 -1.0 2462
2462 0 321235.25 143953.12 493140.0 -1.0 2463
2463 0 321283.9 144007.53 493200.0 -1.0 2464
2464 0 321246.7 143927.36 493260.0 -1.0 2465
2465 0 321249.56 143930.22 493320.0 -1.0 2466
2466 0 321203.75 143867.23 493380.0 -1.0 2467
2467 0 321235.25 143884.4 493440.0 -1.0 2468
2468 0 321166.53 143809.97 493500.0 -1.0 2469
2469 0 321261.0 143861.5 493560.0 -1.0 2470
2470 0 321189.44 143798.52 493620.0 -1.0 2471
2471 0 321266.75 143781.33 493680.0 -1.0 2472
2472 0 321186.56 143758.42 493740.0 -1.0 2473
2473 0 321226.66 143755.56 493800.0 -1.0 2474
2474 0 321220.94 143787.06 493860.0 -1.0 2475
2475 0 321232.38 143789.92 493920.0 -1.0 2476
2476 0 321240.97 143775.61 493980.0 -1.0 2477
2477 0 321003.3 143583.77 494040.0 -1.0 2478
2478 0 321229.53 143764.16 494100.0 -1.0 2479
2479 0 321283.9 143749.84 494160.0 -1.0 2480
2480 0 321215.2 143658.22 494220.0 -1.0 2481
2481 0 321301.1 143721.2 494280.0 -1.0 2482
2482 0 321295.38 143706.89 494340.0 -1.0 2483
2483 0 321301.1 143746.97 494400.0 -1.0 2484
2484 0 321387.0 143746.97 494520.0 -1.0 2485
2485 0 321401.3 143778.47 494580.0 -1.0 2486
2486 0 321412.75 143764.16 494640.0 -1.0 2487
2487 0 321432.8 143746.97 494700.0 -1.0 2488
2488 0 321455.72 143809.97 494760.0 -1.0 2489
2489 0 321555.9 143738.39 494880.0 -1.0 2490
2490 0 321481.47 143769.88 494940.0 -1.0 2491
2491 0 321507.25 143804.23 495000.0 -1.0 2492
2492 0 321492.94 143752.7 495060.0 -1.0 2493
2493 0 321401.3 143669.67 495120.0 -1.0 2494
2494 0 321584.56 143658.22 495180.0 -1.0 2495
2495 0 321533.03 143724.06 495240.0 -1.0 2496
2496 0 321561.66 143675.39 495300.0 -1.0 2497
2497 0 321561.66 143643.9 495360.0 -1.0 2498
2498 0 321561.66 143626.72 495420.0 -1.0 2499
2499 0 321564.5 143600.95 495480.0 -1.0 2500
2500 0 321587.4 143563.73 495540.0 -1.0 2501
2501 0 321618.9 143572.33 495600.0 -1.0 2502
2502 0 321618.9 143537.97 495660.0 -1.0 2503
2503 0 321009.06 143200.11 495720.0 -1.0 2504
2504 0 321704.8 143583.77 495780.0 -1.0 2505
2505 0 321704.8 143580.9 495840.0 -1.0 2506
2506 0 321773.53 143598.1 495900.0 -1.0 2507
2507 0 321369.8 143320.36 495960.0 -1.0 2508
2508 0 321827.94 143652.48 496020.0 -1.0 2509
2509 0 321441.4 143328.95 496080.0 -1.0 2510
2510 0 321893.78 143689.72 496140.0 -1.0 2511
2511 0 321893.78 143689.72 496260.0 -1.0 2512
2512 0 321945.3 143578.05 496320.0 -1.0 2513
2513 0 322048.38 143661.08 496380.0 -1.0 2514
2514 0 322054.12 143638.17 496440.0 -1.0 2515
2515 0 322077.03 143778.47 496500.0 -1.0 2516
2516 0 322160.06 143709.75 496560.0 -1.0 2517
2517 0 322197.28 143712.61 496680.0 -1.0 2518
2518 0 322277.44 143758.42 496740.0 -1.0 2519
2519 0 321994.0 143555.14 496860.0 -1.0 2520
2520 0 322354.75 143767.02 496920.0 -1.0 2521
2521 0 322354.75 143741.25 496980.0 -1.0 2522
2522 0 322420.6 143767.02 497040.0 -1.0 2523
2523 0 322452.1 143744.11 497160.0 -1.0 2524
2524 0 322085.62 143512.19 497220.0 -1.0 2525
2525 0 322426.34 143635.31 497280.0 -1.0 2526
2526 0 322457.8 143675.39 497340.0 -1.0 2527
2527 0 322449.25 143669.67 497400.0 -1.0 2528
2528 0 322515.1 143666.81 497460.0 -1.0 2529
2529 0 322071.28 143420.58 497520.0 -1.0 2530
2530 0 322601.0 143698.3 497580.0 -1.0 2531
2531 0 322363.34 143563.73 497640.0 -1.0 2532
2532 0 322632.47 143706.89 497700.0 -1.0 2533
2533 0 322638.22 143695.44 497760.0 -1.0 2534
2534 0 322643.94 143726.94 497820.0 -1.0 2535
2535 0 322649.66 143663.94 497880.0 -1.0 2536
2536 0 322798.53 143738.39 497940.0 -1.0 2537
2537 0 322752.75 143781.33 498000.0 -1.0 2538
2538 0 322752.75 143781.33 498060.0 -1.0 2539
2539 0 322732.7 143755.56 498120.0 -1.0 2540
2540 0 322732.7 143755.56 498180.0 -1.0 2541
2541 0 322692.6 143752.7 498240.0 -1.0 2542
2542 0 322749.88 143789.92 498300.0 -1.0 2543
2543 0 322446.38 143672.53 498360.0 -1.0 2544
2544 0 322787.1 143867.23 498420.0 -1.0 2545
2545 0 322795.7 143884.4 498480.0 -1.0 2546
2546 0 322795.7 143967.44 498540.0 -1.0 2547
2547 0 322686.88 143950.27 498660.0 -1.0 2548
2548 0 322873.0 144090.56 498720.0 -1.0 2549
2549 0 322715.5 144093.42 498780.0 -1.0 2550
2550 0 322844.34 144124.92 498840.0 -1.0 2551
2551 0 322927.38 144122.05 498960.0 -1.0 2552
2552 0 322804.28 143941.67 499080.0 -1.0 2553
2553 0 322881.56 144193.62 499140.0 -1.0 2554
2554 0 322884.44 144190.77 499200.0 -1.0 2555
2555 0 322953.16 144176.45 499260.0 -1.0 2556
2556 0 322575.22 143901.6 499320.0 -1.0 2557
2557 0 322893.03 144207.95 499380.0 -1.0 2558
2558 0 322603.84 143978.89 499440.0 -1.0 2559
2559 0 322927.38 144311.02 499500.0 -1.0 2560
2560 0 322915.94 144290.98 499560.0 -1.0 2561
2561 0 322729.84 144210.81 499620.0 -1.0 2562
2562 0 322933.12 144385.47 499680.0 -1.0 2563
2563 0 322830.03 144345.38 499740.0 -1.0 2564
2564 0 322832.9 144345.38 499800.0 -1.0 2565
2565 0 322887.3 144402.64 499860.0 -1.0 2566
2566 0 322873.0 144405.52 499920.0 -1.0 2567
2567 0 322861.53 144408.38 499980.0 -1.0 2568
2568 0 322858.7 144431.28 500040.0 -1.0 2569
2569 0 323021.88 144926.61 500100.0 -1.0 2570
2570 0 322984.66 144505.72 500160.0 -1.0 2571
2571 0 323001.84 144548.67 500280.0 -1.0 2572
2572 0 323030.47 144625.97 500340.0 -1.0 2573
2573 0 323024.75 144585.89 500400.0 -1.0 2574
2574 0 323116.38 144585.89 500460.0 -1.0 2575
2575 0 323056.22 144605.94 500520.0 -1.0 2576
2576 0 323073.4 144605.94 500580.0 -1.0 2577
2577 0 323064.8 144551.53 500640.0 -1.0 2578
2578 0 323093.47 144568.7 500700.0 -1.0 2579
2579 0 323102.03 144608.8 500760.0 -1.0 2580
2580 0 322532.28 144230.86 500820.0 -1.0 2581
2581 0 323064.8 144611.66 500880.0 -1.0 2582
2582 0 322978.94 144840.72 500940.0 -1.0 2583
2583 0 323084.88 144571.58 501000.0 -1.0 2584
2584 0 323001.84 144528.62 501060.0 -1.0 2585
2585 0 323021.88 144522.9 501120.0 -1.0 2586
2586 0 322993.25 144514.31 501180.0 -1.0 2587
2587 0 323039.06 144494.27 501240.0 -1.0 2588
2588 0 323039.06 144494.27 501300.0 -1.0 2589
2589 0 322540.84 144130.64 501360.0 -1.0 2590
2590 0 323044.78 144497.12 501420.0 -1.0 2591
2591 0 322228.78 144325.34 501480.0 -1.0 2592
2592 0 323119.22 144479.95 501540.0 -1.0 2593
2593 0 323013.28 144333.92 501600.0 -1.0 2594
2594 0 323104.9 144437.0 501660.0 -1.0 2595
2595 0 322580.94 144093.42 501720.0 -1.0 2596
2596 0 323090.6 144439.86 501780.0 -1.0 2597
2597 0 323064.8 144457.05 501840.0 -1.0 2598
2598 0 323142.12 144414.1 501900.0 -1.0 2599
2599 0 323142.12 144414.1 501960.0 -1.0 2600
2600 0 323142.12 144414.1 502020.0 -1.0 2601
2601 0 323142.12 144414.1 502080.0 -1.0 2602
2602 0 323376.9 144462.77 502200.0 -1.0 2603
2603 0 323253.78 144399.78 502260.0 -1.0 2604
2604 0 323396.94 144416.97 502320.0 -1.0 2605
2605 0 323396.94 144416.97 502380.0 -1.0 2606
2606 0 323537.25 144462.77 502440.0 -1.0 2607
2607 0 323626.0 144416.97 502500.0 -1.0 2608
2608 0 323746.25 144371.16 502620.0 -1.0 2609
2609 0 323855.06 144391.19 502680.0 -1.0 2610
2610 0 323835.03 144316.75 502740.0 -1.0 2611
2611 0 323880.84 144331.06 502800.0 -1.0 2612
2612 0 323872.25 144299.58 502860.0 -1.0 2613
2613 0 323883.7 144279.53 502920.0 -1.0 2614
2614 0 323889.4 144250.89 502980.0 -1.0 2615
2615 0 323969.6 144176.45 503100.0 -1.0 2616
2616 0 323943.8 144173.6 503160.0 -1.0 2617
2617 0 323508.62 143938.81 503220.0 -1.0 2618
2618 0 323860.78 144139.23 503280.0 -1.0 2619
2619 0 323955.28 144084.83 503340.0 -1.0 2620
2620 0 323961.0 144036.16 503400.0 -1.0 2621
2621 0 324003.94 143981.75 503460.0 -1.0 2622
2622 0 323983.9 143950.27 503520.0 -1.0 2623
2623 0 323903.75 143895.86 503580.0 -1.0 2624
2624 0 323405.53 143474.97 503640.0 -1.0 2625
2625 0 323909.47 143807.11 503700.0 -1.0 2626
2626 0 323872.25 143775.61 503760.0 -1.0 2627
2627 0 323849.34 143755.56 503820.0 -1.0 2628
2628 0 323826.44 143621.0 503880.0 -1.0 2629
2629 0 323820.72 143701.16 503940.0 -1.0 2630
2630 0 323829.28 143672.53 504000.0 -1.0 2631
2631 0 323857.94 143658.22 504060.0 -1.0 2632
2632 0 323855.06 143646.77 504120.0 -1.0 2633
2633 0 323886.56 143621.0 504180.0 -1.0 2634
2634 0 323875.1 143580.9 504240.0 -1.0 2635
2635 0 323826.44 143537.97 504300.0 -1.0 2636
2636 0 323832.16 143509.33 504360.0 -1.0 2637
2637 0 323809.25 143489.28 504420.0 -1.0 2638
2638 0 323820.72 143411.98 504480.0 -1.0 2639
2639 0 323763.44 143308.9 504600.0 -1.0 2640
2640 0 323794.94 143277.4 504660.0 -1.0 2641
2641 0 323723.34 143185.8 504720.0 -1.0 2642
2642 0 323797.8 143122.8 504780.0 -1.0 2643
2643 0 323766.3 143008.27 504840.0 -1.0 2644
2644 0 323786.34 142976.78 504900.0 -1.0 2645
2645 0 323777.75 142933.83 504960.0 -1.0 2646
2646 0 323766.3 142859.39 505020.0 -1.0 2647
2647 0 323823.56 142793.53 505080.0 -1.0 2648
2648 0 323832.16 142767.77 505140.0 -1.0 2649
2649 0 323843.62 142707.64 505200.0 -1.0 2650
2650 0 323857.94 142627.47 505260.0 -1.0 2651
2651 0 323880.84 142575.94 505320.0 -1.0 2652
2652 0 323883.7 142521.53 505380.0 -1.0 2653
2653 0 323912.3 142427.05 505440.0 -1.0 2654
2654 0 323918.06 142344.02 505500.0 -1.0 2655
2655 0 323943.8 142295.34 505560.0 -1.0 2656
2656 0 324003.94 142281.02 505680.0 -1.0 2657
2657 0 324015.4 142223.77 505740.0 -1.0 2658
2658 0 324021.12 142195.12 505860.0 -1.0 2659
2659 0 324021.12 142177.95 505980.0 -1.0 2660
2660 0 324035.44 142126.4 506040.0 -1.0 2661
2661 0 324195.78 142109.23 506100.0 -1.0 2662
2662 0 324190.06 142049.11 506160.0 -1.0 2663
2663 0 324204.38 141994.7 506220.0 -1.0 2664
2664 0 324255.9 141957.48 506280.0 -1.0 2665
2665 0 324278.8 141923.12 506340.0 -1.0 2666
2666 0 324284.53 141905.94 506400.0 -1.0 2667
2667 0 324324.62 141917.39 506460.0 -1.0 2668
2668 0 324338.94 141880.17 506520.0 -1.0 2669
2669 0 324427.7 141883.03 506580.0 -1.0 2670
2670 0 324453.47 141842.95 506640.0 -1.0 2671
2671 0 324427.7 142014.75 506700.0 -1.0 2672
2672 0 324484.97 141808.6 506760.0 -1.0 2673
2673 0 324570.88 141822.9 506820.0 -1.0 2674
2674 0 324556.53 141751.33 506880.0 -1.0 2675
2675 0 324639.56 141731.3 506940.0 -1.0 2676
2676 0 324716.88 141628.22 507000.0 -1.0 2677
2677 0 324794.2 141605.31 507060.0 -1.0 2678
2678 0 324817.1 141553.77 507120.0 -1.0 2679
2679 0 324928.75 141442.11 507180.0 -1.0 2680
2680 0 324831.4 141393.44 507240.0 -1.0 2681
2681 0 324925.9 141353.34 507300.0 -1.0 2682
2682 0 325303.84 141651.12 507360.0 -1.0 2683
2683 0 325000.34 141301.81 507420.0 -1.0 2684
2684 0 324994.62 141207.33 507480.0 -1.0 2685
2685 0 325120.6 141244.55 507540.0 -1.0 2686
2686 0 325200.75 141155.78 507600.0 -1.0 2687
2687 0 325378.28 141213.05 507660.0 -1.0 2688
2688 0 325335.34 141081.34 507720.0 -1.0 2689
2689 0 325343.9 141055.58 507780.0 -1.0 2690
2690 0 325349.66 141009.77 507840.0 -1.0 2691
2691 0 325455.6 140972.55 507900.0 -1.0 2692
2692 0 325452.72 140883.78 507960.0 -1.0 2693
2693 0 325100.56 140511.58 508020.0 -1.0 2694
2694 0 325518.56 140849.42 508080.0 -1.0 2695
2695 0 325349.66 140614.64 508140.0 -1.0 2696
2696 0 325613.06 140757.81 508200.0 -1.0 2697
2697 0 325693.22 140683.36 508260.0 -1.0 2698
2698 0 325693.22 140683.36 508320.0 -1.0 2699
2699 0 325787.72 140669.05 508440.0 -1.0 2700
2700 0 325312.44 140314.02 508500.0 -1.0 2701
2701 0 325807.75 140557.38 508560.0 -1.0 2702
2702 0 325893.66 140468.62 508620.0 -1.0 2703
2703 0 326068.3 140488.67 508680.0 -1.0 2704
2704 0 326085.5 140314.02 508740.0 -1.0 2705
2705 0 326116.97 140288.23 508800.0 -1.0 2706
2706 0 326125.56 140193.75 508860.0 -1.0 2707
2707 0 326222.9 140127.9 508920.0 -1.0 2708
2708 0 326265.88 140039.14 508980.0 -1.0 2709
2709 0 326340.3 139936.06 509040.0 -1.0 2710
2710 0 326420.47 139904.58 509100.0 -1.0 2711
2711 0 326618.03 139718.47 509160.0 -1.0 2712
2712 0 326723.97 139583.89 509220.0 -1.0 2713
2713 0 326818.47 139480.83 509280.0 -1.0 2714
2714 0 326864.28 139414.97 509340.0 -1.0 2715
2715 0 326895.78 139369.16 509400.0 -1.0 2716
2716 0 326950.16 139263.22 509460.0 -1.0 2717
2717 0 326973.06 139208.81 509520.0 -1.0 2718
2718 0 326987.4 139200.23 509580.0 -1.0 2719
2719 0 327205.0 139025.58 509640.0 -1.0 2720
2720 0 327456.97 138945.4 509700.0 -1.0 2721
2721 0 327714.66 138848.06 509760.0 -1.0 2722
2722 0 327766.2 138850.92 509820.0 -1.0 2723
2723 0 327840.62 138722.08 509880.0 -1.0 2724
2724 0 328075.4 138707.77 509880.0 -1.0 2725
2725 0 328195.66 138759.3 509940.0 -1.0 2726
2726 0 328330.22 138704.89 510000.0 -1.0 2727
2727 0 328507.75 138676.27 510060.0 -1.0 2728
2728 0 328587.9 138581.78 510120.0 -1.0 2729
2729 0 328845.6 138510.2 510180.0 -1.0 2730
2730 0 328940.1 138409.98 510240.0 -1.0 2731
2731 0 329066.06 138263.97 510300.0 -1.0 2732
2732 0 329229.28 138249.66 510360.0 -1.0 2733
2733 0 329489.8 138361.31 510420.0 -1.0 2734
2734 0 329475.5 138072.14 510480.0 -1.0 2735
2735 0 329716.0 137974.78 510540.0 -1.0 2736
2736 0 330008.06 137751.45 510600.0 -1.0 2737
2737 0 330277.2 137562.48 510660.0 -1.0 2744
2738 0 330841.25 137542.44 510720.0 -1.0 2744
2739 0 330838.38 137505.22 510780.0 -1.0 2738
2740 0 330892.78 137553.89 510840.0 -1.0 2739
2741 0 330887.06 137485.17 510900.0 -1.0 2740
2742 0 330921.4 137499.5 510960.0 -1.0 2741
2743 6 330924.28 137419.33 511020.0 -1.0 2742
2744 5 330675.2 137525.27 510660.0 -1.0 2745
2745 0 331076.03 137330.56 510660.0 -1.0 2746
2746 0 331319.4 137264.72 510600.0 -1.0 2747
2747 0 331442.5 137224.62 510540.0 -1.0 2748
2748 0 331462.56 137155.9 510480.0 -1.0 2749
2749 0 331688.75 137316.25 510420.0 -1.0 2750
2750 0 331531.28 137150.19 510360.0 -1.0 2751
2751 0 331602.84 136995.58 510300.0 -1.0 2752
2752 0 331602.84 137007.03 510240.0 -1.0 2753
2753 0 331766.06 136909.67 510180.0 -1.0 2754
2754 0 331723.1 136869.6 510120.0 -1.0 2755
2755 0 331791.8 136818.06 510060.0 -1.0 2756
2756 0 331869.12 136689.22 510000.0 -1.0 2757
2757 0 331989.38 136672.03 509940.0 -1.0 2758
2758 0 332066.7 136528.88 509880.0 -1.0 2759
2759 0 332258.53 136440.11 509820.0 -1.0 2760
2760 0 332436.03 136222.52 509760.0 -1.0 2761
2761 0 332441.78 136076.48 509700.0 -1.0 2762
2762 0 332791.06 135549.66 509640.0 -1.0 2763
2763 0 333169.03 135217.53 509640.0 -1.0 2764
2764 0 333346.53 135037.16 509700.0 -1.0 2765
2765 0 333667.22 134802.38 509760.0 -1.0 2766
2766 0 334050.88 134507.47 509880.0 -1.0 2767
2767 0 334334.34 134375.75 509940.0 -1.0 2768
2768 0 334354.38 134344.27 510000.0 -1.0 2769
2769 0 334391.6 134304.17 510060.0 -1.0 2770
2770 0 334420.22 134266.95 510120.0 -1.0 2771
2771 0 334514.72 134175.33 510180.0 -1.0 2772
2772 0 334614.94 134035.03 510240.0 -1.0 2773
2773 0 334614.94 133952.0 510360.0 -1.0 2774
2774 0 334803.9 133943.4 510420.0 -1.0 2775
2775 0 334781.0 133803.11 510480.0 -1.0 2776
2776 0 334809.62 133785.94 510540.0 -1.0 2777
2777 0 334752.38 133737.27 510600.0 -1.0 2778
2778 0 334749.5 133674.28 510660.0 -1.0 2779
2779 0 334801.03 133671.4 510720.0 -1.0 2780
2780 0 334772.4 133628.47 510780.0 -1.0 2781
2781 0 334832.53 133637.05 510840.0 -1.0 2782
2782 0 334889.78 133491.03 510900.0 -1.0 2783
2783 0 334912.7 133505.34 510960.0 -1.0 2784
2784 0 334924.16 133422.31 511020.0 -1.0 2785
2785 0 334998.6 133436.62 511080.0 -1.0 2786
2786 0 335024.38 133356.45 511140.0 -1.0 2787
2787 0 335053.0 133353.6 511200.0 -1.0 2788
2788 0 335078.78 133299.2 511260.0 -1.0 2789
2789 0 335078.78 133299.2 511320.0 -1.0 2790
2790 0 335081.62 133227.61 511380.0 -1.0 2791
2791 0 335090.22 133204.7 511440.0 -1.0 2792
2792 0 335107.4 133150.31 511500.0 -1.0 2793
2793 0 335184.72 133124.55 511560.0 -1.0 2794
2794 0 335170.38 133035.78 511620.0 -1.0 2795
2795 0 335213.34 133032.92 511680.0 -1.0 2796
2796 0 335219.06 133018.61 511740.0 -1.0 2797
2797 0 335173.25 132938.44 511800.0 -1.0 2798
2798 0 335339.3 132752.33 511860.0 -1.0 2799
2799 0 335402.3 132695.06 511920.0 -1.0 1942
2800 0 308209.5 143379.67 394980.0 -1.0 80
2801 0 308169.8 143467.27 394920.0 -1.0 2800
2802 0 308235.22 143386.56 394860.0 -1.0 2801
2803 0 308242.66 143281.67 394800.0 -1.0 2802
2804 0 308240.9 143247.84 394680.0 -1.0 2803
2805 0 308285.94 143045.86 394620.0 -1.0 2804
2806 0 308284.7 142952.5 394560.0 -1.0 2805
2807 0 308307.8 142965.28 394500.0 -1.0 2806
2808 0 308106.97 142851.58 394440.0 -1.0 2807
2809 0 308231.22 142880.92 394380.0 -1.0 2808
2810 0 308138.75 142672.69 394320.0 -1.0 2809
2811 0 308176.56 142664.08 394260.0 -1.0 2810
2812 0 308130.7 142683.48 394200.0 -1.0 2811
2813 0 308136.9 142672.38 394140.0 -1.0 2812
2814 0 308134.03 142461.22 394080.0 -1.0 2813
2815 0 308151.0 142404.69 394020.0 -1.0 2814
2816 0 308099.2 142380.73 393960.0 -1.0 2815
2817 0 308049.9 142330.98 393900.0 -1.0 2816
2818 0 308096.94 142290.17 393840.0 -1.0 2817
2819 0 308053.5 142225.81 393780.0 -1.0 2818
2820 0 308122.47 142216.42 393660.0 -1.0 2819
2821 0 308052.44 142267.03 393600.0 -1.0 2820
2822 0 308133.7 142244.7 393540.0 -1.0 2821
2823 0 308054.9 142166.12 393480.0 -1.0 2822
2824 0 308140.9 142193.23 393420.0 -1.0 2823
2825 0 308073.1 142144.67 393360.0 -1.0 2824
2826 0 308018.47 142173.33 393300.0 -1.0 2825
2827 0 308110.44 142032.5 393240.0 -1.0 2826
2828 0 308033.38 141935.19 393180.0 -1.0 2827
2829 0 308131.84 141948.27 393120.0 -1.0 2828
2830 0 308134.34 141991.89 393060.0 -1.0 2829
2831 0 308136.25 141985.55 393000.0 -1.0 2830
2832 0 308045.16 141851.75 392940.0 -1.0 2831
2833 0 308068.5 141891.97 392880.0 -1.0 2832
2834 0 308069.8 141805.4 392820.0 -1.0 2833
2835 0 307936.44 141841.27 392760.0 -1.0 2834
2836 0 308032.44 141778.1 392700.0 -1.0 2835
2837 0 308138.47 141611.88 392640.0 -1.0 2836
2838 0 308105.4 141665.58 392580.0 -1.0 2837
2839 0 308073.9 141741.16 392520.0 -1.0 2838
2840 0 308098.75 141724.06 392460.0 -1.0 2839
2841 0 308058.66 141745.7 392400.0 -1.0 2840
2842 0 308051.7 141719.86 392340.0 -1.0 2841
2843 0 308065.66 141702.9 392280.0 -1.0 2842
2844 0 308171.06 141496.44 392220.0 -1.0 2843
2845 0 308209.9 141516.17 392160.0 -1.0 2844
2846 0 308161.06 141450.33 392100.0 -1.0 2845
2847 0 308118.5 141406.3 392040.0 -1.0 2846
2848 0 308198.0 141312.11 391980.0 -1.0 2847
2849 0 308044.88 141302.17 391920.0 -1.0 2848
2850 0 307986.03 141146.28 391860.0 -1.0 2849
2851 0 308104.66 141234.58 391800.0 -1.0 2850
2852 0 308041.28 141215.53 391740.0 -1.0 2851
2853 0 308037.47 141104.94 391680.0 -1.0 2852
2854 0 308001.7 141039.28 391620.0 -1.0 2853
2855 0 308082.06 141069.86 391560.0 -1.0 2854
2856 0 307879.28 140901.84 391500.0 -1.0 2855
2857 0 307874.22 140960.69 391440.0 -1.0 2856
2858 0 307950.44 141020.73 391380.0 -1.0 2857
2859 0 307847.0 140987.88 391320.0 -1.0 2858
2860 0 307984.88 140880.05 391260.0 -1.0 2859
2861 0 308005.84 140900.45 391200.0 -1.0 2860
2862 0 307875.03 140996.52 391140.0 -1.0 2861
2863 0 307865.9 140948.77 391080.0 -1.0 2862
2864 0 307899.0 140968.11 391020.0 -1.0 2863
2865 0 307916.3 140815.86 390960.0 -1.0 2864
2866 0 307793.94 140770.2 390900.0 -1.0 2865
2867 0 307805.1 140661.69 390840.0 -1.0 2866
2868 0 307848.8 140708.83 390780.0 -1.0 2867
2869 0 307748.03 140748.55 390720.0 -1.0 2868
2870 0 307749.8 140494.97 390660.0 -1.0 2869
2871 0 307985.7 140542.44 390600.0 -1.0 2870
2872 0 307822.66 140463.05 390540.0 -1.0 2871
2873 0 307636.47 140428.73 390480.0 -1.0 2872
2874 0 307599.9 140304.3 390420.0 -1.0 2873
2875 0 307709.3 140286.14 390360.0 -1.0 2874
2876 0 307703.1 140211.66 390300.0 -1.0 2875
2877 0 307597.34 140024.3 390240.0 -1.0 2876
2878 0 307671.78 140055.25 390180.0 -1.0 2877
2879 0 307622.3 140088.81 390120.0 -1.0 2878
2880 0 307556.97 139988.42 390060.0 -1.0 2879
2881 0 307366.34 139819.8 390000.0 -1.0 2880
2882 0 307563.7 140002.39 389940.0 -1.0 2881
2883 0 307561.6 139908.48 389880.0 -1.0 2882
2884 0 307445.2 139841.11 389820.0 -1.0 2883
2885 0 307563.0 139837.34 389760.0 -1.0 2884
2886 0 307647.9 139813.55 389700.0 -1.0 2885
2887 0 307530.84 139644.1 389580.0 -1.0 2886
2888 0 307468.53 139700.89 389520.0 -1.0 2887
2889 0 307362.6 139599.69 389460.0 -1.0 2888
2890 0 307463.25 139633.78 389400.0 -1.0 2889
2891 0 307387.8 139595.3 389340.0 -1.0 2890
2892 6 307360.5 139488.2 389280.0 -1.0 2891
2893 0 301866.62 181593.58 493500.0 -1.0 1838
2894 0 301873.7 181593.58 493440.0 -1.0 2893
2895 0 301841.97 181498.4 493380.0 -1.0 2894
2896 0 301820.8 181554.81 493320.0 -1.0 2895
2897 0 301697.44 181604.16 493260.0 -1.0 2896
2898 0 301760.88 181611.2 493200.0 -1.0 2897
2899 0 301676.28 181642.94 493140.0 -1.0 2898
2900 0 301644.56 181685.23 493080.0 -1.0 2899
2901 0 301440.12 181628.83 493020.0 -1.0 2900
2902 0 301475.38 181995.44 492960.0 -1.0 2901
2903 0 301059.4 181903.78 492900.0 -1.0 2902
2904 0 300992.44 181921.4 492840.0 -1.0 2903
2905 0 300854.97 182037.73 492780.0 -1.0 2904
2906 0 300717.5 181988.38 492720.0 -1.0 2905
2907 0 300675.2 182111.75 492660.0 -1.0 2906
2908 0 300647.0 182058.88 492600.0 -1.0 2907
2909 0 300632.88 182104.7 492540.0 -1.0 2908
2910 0 300396.72 182319.73 492480.0 -1.0 2909
2911 0 299966.66 182471.31 492480.0 -1.0 2910
2912 0 299973.72 182474.83 492540.0 -1.0 2911
2913 0 299952.56 182478.36 492600.0 -1.0 2912
2914 0 299660.0 182795.61 492600.0 -1.0 2913
2915 0 299501.38 182950.7 492540.0 -1.0 2914
2916 0 299349.78 183031.78 492480.0 -1.0 2915
2917 0 298761.12 183310.25 492360.0 -1.0 2916
2918 0 298630.7 183356.08 492300.0 -1.0 2917
2919 0 298489.7 183447.73 492240.0 -1.0 2918
2920 0 298387.47 183493.56 492180.0 -1.0 2919
2921 0 298161.88 183574.62 492120.0 -1.0 2920
2922 0 298070.22 183733.25 492060.0 -1.0 2921
2923 0 297513.25 183641.61 492000.0 -1.0 2922
2924 0 297266.5 183623.98 491940.0 -1.0 2923
2925 0 297040.9 183606.36 491880.0 -1.0 2924
2926 0 296780.06 183507.66 491820.0 -1.0 2925
2927 0 296663.75 183500.61 491760.0 -1.0 2926
2928 0 296558.0 183454.78 491700.0 -1.0 2927
2929 0 296427.56 183408.95 491640.0 -1.0 2928
2930 0 296265.4 183359.61 491580.0 -1.0 2929
2931 0 296103.25 183338.45 491520.0 -1.0 2930
2932 0 296015.12 183317.31 491460.0 -1.0 2931
2933 0 295743.72 183264.44 491400.0 -1.0 2932
2934 0 295394.75 183211.56 491340.0 -1.0 2933
2935 0 295239.62 183172.78 491280.0 -1.0 2934
2936 0 295165.62 183116.38 491220.0 -1.0 2935
2937 0 294890.66 183070.56 491220.0 -1.0 2936
2938 0 294714.4 183049.4 491160.0 -1.0 2937
2939 0 294520.53 183052.94 491100.0 -1.0 2938
2940 0 294316.1 182978.9 491040.0 -1.0 2939
2941 0 294111.62 182918.98 490980.0 -1.0 2940
2942 6 293998.84 182904.88 490920.0 -1.0 2941
2943 0 319431.72 175749.14 495060.0 -1.0 1799
2944 0 319431.72 175749.14 495120.0 -1.0 2943
2945 0 319431.72 175749.14 495180.0 -1.0 2944
2946 0 319541.0 175770.28 495240.0 -1.0 2945
2947 6 319583.28 175731.52 495300.0 -1.0 2946
2948 0 326668.53 174867.88 495540.0 -1.0 1779
2949 0 326689.7 174836.16 495420.0 -1.0 2948
2950 0 326689.7 174850.25 495360.0 -1.0 2949
2951 0 326703.78 174853.78 495300.0 -1.0 2950
2952 0 326703.78 174853.78 495240.0 -1.0 2951
2953 0 326717.88 174874.92 495180.0 -1.0 2952
2954 0 326777.8 174860.83 495120.0 -1.0 2953
2955 0 326876.5 174885.5 495060.0 -1.0 2954
2956 0 326950.53 174896.08 495000.0 -1.0 2955
2957 0 327003.4 174987.73 494940.0 -1.0 2956
2958 0 327211.38 175051.17 494880.0 -1.0 2957
2959 0 327088.0 175037.08 494760.0 -1.0 2958
2960 0 327119.72 175075.86 494700.0 -1.0 2959
2961 0 327119.72 175075.86 494640.0 -1.0 2960
2962 0 327154.97 175167.5 494580.0 -1.0 2961
2963 0 327211.38 175209.8 494520.0 -1.0 2962
2964 0 327306.56 175283.83 494400.0 -1.0 2963
2965 0 327285.4 175290.88 494340.0 -1.0 2964
2966 0 327260.72 175308.5 494280.0 -1.0 2965
2967 0 327271.3 175290.88 494220.0 -1.0 2966
2968 0 327274.8 175294.4 494160.0 -1.0 2967
2969 6 327285.4 175322.61 494100.0 -1.0 2968
2970 0 354719.1 126957.18 516720.0 -1.0 2068
2971 0 354736.72 126964.234 516780.0 -1.0 2970
2972 0 354757.88 126957.18 516840.0 -1.0 2971
2973 0 354789.6 126953.66 516900.0 -1.0 2972
2974 0 354789.6 126953.66 516960.0 -1.0 2973
2975 0 354884.78 126907.836 517020.0 -1.0 2974
2976 0 354937.66 126844.38 517080.0 -1.0 2975
2977 0 355089.22 126823.234 517140.0 -1.0 2976
2978 0 355307.78 126932.51 517200.0 -1.0 2977
2979 0 355667.34 127119.336 517260.0 -1.0 2978
2980 0 356019.84 127637.51 517260.0 -1.0 2979
2981 0 356245.44 128367.18 517260.0 -1.0 2980
2982 0 356471.03 128550.484 517260.0 -1.0 2981
2983 0 356506.28 129068.66 517260.0 -1.0 2982
2984 0 356502.75 129615.03 517260.0 -1.0 2983
2985 0 356506.28 129738.41 517200.0 -1.0 2984
2986 0 356527.44 129777.18 517140.0 -1.0 2985
2987 0 356559.16 129851.21 517080.0 -1.0 2986
2988 0 356608.5 129875.88 517020.0 -1.0 2987
2989 0 356696.62 129928.76 516960.0 -1.0 2988
2990 0 356753.03 129964.01 516900.0 -1.0 2989
2991 0 356795.34 129978.11 516840.0 -1.0 2990
2992 0 356798.84 129971.055 516780.0 -1.0 2991
2993 0 356735.4 129911.13 516720.0 -1.0 2992
2994 0 356862.3 130097.96 516660.0 -1.0 2993
2995 0 356767.12 129964.01 516600.0 -1.0 2994
2996 0 356841.16 130048.61 516540.0 -1.0 2995
2997 0 356957.47 130200.18 516480.0 -1.0 2996
2998 0 356957.47 130193.13 516420.0 -1.0 2997
2999 0 357020.94 130267.16 516360.0 -1.0 2998
3000 6 357077.34 130327.086 516300.0 -1.0 2999
