# Supplementary material for: Organization of the gravity-sensing system in zebrafish
Source: Nat Commun. 2022 Aug 27;13:5060. doi: 10.1038/s41467-022-32824-w (PMC9420129; doi:10.1038/s41467-022-32824-w)
Supplement: Supplementary file 11 — Source Data [file 41467_2022_32824_MOESM11_ESM.zip › Reconstruction files/VS_R_01.swc]

# SWC format file
# based on specifications at http://www.neuronland.org/NLMorphologyConverter/MorphologyFormats/SWC/Spec.html
# Created on 2022-04-20 using navis (https://github.com/navis-org/navis)
# Meta: {"id": "42756", "name": "VS_R_01", "units": "1 nanometer"}
# PointNo Label X Y Z Radius Parent
# Labels:
# 0 = undefined, 1 = soma, 5 = fork point, 6 = end point
1 1 331395.84 131905.22 523500.0 2290.0 -1
2 0 331199.0 133734.0 520380.0 -1.0 1
3 6 330641.5 130671.47 525120.0 -1.0 1
4 0 332116.0 134454.0 520380.0 -1.0 1
5 0 331344.0 134049.0 520320.0 -1.0 2
6 0 331078.0 133904.0 520260.0 -1.0 5
7 0 331203.0 133984.0 520200.0 -1.0 6
8 0 330735.0 133957.0 520140.0 -1.0 7
9 0 330830.0 133871.0 520080.0 -1.0 8
10 0 330642.0 133802.0 520020.0 -1.0 9
11 0 330353.0 133817.0 519960.0 -1.0 10
12 0 330555.0 133755.0 519900.0 -1.0 11
13 0 330230.0 133451.0 519840.0 -1.0 12
14 0 330111.0 133455.0 519780.0 -1.0 13
15 0 329842.0 133379.0 519720.0 -1.0 14
16 0 329649.0 133245.0 519660.0 -1.0 15
17 0 328897.0 132658.0 519540.0 -1.0 16
18 0 328793.0 132662.0 519480.0 -1.0 17
19 0 328843.0 132750.0 519420.0 -1.0 18
20 0 328834.0 132618.0 519360.0 -1.0 19
21 0 328658.0 132616.0 519300.0 -1.0 20
22 0 328596.0 132584.0 519240.0 -1.0 21
23 0 328613.0 132612.0 519180.0 -1.0 22
24 0 328568.0 132485.0 519120.0 -1.0 23
25 0 328632.0 132534.0 519060.0 -1.0 24
26 0 328515.0 132415.0 519000.0 -1.0 25
27 0 328532.0 132529.0 518940.0 -1.0 26
28 0 328361.0 132379.0 518880.0 -1.0 27
29 0 328378.0 132432.0 518820.0 -1.0 28
30 0 328275.0 132321.0 518760.0 -1.0 29
31 0 328235.0 132255.0 518700.0 -1.0 30
32 0 328233.0 132250.0 518640.0 -1.0 31
33 0 328265.0 132264.0 518580.0 -1.0 32
34 0 328124.0 132185.0 518520.0 -1.0 33
35 0 328151.0 132149.0 518460.0 -1.0 34
36 0 328074.0 132115.0 518400.0 -1.0 35
37 0 328012.0 132125.0 518340.0 -1.0 36
38 0 327906.0 132136.0 518280.0 -1.0 37
39 0 327963.0 132068.0 518220.0 -1.0 38
40 0 327969.0 132107.0 518160.0 -1.0 39
41 0 327815.0 132109.0 518100.0 -1.0 40
42 0 327852.0 132111.0 518040.0 -1.0 41
43 0 327740.0 132065.0 517980.0 -1.0 42
44 0 327617.0 132000.0 517920.0 -1.0 43
45 0 327584.0 132026.0 517860.0 -1.0 44
46 0 327645.0 132031.0 517800.0 -1.0 45
47 0 327620.0 132031.0 517740.0 -1.0 46
48 0 327530.0 132014.0 517680.0 -1.0 47
49 0 327485.0 132015.0 517620.0 -1.0 48
50 0 327448.0 132005.0 517560.0 -1.0 49
51 0 327485.0 131964.0 517500.0 -1.0 50
52 0 327299.0 131939.0 517440.0 -1.0 51
53 0 327376.0 132015.0 517380.0 -1.0 52
54 0 327233.0 131962.0 517320.0 -1.0 53
55 0 327282.0 131986.0 517260.0 -1.0 54
56 0 327215.0 131909.0 517200.0 -1.0 55
57 0 327197.0 132024.0 517140.0 -1.0 56
58 0 327076.0 131931.0 517080.0 -1.0 57
59 0 327020.0 131930.0 517020.0 -1.0 58
60 0 326969.0 131933.0 516960.0 -1.0 59
61 0 326862.0 131889.0 516900.0 -1.0 60
62 0 326801.0 131879.0 516840.0 -1.0 61
63 0 326788.0 131863.0 516780.0 -1.0 62
64 0 326680.0 131815.0 516720.0 -1.0 63
65 0 326874.0 131872.0 516660.0 -1.0 64
66 0 326683.0 131872.0 516600.0 -1.0 65
67 0 326622.0 131868.0 516540.0 -1.0 66
68 0 326527.0 131816.0 516480.0 -1.0 67
69 0 326527.0 131824.0 516420.0 -1.0 68
70 0 326528.0 131828.0 516360.0 -1.0 69
71 0 326498.0 131783.0 516300.0 -1.0 70
72 0 326440.0 131764.0 516240.0 -1.0 71
73 0 326326.0 131855.0 516180.0 -1.0 72
74 0 326262.0 131792.0 516120.0 -1.0 73
75 0 326326.0 131774.0 516060.0 -1.0 74
76 0 326229.0 131737.0 516000.0 -1.0 75
77 0 326284.0 131700.0 515940.0 -1.0 76
78 0 326364.0 131785.0 515880.0 -1.0 77
79 0 326312.0 131755.0 515760.0 -1.0 78
80 0 326284.0 131829.0 515640.0 -1.0 79
81 0 326347.0 131792.0 515580.0 -1.0 80
82 0 326223.0 131746.0 515520.0 -1.0 81
83 0 325976.0 131555.0 515460.0 -1.0 82
84 0 326229.0 131823.0 515400.0 -1.0 83
85 0 326137.0 131793.0 515340.0 -1.0 84
86 0 326139.0 131827.0 515280.0 -1.0 85
87 0 326053.0 131777.0 515220.0 -1.0 86
88 0 325953.0 131765.0 515160.0 -1.0 87
89 0 325947.0 131744.0 515100.0 -1.0 88
90 0 325960.0 131750.0 515040.0 -1.0 89
91 0 325893.0 131780.0 514980.0 -1.0 90
92 0 325779.0 131718.0 514920.0 -1.0 91
93 0 325815.0 131757.0 514860.0 -1.0 92
94 0 325691.0 131744.0 514800.0 -1.0 93
95 0 325684.0 131750.0 514740.0 -1.0 94
96 0 325624.0 131732.0 514680.0 -1.0 95
97 0 325627.0 131734.0 514620.0 -1.0 96
98 0 325566.0 131781.0 514560.0 -1.0 97
99 0 325486.0 131709.0 514500.0 -1.0 98
100 0 325462.0 131786.0 514440.0 -1.0 99
101 0 325398.0 131703.0 514380.0 -1.0 100
102 0 325370.0 131740.0 514320.0 -1.0 101
103 0 325429.0 131748.0 514260.0 -1.0 102
104 0 325289.0 131634.0 514200.0 -1.0 103
105 0 325232.0 131604.0 514140.0 -1.0 104
106 0 325290.0 131633.0 514080.0 -1.0 105
107 0 325237.0 131637.0 514020.0 -1.0 106
108 0 325197.0 131640.0 513960.0 -1.0 107
109 0 325170.0 131582.0 513900.0 -1.0 108
110 0 325157.0 131573.0 513840.0 -1.0 109
111 0 325231.0 131619.0 513780.0 -1.0 110
112 0 325099.0 131569.0 513720.0 -1.0 111
113 0 325154.0 131610.0 513660.0 -1.0 112
114 0 325043.0 131530.0 513600.0 -1.0 113
115 0 325085.0 131594.0 513540.0 -1.0 114
116 0 325077.0 131555.0 513480.0 -1.0 115
117 0 324990.0 131609.0 513420.0 -1.0 116
118 0 324981.0 131580.0 513360.0 -1.0 117
119 0 324921.0 131641.0 513300.0 -1.0 118
120 0 324919.0 131599.0 513240.0 -1.0 119
121 0 324933.0 131576.0 513180.0 -1.0 120
122 0 324911.0 131568.0 513120.0 -1.0 121
123 0 324818.0 131554.0 513060.0 -1.0 122
124 0 324818.0 131576.0 513000.0 -1.0 123
125 0 324822.0 131542.0 512940.0 -1.0 124
126 0 324865.0 131541.0 512880.0 -1.0 125
127 0 324539.0 131451.0 512820.0 -1.0 126
128 0 324818.0 131542.0 512760.0 -1.0 127
129 0 324843.0 131563.0 512700.0 -1.0 128
130 0 324853.0 131541.0 512640.0 -1.0 129
131 0 324444.0 131398.0 512580.0 -1.0 130
132 0 324809.0 131526.0 512520.0 -1.0 131
133 0 324801.0 131514.0 512460.0 -1.0 132
134 0 324722.0 131431.0 512400.0 -1.0 133
135 0 324773.0 131387.0 512340.0 -1.0 134
136 0 324630.0 131278.0 512280.0 -1.0 135
137 0 324698.0 131322.0 512220.0 -1.0 136
138 0 324687.0 131304.0 512160.0 -1.0 137
139 0 324681.0 131283.0 512100.0 -1.0 138
140 0 324615.0 131264.0 512040.0 -1.0 139
141 0 324572.0 131201.0 511980.0 -1.0 140
142 0 324546.0 131151.0 511920.0 -1.0 141
143 0 324543.0 131111.0 511860.0 -1.0 142
144 0 324475.0 131114.0 511800.0 -1.0 143
145 0 324445.0 131107.0 511740.0 -1.0 144
146 0 324461.0 131065.0 511680.0 -1.0 145
147 0 324423.0 131023.0 511620.0 -1.0 146
148 0 324431.0 131041.0 511560.0 -1.0 147
149 0 324447.0 131026.0 511500.0 -1.0 148
150 0 324405.0 131045.0 511440.0 -1.0 149
151 0 324375.0 130986.0 511380.0 -1.0 150
152 0 324378.0 130985.0 511320.0 -1.0 151
153 0 324383.0 130942.0 511260.0 -1.0 152
154 0 324374.0 130884.0 511200.0 -1.0 153
155 0 324338.0 130840.0 511140.0 -1.0 154
156 0 324350.0 130870.0 511080.0 -1.0 155
157 0 324298.0 130809.0 511020.0 -1.0 156
158 0 324363.0 130833.0 510960.0 -1.0 157
159 0 324220.0 130745.0 510900.0 -1.0 158
160 0 324284.0 130769.0 510840.0 -1.0 159
161 0 324144.0 130721.0 510780.0 -1.0 160
162 0 324167.0 130773.0 510720.0 -1.0 161
163 0 324082.0 130721.0 510660.0 -1.0 162
164 0 324098.0 130765.0 510600.0 -1.0 163
165 0 324093.0 130723.0 510540.0 -1.0 164
166 0 323981.0 130709.0 510480.0 -1.0 165
167 0 324254.0 130839.0 510420.0 -1.0 166
168 0 323929.0 130670.0 510360.0 -1.0 167
169 0 323911.0 130676.0 510300.0 -1.0 168
170 0 323939.0 130626.0 510240.0 -1.0 169
171 0 323848.0 130594.0 510180.0 -1.0 170
172 0 323989.0 130589.0 510120.0 -1.0 171
173 0 323831.0 130559.0 510060.0 -1.0 172
174 0 323851.0 130530.0 510000.0 -1.0 173
175 0 323795.0 130515.0 509940.0 -1.0 174
176 0 323808.0 130540.0 509880.0 -1.0 175
177 0 323772.0 130477.0 509820.0 -1.0 176
178 0 323769.0 130476.0 509760.0 -1.0 177
179 0 323716.0 130467.0 509700.0 -1.0 178
180 0 323713.0 130443.0 509640.0 -1.0 179
181 0 323688.0 130433.0 509580.0 -1.0 180
182 0 323663.0 130402.0 509520.0 -1.0 181
183 0 323641.0 130383.0 509460.0 -1.0 182
184 0 323588.0 130397.0 509400.0 -1.0 183
185 0 323572.0 130326.0 509340.0 -1.0 184
186 0 323543.0 130287.0 509280.0 -1.0 185
187 0 323575.0 130328.0 509220.0 -1.0 186
188 0 323479.0 130235.0 509160.0 -1.0 187
189 0 323365.0 130269.0 509100.0 -1.0 188
190 0 323348.0 130170.0 509040.0 -1.0 189
191 0 323320.0 130175.0 508980.0 -1.0 190
192 0 323275.0 130140.0 508920.0 -1.0 191
193 0 323189.0 130124.0 508860.0 -1.0 192
194 0 323239.0 130141.0 508800.0 -1.0 193
195 0 323263.0 130133.0 508740.0 -1.0 194
196 0 323366.0 130177.0 508680.0 -1.0 195
197 0 323302.0 130121.0 508620.0 -1.0 196
198 0 323213.0 130114.0 508560.0 -1.0 197
199 0 322739.0 129800.0 508500.0 -1.0 198
200 0 322984.0 130019.0 508440.0 -1.0 199
201 0 322954.0 129984.0 508320.0 -1.0 200
202 0 322898.0 129946.0 508260.0 -1.0 201
203 0 322905.0 129966.0 508200.0 -1.0 202
204 0 322615.0 129762.0 508140.0 -1.0 203
205 0 322832.0 129912.0 508080.0 -1.0 204
206 0 322385.0 129489.0 508020.0 -1.0 205
207 0 322787.0 129765.0 507960.0 -1.0 206
208 0 322744.0 129769.0 507900.0 -1.0 207
209 0 322650.0 129705.0 507840.0 -1.0 208
210 0 322666.0 129688.0 507780.0 -1.0 209
211 0 322602.0 129597.0 507720.0 -1.0 210
212 0 322615.0 129660.0 507660.0 -1.0 211
213 0 322555.0 129559.0 507600.0 -1.0 212
214 0 322437.0 129514.0 507540.0 -1.0 213
215 0 322538.0 129525.0 507480.0 -1.0 214
216 0 322317.0 129437.0 507420.0 -1.0 215
217 0 322528.0 129823.0 507360.0 -1.0 216
218 0 322364.0 129438.0 507300.0 -1.0 217
219 0 322131.0 129318.0 507240.0 -1.0 218
220 0 322188.0 129334.0 507180.0 -1.0 219
221 0 322179.0 129303.0 507120.0 -1.0 220
222 0 322050.0 129267.0 507060.0 -1.0 221
223 0 322026.0 129187.0 507000.0 -1.0 222
224 0 321882.0 129175.0 506940.0 -1.0 223
225 0 321812.0 129137.0 506880.0 -1.0 224
226 0 321862.0 129129.0 506820.0 -1.0 225
227 0 321764.0 129090.0 506760.0 -1.0 226
228 0 321695.0 129025.0 506640.0 -1.0 227
229 0 321690.0 129030.0 506580.0 -1.0 228
230 0 321654.0 128976.0 506520.0 -1.0 229
231 0 321609.0 128987.0 506460.0 -1.0 230
232 0 321489.0 128882.0 506400.0 -1.0 231
233 0 321519.0 128853.0 506340.0 -1.0 232
234 0 321422.0 128800.0 506280.0 -1.0 233
235 0 321415.0 128833.0 506220.0 -1.0 234
236 0 321334.0 128688.0 506160.0 -1.0 235
237 0 321304.0 128711.0 506100.0 -1.0 236
238 0 321181.0 128568.0 506040.0 -1.0 237
239 0 321133.0 128537.0 505980.0 -1.0 238
240 0 321105.0 128450.0 505860.0 -1.0 239
241 0 320971.0 128330.0 505740.0 -1.0 240
242 0 320969.0 128357.0 505680.0 -1.0 241
243 0 320989.0 128313.0 505620.0 -1.0 242
244 0 320772.0 128172.0 505560.0 -1.0 243
245 0 320767.0 128212.0 505500.0 -1.0 244
246 0 320822.0 128149.0 505440.0 -1.0 245
247 0 320703.0 128192.0 505380.0 -1.0 246
248 0 320715.0 128109.0 505320.0 -1.0 247
249 0 320702.0 128040.0 505260.0 -1.0 248
250 0 320664.0 128011.0 505200.0 -1.0 249
251 0 320601.0 127974.0 505140.0 -1.0 250
252 0 320576.0 127917.0 505080.0 -1.0 251
253 0 320522.0 127826.0 505020.0 -1.0 252
254 0 320373.0 127703.0 504960.0 -1.0 253
255 0 320411.0 127673.0 504900.0 -1.0 254
256 0 320368.0 127637.0 504840.0 -1.0 255
257 0 320297.0 127592.0 504780.0 -1.0 256
258 0 320234.0 127531.0 504720.0 -1.0 257
259 0 320133.0 127404.0 504660.0 -1.0 258
260 0 320108.0 127352.0 504600.0 -1.0 259
261 0 320012.0 127206.0 504540.0 -1.0 260
262 0 319747.0 126914.0 504480.0 -1.0 261
263 0 319443.0 126698.0 504420.0 -1.0 262
264 0 319195.0 126511.0 504360.0 -1.0 263
265 0 319010.0 126428.0 504300.0 -1.0 264
266 0 318609.0 126095.0 504240.0 -1.0 265
267 0 318436.0 125996.0 504180.0 -1.0 266
268 0 318042.0 125856.0 504120.0 -1.0 267
269 0 317701.0 125717.0 504060.0 -1.0 268
270 0 317530.0 125672.0 504000.0 -1.0 269
271 0 317299.0 125590.0 503940.0 -1.0 270
272 0 317018.0 125554.0 503880.0 -1.0 271
273 0 316874.0 125523.0 503820.0 -1.0 272
274 0 316882.0 125611.0 503760.0 -1.0 273
275 0 316709.0 125564.0 503700.0 -1.0 274
276 0 316115.0 125220.0 503640.0 -1.0 275
277 0 316349.0 125483.0 503580.0 -1.0 276
278 0 316200.0 125460.0 503520.0 -1.0 277
279 0 316071.0 125430.0 503460.0 -1.0 278
280 0 315954.0 125399.0 503400.0 -1.0 279
281 0 315722.0 125295.0 503340.0 -1.0 280
282 0 315644.0 125317.0 503280.0 -1.0 281
283 0 314914.0 125073.0 503220.0 -1.0 282
284 0 315289.0 125130.0 503160.0 -1.0 283
285 0 315110.0 125143.0 503100.0 -1.0 284
286 0 315065.0 125120.0 503040.0 -1.0 285
287 0 314733.0 125017.0 502980.0 -1.0 286
288 0 314565.0 124994.0 502920.0 -1.0 287
289 0 314349.0 124958.0 502860.0 -1.0 288
290 0 314209.0 124982.0 502800.0 -1.0 289
291 0 313987.0 124846.0 502740.0 -1.0 290
292 0 313553.0 124826.0 502680.0 -1.0 291
293 0 313262.0 124827.0 502620.0 -1.0 292
294 0 312930.0 124736.0 502560.0 -1.0 293
295 0 312197.0 124656.0 502500.0 -1.0 294
296 0 311961.0 124594.0 502440.0 -1.0 295
297 0 311789.0 124517.0 502380.0 -1.0 296
298 0 311689.0 124508.0 502320.0 -1.0 297
299 0 311020.0 124361.0 502260.0 -1.0 298
300 0 310589.0 124347.0 502200.0 -1.0 299
301 0 310150.0 124357.0 502140.0 -1.0 300
302 0 310181.0 124453.0 502080.0 -1.0 301
303 0 310037.0 124523.0 502020.0 -1.0 302
304 0 309814.0 124504.0 501960.0 -1.0 303
305 0 309472.0 124640.0 501900.0 -1.0 304
306 0 309011.0 124647.0 501840.0 -1.0 305
307 0 308872.0 124714.0 501780.0 -1.0 306
308 0 308650.0 124874.0 501660.0 -1.0 307
309 0 308230.0 124909.0 501600.0 -1.0 308
310 0 308164.0 125035.0 501540.0 -1.0 309
311 0 307881.0 125158.0 501420.0 -1.0 310
312 0 307386.0 124882.0 501360.0 -1.0 311
313 0 307710.0 125179.0 501300.0 -1.0 312
314 0 307527.0 125225.0 501240.0 -1.0 313
315 0 307382.0 125256.0 501180.0 -1.0 314
316 0 307325.0 125286.0 501120.0 -1.0 315
317 0 307240.0 125318.0 501060.0 -1.0 316
318 0 307177.0 125343.0 501000.0 -1.0 317
319 0 306951.0 125383.0 500880.0 -1.0 318
320 0 306117.0 125176.0 500820.0 -1.0 319
321 0 306306.0 125491.0 500760.0 -1.0 320
322 0 306148.0 125624.0 500700.0 -1.0 321
323 0 305764.0 125726.0 500640.0 -1.0 322
324 0 305705.0 125830.0 500580.0 -1.0 323
325 0 305418.0 125835.0 500520.0 -1.0 324
326 0 304709.0 125984.0 500460.0 -1.0 325
327 0 304566.0 126242.0 500400.0 -1.0 326
328 0 304285.0 126280.0 500340.0 -1.0 327
329 0 303623.0 126506.0 500280.0 -1.0 328
330 0 303487.0 126650.0 500160.0 -1.0 329
331 0 302955.0 127189.0 500100.0 -1.0 330
332 0 302396.0 127290.0 500040.0 -1.0 331
333 0 301936.0 127391.0 499980.0 -1.0 332
334 0 301549.0 127664.0 499920.0 -1.0 333
335 0 301483.0 127723.0 499860.0 -1.0 334
336 0 301281.0 127778.0 499800.0 -1.0 335
337 0 301060.0 127862.0 499740.0 -1.0 336
338 0 300751.0 128005.0 499680.0 -1.0 337
339 0 300291.0 128146.0 499620.0 -1.0 338
340 0 299985.0 128402.0 499560.0 -1.0 339
341 0 299831.0 128600.0 499500.0 -1.0 340
342 0 299482.0 128381.0 499440.0 -1.0 341
343 0 299090.0 128503.0 499440.0 -1.0 342
344 0 298752.0 128799.0 499440.0 -1.0 343
345 0 298385.0 129081.0 499440.0 -1.0 344
346 0 298075.0 129433.0 499440.0 -1.0 345
347 0 297751.0 129687.0 499440.0 -1.0 346
348 0 297384.0 130152.0 499440.0 -1.0 347
349 0 297025.0 130456.0 499440.0 -1.0 348
350 0 297139.0 130736.0 499380.0 -1.0 349
351 0 296368.0 131035.0 499320.0 -1.0 350
352 0 296486.0 131470.0 499260.0 -1.0 351
353 0 296226.0 131581.0 499200.0 -1.0 352
354 0 295940.0 131682.0 499140.0 -1.0 353
355 0 295600.0 131407.0 499080.0 -1.0 354
356 0 295057.0 131770.0 498960.0 -1.0 355
357 0 294770.0 131834.0 498840.0 -1.0 356
358 0 294625.0 131754.0 498780.0 -1.0 357
359 0 294501.0 131795.0 498720.0 -1.0 358
360 0 294246.0 131765.0 498660.0 -1.0 359
361 0 293965.0 131777.0 498540.0 -1.0 360
362 0 293592.0 131667.0 498480.0 -1.0 361
363 0 293408.0 131680.0 498420.0 -1.0 362
364 0 293147.0 131442.0 498360.0 -1.0 363
365 0 293269.0 131558.0 498300.0 -1.0 364
366 0 293285.0 131682.0 498240.0 -1.0 365
367 0 293154.0 131666.0 498180.0 -1.0 366
368 0 293101.0 131675.0 498120.0 -1.0 367
369 0 293011.0 131648.0 498060.0 -1.0 368
370 0 292941.0 131657.0 498000.0 -1.0 369
371 0 292757.0 131678.0 497940.0 -1.0 370
372 0 292532.0 131706.0 497880.0 -1.0 371
373 0 292362.0 131748.0 497820.0 -1.0 372
374 0 292080.0 131790.0 497820.0 -1.0 373
375 0 292024.0 131804.0 497880.0 -1.0 374
376 0 291742.0 131917.0 497940.0 -1.0 375
377 0 291376.0 132058.0 498000.0 -1.0 376
378 0 290840.0 132157.0 498000.0 -1.0 377
379 0 290572.0 132213.0 497940.0 -1.0 378
380 0 290126.0 132202.0 497880.0 -1.0 379
381 0 290018.0 132171.0 497820.0 -1.0 380
382 0 289942.0 132226.0 497760.0 -1.0 381
383 0 289736.0 132213.0 497700.0 -1.0 382
384 0 289505.0 132111.0 497640.0 -1.0 383
385 0 289635.0 132213.0 497580.0 -1.0 384
386 0 289111.0 131876.0 497520.0 -1.0 385
387 0 289361.0 132092.0 497460.0 -1.0 386
388 0 289215.0 132119.0 497400.0 -1.0 387
389 0 289216.0 132118.0 497340.0 -1.0 388
390 0 289085.0 131989.0 497280.0 -1.0 389
391 0 288615.0 131748.0 497220.0 -1.0 390
392 0 289073.0 132057.0 497160.0 -1.0 391
393 0 288993.0 132055.0 497040.0 -1.0 392
394 0 288936.0 132004.0 496980.0 -1.0 393
395 0 288873.0 131934.0 496920.0 -1.0 394
396 0 288891.0 131913.0 496740.0 -1.0 395
397 0 288764.0 131993.0 496680.0 -1.0 396
398 0 288673.0 131953.0 496560.0 -1.0 397
399 0 288517.0 131889.0 496500.0 -1.0 398
400 0 288501.0 131834.0 496440.0 -1.0 399
401 0 288625.0 131862.0 496380.0 -1.0 400
402 0 288426.0 131824.0 496320.0 -1.0 401
403 0 288367.0 131820.0 496260.0 -1.0 402
404 0 288298.0 131730.0 496140.0 -1.0 403
405 0 287902.0 131470.0 496080.0 -1.0 404
406 0 288221.0 131770.0 496020.0 -1.0 405
407 0 287789.0 131388.0 495960.0 -1.0 406
408 0 288094.0 131775.0 495900.0 -1.0 407
409 0 288043.0 131802.0 495840.0 -1.0 408
410 0 288042.0 131864.0 495780.0 -1.0 409
411 0 287581.0 131495.0 495720.0 -1.0 410
412 0 287946.0 131812.0 495660.0 -1.0 411
413 0 288002.0 131811.0 495600.0 -1.0 412
414 0 287851.0 131796.0 495540.0 -1.0 413
415 0 287805.0 131739.0 495480.0 -1.0 414
416 0 287747.0 131803.0 495420.0 -1.0 415
417 0 287773.0 131802.0 495360.0 -1.0 416
418 0 287594.0 131743.0 495300.0 -1.0 417
419 0 287685.0 131742.0 495240.0 -1.0 418
420 0 287660.0 131785.0 495180.0 -1.0 419
421 0 287625.0 131814.0 495120.0 -1.0 420
422 0 287574.0 131871.0 495060.0 -1.0 421
423 0 287559.0 131891.0 495000.0 -1.0 422
424 0 287593.0 131889.0 494940.0 -1.0 423
425 0 287656.0 131939.0 494880.0 -1.0 424
426 0 287367.0 131868.0 494760.0 -1.0 425
427 0 287404.0 131889.0 494700.0 -1.0 426
428 0 287371.0 131896.0 494640.0 -1.0 427
429 0 287306.0 131920.0 494580.0 -1.0 428
430 0 287297.0 131960.0 494520.0 -1.0 429
431 0 287263.0 131893.0 494400.0 -1.0 430
432 0 287141.0 131879.0 494340.0 -1.0 431
433 0 287123.0 131910.0 494280.0 -1.0 432
434 0 287087.0 132011.0 494220.0 -1.0 433
435 0 287038.0 131869.0 494160.0 -1.0 434
436 0 286976.0 131946.0 494100.0 -1.0 435
437 0 286773.0 131779.0 494040.0 -1.0 436
438 0 286967.0 132006.0 493980.0 -1.0 437
439 0 286891.9 132020.98 493920.0 -1.0 438
440 0 286846.0 132024.0 493860.0 -1.0 439
441 0 286831.0 132048.0 493800.0 -1.0 440
442 0 286839.0 132071.0 493740.0 -1.0 441
443 0 286726.0 132096.0 493680.0 -1.0 442
444 0 286680.0 132120.0 493620.0 -1.0 443
445 0 286629.0 132201.0 493560.0 -1.0 444
446 0 286584.0 132106.0 493500.0 -1.0 445
447 0 286572.0 132199.0 493440.0 -1.0 446
448 0 286498.0 132287.0 493380.0 -1.0 447
449 0 286505.0 132283.0 493320.0 -1.0 448
450 0 286385.0 132299.0 493260.0 -1.0 449
451 0 286436.0 132334.0 493200.0 -1.0 450
452 0 286319.0 132367.0 493140.0 -1.0 451
453 0 286321.0 132425.0 493080.0 -1.0 452
454 0 286200.0 132383.0 493020.0 -1.0 453
455 0 286365.0 132623.0 492960.0 -1.0 454
456 0 286163.0 132561.0 492900.0 -1.0 455
457 0 286035.0 132467.0 492840.0 -1.0 456
458 0 286027.0 132576.0 492780.0 -1.0 457
459 0 285883.0 132646.0 492720.0 -1.0 458
460 0 285764.0 132704.0 492660.0 -1.0 459
461 0 285571.0 132789.0 492600.0 -1.0 460
462 0 285484.0 132872.0 492540.0 -1.0 461
463 0 285282.0 132958.0 492480.0 -1.0 462
464 0 285200.0 133012.0 492420.0 -1.0 463
465 0 284932.0 133047.0 492360.0 -1.0 464
466 0 284855.0 133017.0 492300.0 -1.0 465
467 0 284678.0 133152.0 492240.0 -1.0 466
468 0 284563.0 133257.0 492180.0 -1.0 467
469 0 284489.0 133250.0 492120.0 -1.0 468
470 0 284477.0 133414.0 492060.0 -1.0 469
471 0 284204.0 133549.0 492000.0 -1.0 470
472 0 283808.0 133720.0 491940.0 -1.0 471
473 0 283531.0 133834.0 491880.0 -1.0 472
474 0 283486.0 133900.0 491820.0 -1.0 473
475 0 283341.0 133928.0 491760.0 -1.0 474
476 0 283226.0 133876.0 491700.0 -1.0 475
477 0 283183.0 134105.0 491640.0 -1.0 476
478 0 283041.0 134199.0 491580.0 -1.0 477
479 0 282874.0 134269.0 491520.0 -1.0 478
480 0 282801.0 134438.0 491460.0 -1.0 479
481 0 282433.0 134679.0 491400.0 -1.0 480
482 0 282239.0 134752.0 491340.0 -1.0 481
483 0 282046.0 134832.0 491280.0 -1.0 482
484 0 281712.0 135149.0 491220.0 -1.0 483
485 0 281415.0 135278.0 491160.0 -1.0 484
486 0 281510.0 135312.0 491100.0 -1.0 485
487 0 281284.0 135357.0 491040.0 -1.0 486
488 0 280867.0 135507.0 490980.0 -1.0 487
489 0 280870.0 135573.0 490920.0 -1.0 488
490 0 280694.0 135671.0 490800.0 -1.0 489
491 0 280632.0 135693.0 490740.0 -1.0 490
492 0 280570.0 135718.0 490680.0 -1.0 491
493 0 280290.0 135769.0 490620.0 -1.0 492
494 0 280327.0 135759.0 490560.0 -1.0 493
495 0 280081.0 135810.0 490500.0 -1.0 494
496 0 280164.0 135845.0 490440.0 -1.0 495
497 0 279815.0 135860.0 490380.0 -1.0 496
498 0 279790.0 135785.0 490320.0 -1.0 497
499 0 279706.0 135798.0 490260.0 -1.0 498
500 0 279835.0 136005.0 490200.0 -1.0 499
501 0 279636.0 135787.0 490140.0 -1.0 500
502 0 279494.0 135796.0 490080.0 -1.0 501
503 0 279417.0 135643.0 490020.0 -1.0 502
504 0 279444.0 135831.0 489960.0 -1.0 503
505 0 279271.0 135719.0 489900.0 -1.0 504
506 0 279148.0 135621.0 489840.0 -1.0 505
507 0 279320.0 135791.0 489780.0 -1.0 506
508 0 279229.0 135682.0 489720.0 -1.0 507
509 0 279253.0 135687.0 489660.0 -1.0 508
510 0 279061.0 135670.0 489600.0 -1.0 509
511 0 279016.0 135729.0 489540.0 -1.0 510
512 0 278994.0 135701.0 489480.0 -1.0 511
513 0 278936.0 135724.0 489420.0 -1.0 512
514 0 278948.0 135808.0 489360.0 -1.0 513
515 0 278821.0 135776.0 489300.0 -1.0 514
516 0 278710.0 135813.0 489240.0 -1.0 515
517 0 278698.0 135832.0 489180.0 -1.0 516
518 0 278605.0 135863.0 489120.0 -1.0 517
519 0 278487.0 135888.0 489060.0 -1.0 518
520 0 278431.0 135933.0 489000.0 -1.0 519
521 0 278234.0 135938.0 488940.0 -1.0 520
522 0 278198.0 135931.0 488880.0 -1.0 521
523 0 277971.0 135855.0 488820.0 -1.0 522
524 0 277993.0 135837.0 488760.0 -1.0 523
525 0 278044.0 136042.0 488640.0 -1.0 524
526 0 277848.0 136010.0 488580.0 -1.0 525
527 0 277509.0 136040.0 488520.0 -1.0 526
528 0 277499.0 136077.0 488460.0 -1.0 527
529 0 277413.2 136071.22 488400.0 -1.0 528
530 0 277529.0 136126.0 488340.0 -1.0 529
531 0 277411.0 136098.0 488280.0 -1.0 530
532 0 277370.0 136147.0 488220.0 -1.0 531
533 0 277245.0 136115.0 488160.0 -1.0 532
534 0 277190.0 136063.0 488100.0 -1.0 533
535 0 276864.0 135957.0 488040.0 -1.0 534
536 0 276972.0 136132.0 487980.0 -1.0 535
537 0 276559.0 135872.0 487920.0 -1.0 536
538 0 276901.0 136114.0 487860.0 -1.0 537
539 0 276612.0 135963.0 487800.0 -1.0 538
540 0 276781.0 136139.0 487740.0 -1.0 539
541 0 276300.0 135641.0 487680.0 -1.0 540
542 0 276675.0 136090.0 487620.0 -1.0 541
543 0 276557.0 136089.0 487560.0 -1.0 542
544 0 276669.0 136074.0 487500.0 -1.0 543
545 0 276590.0 136024.0 487440.0 -1.0 544
546 0 276577.0 136063.0 487380.0 -1.0 545
547 0 276434.0 136025.0 487320.0 -1.0 546
548 0 276495.0 136006.0 487260.0 -1.0 547
549 0 276442.0 136007.0 487200.0 -1.0 548
550 0 276399.0 136006.0 487140.0 -1.0 549
551 0 276295.0 135937.0 487080.0 -1.0 550
552 0 276424.0 135971.0 487020.0 -1.0 551
553 0 276310.0 135930.0 486960.0 -1.0 552
554 0 276343.0 135891.0 486900.0 -1.0 553
555 0 276200.0 135857.0 486840.0 -1.0 554
556 0 276243.0 135914.0 486780.0 -1.0 555
557 0 276190.0 135905.0 486720.0 -1.0 556
558 0 276201.0 135942.0 486660.0 -1.0 557
559 0 276095.0 135859.0 486600.0 -1.0 558
560 0 276161.0 135885.0 486540.0 -1.0 559
561 0 276097.0 135866.0 486480.0 -1.0 560
562 0 275956.0 135876.0 486420.0 -1.0 561
563 0 276055.0 135891.0 486360.0 -1.0 562
564 0 275938.0 135840.0 486300.0 -1.0 563
565 0 275938.0 135885.0 486240.0 -1.0 564
566 0 275991.0 135854.0 486180.0 -1.0 565
567 0 275944.0 135876.0 486120.0 -1.0 566
568 0 275980.0 135944.0 486060.0 -1.0 567
569 0 275911.0 135928.0 486000.0 -1.0 568
570 0 275839.0 135982.0 485940.0 -1.0 569
571 0 275807.0 135933.0 485880.0 -1.0 570
572 0 275803.0 135903.0 485820.0 -1.0 571
573 0 275803.0 135862.0 485760.0 -1.0 572
574 0 275780.0 135760.0 485700.0 -1.0 573
575 0 275824.0 135817.0 485640.0 -1.0 574
576 0 275775.0 135887.0 485580.0 -1.0 575
577 0 275776.0 135845.0 485520.0 -1.0 576
578 0 275760.0 135825.0 485460.0 -1.0 577
579 0 275822.0 135886.0 485400.0 -1.0 578
580 0 275710.0 135822.0 485340.0 -1.0 579
581 0 275706.0 135802.0 485280.0 -1.0 580
582 0 275744.0 135834.0 485220.0 -1.0 581
583 0 275721.0 135794.0 485160.0 -1.0 582
584 0 275724.0 135975.0 485100.0 -1.0 583
585 0 275699.0 135956.0 485040.0 -1.0 584
586 0 275714.0 135904.0 484980.0 -1.0 585
587 0 275732.0 135958.0 484920.0 -1.0 586
588 0 275596.0 135922.0 484860.0 -1.0 587
589 0 275688.0 135984.0 484800.0 -1.0 588
590 0 275693.0 136033.0 484740.0 -1.0 589
591 0 275683.0 136058.0 484680.0 -1.0 590
592 0 275643.0 136090.0 484620.0 -1.0 591
593 0 275621.0 136134.0 484560.0 -1.0 592
594 0 275766.0 136155.0 484500.0 -1.0 593
595 0 275543.0 136152.0 484440.0 -1.0 594
596 0 275605.0 136169.0 484380.0 -1.0 595
597 0 275530.0 136189.0 484320.0 -1.0 596
598 0 275629.0 136273.0 484260.0 -1.0 597
599 0 275595.0 136234.0 484200.0 -1.0 598
600 0 275495.0 136274.0 484140.0 -1.0 599
601 0 275467.0 136227.0 484080.0 -1.0 600
602 0 275518.0 136326.0 484020.0 -1.0 601
603 0 275405.0 136371.0 483960.0 -1.0 602
604 0 275340.0 136403.0 483900.0 -1.0 603
605 0 275411.0 136429.0 483840.0 -1.0 604
606 0 275427.0 136516.0 483780.0 -1.0 605
607 0 275339.0 136491.0 483720.0 -1.0 606
608 0 275260.0 136513.0 483660.0 -1.0 607
609 0 275292.0 136629.0 483600.0 -1.0 608
610 0 275152.0 136557.0 483540.0 -1.0 609
611 0 275143.0 136590.0 483480.0 -1.0 610
612 0 275111.0 136627.0 483420.0 -1.0 611
613 0 275058.0 136650.0 483360.0 -1.0 612
614 0 275061.0 136760.0 483300.0 -1.0 613
615 0 274992.0 136687.0 483240.0 -1.0 614
616 0 274980.0 136726.0 483180.0 -1.0 615
617 0 274927.0 136777.0 483120.0 -1.0 616
618 0 274956.0 136785.0 483060.0 -1.0 617
619 0 274920.0 136806.0 483000.0 -1.0 618
620 0 274916.0 136815.0 482940.0 -1.0 619
621 0 274891.0 136821.0 482880.0 -1.0 620
622 0 274861.0 136846.0 482820.0 -1.0 621
623 0 274836.0 136835.0 482760.0 -1.0 622
624 0 274786.0 136842.0 482640.0 -1.0 623
625 0 274825.0 136905.0 482580.0 -1.0 624
626 0 274816.0 136881.0 482520.0 -1.0 625
627 0 274846.0 136888.0 482460.0 -1.0 626
628 0 274837.0 136960.0 482400.0 -1.0 627
629 0 274804.0 136915.0 482280.0 -1.0 628
630 0 274773.0 136994.0 482220.0 -1.0 629
631 0 274758.0 136919.0 482160.0 -1.0 630
632 0 274779.0 136944.0 482100.0 -1.0 631
633 0 274697.0 136994.0 482040.0 -1.0 632
634 0 274733.0 136980.0 481980.0 -1.0 633
635 0 274722.0 137003.0 481920.0 -1.0 634
636 0 274687.0 136975.0 481860.0 -1.0 635
637 0 274703.0 136995.0 481800.0 -1.0 636
638 0 274669.0 136958.0 481740.0 -1.0 637
639 0 274636.0 136985.0 481680.0 -1.0 638
640 0 274595.0 136969.0 481620.0 -1.0 639
641 0 274601.0 136974.0 481560.0 -1.0 640
642 0 274624.0 136972.0 481500.0 -1.0 641
643 0 274522.0 137035.0 481440.0 -1.0 642
644 0 274537.0 136975.0 481380.0 -1.0 643
645 0 274588.0 136972.0 481320.0 -1.0 644
646 0 274488.0 137045.0 481260.0 -1.0 645
647 0 274521.0 137015.0 481200.0 -1.0 646
648 0 274498.0 136934.0 481140.0 -1.0 647
649 0 274459.0 137030.0 481080.0 -1.0 648
650 0 274428.0 137036.0 481020.0 -1.0 649
651 0 274487.0 137051.0 480960.0 -1.0 650
652 0 274380.0 136999.0 480900.0 -1.0 651
653 0 274436.0 137029.0 480840.0 -1.0 652
654 0 274369.0 137038.0 480780.0 -1.0 653
655 0 274323.0 137060.0 480660.0 -1.0 654
656 0 274249.0 137028.0 480600.0 -1.0 655
657 0 274211.0 137000.0 480540.0 -1.0 656
658 0 274188.0 137008.0 480480.0 -1.0 657
659 0 274136.0 137062.0 480420.0 -1.0 658
660 0 274133.0 137088.0 480360.0 -1.0 659
661 0 274159.0 137061.0 480300.0 -1.0 660
662 0 274114.0 137137.0 480240.0 -1.0 661
663 0 274116.0 137082.0 480180.0 -1.0 662
664 0 274119.0 137146.0 480120.0 -1.0 663
665 0 274025.0 137181.0 480060.0 -1.0 664
666 0 274054.0 137177.0 480000.0 -1.0 665
667 0 274025.0 137164.0 479940.0 -1.0 666
668 0 274049.0 137230.0 479880.0 -1.0 667
669 0 273995.0 137159.0 479820.0 -1.0 668
670 0 274048.0 137192.0 479760.0 -1.0 669
671 0 274067.0 137178.0 479700.0 -1.0 670
672 0 274001.0 137245.0 479640.0 -1.0 671
673 0 274001.0 137295.0 479580.0 -1.0 672
674 0 274001.0 137187.0 479520.0 -1.0 673
675 0 274045.0 137273.0 479460.0 -1.0 674
676 0 273960.0 137168.0 479400.0 -1.0 675
677 0 273962.0 137213.0 479340.0 -1.0 676
678 0 273898.0 137190.0 479280.0 -1.0 677
679 0 273975.0 137161.0 479220.0 -1.0 678
680 0 273887.0 137173.0 479160.0 -1.0 679
681 0 273940.0 137183.0 479100.0 -1.0 680
682 0 273882.0 137211.0 479040.0 -1.0 681
683 0 273934.0 137231.0 478980.0 -1.0 682
684 0 273898.0 137219.0 478920.0 -1.0 683
685 0 273913.0 137251.0 478860.0 -1.0 684
686 0 273963.0 137301.0 478800.0 -1.0 685
687 0 274005.0 137326.0 478740.0 -1.0 686
688 0 274023.0 137368.0 478680.0 -1.0 687
689 0 273927.0 137321.0 478620.0 -1.0 688
690 0 273979.0 137329.0 478560.0 -1.0 689
691 0 274008.0 137363.0 478500.0 -1.0 690
692 0 273990.0 137361.0 478440.0 -1.0 691
693 0 273915.0 137356.0 478380.0 -1.0 692
694 0 274026.0 137390.0 478320.0 -1.0 693
695 0 273997.0 137367.0 478260.0 -1.0 694
696 0 274060.0 137499.0 478200.0 -1.0 695
697 0 274043.0 137521.0 478080.0 -1.0 696
698 0 273998.0 137512.0 477960.0 -1.0 697
699 0 274005.0 137547.0 477840.0 -1.0 698
700 0 274038.0 137531.0 477780.0 -1.0 699
701 0 274036.0 137590.0 477720.0 -1.0 700
702 0 274018.0 137589.0 477660.0 -1.0 701
703 0 274079.0 137666.0 477600.0 -1.0 702
704 0 274071.0 137626.0 477540.0 -1.0 703
705 0 274012.0 137619.0 477480.0 -1.0 704
706 0 274028.0 137619.0 477420.0 -1.0 705
707 0 274060.0 137611.0 477360.0 -1.0 706
708 0 274059.0 137623.0 477300.0 -1.0 707
709 0 274092.0 137644.0 477240.0 -1.0 708
710 0 274100.0 137671.0 477180.0 -1.0 709
711 0 274070.0 137650.0 477120.0 -1.0 710
712 0 274085.0 137707.0 477060.0 -1.0 711
713 0 274061.0 137639.0 477000.0 -1.0 712
714 0 274063.0 137649.0 476940.0 -1.0 713
715 0 274070.0 137614.0 476880.0 -1.0 714
716 0 273987.0 137662.0 476820.0 -1.0 715
717 0 274057.0 137602.0 476760.0 -1.0 716
718 0 274076.0 137632.0 476700.0 -1.0 717
719 0 274017.0 137571.0 476640.0 -1.0 718
720 0 274046.0 137523.0 476580.0 -1.0 719
721 0 273926.0 137567.0 476520.0 -1.0 720
722 0 273933.0 137582.0 476460.0 -1.0 721
723 0 273902.0 137573.0 476400.0 -1.0 722
724 0 273990.0 137573.0 476340.0 -1.0 723
725 0 273843.0 137602.0 476280.0 -1.0 724
726 0 273810.0 137505.0 476220.0 -1.0 725
727 0 273905.8 137544.67 476160.0 -1.0 726
728 0 273898.0 137537.0 476100.0 -1.0 727
729 0 273780.0 137513.0 476040.0 -1.0 728
730 0 273805.0 137515.0 475980.0 -1.0 729
731 0 273847.0 137574.0 475920.0 -1.0 730
732 0 273872.0 137565.0 475860.0 -1.0 731
733 0 273796.0 137468.0 475800.0 -1.0 732
734 0 273744.0 137460.0 475740.0 -1.0 733
735 0 273714.0 137514.0 475680.0 -1.0 734
736 0 273731.0 137579.0 475620.0 -1.0 735
737 0 273740.0 137511.0 475560.0 -1.0 736
738 0 273761.0 137664.0 475500.0 -1.0 737
739 0 273696.0 137582.0 475440.0 -1.0 738
740 0 273760.0 137641.0 475380.0 -1.0 739
741 0 273744.0 137607.0 475320.0 -1.0 740
742 0 273669.0 137616.0 475260.0 -1.0 741
743 0 273664.0 137658.0 475200.0 -1.0 742
744 0 273717.0 137651.0 475140.0 -1.0 743
745 0 273703.0 137617.0 475080.0 -1.0 744
746 0 273651.0 137648.0 475020.0 -1.0 745
747 0 273619.0 137584.0 474960.0 -1.0 746
748 0 273541.0 137597.0 474900.0 -1.0 747
749 0 273614.0 137628.0 474840.0 -1.0 748
750 0 273529.0 137643.0 474780.0 -1.0 749
751 0 273503.0 137605.0 474720.0 -1.0 750
752 0 273451.0 137620.0 474660.0 -1.0 751
753 0 273437.0 137647.0 474600.0 -1.0 752
754 0 273377.0 137610.0 474540.0 -1.0 753
755 0 273287.0 137685.0 474480.0 -1.0 754
756 0 273301.0 137698.0 474420.0 -1.0 755
757 0 273325.0 137737.0 474360.0 -1.0 756
758 0 273259.0 137674.0 474300.0 -1.0 757
759 0 273217.0 137646.0 474240.0 -1.0 758
760 0 273203.0 137759.0 474180.0 -1.0 759
761 0 273141.0 137695.0 474120.0 -1.0 760
762 0 273067.0 137732.0 474060.0 -1.0 761
763 0 273098.0 137762.0 474000.0 -1.0 762
764 0 273050.0 137749.0 473940.0 -1.0 763
765 0 273050.0 137740.0 473880.0 -1.0 764
766 0 273045.0 137744.0 473820.0 -1.0 765
767 0 273004.0 137708.0 473760.0 -1.0 766
768 0 273036.0 137690.0 473700.0 -1.0 767
769 0 272991.0 137661.0 473640.0 -1.0 768
770 0 273074.0 137655.0 473580.0 -1.0 769
771 0 273076.0 137648.0 473520.0 -1.0 770
772 0 273059.0 137684.0 473460.0 -1.0 771
773 0 272972.0 137701.0 473400.0 -1.0 772
774 0 273035.0 137707.0 473280.0 -1.0 773
775 0 272952.0 137727.0 473220.0 -1.0 774
776 0 273041.0 137688.0 473160.0 -1.0 775
777 0 272975.0 137668.0 473100.0 -1.0 776
778 0 273062.0 137683.0 473040.0 -1.0 777
779 0 272955.0 137671.0 472980.0 -1.0 778
780 0 273031.0 137734.0 472920.0 -1.0 779
781 0 272993.0 137680.0 472860.0 -1.0 780
782 0 273070.0 137656.0 472800.0 -1.0 781
783 0 273004.0 137650.0 472740.0 -1.0 782
784 0 273051.0 137634.0 472680.0 -1.0 783
785 0 273090.0 137595.0 472620.0 -1.0 784
786 0 273036.0 137637.0 472560.0 -1.0 785
787 0 273048.0 137609.0 472500.0 -1.0 786
788 0 273061.0 137646.0 472440.0 -1.0 787
789 0 273051.0 137627.0 472380.0 -1.0 788
790 0 273016.0 137630.0 472320.0 -1.0 789
791 0 272943.0 137613.0 472260.0 -1.0 790
792 0 272991.0 137672.0 472200.0 -1.0 791
793 0 272894.0 137707.0 472140.0 -1.0 792
794 0 272963.0 137633.0 472080.0 -1.0 793
795 0 273039.0 137671.0 472020.0 -1.0 794
796 0 272952.0 137664.0 471960.0 -1.0 795
797 0 272983.0 137637.0 471900.0 -1.0 796
798 0 272912.0 137666.0 471840.0 -1.0 797
799 0 272951.0 137666.0 471780.0 -1.0 798
800 0 272868.0 137655.0 471720.0 -1.0 799
801 0 272898.0 137654.0 471660.0 -1.0 800
802 0 272894.0 137710.0 471600.0 -1.0 801
803 0 272884.0 137684.0 471540.0 -1.0 802
804 0 272868.0 137699.0 471480.0 -1.0 803
805 0 272908.0 137737.0 471420.0 -1.0 804
806 0 272967.0 137737.0 471360.0 -1.0 805
807 0 272931.0 137720.0 471300.0 -1.0 806
808 0 272896.0 137690.0 471240.0 -1.0 807
809 0 272887.0 137757.0 471180.0 -1.0 808
810 0 272966.0 137727.0 471120.0 -1.0 809
811 0 272860.0 137723.0 471060.0 -1.0 810
812 0 272848.0 137684.0 471000.0 -1.0 811
813 0 272896.0 137705.0 470940.0 -1.0 812
814 0 272869.0 137742.0 470880.0 -1.0 813
815 0 272935.0 137717.0 470820.0 -1.0 814
816 0 272946.0 137734.0 470760.0 -1.0 815
817 0 272980.0 137769.0 470700.0 -1.0 816
818 0 272919.0 137785.0 470640.0 -1.0 817
819 0 272964.0 137834.0 470580.0 -1.0 818
820 0 272853.0 137764.0 470520.0 -1.0 819
821 0 272968.0 137873.0 470460.0 -1.0 820
822 0 272983.0 137822.0 470400.0 -1.0 821
823 0 272936.0 137897.0 470340.0 -1.0 822
824 0 273001.0 137845.0 470280.0 -1.0 823
825 0 273002.0 137908.0 470220.0 -1.0 824
826 0 273089.0 137893.0 470160.0 -1.0 825
827 0 273034.0 137923.0 470100.0 -1.0 826
828 0 273046.0 137957.0 470040.0 -1.0 827
829 0 273095.0 137979.0 469980.0 -1.0 828
830 0 273041.0 137999.0 469920.0 -1.0 829
831 0 273142.0 138091.0 469860.0 -1.0 830
832 0 273100.0 138046.0 469800.0 -1.0 831
833 0 273148.0 138083.0 469740.0 -1.0 832
834 0 273231.0 138122.0 469680.0 -1.0 833
835 0 273204.0 138124.0 469620.0 -1.0 834
836 0 273269.0 138170.0 469560.0 -1.0 835
837 0 273299.0 138189.0 469500.0 -1.0 836
838 0 273335.0 138256.0 469440.0 -1.0 837
839 0 273374.0 138262.0 469380.0 -1.0 838
840 0 273423.0 138280.0 469320.0 -1.0 839
841 0 273484.0 138325.0 469260.0 -1.0 840
842 0 273425.0 138289.0 469200.0 -1.0 841
843 0 273555.0 138315.0 469140.0 -1.0 842
844 0 273534.0 138345.0 469080.0 -1.0 843
845 0 273489.0 138298.0 469020.0 -1.0 844
846 0 273604.0 138333.0 468960.0 -1.0 845
847 0 273631.0 138388.0 468900.0 -1.0 846
848 0 273609.0 138449.0 468840.0 -1.0 847
849 0 273688.0 138404.0 468780.0 -1.0 848
850 0 273683.0 138393.0 468720.0 -1.0 849
851 0 273658.0 138447.0 468660.0 -1.0 850
852 0 273669.0 138376.0 468600.0 -1.0 851
853 0 273714.0 138431.0 468540.0 -1.0 852
854 0 273714.0 138485.0 468480.0 -1.0 853
855 0 273680.0 138431.0 468420.0 -1.0 854
856 0 273680.0 138435.0 468360.0 -1.0 855
857 0 273684.0 138504.0 468300.0 -1.0 856
858 0 273772.0 138439.0 468240.0 -1.0 857
859 0 273675.0 138564.0 468180.0 -1.0 858
860 0 273710.0 138461.0 468120.0 -1.0 859
861 0 273739.0 138455.0 468060.0 -1.0 860
862 0 273698.0 138454.0 468000.0 -1.0 861
863 0 273531.0 138427.0 467940.0 -1.0 862
864 0 273772.0 138369.0 467880.0 -1.0 863
865 0 273739.0 138455.0 467820.0 -1.0 864
866 0 273736.0 138424.0 467760.0 -1.0 865
867 0 273595.0 138428.0 467700.0 -1.0 866
868 0 273762.0 138377.0 467640.0 -1.0 867
869 0 273616.0 138287.0 467580.0 -1.0 868
870 0 273684.0 138343.0 467520.0 -1.0 869
871 0 273739.0 138305.0 467460.0 -1.0 870
872 0 273684.0 138238.0 467400.0 -1.0 871
873 0 273704.0 138209.0 467340.0 -1.0 872
874 0 273739.0 138208.0 467280.0 -1.0 873
875 0 273636.0 138170.0 467220.0 -1.0 874
876 0 273746.0 138212.0 467160.0 -1.0 875
877 0 273695.0 138165.0 467100.0 -1.0 876
878 0 273726.0 138090.0 467040.0 -1.0 877
879 0 273655.0 138068.0 466980.0 -1.0 878
880 0 273643.0 138034.0 466920.0 -1.0 879
881 0 273670.0 137982.0 466860.0 -1.0 880
882 0 273665.0 138022.0 466800.0 -1.0 881
883 0 273626.0 137916.0 466740.0 -1.0 882
884 0 273574.0 137909.0 466680.0 -1.0 883
885 0 273579.0 137787.0 466620.0 -1.0 884
886 0 273591.0 137794.0 466560.0 -1.0 885
887 0 273539.0 137686.0 466500.0 -1.0 886
888 0 273481.0 137637.0 466440.0 -1.0 887
889 0 273476.0 137544.0 466380.0 -1.0 888
890 0 273502.0 137487.0 466320.0 -1.0 889
891 0 273500.0 137565.0 466260.0 -1.0 890
892 0 273537.0 137643.0 466200.0 -1.0 891
893 0 273517.0 137430.0 466140.0 -1.0 892
894 0 273572.0 137448.0 466080.0 -1.0 893
895 0 273629.0 137377.0 466020.0 -1.0 894
896 0 273515.0 137288.0 465960.0 -1.0 895
897 0 273610.0 137390.0 465900.0 -1.0 896
898 0 273486.0 137292.0 465840.0 -1.0 897
899 0 273549.0 137287.0 465780.0 -1.0 898
900 0 273556.0 137212.0 465720.0 -1.0 899
901 0 273507.0 137217.0 465660.0 -1.0 900
902 0 273671.0 137194.0 465600.0 -1.0 901
903 0 273620.0 137163.0 465540.0 -1.0 902
904 0 273559.0 137202.0 465480.0 -1.0 903
905 0 273564.0 137127.0 465420.0 -1.0 904
906 0 273536.0 137111.0 465360.0 -1.0 905
907 0 273600.0 137058.0 465300.0 -1.0 906
908 0 273571.0 137078.0 465240.0 -1.0 907
909 0 273521.0 136968.0 465180.0 -1.0 908
910 0 273565.0 137011.0 465120.0 -1.0 909
911 0 273554.0 136930.0 465060.0 -1.0 910
912 0 273631.0 136906.0 465000.0 -1.0 911
913 0 273516.0 136929.0 464940.0 -1.0 912
914 0 273653.0 136898.0 464880.0 -1.0 913
915 0 273651.0 136910.0 464820.0 -1.0 914
916 0 273577.0 136900.0 464760.0 -1.0 915
917 0 273578.0 136864.0 464700.0 -1.0 916
918 0 273581.0 136826.0 464640.0 -1.0 917
919 0 273597.0 136799.0 464580.0 -1.0 918
920 0 273543.0 136834.0 464520.0 -1.0 919
921 0 273585.0 136772.0 464460.0 -1.0 920
922 0 273630.0 136643.0 464400.0 -1.0 921
923 0 273616.0 136678.0 464340.0 -1.0 922
924 0 273736.0 136661.0 464280.0 -1.0 923
925 0 273651.0 136595.0 464220.0 -1.0 924
926 0 273623.0 136579.0 464160.0 -1.0 925
927 0 273552.0 136499.0 464100.0 -1.0 926
928 0 273570.0 136488.0 464040.0 -1.0 927
929 0 273639.0 136517.0 463980.0 -1.0 928
930 0 273574.0 136356.0 463920.0 -1.0 929
931 0 273579.0 136425.0 463860.0 -1.0 930
932 0 273565.0 136291.0 463800.0 -1.0 931
933 0 273489.0 136258.0 463740.0 -1.0 932
934 0 273471.0 136299.0 463680.0 -1.0 933
935 0 273486.0 136269.0 463620.0 -1.0 934
936 0 273502.0 136350.0 463560.0 -1.0 935
937 0 273491.0 136216.0 463500.0 -1.0 936
938 0 273468.0 136233.0 463440.0 -1.0 937
939 0 273430.0 136204.0 463380.0 -1.0 938
940 0 273514.0 136143.0 463320.0 -1.0 939
941 0 273371.0 136072.0 463260.0 -1.0 940
942 0 273472.0 136012.0 463200.0 -1.0 941
943 0 273424.0 136045.0 463140.0 -1.0 942
944 0 273441.0 136027.0 463080.0 -1.0 943
945 0 273322.0 135916.0 463020.0 -1.0 944
946 0 273397.0 135997.0 462960.0 -1.0 945
947 0 273248.0 135823.0 462900.0 -1.0 946
948 0 273331.0 135812.0 462840.0 -1.0 947
949 0 273250.0 135790.0 462780.0 -1.0 948
950 0 273182.0 135758.0 462720.0 -1.0 949
951 0 273153.0 135702.0 462660.0 -1.0 950
952 0 273088.0 135652.0 462600.0 -1.0 951
953 0 273172.0 135643.0 462540.0 -1.0 952
954 0 273097.0 135575.0 462480.0 -1.0 953
955 0 273144.0 135547.0 462420.0 -1.0 954
956 0 273082.0 135476.0 462360.0 -1.0 955
957 0 273124.0 135412.0 462300.0 -1.0 956
958 0 273064.0 135429.0 462240.0 -1.0 957
959 0 273077.0 135353.0 462180.0 -1.0 958
960 0 273000.0 135359.0 462120.0 -1.0 959
961 0 273015.0 135343.0 462060.0 -1.0 960
962 0 272900.0 135256.0 462000.0 -1.0 961
963 0 272928.0 135255.0 461940.0 -1.0 962
964 0 272931.0 135281.0 461880.0 -1.0 963
965 0 272916.0 135144.0 461820.0 -1.0 964
966 0 272922.0 135236.0 461760.0 -1.0 965
967 0 273038.0 135249.0 461700.0 -1.0 966
968 0 272954.0 135213.0 461640.0 -1.0 967
969 0 272894.0 135173.0 461580.0 -1.0 968
970 0 272840.0 135176.0 461520.0 -1.0 969
971 0 272813.0 135181.0 461460.0 -1.0 970
972 0 272772.0 135163.0 461400.0 -1.0 971
973 0 272787.0 135162.0 461340.0 -1.0 972
974 0 272820.0 135203.0 461280.0 -1.0 973
975 0 272814.0 135132.0 461220.0 -1.0 974
976 0 272711.0 135211.0 461160.0 -1.0 975
977 0 272708.0 135159.0 461100.0 -1.0 976
978 0 272724.0 135195.0 461040.0 -1.0 977
979 0 272695.0 135136.0 460980.0 -1.0 978
980 0 272724.0 135204.0 460920.0 -1.0 979
981 0 272691.0 135112.0 460860.0 -1.0 980
982 0 272703.0 135208.0 460800.0 -1.0 981
983 0 272740.0 135149.0 460740.0 -1.0 982
984 0 272780.0 135225.0 460680.0 -1.0 983
985 0 272743.0 135154.0 460620.0 -1.0 984
986 0 272827.0 135182.0 460560.0 -1.0 985
987 0 272835.0 135137.0 460500.0 -1.0 986
988 0 272854.0 135103.0 460440.0 -1.0 987
989 0 272873.0 135107.0 460380.0 -1.0 988
990 0 272877.0 135032.0 460320.0 -1.0 989
991 0 272865.0 135002.0 460260.0 -1.0 990
992 0 272948.0 135050.0 460200.0 -1.0 991
993 0 272945.0 134949.0 460140.0 -1.0 992
994 0 272950.0 134891.0 460080.0 -1.0 993
995 0 272921.0 134887.0 460020.0 -1.0 994
996 0 272962.0 134826.0 459960.0 -1.0 995
997 0 272963.0 134826.0 459900.0 -1.0 996
998 0 272969.0 134781.0 459840.0 -1.0 997
999 0 273031.0 134757.0 459780.0 -1.0 998
1000 0 273010.0 134685.0 459720.0 -1.0 999
1001 0 273030.0 134658.0 459660.0 -1.0 1000
1002 0 273023.0 134616.0 459600.0 -1.0 1001
1003 0 273065.0 134584.0 459540.0 -1.0 1002
1004 0 273075.0 134555.0 459480.0 -1.0 1003
1005 0 273066.0 134546.0 459420.0 -1.0 1004
1006 0 273133.0 134491.0 459360.0 -1.0 1005
1007 0 273107.0 134428.0 459300.0 -1.0 1006
1008 0 273138.0 134414.0 459240.0 -1.0 1007
1009 0 273157.0 134389.0 459180.0 -1.0 1008
1010 0 273180.0 134409.0 459120.0 -1.0 1009
1011 0 273169.0 134302.0 459060.0 -1.0 1010
1012 0 273208.0 134290.0 459000.0 -1.0 1011
1013 0 273233.0 134270.0 458940.0 -1.0 1012
1014 0 273185.0 134174.0 458880.0 -1.0 1013
1015 0 273215.0 134056.0 458820.0 -1.0 1014
1016 0 273259.0 134031.0 458760.0 -1.0 1015
1017 0 273280.0 134083.0 458700.0 -1.0 1016
1018 0 273246.0 133974.0 458640.0 -1.0 1017
1019 0 273256.0 133917.0 458580.0 -1.0 1018
1020 0 273330.0 133816.0 458520.0 -1.0 1019
1021 0 273309.0 133844.0 458460.0 -1.0 1020
1022 0 273280.0 133790.0 458400.0 -1.0 1021
1023 0 273345.0 133732.0 458340.0 -1.0 1022
1024 0 273310.0 133688.0 458280.0 -1.0 1023
1025 0 273233.0 133573.0 458220.0 -1.0 1024
1026 0 273337.0 133645.0 458160.0 -1.0 1025
1027 0 273342.0 133572.0 458100.0 -1.0 1026
1028 0 273286.0 133422.0 458040.0 -1.0 1027
1029 0 273306.0 133475.0 457980.0 -1.0 1028
1030 0 273320.0 133406.0 457920.0 -1.0 1029
1031 0 273296.0 133337.0 457860.0 -1.0 1030
1032 0 273269.0 133196.0 457800.0 -1.0 1031
1033 0 273312.0 133164.0 457740.0 -1.0 1032
1034 0 273323.0 133228.0 457680.0 -1.0 1033
1035 0 273294.0 133165.0 457620.0 -1.0 1034
1036 0 273324.0 133123.0 457560.0 -1.0 1035
1037 0 273257.0 133065.0 457500.0 -1.0 1036
1038 0 273296.0 133073.0 457440.0 -1.0 1037
1039 0 273268.0 132979.0 457380.0 -1.0 1038
1040 0 273288.0 133015.0 457320.0 -1.0 1039
1041 0 273304.0 132894.0 457260.0 -1.0 1040
1042 0 273256.0 132968.0 457200.0 -1.0 1041
1043 0 273186.0 132798.0 457140.0 -1.0 1042
1044 0 273256.0 132787.0 457080.0 -1.0 1043
1045 0 273224.0 132770.0 457020.0 -1.0 1044
1046 0 273225.0 132688.0 456960.0 -1.0 1045
1047 0 273299.0 132643.0 456900.0 -1.0 1046
1048 0 273227.0 132714.0 456840.0 -1.0 1047
1049 0 273195.0 132645.0 456780.0 -1.0 1048
1050 0 273251.0 132616.0 456720.0 -1.0 1049
1051 0 273204.0 132586.0 456660.0 -1.0 1050
1052 0 273221.0 132565.0 456600.0 -1.0 1051
1053 0 273215.0 132550.0 456540.0 -1.0 1052
1054 0 273200.0 132549.0 456480.0 -1.0 1053
1055 0 273195.0 132531.0 456420.0 -1.0 1054
1056 0 273176.0 132479.0 456360.0 -1.0 1055
1057 0 273173.0 132578.0 456300.0 -1.0 1056
1058 0 273206.0 132538.0 456240.0 -1.0 1057
1059 0 273182.0 132556.0 456180.0 -1.0 1058
1060 0 273133.0 132476.0 456120.0 -1.0 1059
1061 0 273107.0 132435.0 456060.0 -1.0 1060
1062 0 273118.0 132422.0 456000.0 -1.0 1061
1063 0 273105.0 132304.0 455940.0 -1.0 1062
1064 0 273131.0 132338.0 455880.0 -1.0 1063
1065 0 273030.0 132281.0 455820.0 -1.0 1064
1066 0 273081.0 132212.0 455760.0 -1.0 1065
1067 0 273026.0 132125.0 455700.0 -1.0 1066
1068 0 273040.0 132094.0 455640.0 -1.0 1067
1069 0 273111.0 132071.0 455580.0 -1.0 1068
1070 0 273212.0 132034.0 455520.0 -1.0 1069
1071 0 273059.0 131969.0 455460.0 -1.0 1070
1072 0 273054.0 131841.0 455400.0 -1.0 1071
1073 0 273127.0 131923.0 455340.0 -1.0 1072
1074 0 272982.0 131846.0 455280.0 -1.0 1073
1075 0 272963.0 131787.0 455220.0 -1.0 1074
1076 0 272932.0 131757.0 455160.0 -1.0 1075
1077 0 273014.0 131795.0 455100.0 -1.0 1076
1078 0 273002.0 131709.0 455040.0 -1.0 1077
1079 0 272957.0 131644.0 454980.0 -1.0 1078
1080 0 272962.0 131606.0 454920.0 -1.0 1079
1081 0 272951.0 131574.0 454860.0 -1.0 1080
1082 0 272940.0 131488.0 454800.0 -1.0 1081
1083 0 272933.0 131466.0 454740.0 -1.0 1082
1084 0 272952.0 131488.0 454680.0 -1.0 1083
1085 0 272896.0 131396.0 454620.0 -1.0 1084
1086 0 273014.0 131430.0 454560.0 -1.0 1085
1087 0 273056.0 131409.0 454500.0 -1.0 1086
1088 0 273000.0 131311.0 454440.0 -1.0 1087
1089 0 273002.0 131393.0 454380.0 -1.0 1088
1090 0 273055.0 131256.0 454320.0 -1.0 1089
1091 0 273008.0 131242.0 454260.0 -1.0 1090
1092 0 273017.0 131210.0 454200.0 -1.0 1091
1093 0 272943.0 131199.0 454140.0 -1.0 1092
1094 0 273002.0 131243.0 454080.0 -1.0 1093
1095 0 272969.0 131182.0 454020.0 -1.0 1094
1096 0 272931.0 131139.0 453960.0 -1.0 1095
1097 0 272962.0 131205.0 453900.0 -1.0 1096
1098 0 272944.0 131073.0 453840.0 -1.0 1097
1099 0 272955.0 131078.0 453780.0 -1.0 1098
1100 0 272969.0 131091.0 453720.0 -1.0 1099
1101 0 273001.0 131049.0 453660.0 -1.0 1100
1102 0 273027.0 130975.0 453600.0 -1.0 1101
1103 0 272941.0 130952.0 453540.0 -1.0 1102
1104 0 273032.0 130950.0 453480.0 -1.0 1103
1105 0 273031.0 130900.0 453420.0 -1.0 1104
1106 0 273050.0 131004.0 453360.0 -1.0 1105
1107 0 273067.0 130911.0 453300.0 -1.0 1106
1108 0 272960.0 130873.0 453240.0 -1.0 1107
1109 0 273032.0 130928.0 453180.0 -1.0 1108
1110 0 273000.0 130912.0 453120.0 -1.0 1109
1111 0 273008.0 130881.0 453060.0 -1.0 1110
1112 0 273047.0 130922.0 453000.0 -1.0 1111
1113 0 273057.0 130831.0 452940.0 -1.0 1112
1114 0 273111.0 130839.0 452880.0 -1.0 1113
1115 0 273045.0 130835.0 452820.0 -1.0 1114
1116 0 273070.0 130882.0 452760.0 -1.0 1115
1117 0 273113.0 130761.0 452700.0 -1.0 1116
1118 0 273076.0 130750.0 452640.0 -1.0 1117
1119 0 272974.0 130748.0 452580.0 -1.0 1118
1120 0 273002.0 130727.0 452520.0 -1.0 1119
1121 0 272935.0 130743.0 452460.0 -1.0 1120
1122 0 273024.0 130762.0 452400.0 -1.0 1121
1123 0 272968.0 130671.0 452340.0 -1.0 1122
1124 0 272961.0 130683.0 452280.0 -1.0 1123
1125 0 272924.0 130696.0 452220.0 -1.0 1124
1126 0 272868.0 130607.0 452160.0 -1.0 1125
1127 0 272905.0 130596.0 452100.0 -1.0 1126
1128 0 272804.0 130608.0 452040.0 -1.0 1127
1129 0 272816.0 130535.0 451980.0 -1.0 1128
1130 0 272793.0 130583.0 451920.0 -1.0 1129
1131 0 272758.0 130528.0 451860.0 -1.0 1130
1132 0 272800.0 130533.0 451800.0 -1.0 1131
1133 0 272729.0 130570.0 451740.0 -1.0 1132
1134 0 272722.0 130506.0 451680.0 -1.0 1133
1135 0 272671.0 130499.0 451620.0 -1.0 1134
1136 0 272730.0 130543.0 451560.0 -1.0 1135
1137 0 272658.0 130450.0 451500.0 -1.0 1136
1138 0 272688.0 130432.0 451440.0 -1.0 1137
1139 0 272666.0 130410.0 451380.0 -1.0 1138
1140 0 272648.0 130364.0 451320.0 -1.0 1139
1141 0 272733.0 130389.0 451260.0 -1.0 1140
1142 0 272676.0 130364.0 451200.0 -1.0 1141
1143 0 272677.0 130348.0 451140.0 -1.0 1142
1144 0 272708.0 130361.0 451080.0 -1.0 1143
1145 0 272632.0 130314.0 451020.0 -1.0 1144
1146 0 272646.0 130281.0 450960.0 -1.0 1145
1147 0 272624.0 130305.0 450900.0 -1.0 1146
1148 0 272582.0 130214.0 450840.0 -1.0 1147
1149 0 272568.0 130202.0 450780.0 -1.0 1148
1150 0 272572.0 130109.0 450720.0 -1.0 1149
1151 0 272702.0 130237.0 450660.0 -1.0 1150
1152 0 272691.0 130166.0 450600.0 -1.0 1151
1153 0 272595.0 130089.0 450540.0 -1.0 1152
1154 0 272542.0 130065.0 450480.0 -1.0 1153
1155 0 272558.0 130017.0 450420.0 -1.0 1154
1156 0 272554.0 129937.0 450360.0 -1.0 1155
1157 0 272514.0 129881.0 450300.0 -1.0 1156
1158 0 272545.0 129860.0 450240.0 -1.0 1157
1159 0 272457.0 129742.0 450180.0 -1.0 1158
1160 0 272440.0 129716.0 450120.0 -1.0 1159
1161 0 272421.0 129616.0 450060.0 -1.0 1160
1162 0 272424.0 129602.0 450000.0 -1.0 1161
1163 0 272461.0 129591.0 449940.0 -1.0 1162
1164 0 272460.0 129527.0 449880.0 -1.0 1163
1165 0 272404.0 129550.0 449820.0 -1.0 1164
1166 0 272408.0 129445.0 449760.0 -1.0 1165
1167 0 272266.0 129378.0 449700.0 -1.0 1166
1168 0 272271.0 129370.0 449640.0 -1.0 1167
1169 0 272330.0 129405.0 449580.0 -1.0 1168
1170 0 272312.0 129355.0 449520.0 -1.0 1169
1171 0 272298.0 129414.0 449460.0 -1.0 1170
1172 0 272344.0 129287.0 449400.0 -1.0 1171
1173 0 272272.0 129246.0 449340.0 -1.0 1172
1174 0 272316.0 129251.0 449280.0 -1.0 1173
1175 0 272222.0 129135.0 449220.0 -1.0 1174
1176 0 272317.0 129219.0 449160.0 -1.0 1175
1177 0 272304.0 129190.0 449100.0 -1.0 1176
1178 0 272376.0 129162.0 449040.0 -1.0 1177
1179 0 272260.0 129119.0 448980.0 -1.0 1178
1180 0 272299.0 129140.0 448920.0 -1.0 1179
1181 0 272329.0 129096.0 448860.0 -1.0 1180
1182 0 272257.0 129035.0 448800.0 -1.0 1181
1183 0 272382.0 129089.0 448740.0 -1.0 1182
1184 0 272319.0 129063.0 448680.0 -1.0 1183
1185 0 272276.0 129043.0 448620.0 -1.0 1184
1186 0 272451.0 129097.0 448560.0 -1.0 1185
1187 0 272404.0 129032.0 448500.0 -1.0 1186
1188 0 272395.0 129058.0 448440.0 -1.0 1187
1189 0 272389.0 129061.0 448380.0 -1.0 1188
1190 0 272383.0 128991.0 448320.0 -1.0 1189
1191 0 272417.0 128985.0 448260.0 -1.0 1190
1192 0 272424.0 128917.0 448200.0 -1.0 1191
1193 0 272462.0 128964.0 448140.0 -1.0 1192
1194 0 272442.0 128873.0 448080.0 -1.0 1193
1195 0 272398.0 128921.0 448020.0 -1.0 1194
1196 0 272464.0 128934.0 447960.0 -1.0 1195
1197 0 272486.0 128911.0 447900.0 -1.0 1196
1198 0 272493.0 128894.0 447840.0 -1.0 1197
1199 0 272504.0 128845.0 447780.0 -1.0 1198
1200 0 272490.0 128893.0 447720.0 -1.0 1199
1201 0 272551.0 128788.0 447660.0 -1.0 1200
1202 0 272483.0 128810.0 447600.0 -1.0 1201
1203 0 272624.0 128757.0 447540.0 -1.0 1202
1204 0 272548.0 128714.0 447480.0 -1.0 1203
1205 0 272548.0 128660.0 447420.0 -1.0 1204
1206 0 272538.0 128575.0 447360.0 -1.0 1205
1207 0 272656.0 128597.0 447300.0 -1.0 1206
1208 0 272514.0 128510.0 447240.0 -1.0 1207
1209 0 272534.0 128433.0 447180.0 -1.0 1208
1210 0 272594.0 128362.0 447120.0 -1.0 1209
1211 0 272559.0 128351.0 447060.0 -1.0 1210
1212 0 272613.0 128325.0 447000.0 -1.0 1211
1213 0 272546.0 128291.0 446940.0 -1.0 1212
1214 0 272585.0 128260.0 446880.0 -1.0 1213
1215 0 272545.0 128277.0 446820.0 -1.0 1214
1216 0 272519.0 128171.0 446760.0 -1.0 1215
1217 0 272600.0 128157.0 446700.0 -1.0 1216
1218 0 272528.0 128103.0 446640.0 -1.0 1217
1219 0 272484.0 128084.0 446580.0 -1.0 1218
1220 0 272578.0 128100.0 446520.0 -1.0 1219
1221 0 272496.0 128082.0 446460.0 -1.0 1220
1222 0 272499.0 128061.0 446400.0 -1.0 1221
1223 0 272614.0 128111.0 446340.0 -1.0 1222
1224 0 272529.0 128031.0 446280.0 -1.0 1223
1225 0 272655.0 128056.0 446220.0 -1.0 1224
1226 0 272522.0 128009.0 446160.0 -1.0 1225
1227 0 272691.0 128077.0 446100.0 -1.0 1226
1228 0 272507.0 127981.0 446040.0 -1.0 1227
1229 0 272662.0 128004.0 445980.0 -1.0 1228
1230 0 272657.0 128079.0 445920.0 -1.0 1229
1231 0 272601.0 127928.0 445860.0 -1.0 1230
1232 0 272594.0 127936.0 445800.0 -1.0 1231
1233 0 272639.0 128033.0 445740.0 -1.0 1232
1234 0 272626.0 127945.0 445680.0 -1.0 1233
1235 0 272601.0 127964.0 445620.0 -1.0 1234
1236 0 272612.0 127942.0 445560.0 -1.0 1235
1237 0 272639.0 127870.0 445440.0 -1.0 1236
1238 0 272612.0 127960.0 445380.0 -1.0 1237
1239 0 272554.0 127890.0 445320.0 -1.0 1238
1240 0 272552.0 127871.0 445260.0 -1.0 1239
1241 0 272591.0 127835.0 445200.0 -1.0 1240
1242 0 272540.0 127835.0 445140.0 -1.0 1241
1243 0 272548.0 127738.0 445080.0 -1.0 1242
1244 0 272587.0 127744.0 445020.0 -1.0 1243
1245 0 272594.0 127871.0 444960.0 -1.0 1244
1246 0 272574.0 127793.0 444900.0 -1.0 1245
1247 0 272467.0 127780.0 444840.0 -1.0 1246
1248 0 272531.0 127764.0 444780.0 -1.0 1247
1249 0 272556.0 127849.0 444720.0 -1.0 1248
1250 0 272475.0 127713.0 444660.0 -1.0 1249
1251 0 272462.0 127716.0 444600.0 -1.0 1250
1252 0 272491.0 127737.0 444540.0 -1.0 1251
1253 0 272456.0 127728.0 444480.0 -1.0 1252
1254 0 272498.0 127769.0 444420.0 -1.0 1253
1255 0 272381.0 127732.0 444360.0 -1.0 1254
1256 0 272435.0 127741.0 444300.0 -1.0 1255
1257 0 272489.0 127676.0 444240.0 -1.0 1256
1258 0 272510.0 127753.0 444180.0 -1.0 1257
1259 0 272466.0 127695.0 444120.0 -1.0 1258
1260 0 272473.0 127642.0 444060.0 -1.0 1259
1261 0 272436.0 127637.0 444000.0 -1.0 1260
1262 0 272383.0 127630.0 443940.0 -1.0 1261
1263 0 272420.0 127581.0 443880.0 -1.0 1262
1264 0 272493.0 127681.0 443820.0 -1.0 1263
1265 0 272453.0 127602.0 443760.0 -1.0 1264
1266 0 272444.0 127582.0 443700.0 -1.0 1265
1267 0 272392.0 127542.0 443640.0 -1.0 1266
1268 0 272449.0 127559.0 443580.0 -1.0 1267
1269 0 272389.0 127502.0 443520.0 -1.0 1268
1270 0 272412.0 127567.0 443460.0 -1.0 1269
1271 0 272410.0 127588.0 443400.0 -1.0 1270
1272 0 272427.0 127608.0 443340.0 -1.0 1271
1273 0 272445.0 127562.0 443280.0 -1.0 1272
1274 0 272390.0 127500.0 443220.0 -1.0 1273
1275 0 272398.0 127504.0 443160.0 -1.0 1274
1276 0 272438.0 127470.0 443100.0 -1.0 1275
1277 0 272339.0 127396.0 443040.0 -1.0 1276
1278 0 272365.0 127374.0 442980.0 -1.0 1277
1279 0 272404.0 127449.0 442920.0 -1.0 1278
1280 0 272347.0 127375.0 442860.0 -1.0 1279
1281 0 272374.0 127439.0 442800.0 -1.0 1280
1282 0 272392.0 127353.0 442740.0 -1.0 1281
1283 0 272362.0 127398.0 442680.0 -1.0 1282
1284 0 272289.0 127357.0 442620.0 -1.0 1283
1285 0 272354.0 127375.0 442560.0 -1.0 1284
1286 0 272361.0 127430.0 442500.0 -1.0 1285
1287 0 272199.0 127444.0 442440.0 -1.0 1286
1288 0 272389.0 127340.0 442380.0 -1.0 1287
1289 0 272514.0 127370.0 442320.0 -1.0 1288
1290 0 272430.0 127271.0 442260.0 -1.0 1289
1291 0 272471.0 127194.0 442200.0 -1.0 1290
1292 0 272516.0 127199.0 442140.0 -1.0 1291
1293 0 272358.0 127140.0 442080.0 -1.0 1292
1294 0 272334.0 127041.0 442020.0 -1.0 1293
1295 0 272539.0 127173.0 441960.0 -1.0 1294
1296 0 272407.0 127090.0 441900.0 -1.0 1295
1297 0 272473.0 126985.0 441840.0 -1.0 1296
1298 0 272600.0 127077.0 441780.0 -1.0 1297
1299 0 272495.0 127091.0 441720.0 -1.0 1298
1300 0 272580.0 127086.0 441660.0 -1.0 1299
1301 0 272595.0 126995.0 441600.0 -1.0 1300
1302 0 272618.0 127021.0 441540.0 -1.0 1301
1303 0 272647.0 126999.0 441480.0 -1.0 1302
1304 0 272731.0 127018.0 441420.0 -1.0 1303
1305 0 272655.0 126977.0 441360.0 -1.0 1304
1306 0 272789.0 126959.0 441300.0 -1.0 1305
1307 0 272736.0 127002.0 441240.0 -1.0 1306
1308 0 272762.0 126944.0 441180.0 -1.0 1307
1309 0 272696.0 126974.0 441120.0 -1.0 1308
1310 0 272846.0 126911.0 441060.0 -1.0 1309
1311 0 272886.0 126833.0 441000.0 -1.0 1310
1312 0 272782.0 126861.0 440940.0 -1.0 1311
1313 0 272877.0 126849.0 440880.0 -1.0 1312
1314 0 272889.0 126820.0 440820.0 -1.0 1313
1315 0 272884.0 126778.0 440760.0 -1.0 1314
1316 0 273014.0 126768.0 440700.0 -1.0 1315
1317 0 272997.0 126729.0 440640.0 -1.0 1316
1318 0 272951.0 126713.0 440580.0 -1.0 1317
1319 0 273098.0 126689.0 440520.0 -1.0 1318
1320 0 273074.0 126664.0 440460.0 -1.0 1319
1321 0 273102.0 126622.0 440400.0 -1.0 1320
1322 0 273115.0 126591.0 440340.0 -1.0 1321
1323 0 273185.0 126598.0 440280.0 -1.0 1322
1324 0 273159.0 126532.0 440220.0 -1.0 1323
1325 0 273248.0 126590.0 440160.0 -1.0 1324
1326 0 273195.0 126521.0 440100.0 -1.0 1325
1327 0 273265.0 126511.0 440040.0 -1.0 1326
1328 0 273259.0 126463.0 439980.0 -1.0 1327
1329 0 273288.0 126417.0 439920.0 -1.0 1328
1330 0 273244.0 126409.0 439860.0 -1.0 1329
1331 0 273310.0 126325.0 439800.0 -1.0 1330
1332 0 273237.0 126215.0 439740.0 -1.0 1331
1333 0 273290.0 126226.0 439680.0 -1.0 1332
1334 0 273307.0 126240.0 439620.0 -1.0 1333
1335 0 273350.0 126118.0 439560.0 -1.0 1334
1336 0 273274.0 125998.0 439500.0 -1.0 1335
1337 0 273269.0 125960.0 439440.0 -1.0 1336
1338 0 273274.0 125973.0 439380.0 -1.0 1337
1339 0 273313.0 125960.0 439320.0 -1.0 1338
1340 0 273273.0 125902.0 439260.0 -1.0 1339
1341 0 273404.0 125949.0 439200.0 -1.0 1340
1342 0 273274.0 125890.0 439140.0 -1.0 1341
1343 0 273335.0 125883.0 439080.0 -1.0 1342
1344 0 273313.0 125842.0 439020.0 -1.0 1343
1345 0 273349.0 125860.0 438960.0 -1.0 1344
1346 0 273289.0 125819.0 438900.0 -1.0 1345
1347 0 273361.0 125844.0 438840.0 -1.0 1346
1348 0 273295.0 125799.0 438780.0 -1.0 1347
1349 0 273327.0 125762.0 438720.0 -1.0 1348
1350 0 273358.0 125759.0 438660.0 -1.0 1349
1351 0 273375.0 125750.0 438600.0 -1.0 1350
1352 0 273343.0 125767.0 438540.0 -1.0 1351
1353 0 273344.0 125805.0 438480.0 -1.0 1352
1354 0 273405.0 125726.0 438420.0 -1.0 1353
1355 0 273423.0 125756.0 438360.0 -1.0 1354
1356 0 273373.0 125694.0 438300.0 -1.0 1355
1357 0 273369.0 125665.0 438240.0 -1.0 1356
1358 0 273376.0 125709.0 438180.0 -1.0 1357
1359 0 273369.0 125655.0 438120.0 -1.0 1358
1360 0 273363.0 125529.0 438060.0 -1.0 1359
1361 0 273449.0 125574.0 438000.0 -1.0 1360
1362 0 273338.0 125576.0 437940.0 -1.0 1361
1363 0 273385.0 125599.0 437880.0 -1.0 1362
1364 0 273304.0 125533.0 437820.0 -1.0 1363
1365 0 273277.0 125541.0 437760.0 -1.0 1364
1366 0 273240.0 125559.0 437700.0 -1.0 1365
1367 0 273298.0 125545.0 437640.0 -1.0 1366
1368 0 273328.0 125581.0 437580.0 -1.0 1367
1369 0 273348.0 125602.0 437520.0 -1.0 1368
1370 0 273312.0 125483.0 437460.0 -1.0 1369
1371 0 273347.0 125490.0 437400.0 -1.0 1370
1372 0 273321.0 125546.0 437340.0 -1.0 1371
1373 0 273271.0 125445.0 437280.0 -1.0 1372
1374 0 273325.0 125478.0 437220.0 -1.0 1373
1375 0 273262.0 125427.0 437160.0 -1.0 1374
1376 0 273183.0 125334.0 437100.0 -1.0 1375
1377 0 273208.0 125294.0 437040.0 -1.0 1376
1378 0 273289.0 125311.0 436980.0 -1.0 1377
1379 0 273225.0 125306.0 436920.0 -1.0 1378
1380 0 273194.0 125269.0 436860.0 -1.0 1379
1381 0 273221.0 125298.0 436800.0 -1.0 1380
1382 0 273189.0 125163.0 436740.0 -1.0 1381
1383 0 273173.0 125211.0 436680.0 -1.0 1382
1384 0 273173.0 125209.0 436620.0 -1.0 1383
1385 0 273221.0 125212.0 436560.0 -1.0 1384
1386 0 273241.0 125143.0 436500.0 -1.0 1385
1387 0 273222.0 125101.0 436440.0 -1.0 1386
1388 0 273233.0 125138.0 436380.0 -1.0 1387
1389 0 273162.0 125102.0 436320.0 -1.0 1388
1390 0 273212.0 125015.0 436260.0 -1.0 1389
1391 0 273206.0 125040.0 436200.0 -1.0 1390
1392 0 273200.0 125004.0 436140.0 -1.0 1391
1393 0 273175.0 125022.0 436080.0 -1.0 1392
1394 0 273267.0 124954.0 436020.0 -1.0 1393
1395 0 273383.0 124974.0 435960.0 -1.0 1394
1396 0 273253.0 124925.0 435900.0 -1.0 1395
1397 0 273298.0 124910.0 435840.0 -1.0 1396
1398 0 273184.0 124848.0 435780.0 -1.0 1397
1399 0 273309.0 124812.0 435720.0 -1.0 1398
1400 0 273282.0 124808.0 435660.0 -1.0 1399
1401 0 273398.0 124782.0 435600.0 -1.0 1400
1402 0 273308.0 124804.0 435540.0 -1.0 1401
1403 0 273339.0 124730.0 435480.0 -1.0 1402
1404 0 273410.0 124682.0 435420.0 -1.0 1403
1405 0 273416.0 124680.0 435360.0 -1.0 1404
1406 0 273264.0 124660.0 435300.0 -1.0 1405
1407 0 273346.0 124678.0 435240.0 -1.0 1406
1408 0 273246.0 124625.0 435180.0 -1.0 1407
1409 0 273321.0 124711.0 435120.0 -1.0 1408
1410 0 273275.0 124755.0 435060.0 -1.0 1409
1411 0 273260.0 124731.0 435000.0 -1.0 1410
1412 0 273280.0 124704.0 434940.0 -1.0 1411
1413 0 273252.0 124696.0 434880.0 -1.0 1412
1414 0 273291.0 124717.0 434820.0 -1.0 1413
1415 0 273326.0 124702.0 434760.0 -1.0 1414
1416 0 273306.0 124692.0 434700.0 -1.0 1415
1417 0 273254.0 124724.0 434640.0 -1.0 1416
1418 0 273317.0 124719.0 434580.0 -1.0 1417
1419 0 273224.0 124722.0 434520.0 -1.0 1418
1420 0 273211.0 124659.0 434460.0 -1.0 1419
1421 0 272952.0 124580.0 434400.0 -1.0 1420
1422 0 273217.0 124712.0 434340.0 -1.0 1421
1423 0 273182.0 124641.0 434280.0 -1.0 1422
1424 0 273287.0 124714.0 434220.0 -1.0 1423
1425 0 273092.0 124645.0 434160.0 -1.0 1424
1426 0 273221.0 124703.0 434100.0 -1.0 1425
1427 0 273081.0 124577.0 434040.0 -1.0 1426
1428 0 273129.0 124634.0 433980.0 -1.0 1427
1429 0 273007.0 124615.0 433920.0 -1.0 1428
1430 0 273089.0 124628.0 433860.0 -1.0 1429
1431 0 273180.0 124622.0 433800.0 -1.0 1430
1432 0 272959.0 124557.0 433740.0 -1.0 1431
1433 0 273029.0 124530.0 433680.0 -1.0 1432
1434 0 272941.0 124478.0 433620.0 -1.0 1433
1435 0 272976.0 124537.0 433560.0 -1.0 1434
1436 0 272955.0 124558.0 433500.0 -1.0 1435
1437 0 272974.0 124511.0 433440.0 -1.0 1436
1438 0 273028.0 124523.0 433380.0 -1.0 1437
1439 0 272908.0 124498.0 433320.0 -1.0 1438
1440 0 272922.0 124563.0 433260.0 -1.0 1439
1441 0 272871.0 124547.0 433200.0 -1.0 1440
1442 0 272833.0 124454.0 433140.0 -1.0 1441
1443 0 272952.0 124532.0 433080.0 -1.0 1442
1444 0 272833.0 124531.0 433020.0 -1.0 1443
1445 0 272841.0 124425.0 432960.0 -1.0 1444
1446 0 272775.0 124451.0 432900.0 -1.0 1445
1447 0 272735.0 124439.0 432840.0 -1.0 1446
1448 0 272796.0 124488.0 432780.0 -1.0 1447
1449 0 272778.0 124499.0 432720.0 -1.0 1448
1450 0 272775.0 124522.0 432660.0 -1.0 1449
1451 0 272719.0 124555.0 432600.0 -1.0 1450
1452 0 272787.0 124570.0 432540.0 -1.0 1451
1453 0 272676.0 124558.0 432480.0 -1.0 1452
1454 0 272758.0 124640.0 432420.0 -1.0 1453
1455 0 272754.0 124573.0 432360.0 -1.0 1454
1456 0 272742.0 124533.0 432300.0 -1.0 1455
1457 0 272711.0 124555.0 432240.0 -1.0 1456
1458 0 272711.0 124542.0 432180.0 -1.0 1457
1459 0 272739.0 124466.0 432120.0 -1.0 1458
1460 0 272817.0 124540.0 432060.0 -1.0 1459
1461 0 272755.0 124505.0 432000.0 -1.0 1460
1462 0 272601.0 124417.0 431940.0 -1.0 1461
1463 0 272735.0 124544.0 431880.0 -1.0 1462
1464 0 272648.0 124478.0 431820.0 -1.0 1463
1465 0 272652.0 124526.0 431760.0 -1.0 1464
1466 0 272695.0 124514.0 431700.0 -1.0 1465
1467 0 272626.0 124546.0 431640.0 -1.0 1466
1468 0 272629.0 124523.0 431580.0 -1.0 1467
1469 0 272620.0 124519.0 431520.0 -1.0 1468
1470 0 272720.0 124516.0 431460.0 -1.0 1469
1471 0 272688.0 124503.0 431400.0 -1.0 1470
1472 0 272678.0 124491.0 431340.0 -1.0 1471
1473 0 272617.0 124432.0 431280.0 -1.0 1472
1474 0 272735.0 124517.0 431220.0 -1.0 1473
1475 0 272648.0 124458.0 431160.0 -1.0 1474
1476 0 272564.0 124357.0 431100.0 -1.0 1475
1477 0 272619.0 124327.0 431040.0 -1.0 1476
1478 0 272654.0 124453.0 430980.0 -1.0 1477
1479 0 272567.0 124409.0 430920.0 -1.0 1478
1480 0 272542.0 124417.0 430860.0 -1.0 1479
1481 0 272560.0 124433.0 430800.0 -1.0 1480
1482 0 272570.0 124429.0 430740.0 -1.0 1481
1483 0 272569.0 124469.0 430680.0 -1.0 1482
1484 0 272631.0 124545.0 430620.0 -1.0 1483
1485 0 272670.0 124519.0 430560.0 -1.0 1484
1486 0 272669.0 124646.0 430500.0 -1.0 1485
1487 0 272605.0 124566.0 430440.0 -1.0 1486
1488 0 272579.0 124495.0 430380.0 -1.0 1487
1489 0 272594.0 124539.0 430320.0 -1.0 1488
1490 0 272575.0 124553.0 430260.0 -1.0 1489
1491 0 272488.0 124524.0 430200.0 -1.0 1490
1492 0 272635.0 124549.0 430140.0 -1.0 1491
1493 0 272578.0 124521.0 430080.0 -1.0 1492
1494 0 272606.0 124530.0 430020.0 -1.0 1493
1495 0 272568.0 124564.0 429960.0 -1.0 1494
1496 0 272533.0 124477.0 429900.0 -1.0 1495
1497 0 272510.0 124542.0 429840.0 -1.0 1496
1498 0 272600.0 124623.0 429780.0 -1.0 1497
1499 0 272612.0 124595.0 429720.0 -1.0 1498
1500 0 272627.0 124626.0 429660.0 -1.0 1499
1501 0 272632.0 124575.0 429600.0 -1.0 1500
1502 0 272626.0 124592.0 429540.0 -1.0 1501
1503 0 272581.0 124589.0 429480.0 -1.0 1502
1504 0 272611.0 124546.0 429420.0 -1.0 1503
1505 0 272698.0 124585.0 429360.0 -1.0 1504
1506 0 272740.0 124559.0 429300.0 -1.0 1505
1507 0 272734.0 124544.0 429240.0 -1.0 1506
1508 0 272669.0 124568.0 429180.0 -1.0 1507
1509 0 272766.0 124562.0 429120.0 -1.0 1508
1510 0 272785.0 124574.0 429060.0 -1.0 1509
1511 0 272750.0 124517.0 429000.0 -1.0 1510
1512 0 272869.0 124626.0 428940.0 -1.0 1511
1513 0 272880.0 124607.0 428880.0 -1.0 1512
1514 0 272860.0 124572.0 428820.0 -1.0 1513
1515 0 272753.0 124576.0 428760.0 -1.0 1514
1516 0 272840.0 124629.0 428700.0 -1.0 1515
1517 0 272746.0 124555.0 428640.0 -1.0 1516
1518 0 272777.0 124624.0 428580.0 -1.0 1517
1519 0 272726.0 124555.0 428520.0 -1.0 1518
1520 0 272776.0 124558.0 428460.0 -1.0 1519
1521 0 272841.0 124617.0 428400.0 -1.0 1520
1522 0 272833.0 124617.0 428340.0 -1.0 1521
1523 0 272837.0 124563.0 428280.0 -1.0 1522
1524 0 272808.0 124539.0 428220.0 -1.0 1523
1525 0 272934.0 124588.0 428160.0 -1.0 1524
1526 0 272882.0 124586.0 428100.0 -1.0 1525
1527 0 272832.0 124573.0 428040.0 -1.0 1526
1528 0 272906.0 124587.0 427980.0 -1.0 1527
1529 0 272872.0 124599.0 427920.0 -1.0 1528
1530 0 272975.0 124683.0 427860.0 -1.0 1529
1531 0 273001.0 124712.0 427800.0 -1.0 1530
1532 0 272890.0 124587.0 427740.0 -1.0 1531
1533 0 272832.0 124557.0 427680.0 -1.0 1532
1534 0 272949.0 124643.0 427620.0 -1.0 1533
1535 0 272888.0 124616.0 427560.0 -1.0 1534
1536 0 272979.0 124669.0 427500.0 -1.0 1535
1537 0 272891.0 124526.0 427440.0 -1.0 1536
1538 0 273052.0 124673.0 427380.0 -1.0 1537
1539 0 272995.0 124651.0 427320.0 -1.0 1538
1540 0 273026.0 124619.0 427260.0 -1.0 1539
1541 0 273045.0 124612.0 427200.0 -1.0 1540
1542 0 272958.0 124613.0 427140.0 -1.0 1541
1543 0 273070.0 124662.0 427080.0 -1.0 1542
1544 0 273075.0 124714.0 427020.0 -1.0 1543
1545 0 273084.0 124637.0 426960.0 -1.0 1544
1546 0 273089.0 124659.0 426900.0 -1.0 1545
1547 0 273106.0 124714.0 426840.0 -1.0 1546
1548 0 273027.0 124676.0 426780.0 -1.0 1547
1549 0 273037.0 124698.0 426720.0 -1.0 1548
1550 0 273083.0 124742.0 426660.0 -1.0 1549
1551 0 273070.0 124683.0 426600.0 -1.0 1550
1552 0 273018.0 124712.0 426540.0 -1.0 1551
1553 0 273052.0 124694.0 426480.0 -1.0 1552
1554 0 273124.0 124771.0 426420.0 -1.0 1553
1555 0 273092.0 124714.0 426360.0 -1.0 1554
1556 0 273107.0 124659.0 426300.0 -1.0 1555
1557 0 273128.0 124710.0 426240.0 -1.0 1556
1558 0 273134.0 124695.0 426180.0 -1.0 1557
1559 0 273116.0 124696.0 426120.0 -1.0 1558
1560 0 273080.0 124717.0 426060.0 -1.0 1559
1561 0 273101.0 124719.0 426000.0 -1.0 1560
1562 0 273053.0 124729.0 425940.0 -1.0 1561
1563 0 273089.0 124652.0 425880.0 -1.0 1562
1564 0 273132.0 124718.0 425820.0 -1.0 1563
1565 0 273046.0 124695.0 425760.0 -1.0 1564
1566 0 273099.0 124633.0 425700.0 -1.0 1565
1567 0 273122.0 124660.0 425640.0 -1.0 1566
1568 0 273092.0 124625.0 425580.0 -1.0 1567
1569 0 273143.0 124603.0 425520.0 -1.0 1568
1570 0 273116.0 124507.0 425460.0 -1.0 1569
1571 0 273082.0 124479.0 425400.0 -1.0 1570
1572 0 273058.0 124467.0 425340.0 -1.0 1571
1573 0 273013.0 124466.0 425280.0 -1.0 1572
1574 0 273034.0 124461.0 425220.0 -1.0 1573
1575 0 273103.0 124468.0 425160.0 -1.0 1574
1576 0 273050.0 124399.0 425100.0 -1.0 1575
1577 0 273073.0 124437.0 425040.0 -1.0 1576
1578 0 272995.0 124386.0 424980.0 -1.0 1577
1579 0 273018.0 124300.0 424920.0 -1.0 1578
1580 0 273101.0 124392.0 424860.0 -1.0 1579
1581 0 273020.0 124311.0 424800.0 -1.0 1580
1582 0 272973.0 124260.0 424740.0 -1.0 1581
1583 0 272952.0 124287.0 424680.0 -1.0 1582
1584 0 272984.0 124310.0 424620.0 -1.0 1583
1585 0 273000.0 124280.0 424560.0 -1.0 1584
1586 0 272983.0 124210.0 424500.0 -1.0 1585
1587 0 273018.0 124194.0 424440.0 -1.0 1586
1588 0 273019.0 124129.0 424380.0 -1.0 1587
1589 0 272971.0 124132.0 424320.0 -1.0 1588
1590 0 273060.0 124165.0 424260.0 -1.0 1589
1591 0 273086.0 124122.0 424200.0 -1.0 1590
1592 0 273084.0 124120.0 424140.0 -1.0 1591
1593 0 273100.0 124173.0 424080.0 -1.0 1592
1594 0 273144.0 124148.0 424020.0 -1.0 1593
1595 0 273122.0 124187.0 423960.0 -1.0 1594
1596 0 273180.0 124149.0 423900.0 -1.0 1595
1597 0 273122.0 124136.0 423840.0 -1.0 1596
1598 0 273142.0 124117.0 423780.0 -1.0 1597
1599 0 273162.0 124131.0 423720.0 -1.0 1598
1600 0 273119.0 124053.0 423660.0 -1.0 1599
1601 0 273169.0 124114.0 423600.0 -1.0 1600
1602 0 273134.0 124099.0 423540.0 -1.0 1601
1603 0 273121.0 124130.0 423480.0 -1.0 1602
1604 0 273066.0 124097.0 423420.0 -1.0 1603
1605 0 273081.0 124118.0 423360.0 -1.0 1604
1606 0 273116.0 124148.0 423300.0 -1.0 1605
1607 0 273089.0 124166.0 423240.0 -1.0 1606
1608 0 273121.0 124200.0 423180.0 -1.0 1607
1609 0 273060.0 124132.0 423120.0 -1.0 1608
1610 0 273130.0 124179.0 423060.0 -1.0 1609
1611 0 273184.0 124134.0 423000.0 -1.0 1610
1612 0 273213.0 124143.0 422940.0 -1.0 1611
1613 0 273241.0 124082.0 422880.0 -1.0 1612
1614 0 273010.0 124129.0 422820.0 -1.0 1613
1615 0 273081.0 124110.0 422760.0 -1.0 1614
1616 0 273022.0 124109.0 422700.0 -1.0 1615
1617 0 272999.0 124099.0 422640.0 -1.0 1616
1618 0 273009.0 124216.0 422580.0 -1.0 1617
1619 0 272952.0 124134.0 422520.0 -1.0 1618
1620 0 272940.0 124156.0 422460.0 -1.0 1619
1621 0 272923.0 124149.0 422400.0 -1.0 1620
1622 0 273013.0 124180.0 422340.0 -1.0 1621
1623 0 273022.0 124127.0 422280.0 -1.0 1622
1624 0 272978.0 124046.0 422220.0 -1.0 1623
1625 0 273064.0 124125.0 422160.0 -1.0 1624
1626 0 273047.0 124132.0 422100.0 -1.0 1625
1627 0 273103.0 124120.0 422040.0 -1.0 1626
1628 0 273075.0 124085.0 421980.0 -1.0 1627
1629 0 273122.0 123998.0 421920.0 -1.0 1628
1630 0 273124.0 123940.0 421860.0 -1.0 1629
1631 0 273215.0 124021.0 421800.0 -1.0 1630
1632 0 273185.0 124015.0 421740.0 -1.0 1631
1633 0 273279.0 124000.0 421680.0 -1.0 1632
1634 0 273356.0 123943.0 421620.0 -1.0 1633
1635 0 273344.0 123956.0 421560.0 -1.0 1634
1636 0 273323.0 123878.0 421500.0 -1.0 1635
1637 0 273384.0 123985.0 421440.0 -1.0 1636
1638 0 273384.0 123990.0 421380.0 -1.0 1637
1639 0 273347.0 123972.0 421320.0 -1.0 1638
1640 0 273435.0 123953.0 421260.0 -1.0 1639
1641 0 273466.0 123950.0 421200.0 -1.0 1640
1642 0 273438.0 123858.0 421140.0 -1.0 1641
1643 0 273435.0 123848.0 421080.0 -1.0 1642
1644 0 273543.0 123902.0 421020.0 -1.0 1643
1645 0 273497.0 123891.0 420960.0 -1.0 1644
1646 0 273596.0 123889.0 420900.0 -1.0 1645
1647 0 273556.0 123863.0 420840.0 -1.0 1646
1648 0 273579.0 123829.0 420780.0 -1.0 1647
1649 0 273553.0 123863.0 420720.0 -1.0 1648
1650 0 273530.0 123754.0 420660.0 -1.0 1649
1651 0 273623.0 123825.0 420600.0 -1.0 1650
1652 0 273567.0 123800.0 420540.0 -1.0 1651
1653 0 273572.0 123810.0 420480.0 -1.0 1652
1654 0 273593.0 123739.0 420420.0 -1.0 1653
1655 0 273694.0 123766.0 420360.0 -1.0 1654
1656 0 273615.0 123719.0 420300.0 -1.0 1655
1657 0 273566.0 123777.0 420240.0 -1.0 1656
1658 0 273552.0 123759.0 420180.0 -1.0 1657
1659 0 273503.0 123693.0 420120.0 -1.0 1658
1660 0 273471.0 123737.0 420060.0 -1.0 1659
1661 0 273453.0 123690.0 420000.0 -1.0 1660
1662 0 273365.0 123699.0 419940.0 -1.0 1661
1663 0 273407.0 123660.0 419880.0 -1.0 1662
1664 0 273385.0 123647.0 419820.0 -1.0 1663
1665 0 273331.0 123591.0 419760.0 -1.0 1664
1666 0 273331.0 123559.0 419700.0 -1.0 1665
1667 0 273433.0 123598.0 419640.0 -1.0 1666
1668 0 273454.0 123543.0 419580.0 -1.0 1667
1669 0 273452.0 123523.0 419520.0 -1.0 1668
1670 0 273492.0 123470.0 419460.0 -1.0 1669
1671 0 273545.0 123431.0 419400.0 -1.0 1670
1672 0 273604.0 123424.0 419340.0 -1.0 1671
1673 0 273523.0 123429.0 419280.0 -1.0 1672
1674 0 273599.0 123501.0 419220.0 -1.0 1673
1675 0 273585.0 123388.0 419160.0 -1.0 1674
1676 0 273583.0 123389.0 419100.0 -1.0 1675
1677 0 273636.0 123357.0 419040.0 -1.0 1676
1678 0 273664.0 123390.0 418980.0 -1.0 1677
1679 0 273697.0 123351.0 418920.0 -1.0 1678
1680 0 273805.0 123439.0 418860.0 -1.0 1679
1681 0 273801.0 123386.0 418800.0 -1.0 1680
1682 0 273652.0 123068.0 418740.0 -1.0 1681
1683 0 273831.0 123398.0 418500.0 -1.0 1682
1684 0 273890.0 123277.0 418440.0 -1.0 1683
1685 0 273975.0 123323.0 418380.0 -1.0 1684
1686 0 274022.0 123378.0 418320.0 -1.0 1685
1687 0 273958.0 123149.0 418260.0 -1.0 1686
1688 0 273998.0 123316.0 418200.0 -1.0 1687
1689 0 274024.0 123195.0 418140.0 -1.0 1688
1690 0 274052.0 123273.0 418080.0 -1.0 1689
1691 0 274031.0 123192.0 418020.0 -1.0 1690
1692 0 274072.0 123137.0 417960.0 -1.0 1691
1693 0 274142.0 123162.0 417900.0 -1.0 1692
1694 0 274062.0 123114.0 417840.0 -1.0 1693
1695 0 274039.0 123197.0 417780.0 -1.0 1694
1696 0 274084.0 123125.0 417720.0 -1.0 1695
1697 0 274055.0 123133.0 417660.0 -1.0 1696
1698 0 274057.0 123094.0 417600.0 -1.0 1697
1699 0 274152.0 123065.0 417540.0 -1.0 1698
1700 0 274162.0 123150.0 417480.0 -1.0 1699
1701 0 274089.0 123061.0 417420.0 -1.0 1700
1702 0 274077.0 123020.0 417360.0 -1.0 1701
1703 0 274154.0 123012.0 417300.0 -1.0 1702
1704 0 274058.0 122984.0 417240.0 -1.0 1703
1705 0 274051.0 122937.0 417180.0 -1.0 1704
1706 0 273949.0 122934.0 417120.0 -1.0 1705
1707 0 274027.0 122981.0 417060.0 -1.0 1706
1708 0 274023.0 122953.0 416940.0 -1.0 1707
1709 0 274041.0 122981.0 416880.0 -1.0 1708
1710 0 274044.0 122935.0 416820.0 -1.0 1709
1711 0 273889.0 122801.0 416760.0 -1.0 1710
1712 0 274041.0 122923.0 416700.0 -1.0 1711
1713 0 273880.0 122814.0 416640.0 -1.0 1712
1714 0 273962.0 122794.0 416580.0 -1.0 1713
1715 0 273942.0 122835.0 416520.0 -1.0 1714
1716 0 273887.0 122876.0 416460.0 -1.0 1715
1717 0 273889.0 122839.0 416400.0 -1.0 1716
1718 0 273959.0 122805.0 416340.0 -1.0 1717
1719 0 273948.0 122834.0 416280.0 -1.0 1718
1720 0 273895.0 122816.0 416220.0 -1.0 1719
1721 0 273947.0 122788.0 416160.0 -1.0 1720
1722 0 273957.0 122782.0 416100.0 -1.0 1721
1723 0 273945.0 122725.0 416040.0 -1.0 1722
1724 0 273892.0 122703.0 415980.0 -1.0 1723
1725 0 273916.0 122624.0 415920.0 -1.0 1724
1726 0 273903.0 122658.0 415860.0 -1.0 1725
1727 0 273886.0 122720.0 415800.0 -1.0 1726
1728 0 273895.0 122714.0 415740.0 -1.0 1727
1729 0 273806.0 122658.0 415680.0 -1.0 1728
1730 0 273856.0 122623.0 415620.0 -1.0 1729
1731 0 273933.0 122629.0 415560.0 -1.0 1730
1732 0 273870.0 122543.0 415500.0 -1.0 1731
1733 0 273876.0 122514.0 415440.0 -1.0 1732
1734 0 273896.0 122519.0 415380.0 -1.0 1733
1735 0 273891.0 122437.0 415320.0 -1.0 1734
1736 0 273923.0 122556.0 415260.0 -1.0 1735
1737 0 273989.0 122386.0 415200.0 -1.0 1736
1738 0 274005.0 122497.0 415140.0 -1.0 1737
1739 0 273972.0 122413.0 415080.0 -1.0 1738
1740 0 273993.0 122405.0 415020.0 -1.0 1739
1741 0 274001.0 122399.0 414960.0 -1.0 1740
1742 0 274018.0 122376.0 414900.0 -1.0 1741
1743 0 273931.0 122371.0 414840.0 -1.0 1742
1744 0 273979.0 122350.0 414780.0 -1.0 1743
1745 0 273921.0 122389.0 414720.0 -1.0 1744
1746 0 274032.0 122458.0 414660.0 -1.0 1745
1747 0 274036.0 122477.0 414600.0 -1.0 1746
1748 0 274049.0 122429.0 414540.0 -1.0 1747
1749 0 273988.0 122416.0 414480.0 -1.0 1748
1750 0 274091.0 122479.0 414420.0 -1.0 1749
1751 0 274024.0 122476.0 414360.0 -1.0 1750
1752 0 273952.0 122452.0 414300.0 -1.0 1751
1753 0 273975.0 122420.0 414240.0 -1.0 1752
1754 0 274000.0 122470.0 414180.0 -1.0 1753
1755 0 273949.0 122470.0 414120.0 -1.0 1754
1756 0 273992.0 122425.0 414060.0 -1.0 1755
1757 0 273993.0 122448.0 414000.0 -1.0 1756
1758 0 273915.0 122441.0 413940.0 -1.0 1757
1759 0 273930.0 122503.0 413880.0 -1.0 1758
1760 0 273922.0 122483.0 413820.0 -1.0 1759
1761 0 273811.0 122546.0 413760.0 -1.0 1760
1762 0 273863.0 122521.0 413700.0 -1.0 1761
1763 0 273848.0 122508.0 413640.0 -1.0 1762
1764 0 273869.0 122584.0 413580.0 -1.0 1763
1765 0 273874.0 122612.0 413520.0 -1.0 1764
1766 0 273838.0 122568.0 413460.0 -1.0 1765
1767 0 273848.0 122541.0 413400.0 -1.0 1766
1768 0 273830.0 122594.0 413340.0 -1.0 1767
1769 0 273796.0 122623.0 413280.0 -1.0 1768
1770 0 273743.0 122580.0 413220.0 -1.0 1769
1771 0 273853.0 122628.0 413160.0 -1.0 1770
1772 0 273730.0 122515.0 413100.0 -1.0 1771
1773 0 273816.0 122586.0 413040.0 -1.0 1772
1774 0 273774.0 122603.0 412980.0 -1.0 1773
1775 0 273755.0 122563.0 412920.0 -1.0 1774
1776 0 273639.0 122557.0 412860.0 -1.0 1775
1777 0 273662.0 122517.0 412800.0 -1.0 1776
1778 0 273627.0 122525.0 412740.0 -1.0 1777
1779 0 273601.0 122520.0 412680.0 -1.0 1778
1780 0 273541.0 122474.0 412620.0 -1.0 1779
1781 0 273551.0 122475.0 412560.0 -1.0 1780
1782 0 273498.0 122480.0 412500.0 -1.0 1781
1783 0 273470.0 122528.0 412440.0 -1.0 1782
1784 0 273465.0 122428.0 412380.0 -1.0 1783
1785 0 273403.0 122545.0 412320.0 -1.0 1784
1786 0 273431.0 122413.0 412260.0 -1.0 1785
1787 0 273380.0 122408.0 412200.0 -1.0 1786
1788 0 273371.0 122397.0 412140.0 -1.0 1787
1789 0 273384.0 122407.0 412080.0 -1.0 1788
1790 0 273319.0 122412.0 412020.0 -1.0 1789
1791 0 273338.0 122337.0 411960.0 -1.0 1790
1792 0 273302.0 122370.0 411900.0 -1.0 1791
1793 0 273318.0 122396.0 411840.0 -1.0 1792
1794 0 273360.0 122327.0 411780.0 -1.0 1793
1795 0 273300.0 122318.0 411720.0 -1.0 1794
1796 0 273235.0 122302.0 411660.0 -1.0 1795
1797 0 273348.0 122331.0 411600.0 -1.0 1796
1798 0 273268.0 122349.0 411540.0 -1.0 1797
1799 0 273197.0 122384.0 411480.0 -1.0 1798
1800 0 273200.0 122354.0 411420.0 -1.0 1799
1801 0 273169.0 122368.0 411360.0 -1.0 1800
1802 0 273136.0 122298.0 411300.0 -1.0 1801
1803 0 273194.0 122329.0 411240.0 -1.0 1802
1804 0 273183.0 122345.0 411180.0 -1.0 1803
1805 0 273176.0 122262.0 411120.0 -1.0 1804
1806 0 273282.0 122329.0 411060.0 -1.0 1805
1807 0 273300.0 122227.0 411000.0 -1.0 1806
1808 0 273256.0 122144.0 410940.0 -1.0 1807
1809 0 273180.0 122176.0 410880.0 -1.0 1808
1810 0 273146.0 122201.0 410820.0 -1.0 1809
1811 0 273097.0 122134.0 410760.0 -1.0 1810
1812 0 273012.0 122128.0 410700.0 -1.0 1811
1813 0 273048.0 122113.0 410640.0 -1.0 1812
1814 0 273141.0 122188.0 410580.0 -1.0 1813
1815 0 273122.0 122121.0 410520.0 -1.0 1814
1816 0 273136.0 122127.0 410460.0 -1.0 1815
1817 0 273058.0 122091.0 410400.0 -1.0 1816
1818 0 273083.0 122075.0 410340.0 -1.0 1817
1819 0 273151.0 122072.0 410280.0 -1.0 1818
1820 0 273181.0 122113.0 410220.0 -1.0 1819
1821 0 273211.0 122052.0 410160.0 -1.0 1820
1822 0 273233.0 122067.0 410100.0 -1.0 1821
1823 0 273152.0 122005.0 410040.0 -1.0 1822
1824 0 273276.0 121990.0 409980.0 -1.0 1823
1825 0 273118.0 121982.0 409920.0 -1.0 1824
1826 0 273212.0 122019.0 409860.0 -1.0 1825
1827 0 273252.0 121949.0 409800.0 -1.0 1826
1828 0 273259.0 121950.0 409740.0 -1.0 1827
1829 0 273267.0 122036.0 409680.0 -1.0 1828
1830 0 273260.0 121895.0 409620.0 -1.0 1829
1831 0 273225.0 121798.0 409560.0 -1.0 1830
1832 0 273221.0 121864.0 409500.0 -1.0 1831
1833 0 273246.0 121817.0 409440.0 -1.0 1832
1834 0 273112.0 121742.0 409380.0 -1.0 1833
1835 0 273253.0 121715.0 409320.0 -1.0 1834
1836 0 273167.0 121791.0 409260.0 -1.0 1835
1837 0 273223.0 121640.0 409200.0 -1.0 1836
1838 0 273224.0 121703.0 409140.0 -1.0 1837
1839 0 273200.0 121653.0 409080.0 -1.0 1838
1840 0 273244.0 121673.0 409020.0 -1.0 1839
1841 0 273206.0 121675.0 408960.0 -1.0 1840
1842 0 273264.0 121646.0 408900.0 -1.0 1841
1843 0 273224.0 121624.0 408840.0 -1.0 1842
1844 0 273188.0 121603.0 408780.0 -1.0 1843
1845 0 273209.0 121617.0 408720.0 -1.0 1844
1846 0 273212.0 121614.0 408660.0 -1.0 1845
1847 0 273191.0 121606.0 408600.0 -1.0 1846
1848 0 273295.0 121637.0 408540.0 -1.0 1847
1849 0 273284.0 121606.0 408480.0 -1.0 1848
1850 0 273241.0 121591.0 408420.0 -1.0 1849
1851 0 273309.0 121567.0 408360.0 -1.0 1850
1852 0 273218.0 121449.0 408300.0 -1.0 1851
1853 0 273193.0 121490.0 408240.0 -1.0 1852
1854 0 273225.0 121448.0 408180.0 -1.0 1853
1855 0 273230.0 121439.0 408120.0 -1.0 1854
1856 0 273147.0 121419.0 408060.0 -1.0 1855
1857 0 273247.0 121423.0 408000.0 -1.0 1856
1858 0 273160.0 121382.0 407940.0 -1.0 1857
1859 0 273118.0 121348.0 407880.0 -1.0 1858
1860 0 273098.0 121305.0 407820.0 -1.0 1859
1861 0 273122.0 121331.0 407760.0 -1.0 1860
1862 0 273101.0 121314.0 407700.0 -1.0 1861
1863 0 273008.0 121266.0 407640.0 -1.0 1862
1864 0 273003.0 121277.0 407580.0 -1.0 1863
1865 0 273018.0 121215.0 407520.0 -1.0 1864
1866 0 272996.0 121184.0 407460.0 -1.0 1865
1867 0 272896.0 121138.0 407400.0 -1.0 1866
1868 0 272962.0 121181.0 407340.0 -1.0 1867
1869 0 272974.0 121128.0 407280.0 -1.0 1868
1870 0 272956.0 121054.0 407220.0 -1.0 1869
1871 0 272986.0 120988.0 407160.0 -1.0 1870
1872 0 272893.0 121013.0 407100.0 -1.0 1871
1873 0 272973.0 121042.0 407040.0 -1.0 1872
1874 0 272904.0 121049.0 406980.0 -1.0 1873
1875 0 272837.0 120956.0 406920.0 -1.0 1874
1876 0 272832.0 120910.0 406860.0 -1.0 1875
1877 0 272874.0 120887.0 406800.0 -1.0 1876
1878 0 272879.0 120842.0 406740.0 -1.0 1877
1879 0 272871.0 120834.0 406680.0 -1.0 1878
1880 0 272884.0 120733.0 406620.0 -1.0 1879
1881 0 272814.0 120693.0 406560.0 -1.0 1880
1882 0 272913.0 120624.0 406500.0 -1.0 1881
1883 0 272842.0 120610.0 406440.0 -1.0 1882
1884 0 272896.0 120627.0 406380.0 -1.0 1883
1885 0 272930.0 120654.0 406320.0 -1.0 1884
1886 0 272937.0 120646.0 406260.0 -1.0 1885
1887 0 272915.0 120574.0 406200.0 -1.0 1886
1888 0 272927.0 120636.0 406140.0 -1.0 1887
1889 0 272975.0 120563.0 406080.0 -1.0 1888
1890 0 273047.0 120617.0 406020.0 -1.0 1889
1891 0 272996.0 120600.0 405960.0 -1.0 1890
1892 0 272978.0 120569.0 405900.0 -1.0 1891
1893 0 272992.0 120511.0 405840.0 -1.0 1892
1894 0 272969.0 120511.0 405780.0 -1.0 1893
1895 0 272917.0 120413.0 405720.0 -1.0 1894
1896 0 272944.0 120409.0 405660.0 -1.0 1895
1897 0 272884.0 120386.0 405600.0 -1.0 1896
1898 0 272917.0 120349.0 405540.0 -1.0 1897
1899 0 273002.0 120369.0 405480.0 -1.0 1898
1900 0 272757.0 120280.0 405420.0 -1.0 1899
1901 0 272935.0 120394.0 405360.0 -1.0 1900
1902 0 273023.0 120350.0 405300.0 -1.0 1901
1903 0 272942.0 120306.0 405240.0 -1.0 1902
1904 0 273019.0 120334.0 405180.0 -1.0 1903
1905 0 272918.0 120154.0 405120.0 -1.0 1904
1906 0 272943.0 120120.0 405060.0 -1.0 1905
1907 0 272873.0 120017.0 405000.0 -1.0 1906
1908 0 273023.0 120032.0 404940.0 -1.0 1907
1909 0 272979.0 120042.0 404880.0 -1.0 1908
1910 0 273046.0 120079.0 404820.0 -1.0 1909
1911 0 272943.0 120079.0 404760.0 -1.0 1910
1912 0 272960.0 119995.0 404700.0 -1.0 1911
1913 0 272785.0 119859.0 404640.0 -1.0 1912
1914 0 273001.0 119911.0 404580.0 -1.0 1913
1915 0 272933.0 119873.0 404520.0 -1.0 1914
1916 0 272872.0 119832.0 404460.0 -1.0 1915
1917 0 272903.0 119896.0 404400.0 -1.0 1916
1918 0 272882.0 119765.0 404340.0 -1.0 1917
1919 0 272859.0 119746.0 404280.0 -1.0 1918
1920 0 272847.0 119818.0 404220.0 -1.0 1919
1921 0 272890.0 119676.0 404160.0 -1.0 1920
1922 0 272788.0 119585.0 404100.0 -1.0 1921
1923 0 272840.0 119646.0 404040.0 -1.0 1922
1924 0 272927.0 119641.0 403980.0 -1.0 1923
1925 0 272940.0 119733.0 403920.0 -1.0 1924
1926 0 272828.0 119618.0 403860.0 -1.0 1925
1927 0 272909.0 119659.0 403800.0 -1.0 1926
1928 0 272951.0 119630.0 403740.0 -1.0 1927
1929 0 272840.0 119626.0 403680.0 -1.0 1928
1930 0 273017.0 119671.0 403620.0 -1.0 1929
1931 0 272941.0 119722.0 403560.0 -1.0 1930
1932 0 272920.0 119689.0 403500.0 -1.0 1931
1933 0 272955.0 119655.0 403440.0 -1.0 1932
1934 0 272924.0 119617.0 403380.0 -1.0 1933
1935 0 272994.0 119635.0 403320.0 -1.0 1934
1936 0 272947.0 119615.0 403260.0 -1.0 1935
1937 0 272968.0 119571.0 403200.0 -1.0 1936
1938 0 272996.0 119580.0 403140.0 -1.0 1937
1939 0 272982.0 119546.0 403080.0 -1.0 1938
1940 0 273047.0 119543.0 403020.0 -1.0 1939
1941 0 273136.0 119483.0 402960.0 -1.0 1940
1942 0 273084.0 119404.0 402900.0 -1.0 1941
1943 0 273112.0 119413.0 402840.0 -1.0 1942
1944 0 273149.0 119384.0 402780.0 -1.0 1943
1945 0 273154.0 119414.0 402720.0 -1.0 1944
1946 0 273183.0 119367.0 402660.0 -1.0 1945
1947 0 273251.0 119456.0 402600.0 -1.0 1946
1948 0 273141.0 119393.0 402540.0 -1.0 1947
1949 0 273078.0 119267.0 402480.0 -1.0 1948
1950 0 273139.0 119259.0 402420.0 -1.0 1949
1951 0 273222.0 119355.0 402300.0 -1.0 1950
1952 0 273191.0 119339.0 402240.0 -1.0 1951
1953 0 273172.0 119329.0 402180.0 -1.0 1952
1954 0 273183.0 119307.0 402120.0 -1.0 1953
1955 0 273219.0 119287.0 402060.0 -1.0 1954
1956 0 273180.0 119248.0 402000.0 -1.0 1955
1957 0 273181.0 119291.0 401940.0 -1.0 1956
1958 0 273127.0 119201.0 401880.0 -1.0 1957
1959 0 273168.0 119233.0 401820.0 -1.0 1958
1960 0 273149.0 119291.0 401760.0 -1.0 1959
1961 0 273130.0 119201.0 401700.0 -1.0 1960
1962 0 273151.0 119246.0 401640.0 -1.0 1961
1963 0 273146.0 119148.0 401580.0 -1.0 1962
1964 0 273162.0 119126.0 401520.0 -1.0 1963
1965 0 273112.0 119159.0 401460.0 -1.0 1964
1966 0 273136.0 119155.0 401400.0 -1.0 1965
1967 0 273009.0 119119.0 401340.0 -1.0 1966
1968 0 273053.0 119098.0 401280.0 -1.0 1967
1969 0 273056.0 119089.0 401220.0 -1.0 1968
1970 0 273040.0 119082.0 401160.0 -1.0 1969
1971 0 273070.0 119052.0 401100.0 -1.0 1970
1972 0 273071.0 119094.0 401040.0 -1.0 1971
1973 0 273007.0 119028.0 400980.0 -1.0 1972
1974 0 273029.0 118955.0 400920.0 -1.0 1973
1975 0 273119.0 119064.0 400860.0 -1.0 1974
1976 0 273078.0 119017.0 400800.0 -1.0 1975
1977 0 273118.0 119033.0 400740.0 -1.0 1976
1978 0 273019.0 118943.0 400680.0 -1.0 1977
1979 0 273108.0 119102.0 400620.0 -1.0 1978
1980 0 273086.0 119166.0 400560.0 -1.0 1979
1981 0 273058.0 119182.0 400500.0 -1.0 1980
1982 0 273093.0 119063.0 400440.0 -1.0 1981
1983 0 273117.0 119160.0 400380.0 -1.0 1982
1984 0 273098.0 119037.0 400320.0 -1.0 1983
1985 0 273076.0 119063.0 400260.0 -1.0 1984
1986 0 273100.0 119053.0 400200.0 -1.0 1985
1987 0 273093.0 119033.0 400140.0 -1.0 1986
1988 0 273076.0 119102.0 400080.0 -1.0 1987
1989 0 272944.0 119148.0 400020.0 -1.0 1988
1990 0 273106.0 119142.0 399960.0 -1.0 1989
1991 0 273107.0 119081.0 399900.0 -1.0 1990
1992 0 273034.0 119079.0 399840.0 -1.0 1991
1993 0 272893.0 118979.0 399780.0 -1.0 1992
1994 0 272957.0 119120.0 399720.0 -1.0 1993
1995 0 273001.0 119135.0 399660.0 -1.0 1994
1996 0 272951.0 119087.0 399600.0 -1.0 1995
1997 0 272965.0 119125.0 399540.0 -1.0 1996
1998 0 272849.0 119139.0 399480.0 -1.0 1997
1999 0 272978.0 119226.0 399420.0 -1.0 1998
2000 0 272927.0 119263.0 399360.0 -1.0 1999
2001 0 272910.0 119201.0 399300.0 -1.0 2000
2002 0 272823.0 119186.0 399240.0 -1.0 2001
2003 0 272815.0 119203.0 399180.0 -1.0 2002
2004 0 272933.0 119205.0 399120.0 -1.0 2003
2005 0 272835.0 119186.0 399060.0 -1.0 2004
2006 0 272710.0 119122.0 399000.0 -1.0 2005
2007 0 272833.0 119188.0 398940.0 -1.0 2006
2008 0 272792.0 119151.0 398880.0 -1.0 2007
2009 0 272849.0 119133.0 398820.0 -1.0 2008
2010 0 272876.0 119148.0 398760.0 -1.0 2009
2011 0 272895.0 119102.0 398700.0 -1.0 2010
2012 0 272912.0 119080.0 398640.0 -1.0 2011
2013 0 272884.0 119134.0 398580.0 -1.0 2012
2014 0 273026.0 119228.0 398520.0 -1.0 2013
2015 0 272940.0 119206.0 398460.0 -1.0 2014
2016 0 272917.0 119138.0 398400.0 -1.0 2015
2017 0 273014.0 119126.0 398340.0 -1.0 2016
2018 0 273015.0 119206.0 398280.0 -1.0 2017
2019 0 273040.0 119104.0 398220.0 -1.0 2018
2020 0 273014.0 119080.0 398160.0 -1.0 2019
2021 0 272991.0 119054.0 398100.0 -1.0 2020
2022 0 272965.0 119053.0 398040.0 -1.0 2021
2023 0 272970.0 119155.0 397980.0 -1.0 2022
2024 0 272938.0 119142.0 397920.0 -1.0 2023
2025 0 272921.0 119169.0 397860.0 -1.0 2024
2026 0 272827.0 119037.0 397800.0 -1.0 2025
2027 0 272889.0 119104.0 397740.0 -1.0 2026
2028 0 272755.0 119085.0 397680.0 -1.0 2027
2029 0 272770.0 119086.0 397620.0 -1.0 2028
2030 0 272797.0 119014.0 397560.0 -1.0 2029
2031 0 272680.0 118998.0 397500.0 -1.0 2030
2032 0 272681.0 119007.0 397440.0 -1.0 2031
2033 0 272629.0 118929.0 397380.0 -1.0 2032
2034 0 272669.0 119001.0 397320.0 -1.0 2033
2035 0 272642.0 118976.0 397260.0 -1.0 2034
2036 0 272582.0 118912.0 397200.0 -1.0 2035
2037 0 272666.0 118959.0 397140.0 -1.0 2036
2038 0 272634.0 118984.0 397080.0 -1.0 2037
2039 0 272691.0 118994.0 397020.0 -1.0 2038
2040 0 272643.0 118974.0 396960.0 -1.0 2039
2041 0 272636.0 119027.0 396900.0 -1.0 2040
2042 0 272587.0 118959.0 396840.0 -1.0 2041
2043 0 272561.0 118975.0 396720.0 -1.0 2042
2044 0 272572.0 118963.0 396660.0 -1.0 2043
2045 0 272572.0 118992.0 396600.0 -1.0 2044
2046 0 272551.0 118989.0 396540.0 -1.0 2045
2047 0 272442.0 118999.0 396480.0 -1.0 2046
2048 0 272517.0 118989.0 396420.0 -1.0 2047
2049 0 272475.0 118975.0 396360.0 -1.0 2048
2050 0 272494.0 118966.0 396300.0 -1.0 2049
2051 0 272403.0 118984.0 396240.0 -1.0 2050
2052 0 272349.0 118948.0 396180.0 -1.0 2051
2053 0 272472.0 118966.0 396120.0 -1.0 2052
2054 0 272404.0 118944.0 396060.0 -1.0 2053
2055 0 272290.0 118952.0 396000.0 -1.0 2054
2056 0 272316.0 118985.0 395940.0 -1.0 2055
2057 0 272292.0 118903.0 395880.0 -1.0 2056
2058 0 272307.0 118934.0 395820.0 -1.0 2057
2059 0 272206.0 118878.0 395760.0 -1.0 2058
2060 0 272220.0 118860.0 395700.0 -1.0 2059
2061 0 272181.0 118865.0 395640.0 -1.0 2060
2062 0 272183.0 118884.0 395580.0 -1.0 2061
2063 0 272074.0 118764.0 395520.0 -1.0 2062
2064 0 272111.0 118747.0 395460.0 -1.0 2063
2065 0 272033.0 118743.0 395400.0 -1.0 2064
2066 0 272049.0 118675.0 395340.0 -1.0 2065
2067 0 272020.0 118714.0 395220.0 -1.0 2066
2068 0 271987.0 118685.0 395160.0 -1.0 2067
2069 0 271979.0 118672.0 395100.0 -1.0 2068
2070 0 271933.0 118659.0 395040.0 -1.0 2069
2071 0 271963.0 118678.0 394980.0 -1.0 2070
2072 0 271901.0 118635.0 394920.0 -1.0 2071
2073 0 271964.0 118655.0 394860.0 -1.0 2072
2074 0 271969.0 118662.0 394800.0 -1.0 2073
2075 0 271884.0 118432.0 394740.0 -1.0 2074
2076 0 272070.0 118679.0 394680.0 -1.0 2075
2077 0 271923.0 118221.0 394620.0 -1.0 2076
2078 0 272045.0 118686.0 394560.0 -1.0 2077
2079 0 271913.0 118600.0 394500.0 -1.0 2078
2080 0 271860.0 118494.0 394440.0 -1.0 2079
2081 0 271903.0 118580.0 394380.0 -1.0 2080
2082 0 271838.0 118498.0 394320.0 -1.0 2081
2083 0 271905.0 118571.0 394260.0 -1.0 2082
2084 0 271845.0 118411.0 394200.0 -1.0 2083
2085 0 271925.0 118379.0 394140.0 -1.0 2084
2086 0 271821.0 118418.0 394080.0 -1.0 2085
2087 0 271858.0 118498.0 394020.0 -1.0 2086
2088 0 271781.0 118400.0 393960.0 -1.0 2087
2089 0 271865.0 118434.0 393900.0 -1.0 2088
2090 0 271818.0 118442.0 393840.0 -1.0 2089
2091 0 271823.0 118393.0 393780.0 -1.0 2090
2092 0 271892.0 118382.0 393660.0 -1.0 2091
2093 0 271812.0 118345.0 393600.0 -1.0 2092
2094 0 271806.0 118243.0 393540.0 -1.0 2093
2095 0 271832.0 118312.0 393480.0 -1.0 2094
2096 0 271827.0 118340.0 393420.0 -1.0 2095
2097 0 271817.0 118318.0 393360.0 -1.0 2096
2098 0 271860.0 118357.0 393300.0 -1.0 2097
2099 0 271772.0 118318.0 393240.0 -1.0 2098
2100 0 271749.0 118351.0 393180.0 -1.0 2099
2101 0 271847.0 118403.0 393120.0 -1.0 2100
2102 0 271873.0 118397.0 393060.0 -1.0 2101
2103 0 271874.0 118380.0 393000.0 -1.0 2102
2104 0 271851.0 118377.0 392940.0 -1.0 2103
2105 0 271895.0 118419.0 392880.0 -1.0 2104
2106 0 271920.0 118445.0 392820.0 -1.0 2105
2107 0 271964.0 118489.0 392760.0 -1.0 2106
2108 0 271938.0 118478.0 392700.0 -1.0 2107
2109 0 271906.0 118517.0 392640.0 -1.0 2108
2110 0 271984.0 118592.0 392580.0 -1.0 2109
2111 0 271875.0 118580.0 392520.0 -1.0 2110
2112 0 271955.0 118545.0 392460.0 -1.0 2111
2113 0 271962.0 118564.0 392400.0 -1.0 2112
2114 0 271938.0 118574.0 392340.0 -1.0 2113
2115 0 271996.0 118543.0 392280.0 -1.0 2114
2116 0 272000.0 118565.0 392220.0 -1.0 2115
2117 0 271988.0 118601.0 392160.0 -1.0 2116
2118 0 271995.0 118541.0 392100.0 -1.0 2117
2119 0 271871.0 118566.0 392040.0 -1.0 2118
2120 0 271880.0 118499.0 391980.0 -1.0 2119
2121 0 271954.0 118462.0 391920.0 -1.0 2120
2122 0 271959.0 118444.0 391860.0 -1.0 2121
2123 0 271884.0 118476.0 391800.0 -1.0 2122
2124 0 271905.0 118416.0 391740.0 -1.0 2123
2125 0 271933.0 118467.0 391680.0 -1.0 2124
2126 0 271883.0 118375.0 391620.0 -1.0 2125
2127 0 271937.0 118397.0 391560.0 -1.0 2126
2128 0 271872.0 118401.0 391500.0 -1.0 2127
2129 0 271882.0 118360.0 391440.0 -1.0 2128
2130 0 271907.0 118335.0 391380.0 -1.0 2129
2131 0 271902.0 118399.0 391320.0 -1.0 2130
2132 0 271978.0 118368.0 391260.0 -1.0 2131
2133 0 271959.0 118388.0 391200.0 -1.0 2132
2134 0 271968.0 118413.0 391140.0 -1.0 2133
2135 0 271998.0 118382.0 391080.0 -1.0 2134
2136 0 271975.0 118390.0 391020.0 -1.0 2135
2137 0 271884.0 118413.0 390960.0 -1.0 2136
2138 0 271967.0 118428.0 390900.0 -1.0 2137
2139 0 271955.0 118404.0 390840.0 -1.0 2138
2140 0 271960.0 118432.0 390780.0 -1.0 2139
2141 0 271937.0 118412.0 390720.0 -1.0 2140
2142 0 271992.0 118416.0 390660.0 -1.0 2141
2143 0 271926.0 118392.0 390600.0 -1.0 2142
2144 0 271847.0 118423.0 390540.0 -1.0 2143
2145 0 271916.0 118437.0 390480.0 -1.0 2144
2146 0 271865.0 118424.0 390420.0 -1.0 2145
2147 0 271947.0 118430.0 390360.0 -1.0 2146
2148 0 271914.0 118349.0 390300.0 -1.0 2147
2149 0 271894.0 118338.0 390240.0 -1.0 2148
2150 0 271826.0 118267.0 390180.0 -1.0 2149
2151 0 271907.0 118328.0 390120.0 -1.0 2150
2152 0 271902.0 118291.0 390060.0 -1.0 2151
2153 0 271790.0 118241.0 390000.0 -1.0 2152
2154 0 271850.0 118215.0 389940.0 -1.0 2153
2155 0 271886.0 118203.0 389880.0 -1.0 2154
2156 0 271837.0 118181.0 389820.0 -1.0 2155
2157 0 271804.0 118152.0 389760.0 -1.0 2156
2158 0 271854.0 118185.0 389700.0 -1.0 2157
2159 0 271800.0 118085.0 389640.0 -1.0 2158
2160 0 271847.0 118157.0 389580.0 -1.0 2159
2161 0 271873.0 118195.0 389520.0 -1.0 2160
2162 0 271836.0 118148.0 389460.0 -1.0 2161
2163 0 271814.0 118146.0 389400.0 -1.0 2162
2164 0 271859.0 118180.0 389340.0 -1.0 2163
2165 0 271776.0 118102.0 389280.0 -1.0 2164
2166 0 272004.0 118207.0 389220.0 -1.0 2165
2167 0 271837.0 118086.0 389160.0 -1.0 2166
2168 0 271758.0 118174.0 389100.0 -1.0 2167
2169 0 271860.0 118152.0 389040.0 -1.0 2168
2170 0 271787.0 118110.0 388980.0 -1.0 2169
2171 0 271794.0 118133.0 388920.0 -1.0 2170
2172 0 271839.0 118098.0 388860.0 -1.0 2171
2173 0 271829.0 118121.0 388800.0 -1.0 2172
2174 0 271803.0 118063.0 388740.0 -1.0 2173
2175 0 271806.0 118152.0 388680.0 -1.0 2174
2176 0 271718.0 118041.0 388620.0 -1.0 2175
2177 0 271701.0 118011.0 388560.0 -1.0 2176
2178 0 271815.0 118078.0 388500.0 -1.0 2177
2179 0 271669.0 118044.0 388440.0 -1.0 2178
2180 0 271723.0 118080.0 388380.0 -1.0 2179
2181 0 271785.0 118125.0 388320.0 -1.0 2180
2182 0 271692.16 118070.734 388260.0 -1.0 2181
2183 0 271730.0 118072.0 388200.0 -1.0 2182
2184 0 271718.0 118071.0 388140.0 -1.0 2183
2185 0 271700.0 118038.0 388080.0 -1.0 2184
2186 0 271682.0 118078.0 388020.0 -1.0 2185
2187 0 271674.0 118058.0 387960.0 -1.0 2186
2188 0 271668.0 118040.0 387900.0 -1.0 2187
2189 0 271701.0 118045.0 387840.0 -1.0 2188
2190 0 271607.0 118088.0 387780.0 -1.0 2189
2191 0 271515.0 118006.0 387720.0 -1.0 2190
2192 0 271572.0 118045.0 387660.0 -1.0 2191
2193 0 271521.0 118040.0 387600.0 -1.0 2192
2194 0 271524.0 118084.0 387540.0 -1.0 2193
2195 0 271517.0 118033.0 387480.0 -1.0 2194
2196 0 271503.0 117975.0 387420.0 -1.0 2195
2197 0 271442.0 117892.0 387360.0 -1.0 2196
2198 0 271506.0 117995.0 387300.0 -1.0 2197
2199 0 271357.0 117908.0 387240.0 -1.0 2198
2200 0 271315.0 117923.0 387180.0 -1.0 2199
2201 0 271402.0 117846.0 387120.0 -1.0 2200
2202 0 271408.0 117869.0 387060.0 -1.0 2201
2203 0 271432.0 117863.0 386940.0 -1.0 2202
2204 0 271361.0 117848.0 386820.0 -1.0 2203
2205 0 271440.0 117935.0 386760.0 -1.0 2204
2206 0 271446.0 117895.0 386700.0 -1.0 2205
2207 0 271309.0 117834.0 386640.0 -1.0 2206
2208 0 271390.0 117884.0 386580.0 -1.0 2207
2209 0 271296.0 117869.0 386520.0 -1.0 2208
2210 0 271291.0 117839.0 386460.0 -1.0 2209
2211 0 271238.0 117784.0 386400.0 -1.0 2210
2212 0 271238.0 117799.0 386340.0 -1.0 2211
2213 0 271186.0 117756.0 386280.0 -1.0 2212
2214 0 271185.0 117838.0 386220.0 -1.0 2213
2215 0 271138.0 117784.0 386160.0 -1.0 2214
2216 0 271153.0 117785.0 386100.0 -1.0 2215
2217 0 271130.0 117812.0 386040.0 -1.0 2216
2218 0 271119.0 117840.0 385980.0 -1.0 2217
2219 0 271044.0 117767.0 385920.0 -1.0 2218
2220 0 271165.0 117940.0 385860.0 -1.0 2219
2221 0 271010.0 117747.0 385800.0 -1.0 2220
2222 0 271023.0 117775.0 385740.0 -1.0 2221
2223 0 271053.0 117755.0 385680.0 -1.0 2222
2224 0 271035.0 117714.0 385620.0 -1.0 2223
2225 0 270966.0 117709.0 385560.0 -1.0 2224
2226 0 270991.0 117665.0 385500.0 -1.0 2225
2227 0 270953.0 117643.0 385440.0 -1.0 2226
2228 0 271004.0 117653.0 385380.0 -1.0 2227
2229 0 270977.0 117674.0 385320.0 -1.0 2228
2230 0 270984.0 117609.0 385260.0 -1.0 2229
2231 0 270915.0 117586.0 385200.0 -1.0 2230
2232 0 270894.0 117561.0 385140.0 -1.0 2231
2233 0 270965.0 117633.0 385080.0 -1.0 2232
2234 0 270869.0 117515.0 385020.0 -1.0 2233
2235 0 270869.0 117553.0 384960.0 -1.0 2234
2236 0 270838.0 117490.0 384900.0 -1.0 2235
2237 0 270865.0 117534.0 384840.0 -1.0 2236
2238 0 270775.0 117464.0 384780.0 -1.0 2237
2239 0 270833.0 117533.0 384720.0 -1.0 2238
2240 0 270874.0 117517.0 384660.0 -1.0 2239
2241 0 270835.0 117455.0 384600.0 -1.0 2240
2242 0 270835.0 117495.0 384540.0 -1.0 2241
2243 0 270888.0 117419.0 384480.0 -1.0 2242
2244 0 270869.0 117482.0 384420.0 -1.0 2243
2245 0 270896.0 117461.0 384360.0 -1.0 2244
2246 0 270815.0 117430.0 384300.0 -1.0 2245
2247 0 270915.0 117447.0 384240.0 -1.0 2246
2248 0 270902.0 117452.0 384180.0 -1.0 2247
2249 0 270864.0 117487.0 384120.0 -1.0 2248
2250 0 270960.0 117504.0 384060.0 -1.0 2249
2251 0 270904.0 117555.0 384000.0 -1.0 2250
2252 0 270944.0 117500.0 383940.0 -1.0 2251
2253 0 270969.0 117515.0 383880.0 -1.0 2252
2254 0 271264.0 117682.0 383820.0 -1.0 2253
2255 0 271048.0 117561.0 383760.0 -1.0 2254
2256 0 271034.0 117556.0 383700.0 -1.0 2255
2257 0 271060.0 117524.0 383640.0 -1.0 2256
2258 0 271177.0 117618.0 383580.0 -1.0 2257
2259 0 271101.0 117570.0 383520.0 -1.0 2258
2260 0 271140.0 117631.0 383460.0 -1.0 2259
2261 0 271158.0 117564.0 383400.0 -1.0 2260
2262 0 271128.0 117633.0 383340.0 -1.0 2261
2263 0 271189.0 117619.0 383280.0 -1.0 2262
2264 0 271149.0 117626.0 383220.0 -1.0 2263
2265 0 271188.0 117614.0 383160.0 -1.0 2264
2266 0 271196.0 117664.0 383100.0 -1.0 2265
2267 0 271238.0 117630.0 383040.0 -1.0 2266
2268 0 271225.0 117668.0 382980.0 -1.0 2267
2269 0 271206.0 117616.0 382920.0 -1.0 2268
2270 0 271186.0 117633.0 382860.0 -1.0 2269
2271 0 271269.0 117640.0 382740.0 -1.0 2270
2272 0 271275.0 117569.0 382620.0 -1.0 2271
2273 0 271326.0 117504.0 382560.0 -1.0 2272
2274 0 271290.0 117407.0 382500.0 -1.0 2273
2275 0 271326.0 117417.0 382440.0 -1.0 2274
2276 0 271290.0 117339.0 382380.0 -1.0 2275
2277 0 271283.0 117297.0 382320.0 -1.0 2276
2278 0 271223.0 117225.0 382260.0 -1.0 2277
2279 0 271286.0 117201.0 382200.0 -1.0 2278
2280 0 271282.0 117187.0 382140.0 -1.0 2279
2281 0 271278.0 117229.0 382080.0 -1.0 2280
2282 0 271229.0 117226.0 382020.0 -1.0 2281
2283 0 271210.0 117237.0 381960.0 -1.0 2282
2284 0 271216.0 117133.0 381900.0 -1.0 2283
2285 0 271163.0 117129.0 381840.0 -1.0 2284
2286 0 271138.0 117145.0 381780.0 -1.0 2285
2287 0 271148.0 117170.0 381720.0 -1.0 2286
2288 0 271186.0 117204.0 381660.0 -1.0 2287
2289 0 271223.0 117177.0 381600.0 -1.0 2288
2290 0 271222.0 117235.0 381540.0 -1.0 2289
2291 0 271224.0 117220.0 381480.0 -1.0 2290
2292 0 271245.0 117260.0 381420.0 -1.0 2291
2293 0 271208.0 117194.0 381360.0 -1.0 2292
2294 0 271151.0 117231.0 381300.0 -1.0 2293
2295 0 271119.0 117166.0 381240.0 -1.0 2294
2296 0 271083.0 117164.0 381180.0 -1.0 2295
2297 0 271171.0 117167.0 381120.0 -1.0 2296
2298 0 271088.0 117120.0 381060.0 -1.0 2297
2299 0 271085.0 117066.0 381000.0 -1.0 2298
2300 0 271077.0 117089.0 380940.0 -1.0 2299
2301 0 271038.0 117064.0 380880.0 -1.0 2300
2302 0 271055.0 117095.0 380820.0 -1.0 2301
2303 0 271063.0 117039.0 380760.0 -1.0 2302
2304 0 270996.0 117057.0 380700.0 -1.0 2303
2305 0 271035.0 117002.0 380640.0 -1.0 2304
2306 0 271010.0 117037.0 380580.0 -1.0 2305
2307 0 271044.0 117072.0 380520.0 -1.0 2306
2308 0 271014.0 117090.0 380460.0 -1.0 2307
2309 0 270999.0 116997.0 380400.0 -1.0 2308
2310 0 271035.0 117005.0 380340.0 -1.0 2309
2311 0 271108.0 117000.0 380280.0 -1.0 2310
2312 0 271063.0 117003.0 380220.0 -1.0 2311
2313 0 271117.0 116997.0 380160.0 -1.0 2312
2314 0 271060.0 116959.0 380100.0 -1.0 2313
2315 0 270947.0 116922.0 380040.0 -1.0 2314
2316 0 271021.0 116974.0 379980.0 -1.0 2315
2317 0 271071.0 116931.0 379920.0 -1.0 2316
2318 0 271080.0 116993.0 379860.0 -1.0 2317
2319 0 271087.0 116956.0 379800.0 -1.0 2318
2320 0 271067.0 116977.0 379740.0 -1.0 2319
2321 0 271072.0 116890.0 379680.0 -1.0 2320
2322 0 271125.0 116966.0 379620.0 -1.0 2321
2323 0 271098.0 116935.0 379560.0 -1.0 2322
2324 0 271121.0 116926.0 379500.0 -1.0 2323
2325 0 271147.0 116946.0 379440.0 -1.0 2324
2326 0 271170.0 116967.0 379380.0 -1.0 2325
2327 0 271159.0 116917.0 379320.0 -1.0 2326
2328 0 271161.0 116953.0 379260.0 -1.0 2327
2329 0 271136.0 116912.0 379200.0 -1.0 2328
2330 0 271168.0 116891.0 379140.0 -1.0 2329
2331 0 271111.0 116887.0 379080.0 -1.0 2330
2332 0 271085.0 116887.0 379020.0 -1.0 2331
2333 0 270987.0 116851.0 378960.0 -1.0 2332
2334 0 271135.0 116818.0 378900.0 -1.0 2333
2335 0 271083.0 116796.0 378840.0 -1.0 2334
2336 0 271087.0 116711.0 378780.0 -1.0 2335
2337 0 270989.0 116441.0 378720.0 -1.0 2336
2338 0 271044.0 116496.0 378660.0 -1.0 2337
2339 0 271133.0 116398.0 378600.0 -1.0 2338
2340 0 271054.0 116312.0 378540.0 -1.0 2339
2341 0 271006.0 116125.0 378480.0 -1.0 2340
2342 0 271003.0 116152.0 378420.0 -1.0 2341
2343 0 270969.0 115992.0 378360.0 -1.0 2342
2344 0 271016.0 116062.0 378300.0 -1.0 2343
2345 0 271052.0 116035.0 378240.0 -1.0 2344
2346 0 271084.0 116061.0 378180.0 -1.0 2345
2347 0 271113.0 115952.0 378120.0 -1.0 2346
2348 0 271128.0 116018.0 378060.0 -1.0 2347
2349 0 271112.0 115943.0 378000.0 -1.0 2348
2350 0 271117.0 116010.0 377940.0 -1.0 2349
2351 0 271192.0 115971.0 377880.0 -1.0 2350
2352 0 271146.0 115936.0 377820.0 -1.0 2351
2353 0 271217.0 115895.0 377760.0 -1.0 2352
2354 0 271194.0 115868.0 377700.0 -1.0 2353
2355 0 271283.0 115925.0 377640.0 -1.0 2354
2356 0 271288.0 115850.0 377580.0 -1.0 2355
2357 0 271336.0 115897.0 377520.0 -1.0 2356
2358 0 271351.0 115900.0 377460.0 -1.0 2357
2359 0 271344.0 115873.0 377400.0 -1.0 2358
2360 0 271386.0 115878.0 377340.0 -1.0 2359
2361 0 271386.0 115804.0 377280.0 -1.0 2360
2362 0 271467.0 115848.0 377220.0 -1.0 2361
2363 0 271456.0 115851.0 377160.0 -1.0 2362
2364 0 271468.0 115844.0 377100.0 -1.0 2363
2365 0 271448.0 115812.0 377040.0 -1.0 2364
2366 0 271522.0 115774.0 376980.0 -1.0 2365
2367 0 271496.0 115801.0 376920.0 -1.0 2366
2368 0 271514.0 115751.0 376860.0 -1.0 2367
2369 0 271534.0 115776.0 376800.0 -1.0 2368
2370 0 271510.0 115783.0 376740.0 -1.0 2369
2371 0 271521.0 115696.0 376680.0 -1.0 2370
2372 0 271611.0 115729.0 376620.0 -1.0 2371
2373 0 271618.0 115701.0 376560.0 -1.0 2372
2374 0 271638.0 115695.0 376500.0 -1.0 2373
2375 0 271627.0 115694.0 376440.0 -1.0 2374
2376 0 271637.0 115641.0 376380.0 -1.0 2375
2377 0 271682.0 115607.0 376320.0 -1.0 2376
2378 0 271686.0 115664.0 376260.0 -1.0 2377
2379 0 271735.0 115641.0 376200.0 -1.0 2378
2380 0 271832.0 115673.0 376140.0 -1.0 2379
2381 0 271780.0 115648.0 376080.0 -1.0 2380
2382 0 271774.0 115583.0 376020.0 -1.0 2381
2383 0 271705.0 115575.0 375960.0 -1.0 2382
2384 0 271755.0 115592.0 375900.0 -1.0 2383
2385 0 271806.0 115579.0 375840.0 -1.0 2384
2386 0 271834.0 115590.0 375780.0 -1.0 2385
2387 0 271930.0 115619.0 375720.0 -1.0 2386
2388 0 271840.0 115513.0 375660.0 -1.0 2387
2389 0 271935.0 115537.0 375600.0 -1.0 2388
2390 0 271884.0 115562.0 375540.0 -1.0 2389
2391 0 271824.0 115517.0 375480.0 -1.0 2390
2392 0 271855.0 115506.0 375420.0 -1.0 2391
2393 0 271974.0 115548.0 375360.0 -1.0 2392
2394 0 271935.0 115518.0 375300.0 -1.0 2393
2395 0 271896.0 115441.0 375240.0 -1.0 2394
2396 0 271883.0 115398.0 375180.0 -1.0 2395
2397 0 271954.0 115393.0 375120.0 -1.0 2396
2398 0 271978.0 115429.0 375060.0 -1.0 2397
2399 0 271894.0 115279.0 375000.0 -1.0 2398
2400 0 272091.0 115365.0 374940.0 -1.0 2399
2401 0 271982.0 115288.0 374880.0 -1.0 2400
2402 0 272093.0 115314.0 374820.0 -1.0 2401
2403 0 272075.0 115256.0 374760.0 -1.0 2402
2404 0 272080.0 115291.0 374700.0 -1.0 2403
2405 0 271997.0 115239.0 374640.0 -1.0 2404
2406 0 272037.0 115264.0 374580.0 -1.0 2405
2407 0 271979.0 115235.0 374520.0 -1.0 2406
2408 0 272053.0 115228.0 374460.0 -1.0 2407
2409 0 272028.0 115180.0 374400.0 -1.0 2408
2410 0 271953.0 115156.0 374340.0 -1.0 2409
2411 0 271978.0 115150.0 374280.0 -1.0 2410
2412 0 271924.0 115102.0 374220.0 -1.0 2411
2413 0 271986.0 115075.0 374160.0 -1.0 2412
2414 0 272084.0 115070.0 374100.0 -1.0 2413
2415 0 271954.0 115053.0 374040.0 -1.0 2414
2416 0 271950.0 115048.0 373980.0 -1.0 2415
2417 0 271909.0 115012.0 373920.0 -1.0 2416
2418 0 272018.0 114983.0 373860.0 -1.0 2417
2419 0 272016.0 114956.0 373800.0 -1.0 2418
2420 0 271981.0 114963.0 373740.0 -1.0 2419
2421 0 272028.0 114961.0 373680.0 -1.0 2420
2422 0 271978.0 114976.0 373620.0 -1.0 2421
2423 0 271991.0 114935.0 373560.0 -1.0 2422
2424 0 271990.0 114977.0 373500.0 -1.0 2423
2425 0 271980.0 114963.0 373440.0 -1.0 2424
2426 0 272029.0 115002.0 373380.0 -1.0 2425
2427 0 271914.0 114983.0 373320.0 -1.0 2426
2428 0 271926.0 114958.0 373260.0 -1.0 2427
2429 0 271912.0 115000.0 373200.0 -1.0 2428
2430 0 271885.0 115005.0 373140.0 -1.0 2429
2431 0 271795.0 115017.0 373080.0 -1.0 2430
2432 0 271785.0 115000.0 373020.0 -1.0 2431
2433 0 271823.0 114942.0 372960.0 -1.0 2432
2434 0 271846.0 114986.0 372900.0 -1.0 2433
2435 0 271885.0 114973.0 372840.0 -1.0 2434
2436 0 271828.0 114932.0 372780.0 -1.0 2435
2437 0 271805.0 114914.0 372720.0 -1.0 2436
2438 0 271896.0 114948.0 372660.0 -1.0 2437
2439 0 271890.0 114891.0 372600.0 -1.0 2438
2440 0 271798.0 114871.0 372540.0 -1.0 2439
2441 0 271854.0 114898.0 372480.0 -1.0 2440
2442 0 271818.0 114863.0 372420.0 -1.0 2441
2443 0 271697.0 114844.0 372360.0 -1.0 2442
2444 0 271899.0 114850.0 372300.0 -1.0 2443
2445 0 271798.0 114835.0 372240.0 -1.0 2444
2446 0 271872.0 114879.0 372180.0 -1.0 2445
2447 0 271833.0 114905.0 372120.0 -1.0 2446
2448 0 271856.0 114798.0 372060.0 -1.0 2447
2449 0 271852.0 114873.0 372000.0 -1.0 2448
2450 0 271894.0 114829.0 371940.0 -1.0 2449
2451 0 271838.0 114833.0 371880.0 -1.0 2450
2452 0 271817.0 114848.0 371820.0 -1.0 2451
2453 0 271895.0 114913.0 371760.0 -1.0 2452
2454 0 271914.0 114942.0 371700.0 -1.0 2453
2455 0 271827.0 114895.0 371640.0 -1.0 2454
2456 0 271859.0 114911.0 371580.0 -1.0 2455
2457 0 271807.0 114878.0 371520.0 -1.0 2456
2458 0 271793.0 114895.0 371460.0 -1.0 2457
2459 0 271780.0 114864.0 371400.0 -1.0 2458
2460 0 271791.0 114940.0 371340.0 -1.0 2459
2461 0 271682.0 114916.0 371280.0 -1.0 2460
2462 0 271688.0 114965.0 371220.0 -1.0 2461
2463 0 271677.0 114867.0 371160.0 -1.0 2462
2464 0 271731.0 114958.0 371100.0 -1.0 2463
2465 0 271709.0 114953.0 371040.0 -1.0 2464
2466 0 271714.0 114961.0 370980.0 -1.0 2465
2467 0 271695.0 114954.0 370920.0 -1.0 2466
2468 0 271709.0 114931.0 370860.0 -1.0 2467
2469 0 271651.0 114893.0 370800.0 -1.0 2468
2470 0 271633.0 114874.0 370740.0 -1.0 2469
2471 0 271631.0 114877.0 370680.0 -1.0 2470
2472 0 271632.0 114860.0 370620.0 -1.0 2471
2473 0 271644.0 114899.0 370560.0 -1.0 2472
2474 0 271662.0 114992.0 370500.0 -1.0 2473
2475 0 271579.0 114913.0 370440.0 -1.0 2474
2476 0 271641.0 114947.0 370380.0 -1.0 2475
2477 0 271626.0 114952.0 370320.0 -1.0 2476
2478 0 271625.0 115022.0 370260.0 -1.0 2477
2479 0 271575.0 114982.0 370200.0 -1.0 2478
2480 0 271567.0 114987.0 370140.0 -1.0 2479
2481 0 271620.0 115014.0 370080.0 -1.0 2480
2482 0 271547.0 114980.0 370020.0 -1.0 2481
2483 0 271565.0 115020.0 369960.0 -1.0 2482
2484 0 271531.0 114892.0 369900.0 -1.0 2483
2485 0 271524.0 114948.0 369840.0 -1.0 2484
2486 0 271506.0 114973.0 369780.0 -1.0 2485
2487 0 271488.0 114923.0 369720.0 -1.0 2486
2488 0 271717.0 115061.0 369660.0 -1.0 2487
2489 0 271488.0 115016.0 369600.0 -1.0 2488
2490 0 271524.0 115018.0 369540.0 -1.0 2489
2491 0 271478.0 115008.0 369480.0 -1.0 2490
2492 0 271496.0 115013.0 369420.0 -1.0 2491
2493 0 271459.0 115050.0 369360.0 -1.0 2492
2494 0 271508.0 115108.0 369300.0 -1.0 2493
2495 0 271427.0 115066.0 369240.0 -1.0 2494
2496 0 271488.0 115130.0 369180.0 -1.0 2495
2497 0 271426.0 115130.0 369120.0 -1.0 2496
2498 0 271384.0 115148.0 369060.0 -1.0 2497
2499 0 271373.0 115083.0 369000.0 -1.0 2498
2500 0 271330.0 115177.0 368940.0 -1.0 2499
2501 0 271313.0 115122.0 368880.0 -1.0 2500
2502 0 271299.0 115198.0 368820.0 -1.0 2501
2503 0 271277.0 115187.0 368760.0 -1.0 2502
2504 0 271329.0 115202.0 368700.0 -1.0 2503
2505 0 271208.0 115177.0 368640.0 -1.0 2504
2506 0 271228.0 115199.0 368580.0 -1.0 2505
2507 0 271150.0 115154.0 368520.0 -1.0 2506
2508 0 271131.0 115187.0 368460.0 -1.0 2507
2509 0 271137.0 115255.0 368400.0 -1.0 2508
2510 0 271140.0 115311.0 368340.0 -1.0 2509
2511 0 271106.0 115270.0 368280.0 -1.0 2510
2512 0 271151.0 115322.0 368220.0 -1.0 2511
2513 0 271082.0 115251.0 368160.0 -1.0 2512
2514 0 271106.0 115225.0 368100.0 -1.0 2513
2515 0 271122.0 115249.0 368040.0 -1.0 2514
2516 0 271115.0 115257.0 367980.0 -1.0 2515
2517 0 271087.0 115322.0 367920.0 -1.0 2516
2518 0 271003.0 115350.0 367860.0 -1.0 2517
2519 0 271096.0 115396.0 367800.0 -1.0 2518
2520 0 271030.1 115404.9 367740.0 -1.0 2519
2521 0 270998.0 115413.0 367680.0 -1.0 2520
2522 0 271060.0 115429.0 367620.0 -1.0 2521
2523 0 271058.0 115418.0 367560.0 -1.0 2522
2524 0 271038.0 115452.0 367500.0 -1.0 2523
2525 0 271089.0 115554.0 367440.0 -1.0 2524
2526 0 271005.0 115491.0 367380.0 -1.0 2525
2527 0 271133.0 115526.0 367320.0 -1.0 2526
2528 0 271115.0 115515.0 367260.0 -1.0 2527
2529 0 271144.0 115584.0 367200.0 -1.0 2528
2530 0 271120.0 115590.0 367140.0 -1.0 2529
2531 0 271254.0 115622.0 367080.0 -1.0 2530
2532 0 271141.0 115623.0 367020.0 -1.0 2531
2533 0 271116.0 115685.0 366960.0 -1.0 2532
2534 0 271151.0 115690.0 366900.0 -1.0 2533
2535 0 271182.0 115703.0 366840.0 -1.0 2534
2536 0 271164.0 115776.0 366780.0 -1.0 2535
2537 0 271188.0 115773.0 366720.0 -1.0 2536
2538 0 271224.0 115904.0 366660.0 -1.0 2537
2539 0 271190.0 115938.0 366540.0 -1.0 2538
2540 0 271248.0 115978.0 366480.0 -1.0 2539
2541 0 271235.0 116045.0 366420.0 -1.0 2540
2542 0 271192.0 116061.0 366360.0 -1.0 2541
2543 0 271333.0 116099.0 366300.0 -1.0 2542
2544 0 271258.0 116086.0 366240.0 -1.0 2543
2545 0 271175.0 116070.0 366180.0 -1.0 2544
2546 0 271294.0 116099.0 366120.0 -1.0 2545
2547 0 271289.0 116049.0 366060.0 -1.0 2546
2548 0 271314.0 116032.0 366000.0 -1.0 2547
2549 0 271292.0 116046.0 365940.0 -1.0 2548
2550 0 271320.0 116108.0 365880.0 -1.0 2549
2551 0 271493.0 116183.0 365820.0 -1.0 2550
2552 0 271426.0 116201.0 365760.0 -1.0 2551
2553 0 271427.0 116178.0 365700.0 -1.0 2552
2554 0 271473.0 116180.0 365640.0 -1.0 2553
2555 0 271494.0 116224.0 365580.0 -1.0 2554
2556 0 271543.0 116258.0 365520.0 -1.0 2555
2557 0 271453.0 116118.0 365460.0 -1.0 2556
2558 0 271438.0 116122.0 365400.0 -1.0 2557
2559 0 271527.0 116165.0 365340.0 -1.0 2558
2560 0 271505.0 116123.0 365280.0 -1.0 2559
2561 0 271516.0 116143.0 365220.0 -1.0 2560
2562 0 271514.0 116149.0 365160.0 -1.0 2561
2563 0 271554.0 116270.0 365100.0 -1.0 2562
2564 0 271536.0 116235.0 365040.0 -1.0 2563
2565 0 271548.0 116302.0 364980.0 -1.0 2564
2566 0 271487.0 116233.0 364920.0 -1.0 2565
2567 0 271497.0 116375.0 364860.0 -1.0 2566
2568 0 271517.0 116453.0 364800.0 -1.0 2567
2569 0 271493.0 116413.0 364740.0 -1.0 2568
2570 0 271568.0 116454.0 364680.0 -1.0 2569
2571 0 271595.0 116449.0 364620.0 -1.0 2570
2572 0 271584.0 116514.0 364560.0 -1.0 2571
2573 0 271539.0 116525.0 364500.0 -1.0 2572
2574 0 271618.0 116574.0 364440.0 -1.0 2573
2575 0 271538.0 116455.0 364380.0 -1.0 2574
2576 0 271569.0 116538.0 364320.0 -1.0 2575
2577 0 271564.0 116661.0 364260.0 -1.0 2576
2578 0 271559.0 116535.0 364200.0 -1.0 2577
2579 0 271657.0 116737.0 364140.0 -1.0 2578
2580 0 271609.0 116779.0 364080.0 -1.0 2579
2581 0 271710.0 116787.0 364020.0 -1.0 2580
2582 0 271712.0 116687.0 363960.0 -1.0 2581
2583 0 271787.0 116701.0 363900.0 -1.0 2582
2584 0 271834.0 116657.0 363840.0 -1.0 2583
2585 0 271838.0 116647.0 363780.0 -1.0 2584
2586 0 271805.0 116720.0 363720.0 -1.0 2585
2587 0 271904.0 116773.0 363660.0 -1.0 2586
2588 0 271812.0 116754.0 363600.0 -1.0 2587
2589 0 271798.0 116742.0 363540.0 -1.0 2588
2590 0 271814.0 116699.0 363480.0 -1.0 2589
2591 0 271788.0 116614.0 363420.0 -1.0 2590
2592 0 271749.0 116646.0 363360.0 -1.0 2591
2593 0 271904.0 116755.0 363300.0 -1.0 2592
2594 0 271945.0 116839.0 363240.0 -1.0 2593
2595 0 271835.0 116684.0 363180.0 -1.0 2594
2596 0 271878.0 116782.0 363120.0 -1.0 2595
2597 0 271948.0 116813.0 363060.0 -1.0 2596
2598 0 271930.0 116838.0 363000.0 -1.0 2597
2599 0 271979.0 116814.0 362940.0 -1.0 2598
2600 0 271946.0 116856.0 362880.0 -1.0 2599
2601 0 271992.0 116846.0 362820.0 -1.0 2600
2602 0 272075.0 116853.0 362760.0 -1.0 2601
2603 0 272202.0 116943.0 362700.0 -1.0 2602
2604 0 272058.0 116894.0 362640.0 -1.0 2603
2605 0 272128.0 116943.0 362580.0 -1.0 2604
2606 0 272053.0 116875.0 362520.0 -1.0 2605
2607 0 272116.0 116897.0 362460.0 -1.0 2606
2608 0 271935.0 116844.0 362400.0 -1.0 2607
2609 0 272194.0 116935.0 362340.0 -1.0 2608
2610 0 272052.0 116862.0 362280.0 -1.0 2609
2611 0 272122.0 116894.0 362220.0 -1.0 2610
2612 0 272170.0 116875.0 362160.0 -1.0 2611
2613 0 272172.0 116901.0 362100.0 -1.0 2612
2614 0 272194.0 116846.0 362040.0 -1.0 2613
2615 0 272186.0 116869.0 361980.0 -1.0 2614
2616 0 272273.0 116903.0 361920.0 -1.0 2615
2617 0 272264.0 116897.0 361860.0 -1.0 2616
2618 0 272353.0 116936.0 361800.0 -1.0 2617
2619 0 272314.0 116876.0 361740.0 -1.0 2618
2620 0 272382.0 116840.0 361680.0 -1.0 2619
2621 0 272425.0 116910.0 361620.0 -1.0 2620
2622 0 272378.0 116882.0 361560.0 -1.0 2621
2623 0 272524.0 116946.0 361500.0 -1.0 2622
2624 0 272410.0 116912.0 361440.0 -1.0 2623
2625 0 272464.0 116890.0 361380.0 -1.0 2624
2626 0 272523.0 116958.0 361320.0 -1.0 2625
2627 0 272431.0 116899.0 361260.0 -1.0 2626
2628 0 272555.0 116944.0 361200.0 -1.0 2627
2629 0 272462.0 116958.0 361140.0 -1.0 2628
2630 0 272545.0 116970.0 361080.0 -1.0 2629
2631 0 272539.0 117050.0 361020.0 -1.0 2630
2632 0 272422.0 116964.0 360960.0 -1.0 2631
2633 0 272481.0 117016.0 360900.0 -1.0 2632
2634 0 272467.0 116999.0 360840.0 -1.0 2633
2635 0 272475.0 117009.0 360780.0 -1.0 2634
2636 0 272524.0 117016.0 360720.0 -1.0 2635
2637 0 272488.0 117073.0 360660.0 -1.0 2636
2638 0 272468.0 117025.0 360600.0 -1.0 2637
2639 0 272503.0 117097.0 360540.0 -1.0 2638
2640 0 272481.0 116965.0 360480.0 -1.0 2639
2641 0 272479.0 117072.0 360420.0 -1.0 2640
2642 0 272507.0 117067.0 360360.0 -1.0 2641
2643 0 272520.0 117066.0 360300.0 -1.0 2642
2644 0 272464.0 117038.0 360240.0 -1.0 2643
2645 0 272525.0 117060.0 360180.0 -1.0 2644
2646 0 272543.0 117086.0 360120.0 -1.0 2645
2647 0 272629.0 117054.0 360060.0 -1.0 2646
2648 0 272622.0 116993.0 360000.0 -1.0 2647
2649 0 272641.0 116979.0 359940.0 -1.0 2648
2650 0 272735.0 116968.0 359880.0 -1.0 2649
2651 0 272661.0 116988.0 359820.0 -1.0 2650
2652 0 272742.0 116976.0 359760.0 -1.0 2651
2653 0 272715.0 116983.0 359700.0 -1.0 2652
2654 0 272744.0 116950.0 359640.0 -1.0 2653
2655 0 272710.0 117051.0 359580.0 -1.0 2654
2656 0 272753.0 116967.0 359520.0 -1.0 2655
2657 0 272679.0 117014.0 359460.0 -1.0 2656
2658 0 272776.0 116942.0 359400.0 -1.0 2657
2659 0 272727.0 116995.0 359340.0 -1.0 2658
2660 0 272764.0 116979.0 359280.0 -1.0 2659
2661 0 272747.0 116985.0 359220.0 -1.0 2660
2662 0 272865.0 116983.0 359160.0 -1.0 2661
2663 0 272865.0 116990.0 359100.0 -1.0 2662
2664 0 272763.0 117038.0 359040.0 -1.0 2663
2665 0 272766.0 117050.0 358980.0 -1.0 2664
2666 0 272774.0 117024.0 358920.0 -1.0 2665
2667 0 272738.0 116989.0 358860.0 -1.0 2666
2668 0 272775.0 117056.0 358800.0 -1.0 2667
2669 0 272715.0 116958.0 358740.0 -1.0 2668
2670 0 272642.0 116927.0 358680.0 -1.0 2669
2671 0 272709.0 116945.0 358620.0 -1.0 2670
2672 0 272767.0 116924.0 358560.0 -1.0 2671
2673 0 272782.0 116926.0 358500.0 -1.0 2672
2674 0 272865.0 116921.0 358440.0 -1.0 2673
2675 0 272829.0 116875.0 358380.0 -1.0 2674
2676 0 272915.0 116866.0 358320.0 -1.0 2675
2677 0 272898.0 116833.0 358260.0 -1.0 2676
2678 0 272965.0 116904.0 358200.0 -1.0 2677
2679 0 272878.0 116925.0 358140.0 -1.0 2678
2680 0 272887.0 116913.0 358080.0 -1.0 2679
2681 0 272907.0 116922.0 358020.0 -1.0 2680
2682 0 272888.0 116911.0 357960.0 -1.0 2681
2683 0 272797.0 116962.0 357900.0 -1.0 2682
2684 0 272886.0 116903.0 357840.0 -1.0 2683
2685 0 272879.0 116928.0 357780.0 -1.0 2684
2686 0 272771.0 116930.0 357720.0 -1.0 2685
2687 0 272643.0 116965.0 357660.0 -1.0 2686
2688 0 272675.0 116896.0 357600.0 -1.0 2687
2689 0 272600.0 116961.0 357540.0 -1.0 2688
2690 0 272603.0 116925.0 357480.0 -1.0 2689
2691 0 272549.0 116978.0 357420.0 -1.0 2690
2692 0 272705.0 116950.0 357360.0 -1.0 2691
2693 0 272603.0 116850.0 357300.0 -1.0 2692
2694 0 272638.0 116871.0 357240.0 -1.0 2693
2695 0 272639.0 116807.0 357180.0 -1.0 2694
2696 0 272668.0 116829.0 357120.0 -1.0 2695
2697 0 272586.0 116775.0 357060.0 -1.0 2696
2698 0 272587.0 116724.0 357000.0 -1.0 2697
2699 0 272643.0 116757.0 356940.0 -1.0 2698
2700 0 272635.0 116753.0 356880.0 -1.0 2699
2701 0 272557.0 116670.0 356820.0 -1.0 2700
2702 0 272698.0 116678.0 356760.0 -1.0 2701
2703 0 272715.0 116697.0 356700.0 -1.0 2702
2704 0 272577.0 116652.0 356640.0 -1.0 2703
2705 0 272586.0 116597.0 356580.0 -1.0 2704
2706 0 272587.0 116635.0 356520.0 -1.0 2705
2707 0 272484.0 116610.0 356460.0 -1.0 2706
2708 0 272440.0 116620.0 356400.0 -1.0 2707
2709 0 272449.0 116643.0 356340.0 -1.0 2708
2710 0 272380.0 116676.0 356280.0 -1.0 2709
2711 0 272394.0 116658.0 356220.0 -1.0 2710
2712 0 272434.0 116704.0 356160.0 -1.0 2711
2713 0 272386.0 116650.0 356100.0 -1.0 2712
2714 0 272339.0 116659.0 356040.0 -1.0 2713
2715 0 272323.0 116683.0 355980.0 -1.0 2714
2716 0 272230.0 116606.0 355920.0 -1.0 2715
2717 0 272279.0 116662.0 355860.0 -1.0 2716
2718 0 272220.0 116619.0 355800.0 -1.0 2717
2719 0 272267.0 116602.0 355740.0 -1.0 2718
2720 0 272323.0 116648.0 355680.0 -1.0 2719
2721 0 272380.0 116598.0 355620.0 -1.0 2720
2722 0 272341.0 116636.0 355560.0 -1.0 2721
2723 0 272348.0 116606.0 355500.0 -1.0 2722
2724 0 272309.0 116630.0 355440.0 -1.0 2723
2725 0 272332.0 116553.0 355380.0 -1.0 2724
2726 0 272329.0 116555.0 355320.0 -1.0 2725
2727 0 272348.0 116560.0 355260.0 -1.0 2726
2728 0 272214.0 116570.0 355200.0 -1.0 2727
2729 0 272330.0 116617.0 355140.0 -1.0 2728
2730 0 272347.0 116532.0 355080.0 -1.0 2729
2731 0 272312.0 116531.0 355020.0 -1.0 2730
2732 0 272375.0 116535.0 354960.0 -1.0 2731
2733 0 272354.0 116577.0 354900.0 -1.0 2732
2734 0 272370.0 116583.0 354840.0 -1.0 2733
2735 0 272471.0 116612.0 354720.0 -1.0 2734
2736 0 272404.0 116723.0 354660.0 -1.0 2735
2737 0 272537.0 116611.0 354600.0 -1.0 2736
2738 0 272490.0 116630.0 354540.0 -1.0 2737
2739 0 272588.0 116653.0 354480.0 -1.0 2738
2740 0 272521.0 116623.0 354420.0 -1.0 2739
2741 0 272489.0 116762.0 354360.0 -1.0 2740
2742 0 272600.0 116690.0 354300.0 -1.0 2741
2743 0 272622.0 116646.0 354240.0 -1.0 2742
2744 0 272621.0 116674.0 354180.0 -1.0 2743
2745 0 272625.0 116683.0 354120.0 -1.0 2744
2746 0 272620.0 116734.0 354060.0 -1.0 2745
2747 0 272651.0 116710.0 354000.0 -1.0 2746
2748 0 272585.0 116737.0 353940.0 -1.0 2747
2749 0 272586.0 116707.0 353880.0 -1.0 2748
2750 0 272614.0 116685.0 353820.0 -1.0 2749
2751 0 272634.0 116716.0 353760.0 -1.0 2750
2752 0 272539.0 116704.0 353700.0 -1.0 2751
2753 0 272580.0 116736.0 353640.0 -1.0 2752
2754 0 272568.0 116739.0 353580.0 -1.0 2753
2755 0 272532.0 116798.0 353520.0 -1.0 2754
2756 0 272592.0 116808.0 353460.0 -1.0 2755
2757 0 272560.0 116830.0 353400.0 -1.0 2756
2758 0 272462.0 116804.0 353340.0 -1.0 2757
2759 0 272624.0 116812.0 353280.0 -1.0 2758
2760 0 272524.0 116838.0 353220.0 -1.0 2759
2761 0 272590.0 116745.0 353160.0 -1.0 2760
2762 0 272586.0 116791.0 353100.0 -1.0 2761
2763 0 272613.0 116784.0 353040.0 -1.0 2762
2764 0 272540.0 116830.0 352980.0 -1.0 2763
2765 0 272716.0 116804.0 352920.0 -1.0 2764
2766 0 272571.0 116829.0 352860.0 -1.0 2765
2767 0 272579.0 116793.0 352800.0 -1.0 2766
2768 0 272573.0 116820.0 352740.0 -1.0 2767
2769 0 272577.0 116786.0 352680.0 -1.0 2768
2770 0 272575.0 116826.0 352620.0 -1.0 2769
2771 0 272545.0 116809.0 352560.0 -1.0 2770
2772 0 272503.0 116810.0 352500.0 -1.0 2771
2773 0 272476.0 116823.0 352440.0 -1.0 2772
2774 0 272485.0 116778.0 352380.0 -1.0 2773
2775 0 272418.0 116758.0 352320.0 -1.0 2774
2776 0 272504.0 116798.0 352260.0 -1.0 2775
2777 0 272396.0 116824.0 352200.0 -1.0 2776
2778 0 272384.0 116838.0 352140.0 -1.0 2777
2779 0 272389.0 116928.0 352080.0 -1.0 2778
2780 0 272443.0 116842.0 352020.0 -1.0 2779
2781 0 272404.0 116850.0 351960.0 -1.0 2780
2782 0 272361.0 116885.0 351900.0 -1.0 2781
2783 0 272283.0 116888.0 351840.0 -1.0 2782
2784 0 272363.0 116905.0 351780.0 -1.0 2783
2785 0 272402.0 116935.0 351720.0 -1.0 2784
2786 0 272229.0 116891.0 351660.0 -1.0 2785
2787 0 272256.0 116895.0 351600.0 -1.0 2786
2788 0 272261.0 116882.0 351540.0 -1.0 2787
2789 0 272220.0 116927.0 351480.0 -1.0 2788
2790 0 272232.0 117011.0 351420.0 -1.0 2789
2791 0 272102.0 117012.0 351360.0 -1.0 2790
2792 0 272058.0 117011.0 351300.0 -1.0 2791
2793 0 272032.0 116970.0 351240.0 -1.0 2792
2794 0 272025.0 116945.0 351180.0 -1.0 2793
2795 0 271921.0 117006.0 351120.0 -1.0 2794
2796 0 271958.0 117042.0 351060.0 -1.0 2795
2797 0 271959.0 116996.0 351000.0 -1.0 2796
2798 0 271911.0 117018.0 350940.0 -1.0 2797
2799 0 271918.0 116987.0 350880.0 -1.0 2798
2800 0 271841.0 117008.0 350820.0 -1.0 2799
2801 0 271848.0 117042.0 350760.0 -1.0 2800
2802 0 271790.0 117058.0 350700.0 -1.0 2801
2803 0 271827.0 117060.0 350640.0 -1.0 2802
2804 0 271712.0 117123.0 350580.0 -1.0 2803
2805 0 271775.0 117041.0 350520.0 -1.0 2804
2806 0 271706.0 117108.0 350460.0 -1.0 2805
2807 0 271740.0 117067.0 350400.0 -1.0 2806
2808 0 271792.0 117063.0 350340.0 -1.0 2807
2809 0 271802.0 117084.0 350280.0 -1.0 2808
2810 0 271645.0 117069.0 350220.0 -1.0 2809
2811 0 271641.0 117123.0 350160.0 -1.0 2810
2812 0 271686.0 117038.0 350100.0 -1.0 2811
2813 0 271628.0 117088.0 350040.0 -1.0 2812
2814 0 271631.0 117103.0 349920.0 -1.0 2813
2815 0 271544.0 117119.0 349860.0 -1.0 2814
2816 0 271586.0 117147.0 349800.0 -1.0 2815
2817 0 271496.0 117174.0 349740.0 -1.0 2816
2818 0 271485.0 117157.0 349680.0 -1.0 2817
2819 0 271567.0 117165.0 349620.0 -1.0 2818
2820 0 271488.0 117133.0 349560.0 -1.0 2819
2821 0 271556.0 117076.0 349500.0 -1.0 2820
2822 0 271599.0 117032.0 349440.0 -1.0 2821
2823 0 271541.0 117033.0 349380.0 -1.0 2822
2824 0 271518.0 117060.0 349320.0 -1.0 2823
2825 0 271549.0 117068.0 349260.0 -1.0 2824
2826 0 271527.0 117098.0 349200.0 -1.0 2825
2827 0 271510.0 117063.0 349140.0 -1.0 2826
2828 0 271511.0 117044.0 349080.0 -1.0 2827
2829 0 271552.0 117076.0 349020.0 -1.0 2828
2830 0 271479.0 117101.0 348960.0 -1.0 2829
2831 0 271537.0 117122.0 348900.0 -1.0 2830
2832 0 271539.0 117138.0 348840.0 -1.0 2831
2833 0 271534.0 117151.0 348780.0 -1.0 2832
2834 0 271482.0 117170.0 348720.0 -1.0 2833
2835 0 271463.0 117187.0 348660.0 -1.0 2834
2836 0 271443.0 117165.0 348600.0 -1.0 2835
2837 0 271448.0 117117.0 348480.0 -1.0 2836
2838 0 271479.0 117043.0 348420.0 -1.0 2837
2839 0 271489.0 117018.0 348360.0 -1.0 2838
2840 0 271484.0 117000.0 348300.0 -1.0 2839
2841 0 271415.0 116978.0 348240.0 -1.0 2840
2842 0 271416.0 117020.0 348180.0 -1.0 2841
2843 0 271352.0 116989.0 348120.0 -1.0 2842
2844 0 271355.0 116966.0 348060.0 -1.0 2843
2845 0 271349.0 117063.0 348000.0 -1.0 2844
2846 0 271363.0 116991.0 347940.0 -1.0 2845
2847 0 271356.0 116912.0 347880.0 -1.0 2846
2848 0 271351.0 116906.0 347820.0 -1.0 2847
2849 0 271310.0 116936.0 347760.0 -1.0 2848
2850 0 271337.0 116949.0 347700.0 -1.0 2849
2851 0 271226.0 116896.0 347640.0 -1.0 2850
2852 0 271307.0 116930.0 347580.0 -1.0 2851
2853 0 271325.0 116967.0 347520.0 -1.0 2852
2854 0 271256.0 116874.0 347460.0 -1.0 2853
2855 0 271294.0 116925.0 347400.0 -1.0 2854
2856 0 271263.0 116919.0 347340.0 -1.0 2855
2857 0 271272.0 116850.0 347280.0 -1.0 2856
2858 0 271303.0 116868.0 347220.0 -1.0 2857
2859 0 271281.0 116884.0 347160.0 -1.0 2858
2860 0 271266.0 116945.0 347100.0 -1.0 2859
2861 0 271243.0 116946.0 347040.0 -1.0 2860
2862 0 271224.0 116894.0 346980.0 -1.0 2861
2863 0 271188.0 116853.0 346920.0 -1.0 2862
2864 0 271211.0 116873.0 346860.0 -1.0 2863
2865 0 271185.0 116898.0 346800.0 -1.0 2864
2866 0 271161.0 116851.0 346740.0 -1.0 2865
2867 0 271190.0 116985.0 346680.0 -1.0 2866
2868 0 271060.0 116807.0 346620.0 -1.0 2867
2869 0 271144.0 116804.0 346500.0 -1.0 2868
2870 0 271120.0 116885.0 346440.0 -1.0 2869
2871 0 271064.0 116846.0 346380.0 -1.0 2870
2872 0 271101.0 116859.0 346320.0 -1.0 2871
2873 0 271096.0 116919.0 346260.0 -1.0 2872
2874 0 271165.0 116908.0 346200.0 -1.0 2873
2875 0 271118.0 116941.0 346140.0 -1.0 2874
2876 0 271042.0 116941.0 346080.0 -1.0 2875
2877 0 271085.0 116930.0 346020.0 -1.0 2876
2878 0 271045.0 116877.0 345960.0 -1.0 2877
2879 0 271037.0 116904.0 345900.0 -1.0 2878
2880 0 271047.0 116950.0 345840.0 -1.0 2879
2881 0 270992.0 116940.0 345780.0 -1.0 2880
2882 0 271031.0 116931.0 345720.0 -1.0 2881
2883 0 270937.0 116991.0 345660.0 -1.0 2882
2884 0 271052.0 116954.0 345600.0 -1.0 2883
2885 0 270986.0 116884.0 345540.0 -1.0 2884
2886 0 270990.0 116943.0 345480.0 -1.0 2885
2887 0 270974.0 116878.0 345420.0 -1.0 2886
2888 0 270982.0 116929.0 345360.0 -1.0 2887
2889 0 270946.0 116892.0 345300.0 -1.0 2888
2890 0 271003.0 116902.0 345240.0 -1.0 2889
2891 0 271007.0 116921.0 345180.0 -1.0 2890
2892 0 270937.0 116980.0 345120.0 -1.0 2891
2893 0 270898.0 116949.0 345060.0 -1.0 2892
2894 0 270999.0 116988.0 345000.0 -1.0 2893
2895 0 270943.0 117030.0 344940.0 -1.0 2894
2896 0 271008.0 117047.0 344880.0 -1.0 2895
2897 0 270915.0 116947.0 344820.0 -1.0 2896
2898 0 270917.0 116964.0 344700.0 -1.0 2897
2899 0 270934.0 116976.0 344640.0 -1.0 2898
2900 0 270831.0 117003.0 344580.0 -1.0 2899
2901 0 270977.0 117063.0 344520.0 -1.0 2900
2902 0 270990.0 116999.0 344460.0 -1.0 2901
2903 0 270960.0 116961.0 344400.0 -1.0 2902
2904 0 270937.0 116978.0 344340.0 -1.0 2903
2905 0 270924.0 116946.0 344280.0 -1.0 2904
2906 0 270911.0 116961.0 344220.0 -1.0 2905
2907 0 271147.0 116945.0 344160.0 -1.0 2906
2908 0 270970.0 116989.0 344100.0 -1.0 2907
2909 0 270935.0 116899.0 344040.0 -1.0 2908
2910 0 270978.0 116930.0 343920.0 -1.0 2909
2911 0 270968.0 116972.0 343860.0 -1.0 2910
2912 0 271031.0 116982.0 343800.0 -1.0 2911
2913 0 271045.0 116980.0 343740.0 -1.0 2912
2914 0 271001.0 116887.0 343680.0 -1.0 2913
2915 0 271022.0 116918.0 343620.0 -1.0 2914
2916 0 271049.0 116895.0 343560.0 -1.0 2915
2917 0 271061.0 116948.0 343440.0 -1.0 2916
2918 0 271050.0 116994.0 343380.0 -1.0 2917
2919 0 271063.0 117012.0 343320.0 -1.0 2918
2920 0 271075.0 116999.0 343260.0 -1.0 2919
2921 0 271101.0 116987.0 343200.0 -1.0 2920
2922 0 271145.0 117011.0 343080.0 -1.0 2921
2923 0 271083.0 117010.0 343020.0 -1.0 2922
2924 0 271174.0 116897.0 342900.0 -1.0 2923
2925 0 271198.0 116927.0 342840.0 -1.0 2924
2926 0 271238.0 116970.0 342780.0 -1.0 2925
2927 0 271189.0 116965.0 342720.0 -1.0 2926
2928 0 271287.0 116932.0 342660.0 -1.0 2927
2929 0 271273.0 116849.0 342600.0 -1.0 2928
2930 0 271239.0 116787.0 342540.0 -1.0 2929
2931 0 271324.0 116799.0 342480.0 -1.0 2930
2932 0 271268.0 116723.0 342420.0 -1.0 2931
2933 0 271378.0 116790.0 342360.0 -1.0 2932
2934 0 271402.0 116698.0 342300.0 -1.0 2933
2935 0 271388.0 116656.0 342240.0 -1.0 2934
2936 0 271422.0 116614.0 342180.0 -1.0 2935
2937 0 271366.0 116655.0 342120.0 -1.0 2936
2938 0 271396.0 116601.0 342060.0 -1.0 2937
2939 0 271416.0 116571.0 342000.0 -1.0 2938
2940 0 271542.0 116601.0 341880.0 -1.0 2939
2941 0 271562.0 116602.0 341820.0 -1.0 2940
2942 0 271555.0 116589.0 341760.0 -1.0 2941
2943 0 271511.0 116546.0 341700.0 -1.0 2942
2944 0 271586.0 116540.0 341640.0 -1.0 2943
2945 0 271537.0 116528.0 341580.0 -1.0 2944
2946 0 271579.0 116505.0 341520.0 -1.0 2945
2947 0 271566.0 116554.0 341460.0 -1.0 2946
2948 0 271667.0 116524.0 341400.0 -1.0 2947
2949 0 271565.0 116504.0 341340.0 -1.0 2948
2950 0 271565.0 116446.0 341280.0 -1.0 2949
2951 0 271549.0 116409.0 341220.0 -1.0 2950
2952 0 271532.0 116454.0 341160.0 -1.0 2951
2953 0 271602.0 116420.0 341100.0 -1.0 2952
2954 0 271591.0 116370.0 341040.0 -1.0 2953
2955 0 271639.0 116399.0 340980.0 -1.0 2954
2956 0 271607.0 116426.0 340920.0 -1.0 2955
2957 0 271605.0 116405.0 340860.0 -1.0 2956
2958 0 271549.0 116358.0 340800.0 -1.0 2957
2959 0 271660.0 116421.0 340740.0 -1.0 2958
2960 0 271691.0 116327.0 340680.0 -1.0 2959
2961 0 271740.0 116313.0 340560.0 -1.0 2960
2962 0 271660.0 116276.0 340500.0 -1.0 2961
2963 0 271723.0 116296.0 340440.0 -1.0 2962
2964 0 271750.0 116270.0 340380.0 -1.0 2963
2965 0 271765.0 116215.0 340320.0 -1.0 2964
2966 0 271776.0 116188.0 340260.0 -1.0 2965
2967 0 271822.0 116211.0 340200.0 -1.0 2966
2968 0 271806.0 116058.0 340140.0 -1.0 2967
2969 0 271790.0 116106.0 340080.0 -1.0 2968
2970 0 271770.0 116037.0 340020.0 -1.0 2969
2971 0 271770.0 116073.0 339960.0 -1.0 2970
2972 0 271759.0 116048.0 339900.0 -1.0 2971
2973 0 271880.0 116094.0 339840.0 -1.0 2972
2974 0 271840.0 116016.0 339780.0 -1.0 2973
2975 0 271845.0 116093.0 339720.0 -1.0 2974
2976 0 271900.0 116023.0 339660.0 -1.0 2975
2977 0 271972.0 116080.0 339600.0 -1.0 2976
2978 0 271994.0 116075.0 339540.0 -1.0 2977
2979 0 271977.0 116111.0 339480.0 -1.0 2978
2980 0 272036.0 116101.0 339420.0 -1.0 2979
2981 0 272061.0 116090.0 339360.0 -1.0 2980
2982 0 272047.0 116121.0 339300.0 -1.0 2981
2983 0 272090.0 116037.0 339240.0 -1.0 2982
2984 0 272146.0 116107.0 339180.0 -1.0 2983
2985 0 272176.0 116103.0 339120.0 -1.0 2984
2986 0 272132.0 116107.0 339060.0 -1.0 2985
2987 0 272212.0 116067.0 339000.0 -1.0 2986
2988 0 272264.0 116062.0 338940.0 -1.0 2987
2989 0 272278.0 116031.0 338880.0 -1.0 2988
2990 0 272261.0 116085.0 338820.0 -1.0 2989
2991 0 272155.0 116103.0 338760.0 -1.0 2990
2992 0 272178.0 116064.0 338700.0 -1.0 2991
2993 0 272216.0 116045.0 338640.0 -1.0 2992
2994 0 272189.0 116098.0 338580.0 -1.0 2993
2995 0 272168.0 116086.0 338520.0 -1.0 2994
2996 0 272164.0 116101.0 338460.0 -1.0 2995
2997 0 272118.0 116132.0 338400.0 -1.0 2996
2998 0 272149.0 116101.0 338340.0 -1.0 2997
2999 0 272192.0 116065.0 338280.0 -1.0 2998
3000 0 272216.0 116064.0 338220.0 -1.0 2999
3001 0 272212.0 116131.0 338100.0 -1.0 3000
3002 0 272279.0 116160.0 338040.0 -1.0 3001
3003 0 272230.0 116112.0 337980.0 -1.0 3002
3004 0 272327.0 116168.0 337920.0 -1.0 3003
3005 0 272435.0 116173.0 337800.0 -1.0 3004
3006 0 272424.0 116133.0 337740.0 -1.0 3005
3007 0 272414.0 116170.0 337680.0 -1.0 3006
3008 0 272457.0 116163.0 337620.0 -1.0 3007
3009 0 272452.0 116106.0 337560.0 -1.0 3008
3010 0 272505.0 116151.0 337500.0 -1.0 3009
3011 0 272515.0 116158.0 337440.0 -1.0 3010
3012 0 272523.0 116103.0 337380.0 -1.0 3011
3013 0 272419.0 116115.0 337320.0 -1.0 3012
3014 0 272573.0 116060.0 337260.0 -1.0 3013
3015 0 272667.0 116026.0 337200.0 -1.0 3014
3016 0 272627.0 115973.0 337140.0 -1.0 3015
3017 0 272715.0 115958.0 337080.0 -1.0 3016
3018 0 272688.0 115994.0 337020.0 -1.0 3017
3019 0 272709.0 115930.0 336960.0 -1.0 3018
3020 0 272806.0 115943.0 336900.0 -1.0 3019
3021 0 272786.0 115895.0 336840.0 -1.0 3020
3022 0 272793.0 115888.0 336780.0 -1.0 3021
3023 0 272777.0 115886.0 336720.0 -1.0 3022
3024 0 272765.0 115882.0 336660.0 -1.0 3023
3025 0 272829.0 115878.0 336600.0 -1.0 3024
3026 0 272799.0 115873.0 336540.0 -1.0 3025
3027 0 272853.0 115829.0 336480.0 -1.0 3026
3028 0 272794.0 115802.0 336420.0 -1.0 3027
3029 0 272886.0 115897.0 336360.0 -1.0 3028
3030 0 272871.0 115831.0 336300.0 -1.0 3029
3031 0 272802.0 115967.0 336240.0 -1.0 3030
3032 0 272804.0 115941.0 336180.0 -1.0 3031
3033 0 272880.0 115951.0 336120.0 -1.0 3032
3034 0 272889.0 115947.0 336060.0 -1.0 3033
3035 0 272924.0 115927.0 336000.0 -1.0 3034
3036 0 272924.0 115890.0 335940.0 -1.0 3035
3037 0 272828.0 115872.0 335880.0 -1.0 3036
3038 0 272997.0 115945.0 335820.0 -1.0 3037
3039 0 272984.0 115866.0 335700.0 -1.0 3038
3040 0 272903.0 115845.0 335640.0 -1.0 3039
3041 0 272912.0 115874.0 335580.0 -1.0 3040
3042 0 272853.0 115842.0 335520.0 -1.0 3041
3043 0 272988.0 115875.0 335460.0 -1.0 3042
3044 0 272925.0 115830.0 335400.0 -1.0 3043
3045 0 272887.0 115848.0 335340.0 -1.0 3044
3046 0 272950.0 115923.0 335280.0 -1.0 3045
3047 0 272918.0 115842.0 335220.0 -1.0 3046
3048 0 273017.0 115810.0 335160.0 -1.0 3047
3049 0 272954.0 115746.0 335100.0 -1.0 3048
3050 0 272972.0 115773.0 335040.0 -1.0 3049
3051 0 273021.0 115812.0 334980.0 -1.0 3050
3052 0 272973.0 115784.0 334920.0 -1.0 3051
3053 0 273017.0 115808.0 334860.0 -1.0 3052
3054 0 273018.0 115856.0 334800.0 -1.0 3053
3055 0 273056.0 115857.0 334740.0 -1.0 3054
3056 0 273054.0 115838.0 334680.0 -1.0 3055
3057 0 273077.0 115905.0 334620.0 -1.0 3056
3058 0 273048.0 115866.0 334560.0 -1.0 3057
3059 0 273023.0 115859.0 334500.0 -1.0 3058
3060 0 273124.0 115873.0 334440.0 -1.0 3059
3061 0 273115.0 115863.0 334320.0 -1.0 3060
3062 0 273152.0 115821.0 334200.0 -1.0 3061
3063 0 273014.0 115887.0 334140.0 -1.0 3062
3064 0 273053.0 115873.0 334080.0 -1.0 3063
3065 0 273002.0 115903.0 334020.0 -1.0 3064
3066 0 273018.0 115931.0 333960.0 -1.0 3065
3067 0 273015.0 115910.0 333900.0 -1.0 3066
3068 0 272985.0 115892.0 333840.0 -1.0 3067
3069 0 272963.0 115939.0 333780.0 -1.0 3068
3070 0 272988.0 115922.0 333720.0 -1.0 3069
3071 0 273030.0 115907.0 333660.0 -1.0 3070
3072 0 273037.0 115876.0 333600.0 -1.0 3071
3073 0 273037.0 115850.0 333540.0 -1.0 3072
3074 0 273039.0 115831.0 333480.0 -1.0 3073
3075 0 273063.0 115909.0 333420.0 -1.0 3074
3076 0 272962.0 115863.0 333360.0 -1.0 3075
3077 0 273012.0 115924.0 333300.0 -1.0 3076
3078 0 272843.0 115971.0 333240.0 -1.0 3077
3079 0 273062.0 115934.0 333180.0 -1.0 3078
3080 0 273127.0 115991.0 333060.0 -1.0 3079
3081 0 273106.0 115989.0 332940.0 -1.0 3080
3082 0 273067.0 115980.0 332820.0 -1.0 3081
3083 0 273124.0 115986.0 332760.0 -1.0 3082
3084 0 273079.0 115986.0 332700.0 -1.0 3083
3085 0 273140.0 115967.0 332640.0 -1.0 3084
3086 0 273055.0 115991.0 332580.0 -1.0 3085
3087 0 273162.0 115974.0 332520.0 -1.0 3086
3088 0 273089.0 116080.0 332460.0 -1.0 3087
3089 0 273197.0 116039.0 332400.0 -1.0 3088
3090 0 273083.0 116090.0 332340.0 -1.0 3089
3091 0 273158.0 116099.0 332280.0 -1.0 3090
3092 0 272987.0 116119.0 332220.0 -1.0 3091
3093 0 272948.0 116171.0 332160.0 -1.0 3092
3094 0 273006.0 116123.0 332100.0 -1.0 3093
3095 0 272959.0 116242.0 332040.0 -1.0 3094
3096 0 273108.0 116010.0 331980.0 -1.0 3095
3097 0 273137.0 116031.0 331920.0 -1.0 3096
3098 0 273187.0 116188.0 331860.0 -1.0 3097
3099 0 273180.0 116120.0 331800.0 -1.0 3098
3100 0 273167.0 116042.0 331740.0 -1.0 3099
3101 0 273291.0 116114.0 331680.0 -1.0 3100
3102 0 273278.0 116099.0 331560.0 -1.0 3101
3103 0 273289.0 116107.0 331500.0 -1.0 3102
3104 0 273301.0 116120.0 331440.0 -1.0 3103
3105 0 273325.0 116154.0 331320.0 -1.0 3104
3106 0 273347.0 116092.0 331260.0 -1.0 3105
3107 0 273311.0 116214.0 331200.0 -1.0 3106
3108 0 273388.0 116164.0 331140.0 -1.0 3107
3109 0 273250.0 115993.0 331080.0 -1.0 3108
3110 0 273394.0 116188.0 331020.0 -1.0 3109
3111 0 273418.0 116156.0 330960.0 -1.0 3110
3112 0 273388.0 116180.0 330900.0 -1.0 3111
3113 0 273418.0 116211.0 330840.0 -1.0 3112
3114 0 273398.0 116152.0 330780.0 -1.0 3113
3115 0 273407.0 116189.0 330720.0 -1.0 3114
3116 0 273430.0 116231.0 330660.0 -1.0 3115
3117 0 273474.0 116192.0 330600.0 -1.0 3116
3118 0 273348.0 116124.0 330540.0 -1.0 3117
3119 0 273449.0 116178.0 330480.0 -1.0 3118
3120 0 273387.0 116148.0 330420.0 -1.0 3119
3121 0 273467.0 116185.0 330360.0 -1.0 3120
3122 0 273407.0 116208.0 330300.0 -1.0 3121
3123 0 273402.0 116124.0 330240.0 -1.0 3122
3124 0 273426.0 116208.0 330180.0 -1.0 3123
3125 0 273536.0 116205.0 330120.0 -1.0 3124
3126 0 273424.0 116185.0 330060.0 -1.0 3125
3127 0 273492.0 116205.0 330000.0 -1.0 3126
3128 0 273499.0 116290.0 329940.0 -1.0 3127
3129 0 273568.0 116229.0 329880.0 -1.0 3128
3130 0 273596.0 116229.0 329820.0 -1.0 3129
3131 0 273646.0 116207.0 329760.0 -1.0 3130
3132 0 273573.0 116263.0 329700.0 -1.0 3131
3133 0 273591.0 116268.0 329640.0 -1.0 3132
3134 0 273582.0 116248.0 329580.0 -1.0 3133
3135 0 273665.0 116322.0 329520.0 -1.0 3134
3136 0 273653.0 116329.0 329460.0 -1.0 3135
3137 0 273582.0 116383.0 329400.0 -1.0 3136
3138 0 273631.0 116427.0 329340.0 -1.0 3137
3139 0 273578.0 116374.0 329280.0 -1.0 3138
3140 0 273431.0 116447.0 329220.0 -1.0 3139
3141 0 273637.0 116406.0 329160.0 -1.0 3140
3142 0 273655.0 116418.0 329100.0 -1.0 3141
3143 0 273611.0 116438.0 329040.0 -1.0 3142
3144 0 273609.0 116407.0 328980.0 -1.0 3143
3145 0 273645.0 116434.0 328920.0 -1.0 3144
3146 0 273600.0 116478.0 328860.0 -1.0 3145
3147 0 273728.0 116476.0 328800.0 -1.0 3146
3148 0 273640.0 116541.0 328740.0 -1.0 3147
3149 0 273698.0 116555.0 328680.0 -1.0 3148
3150 0 273660.0 116595.0 328620.0 -1.0 3149
3151 0 273593.0 116615.0 328560.0 -1.0 3150
3152 0 273709.0 116717.0 328500.0 -1.0 3151
3153 0 273680.0 116659.0 328440.0 -1.0 3152
3154 0 273700.0 116643.0 328380.0 -1.0 3153
3155 0 273705.0 116567.0 328320.0 -1.0 3154
3156 0 273739.0 116599.0 328260.0 -1.0 3155
3157 0 273738.0 116521.0 328200.0 -1.0 3156
3158 0 273753.0 116639.0 328140.0 -1.0 3157
3159 0 273788.0 116630.0 328020.0 -1.0 3158
3160 0 273767.0 116654.0 327960.0 -1.0 3159
3161 0 273733.0 116625.0 327900.0 -1.0 3160
3162 0 273738.0 116627.0 327840.0 -1.0 3161
3163 0 273767.0 116641.0 327780.0 -1.0 3162
3164 0 273763.0 116634.0 327720.0 -1.0 3163
3165 0 273806.0 116704.0 327660.0 -1.0 3164
3166 0 273755.0 116656.0 327600.0 -1.0 3165
3167 0 273830.0 116739.0 327540.0 -1.0 3166
3168 0 273803.0 116671.0 327480.0 -1.0 3167
3169 0 273851.0 116659.0 327420.0 -1.0 3168
3170 0 273882.0 116647.0 327360.0 -1.0 3169
3171 0 273880.0 116594.0 327300.0 -1.0 3170
3172 0 273892.0 116695.0 327240.0 -1.0 3171
3173 0 273873.0 116675.0 327180.0 -1.0 3172
3174 0 273979.0 116683.0 327120.0 -1.0 3173
3175 0 273948.0 116705.0 327060.0 -1.0 3174
3176 0 273976.0 116721.0 327000.0 -1.0 3175
3177 0 273938.0 116641.0 326940.0 -1.0 3176
3178 0 274031.0 116680.0 326880.0 -1.0 3177
3179 0 274017.0 116716.0 326820.0 -1.0 3178
3180 0 274007.0 116742.0 326760.0 -1.0 3179
3181 0 273960.0 116659.0 326700.0 -1.0 3180
3182 0 274005.0 116723.0 326640.0 -1.0 3181
3183 0 273955.0 116709.0 326580.0 -1.0 3182
3184 0 273987.0 116657.0 326520.0 -1.0 3183
3185 0 273890.0 116632.0 326460.0 -1.0 3184
3186 0 273930.0 116663.0 326400.0 -1.0 3185
3187 0 273980.0 116676.0 326340.0 -1.0 3186
3188 0 274066.0 116676.0 326280.0 -1.0 3187
3189 0 274055.0 116575.0 326220.0 -1.0 3188
3190 0 274093.0 116613.0 326160.0 -1.0 3189
3191 0 274046.0 116515.0 326100.0 -1.0 3190
3192 0 274076.0 116565.0 326040.0 -1.0 3191
3193 0 273967.0 116536.0 325980.0 -1.0 3192
3194 0 274016.0 116582.0 325920.0 -1.0 3193
3195 0 274053.0 116535.0 325860.0 -1.0 3194
3196 0 274041.0 116568.0 325800.0 -1.0 3195
3197 0 273932.0 116536.0 325740.0 -1.0 3196
3198 0 273969.0 116613.0 325680.0 -1.0 3197
3199 0 274074.0 116646.0 325620.0 -1.0 3198
3200 0 274082.0 116648.0 325560.0 -1.0 3199
3201 0 274068.0 116664.0 325500.0 -1.0 3200
3202 0 274168.0 116657.0 325440.0 -1.0 3201
3203 0 274170.0 116681.0 325380.0 -1.0 3202
3204 0 274179.0 116731.0 325320.0 -1.0 3203
3205 0 274239.0 116724.0 325260.0 -1.0 3204
3206 0 274294.0 116653.0 325200.0 -1.0 3205
3207 0 274253.0 116736.0 325140.0 -1.0 3206
3208 0 274306.0 116733.0 325080.0 -1.0 3207
3209 0 274301.0 116745.0 325020.0 -1.0 3208
3210 0 274321.0 116784.0 324960.0 -1.0 3209
3211 0 274329.0 116770.0 324900.0 -1.0 3210
3212 0 274317.0 116816.0 324840.0 -1.0 3211
3213 0 274360.0 116788.0 324780.0 -1.0 3212
3214 0 274369.0 116807.0 324660.0 -1.0 3213
3215 0 274390.0 116812.0 324540.0 -1.0 3214
3216 0 274448.0 116860.0 324480.0 -1.0 3215
3217 0 274458.0 116839.0 324420.0 -1.0 3216
3218 0 274395.0 116861.0 324360.0 -1.0 3217
3219 0 274401.0 116816.0 324300.0 -1.0 3218
3220 0 274379.0 116835.0 324240.0 -1.0 3219
3221 0 274397.0 116850.0 324180.0 -1.0 3220
3222 0 274359.0 116809.0 324120.0 -1.0 3221
3223 0 274407.0 116892.0 324060.0 -1.0 3222
3224 0 274422.0 116832.0 324000.0 -1.0 3223
3225 0 274476.0 116856.0 323940.0 -1.0 3224
3226 0 274501.0 116800.0 323880.0 -1.0 3225
3227 0 274442.0 116879.0 323820.0 -1.0 3226
3228 0 274503.0 116838.0 323760.0 -1.0 3227
3229 0 274422.0 116914.0 323700.0 -1.0 3228
3230 0 274551.0 116991.0 323580.0 -1.0 3229
3231 0 274547.0 117024.0 323460.0 -1.0 3230
3232 0 274516.0 116937.0 323400.0 -1.0 3231
3233 0 274513.0 117095.0 323340.0 -1.0 3232
3234 0 274543.0 117046.0 323220.0 -1.0 3233
3235 0 274525.0 117060.0 323100.0 -1.0 3234
3236 0 274453.0 116909.0 322980.0 -1.0 3235
3237 0 274598.0 117027.0 322920.0 -1.0 3236
3238 0 274670.0 117027.0 322800.0 -1.0 3237
3239 0 274622.0 116944.0 322740.0 -1.0 3238
3240 0 274636.0 116939.0 322680.0 -1.0 3239
3241 0 274715.0 116953.0 322560.0 -1.0 3240
3242 0 274615.0 116902.0 322440.0 -1.0 3241
3243 0 274675.0 116768.0 322320.0 -1.0 3242
3244 0 274651.0 116745.0 322260.0 -1.0 3243
3245 0 274678.0 116865.0 322200.0 -1.0 3244
3246 0 274577.0 116722.0 322140.0 -1.0 3245
3247 0 274607.0 116687.0 322080.0 -1.0 3246
3248 0 274633.0 116641.0 322020.0 -1.0 3247
3249 0 274777.0 116712.0 321960.0 -1.0 3248
3250 0 274654.0 116525.0 321900.0 -1.0 3249
3251 0 274592.0 116580.0 321840.0 -1.0 3250
3252 0 274582.0 116617.0 321720.0 -1.0 3251
3253 0 274524.0 116511.0 321600.0 -1.0 3252
3254 0 274582.0 116525.0 321480.0 -1.0 3253
3255 0 274532.0 116518.0 321420.0 -1.0 3254
3256 0 274466.0 116452.0 321360.0 -1.0 3255
3257 0 274622.0 116460.0 321300.0 -1.0 3256
3258 0 274492.0 116434.0 321240.0 -1.0 3257
3259 0 274527.0 116498.0 321180.0 -1.0 3258
3260 0 274543.0 116457.0 321120.0 -1.0 3259
3261 0 274564.0 116486.0 321060.0 -1.0 3260
3262 0 274504.0 116460.0 321000.0 -1.0 3261
3263 0 274511.0 116390.0 320940.0 -1.0 3262
3264 0 274504.0 116419.0 320880.0 -1.0 3263
3265 0 274480.0 116350.0 320820.0 -1.0 3264
3266 0 274541.0 116367.0 320760.0 -1.0 3265
3267 0 274654.0 116419.0 320700.0 -1.0 3266
3268 0 274602.0 116432.0 320640.0 -1.0 3267
3269 0 274548.0 116368.0 320580.0 -1.0 3268
3270 0 274573.0 116381.0 320520.0 -1.0 3269
3271 0 274636.0 116390.0 320460.0 -1.0 3270
3272 0 274626.0 116425.0 320400.0 -1.0 3271
3273 0 274578.0 116449.0 320340.0 -1.0 3272
3274 0 274601.0 116427.0 320220.0 -1.0 3273
3275 0 274613.0 116465.0 320100.0 -1.0 3274
3276 0 274582.0 116430.0 319980.0 -1.0 3275
3277 0 274610.0 116483.0 319860.0 -1.0 3276
3278 0 274590.0 116456.0 319800.0 -1.0 3277
3279 0 274685.0 116513.0 319740.0 -1.0 3278
3280 0 274605.0 116474.0 319680.0 -1.0 3279
3281 0 274646.0 116496.0 319620.0 -1.0 3280
3282 0 274608.0 116420.0 319560.0 -1.0 3281
3283 0 274703.0 116436.0 319500.0 -1.0 3282
3284 0 274716.0 116410.0 319440.0 -1.0 3283
3285 0 274707.0 116322.0 319380.0 -1.0 3284
3286 0 274785.0 116430.0 319320.0 -1.0 3285
3287 0 274782.0 116438.0 319260.0 -1.0 3286
3288 0 274814.0 116391.0 319200.0 -1.0 3287
3289 0 274754.0 116405.0 319140.0 -1.0 3288
3290 0 274779.0 116310.0 319080.0 -1.0 3289
3291 0 274700.0 116248.0 319020.0 -1.0 3290
3292 0 274788.0 116329.0 318960.0 -1.0 3291
3293 0 274799.0 116356.0 318900.0 -1.0 3292
3294 0 274795.0 116289.0 318840.0 -1.0 3293
3295 0 274750.0 116280.0 318780.0 -1.0 3294
3296 0 274792.0 116290.0 318660.0 -1.0 3295
3297 0 274795.0 116331.0 318600.0 -1.0 3296
3298 0 274739.0 116304.0 318540.0 -1.0 3297
3299 0 274718.0 116327.0 318480.0 -1.0 3298
3300 0 274648.0 116192.0 318420.0 -1.0 3299
3301 0 274715.0 116214.0 318360.0 -1.0 3300
3302 0 274757.0 116191.0 318300.0 -1.0 3301
3303 0 274613.0 116154.0 318240.0 -1.0 3302
3304 0 274697.0 116169.0 318180.0 -1.0 3303
3305 0 274632.0 116182.0 318120.0 -1.0 3304
3306 0 274674.0 116180.0 318060.0 -1.0 3305
3307 0 274616.0 116098.0 318000.0 -1.0 3306
3308 0 274692.0 116186.0 317940.0 -1.0 3307
3309 0 274661.0 116143.0 317880.0 -1.0 3308
3310 0 274645.0 116145.0 317820.0 -1.0 3309
3311 0 274692.0 116186.0 317700.0 -1.0 3310
3312 0 274699.0 116146.0 317580.0 -1.0 3311
3313 0 274612.0 116075.0 317460.0 -1.0 3312
3314 0 274604.0 116016.0 317400.0 -1.0 3313
3315 0 274595.0 116018.0 317340.0 -1.0 3314
3316 0 274525.0 115962.0 317280.0 -1.0 3315
3317 0 274516.0 115954.0 317220.0 -1.0 3316
3318 0 274512.0 115983.0 317160.0 -1.0 3317
3319 0 274578.0 115975.0 317100.0 -1.0 3318
3320 0 274544.0 116037.0 317040.0 -1.0 3319
3321 0 274515.0 115975.0 316980.0 -1.0 3320
3322 0 274398.0 115921.0 316920.0 -1.0 3321
3323 0 274482.0 115974.0 316860.0 -1.0 3322
3324 0 274401.0 115963.0 316800.0 -1.0 3323
3325 0 274428.0 115913.0 316740.0 -1.0 3324
3326 0 274369.0 115931.0 316680.0 -1.0 3325
3327 0 274496.0 115965.0 316620.0 -1.0 3326
3328 0 274444.0 115976.0 316560.0 -1.0 3327
3329 0 274402.0 115998.0 316500.0 -1.0 3328
3330 0 274342.0 115927.0 316440.0 -1.0 3329
3331 0 274405.0 115968.0 316380.0 -1.0 3330
3332 0 274343.0 115974.0 316320.0 -1.0 3331
3333 0 274391.0 116022.0 316260.0 -1.0 3332
3334 0 274406.0 115949.0 316200.0 -1.0 3333
3335 0 274442.0 115896.0 316140.0 -1.0 3334
3336 0 274379.0 115875.0 316080.0 -1.0 3335
3337 0 274325.0 115922.0 316020.0 -1.0 3336
3338 0 274390.0 115886.0 315960.0 -1.0 3337
3339 0 274429.0 115871.0 315900.0 -1.0 3338
3340 0 274454.0 115904.0 315840.0 -1.0 3339
3341 0 274393.0 115801.0 315780.0 -1.0 3340
3342 0 274389.0 115734.0 315720.0 -1.0 3341
3343 0 274323.0 115746.0 315660.0 -1.0 3342
3344 0 274402.0 115844.0 315540.0 -1.0 3343
3345 0 274367.0 115819.0 315480.0 -1.0 3344
3346 0 274480.0 115900.0 315420.0 -1.0 3345
3347 0 274453.0 115904.0 315360.0 -1.0 3346
3348 0 274393.0 115887.0 315300.0 -1.0 3347
3349 0 274374.0 115905.0 315240.0 -1.0 3348
3350 0 274512.0 115949.0 315180.0 -1.0 3349
3351 0 274436.0 115950.0 315120.0 -1.0 3350
3352 0 274492.0 115921.0 315060.0 -1.0 3351
3353 0 274442.0 115917.0 315000.0 -1.0 3352
3354 0 274495.0 115931.0 314940.0 -1.0 3353
3355 0 274437.0 115916.0 314880.0 -1.0 3354
3356 0 274396.0 115865.0 314820.0 -1.0 3355
3357 0 274378.0 115923.0 314760.0 -1.0 3356
3358 0 274330.0 115851.0 314700.0 -1.0 3357
3359 0 274321.0 115911.0 314640.0 -1.0 3358
3360 0 274301.0 115865.0 314580.0 -1.0 3359
3361 0 274322.0 115908.0 314520.0 -1.0 3360
3362 0 274253.0 115859.0 314460.0 -1.0 3361
3363 0 274243.0 115819.0 314400.0 -1.0 3362
3364 0 274282.0 115864.0 314340.0 -1.0 3363
3365 0 274259.0 115800.0 314280.0 -1.0 3364
3366 0 274314.0 115888.0 314220.0 -1.0 3365
3367 0 274215.0 115863.0 314160.0 -1.0 3366
3368 0 274284.0 115910.0 314100.0 -1.0 3367
3369 0 274200.0 115902.0 314040.0 -1.0 3368
3370 0 274247.0 115923.0 313980.0 -1.0 3369
3371 0 274235.0 115954.0 313920.0 -1.0 3370
3372 0 274139.0 115931.0 313860.0 -1.0 3371
3373 0 274121.0 115917.0 313800.0 -1.0 3372
3374 0 274021.0 115988.0 313740.0 -1.0 3373
3375 0 274211.0 115935.0 313680.0 -1.0 3374
3376 0 274059.0 115988.0 313620.0 -1.0 3375
3377 0 274139.0 116018.0 313560.0 -1.0 3376
3378 0 274046.0 116097.0 313500.0 -1.0 3377
3379 0 274092.0 116112.0 313440.0 -1.0 3378
3380 0 274098.0 116115.0 313380.0 -1.0 3379
3381 0 274011.0 116147.0 313320.0 -1.0 3380
3382 0 274055.0 115984.0 313260.0 -1.0 3381
3383 0 273996.0 116163.0 313200.0 -1.0 3382
3384 0 274048.0 116124.0 313140.0 -1.0 3383
3385 0 274032.0 116178.0 313080.0 -1.0 3384
3386 0 274010.0 116261.0 313020.0 -1.0 3385
3387 0 274065.0 116208.0 312960.0 -1.0 3386
3388 0 273987.0 116199.0 312900.0 -1.0 3387
3389 0 273978.0 116149.0 312840.0 -1.0 3388
3390 0 273953.0 116242.0 312780.0 -1.0 3389
3391 0 273987.0 116258.0 312720.0 -1.0 3390
3392 0 273853.0 116279.0 312660.0 -1.0 3391
3393 0 273830.0 116258.0 312540.0 -1.0 3392
3394 0 273885.0 116272.0 312480.0 -1.0 3393
3395 0 273788.0 116248.0 312420.0 -1.0 3394
3396 0 273735.0 116168.0 312360.0 -1.0 3395
3397 0 273814.0 116191.0 312240.0 -1.0 3396
3398 0 273816.0 116192.0 312180.0 -1.0 3397
3399 0 273842.0 116124.0 312120.0 -1.0 3398
3400 0 273749.0 116063.0 312060.0 -1.0 3399
3401 0 273815.0 116100.0 312000.0 -1.0 3400
3402 0 273770.0 116127.0 311940.0 -1.0 3401
3403 0 273793.0 116162.0 311880.0 -1.0 3402
3404 0 273826.0 116172.0 311820.0 -1.0 3403
3405 0 273903.0 116210.0 311760.0 -1.0 3404
3406 0 273903.0 116155.0 311700.0 -1.0 3405
3407 0 273882.0 116157.0 311640.0 -1.0 3406
3408 0 273909.0 116151.0 311580.0 -1.0 3407
3409 0 273939.0 116187.0 311520.0 -1.0 3408
3410 0 273974.0 116234.0 311460.0 -1.0 3409
3411 0 273988.0 116177.0 311400.0 -1.0 3410
3412 0 274018.0 116225.0 311340.0 -1.0 3411
3413 0 274043.0 116215.0 311280.0 -1.0 3412
3414 0 274053.0 116196.0 311220.0 -1.0 3413
3415 0 274099.0 116124.0 311160.0 -1.0 3414
3416 0 273990.0 116144.0 311100.0 -1.0 3415
3417 0 273990.0 116157.0 311040.0 -1.0 3416
3418 0 273978.0 116157.0 310980.0 -1.0 3417
3419 0 274043.0 116167.0 310920.0 -1.0 3418
3420 0 274026.0 116143.0 310860.0 -1.0 3419
3421 0 274074.0 116214.0 310800.0 -1.0 3420
3422 0 274079.0 116223.0 310740.0 -1.0 3421
3423 0 274063.0 116142.0 310680.0 -1.0 3422
3424 0 274108.0 116173.0 310620.0 -1.0 3423
3425 0 274106.0 116183.0 310560.0 -1.0 3424
3426 0 274085.0 116247.0 310500.0 -1.0 3425
3427 0 274231.0 116232.0 310380.0 -1.0 3426
3428 0 274170.0 116296.0 310320.0 -1.0 3427
3429 0 274180.0 116299.0 310260.0 -1.0 3428
3430 0 274252.0 116371.0 310200.0 -1.0 3429
3431 0 274233.0 116279.0 310140.0 -1.0 3430
3432 0 274239.0 116335.0 310080.0 -1.0 3431
3433 0 274267.0 116343.0 310020.0 -1.0 3432
3434 0 274262.0 116354.0 309960.0 -1.0 3433
3435 0 274241.0 116391.0 309900.0 -1.0 3434
3436 0 274268.0 116352.0 309840.0 -1.0 3435
3437 0 274253.0 116373.0 309780.0 -1.0 3436
3438 0 274389.0 116428.0 309720.0 -1.0 3437
3439 0 274372.0 116412.0 309660.0 -1.0 3438
3440 0 274396.0 116451.0 309600.0 -1.0 3439
3441 0 274338.0 116465.0 309540.0 -1.0 3440
3442 0 274338.0 116522.0 309420.0 -1.0 3441
3443 0 274350.0 116482.0 309360.0 -1.0 3442
3444 0 274340.0 116553.0 309240.0 -1.0 3443
3445 0 274409.0 116553.0 309120.0 -1.0 3444
3446 0 274334.0 116568.0 309060.0 -1.0 3445
3447 0 274344.0 116612.0 309000.0 -1.0 3446
3448 0 274371.0 116500.0 308940.0 -1.0 3447
3449 0 274314.0 116505.0 308880.0 -1.0 3448
3450 0 274411.0 116489.0 308820.0 -1.0 3449
3451 0 274427.0 116494.0 308760.0 -1.0 3450
3452 0 274502.0 116501.0 308700.0 -1.0 3451
3453 0 274478.0 116567.0 308640.0 -1.0 3452
3454 0 274382.0 116504.0 308580.0 -1.0 3453
3455 0 274535.0 116614.0 308520.0 -1.0 3454
3456 0 274498.0 116509.0 308460.0 -1.0 3455
3457 0 274467.0 116479.0 308400.0 -1.0 3456
3458 0 274361.0 116460.0 308340.0 -1.0 3457
3459 0 274398.0 116468.0 308280.0 -1.0 3458
3460 0 274405.0 116530.0 308220.0 -1.0 3459
3461 0 274539.0 116560.0 308160.0 -1.0 3460
3462 0 274533.0 116568.0 308100.0 -1.0 3461
3463 0 274526.0 116581.0 308040.0 -1.0 3462
3464 0 274426.0 116569.0 307980.0 -1.0 3463
3465 0 274530.0 116572.0 307920.0 -1.0 3464
3466 0 274564.0 116622.0 307860.0 -1.0 3465
3467 0 274523.0 116570.0 307800.0 -1.0 3466
3468 0 274480.0 116608.0 307740.0 -1.0 3467
3469 0 274552.0 116646.0 307680.0 -1.0 3468
3470 0 274572.0 116639.0 307620.0 -1.0 3469
3471 0 274541.0 116610.0 307560.0 -1.0 3470
3472 0 274632.0 116658.0 307500.0 -1.0 3471
3473 0 274559.0 116570.0 307440.0 -1.0 3472
3474 0 274519.0 116596.0 307380.0 -1.0 3473
3475 0 274455.0 116636.0 307320.0 -1.0 3474
3476 0 274494.0 116547.0 307260.0 -1.0 3475
3477 0 274629.0 116560.0 307200.0 -1.0 3476
3478 0 274627.0 116634.0 307140.0 -1.0 3477
3479 0 274542.0 116535.0 307080.0 -1.0 3478
3480 0 274668.0 116609.0 306960.0 -1.0 3479
3481 0 274668.0 116658.0 306900.0 -1.0 3480
3482 0 274647.0 116593.0 306840.0 -1.0 3481
3483 0 274664.0 116596.0 306780.0 -1.0 3482
3484 0 274676.0 116536.0 306720.0 -1.0 3483
3485 0 274703.0 116689.0 306660.0 -1.0 3484
3486 0 274665.0 116554.0 306600.0 -1.0 3485
3487 0 274622.0 116612.0 306540.0 -1.0 3486
3488 0 274692.0 116569.0 306420.0 -1.0 3487
3489 0 274702.0 116494.0 306360.0 -1.0 3488
3490 0 274674.0 116560.0 306300.0 -1.0 3489
3491 0 274676.0 116568.0 306240.0 -1.0 3490
3492 0 274696.0 116542.0 306180.0 -1.0 3491
3493 0 274662.0 116490.0 306060.0 -1.0 3492
3494 0 274706.0 116506.0 306000.0 -1.0 3493
3495 0 274679.0 116461.0 305940.0 -1.0 3494
3496 0 274741.0 116412.0 305880.0 -1.0 3495
3497 0 274723.0 116392.0 305820.0 -1.0 3496
3498 0 274848.0 116447.0 305760.0 -1.0 3497
3499 0 274848.0 116461.0 305700.0 -1.0 3498
3500 0 274791.0 116366.0 305640.0 -1.0 3499
3501 0 274818.0 116372.0 305580.0 -1.0 3500
3502 0 274894.0 116453.0 305520.0 -1.0 3501
3503 0 274806.0 116469.0 305460.0 -1.0 3502
3504 0 274893.0 116529.0 305400.0 -1.0 3503
3505 0 274902.0 116500.0 305340.0 -1.0 3504
3506 0 274894.0 116407.0 305280.0 -1.0 3505
3507 0 274927.0 116436.0 305160.0 -1.0 3506
3508 0 274960.0 116465.0 305100.0 -1.0 3507
3509 0 275048.0 116462.0 305040.0 -1.0 3508
3510 0 274975.0 116456.0 304980.0 -1.0 3509
3511 0 274919.0 116298.0 304920.0 -1.0 3510
3512 0 274991.0 116442.0 304860.0 -1.0 3511
3513 0 274995.0 116432.0 304800.0 -1.0 3512
3514 0 274963.0 116377.0 304740.0 -1.0 3513
3515 0 274976.0 116393.0 304680.0 -1.0 3514
3516 0 275077.0 116374.0 304620.0 -1.0 3515
3517 0 275000.0 116370.0 304560.0 -1.0 3516
3518 0 275016.0 116349.0 304500.0 -1.0 3517
3519 0 275053.0 116365.0 304440.0 -1.0 3518
3520 0 275036.0 116278.0 304380.0 -1.0 3519
3521 0 275008.0 116341.0 304320.0 -1.0 3520
3522 0 274906.0 116244.0 304260.0 -1.0 3521
3523 0 274958.0 116145.0 304200.0 -1.0 3522
3524 0 275036.0 116121.0 304140.0 -1.0 3523
3525 0 274995.0 116120.0 304080.0 -1.0 3524
3526 0 275019.0 116160.0 304020.0 -1.0 3525
3527 0 274964.0 116129.0 303960.0 -1.0 3526
3528 0 275117.0 116147.0 303900.0 -1.0 3527
3529 0 274938.0 116033.0 303840.0 -1.0 3528
3530 0 275036.0 116127.0 303780.0 -1.0 3529
3531 0 275017.0 116137.0 303720.0 -1.0 3530
3532 0 274996.0 116149.0 303660.0 -1.0 3531
3533 0 275151.0 116184.0 303600.0 -1.0 3532
3534 0 275071.0 116151.0 303540.0 -1.0 3533
3535 0 275126.0 116196.0 303480.0 -1.0 3534
3536 0 275110.0 116214.0 303420.0 -1.0 3535
3537 0 275106.0 116178.0 303360.0 -1.0 3536
3538 0 275125.0 116189.0 303300.0 -1.0 3537
3539 0 275192.0 116162.0 303240.0 -1.0 3538
3540 0 275202.0 116190.0 303180.0 -1.0 3539
3541 0 275173.0 116197.0 303120.0 -1.0 3540
3542 0 275196.0 116177.0 303060.0 -1.0 3541
3543 0 275138.0 116135.0 303000.0 -1.0 3542
3544 0 275180.0 116182.0 302940.0 -1.0 3543
3545 0 275302.0 116240.0 302880.0 -1.0 3544
3546 0 275243.0 116201.0 302820.0 -1.0 3545
3547 0 275265.0 116243.0 302760.0 -1.0 3546
3548 0 275383.0 116311.0 302700.0 -1.0 3547
3549 0 275312.0 116253.0 302640.0 -1.0 3548
3550 0 275248.0 116256.0 302580.0 -1.0 3549
3551 0 275295.0 116251.0 302520.0 -1.0 3550
3552 0 275331.0 116303.0 302460.0 -1.0 3551
3553 0 275318.0 116333.0 302400.0 -1.0 3552
3554 0 275344.0 116284.0 302340.0 -1.0 3553
3555 0 275272.0 116251.0 302280.0 -1.0 3554
3556 0 275287.0 116116.0 302160.0 -1.0 3555
3557 0 275143.0 116000.0 302100.0 -1.0 3556
3558 0 275405.0 116143.0 302040.0 -1.0 3557
3559 0 275315.0 116070.0 301980.0 -1.0 3558
3560 0 275448.0 116183.0 301920.0 -1.0 3559
3561 0 275441.0 116095.0 301860.0 -1.0 3560
3562 0 275438.0 116000.0 301800.0 -1.0 3561
3563 0 275442.0 115905.0 301680.0 -1.0 3562
3564 0 275500.0 115823.0 301620.0 -1.0 3563
3565 0 275491.0 115812.0 301560.0 -1.0 3564
3566 0 275537.0 115722.0 301500.0 -1.0 3565
3567 0 275539.0 115707.0 301440.0 -1.0 3566
3568 0 275590.0 115687.0 301380.0 -1.0 3567
3569 0 275522.0 115637.0 301320.0 -1.0 3568
3570 0 275502.0 115565.0 301260.0 -1.0 3569
3571 0 275450.0 115500.0 301200.0 -1.0 3570
3572 0 275468.0 115416.0 301140.0 -1.0 3571
3573 0 275511.0 115399.0 301080.0 -1.0 3572
3574 0 275470.0 115463.0 301020.0 -1.0 3573
3575 0 275572.0 115370.0 300900.0 -1.0 3574
3576 0 275551.0 115362.0 300780.0 -1.0 3575
3577 0 275623.0 115372.0 300720.0 -1.0 3576
3578 0 275628.0 115394.0 300660.0 -1.0 3577
3579 0 275597.0 115381.0 300600.0 -1.0 3578
3580 0 275628.0 115399.0 300540.0 -1.0 3579
3581 0 275688.0 115427.0 300480.0 -1.0 3580
3582 0 275634.0 115421.0 300420.0 -1.0 3581
3583 0 275614.0 115463.0 300360.0 -1.0 3582
3584 0 275661.0 115412.0 300300.0 -1.0 3583
3585 0 275625.0 115423.0 300240.0 -1.0 3584
3586 0 275689.0 115390.0 300120.0 -1.0 3585
3587 0 275694.0 115327.0 300000.0 -1.0 3586
3588 0 275715.0 115359.0 299940.0 -1.0 3587
3589 0 275698.0 115317.0 299880.0 -1.0 3588
3590 0 275709.0 115333.0 299820.0 -1.0 3589
3591 0 275713.0 115293.0 299760.0 -1.0 3590
3592 0 275740.0 115327.0 299700.0 -1.0 3591
3593 0 275736.0 115150.0 299640.0 -1.0 3592
3594 0 275737.0 115243.0 299580.0 -1.0 3593
3595 0 275707.0 115214.0 299520.0 -1.0 3594
3596 0 275770.0 115235.0 299460.0 -1.0 3595
3597 0 275768.0 115179.0 299400.0 -1.0 3596
3598 0 275852.0 115104.0 299340.0 -1.0 3597
3599 0 275763.0 115081.0 299280.0 -1.0 3598
3600 0 275804.0 115132.0 299220.0 -1.0 3599
3601 0 275793.0 114988.0 299160.0 -1.0 3600
3602 0 275784.0 114961.0 299100.0 -1.0 3601
3603 0 275851.0 114981.0 299040.0 -1.0 3602
3604 0 275790.0 114916.0 298980.0 -1.0 3603
3605 0 275876.0 114945.0 298920.0 -1.0 3604
3606 0 275806.0 114851.0 298860.0 -1.0 3605
3607 0 275945.0 114875.0 298800.0 -1.0 3606
3608 0 275847.0 114776.0 298740.0 -1.0 3607
3609 0 275926.0 114851.0 298680.0 -1.0 3608
3610 0 275916.0 114783.0 298620.0 -1.0 3609
3611 0 275924.0 114806.0 298560.0 -1.0 3610
3612 0 275882.0 114683.0 298500.0 -1.0 3611
3613 0 275968.0 114780.0 298440.0 -1.0 3612
3614 0 275839.0 114579.0 298380.0 -1.0 3613
3615 0 275912.0 114549.0 298260.0 -1.0 3614
3616 0 275880.0 114565.0 298200.0 -1.0 3615
3617 0 275951.0 114603.0 298140.0 -1.0 3616
3618 0 275852.0 114557.0 298080.0 -1.0 3617
3619 0 275914.0 114522.0 298020.0 -1.0 3618
3620 0 275977.0 114517.0 297960.0 -1.0 3619
3621 0 275962.0 114586.0 297900.0 -1.0 3620
3622 0 275932.0 114529.0 297780.0 -1.0 3621
3623 0 275958.0 114538.0 297660.0 -1.0 3622
3624 0 276061.0 114523.0 297540.0 -1.0 3623
3625 0 276100.0 114590.0 297480.0 -1.0 3624
3626 0 276088.0 114622.0 297420.0 -1.0 3625
3627 0 276088.0 114535.0 297360.0 -1.0 3626
3628 0 276048.0 114561.0 297300.0 -1.0 3627
3629 0 276087.0 114459.0 297240.0 -1.0 3628
3630 0 276010.0 114418.0 297180.0 -1.0 3629
3631 0 275986.0 114270.0 297120.0 -1.0 3630
3632 0 276019.0 114212.0 297060.0 -1.0 3631
3633 0 276017.0 114261.0 297000.0 -1.0 3632
3634 0 276058.0 114255.0 296940.0 -1.0 3633
3635 0 276041.0 114233.0 296880.0 -1.0 3634
3636 0 276053.0 114218.0 296820.0 -1.0 3635
3637 0 276073.0 114212.0 296760.0 -1.0 3636
3638 0 276020.0 114171.0 296700.0 -1.0 3637
3639 0 276099.0 114150.0 296640.0 -1.0 3638
3640 0 276122.0 114164.0 296580.0 -1.0 3639
3641 0 275986.0 114136.0 296520.0 -1.0 3640
3642 0 276151.0 114102.0 296460.0 -1.0 3641
3643 0 276190.0 114053.0 296400.0 -1.0 3642
3644 0 276100.0 113999.0 296340.0 -1.0 3643
3645 0 276152.0 113879.0 296280.0 -1.0 3644
3646 0 276037.0 113809.0 296220.0 -1.0 3645
3647 0 276074.0 113856.0 296160.0 -1.0 3646
3648 0 276061.0 113838.0 296100.0 -1.0 3647
3649 0 276008.0 113785.0 296040.0 -1.0 3648
3650 0 276084.0 113890.0 295980.0 -1.0 3649
3651 0 276042.0 113758.0 295920.0 -1.0 3650
3652 0 276123.0 113865.0 295860.0 -1.0 3651
3653 0 276118.0 113833.0 295800.0 -1.0 3652
3654 0 276088.0 113746.0 295740.0 -1.0 3653
3655 0 276132.0 113726.0 295680.0 -1.0 3654
3656 0 276086.0 113753.0 295620.0 -1.0 3655
3657 0 276174.0 113687.0 295560.0 -1.0 3656
3658 0 276206.0 113747.0 295500.0 -1.0 3657
3659 0 276127.0 113596.0 295440.0 -1.0 3658
3660 0 276134.0 113656.0 295380.0 -1.0 3659
3661 0 276136.0 113579.0 295320.0 -1.0 3660
3662 0 276151.0 113607.0 295260.0 -1.0 3661
3663 0 276183.0 113533.0 295200.0 -1.0 3662
3664 0 276153.0 113587.0 295140.0 -1.0 3663
3665 0 276205.0 113505.0 295080.0 -1.0 3664
3666 0 276187.0 113500.0 295020.0 -1.0 3665
3667 0 276260.0 113509.0 294960.0 -1.0 3666
3668 0 276174.0 113449.0 294900.0 -1.0 3667
3669 0 276208.0 113385.0 294840.0 -1.0 3668
3670 0 276235.0 113455.0 294780.0 -1.0 3669
3671 0 276267.0 113418.0 294720.0 -1.0 3670
3672 0 276313.0 113502.0 294660.0 -1.0 3671
3673 0 276310.0 113484.0 294600.0 -1.0 3672
3674 0 276354.0 113469.0 294540.0 -1.0 3673
3675 0 276432.0 113509.0 294480.0 -1.0 3674
3676 0 276321.0 113460.0 294420.0 -1.0 3675
3677 0 276349.0 113490.0 294360.0 -1.0 3676
3678 0 276366.0 113411.0 294300.0 -1.0 3677
3679 0 276416.0 113468.0 294240.0 -1.0 3678
3680 0 276384.0 113343.0 294180.0 -1.0 3679
3681 0 276447.0 113381.0 294120.0 -1.0 3680
3682 0 276377.0 113376.0 294060.0 -1.0 3681
3683 0 276274.0 113216.0 294000.0 -1.0 3682
3684 0 276504.0 113397.0 293940.0 -1.0 3683
3685 0 276503.0 113356.0 293880.0 -1.0 3684
3686 0 276538.0 113390.0 293820.0 -1.0 3685
3687 0 276460.0 113244.0 293760.0 -1.0 3686
3688 0 276571.0 113284.0 293700.0 -1.0 3687
3689 0 276573.0 113319.0 293640.0 -1.0 3688
3690 0 276555.0 113224.0 293580.0 -1.0 3689
3691 0 276590.0 113244.0 293520.0 -1.0 3690
3692 0 276668.0 113203.0 293460.0 -1.0 3691
3693 0 276672.0 113198.0 293400.0 -1.0 3692
3694 0 276684.0 113194.0 293340.0 -1.0 3693
3695 0 276677.0 113167.0 293280.0 -1.0 3694
3696 0 276671.0 113180.0 293220.0 -1.0 3695
3697 0 276718.0 113177.0 293160.0 -1.0 3696
3698 0 276676.0 113154.0 293100.0 -1.0 3697
3699 0 276498.0 113015.0 293040.0 -1.0 3698
3700 0 276716.0 113140.0 292980.0 -1.0 3699
3701 0 276441.0 112971.0 292920.0 -1.0 3700
3702 0 276714.0 113155.0 292860.0 -1.0 3701
3703 0 276729.0 113081.0 292740.0 -1.0 3702
3704 0 276568.0 113022.0 292680.0 -1.0 3703
3705 0 276717.0 112916.0 292620.0 -1.0 3704
3706 0 276812.0 112940.0 292560.0 -1.0 3705
3707 0 276669.0 112892.0 292500.0 -1.0 3706
3708 0 276744.0 112936.0 292440.0 -1.0 3707
3709 0 276713.0 112858.0 292380.0 -1.0 3708
3710 0 276877.0 112950.0 292320.0 -1.0 3709
3711 0 276838.0 112864.0 292260.0 -1.0 3710
3712 0 276763.0 112818.0 292200.0 -1.0 3711
3713 0 276749.0 112849.0 292140.0 -1.0 3712
3714 0 276811.0 112851.0 292080.0 -1.0 3713
3715 0 276781.0 112799.0 292020.0 -1.0 3714
3716 0 276782.0 112750.0 291960.0 -1.0 3715
3717 0 276796.0 112723.0 291900.0 -1.0 3716
3718 0 276788.0 112750.0 291840.0 -1.0 3717
3719 0 276801.0 112701.0 291780.0 -1.0 3718
3720 0 276758.0 112714.0 291720.0 -1.0 3719
3721 0 276598.0 112600.0 291660.0 -1.0 3720
3722 0 276855.0 112608.0 291600.0 -1.0 3721
3723 0 276810.0 112585.0 291540.0 -1.0 3722
3724 0 276754.0 112557.0 291480.0 -1.0 3723
3725 0 276775.0 112564.0 291420.0 -1.0 3724
3726 0 276811.0 112572.0 291360.0 -1.0 3725
3727 0 276578.0 112459.0 291300.0 -1.0 3726
3728 0 276670.0 112524.0 291240.0 -1.0 3727
3729 0 276864.0 112352.0 291180.0 -1.0 3728
3730 0 276821.0 112456.0 291120.0 -1.0 3729
3731 0 276768.0 112493.0 291060.0 -1.0 3730
3732 0 276833.0 112522.0 291000.0 -1.0 3731
3733 0 276794.0 112499.0 290940.0 -1.0 3732
3734 0 276815.0 112436.0 290880.0 -1.0 3733
3735 0 276811.0 112525.0 290820.0 -1.0 3734
3736 0 276846.0 112474.0 290760.0 -1.0 3735
3737 0 276784.0 112414.0 290700.0 -1.0 3736
3738 0 276892.0 112398.0 290640.0 -1.0 3737
3739 0 276791.0 112376.0 290580.0 -1.0 3738
3740 0 276894.0 112452.0 290520.0 -1.0 3739
3741 0 276832.0 112471.0 290460.0 -1.0 3740
3742 0 276827.0 112405.0 290400.0 -1.0 3741
3743 0 276954.0 112422.0 290340.0 -1.0 3742
3744 0 276821.0 112407.0 290280.0 -1.0 3743
3745 0 276939.0 112437.0 290220.0 -1.0 3744
3746 0 276953.0 112450.0 290160.0 -1.0 3745
3747 0 276905.0 112438.0 290100.0 -1.0 3746
3748 0 276926.0 112378.0 290040.0 -1.0 3747
3749 0 276907.0 112362.0 289980.0 -1.0 3748
3750 0 276985.0 112414.0 289920.0 -1.0 3749
3751 0 276886.0 112362.0 289860.0 -1.0 3750
3752 0 276912.0 112327.0 289800.0 -1.0 3751
3753 0 276926.0 112317.0 289740.0 -1.0 3752
3754 0 277002.0 112468.0 289680.0 -1.0 3753
3755 0 276964.0 112366.0 289620.0 -1.0 3754
3756 0 276888.0 112296.0 289560.0 -1.0 3755
3757 0 277013.0 112342.0 289500.0 -1.0 3756
3758 0 277052.0 112371.0 289440.0 -1.0 3757
3759 0 277010.0 112367.0 289380.0 -1.0 3758
3760 0 277007.0 112287.0 289260.0 -1.0 3759
3761 0 276991.0 112316.0 289200.0 -1.0 3760
3762 0 277046.0 112345.0 289140.0 -1.0 3761
3763 0 277154.0 112331.0 289020.0 -1.0 3762
3764 0 277187.0 112331.0 288960.0 -1.0 3763
3765 0 277159.0 112253.0 288900.0 -1.0 3764
3766 0 277207.0 112291.0 288840.0 -1.0 3765
3767 0 277206.0 112334.0 288780.0 -1.0 3766
3768 0 277013.0 112295.0 288720.0 -1.0 3767
3769 0 277295.0 112351.0 288660.0 -1.0 3768
3770 0 277176.0 112274.0 288600.0 -1.0 3769
3771 0 277277.0 112294.0 288540.0 -1.0 3770
3772 0 277167.0 112260.0 288480.0 -1.0 3771
3773 0 277262.0 112293.0 288420.0 -1.0 3772
3774 0 277231.0 112229.0 288360.0 -1.0 3773
3775 0 277266.0 112235.0 288300.0 -1.0 3774
3776 0 277247.0 112278.0 288240.0 -1.0 3775
3777 0 277315.0 112285.0 288180.0 -1.0 3776
3778 0 277198.0 112184.0 288120.0 -1.0 3777
3779 0 277265.0 112223.0 288060.0 -1.0 3778
3780 0 277244.0 112172.0 288000.0 -1.0 3779
3781 0 277276.0 112151.0 287940.0 -1.0 3780
3782 0 277286.0 112191.0 287880.0 -1.0 3781
3783 0 277371.0 112167.0 287820.0 -1.0 3782
3784 0 277271.0 112123.0 287760.0 -1.0 3783
3785 0 277252.0 112100.0 287700.0 -1.0 3784
3786 0 277323.0 112163.0 287640.0 -1.0 3785
3787 0 277342.0 112150.0 287580.0 -1.0 3786
3788 0 277292.0 112102.0 287520.0 -1.0 3787
3789 0 277261.0 112118.0 287460.0 -1.0 3788
3790 0 277304.0 112129.0 287400.0 -1.0 3789
3791 0 277207.0 112048.0 287340.0 -1.0 3790
3792 0 277258.0 112129.0 287280.0 -1.0 3791
3793 0 277184.0 112095.0 287220.0 -1.0 3792
3794 0 277124.0 112047.0 287160.0 -1.0 3793
3795 0 277220.0 112068.0 287100.0 -1.0 3794
3796 0 277178.0 112021.0 287040.0 -1.0 3795
3797 0 277271.0 112062.0 286980.0 -1.0 3796
3798 0 277244.0 111990.0 286920.0 -1.0 3797
3799 0 277276.0 111957.0 286860.0 -1.0 3798
3800 0 277251.0 112031.0 286800.0 -1.0 3799
3801 0 277284.0 111966.0 286740.0 -1.0 3800
3802 0 277290.0 111961.0 286680.0 -1.0 3801
3803 0 277225.0 111926.0 286620.0 -1.0 3802
3804 0 277278.0 111944.0 286560.0 -1.0 3803
3805 0 277230.0 111919.0 286500.0 -1.0 3804
3806 0 277296.0 111911.0 286440.0 -1.0 3805
3807 0 277253.0 111917.0 286380.0 -1.0 3806
3808 0 277255.0 111868.0 286320.0 -1.0 3807
3809 0 277256.0 111823.0 286260.0 -1.0 3808
3810 0 277273.0 111831.0 286200.0 -1.0 3809
3811 0 277392.0 111805.0 286080.0 -1.0 3810
3812 0 277323.0 111774.0 286020.0 -1.0 3811
3813 0 277167.0 111680.0 285960.0 -1.0 3812
3814 0 277396.0 111695.0 285900.0 -1.0 3813
3815 0 277385.0 111680.0 285780.0 -1.0 3814
3816 0 277379.0 111637.0 285720.0 -1.0 3815
3817 0 277429.0 111582.0 285660.0 -1.0 3816
3818 0 277592.0 111556.0 285600.0 -1.0 3817
3819 6 277463.0 111525.0 285540.0 -1.0 3818
3820 0 332695.0 135308.0 520320.0 -1.0 4
3821 0 332673.0 135782.0 520260.0 -1.0 3820
3822 0 333071.0 136278.0 520200.0 -1.0 3821
3823 0 332990.0 136416.0 520140.0 -1.0 3822
3824 0 333305.0 136671.0 520080.0 -1.0 3823
3825 0 333314.0 136835.0 520020.0 -1.0 3824
3826 0 333779.0 137035.0 519960.0 -1.0 3825
3827 0 334010.0 137233.0 519900.0 -1.0 3826
3828 5 333622.0 137133.0 519840.0 -1.0 3827
3829 0 334339.0 137676.0 519780.0 -1.0 3828
3830 0 333136.78 136802.25 519780.0 -1.0 3828
3831 0 334140.0 137824.0 519720.0 -1.0 3829
3832 0 334420.0 138412.0 519660.0 -1.0 3831
3833 5 335350.0 138830.0 519540.0 -1.0 3832
3834 0 336231.97 138878.12 519600.0 -1.0 3833
3835 0 335815.0 139094.0 519480.0 -1.0 3833
3836 0 336517.0 139674.0 519420.0 -1.0 3835
3837 0 336486.0 139604.0 519360.0 -1.0 3836
3838 0 336604.0 139727.0 519300.0 -1.0 3837
3839 0 336698.0 139845.0 519240.0 -1.0 3838
3840 0 336786.0 139889.0 519180.0 -1.0 3839
3841 0 336550.0 139709.0 519120.0 -1.0 3840
3842 0 337244.0 140060.0 519060.0 -1.0 3841
3843 0 336952.0 139957.0 519000.0 -1.0 3842
3844 0 337275.0 140243.0 518940.0 -1.0 3843
3845 0 337112.0 140263.0 518880.0 -1.0 3844
3846 0 337507.0 140363.0 518820.0 -1.0 3845
3847 0 337718.0 140437.0 518760.0 -1.0 3846
3848 0 337701.0 140501.0 518700.0 -1.0 3847
3849 0 338029.0 140764.0 518640.0 -1.0 3848
3850 0 338059.0 140896.0 518580.0 -1.0 3849
3851 0 337932.0 140946.0 518520.0 -1.0 3850
3852 0 337882.0 140911.0 518460.0 -1.0 3851
3853 0 338295.0 141319.0 518400.0 -1.0 3852
3854 0 338480.0 141267.0 518340.0 -1.0 3853
3855 0 338639.0 141303.0 518280.0 -1.0 3854
3856 0 338784.0 141426.0 518220.0 -1.0 3855
3857 0 338933.0 141431.0 518160.0 -1.0 3856
3858 0 338927.0 141586.0 518100.0 -1.0 3857
3859 0 339110.0 141453.0 518040.0 -1.0 3858
3860 5 339104.0 141464.0 517980.0 -1.0 3859
3861 0 339137.0 141525.0 517920.0 -1.0 3860
3862 0 340236.06 141157.61 517980.0 -1.0 3860
3863 0 339259.0 141541.0 517860.0 -1.0 3861
3864 0 339252.0 141632.0 517800.0 -1.0 3863
3865 0 339185.0 141767.0 517740.0 -1.0 3864
3866 0 339128.0 141847.0 517680.0 -1.0 3865
3867 0 339316.0 141837.0 517620.0 -1.0 3866
3868 0 339300.0 141918.0 517560.0 -1.0 3867
3869 0 339483.0 141977.0 517500.0 -1.0 3868
3870 0 339549.0 142033.0 517440.0 -1.0 3869
3871 0 339658.0 142004.0 517380.0 -1.0 3870
3872 0 339556.0 142134.0 517320.0 -1.0 3871
3873 0 339708.0 142192.0 517260.0 -1.0 3872
3874 0 339703.0 142220.0 517200.0 -1.0 3873
3875 0 339988.0 142356.0 517140.0 -1.0 3874
3876 0 339816.0 142346.0 517080.0 -1.0 3875
3877 0 339871.0 142338.0 517020.0 -1.0 3876
3878 0 340013.0 142440.0 516960.0 -1.0 3877
3879 5 340067.0 142453.0 516900.0 -1.0 3878
3880 0 340266.75 142368.31 516900.0 -1.0 3879
3881 0 340184.0 142832.0 516840.0 -1.0 3879
3882 0 340166.0 142887.0 516780.0 -1.0 3881
3883 0 340228.0 143168.0 516720.0 -1.0 3882
3884 0 340281.0 143213.0 516660.0 -1.0 3883
3885 0 340115.0 143264.0 516600.0 -1.0 3884
3886 0 340239.0 143552.0 516540.0 -1.0 3885
3887 0 340164.0 143578.0 516480.0 -1.0 3886
3888 0 340185.0 143687.0 516420.0 -1.0 3887
3889 0 340095.0 143715.0 516360.0 -1.0 3888
3890 0 340125.0 143958.0 516300.0 -1.0 3889
3891 0 340210.0 144069.0 516240.0 -1.0 3890
3892 0 340199.0 144153.0 516180.0 -1.0 3891
3893 0 340177.0 144293.0 516120.0 -1.0 3892
3894 0 340302.0 144400.0 516060.0 -1.0 3893
3895 0 340258.0 144403.0 516000.0 -1.0 3894
3896 0 340337.0 144513.0 515940.0 -1.0 3895
3897 0 340287.0 144531.0 515880.0 -1.0 3896
3898 0 340191.0 144660.0 515820.0 -1.0 3897
3899 0 340377.0 144788.0 515760.0 -1.0 3898
3900 0 340451.0 145189.0 515640.0 -1.0 3899
3901 0 340831.0 145434.0 515580.0 -1.0 3900
3902 0 340839.0 145666.0 515520.0 -1.0 3901
3903 0 340527.0 145661.0 515460.0 -1.0 3902
3904 0 340662.0 145808.0 515400.0 -1.0 3903
3905 0 340704.0 145954.0 515340.0 -1.0 3904
3906 0 340743.0 146197.0 515280.0 -1.0 3905
3907 0 340758.0 146144.0 515220.0 -1.0 3906
3908 0 340897.0 146337.0 515160.0 -1.0 3907
3909 0 341089.0 146556.0 515100.0 -1.0 3908
3910 0 341275.0 147057.0 515040.0 -1.0 3909
3911 0 341381.0 147412.0 514980.0 -1.0 3910
3912 0 341548.0 148010.0 514920.0 -1.0 3911
3913 0 341680.0 148296.0 514860.0 -1.0 3912
3914 0 341734.0 148960.0 514800.0 -1.0 3913
3915 5 342062.0 149437.0 514740.0 -1.0 3914
3916 0 342007.0 149419.0 514680.0 -1.0 3915
3917 0 342604.53 149857.61 514740.0 -1.0 3915
3918 0 342254.0 149627.0 514620.0 -1.0 3916
3919 0 341827.0 149734.0 514560.0 -1.0 3918
3920 0 341800.0 149842.0 514500.0 -1.0 3919
3921 0 341838.0 149969.0 514440.0 -1.0 3920
3922 0 341769.0 150021.0 514380.0 -1.0 3921
3923 0 341863.0 150472.0 514320.0 -1.0 3922
3924 0 342005.0 150869.0 514320.0 -1.0 3923
3925 0 341962.0 151375.0 514320.0 -1.0 3924
3926 0 341835.0 151769.0 514320.0 -1.0 3925
3927 0 341708.0 152291.0 514320.0 -1.0 3926
3928 0 341553.0 152344.0 514380.0 -1.0 3927
3929 0 341594.0 152572.0 514440.0 -1.0 3928
3930 0 341543.0 152656.0 514500.0 -1.0 3929
3931 0 341577.0 152869.0 514560.0 -1.0 3930
3932 0 341481.0 153102.0 514620.0 -1.0 3931
3933 0 341407.0 153182.0 514680.0 -1.0 3932
3934 0 341519.0 153244.0 514740.0 -1.0 3933
3935 0 341513.0 153473.0 514800.0 -1.0 3934
3936 0 341639.0 153569.0 514860.0 -1.0 3935
3937 0 341562.0 153709.0 514920.0 -1.0 3936
3938 0 341767.0 153923.0 514980.0 -1.0 3937
3939 0 341785.0 154132.0 515040.0 -1.0 3938
3940 0 341739.0 154482.0 515100.0 -1.0 3939
3941 0 341736.0 154579.0 515160.0 -1.0 3940
3942 0 341801.0 154769.0 515220.0 -1.0 3941
3943 0 341848.0 155135.0 515220.0 -1.0 3942
3944 0 341975.0 155572.0 515220.0 -1.0 3943
3945 5 342102.0 156094.0 515220.0 -1.0 3944
3946 0 342237.1 156369.38 515280.0 -1.0 3945
3947 0 342103.75 156580.45 515220.0 -1.0 3945
3948 0 342146.0 156865.0 515160.0 -1.0 3947
3949 0 342097.0 156864.0 515100.0 -1.0 3948
3950 0 342110.0 156967.0 515040.0 -1.0 3949
3951 0 342096.0 157076.0 514980.0 -1.0 3950
3952 0 342049.0 157261.0 514920.0 -1.0 3951
3953 0 342190.0 157336.0 514860.0 -1.0 3952
3954 0 341927.0 157295.0 514800.0 -1.0 3953
3955 0 341997.0 157432.0 514740.0 -1.0 3954
3956 0 341961.0 157619.0 514680.0 -1.0 3955
3957 0 341958.0 157711.0 514620.0 -1.0 3956
3958 0 341962.0 157797.0 514560.0 -1.0 3957
3959 0 341952.0 157927.0 514500.0 -1.0 3958
3960 0 341971.0 158080.0 514440.0 -1.0 3959
3961 0 342003.0 158164.0 514380.0 -1.0 3960
3962 0 341940.0 158157.0 514320.0 -1.0 3961
3963 0 341958.0 158204.0 514260.0 -1.0 3962
3964 0 341902.0 158235.0 514200.0 -1.0 3963
3965 0 341941.0 158329.0 514140.0 -1.0 3964
3966 0 341985.0 158439.0 514080.0 -1.0 3965
3967 0 341990.0 158525.0 514020.0 -1.0 3966
3968 0 342057.0 158648.0 513960.0 -1.0 3967
3969 0 342046.0 158657.0 513900.0 -1.0 3968
3970 0 342047.0 158896.0 513840.0 -1.0 3969
3971 0 342114.0 159042.0 513780.0 -1.0 3970
3972 0 342051.8 159038.02 513720.0 -1.0 3971
3973 0 342073.0 159123.0 513660.0 -1.0 3972
3974 0 342055.0 159216.0 513600.0 -1.0 3973
3975 0 342033.0 159711.0 513540.0 -1.0 3974
3976 0 342021.0 160011.0 513480.0 -1.0 3975
3977 0 341988.0 160313.0 513420.0 -1.0 3976
3978 0 342025.0 160667.0 513360.0 -1.0 3977
3979 0 342067.0 161139.0 513300.0 -1.0 3978
3980 0 342150.0 161417.0 513240.0 -1.0 3979
3981 0 342012.0 161898.0 513180.0 -1.0 3980
3982 0 341900.0 162562.0 513120.0 -1.0 3981
3983 0 341980.0 162954.0 513060.0 -1.0 3982
3984 0 342052.0 163217.0 513000.0 -1.0 3983
3985 0 342020.0 163297.0 512940.0 -1.0 3984
3986 0 342166.0 163571.0 512880.0 -1.0 3985
3987 0 341905.0 163475.0 512820.0 -1.0 3986
3988 0 342216.0 163766.0 512760.0 -1.0 3987
3989 0 342428.0 164002.0 512700.0 -1.0 3988
3990 0 342407.0 164109.0 512640.0 -1.0 3989
3991 0 342118.0 164167.0 512580.0 -1.0 3990
3992 0 342417.0 164482.0 512520.0 -1.0 3991
3993 0 342392.0 164691.0 512460.0 -1.0 3992
3994 0 342365.0 164940.0 512400.0 -1.0 3993
3995 0 342403.0 165092.0 512340.0 -1.0 3994
3996 0 342296.0 165198.0 512280.0 -1.0 3995
3997 0 342296.0 165416.0 512220.0 -1.0 3996
3998 0 342283.0 165544.0 512160.0 -1.0 3997
3999 0 342271.0 165698.0 512100.0 -1.0 3998
4000 0 342173.0 165753.0 512040.0 -1.0 3999
4001 0 342263.0 165968.0 511980.0 -1.0 4000
4002 0 342293.0 166219.0 511920.0 -1.0 4001
4003 0 342269.0 166188.0 511860.0 -1.0 4002
4004 0 342228.0 166271.0 511800.0 -1.0 4003
4005 0 342227.0 166408.0 511740.0 -1.0 4004
4006 0 342215.0 166500.0 511680.0 -1.0 4005
4007 0 342210.0 166674.0 511620.0 -1.0 4006
4008 0 342193.0 166729.0 511560.0 -1.0 4007
4009 0 342148.0 166824.0 511500.0 -1.0 4008
4010 0 342141.0 167009.0 511440.0 -1.0 4009
4011 0 342254.0 167263.0 511380.0 -1.0 4010
4012 0 342367.0 167856.0 511320.0 -1.0 4011
4013 0 342337.0 168283.0 511260.0 -1.0 4012
4014 0 342377.0 168821.0 511200.0 -1.0 4013
4015 0 342310.0 169243.0 511140.0 -1.0 4014
4016 0 342265.0 169423.0 511080.0 -1.0 4015
4017 0 342152.0 169549.0 511020.0 -1.0 4016
4018 0 342110.0 169720.0 510960.0 -1.0 4017
4019 0 341977.0 169789.0 510900.0 -1.0 4018
4020 0 341972.0 169903.0 510840.0 -1.0 4019
4021 0 341895.0 169934.0 510780.0 -1.0 4020
4022 0 341964.0 170036.0 510720.0 -1.0 4021
4023 0 341587.0 170690.0 510660.0 -1.0 4022
4024 0 341575.0 170772.0 510600.0 -1.0 4023
4025 0 341632.0 170886.0 510540.0 -1.0 4024
4026 0 341420.0 171171.0 510480.0 -1.0 4025
4027 0 341703.0 171414.0 510420.0 -1.0 4026
4028 0 341390.0 171235.0 510360.0 -1.0 4027
4029 0 341482.0 171172.0 510300.0 -1.0 4028
4030 0 341259.0 171124.0 510240.0 -1.0 4029
4031 0 341468.0 171227.0 510180.0 -1.0 4030
4032 0 341459.0 171302.0 510120.0 -1.0 4031
4033 0 341461.0 171283.0 510060.0 -1.0 4032
4034 0 341555.0 171347.0 510000.0 -1.0 4033
4035 0 341614.0 171374.0 509940.0 -1.0 4034
4036 0 341519.0 171379.0 509880.0 -1.0 4035
4037 0 341634.0 171446.0 509820.0 -1.0 4036
4038 0 341614.0 171345.0 509760.0 -1.0 4037
4039 0 341927.0 171734.0 509700.0 -1.0 4038
4040 0 341874.0 171761.0 509640.0 -1.0 4039
4041 0 341910.0 171845.0 509580.0 -1.0 4040
4042 0 341848.0 171879.0 509520.0 -1.0 4041
4043 0 341916.0 172123.0 509460.0 -1.0 4042
4044 0 342011.0 172196.0 509400.0 -1.0 4043
4045 0 342113.0 172191.0 509340.0 -1.0 4044
4046 0 342170.0 172163.0 509280.0 -1.0 4045
4047 0 342113.0 172174.0 509220.0 -1.0 4046
4048 0 342135.0 172230.0 509160.0 -1.0 4047
4049 0 342094.0 172279.0 509100.0 -1.0 4048
4050 0 342040.0 172283.0 509040.0 -1.0 4049
4051 0 342060.0 172330.0 508980.0 -1.0 4050
4052 0 342017.0 172448.0 508920.0 -1.0 4051
4053 0 341910.0 172591.0 508860.0 -1.0 4052
4054 0 342054.0 172675.0 508800.0 -1.0 4053
4055 0 341985.0 172733.0 508740.0 -1.0 4054
4056 0 341959.0 172737.0 508680.0 -1.0 4055
4057 0 341709.0 172626.0 508620.0 -1.0 4056
4058 0 341933.0 172775.0 508560.0 -1.0 4057
4059 0 341402.0 172498.0 508500.0 -1.0 4058
4060 0 341902.0 172747.0 508440.0 -1.0 4059
4061 0 341846.0 172797.0 508320.0 -1.0 4060
4062 0 341862.0 172863.0 508260.0 -1.0 4061
4063 0 341645.0 172934.0 508200.0 -1.0 4062
4064 0 341533.0 172889.0 508140.0 -1.0 4063
4065 0 341692.0 173067.0 508080.0 -1.0 4064
4066 0 341145.0 172517.0 508020.0 -1.0 4065
4067 0 341731.0 173150.0 507960.0 -1.0 4066
4068 0 341704.0 173228.0 507900.0 -1.0 4067
4069 0 341716.0 173458.0 507840.0 -1.0 4068
4070 0 341638.0 173648.0 507780.0 -1.0 4069
4071 0 341477.0 173770.0 507720.0 -1.0 4070
4072 0 341728.0 174018.0 507660.0 -1.0 4071
4073 0 341410.0 173979.0 507600.0 -1.0 4072
4074 0 341216.0 174005.0 507540.0 -1.0 4073
4075 0 340668.0 174262.0 507480.0 -1.0 4074
4076 0 340116.0 174485.0 507420.0 -1.0 4075
4077 0 339588.0 175004.0 507360.0 -1.0 4076
4078 0 338992.0 174593.0 507300.0 -1.0 4077
4079 0 338334.0 174831.0 507240.0 -1.0 4078
4080 0 337976.0 175060.0 507180.0 -1.0 4079
4081 0 337767.0 175087.0 507180.0 -1.0 4080
4082 0 337344.0 175034.0 507240.0 -1.0 4081
4083 0 337265.0 175138.0 507300.0 -1.0 4082
4084 0 337225.0 175602.0 507360.0 -1.0 4083
4085 0 336903.0 175305.0 507420.0 -1.0 4084
4086 0 336530.0 175357.0 507480.0 -1.0 4085
4087 0 336217.0 175455.0 507540.0 -1.0 4086
4088 0 335290.0 175658.0 507600.0 -1.0 4087
4089 0 334923.0 175878.0 507600.0 -1.0 4088
4090 0 334961.0 176123.0 507540.0 -1.0 4089
4091 0 334922.0 176088.0 507480.0 -1.0 4090
4092 0 334872.0 176130.0 507420.0 -1.0 4091
4093 0 335116.0 176281.45 507360.0 -1.0 4092
4094 0 334862.0 176043.0 507300.0 -1.0 4093
4095 0 334853.0 175961.0 507240.0 -1.0 4094
4096 0 334928.0 176029.0 507180.0 -1.0 4095
4097 0 334696.0 176136.0 507120.0 -1.0 4096
4098 0 334654.0 176167.0 507060.0 -1.0 4097
4099 0 334615.0 176170.0 507000.0 -1.0 4098
4100 0 334553.0 176277.0 506940.0 -1.0 4099
4101 0 334512.0 176334.0 506880.0 -1.0 4100
4102 0 334470.0 176438.0 506820.0 -1.0 4101
4103 0 334412.0 176402.0 506760.0 -1.0 4102
4104 0 334219.0 176463.0 506640.0 -1.0 4103
4105 0 334139.0 176520.0 506580.0 -1.0 4104
4106 0 333993.0 176601.0 506520.0 -1.0 4105
4107 0 333935.0 176706.0 506460.0 -1.0 4106
4108 0 333768.0 176784.0 506400.0 -1.0 4107
4109 0 333643.0 176895.0 506340.0 -1.0 4108
4110 0 333339.0 177354.0 506340.0 -1.0 4109
4111 0 333175.0 177555.0 506400.0 -1.0 4110
4112 0 333044.0 177687.0 506460.0 -1.0 4111
4113 0 332722.0 177897.0 506520.0 -1.0 4112
4114 0 332534.0 178230.0 506580.0 -1.0 4113
4115 0 332274.0 178720.0 506640.0 -1.0 4114
4116 0 331808.0 178977.0 506760.0 -1.0 4115
4117 0 331898.0 179153.0 506820.0 -1.0 4116
4118 0 331886.0 179255.0 506880.0 -1.0 4117
4119 0 331792.0 179415.0 506940.0 -1.0 4118
4120 0 331582.0 179628.0 507000.0 -1.0 4119
4121 0 331254.0 179950.0 507060.0 -1.0 4120
4122 0 331183.0 180312.0 507120.0 -1.0 4121
4123 0 331144.0 180402.0 507180.0 -1.0 4122
4124 0 331046.0 180449.0 507240.0 -1.0 4123
4125 0 330882.0 180494.0 507300.0 -1.0 4124
4126 0 331050.0 180814.0 507360.0 -1.0 4125
4127 0 330839.0 180757.0 507420.0 -1.0 4126
4128 0 330737.0 181018.0 507480.0 -1.0 4127
4129 0 330727.0 181201.0 507540.0 -1.0 4128
4130 0 330882.0 181157.0 507600.0 -1.0 4129
4131 0 330915.0 181417.0 507660.0 -1.0 4130
4132 0 330621.0 181179.0 507720.0 -1.0 4131
4133 0 330747.0 181241.0 507780.0 -1.0 4132
4134 0 330735.0 181162.0 507840.0 -1.0 4133
4135 0 330719.0 181191.0 507900.0 -1.0 4134
4136 0 330735.0 181190.0 507960.0 -1.0 4135
4137 0 330208.0 180720.0 508020.0 -1.0 4136
4138 0 330797.0 181144.0 508080.0 -1.0 4137
4139 0 330590.3 180969.92 508140.0 -1.0 4138
4140 0 330761.0 181156.0 508200.0 -1.0 4139
4141 0 330827.53 181253.66 508260.0 -1.0 4140
4142 0 330888.0 181374.58 508320.0 -1.0 4141
4143 0 330883.34 181425.75 508440.0 -1.0 4142
4144 0 330436.84 181207.14 508500.0 -1.0 4143
4145 0 337247.2 138983.88 519660.0 -1.0 3834
4146 0 337585.56 138589.08 519660.0 -1.0 4145
4147 0 337649.03 138483.33 519600.0 -1.0 4146
4148 0 337832.3 138483.33 519540.0 -1.0 4147
4149 0 337839.38 138405.78 519480.0 -1.0 4148
4150 0 337895.78 138433.97 519420.0 -1.0 4149
4151 0 338036.78 138384.62 519360.0 -1.0 4150
4152 0 338107.28 138307.08 519300.0 -1.0 4151
4153 0 338213.03 138250.67 519240.0 -1.0 4152
4154 0 338325.8 138236.58 519180.0 -1.0 4153
4155 0 338513.5 138120.69 519120.0 -1.0 4154
4156 0 338657.2 138039.17 519060.0 -1.0 4155
4157 0 338692.44 137912.28 519000.0 -1.0 4156
4158 0 338706.53 137884.08 518940.0 -1.0 4157
4159 0 338918.03 137806.53 518880.0 -1.0 4158
4160 0 339002.62 137757.17 518820.0 -1.0 4159
4161 0 339051.97 137714.88 518760.0 -1.0 4160
4162 0 339249.38 137580.92 518700.0 -1.0 4161
4163 0 339467.94 137552.72 518640.0 -1.0 4162
4164 0 339411.53 137552.72 518580.0 -1.0 4163
4165 0 339503.2 137454.03 518520.0 -1.0 4164
4166 0 339517.28 137390.58 518460.0 -1.0 4165
4167 0 339615.97 137277.78 518400.0 -1.0 4166
4168 0 339771.06 137277.78 518340.0 -1.0 4167
4169 0 339771.06 137362.38 518280.0 -1.0 4168
4170 0 339883.88 137207.28 518220.0 -1.0 4169
4171 0 339954.38 137242.53 518160.0 -1.0 4170
4172 0 339926.2 137122.67 518100.0 -1.0 4171
4173 0 339996.7 137080.38 518040.0 -1.0 4172
4174 0 339982.56 136932.33 517980.0 -1.0 4173
4175 0 340074.22 136361.28 517980.0 -1.0 4174
4176 0 340172.94 136114.53 517920.0 -1.0 4175
4177 0 340187.03 135959.42 517860.0 -1.0 4176
4178 0 340158.8 135726.78 517800.0 -1.0 4177
4179 0 339996.7 135205.08 517800.0 -1.0 4178
4180 0 339855.7 134429.58 517740.0 -1.0 4179
4181 0 339890.94 134239.22 517680.0 -1.0 4180
4182 0 339778.12 133661.12 517620.0 -1.0 4181
4183 0 339771.06 133435.53 517560.0 -1.0 4182
4184 0 339792.22 133097.12 517500.0 -1.0 4183
4185 0 339728.78 132730.53 517440.0 -1.0 4184
4186 0 339623.03 132511.97 517380.0 -1.0 4185
4187 0 339587.78 132265.22 517320.0 -1.0 4186
4188 0 339580.72 132074.88 517260.0 -1.0 4187
4189 0 339503.2 131722.38 517200.0 -1.0 4188
4190 0 339531.38 131398.08 517140.0 -1.0 4189
4191 0 339559.56 130721.27 517140.0 -1.0 4190
4192 0 339721.72 130002.17 517140.0 -1.0 4191
4193 0 339827.47 129409.98 517140.0 -1.0 4192
4194 5 339806.3 128754.33 517140.0 -1.0 4193
4195 0 339735.16 128485.99 517200.0 -1.0 4194
4196 0 339876.8 129318.33 517080.0 -1.0 4194
4197 0 339806.3 129924.625 517020.0 -1.0 4196
4198 0 339538.44 130312.375 516960.0 -1.0 4197
4199 0 339460.88 130340.58 516900.0 -1.0 4198
4200 0 339531.38 130432.23 516840.0 -1.0 4199
4201 6 339439.72 130495.67 516780.0 -1.0 4200
4202 0 333136.78 136802.25 519720.0 -1.0 3830
4203 0 332937.38 136742.44 519660.0 -1.0 4202
4204 0 332757.9 136363.56 519600.0 -1.0 4203
4205 0 332917.44 136792.28 519540.0 -1.0 4204
4206 0 332907.47 136732.47 519480.0 -1.0 4205
4207 0 332867.6 136752.4 519420.0 -1.0 4206
4208 0 332867.6 136752.4 519360.0 -1.0 4207
4209 0 332827.72 136592.88 519300.0 -1.0 4208
4210 0 332628.3 136582.9 519240.0 -1.0 4209
4211 0 332578.47 136582.9 519180.0 -1.0 4210
4212 0 332578.47 136582.9 519120.0 -1.0 4211
4213 0 332638.28 136572.94 519060.0 -1.0 4212
4214 0 332688.12 136582.9 519000.0 -1.0 4213
4215 0 332518.62 136562.97 518940.0 -1.0 4214
4216 0 332518.62 136562.97 518880.0 -1.0 4215
4217 0 332528.6 136562.97 518820.0 -1.0 4216
4218 0 332528.6 136562.97 518760.0 -1.0 4217
4219 0 332678.16 136553.0 518700.0 -1.0 4218
4220 0 332767.88 136303.75 518640.0 -1.0 4219
4221 0 332827.72 136433.36 518580.0 -1.0 4220
4222 6 332897.5 136543.03 518520.0 -1.0 4221
4223 0 330981.03 181532.73 508560.0 -1.0 4144
4224 0 330901.97 181504.81 508620.0 -1.0 4223
4225 0 331050.8 181593.19 508680.0 -1.0 4224
4226 0 331092.66 181555.98 508740.0 -1.0 4225
4227 0 331088.0 181607.14 508800.0 -1.0 4226
4228 0 331041.5 181607.14 508860.0 -1.0 4227
4229 0 331041.5 181625.75 508920.0 -1.0 4228
4230 0 330953.12 181635.06 508980.0 -1.0 4229
4231 0 330953.12 181681.56 509040.0 -1.0 4230
4232 0 330855.44 181681.56 509100.0 -1.0 4231
4233 0 330901.97 181681.56 509160.0 -1.0 4232
4234 0 330878.7 181728.08 509220.0 -1.0 4233
4235 0 330846.16 181732.73 509280.0 -1.0 4234
4236 0 330822.88 181769.94 509340.0 -1.0 4235
4237 0 330790.3 181965.3 509400.0 -1.0 4236
4238 0 330729.88 182253.67 509460.0 -1.0 4237
4239 0 330753.12 182323.44 509520.0 -1.0 4238
4240 0 330715.9 182393.22 509580.0 -1.0 4239
4241 0 330715.9 182383.9 509640.0 -1.0 4240
4242 6 330813.6 182309.48 509700.0 -1.0 4241
4243 0 342265.0 156350.78 515340.0 -1.0 3946
4244 0 342269.66 156350.78 515400.0 -1.0 4243
4245 0 342185.94 156448.45 515460.0 -1.0 4244
4246 0 342390.6 156615.9 515520.0 -1.0 4245
4247 0 342437.1 156643.81 515580.0 -1.0 4246
4248 0 342371.97 156560.08 515640.0 -1.0 4247
4249 0 342074.3 156481.02 515700.0 -1.0 4248
4250 0 342502.22 156560.08 515760.0 -1.0 4249
4251 0 342185.94 156518.22 515820.0 -1.0 4250
4252 0 342446.4 156653.11 515880.0 -1.0 4251
4253 0 342502.22 156718.22 515940.0 -1.0 4252
4254 0 342446.4 156699.62 516000.0 -1.0 4253
4255 0 342469.66 156732.19 516060.0 -1.0 4254
4256 0 342492.9 156881.02 516120.0 -1.0 4255
4257 0 342632.44 156964.75 516180.0 -1.0 4256
4258 0 342846.4 157192.66 516180.0 -1.0 4257
4259 0 342953.38 157146.14 516240.0 -1.0 4258
4260 0 342958.03 157248.47 516300.0 -1.0 4259
4261 0 343055.72 157206.61 516360.0 -1.0 4260
4262 0 343218.5 157322.89 516360.0 -1.0 4261
4263 0 343265.03 157341.5 516420.0 -1.0 4262
4264 0 343297.6 157350.8 516480.0 -1.0 4263
4265 0 343330.12 157378.7 516540.0 -1.0 4264
4266 0 343292.94 157392.66 516600.0 -1.0 4265
4267 0 343525.5 157485.69 516660.0 -1.0 4266
4268 0 343474.34 157457.78 516720.0 -1.0 4267
4269 0 343585.97 157527.55 516780.0 -1.0 4268
4270 0 343632.47 157560.11 516840.0 -1.0 4269
4271 0 343613.88 157574.06 516900.0 -1.0 4270
4272 0 343627.8 157588.02 516960.0 -1.0 4271
4273 0 343651.06 157592.67 517020.0 -1.0 4272
4274 0 343697.6 157620.58 517080.0 -1.0 4273
4275 0 343702.25 157653.12 517140.0 -1.0 4274
4276 0 343758.06 157667.08 517200.0 -1.0 4275
4277 0 343785.97 157653.12 517260.0 -1.0 4276
4278 0 343785.97 157653.12 517320.0 -1.0 4277
4279 0 343832.47 157694.98 517380.0 -1.0 4278
4280 0 343869.7 157732.2 517440.0 -1.0 4279
4281 0 343911.56 157746.16 517500.0 -1.0 4280
4282 0 343953.4 157820.58 517560.0 -1.0 4281
4283 0 343944.1 157946.16 517620.0 -1.0 4282
4284 0 343925.5 157890.34 517680.0 -1.0 4283
4285 0 343930.16 157922.9 517740.0 -1.0 4284
4286 0 343883.62 157955.47 517800.0 -1.0 4285
4287 0 343860.38 157932.2 517860.0 -1.0 4286
4288 0 343865.03 157969.42 517920.0 -1.0 4287
4289 0 343879.0 158067.1 517980.0 -1.0 4288
4290 0 343869.7 158071.75 518040.0 -1.0 4289
4291 0 343869.7 158057.8 518100.0 -1.0 4290
4292 0 343911.56 158104.3 518160.0 -1.0 4291
4293 0 344069.7 158081.05 518220.0 -1.0 4292
4294 0 343920.84 158122.9 518280.0 -1.0 4293
4295 0 343985.97 158048.48 518340.0 -1.0 4294
4296 0 343972.0 158048.48 518400.0 -1.0 4295
4297 0 343930.16 157983.38 518460.0 -1.0 4296
4298 0 343953.4 158011.28 518520.0 -1.0 4297
4299 0 343930.16 158015.92 518580.0 -1.0 4298
4300 0 343972.0 158020.58 518640.0 -1.0 4299
4301 0 343976.66 158011.28 518700.0 -1.0 4300
4302 0 343976.66 157997.33 518760.0 -1.0 4301
4303 0 343944.1 158057.8 518820.0 -1.0 4302
4304 0 343948.75 158006.62 518880.0 -1.0 4303
4305 0 343925.5 157997.33 518940.0 -1.0 4304
4306 0 343902.25 158029.89 519000.0 -1.0 4305
4307 0 343883.62 157983.38 519060.0 -1.0 4306
4308 0 343860.38 157946.16 519120.0 -1.0 4307
4309 0 343799.9 157955.47 519180.0 -1.0 4308
4310 0 343795.28 157941.52 519240.0 -1.0 4309
4311 0 343799.9 157913.6 519300.0 -1.0 4310
4312 0 343818.53 157881.05 519360.0 -1.0 4311
4313 0 343827.8 157871.73 519420.0 -1.0 4312
4314 0 343827.8 157829.88 519480.0 -1.0 4313
4315 0 343879.0 157941.52 519540.0 -1.0 4314
4316 0 343916.2 157946.16 519660.0 -1.0 4315
4317 0 343976.66 157904.3 519720.0 -1.0 4316
4318 0 343972.0 157895.0 519780.0 -1.0 4317
4319 0 343980.8 157984.89 519840.0 -1.0 4318
4320 0 343009.2 150373.9 514740.0 -1.0 3917
4321 0 343111.53 150420.4 514800.0 -1.0 4320
4322 0 343288.28 150704.14 514800.0 -1.0 4321
4323 0 343492.94 150787.86 514860.0 -1.0 4322
4324 0 343568.44 150927.92 514920.0 -1.0 4323
4325 0 343725.5 151052.98 514980.0 -1.0 4324
4326 0 343962.72 151346.02 514980.0 -1.0 4325
4327 0 344199.94 151541.38 514980.0 -1.0 4326
4328 0 344288.3 151801.84 514920.0 -1.0 4327
4329 0 344437.12 151918.12 514860.0 -1.0 4328
4330 0 344372.03 151885.56 514800.0 -1.0 4329
4331 0 344423.2 151885.56 514740.0 -1.0 4330
4332 0 344376.7 151806.48 514680.0 -1.0 4331
4333 0 344423.2 151829.75 514620.0 -1.0 4332
4334 0 344506.9 151936.72 514560.0 -1.0 4333
4335 0 344441.78 151946.03 514500.0 -1.0 4334
4336 0 344460.4 152006.5 514440.0 -1.0 4335
4337 0 344488.3 151941.38 514380.0 -1.0 4336
4338 0 344530.16 151834.39 514320.0 -1.0 4337
4339 0 344539.47 151959.98 514260.0 -1.0 4338
4340 0 344492.97 152001.84 514200.0 -1.0 4339
4341 0 344497.6 151973.94 514140.0 -1.0 4340
4342 0 344506.9 151973.94 514080.0 -1.0 4341
4343 0 344483.66 152001.84 514020.0 -1.0 4342
4344 0 344704.03 152316.84 514020.0 -1.0 4343
4345 0 343949.1 158030.72 519900.0 -1.0 4319
4346 0 343952.62 158006.03 519960.0 -1.0 4345
4347 0 343980.8 158090.64 520020.0 -1.0 4346
4348 0 343963.2 158139.98 520080.0 -1.0 4347
4349 0 343949.1 158122.36 520140.0 -1.0 4348
4350 0 343910.3 158139.98 520200.0 -1.0 4349
4351 0 343892.7 158196.39 520260.0 -1.0 4350
4352 0 343966.72 158214.02 520320.0 -1.0 4351
4353 0 343889.16 158104.73 520380.0 -1.0 4352
4354 0 343483.78 157900.28 520440.0 -1.0 4353
4355 0 343882.12 158175.23 520500.0 -1.0 4354
4356 0 343952.62 158206.97 520560.0 -1.0 4355
4357 0 343952.62 158147.03 520620.0 -1.0 4356
4358 0 343984.34 158280.98 520680.0 -1.0 4357
4359 0 343977.28 158228.11 520740.0 -1.0 4358
4360 0 343959.66 158284.52 520800.0 -1.0 4359
4361 0 343994.9 158192.86 520860.0 -1.0 4360
4362 0 343994.9 158252.78 520920.0 -1.0 4361
4363 0 343973.75 158210.48 520980.0 -1.0 4362
4364 0 343980.8 158189.34 521040.0 -1.0 4363
4365 0 343963.2 158210.48 521100.0 -1.0 4364
4366 0 343984.34 158192.86 521160.0 -1.0 4365
4367 0 344001.97 158094.16 521280.0 -1.0 4366
4368 0 344016.06 158122.36 521340.0 -1.0 4367
4369 0 344076.0 158147.03 521400.0 -1.0 4368
4370 0 344065.4 158087.11 521460.0 -1.0 4369
4371 0 344090.1 158178.77 521520.0 -1.0 4370
4372 0 344090.1 158154.1 521580.0 -1.0 4371
4373 0 344077.56 158150.77 521640.0 -1.0 4372
4374 0 344097.12 158178.77 521700.0 -1.0 4373
4375 0 344076.0 158111.78 521760.0 -1.0 4374
4376 0 344160.6 158090.64 521820.0 -1.0 4375
4377 0 344128.88 158083.6 521880.0 -1.0 4376
4378 0 344171.16 158094.16 521940.0 -1.0 4377
4379 0 344083.03 158080.06 522000.0 -1.0 4378
4380 0 344132.38 158118.84 522060.0 -1.0 4379
4381 0 344125.34 158129.4 522120.0 -1.0 4380
4382 0 344174.7 158161.14 522180.0 -1.0 4381
4383 0 344213.47 158221.06 522240.0 -1.0 4382
4384 0 344150.0 158168.19 522300.0 -1.0 4383
4385 0 344206.4 158150.56 522360.0 -1.0 4384
4386 0 344171.16 158178.77 522420.0 -1.0 4385
4387 0 344192.3 158108.27 522480.0 -1.0 4386
4388 0 344160.6 158125.89 522540.0 -1.0 4387
4389 0 344171.16 158136.47 522600.0 -1.0 4388
4390 0 344164.12 158139.98 522660.0 -1.0 4389
4391 0 344132.38 158083.6 522720.0 -1.0 4390
4392 0 344217.0 158104.73 522780.0 -1.0 4391
4393 0 344220.5 158157.61 522840.0 -1.0 4392
4394 0 344224.03 158175.23 522900.0 -1.0 4393
4395 0 344195.84 158118.84 522960.0 -1.0 4394
4396 0 344202.88 158147.03 523020.0 -1.0 4395
4397 0 344266.34 158161.14 523080.0 -1.0 4396
4398 0 344305.12 158139.98 523140.0 -1.0 4397
4399 0 344365.03 158178.77 523200.0 -1.0 4398
4400 0 344333.3 158139.98 523260.0 -1.0 4399
4401 0 344439.06 158115.31 523320.0 -1.0 4400
4402 0 344587.12 158217.53 523380.0 -1.0 4401
4403 0 344756.3 158252.78 523440.0 -1.0 4402
4404 0 344812.72 158319.77 523500.0 -1.0 4403
4405 0 344869.12 158319.77 523560.0 -1.0 4404
4406 0 344872.62 158312.72 523620.0 -1.0 4405
4407 0 344879.7 158319.77 523680.0 -1.0 4406
4408 0 344946.66 158425.52 523740.0 -1.0 4407
4409 0 344911.4 158383.22 523800.0 -1.0 4408
4410 0 344960.75 158358.53 523860.0 -1.0 4409
4411 0 345003.06 158309.19 523920.0 -1.0 4410
4412 0 345027.75 158369.11 523980.0 -1.0 4411
4413 0 344985.44 158326.81 524040.0 -1.0 4412
4414 0 345108.8 158340.9 524100.0 -1.0 4413
4415 0 345158.16 158337.39 524160.0 -1.0 4414
4416 0 345165.22 158323.28 524220.0 -1.0 4415
4417 0 345182.84 158309.19 524280.0 -1.0 4416
4418 0 345195.12 158304.62 524340.0 -1.0 4417
4419 0 345389.5 158523.28 524400.0 -1.0 4418
4420 0 340562.88 142269.61 516840.0 -1.0 3880
4421 0 340753.22 142213.22 516780.0 -1.0 4420
4422 5 340703.88 142149.77 516720.0 -1.0 4421
4423 0 340703.88 141917.11 516720.0 -1.0 4422
4424 0 341126.88 142368.31 516660.0 -1.0 4422
4425 0 341035.22 141494.11 516720.0 -1.0 4423
4426 0 341373.62 141402.47 516660.0 -1.0 4425
4427 0 341148.0 141254.4 516600.0 -1.0 4426
4428 0 341140.97 141240.31 516540.0 -1.0 4427
4429 6 341091.62 141226.22 516480.0 -1.0 4428
4430 0 340943.56 142206.16 516600.0 -1.0 4424
4431 0 341021.12 142283.72 516540.0 -1.0 4430
4432 0 341087.4 142239.06 516480.0 -1.0 4431
4433 0 341183.25 142255.52 516420.0 -1.0 4432
4434 0 341274.9 142283.72 516360.0 -1.0 4433
4435 0 341352.47 142389.47 516300.0 -1.0 4434
4436 0 341401.8 142304.86 516240.0 -1.0 4435
4437 0 341387.72 142424.72 516180.0 -1.0 4436
4438 0 341444.12 142424.72 516120.0 -1.0 4437
4439 0 341599.22 142481.11 516060.0 -1.0 4438
4440 0 341613.3 142431.77 516000.0 -1.0 4439
4441 0 341747.25 142368.31 515940.0 -1.0 4440
4442 0 341796.62 142382.4 515880.0 -1.0 4441
4443 0 341655.62 142326.02 515820.0 -1.0 4442
4444 5 342029.25 142333.06 515760.0 -1.0 4443
4445 0 342530.97 142151.81 515760.0 -1.0 4444
4446 0 341726.12 142248.47 515700.0 -1.0 4444
4447 0 342135.0 142269.61 515640.0 -1.0 4446
4448 0 342304.22 142283.72 515580.0 -1.0 4447
4449 0 342332.4 142283.72 515520.0 -1.0 4448
4450 0 342339.47 142170.9 515460.0 -1.0 4449
4451 0 342452.25 142318.97 515400.0 -1.0 4450
4452 5 342558.0 142375.36 515340.0 -1.0 4451
4453 0 342691.97 142410.61 515280.0 -1.0 4452
4454 0 342191.97 142052.11 515340.0 -1.0 4452
4455 0 342889.38 142551.61 515220.0 -1.0 4453
4456 0 342938.72 142586.86 515160.0 -1.0 4455
4457 0 343107.9 142685.56 515100.0 -1.0 4456
4458 0 343199.56 142692.61 515040.0 -1.0 4457
4459 0 343263.0 142756.06 514980.0 -1.0 4458
4460 0 343382.88 142932.31 514920.0 -1.0 4459
4461 0 343481.56 142925.27 514860.0 -1.0 4460
4462 0 343552.06 143066.27 514800.0 -1.0 4461
4463 0 343664.88 143193.16 514740.0 -1.0 4462
4464 0 343686.0 143242.52 514680.0 -1.0 4463
4465 0 343735.38 143320.06 514620.0 -1.0 4464
4466 0 343784.72 143411.72 514560.0 -1.0 4465
4467 0 343791.75 143411.72 514500.0 -1.0 4466
4468 0 343982.12 143538.61 514440.0 -1.0 4467
4469 0 343897.5 143446.97 514380.0 -1.0 4468
4470 0 344038.5 143510.4 514320.0 -1.0 4469
4471 0 344087.88 143559.77 514260.0 -1.0 4470
4472 0 344087.88 143595.02 514200.0 -1.0 4471
4473 0 344087.88 143616.16 514140.0 -1.0 4472
4474 0 344278.22 143665.52 514080.0 -1.0 4473
4475 0 344440.38 143820.61 514020.0 -1.0 4474
4476 0 344553.16 143912.27 513960.0 -1.0 4475
4477 0 344560.22 143912.27 513900.0 -1.0 4476
4478 0 344595.47 143947.52 513840.0 -1.0 4477
4479 0 344637.75 144067.36 513780.0 -1.0 4478
4480 0 344651.88 144081.47 513720.0 -1.0 4479
4481 0 344771.72 144208.36 513660.0 -1.0 4480
4482 0 344771.72 144208.36 513600.0 -1.0 4481
4483 0 344877.47 144300.02 513540.0 -1.0 4482
4484 0 344926.8 144271.81 513480.0 -1.0 4483
4485 0 345279.3 144398.72 513420.0 -1.0 4484
4486 5 345314.56 144398.72 513360.0 -1.0 4485
4487 0 345363.9 144504.47 513300.0 -1.0 4486
4488 0 344856.3 144455.11 513360.0 -1.0 4486
4489 0 345589.5 144532.66 513240.0 -1.0 4487
4490 0 345638.88 144617.27 513180.0 -1.0 4489
4491 0 345744.62 144652.52 513120.0 -1.0 4490
4492 6 345850.38 144687.77 513060.0 -1.0 4491
4493 0 344870.4 144455.11 513300.0 -1.0 4488
4494 0 344863.38 144462.16 513240.0 -1.0 4493
4495 0 344743.5 144405.77 513180.0 -1.0 4494
4496 0 344736.47 144321.16 513120.0 -1.0 4495
4497 0 344778.75 144342.31 513060.0 -1.0 4496
4498 0 344757.62 144356.4 513000.0 -1.0 4497
4499 0 344750.56 144328.22 512940.0 -1.0 4498
4500 0 344750.56 144264.77 512880.0 -1.0 4499
4501 0 344482.66 144194.27 512820.0 -1.0 4500
4502 0 344729.4 144257.72 512760.0 -1.0 4501
4503 0 344729.4 144257.72 512700.0 -1.0 4502
4504 0 344792.88 144229.52 512640.0 -1.0 4503
4505 0 344447.4 144018.02 512580.0 -1.0 4504
4506 0 344842.22 144151.97 512520.0 -1.0 4505
4507 0 344849.25 144144.9 512460.0 -1.0 4506
4508 0 344849.25 144060.31 512400.0 -1.0 4507
4509 0 344849.25 144003.9 512340.0 -1.0 4508
4510 0 344877.47 143975.72 512280.0 -1.0 4509
4511 0 344955.0 143968.66 512220.0 -1.0 4510
4512 0 345053.72 143954.56 512160.0 -1.0 4511
4513 0 345053.72 143954.56 512100.0 -1.0 4512
4514 0 345180.62 143954.56 512040.0 -1.0 4513
4515 0 345166.5 143954.56 511980.0 -1.0 4514
4516 0 345145.38 143877.02 511920.0 -1.0 4515
4517 5 345147.2 143876.47 511860.0 -1.0 4516
4518 0 345111.94 144130.27 511860.0 -1.0 4517
4519 0 345096.0 143827.66 511800.0 -1.0 4517
4520 0 345103.06 143587.97 511740.0 -1.0 4519
4521 0 345117.16 143369.4 511680.0 -1.0 4520
4522 0 345124.22 143305.97 511620.0 -1.0 4521
4523 0 345124.22 143164.97 511560.0 -1.0 4522
4524 0 345096.0 143073.31 511500.0 -1.0 4523
4525 0 345067.8 142995.77 511440.0 -1.0 4524
4526 0 345074.88 142882.97 511380.0 -1.0 4525
4527 0 345103.06 142812.47 511320.0 -1.0 4526
4528 0 345166.5 142664.4 511260.0 -1.0 4527
4529 0 345282.25 142322.56 511200.0 -1.0 4528
4530 0 344874.1 152689.38 514020.0 -1.0 4344
4531 0 344825.5 152648.88 513960.0 -1.0 4530
4532 0 344857.9 152584.1 513900.0 -1.0 4531
4533 5 344882.2 152551.7 513840.0 -1.0 4532
4534 0 344849.8 152397.83 513780.0 -1.0 4533
4535 0 345060.34 153005.2 513840.0 -1.0 4533
4536 0 345084.66 153037.6 513780.0 -1.0 4535
4537 0 345027.97 153013.3 513720.0 -1.0 4536
4538 0 344736.44 152308.75 513720.0 -1.0 4534
4539 0 344720.22 152284.45 513660.0 -1.0 4538
4540 0 345108.94 153037.6 513660.0 -1.0 4537
4541 0 345052.25 153021.4 513600.0 -1.0 4540
4542 0 344736.44 152300.66 513600.0 -1.0 4539
4543 0 344817.4 152365.44 513540.0 -1.0 4542
4544 0 345108.94 153110.48 513540.0 -1.0 4541
4545 0 345166.5 153133.89 513480.0 -1.0 4544
4546 0 345003.66 152567.89 513540.0 -1.0 4543
4547 0 344809.3 152276.36 513480.0 -1.0 4546
4548 0 344809.3 152276.36 513420.0 -1.0 4547
4549 0 344768.8 152268.27 513360.0 -1.0 4548
4550 0 344736.44 152227.77 513300.0 -1.0 4549
4551 0 344744.53 152162.98 513240.0 -1.0 4550
4552 0 344744.53 152162.98 513180.0 -1.0 4551
4553 5 344785.0 152171.08 513120.0 -1.0 4552
4554 0 344720.22 151992.92 513060.0 -1.0 4553
4555 0 345059.53 152594.34 513120.0 -1.0 4553
4556 0 344671.62 152001.02 513000.0 -1.0 4554
4557 0 344664.4 151947.77 512940.0 -1.0 4556
4558 0 345101.4 153161.8 513420.0 -1.0 4545
4559 6 345101.4 153185.05 513360.0 -1.0 4558
4560 0 345138.6 152929.23 513060.0 -1.0 4555
4561 0 345180.47 153012.95 513000.0 -1.0 4560
4562 0 345199.06 153036.22 512940.0 -1.0 4561
4563 0 345287.44 153050.17 512880.0 -1.0 4562
4564 0 345096.75 153012.95 512820.0 -1.0 4563
4565 0 345417.7 153096.69 512760.0 -1.0 4564
4566 5 345499.1 153212.06 512700.0 -1.0 4565
4567 0 345511.38 153077.05 512640.0 -1.0 4566
4568 0 345631.62 153826.92 512700.0 -1.0 4566
4569 5 346208.4 154873.47 512700.0 -1.0 4568
4570 0 346217.7 155133.94 512760.0 -1.0 4569
4571 0 346147.94 154836.25 512640.0 -1.0 4569
4572 0 345789.78 154761.83 512580.0 -1.0 4571
4573 0 346161.88 154826.95 512520.0 -1.0 4572
4574 6 346161.88 154826.95 512460.0 -1.0 4573
4575 0 346036.28 155143.23 512820.0 -1.0 4570
4576 0 346371.2 155273.47 512880.0 -1.0 4575
4577 0 346281.12 155310.28 512940.0 -1.0 4576
4578 0 346561.88 155701.39 513000.0 -1.0 4577
4579 0 346645.62 155985.11 513060.0 -1.0 4578
4580 0 346771.2 156506.06 513120.0 -1.0 4579
4581 0 346757.25 156608.39 513180.0 -1.0 4580
4582 0 346752.6 156636.3 513240.0 -1.0 4581
4583 0 346692.12 156654.89 513300.0 -1.0 4582
4584 0 346687.47 156687.45 513360.0 -1.0 4583
4585 0 346729.34 156924.67 513420.0 -1.0 4584
4586 0 346752.6 156957.23 513480.0 -1.0 4585
4587 0 346766.53 157222.36 513540.0 -1.0 4586
4588 0 346743.28 158027.02 513600.0 -1.0 4587
4589 0 346673.53 158087.48 513660.0 -1.0 4588
4590 0 346645.62 158240.98 513720.0 -1.0 4589
4591 0 346645.62 158227.03 513780.0 -1.0 4590
4592 0 346645.62 158245.62 513840.0 -1.0 4591
4593 0 346636.3 158394.47 513900.0 -1.0 4592
4594 0 346617.72 158561.92 513960.0 -1.0 4593
4595 0 346515.38 158724.72 514020.0 -1.0 4594
4596 0 346506.06 158710.75 514080.0 -1.0 4595
4597 0 346520.03 158682.84 514140.0 -1.0 4596
4598 0 346366.53 158701.45 514200.0 -1.0 4597
4599 0 346240.94 158822.39 514260.0 -1.0 4598
4600 0 346254.9 158799.12 514320.0 -1.0 4599
4601 0 346278.16 158794.48 514380.0 -1.0 4600
4602 6 346366.53 159082.86 514440.0 -1.0 4601
4603 0 339686.56 128275.43 517260.0 -1.0 4195
4604 0 339654.2 128081.07 517320.0 -1.0 4603
4605 0 339621.34 128072.76 517380.0 -1.0 4604
4606 0 339681.2 127903.266 517440.0 -1.0 4605
4607 0 339681.2 127813.53 517500.0 -1.0 4606
4608 0 339681.2 127813.53 517560.0 -1.0 4607
4609 0 339671.2 127763.68 517620.0 -1.0 4608
4610 0 339611.38 127683.92 517680.0 -1.0 4609
4611 5 339611.38 127683.92 517740.0 -1.0 4610
4612 0 339940.4 127025.88 517740.0 -1.0 4611
4613 0 339611.38 127683.92 517800.0 -1.0 4611
4614 6 339611.38 127683.92 517860.0 -1.0 4613
4615 0 339920.47 126806.54 517800.0 -1.0 4612
4616 0 340199.62 126427.67 517860.0 -1.0 4615
4617 0 340329.25 126098.66 517920.0 -1.0 4616
4618 0 340339.22 125859.37 517980.0 -1.0 4617
4619 0 340448.88 125709.82 518040.0 -1.0 4618
4620 0 340498.72 125540.33 518100.0 -1.0 4619
4621 0 340698.12 125480.5 518160.0 -1.0 4620
4622 0 340817.78 125121.58 518220.0 -1.0 4621
4623 0 341086.97 124942.11 518280.0 -1.0 4622
4624 0 341266.44 124533.336 518340.0 -1.0 4623
4625 5 341306.3 124553.27 518400.0 -1.0 4624
4626 0 341475.8 124284.08 518340.0 -1.0 4625
4627 0 341256.47 124603.125 518460.0 -1.0 4625
4628 0 341256.47 124603.125 518520.0 -1.0 4627
4629 6 341166.72 124603.125 518580.0 -1.0 4628
4630 0 341695.16 124094.65 518280.0 -1.0 4626
4631 0 341735.03 123935.125 518220.0 -1.0 4630
4632 0 341804.8 123875.3 518160.0 -1.0 4631
4633 0 342014.2 123626.05 518100.0 -1.0 4632
4634 0 342273.44 123466.52 518040.0 -1.0 4633
4635 0 342592.47 123217.266 517980.0 -1.0 4634
4636 5 342742.03 123107.59 517920.0 -1.0 4635
4637 6 342791.88 123077.69 517860.0 -1.0 4636
4638 0 342712.12 122728.73 517920.0 -1.0 4636
4639 0 342572.53 122459.53 517980.0 -1.0 4638
4640 0 342243.53 122170.4 518040.0 -1.0 4639
4641 0 342193.66 121771.586 518040.0 -1.0 4640
4642 0 342054.1 121641.98 517980.0 -1.0 4641
4643 0 341884.6 121422.63 517920.0 -1.0 4642
4644 0 341639.8 121303.695 517980.0 -1.0 4643
4645 0 341605.1 121208.22 518040.0 -1.0 4644
4646 0 341526.97 121078.03 518100.0 -1.0 4645
4647 0 341544.34 121043.31 518160.0 -1.0 4646
4648 0 341388.12 120965.195 518220.0 -1.0 4647
4649 0 341405.47 120965.195 518280.0 -1.0 4648
4650 0 341301.3 120843.68 518340.0 -1.0 4649
4651 0 341257.9 120644.05 518400.0 -1.0 4650
4652 0 340867.34 120366.305 518400.0 -1.0 4651
4653 0 340485.44 119967.04 518400.0 -1.0 4652
4654 0 340138.25 119645.9 518400.0 -1.0 4653
4655 0 339929.94 119073.05 518400.0 -1.0 4654
4656 0 339895.22 118934.17 518340.0 -1.0 4655
4657 0 339860.5 118882.09 518280.0 -1.0 4656
4658 0 339808.44 118786.625 518220.0 -1.0 4657
4659 0 339825.78 118760.586 518160.0 -1.0 4658
4660 0 339712.97 118760.586 518100.0 -1.0 4659
4661 0 339669.56 118803.984 518040.0 -1.0 4660
4662 6 339739.0 118777.945 517980.0 -1.0 4661
4663 0 340503.97 141087.11 517920.0 -1.0 3862
4664 0 340785.97 141073.02 517860.0 -1.0 4663
4665 0 340925.75 141065.06 517800.0 -1.0 4664
4666 0 341065.34 141035.14 517740.0 -1.0 4665
4667 0 341115.2 141094.97 517680.0 -1.0 4666
4668 0 341204.9 141144.81 517620.0 -1.0 4667
4669 0 341633.62 141214.61 517560.0 -1.0 4668
4670 0 341773.22 141194.67 517500.0 -1.0 4669
4671 0 341902.84 141304.34 517440.0 -1.0 4670
4672 5 342002.53 141294.38 517380.0 -1.0 4671
4673 0 342172.03 141284.4 517320.0 -1.0 4672
4674 0 342211.9 141583.52 517440.0 -1.0 4672
4675 0 342211.9 141334.25 517260.0 -1.0 4673
4676 0 342321.6 141433.95 517200.0 -1.0 4675
4677 0 342540.94 141463.86 517140.0 -1.0 4676
4678 0 342650.6 141513.72 517080.0 -1.0 4677
4679 0 342889.88 141573.53 517020.0 -1.0 4678
4680 0 343059.38 141643.33 516960.0 -1.0 4679
4681 0 343208.94 141772.94 516900.0 -1.0 4680
4682 0 343398.38 141862.67 516840.0 -1.0 4681
4683 0 343408.34 141892.58 516780.0 -1.0 4682
4684 0 343468.16 141922.5 516720.0 -1.0 4683
4685 0 343677.53 142022.2 516660.0 -1.0 4684
4686 0 343537.94 141992.28 516600.0 -1.0 4685
4687 0 343717.4 142002.25 516540.0 -1.0 4686
4688 0 343817.12 142012.23 516480.0 -1.0 4687
4689 0 343896.88 141992.28 516420.0 -1.0 4688
4690 0 344016.53 142151.81 516360.0 -1.0 4689
4691 0 344136.16 142291.39 516300.0 -1.0 4690
4692 0 344295.7 142371.16 516180.0 -1.0 4691
4693 0 344355.5 142411.03 516120.0 -1.0 4692
4694 0 344395.38 142460.89 516060.0 -1.0 4693
4695 0 344425.3 142580.53 516000.0 -1.0 4694
4696 0 344525.0 142550.62 515940.0 -1.0 4695
4697 6 344594.78 142610.44 515880.0 -1.0 4696
4698 0 342401.34 141822.8 517380.0 -1.0 4674
4699 0 342530.97 141962.38 517320.0 -1.0 4698
4700 0 342690.47 142101.95 517260.0 -1.0 4699
4701 0 342919.78 142391.1 517260.0 -1.0 4700
4702 0 342859.97 142351.22 517200.0 -1.0 4701
4703 0 342800.16 142211.62 517140.0 -1.0 4702
4704 6 342800.16 142261.48 517080.0 -1.0 4703
4705 5 341982.6 141872.64 515820.0 -1.0 4445
4706 6 342271.72 142042.14 515880.0 -1.0 4705
4707 6 341843.0 141364.17 515820.0 -1.0 4705
4708 0 342162.06 141992.28 515280.0 -1.0 4454
4709 0 342062.34 141922.5 515220.0 -1.0 4708
4710 0 342331.56 141663.27 515220.0 -1.0 4709
4711 0 342371.44 141623.39 515160.0 -1.0 4710
4712 0 342401.34 141643.33 515100.0 -1.0 4711
4713 6 342441.22 141603.45 515040.0 -1.0 4712
4714 0 344750.34 151837.3 512880.0 -1.0 4557
4715 0 344455.75 151812.75 512820.0 -1.0 4714
4716 6 344770.88 151775.7 512760.0 -1.0 4715
4717 0 345143.12 152905.2 512580.0 -1.0 4567
4718 0 345535.9 153089.33 512520.0 -1.0 4717
4719 0 345572.75 153052.5 512460.0 -1.0 4718
4720 0 345450.0 152978.84 512400.0 -1.0 4719
4721 0 345392.2 152947.23 512400.0 -1.0 4720
4722 5 345996.88 158814.83 524400.0 -1.0 4419
4723 0 345875.4 158831.02 524520.0 -1.0 4722
4724 5 346045.47 158798.62 524340.0 -1.0 4722
4725 0 345875.4 158831.02 524580.0 -1.0 4723
4726 0 345875.4 158831.02 524640.0 -1.0 4725
4727 0 345875.4 158839.12 524700.0 -1.0 4726
4728 0 345770.12 158790.53 524760.0 -1.0 4727
4729 0 345251.8 158385.61 524820.0 -1.0 4728
4730 0 346045.47 158790.53 524280.0 -1.0 4724
4731 0 346102.16 158903.9 524280.0 -1.0 4724
4732 0 346401.78 159130.66 524280.0 -1.0 4731
4733 0 346490.88 159179.25 524220.0 -1.0 4732
4734 6 346539.47 159163.05 524160.0 -1.0 4733
4735 0 345988.78 158822.92 524220.0 -1.0 4730
4736 0 345940.2 158774.33 524160.0 -1.0 4735
4737 0 345996.88 158782.44 524100.0 -1.0 4736
4738 0 345956.38 158701.45 524040.0 -1.0 4737
4739 6 345924.0 158644.77 523980.0 -1.0 4738
4740 0 345203.25 158369.42 524880.0 -1.0 4729
4741 0 345195.12 158312.73 524940.0 -1.0 4740
4742 0 345195.12 158312.73 525000.0 -1.0 4741
4743 0 345073.66 158239.84 525060.0 -1.0 4742
4744 0 345170.84 158288.44 525120.0 -1.0 4743
4745 0 345089.88 158264.14 525180.0 -1.0 4744
4746 0 345089.88 158264.14 525240.0 -1.0 4745
4747 0 345073.66 158264.14 525300.0 -1.0 4746
4748 0 345073.66 158272.23 525360.0 -1.0 4747
4749 0 345016.97 158239.84 525420.0 -1.0 4748
4750 0 345025.06 158256.03 525480.0 -1.0 4749
4751 0 345041.28 158256.03 525540.0 -1.0 4750
4752 0 345025.06 158231.75 525660.0 -1.0 4751
4753 0 345089.88 158304.62 525840.0 -1.0 4752
4754 0 345039.28 158199.44 525900.0 -1.0 4753
4755 0 345146.56 158272.23 525960.0 -1.0 4754
4756 0 345324.72 158191.25 526020.0 -1.0 4755
4757 0 345389.5 158207.45 526080.0 -1.0 4756
4758 0 345470.47 158191.25 526140.0 -1.0 4757
4759 0 345494.78 158166.95 526200.0 -1.0 4758
4760 0 345535.28 158142.66 526260.0 -1.0 4759
4761 0 345535.28 158134.56 526320.0 -1.0 4760
4762 0 345551.47 158102.17 526380.0 -1.0 4761
4763 0 345608.16 158110.27 526440.0 -1.0 4762
4764 0 345705.34 158061.67 526500.0 -1.0 4763
4765 0 345745.8 158021.19 526560.0 -1.0 4764
4766 0 345753.94 158077.88 526620.0 -1.0 4765
4767 0 345834.9 158061.67 526680.0 -1.0 4766
4768 0 346053.56 158110.27 526740.0 -1.0 4767
4769 0 346280.3 158223.64 526800.0 -1.0 4768
4770 0 346474.7 158256.03 526860.0 -1.0 4769
4771 0 346636.62 158272.23 526920.0 -1.0 4770
4772 0 346677.12 158280.33 526980.0 -1.0 4771
4773 0 346709.53 158377.52 527040.0 -1.0 4772
4774 0 346725.72 158474.69 527100.0 -1.0 4773
4775 0 346782.4 158498.98 527160.0 -1.0 4774
4776 0 346723.2 158556.77 527220.0 -1.0 4775
4777 0 346735.66 158549.28 527280.0 -1.0 4776
4778 0 346774.3 158952.5 527340.0 -1.0 4777
4779 0 346806.72 159041.58 527460.0 -1.0 4778
4780 0 346831.0 159146.86 527520.0 -1.0 4779
4781 0 346831.0 159154.95 527580.0 -1.0 4780
4782 0 346847.2 159211.64 527640.0 -1.0 4781
4783 0 346798.6 159260.23 527700.0 -1.0 4782
4784 0 346798.6 159357.4 527760.0 -1.0 4783
4785 0 346863.4 159397.9 527820.0 -1.0 4784
4786 0 346895.78 159454.6 527880.0 -1.0 4785
4787 0 346895.78 159454.6 527940.0 -1.0 4786
4788 0 346992.97 159511.28 528000.0 -1.0 4787
4789 6 346992.97 159397.9 528060.0 -1.0 4788
4790 0 346047.06 142216.95 510660.0 -1.0 4898
4791 0 345760.53 145626.64 510600.0 -1.0 4812
4792 0 345683.3 145565.33 511080.0 -1.0 4828
4793 0 345778.5 145921.36 511080.0 -1.0 4792
4794 0 345816.94 145966.8 511020.0 -1.0 4793
4795 5 345813.4 145940.36 510960.0 -1.0 4794
4796 0 345831.03 146321.06 511020.0 -1.0 4795
4797 0 345831.03 145901.6 510900.0 -1.0 4795
4798 0 345753.5 147512.52 510720.0 -1.0 4823
4799 0 346140.22 153980.33 510480.0 -1.0 4907
4800 0 346656.53 145669.06 509280.0 -1.0 4939
4801 6 345482.06 145515.6 510000.0 -1.0 4802
4802 0 345524.38 145534.98 510060.0 -1.0 4803
4803 0 345496.16 145517.36 510120.0 -1.0 4804
4804 0 345573.72 145542.03 510180.0 -1.0 4806
4805 0 345813.22 145694.06 510180.0 -1.0 4806
4806 5 345570.2 145598.44 510240.0 -1.0 4807
4807 0 345612.5 145538.52 510300.0 -1.0 4808
4808 0 345623.06 145531.47 510360.0 -1.0 4809
4809 0 345965.0 145711.23 510420.0 -1.0 4810
4810 0 345675.94 145531.47 510480.0 -1.0 4811
4811 0 345802.84 145584.34 510540.0 -1.0 4791
4812 0 345736.06 145545.69 510660.0 -1.0 4813
4813 0 345774.62 145623.11 510720.0 -1.0 4814
4814 0 345742.9 145711.23 510780.0 -1.0 4815
4815 0 345841.62 145873.39 510840.0 -1.0 4797
4816 0 345968.5 146634.78 511020.0 -1.0 4796
4817 0 345806.38 146941.47 511020.0 -1.0 4816
4818 0 345623.06 147170.6 511020.0 -1.0 4817
4819 5 345700.62 147339.78 510960.0 -1.0 4818
4820 0 345647.75 147382.1 510900.0 -1.0 4819
4821 0 345661.84 147720.48 510960.0 -1.0 4819
4822 0 345711.2 147498.4 510840.0 -1.0 4820
4823 0 345584.28 147396.19 510780.0 -1.0 4822
4824 0 345739.38 147466.69 510660.0 -1.0 4798
4825 6 345767.6 147508.98 510600.0 -1.0 4824
4826 0 345559.62 147699.34 511020.0 -1.0 4821
4827 6 345637.16 147734.6 511080.0 -1.0 4826
4828 0 345516.03 145313.14 511080.0 -1.0 4829
4829 0 345453.84 145254.75 511140.0 -1.0 4830
4830 0 345400.97 145212.45 511200.0 -1.0 4831
4831 0 345376.3 145173.67 511260.0 -1.0 4832
4832 0 345270.56 145120.8 511320.0 -1.0 4833
4833 0 345281.12 144965.7 511380.0 -1.0 4834
4834 0 345231.78 144856.42 511440.0 -1.0 4835
4835 0 345126.03 144761.25 511500.0 -1.0 4836
4836 0 345161.28 144659.02 511560.0 -1.0 4837
4837 0 345126.03 144549.75 511620.0 -1.0 4838
4838 0 345115.44 144433.42 511680.0 -1.0 4839
4839 0 345104.88 144415.8 511740.0 -1.0 4840
4840 0 345048.47 144327.67 511800.0 -1.0 4518
4841 0 346171.88 142252.16 510600.0 -1.0 4790
4842 0 346255.06 142252.16 510540.0 -1.0 4841
4843 0 346543.06 142319.36 510480.0 -1.0 4842
4844 0 346911.06 142546.56 510480.0 -1.0 4843
4845 0 347416.66 142677.77 510480.0 -1.0 4844
4846 5 347471.06 142789.77 510420.0 -1.0 4845
4847 0 346568.66 142399.36 510360.0 -1.0 4846
4848 0 347391.06 142780.16 510360.0 -1.0 4846
4849 0 347479.06 142780.56 510300.0 -1.0 4848
4850 0 346415.06 142268.16 510300.0 -1.0 4847
4851 0 346434.25 142312.95 510240.0 -1.0 4850
4852 0 346536.66 142380.16 510180.0 -1.0 4851
4853 0 346437.47 142373.77 510120.0 -1.0 4852
4854 0 346501.47 142431.36 510060.0 -1.0 4853
4855 0 346485.47 142456.95 510000.0 -1.0 4854
4856 0 346504.66 142520.95 509940.0 -1.0 4855
4857 5 346456.66 142338.56 509880.0 -1.0 4856
4858 6 346533.47 142424.95 509820.0 -1.0 4857
4859 0 346159.06 141925.77 509820.0 -1.0 4857
4860 0 346168.66 141788.16 509760.0 -1.0 4859
4861 0 346130.25 141772.16 509700.0 -1.0 4860
4862 0 346207.06 141698.56 509640.0 -1.0 4861
4863 6 346715.88 141842.56 509640.0 -1.0 4862
4864 0 347696.66 142873.38 510240.0 -1.0 4849
4865 0 347763.88 142838.17 510180.0 -1.0 4864
4866 0 347687.06 142834.97 510120.0 -1.0 4865
4867 0 347856.66 142876.56 510060.0 -1.0 4866
4868 0 347885.47 142879.77 510000.0 -1.0 4867
4869 0 347920.66 142882.97 509940.0 -1.0 4868
4870 0 347904.66 142834.97 509880.0 -1.0 4869
4871 0 347971.88 142854.17 509820.0 -1.0 4870
4872 0 348071.06 142822.17 509760.0 -1.0 4871
4873 0 348048.66 142822.17 509700.0 -1.0 4872
4874 0 348167.06 142809.38 509640.0 -1.0 4873
4875 0 348074.25 142822.17 509580.0 -1.0 4874
4876 0 348077.47 142812.56 509520.0 -1.0 4875
4877 0 348218.25 142937.38 509460.0 -1.0 4876
4878 0 348423.06 142713.38 509400.0 -1.0 4877
4879 0 348487.06 142690.97 509340.0 -1.0 4878
4880 0 348538.25 142706.97 509280.0 -1.0 4879
4881 0 348477.47 142729.38 509220.0 -1.0 4880
4882 0 348506.25 142706.97 509160.0 -1.0 4881
4883 0 348423.06 142684.56 509100.0 -1.0 4882
4884 0 348416.66 142646.17 509040.0 -1.0 4883
4885 0 348323.88 142614.17 508980.0 -1.0 4884
4886 0 348410.25 142668.56 508920.0 -1.0 4885
4887 0 348407.06 142585.38 508860.0 -1.0 4886
4888 0 348387.88 142639.77 508800.0 -1.0 4887
4889 0 348234.25 142534.17 508740.0 -1.0 4888
4890 0 348394.25 142738.97 508680.0 -1.0 4889
4891 0 348227.88 142681.38 508620.0 -1.0 4890
4892 0 348179.88 142735.77 508560.0 -1.0 4891
4893 0 347728.66 142594.97 508500.0 -1.0 4892
4894 0 348199.06 142828.56 508440.0 -1.0 4893
4895 0 348013.47 142857.38 508320.0 -1.0 4894
4896 0 348074.25 142863.77 508260.0 -1.0 4895
4897 6 348042.25 142902.17 508200.0 -1.0 4896
4898 0 346160.66 142232.56 510720.0 -1.0 4899
4899 0 346005.47 142229.77 510780.0 -1.0 4900
4900 0 346082.25 142239.36 510840.0 -1.0 4901
4901 0 345941.47 142216.95 510900.0 -1.0 4902
4902 0 345986.25 142245.77 510960.0 -1.0 4903
4903 0 345631.06 142162.56 511020.0 -1.0 4904
4904 0 345250.25 141941.77 511020.0 -1.0 4905
4905 0 345618.25 142172.16 511080.0 -1.0 4906
4906 0 345359.06 142175.36 511140.0 -1.0 4529
4907 0 346153.12 153977.27 510540.0 -1.0 4908
4908 0 346145.7 153976.39 510600.0 -1.0 4909
4909 0 346145.7 153976.39 510660.0 -1.0 4910
4910 0 346145.7 153976.39 510720.0 -1.0 4911
4911 0 345982.22 153879.62 510780.0 -1.0 4912
4912 0 346029.3 153872.39 510840.0 -1.0 4913
4913 0 345959.56 153758.77 510900.0 -1.0 4914
4914 0 345975.34 153780.75 510960.0 -1.0 4915
4915 0 345836.8 153722.31 511020.0 -1.0 4916
4916 0 345874.62 153743.02 511080.0 -1.0 4917
4917 0 345831.88 153690.89 511140.0 -1.0 4918
4918 0 345803.6 153606.48 511200.0 -1.0 4919
4919 0 345809.84 153592.62 511260.0 -1.0 4920
4920 0 345735.78 153571.66 511320.0 -1.0 4921
4921 0 345750.56 153568.69 511380.0 -1.0 4922
4922 0 345750.56 153568.69 511440.0 -1.0 4923
4923 0 345750.56 153568.69 511500.0 -1.0 4924
4924 0 345750.56 153568.69 511560.0 -1.0 4925
4925 0 345750.56 153568.69 511620.0 -1.0 4926
4926 0 345750.56 153568.69 511680.0 -1.0 4927
4927 0 345818.84 153386.72 511740.0 -1.0 4928
4928 0 345764.66 153329.19 511800.0 -1.0 4929
4929 0 345784.47 153320.36 511860.0 -1.0 4930
4930 0 345784.47 153320.36 511920.0 -1.0 4931
4931 0 345784.47 153320.36 511980.0 -1.0 4932
4932 0 345742.66 153089.52 512040.0 -1.0 4933
4933 0 345711.34 153047.97 512100.0 -1.0 4954
4934 6 346471.97 154168.02 510420.0 -1.0 4799
4935 0 346578.53 145896.03 509220.0 -1.0 4800
4936 0 346593.97 145918.17 509160.0 -1.0 4935
4937 0 346592.94 145958.62 509100.0 -1.0 4936
4938 6 346612.2 145892.38 509040.0 -1.0 4937
4939 0 346625.16 145629.64 509340.0 -1.0 4940
4940 0 346629.38 145637.77 509400.0 -1.0 4941
4941 0 346629.38 145637.77 509460.0 -1.0 4942
4942 0 346527.75 145551.05 509520.0 -1.0 4943
4943 0 346460.78 145617.77 509580.0 -1.0 4944
4944 0 346337.9 145636.72 509640.0 -1.0 4945
4945 0 346249.34 145643.62 509700.0 -1.0 4946
4946 0 346253.44 145572.08 509760.0 -1.0 4947
4947 0 346219.53 145620.83 509820.0 -1.0 4948
4948 0 346131.3 145569.03 509880.0 -1.0 4949
4949 0 346182.7 145631.77 509940.0 -1.0 4950
4950 0 346145.56 145608.05 510000.0 -1.0 4951
4951 0 346149.53 145637.25 510060.0 -1.0 4952
4952 0 346032.0 145615.4 510120.0 -1.0 4953
4953 0 346017.66 145660.58 510180.0 -1.0 4805
4954 0 345606.56 152980.88 512160.0 -1.0 4955
4955 0 345471.97 152927.3 512220.0 -1.0 4956
4956 0 345379.75 152879.94 512280.0 -1.0 4957
4957 0 345409.66 152884.92 512340.0 -1.0 4721
