# Supplementary material for: Organization of the gravity-sensing system in zebrafish
Source: Nat Commun. 2022 Aug 27;13:5060. doi: 10.1038/s41467-022-32824-w (PMC9420129; doi:10.1038/s41467-022-32824-w)
Supplement: Supplementary file 11 — Source Data [file 41467_2022_32824_MOESM11_ESM.zip › Reconstruction files/VS_R_15.swc]

# SWC format file
# based on specifications at http://www.neuronland.org/NLMorphologyConverter/MorphologyFormats/SWC/Spec.html
# Created on 2022-04-20 using navis (https://github.com/navis-org/navis)
# Meta: {"id": "70536", "name": "VS_R_15", "units": "1 nanometer"}
# PointNo Label X Y Z Radius Parent
# Labels:
# 0 = undefined, 1 = soma, 5 = fork point, 6 = end point
1 1 325907.3 118980.76 536100.0 2933.0 -1
2 0 309897.0 122012.0 417840.0 -1.0 3
3 0 309984.0 122277.0 417900.0 -1.0 4
4 0 309919.0 122099.0 417960.0 -1.0 5
5 0 310005.0 122178.0 418020.0 -1.0 6
6 0 309950.0 122203.0 418080.0 -1.0 7
7 0 310028.0 122197.0 418140.0 -1.0 8
8 0 309999.0 122214.0 418200.0 -1.0 9
9 0 309984.0 122108.0 418260.0 -1.0 10
10 0 310015.0 122197.0 418320.0 -1.0 11
11 0 309972.0 122174.0 418380.0 -1.0 12
12 0 309994.0 122041.0 418440.0 -1.0 13
13 0 310007.0 122131.0 418500.0 -1.0 14
14 0 309909.34 122087.15 418740.0 -1.0 15
15 0 310001.0 122066.0 418800.0 -1.0 16
16 0 310018.0 122032.0 418860.0 -1.0 17
17 0 309967.0 121992.0 418920.0 -1.0 18
18 0 309925.0 122026.0 418980.0 -1.0 19
19 0 309931.0 122020.0 419040.0 -1.0 20
20 0 309940.0 122094.0 419100.0 -1.0 21
21 0 309964.0 122050.0 419160.0 -1.0 22
22 0 309964.0 122070.0 419220.0 -1.0 23
23 0 309952.0 122096.0 419280.0 -1.0 24
24 0 309948.0 122157.0 419340.0 -1.0 25
25 0 309885.0 122214.0 419400.0 -1.0 26
26 0 309888.0 122204.0 419460.0 -1.0 27
27 0 309892.0 122230.0 419520.0 -1.0 28
28 0 309870.0 122305.0 419580.0 -1.0 29
29 0 309880.0 122257.0 419640.0 -1.0 30
30 0 309896.0 122330.0 419700.0 -1.0 31
31 0 309884.0 122365.0 419760.0 -1.0 32
32 0 309885.0 122345.0 419820.0 -1.0 33
33 0 309900.0 122431.0 419880.0 -1.0 34
34 0 309915.0 122393.0 419940.0 -1.0 35
35 0 309979.0 122512.0 420000.0 -1.0 36
36 0 309895.0 122437.0 420060.0 -1.0 37
37 0 309888.0 122447.0 420120.0 -1.0 38
38 0 309942.0 122479.0 420180.0 -1.0 39
39 0 309894.0 122468.0 420240.0 -1.0 40
40 0 309881.0 122384.0 420300.0 -1.0 41
41 0 309831.0 122410.0 420360.0 -1.0 42
42 0 309832.0 122418.0 420420.0 -1.0 43
43 0 309836.0 122412.0 420480.0 -1.0 44
44 0 309863.0 122396.0 420540.0 -1.0 45
45 0 309892.0 122438.0 420600.0 -1.0 46
46 0 309854.0 122412.0 420660.0 -1.0 47
47 0 309863.0 122375.0 420720.0 -1.0 48
48 0 309906.0 122344.0 420780.0 -1.0 49
49 0 309872.0 122210.0 420840.0 -1.0 50
50 0 309914.0 122289.0 420900.0 -1.0 51
51 0 309959.0 122286.0 420960.0 -1.0 52
52 0 309914.0 122223.0 421020.0 -1.0 53
53 0 309933.0 122238.0 421080.0 -1.0 54
54 0 309910.0 122233.0 421140.0 -1.0 55
55 0 309955.0 122214.0 421200.0 -1.0 56
56 0 309904.0 122204.0 421260.0 -1.0 57
57 0 309902.0 122192.0 421320.0 -1.0 58
58 0 309864.0 122182.0 421380.0 -1.0 59
59 0 309830.0 122217.0 421440.0 -1.0 60
60 0 309827.0 122180.0 421500.0 -1.0 61
61 0 309812.0 122170.0 421560.0 -1.0 62
62 0 309845.0 122218.0 421620.0 -1.0 63
63 0 309793.0 122138.0 421680.0 -1.0 64
64 0 309798.0 122135.0 421740.0 -1.0 65
65 0 309691.0 122177.0 421800.0 -1.0 66
66 0 309730.0 122168.0 421860.0 -1.0 67
67 0 309721.0 122092.0 421920.0 -1.0 68
68 0 309730.0 122105.0 421980.0 -1.0 69
69 0 309744.0 122125.0 422040.0 -1.0 70
70 0 309752.0 122032.0 422100.0 -1.0 71
71 0 309777.0 122032.0 422160.0 -1.0 72
72 0 309657.0 121923.0 422220.0 -1.0 73
73 0 309647.0 121920.0 422280.0 -1.0 74
74 0 309694.0 121931.0 422340.0 -1.0 75
75 0 309704.0 121930.0 422400.0 -1.0 76
76 0 309669.0 121898.0 422460.0 -1.0 77
77 0 309723.0 121888.0 422520.0 -1.0 78
78 0 309776.0 121918.0 422580.0 -1.0 79
79 0 309783.0 121862.0 422640.0 -1.0 80
80 0 309859.0 121807.0 422700.0 -1.0 81
81 0 309908.0 121784.0 422760.0 -1.0 82
82 0 309868.0 121758.0 422820.0 -1.0 83
83 0 309885.0 121779.0 422880.0 -1.0 84
84 0 309951.0 121785.0 422940.0 -1.0 85
85 0 309882.0 121699.0 423000.0 -1.0 86
86 0 309903.0 121752.0 423060.0 -1.0 87
87 0 309885.0 121681.0 423120.0 -1.0 88
88 0 309951.0 121703.0 423180.0 -1.0 89
89 0 309926.0 121689.0 423240.0 -1.0 90
90 0 309899.0 121694.0 423300.0 -1.0 91
91 0 309917.0 121702.0 423360.0 -1.0 92
92 0 309930.0 121720.0 423420.0 -1.0 93
93 0 309937.0 121719.0 423480.0 -1.0 94
94 0 309911.0 121675.0 423540.0 -1.0 95
95 0 310001.0 121724.0 423600.0 -1.0 96
96 0 309975.0 121647.0 423660.0 -1.0 97
97 0 309987.0 121751.0 423720.0 -1.0 98
98 0 309982.0 121716.0 423780.0 -1.0 99
99 0 309983.0 121735.0 423840.0 -1.0 100
100 0 309981.0 121744.0 423900.0 -1.0 101
101 0 310020.0 121671.0 423960.0 -1.0 102
102 0 309996.0 121732.0 424020.0 -1.0 103
103 0 310037.0 121733.0 424080.0 -1.0 104
104 0 310029.0 121726.0 424140.0 -1.0 105
105 0 309984.0 121720.0 424200.0 -1.0 106
106 0 309975.0 121721.0 424260.0 -1.0 107
107 0 310016.0 121740.0 424320.0 -1.0 108
108 0 309964.0 121725.0 424380.0 -1.0 109
109 0 310010.0 121751.0 424440.0 -1.0 110
110 0 310019.0 121748.0 424500.0 -1.0 111
111 0 310000.0 121684.0 424560.0 -1.0 112
112 0 310040.0 121754.0 424620.0 -1.0 113
113 0 310051.0 121722.0 424680.0 -1.0 114
114 0 310036.0 121751.0 424740.0 -1.0 115
115 0 310044.0 121726.0 424800.0 -1.0 116
116 0 310042.0 121750.0 424860.0 -1.0 117
117 0 310054.0 121713.0 424920.0 -1.0 118
118 0 310084.0 121769.0 424980.0 -1.0 119
119 0 310075.0 121785.0 425040.0 -1.0 120
120 0 310057.0 121778.0 425100.0 -1.0 121
121 0 310100.0 121774.0 425160.0 -1.0 122
122 0 310106.0 121805.0 425220.0 -1.0 123
123 0 310130.0 121819.0 425280.0 -1.0 124
124 0 310139.0 121825.0 425340.0 -1.0 125
125 0 310211.0 121825.0 425400.0 -1.0 126
126 0 310176.0 121748.0 425460.0 -1.0 127
127 0 310186.0 121779.0 425520.0 -1.0 128
128 0 310212.0 121796.0 425580.0 -1.0 129
129 0 310215.0 121805.0 425640.0 -1.0 130
130 0 310248.0 121803.0 425700.0 -1.0 131
131 0 310233.0 121836.0 425760.0 -1.0 132
132 0 310245.0 121825.0 425820.0 -1.0 133
133 0 310274.0 121815.0 425880.0 -1.0 134
134 0 310290.0 121834.0 425940.0 -1.0 135
135 0 310300.0 121773.0 426000.0 -1.0 136
136 0 310322.0 121803.0 426060.0 -1.0 137
137 0 310334.0 121789.0 426120.0 -1.0 138
138 0 310395.0 121801.0 426180.0 -1.0 139
139 0 310372.0 121804.0 426240.0 -1.0 140
140 0 310377.0 121794.0 426300.0 -1.0 141
141 0 310435.0 121848.0 426360.0 -1.0 142
142 0 310457.0 121868.0 426420.0 -1.0 143
143 0 310438.0 121846.0 426480.0 -1.0 144
144 0 310439.0 121871.0 426540.0 -1.0 145
145 0 310414.0 121869.0 426600.0 -1.0 146
146 0 310456.0 121867.0 426660.0 -1.0 147
147 0 310392.0 121844.0 426720.0 -1.0 148
148 0 310418.0 121845.0 426780.0 -1.0 149
149 0 310384.0 121854.0 426840.0 -1.0 150
150 0 310384.0 121813.0 426900.0 -1.0 151
151 0 310406.0 121866.0 426960.0 -1.0 152
152 0 310390.0 121849.0 427020.0 -1.0 153
153 0 310417.0 121841.0 427080.0 -1.0 154
154 0 310450.0 121847.0 427140.0 -1.0 155
155 0 310428.0 121836.0 427200.0 -1.0 156
156 0 310516.0 121805.0 427260.0 -1.0 157
157 0 310454.0 121786.0 427320.0 -1.0 158
158 0 310428.0 121761.0 427380.0 -1.0 159
159 0 310432.0 121778.0 427440.0 -1.0 160
160 0 310463.0 121799.0 427500.0 -1.0 161
161 0 310431.0 121764.0 427560.0 -1.0 162
162 0 310392.0 121754.0 427620.0 -1.0 163
163 0 310404.0 121734.0 427680.0 -1.0 164
164 0 310388.0 121764.0 427740.0 -1.0 165
165 0 310326.0 121811.0 427800.0 -1.0 166
166 0 310310.0 121928.0 427860.0 -1.0 167
167 0 310249.0 121861.0 427920.0 -1.0 168
168 0 310212.0 121779.0 427980.0 -1.0 169
169 0 310250.0 121809.0 428040.0 -1.0 170
170 0 310122.0 121767.0 428100.0 -1.0 171
171 0 310126.0 121744.0 428160.0 -1.0 172
172 0 310104.0 121733.0 428220.0 -1.0 173
173 0 309988.0 121707.0 428280.0 -1.0 174
174 0 309929.0 121698.0 428340.0 -1.0 175
175 0 309892.0 121700.0 428400.0 -1.0 176
176 0 309861.0 121695.0 428460.0 -1.0 177
177 0 309801.0 121672.0 428520.0 -1.0 178
178 0 309788.0 121612.0 428580.0 -1.0 179
179 0 309773.0 121620.0 428640.0 -1.0 180
180 0 309825.0 121676.0 428700.0 -1.0 181
181 0 309674.0 121604.0 428760.0 -1.0 182
182 0 309925.0 121701.0 428820.0 -1.0 183
183 0 309806.0 121645.0 428880.0 -1.0 184
184 0 309756.0 121656.0 428940.0 -1.0 185
185 0 309790.0 121634.0 429000.0 -1.0 186
186 0 309779.0 121648.0 429060.0 -1.0 187
187 0 309735.0 121602.0 429120.0 -1.0 188
188 0 309661.0 121610.0 429180.0 -1.0 189
189 0 309671.0 121609.0 429240.0 -1.0 190
190 0 309623.0 121581.0 429300.0 -1.0 191
191 0 309634.0 121614.0 429360.0 -1.0 192
192 0 309678.0 121579.0 429420.0 -1.0 193
193 0 309690.0 121627.0 429480.0 -1.0 194
194 0 309630.0 121571.0 429540.0 -1.0 195
195 0 309646.0 121668.0 429600.0 -1.0 196
196 0 309696.0 121680.0 429660.0 -1.0 197
197 0 309602.0 121628.0 429720.0 -1.0 198
198 0 309616.0 121677.0 429780.0 -1.0 199
199 0 309565.0 121602.0 429840.0 -1.0 200
200 0 309644.0 121671.0 429900.0 -1.0 201
201 0 309563.0 121663.0 429960.0 -1.0 202
202 0 309610.0 121679.0 430020.0 -1.0 203
203 0 309599.0 121682.0 430080.0 -1.0 204
204 0 309643.0 121752.0 430140.0 -1.0 205
205 0 309713.0 121691.0 430200.0 -1.0 206
206 0 309682.0 121756.0 430260.0 -1.0 207
207 0 309736.0 121796.0 430320.0 -1.0 208
208 0 309626.0 121710.0 430380.0 -1.0 209
209 0 309696.0 121786.0 430440.0 -1.0 210
210 0 309677.0 121783.0 430500.0 -1.0 211
211 0 309705.0 121893.0 430560.0 -1.0 212
212 0 309713.0 121888.0 430620.0 -1.0 213
213 0 309606.0 121847.0 430680.0 -1.0 214
214 0 309702.0 121893.0 430740.0 -1.0 215
215 0 309668.0 121852.0 430800.0 -1.0 216
216 0 309692.0 121935.0 430860.0 -1.0 217
217 0 309633.0 121924.0 430920.0 -1.0 218
218 0 309623.0 121970.0 430980.0 -1.0 219
219 0 309656.0 121980.0 431040.0 -1.0 220
220 0 309665.0 121986.0 431100.0 -1.0 221
221 0 309676.0 121982.0 431160.0 -1.0 222
222 0 309730.0 122088.0 431220.0 -1.0 223
223 0 309697.0 121939.0 431280.0 -1.0 224
224 0 309710.0 122046.0 431340.0 -1.0 225
225 0 309686.0 122012.0 431400.0 -1.0 226
226 0 309714.0 122086.0 431460.0 -1.0 227
227 0 309747.0 122101.0 431520.0 -1.0 228
228 0 309757.0 122091.0 431580.0 -1.0 229
229 0 309710.0 122057.0 431640.0 -1.0 230
230 0 309727.0 122198.0 431700.0 -1.0 231
231 0 309774.0 122160.0 431760.0 -1.0 232
232 0 309713.0 122183.0 431820.0 -1.0 233
233 0 309833.0 122214.0 431880.0 -1.0 234
234 0 309753.0 122226.0 431940.0 -1.0 235
235 0 309784.0 122304.0 432000.0 -1.0 236
236 0 309755.0 122387.0 432060.0 -1.0 237
237 0 309691.0 122418.0 432120.0 -1.0 238
238 0 309823.0 122415.0 432180.0 -1.0 239
239 0 309780.0 122403.0 432240.0 -1.0 240
240 0 309755.0 122385.0 432300.0 -1.0 241
241 0 309842.0 122462.0 432360.0 -1.0 242
242 0 309791.0 122425.0 432420.0 -1.0 243
243 0 309758.0 122457.0 432480.0 -1.0 244
244 0 309804.0 122518.0 432540.0 -1.0 245
245 0 309780.0 122524.0 432600.0 -1.0 246
246 0 309739.0 122540.0 432660.0 -1.0 247
247 0 309726.0 122612.0 432720.0 -1.0 248
248 0 309715.0 122626.0 432780.0 -1.0 249
249 0 309694.0 122672.0 432840.0 -1.0 250
250 0 309666.0 122689.0 432900.0 -1.0 251
251 0 309698.0 122717.0 432960.0 -1.0 252
252 0 309672.0 122786.0 433020.0 -1.0 253
253 0 309689.0 122806.0 433080.0 -1.0 254
254 0 309671.0 122848.0 433140.0 -1.0 255
255 0 309694.0 122900.0 433200.0 -1.0 256
256 0 309715.0 122947.0 433260.0 -1.0 257
257 0 309651.0 122903.0 433320.0 -1.0 258
258 0 309698.0 122939.0 433380.0 -1.0 259
259 0 309635.0 122920.0 433440.0 -1.0 260
260 0 309664.0 122982.0 433500.0 -1.0 261
261 0 309599.0 122957.0 433560.0 -1.0 262
262 0 309624.0 122991.0 433620.0 -1.0 263
263 0 309710.0 123047.0 433680.0 -1.0 264
264 0 309621.0 123022.0 433740.0 -1.0 265
265 0 309692.0 123090.0 433800.0 -1.0 266
266 0 309666.0 123115.0 433860.0 -1.0 267
267 0 309599.0 123121.0 433920.0 -1.0 268
268 0 309659.0 123174.0 433980.0 -1.0 269
269 0 309647.0 123191.0 434040.0 -1.0 270
270 0 309690.0 123256.0 434100.0 -1.0 271
271 0 309705.0 123257.0 434160.0 -1.0 272
272 0 309760.0 123314.0 434220.0 -1.0 273
273 0 309717.0 123261.0 434280.0 -1.0 274
274 0 309796.0 123380.0 434340.0 -1.0 275
275 0 309730.0 123373.0 434400.0 -1.0 276
276 0 309823.0 123485.0 434460.0 -1.0 277
277 0 309856.0 123508.0 434520.0 -1.0 278
278 0 309862.0 123540.0 434580.0 -1.0 279
279 0 309879.0 123569.0 434640.0 -1.0 280
280 0 309920.0 123657.0 434700.0 -1.0 281
281 0 309932.0 123677.0 434760.0 -1.0 282
282 0 309944.0 123743.0 434820.0 -1.0 283
283 0 309912.0 123775.0 434880.0 -1.0 284
284 0 309890.0 123817.0 434940.0 -1.0 285
285 0 310000.0 123882.0 435000.0 -1.0 286
286 0 310013.0 123902.0 435060.0 -1.0 287
287 0 310036.0 123915.0 435120.0 -1.0 288
288 0 310074.0 124016.0 435180.0 -1.0 289
289 0 310105.0 123995.0 435240.0 -1.0 290
290 0 310093.0 124042.0 435300.0 -1.0 291
291 0 310163.0 124107.0 435360.0 -1.0 292
292 0 310211.0 124069.0 435420.0 -1.0 293
293 0 310243.0 124147.0 435480.0 -1.0 294
294 0 310240.0 124133.0 435540.0 -1.0 295
295 0 310331.0 124163.0 435600.0 -1.0 296
296 0 310336.0 124170.0 435660.0 -1.0 297
297 0 310387.0 124198.0 435720.0 -1.0 298
298 0 310397.0 124143.0 435780.0 -1.0 299
299 0 310424.0 124137.0 435840.0 -1.0 300
300 0 310407.0 124175.0 435900.0 -1.0 301
301 0 310432.0 124112.0 435960.0 -1.0 302
302 0 310463.0 124065.0 436020.0 -1.0 303
303 0 310478.0 124095.0 436080.0 -1.0 304
304 0 310510.0 124120.0 436140.0 -1.0 305
305 0 310508.0 124069.0 436200.0 -1.0 306
306 0 310508.0 124074.0 436260.0 -1.0 307
307 0 310528.0 124052.0 436320.0 -1.0 308
308 0 310654.0 124031.0 436380.0 -1.0 309
309 0 310652.0 124063.0 436440.0 -1.0 310
310 0 310666.0 124083.0 436500.0 -1.0 311
311 0 310699.0 124067.0 436560.0 -1.0 312
312 0 310747.0 124070.0 436620.0 -1.0 313
313 0 310770.0 124074.0 436680.0 -1.0 314
314 0 310826.0 124027.0 436740.0 -1.0 315
315 0 310849.0 124017.0 436800.0 -1.0 316
316 0 310850.0 123958.0 436860.0 -1.0 317
317 0 310893.0 123957.0 436920.0 -1.0 318
318 0 310943.0 124009.0 436980.0 -1.0 319
319 0 310904.0 123966.0 437040.0 -1.0 320
320 0 310974.0 124012.0 437100.0 -1.0 321
321 0 311008.0 124008.0 437160.0 -1.0 322
322 0 310961.0 123984.0 437220.0 -1.0 323
323 0 310974.0 123999.0 437280.0 -1.0 324
324 0 311019.0 124005.0 437340.0 -1.0 325
325 0 311021.0 123994.0 437400.0 -1.0 326
326 0 311042.0 123993.0 437460.0 -1.0 327
327 0 311025.0 123992.0 437520.0 -1.0 328
328 0 311039.0 123971.0 437580.0 -1.0 329
329 0 310973.0 123955.0 437640.0 -1.0 330
330 0 311021.0 123980.0 437700.0 -1.0 331
331 0 311031.0 123973.0 437760.0 -1.0 332
332 0 311048.0 123951.0 437820.0 -1.0 333
333 0 311048.0 123997.0 437880.0 -1.0 334
334 0 311026.0 123961.0 437940.0 -1.0 335
335 0 311039.0 123982.0 438000.0 -1.0 336
336 0 311043.0 124022.0 438060.0 -1.0 337
337 0 311092.0 124090.0 438120.0 -1.0 338
338 0 311107.0 124108.0 438180.0 -1.0 339
339 0 311082.0 124064.0 438240.0 -1.0 340
340 0 311008.0 123969.0 438300.0 -1.0 341
341 0 311146.0 124182.0 438360.0 -1.0 342
342 0 311064.0 124108.0 438420.0 -1.0 343
343 0 311164.0 124166.0 438480.0 -1.0 344
344 0 311118.0 124200.0 438540.0 -1.0 345
345 0 311047.0 124260.0 438600.0 -1.0 346
346 0 311100.0 124214.0 438660.0 -1.0 347
347 0 311083.0 124267.0 438720.0 -1.0 348
348 0 311093.0 124293.0 438780.0 -1.0 349
349 0 311108.0 124346.0 438840.0 -1.0 350
350 0 311099.0 124347.0 438900.0 -1.0 351
351 0 311093.0 124371.0 438960.0 -1.0 352
352 0 311122.0 124386.0 439020.0 -1.0 353
353 0 311054.0 124368.0 439080.0 -1.0 354
354 0 311125.0 124414.0 439140.0 -1.0 355
355 0 311075.0 124403.0 439200.0 -1.0 356
356 0 311023.0 124396.0 439260.0 -1.0 357
357 0 311022.0 124423.0 439320.0 -1.0 358
358 0 311076.0 124460.0 439380.0 -1.0 359
359 0 311102.0 124528.0 439440.0 -1.0 360
360 0 311119.0 124556.0 439500.0 -1.0 361
361 0 311190.0 124625.0 439560.0 -1.0 362
362 0 311174.0 124652.0 439620.0 -1.0 363
363 0 311134.0 124687.0 439680.0 -1.0 364
364 0 311092.0 124623.0 439740.0 -1.0 365
365 0 311071.0 124625.0 439800.0 -1.0 366
366 0 311078.0 124664.0 439860.0 -1.0 367
367 0 311104.0 124665.0 439920.0 -1.0 368
368 0 311190.0 124711.0 439980.0 -1.0 369
369 0 311219.0 124722.0 440040.0 -1.0 370
370 0 311184.0 124736.0 440100.0 -1.0 371
371 0 311217.0 124787.0 440160.0 -1.0 372
372 0 311235.0 124783.0 440220.0 -1.0 373
373 0 311195.0 124797.0 440280.0 -1.0 374
374 0 311190.0 124779.0 440340.0 -1.0 375
375 0 311235.0 124782.0 440400.0 -1.0 376
376 0 311207.0 124784.0 440460.0 -1.0 377
377 0 311197.0 124744.0 440520.0 -1.0 378
378 0 311198.0 124758.0 440580.0 -1.0 379
379 0 311153.0 124788.0 440640.0 -1.0 380
380 0 311201.0 124843.0 440700.0 -1.0 381
381 0 311220.0 124845.0 440760.0 -1.0 382
382 0 311194.0 124852.0 440820.0 -1.0 383
383 0 311132.0 124837.0 440880.0 -1.0 384
384 0 311107.0 124888.0 440940.0 -1.0 385
385 0 311162.0 124847.0 441000.0 -1.0 386
386 0 311123.0 124810.0 441060.0 -1.0 387
387 0 311140.0 124980.0 441120.0 -1.0 388
388 0 311115.0 124879.0 441180.0 -1.0 389
389 0 311138.0 124919.0 441240.0 -1.0 390
390 0 311175.0 124928.0 441300.0 -1.0 391
391 0 311166.0 124964.0 441360.0 -1.0 392
392 0 311199.0 124994.0 441420.0 -1.0 393
393 0 311187.0 125051.0 441480.0 -1.0 394
394 0 311168.0 125113.0 441540.0 -1.0 395
395 0 311251.0 125214.0 441600.0 -1.0 396
396 0 311266.0 125183.0 441660.0 -1.0 397
397 0 311282.0 125214.0 441720.0 -1.0 398
398 0 311238.0 125156.0 441780.0 -1.0 399
399 0 311300.0 125239.0 441840.0 -1.0 400
400 0 311312.0 125266.0 441900.0 -1.0 401
401 0 311311.0 125297.0 441960.0 -1.0 402
402 0 311296.0 125311.0 442020.0 -1.0 403
403 0 311374.0 125394.0 442080.0 -1.0 404
404 0 311287.0 125375.0 442140.0 -1.0 405
405 0 311344.0 125455.0 442200.0 -1.0 406
406 0 311361.0 125445.0 442260.0 -1.0 407
407 0 311374.0 125453.0 442320.0 -1.0 408
408 0 311361.0 125487.0 442380.0 -1.0 409
409 0 311393.0 125505.0 442440.0 -1.0 410
410 0 311407.0 125524.0 442500.0 -1.0 411
411 0 311393.0 125566.0 442560.0 -1.0 412
412 0 311393.0 125593.0 442620.0 -1.0 413
413 0 311379.0 125550.0 442680.0 -1.0 414
414 0 311415.0 125601.0 442740.0 -1.0 415
415 0 311439.0 125603.0 442800.0 -1.0 416
416 0 311405.0 125606.0 442860.0 -1.0 417
417 0 311512.0 125617.0 442920.0 -1.0 418
418 0 311515.0 125630.0 442980.0 -1.0 419
419 0 311501.0 125643.0 443040.0 -1.0 420
420 0 311511.0 125637.0 443100.0 -1.0 421
421 0 311580.0 125697.0 443160.0 -1.0 422
422 0 311559.0 125730.0 443220.0 -1.0 423
423 0 311664.0 125759.0 443280.0 -1.0 424
424 0 311654.0 125771.0 443340.0 -1.0 425
425 0 311658.0 125757.0 443400.0 -1.0 426
426 0 311734.0 125830.0 443460.0 -1.0 427
427 0 311724.0 125825.0 443520.0 -1.0 428
428 0 311780.0 125830.0 443580.0 -1.0 429
429 0 311784.0 125858.0 443640.0 -1.0 430
430 0 311756.0 125842.0 443700.0 -1.0 431
431 0 311792.0 125913.0 443760.0 -1.0 432
432 0 311890.0 125966.0 443820.0 -1.0 433
433 0 311799.0 125938.0 443880.0 -1.0 434
434 0 311805.0 125894.0 443940.0 -1.0 435
435 0 311825.0 125942.0 444000.0 -1.0 436
436 0 311893.0 125947.0 444060.0 -1.0 437
437 0 311921.0 125973.0 444120.0 -1.0 438
438 0 311983.0 125996.0 444180.0 -1.0 439
439 0 311928.0 125979.0 444240.0 -1.0 440
440 0 312000.0 126043.0 444300.0 -1.0 441
441 0 311957.0 126011.0 444360.0 -1.0 442
442 0 312020.0 126029.0 444420.0 -1.0 443
443 0 312044.0 126050.0 444480.0 -1.0 444
444 0 312029.0 126031.0 444540.0 -1.0 445
445 0 312075.0 126037.0 444600.0 -1.0 446
446 0 312046.0 126082.0 444660.0 -1.0 447
447 0 312079.0 126060.0 444720.0 -1.0 448
448 0 312036.0 126047.0 444780.0 -1.0 449
449 0 312090.0 126065.0 444840.0 -1.0 450
450 0 312100.0 126137.0 444900.0 -1.0 451
451 0 312154.0 126124.0 444960.0 -1.0 452
452 0 312132.0 126128.0 445020.0 -1.0 453
453 0 312182.0 126166.0 445080.0 -1.0 454
454 0 312177.0 126152.0 445140.0 -1.0 455
455 0 312228.0 126201.0 445200.0 -1.0 456
456 0 312280.0 126174.0 445260.0 -1.0 457
457 0 312311.0 126232.0 445320.0 -1.0 458
458 0 312364.0 126223.0 445380.0 -1.0 459
459 0 312418.0 126260.0 445440.0 -1.0 460
460 0 312512.0 126329.0 445560.0 -1.0 461
461 0 312464.0 126304.0 445620.0 -1.0 462
462 0 312583.0 126438.0 445680.0 -1.0 463
463 0 312567.0 126400.0 445740.0 -1.0 464
464 0 312567.0 126427.0 445800.0 -1.0 465
465 0 312630.0 126431.0 445860.0 -1.0 466
466 0 312581.0 126459.0 445920.0 -1.0 467
467 0 312635.0 126505.0 445980.0 -1.0 468
468 0 312701.0 126538.0 446040.0 -1.0 469
469 0 312683.0 126526.0 446100.0 -1.0 470
470 0 312671.0 126544.0 446160.0 -1.0 471
471 0 312740.0 126679.0 446220.0 -1.0 472
472 0 312718.0 126650.0 446280.0 -1.0 473
473 0 312777.0 126683.0 446340.0 -1.0 474
474 0 312824.0 126715.0 446400.0 -1.0 475
475 0 312877.0 126799.0 446460.0 -1.0 476
476 0 312900.0 126793.0 446520.0 -1.0 477
477 0 312922.0 126890.0 446580.0 -1.0 478
478 0 312927.0 126850.0 446640.0 -1.0 479
479 0 313029.0 126933.0 446700.0 -1.0 480
480 0 313086.0 126938.0 446760.0 -1.0 481
481 0 313157.0 127038.0 446820.0 -1.0 482
482 0 313098.0 127014.0 446880.0 -1.0 483
483 0 313163.0 127060.0 446940.0 -1.0 484
484 0 313184.0 127057.0 447000.0 -1.0 485
485 0 313225.0 127078.0 447060.0 -1.0 486
486 0 313272.0 127128.0 447120.0 -1.0 487
487 0 313343.0 127250.0 447180.0 -1.0 488
488 0 313418.0 127293.0 447240.0 -1.0 489
489 0 313467.0 127333.0 447300.0 -1.0 490
490 0 313451.0 127382.0 447360.0 -1.0 491
491 0 313441.0 127408.0 447420.0 -1.0 492
492 0 313448.0 127422.0 447480.0 -1.0 493
493 0 313516.0 127510.0 447540.0 -1.0 494
494 0 313483.0 127499.0 447600.0 -1.0 495
495 0 313512.0 127550.0 447660.0 -1.0 496
496 0 313601.0 127591.0 447720.0 -1.0 497
497 0 313619.0 127585.0 447780.0 -1.0 498
498 0 313704.0 127710.0 447840.0 -1.0 499
499 0 313748.0 127736.0 447900.0 -1.0 500
500 0 313799.0 127757.0 447960.0 -1.0 501
501 0 313836.0 127735.0 448020.0 -1.0 502
502 0 313861.0 127834.0 448080.0 -1.0 503
503 0 313851.0 127827.0 448140.0 -1.0 504
504 0 313941.0 127861.0 448200.0 -1.0 505
505 0 313947.0 127895.0 448260.0 -1.0 506
506 0 313994.0 127950.0 448320.0 -1.0 507
507 0 314034.0 128008.0 448380.0 -1.0 508
508 0 314083.0 128051.0 448440.0 -1.0 509
509 0 314183.0 128140.0 448500.0 -1.0 510
510 0 314199.0 128136.0 448560.0 -1.0 511
511 0 314313.0 128238.0 448620.0 -1.0 512
512 0 314304.0 128302.0 448680.0 -1.0 513
513 0 314397.0 128402.0 448740.0 -1.0 514
514 0 314464.0 128466.0 448800.0 -1.0 515
515 0 314467.0 128398.0 448860.0 -1.0 516
516 0 314570.0 128529.0 448920.0 -1.0 517
517 0 314512.0 128480.0 448980.0 -1.0 518
518 0 314608.0 128568.0 449040.0 -1.0 519
519 0 314610.0 128573.0 449100.0 -1.0 520
520 0 314691.0 128599.0 449160.0 -1.0 521
521 0 314657.0 128598.0 449220.0 -1.0 522
522 0 314743.0 128620.0 449280.0 -1.0 523
523 0 314678.0 128593.0 449340.0 -1.0 524
524 0 314776.0 128684.0 449400.0 -1.0 525
525 0 314847.0 128708.0 449460.0 -1.0 526
526 0 314900.0 128713.0 449520.0 -1.0 527
527 0 314922.0 128722.0 449580.0 -1.0 528
528 0 315035.0 128800.0 449640.0 -1.0 529
529 0 315111.0 128827.0 449700.0 -1.0 530
530 0 315103.0 128845.0 449760.0 -1.0 531
531 0 315013.0 128815.0 449820.0 -1.0 532
532 0 315086.0 128786.0 449880.0 -1.0 533
533 0 315151.0 128820.0 449940.0 -1.0 534
534 0 315140.0 128847.0 450000.0 -1.0 535
535 0 315248.0 128893.0 450060.0 -1.0 536
536 0 315199.0 128901.0 450120.0 -1.0 537
537 0 315266.0 128966.0 450180.0 -1.0 538
538 0 315291.0 128978.0 450240.0 -1.0 539
539 0 315270.0 128998.0 450300.0 -1.0 540
540 0 315308.0 129022.0 450360.0 -1.0 541
541 0 315259.0 129097.0 450420.0 -1.0 542
542 0 315250.0 129048.0 450480.0 -1.0 543
543 0 315283.0 129109.0 450540.0 -1.0 544
544 0 315314.0 129230.0 450600.0 -1.0 545
545 0 315299.0 129233.0 450660.0 -1.0 546
546 0 315227.0 129232.0 450720.0 -1.0 547
547 0 315322.0 129328.0 450780.0 -1.0 548
548 0 315275.0 129285.0 450840.0 -1.0 549
549 0 315348.0 129356.0 450900.0 -1.0 550
550 0 315380.0 129356.0 450960.0 -1.0 551
551 0 315400.0 129410.0 451020.0 -1.0 552
552 0 315409.0 129448.0 451080.0 -1.0 553
553 0 315398.0 129427.0 451140.0 -1.0 554
554 0 315432.0 129485.0 451200.0 -1.0 555
555 0 315450.0 129486.0 451260.0 -1.0 556
556 0 315365.0 129489.0 451320.0 -1.0 557
557 0 315423.0 129502.0 451380.0 -1.0 558
558 0 315352.0 129535.0 451440.0 -1.0 559
559 0 315459.0 129578.0 451500.0 -1.0 560
560 0 315429.0 129555.0 451560.0 -1.0 561
561 0 315358.0 129566.0 451620.0 -1.0 562
562 0 315364.0 129586.0 451680.0 -1.0 563
563 0 315416.0 129695.0 451740.0 -1.0 564
564 0 315456.0 129695.0 451800.0 -1.0 565
565 0 315436.0 129713.0 451860.0 -1.0 566
566 0 315449.0 129690.0 451920.0 -1.0 567
567 0 315440.0 129720.0 451980.0 -1.0 568
568 0 315407.0 129721.0 452040.0 -1.0 569
569 0 315445.0 129785.0 452100.0 -1.0 570
570 0 315463.0 129780.0 452160.0 -1.0 571
571 0 315437.0 129766.0 452220.0 -1.0 572
572 0 315487.0 129831.0 452280.0 -1.0 573
573 0 315459.0 129842.0 452340.0 -1.0 574
574 0 315511.0 129933.0 452400.0 -1.0 575
575 0 315442.0 129907.0 452460.0 -1.0 576
576 0 315465.0 129950.0 452520.0 -1.0 577
577 0 315437.0 129923.0 452580.0 -1.0 578
578 0 315504.0 129986.0 452640.0 -1.0 579
579 0 315503.0 130065.0 452700.0 -1.0 580
580 0 315512.0 130114.0 452760.0 -1.0 581
581 0 315547.0 130125.0 452820.0 -1.0 582
582 0 315600.0 130245.0 452880.0 -1.0 583
583 0 315572.0 130215.0 452940.0 -1.0 584
584 0 315541.0 130289.0 453000.0 -1.0 585
585 0 315605.0 130307.0 453060.0 -1.0 586
586 0 315550.0 130340.0 453120.0 -1.0 587
587 0 315572.0 130358.0 453180.0 -1.0 588
588 0 315530.0 130436.0 453240.0 -1.0 589
589 0 315685.0 130497.0 453300.0 -1.0 590
590 0 315559.0 130511.0 453360.0 -1.0 591
591 0 315596.0 130533.0 453420.0 -1.0 592
592 0 315628.0 130616.0 453480.0 -1.0 593
593 0 315608.0 130626.0 453540.0 -1.0 594
594 0 315755.0 130623.0 453600.0 -1.0 595
595 0 315647.0 130677.0 453660.0 -1.0 596
596 0 315788.0 130655.0 453720.0 -1.0 597
597 0 315604.0 130662.0 453780.0 -1.0 598
598 0 315718.0 130682.0 453840.0 -1.0 599
599 0 315671.0 130728.0 453900.0 -1.0 600
600 0 315711.0 130761.0 453960.0 -1.0 601
601 0 315698.0 130736.0 454020.0 -1.0 602
602 0 315663.0 130786.0 454080.0 -1.0 603
603 0 315584.0 130719.0 454140.0 -1.0 604
604 0 315528.0 130748.0 454200.0 -1.0 605
605 0 315573.0 130753.0 454260.0 -1.0 606
606 0 315581.0 130800.0 454320.0 -1.0 607
607 0 315612.0 130798.0 454380.0 -1.0 608
608 0 315638.0 130912.0 454500.0 -1.0 609
609 0 315612.0 130972.0 454560.0 -1.0 610
610 0 315644.0 131008.0 454620.0 -1.0 611
611 0 315749.0 131078.0 454680.0 -1.0 612
612 0 315694.0 131047.0 454740.0 -1.0 613
613 0 315707.0 131036.0 454800.0 -1.0 614
614 0 315768.0 131184.0 454860.0 -1.0 615
615 0 315720.0 131265.0 454920.0 -1.0 616
616 0 315770.0 131246.0 454980.0 -1.0 617
617 0 315740.0 131322.0 455040.0 -1.0 618
618 0 315709.0 131302.0 455100.0 -1.0 619
619 0 315719.0 131378.0 455160.0 -1.0 620
620 0 315754.0 131407.0 455220.0 -1.0 621
621 0 315700.0 131415.0 455280.0 -1.0 622
622 0 315683.0 131462.0 455340.0 -1.0 623
623 0 315645.0 131571.0 455400.0 -1.0 624
624 0 315664.0 131573.0 455460.0 -1.0 625
625 0 315934.0 131800.0 455520.0 -1.0 626
626 0 315641.0 131633.0 455580.0 -1.0 627
627 0 315647.0 131674.0 455640.0 -1.0 628
628 0 315681.0 131759.0 455700.0 -1.0 629
629 0 315636.0 131727.0 455760.0 -1.0 630
630 0 315565.0 131800.0 455820.0 -1.0 631
631 0 315592.0 131811.0 455880.0 -1.0 632
632 0 315493.0 131838.0 455940.0 -1.0 633
633 0 315541.0 132010.0 456000.0 -1.0 634
634 0 315553.0 131926.0 456060.0 -1.0 635
635 0 315559.0 132060.0 456120.0 -1.0 636
636 0 315567.0 132048.0 456180.0 -1.0 637
637 0 315557.0 132050.0 456240.0 -1.0 638
638 0 315568.0 132084.0 456300.0 -1.0 639
639 0 315466.0 132102.0 456360.0 -1.0 640
640 0 315480.0 132090.0 456420.0 -1.0 641
641 0 315491.0 132056.0 456480.0 -1.0 642
642 0 315541.0 132120.0 456540.0 -1.0 643
643 0 315495.0 132074.0 456600.0 -1.0 644
644 0 315555.0 132167.0 456660.0 -1.0 645
645 0 315537.0 132207.0 456720.0 -1.0 646
646 0 315506.0 132228.0 456780.0 -1.0 647
647 0 315576.0 132291.0 456840.0 -1.0 648
648 0 315640.0 132371.0 456900.0 -1.0 649
649 0 315627.0 132341.0 456960.0 -1.0 650
650 0 315607.0 132397.0 457020.0 -1.0 651
651 0 315593.0 132402.0 457080.0 -1.0 652
652 0 315637.0 132306.0 457140.0 -1.0 653
653 0 315671.0 132383.0 457200.0 -1.0 654
654 0 315703.0 132415.0 457260.0 -1.0 655
655 0 315705.0 132440.0 457320.0 -1.0 656
656 0 315720.0 132417.0 457380.0 -1.0 657
657 0 315805.0 132535.0 457440.0 -1.0 658
658 0 315720.0 132483.0 457500.0 -1.0 659
659 0 315765.0 132554.0 457560.0 -1.0 660
660 0 315841.0 132570.0 457620.0 -1.0 661
661 0 315851.0 132636.0 457680.0 -1.0 662
662 0 315877.0 132595.0 457740.0 -1.0 663
663 0 315891.0 132654.0 457800.0 -1.0 664
664 0 315896.0 132700.0 457860.0 -1.0 665
665 0 315895.0 132733.0 457920.0 -1.0 666
666 0 315947.0 132788.0 457980.0 -1.0 667
667 0 315979.0 132813.0 458040.0 -1.0 668
668 0 315942.0 132873.0 458100.0 -1.0 669
669 0 316050.0 132883.0 458160.0 -1.0 670
670 0 316047.0 132960.0 458220.0 -1.0 671
671 0 316031.0 132977.0 458280.0 -1.0 672
672 0 315997.0 132983.0 458340.0 -1.0 673
673 0 315965.0 132977.0 458400.0 -1.0 674
674 0 315999.0 133059.0 458460.0 -1.0 675
675 0 316028.0 133066.0 458520.0 -1.0 676
676 0 316009.0 133085.0 458580.0 -1.0 677
677 0 315988.0 133086.0 458640.0 -1.0 678
678 0 316052.0 133164.0 458700.0 -1.0 679
679 0 316000.0 133169.0 458760.0 -1.0 680
680 0 316004.0 133139.0 458820.0 -1.0 681
681 0 315962.0 133178.0 458880.0 -1.0 682
682 0 315973.0 133208.0 458940.0 -1.0 683
683 0 315956.0 133209.0 459000.0 -1.0 684
684 0 316030.0 133242.0 459060.0 -1.0 685
685 0 315995.0 133299.0 459120.0 -1.0 686
686 0 315998.0 133295.0 459180.0 -1.0 687
687 0 315951.0 133295.0 459240.0 -1.0 688
688 0 315988.0 133325.0 459300.0 -1.0 689
689 0 316012.0 133387.0 459360.0 -1.0 690
690 0 315978.0 133350.0 459420.0 -1.0 691
691 0 316013.0 133398.0 459480.0 -1.0 692
692 0 316022.0 133393.0 459540.0 -1.0 693
693 0 316002.0 133353.0 459600.0 -1.0 694
694 0 316057.0 133424.0 459660.0 -1.0 695
695 0 316006.0 133410.0 459720.0 -1.0 696
696 0 316030.0 133453.0 459780.0 -1.0 697
697 0 316047.0 133469.0 459840.0 -1.0 698
698 0 316075.0 133494.0 459900.0 -1.0 699
699 0 316055.0 133492.0 459960.0 -1.0 700
700 0 316005.0 133478.0 460020.0 -1.0 701
701 0 316085.0 133674.0 460080.0 -1.0 702
702 0 315996.0 133555.0 460140.0 -1.0 703
703 0 316004.0 133516.0 460200.0 -1.0 704
704 0 316028.0 133573.0 460260.0 -1.0 705
705 0 316045.0 133599.0 460320.0 -1.0 706
706 0 316126.0 133618.0 460380.0 -1.0 707
707 0 316112.0 133634.0 460440.0 -1.0 708
708 0 316185.0 133684.0 460500.0 -1.0 709
709 0 316228.0 133681.0 460560.0 -1.0 710
710 0 316220.0 133684.0 460620.0 -1.0 711
711 0 316252.0 133775.0 460680.0 -1.0 712
712 0 316306.0 133706.0 460740.0 -1.0 713
713 0 316341.0 133745.0 460800.0 -1.0 714
714 0 316368.0 133680.0 460860.0 -1.0 715
715 0 316467.0 133707.0 460920.0 -1.0 716
716 0 316466.0 133705.0 460980.0 -1.0 717
717 0 316531.0 133653.0 461040.0 -1.0 718
718 0 316627.0 133722.0 461100.0 -1.0 719
719 0 316628.0 133627.0 461160.0 -1.0 720
720 0 316646.0 133569.0 461220.0 -1.0 721
721 0 316657.0 133608.0 461280.0 -1.0 722
722 0 316678.0 133548.0 461340.0 -1.0 723
723 0 316721.0 133573.0 461400.0 -1.0 724
724 0 316850.0 133635.0 461460.0 -1.0 725
725 0 316839.0 133623.0 461520.0 -1.0 726
726 0 316896.0 133660.0 461580.0 -1.0 727
727 0 316964.0 133676.0 461640.0 -1.0 728
728 0 316969.0 133764.0 461700.0 -1.0 729
729 0 317031.0 133776.0 461760.0 -1.0 730
730 0 316986.0 133727.0 461820.0 -1.0 731
731 0 317075.0 133744.0 461880.0 -1.0 732
732 0 317079.0 133728.0 461940.0 -1.0 733
733 0 317091.0 133736.0 462000.0 -1.0 734
734 0 317158.0 133687.0 462060.0 -1.0 735
735 0 317189.0 133693.0 462120.0 -1.0 736
736 0 317217.0 133680.0 462180.0 -1.0 737
737 0 317299.0 133704.0 462240.0 -1.0 738
738 0 317446.0 133626.0 462300.0 -1.0 739
739 0 317420.0 133779.0 462360.0 -1.0 740
740 0 317601.0 133833.0 462420.0 -1.0 741
741 0 317655.0 133828.0 462480.0 -1.0 742
742 0 317777.0 133833.0 462540.0 -1.0 743
743 0 317785.0 133847.0 462600.0 -1.0 744
744 0 317887.0 133814.0 462660.0 -1.0 745
745 0 317982.0 133889.0 462720.0 -1.0 746
746 0 318092.0 134018.0 462780.0 -1.0 747
747 0 318234.0 133990.0 462840.0 -1.0 748
748 0 318249.0 134064.0 462900.0 -1.0 749
749 0 318461.0 134088.0 462960.0 -1.0 750
750 0 318556.0 134004.0 463020.0 -1.0 751
751 0 318696.0 134020.0 463080.0 -1.0 752
752 0 318958.0 134090.0 463140.0 -1.0 753
753 0 319022.0 134001.0 463200.0 -1.0 754
754 0 319227.0 133997.0 463260.0 -1.0 755
755 0 319273.0 134071.0 463320.0 -1.0 756
756 0 319445.0 134168.0 463380.0 -1.0 757
757 0 319500.0 134147.0 463440.0 -1.0 758
758 0 319543.0 134233.0 463500.0 -1.0 759
759 0 319741.0 134243.0 463560.0 -1.0 760
760 0 319822.0 134250.0 463620.0 -1.0 761
761 0 319780.0 134261.0 463680.0 -1.0 762
762 0 319876.0 134255.0 463740.0 -1.0 763
763 0 319860.0 134255.0 463800.0 -1.0 764
764 0 320115.0 134348.0 463860.0 -1.0 765
765 0 320012.0 134326.0 463920.0 -1.0 766
766 0 320138.0 134319.0 463980.0 -1.0 767
767 0 320099.0 134279.0 464040.0 -1.0 768
768 0 320182.0 134296.0 464100.0 -1.0 769
769 0 320307.0 134322.0 464160.0 -1.0 770
770 0 320271.0 134233.0 464220.0 -1.0 771
771 0 320259.0 134313.0 464280.0 -1.0 772
772 0 320229.0 134254.0 464340.0 -1.0 773
773 0 320366.0 134314.0 464400.0 -1.0 774
774 0 320359.0 134332.0 464460.0 -1.0 775
775 0 320374.0 134291.0 464520.0 -1.0 776
776 0 320374.0 134304.0 464580.0 -1.0 777
777 0 320473.0 134424.0 464640.0 -1.0 778
778 0 320474.0 134348.0 464700.0 -1.0 779
779 0 320474.0 134341.0 464760.0 -1.0 780
780 0 320510.0 134318.0 464820.0 -1.0 781
781 0 320554.0 134259.0 464880.0 -1.0 782
782 0 320615.0 134261.0 464940.0 -1.0 783
783 0 320575.0 134300.0 465000.0 -1.0 784
784 0 320645.0 134260.0 465060.0 -1.0 785
785 0 320698.0 134220.0 465120.0 -1.0 786
786 0 320655.0 134231.0 465180.0 -1.0 787
787 0 320750.0 134272.0 465240.0 -1.0 788
788 0 320705.0 134216.0 465300.0 -1.0 789
789 0 320816.0 134249.0 465360.0 -1.0 790
790 0 320823.0 134158.0 465420.0 -1.0 791
791 0 320864.0 134178.0 465480.0 -1.0 792
792 0 320814.0 134086.0 465540.0 -1.0 793
793 0 320884.0 134122.0 465600.0 -1.0 794
794 0 320913.0 134069.0 465660.0 -1.0 795
795 0 320951.0 134080.0 465720.0 -1.0 796
796 0 321009.0 134033.0 465780.0 -1.0 797
797 0 321020.0 134010.0 465840.0 -1.0 798
798 0 321170.0 134045.0 465900.0 -1.0 799
799 0 321228.0 134001.0 465960.0 -1.0 800
800 0 321202.0 133977.0 466020.0 -1.0 801
801 0 321210.0 133994.0 466080.0 -1.0 802
802 0 321340.0 133934.0 466140.0 -1.0 803
803 0 321385.0 133848.0 466200.0 -1.0 804
804 0 321455.0 133867.0 466260.0 -1.0 805
805 0 321472.0 133825.0 466320.0 -1.0 806
806 0 321562.0 133852.0 466380.0 -1.0 807
807 0 321651.0 133833.0 466440.0 -1.0 808
808 0 321659.0 133785.0 466500.0 -1.0 809
809 0 321749.0 133876.0 466560.0 -1.0 810
810 0 321825.0 133839.0 466620.0 -1.0 811
811 0 321795.0 133817.0 466680.0 -1.0 812
812 0 321830.0 133767.0 466740.0 -1.0 813
813 0 321886.0 133814.0 466800.0 -1.0 814
814 0 321970.0 133761.0 466860.0 -1.0 815
815 0 321950.0 133777.0 466920.0 -1.0 816
816 0 321976.0 133736.0 466980.0 -1.0 817
817 0 321966.0 133696.0 467040.0 -1.0 818
818 0 321996.0 133751.0 467100.0 -1.0 819
819 0 322031.0 133719.0 467160.0 -1.0 820
820 0 321981.0 133665.0 467220.0 -1.0 821
821 0 322024.0 133674.0 467280.0 -1.0 822
822 0 322141.0 133727.0 467340.0 -1.0 823
823 0 322113.0 133689.0 467400.0 -1.0 824
824 0 322157.0 133768.0 467460.0 -1.0 825
825 0 322071.0 133743.0 467520.0 -1.0 826
826 0 322071.0 133732.0 467580.0 -1.0 827
827 0 322098.0 133824.0 467640.0 -1.0 828
828 0 322042.0 133777.0 467700.0 -1.0 829
829 0 322046.0 133811.0 467760.0 -1.0 830
830 0 322073.0 133798.0 467820.0 -1.0 831
831 0 322076.0 133888.0 467880.0 -1.0 832
832 0 322089.0 133857.0 467940.0 -1.0 833
833 0 322092.0 133945.0 468000.0 -1.0 834
834 0 322098.0 133960.0 468060.0 -1.0 835
835 0 322097.0 133953.0 468120.0 -1.0 836
836 0 322135.0 134018.0 468180.0 -1.0 837
837 0 322107.0 133983.0 468240.0 -1.0 838
838 0 322131.0 134017.0 468300.0 -1.0 839
839 0 322126.0 134012.0 468360.0 -1.0 840
840 0 322063.0 134048.0 468420.0 -1.0 841
841 0 322112.0 134067.0 468480.0 -1.0 842
842 0 322133.0 134082.0 468540.0 -1.0 843
843 0 322180.0 134118.0 468600.0 -1.0 844
844 0 322128.0 134039.0 468660.0 -1.0 845
845 0 322174.0 134050.0 468720.0 -1.0 846
846 0 322181.0 134116.0 468780.0 -1.0 847
847 0 322168.0 134103.0 468840.0 -1.0 848
848 0 322159.0 134136.0 468900.0 -1.0 849
849 0 322103.0 134071.0 468960.0 -1.0 850
850 0 322102.0 134099.0 469020.0 -1.0 851
851 0 322112.0 134098.0 469080.0 -1.0 852
852 0 322163.0 134129.0 469140.0 -1.0 853
853 0 322132.0 134192.0 469200.0 -1.0 854
854 0 322140.0 134232.0 469260.0 -1.0 855
855 0 322132.0 134245.0 469320.0 -1.0 856
856 0 322033.0 134212.0 469380.0 -1.0 857
857 0 322051.0 134240.0 469440.0 -1.0 858
858 0 322057.0 134246.0 469500.0 -1.0 859
859 0 322019.0 134330.0 469560.0 -1.0 860
860 0 322006.0 134277.0 469620.0 -1.0 861
861 0 322028.0 134333.0 469680.0 -1.0 862
862 0 322029.0 134371.0 469740.0 -1.0 863
863 0 321971.0 134336.0 469800.0 -1.0 864
864 0 322010.0 134434.0 469860.0 -1.0 865
865 0 321952.0 134396.0 469920.0 -1.0 866
866 0 321908.0 134412.0 469980.0 -1.0 867
867 0 321914.0 134477.0 470040.0 -1.0 868
868 0 321847.0 134458.0 470100.0 -1.0 869
869 0 321932.0 134432.0 470160.0 -1.0 870
870 0 321776.0 134392.0 470220.0 -1.0 871
871 0 321704.0 134433.0 470280.0 -1.0 872
872 0 321696.0 134451.0 470340.0 -1.0 873
873 0 321710.0 134453.0 470400.0 -1.0 874
874 0 321721.0 134473.0 470460.0 -1.0 875
875 0 321654.0 134429.0 470520.0 -1.0 876
876 0 321660.0 134425.0 470580.0 -1.0 877
877 0 321510.0 134398.0 470640.0 -1.0 878
878 0 321551.0 134469.0 470700.0 -1.0 879
879 0 321488.0 134402.0 470760.0 -1.0 880
880 0 321474.0 134389.0 470820.0 -1.0 881
881 0 321444.0 134400.0 470880.0 -1.0 882
882 0 321396.0 134318.0 470940.0 -1.0 883
883 0 321422.0 134365.0 471000.0 -1.0 884
884 0 321451.0 134306.0 471060.0 -1.0 885
885 0 321390.0 134281.0 471120.0 -1.0 886
886 0 321384.0 134241.0 471180.0 -1.0 887
887 0 321352.0 134209.0 471240.0 -1.0 888
888 0 321327.0 134164.0 471300.0 -1.0 889
889 0 321311.0 134155.0 471360.0 -1.0 890
890 0 321272.0 134121.0 471420.0 -1.0 891
891 0 321290.0 134147.0 471480.0 -1.0 892
892 0 321259.0 134116.0 471540.0 -1.0 893
893 0 321257.0 134094.0 471600.0 -1.0 894
894 0 321248.0 134050.0 471660.0 -1.0 895
895 0 321223.0 134036.0 471720.0 -1.0 896
896 0 321207.0 133953.0 471780.0 -1.0 897
897 0 321153.0 133956.0 471840.0 -1.0 898
898 0 321196.0 133891.0 471900.0 -1.0 899
899 0 321198.0 133863.0 471960.0 -1.0 900
900 0 321199.0 133896.0 472020.0 -1.0 901
901 0 321170.0 133789.0 472080.0 -1.0 902
902 0 321199.0 133814.0 472140.0 -1.0 903
903 0 321191.0 133810.0 472200.0 -1.0 904
904 0 321166.0 133783.0 472260.0 -1.0 905
905 0 321169.0 133746.0 472320.0 -1.0 906
906 0 321140.0 133716.0 472380.0 -1.0 907
907 0 321096.0 133713.0 472440.0 -1.0 908
908 0 321125.0 133683.0 472500.0 -1.0 909
909 0 321084.0 133708.0 472560.0 -1.0 910
910 0 321050.0 133641.0 472620.0 -1.0 911
911 0 321025.0 133646.0 472680.0 -1.0 912
912 0 320998.0 133581.0 472740.0 -1.0 913
913 0 320983.0 133586.0 472800.0 -1.0 914
914 0 320940.0 133526.0 472860.0 -1.0 915
915 0 320948.0 133526.0 472920.0 -1.0 916
916 0 320981.0 133506.0 472980.0 -1.0 917
917 0 320984.0 133492.0 473040.0 -1.0 918
918 0 320913.0 133503.0 473100.0 -1.0 919
919 0 320923.0 133509.0 473160.0 -1.0 920
920 0 320904.0 133488.0 473220.0 -1.0 921
921 0 320927.0 133480.0 473280.0 -1.0 922
922 0 320889.0 133422.0 473400.0 -1.0 923
923 0 320869.0 133387.0 473460.0 -1.0 924
924 0 320827.0 133389.0 473520.0 -1.0 925
925 0 320788.0 133353.0 473580.0 -1.0 926
926 0 320760.0 133292.0 473640.0 -1.0 927
927 0 320645.0 133235.0 473700.0 -1.0 928
928 0 320781.0 133297.0 473760.0 -1.0 929
929 0 320709.0 133218.0 473820.0 -1.0 930
930 0 320688.0 133136.0 473880.0 -1.0 931
931 0 320696.0 133156.0 473940.0 -1.0 932
932 0 320675.0 133168.0 474000.0 -1.0 933
933 0 320676.0 133153.0 474060.0 -1.0 934
934 0 320739.0 133121.0 474120.0 -1.0 935
935 0 320701.0 133097.0 474180.0 -1.0 936
936 0 320728.0 133156.0 474240.0 -1.0 937
937 0 320694.0 133063.0 474300.0 -1.0 938
938 0 320645.0 133070.0 474360.0 -1.0 939
939 0 320701.0 133115.0 474420.0 -1.0 940
940 0 320680.0 133013.0 474480.0 -1.0 941
941 0 320609.0 133061.0 474540.0 -1.0 942
942 0 320566.0 133008.0 474600.0 -1.0 943
943 0 320518.0 133031.0 474660.0 -1.0 944
944 0 320499.0 133043.0 474720.0 -1.0 945
945 0 320419.0 133006.0 474780.0 -1.0 946
946 0 320422.0 133034.0 474840.0 -1.0 947
947 0 320385.0 132984.0 474900.0 -1.0 948
948 0 320381.0 133035.0 474960.0 -1.0 949
949 0 320346.0 133004.0 475020.0 -1.0 950
950 0 320418.0 133075.0 475080.0 -1.0 951
951 0 320368.0 133065.0 475140.0 -1.0 952
952 0 320391.0 133108.0 475200.0 -1.0 953
953 0 320421.0 133044.0 475260.0 -1.0 954
954 0 320419.0 133085.0 475320.0 -1.0 955
955 0 320323.0 132991.0 475380.0 -1.0 956
956 0 320355.0 133021.0 475440.0 -1.0 957
957 0 320359.0 132974.0 475500.0 -1.0 958
958 0 320349.0 133005.0 475560.0 -1.0 959
959 0 320273.0 132902.0 475620.0 -1.0 960
960 0 320318.0 132990.0 475680.0 -1.0 961
961 0 320265.0 132898.0 475740.0 -1.0 962
962 0 320272.0 132977.0 475800.0 -1.0 963
963 0 320253.0 132920.0 475860.0 -1.0 964
964 0 320269.0 132987.0 475920.0 -1.0 965
965 0 320258.0 132930.0 475980.0 -1.0 966
966 0 320243.0 133034.0 476040.0 -1.0 967
967 0 320198.0 133049.0 476100.0 -1.0 968
968 0 320135.0 133029.0 476160.0 -1.0 969
969 0 320106.0 133079.0 476220.0 -1.0 970
970 0 320032.0 133106.0 476280.0 -1.0 971
971 0 320038.0 133081.0 476340.0 -1.0 972
972 0 319835.0 133081.0 476400.0 -1.0 973
973 0 320024.0 133133.0 476460.0 -1.0 974
974 0 319969.0 133112.0 476520.0 -1.0 975
975 0 319965.0 133133.0 476580.0 -1.0 976
976 0 320005.0 133159.0 476640.0 -1.0 977
977 0 319993.0 133169.0 476700.0 -1.0 978
978 0 319965.0 133060.0 476760.0 -1.0 979
979 0 320019.0 133120.0 476820.0 -1.0 980
980 0 319925.0 133102.0 476880.0 -1.0 981
981 0 319965.0 133190.0 476940.0 -1.0 982
982 0 319937.0 133123.0 477000.0 -1.0 983
983 0 320003.0 133185.0 477060.0 -1.0 984
984 0 320033.0 133201.0 477120.0 -1.0 985
985 0 319982.0 133205.0 477180.0 -1.0 986
986 0 320018.0 133269.0 477240.0 -1.0 987
987 0 320015.0 133207.0 477300.0 -1.0 988
988 0 319978.0 133272.0 477360.0 -1.0 989
989 0 319932.0 133200.0 477420.0 -1.0 990
990 0 320010.0 133270.0 477480.0 -1.0 991
991 0 319995.0 133293.0 477540.0 -1.0 992
992 0 320010.0 133319.0 477600.0 -1.0 993
993 0 320029.0 133273.0 477660.0 -1.0 994
994 0 320022.0 133376.0 477720.0 -1.0 995
995 0 319943.0 133312.0 477780.0 -1.0 996
996 0 319935.0 133410.0 477840.0 -1.0 997
997 0 319952.0 133438.0 477960.0 -1.0 998
998 0 319982.0 133377.0 478080.0 -1.0 999
999 0 320035.0 133473.0 478200.0 -1.0 1000
1000 0 319874.0 133441.0 478260.0 -1.0 1001
1001 0 319899.0 133406.0 478320.0 -1.0 1002
1002 0 319946.0 133475.0 478380.0 -1.0 1003
1003 0 319980.0 133509.0 478440.0 -1.0 1004
1004 0 319961.0 133540.0 478500.0 -1.0 1005
1005 0 319994.0 133545.0 478560.0 -1.0 1006
1006 0 319909.0 133517.0 478620.0 -1.0 1007
1007 0 319865.0 133614.0 478680.0 -1.0 1008
1008 0 319945.0 133744.0 478740.0 -1.0 1009
1009 0 319901.0 133740.0 478800.0 -1.0 1010
1010 0 319837.0 133757.0 478860.0 -1.0 1011
1011 0 319880.0 133792.0 478920.0 -1.0 1012
1012 0 319825.0 133851.0 478980.0 -1.0 1013
1013 0 319856.0 133832.0 479040.0 -1.0 1014
1014 0 319884.0 133921.0 479100.0 -1.0 1015
1015 0 319803.0 133863.0 479160.0 -1.0 1016
1016 0 319848.0 133876.0 479220.0 -1.0 1017
1017 0 319819.0 133829.0 479280.0 -1.0 1018
1018 0 319857.0 133839.0 479340.0 -1.0 1019
1019 0 319849.0 133819.0 479400.0 -1.0 1020
1020 0 319850.0 133795.0 479460.0 -1.0 1021
1021 0 319926.0 133793.0 479520.0 -1.0 1022
1022 0 319892.0 133817.0 479580.0 -1.0 1023
1023 0 319966.0 133764.0 479640.0 -1.0 1024
1024 0 319928.0 133781.0 479700.0 -1.0 1025
1025 0 319979.0 133754.0 479760.0 -1.0 1026
1026 0 319969.0 133775.0 479820.0 -1.0 1027
1027 0 319990.0 133798.0 479880.0 -1.0 1028
1028 0 320000.0 133792.0 479940.0 -1.0 1029
1029 0 320064.0 133790.0 480000.0 -1.0 1030
1030 0 320045.0 133749.0 480060.0 -1.0 1031
1031 0 320097.0 133800.0 480120.0 -1.0 1032
1032 0 320106.0 133759.0 480180.0 -1.0 1033
1033 0 320122.0 133793.0 480240.0 -1.0 1034
1034 0 320080.0 133662.0 480300.0 -1.0 1035
1035 0 320073.0 133710.0 480360.0 -1.0 1036
1036 0 320047.0 133660.0 480420.0 -1.0 1037
1037 0 320050.0 133682.0 480480.0 -1.0 1038
1038 0 320027.0 133652.0 480540.0 -1.0 1039
1039 0 320012.0 133642.0 480600.0 -1.0 1040
1040 0 320029.0 133670.0 480660.0 -1.0 1041
1041 0 320000.0 133680.0 480780.0 -1.0 1042
1042 0 320022.0 133641.0 480840.0 -1.0 1043
1043 0 319918.0 133566.0 480900.0 -1.0 1044
1044 0 319935.0 133577.0 480960.0 -1.0 1045
1045 0 319856.0 133519.0 481020.0 -1.0 1046
1046 0 319876.0 133562.0 481080.0 -1.0 1047
1047 0 319527.0 133079.0 481140.0 -1.0 1048
1048 0 319827.0 133554.0 481200.0 -1.0 1049
1049 0 319837.0 133512.0 481260.0 -1.0 1050
1050 0 319815.0 133509.0 481320.0 -1.0 1051
1051 0 319842.0 133566.0 481380.0 -1.0 1052
1052 0 319839.0 133528.0 481440.0 -1.0 1053
1053 0 319873.0 133640.0 481500.0 -1.0 1054
1054 0 319839.0 133587.0 481560.0 -1.0 1055
1055 0 319864.0 133675.0 481620.0 -1.0 1056
1056 0 319869.0 133740.0 481680.0 -1.0 1057
1057 0 319862.0 133785.0 481740.0 -1.0 1058
1058 0 319836.0 133775.0 481800.0 -1.0 1059
1059 0 319835.0 133784.0 481860.0 -1.0 1060
1060 0 319825.0 133784.0 481920.0 -1.0 1061
1061 0 319904.0 133845.0 481980.0 -1.0 1062
1062 0 319815.0 133779.0 482040.0 -1.0 1063
1063 0 319899.0 133923.0 482100.0 -1.0 1064
1064 0 319890.0 133862.0 482160.0 -1.0 1065
1065 0 319865.0 133930.0 482220.0 -1.0 1066
1066 0 319844.0 133924.0 482280.0 -1.0 1067
1067 0 319847.0 133958.0 482400.0 -1.0 1068
1068 0 319883.0 133996.0 482460.0 -1.0 1069
1069 0 319824.0 134032.0 482520.0 -1.0 1070
1070 0 319743.0 134017.0 482580.0 -1.0 1071
1071 0 319730.0 134045.0 482640.0 -1.0 1072
1072 0 319686.0 134048.0 482760.0 -1.0 1073
1073 0 319657.0 134067.0 482820.0 -1.0 1074
1074 0 319646.0 134100.0 482880.0 -1.0 1075
1075 0 319640.0 134068.0 482940.0 -1.0 1076
1076 0 319577.0 134127.0 483000.0 -1.0 1077
1077 0 319543.0 134106.0 483060.0 -1.0 1078
1078 0 319449.0 134086.0 483120.0 -1.0 1079
1079 0 319486.0 134099.0 483180.0 -1.0 1080
1080 0 319432.0 134108.0 483240.0 -1.0 1081
1081 0 319430.0 134107.0 483300.0 -1.0 1082
1082 0 319461.0 134182.0 483360.0 -1.0 1083
1083 0 319422.0 134237.0 483420.0 -1.0 1084
1084 0 319429.0 134259.0 483480.0 -1.0 1085
1085 0 319394.0 134255.0 483540.0 -1.0 1086
1086 0 319368.0 134180.0 483600.0 -1.0 1087
1087 0 319340.0 134229.0 483660.0 -1.0 1088
1088 0 319190.0 134239.0 483720.0 -1.0 1089
1089 0 319055.0 134211.0 483780.0 -1.0 1090
1090 0 319027.0 134198.0 483840.0 -1.0 1091
1091 0 318940.0 134178.0 483900.0 -1.0 1092
1092 0 318926.0 134202.0 483960.0 -1.0 1093
1093 0 318956.0 134189.0 484020.0 -1.0 1094
1094 0 318802.0 134169.0 484080.0 -1.0 1095
1095 0 318875.0 134227.0 484140.0 -1.0 1096
1096 0 318866.0 134250.0 484200.0 -1.0 1097
1097 0 318908.0 134176.0 484260.0 -1.0 1098
1098 0 318834.0 134202.0 484320.0 -1.0 1099
1099 0 318841.0 134129.0 484380.0 -1.0 1100
1100 0 318769.0 134140.0 484440.0 -1.0 1101
1101 0 318918.0 134128.0 484500.0 -1.0 1102
1102 0 318757.0 134081.0 484560.0 -1.0 1103
1103 0 318729.0 134096.0 484620.0 -1.0 1104
1104 0 318694.0 133972.0 484680.0 -1.0 1105
1105 0 318740.0 133999.0 484740.0 -1.0 1106
1106 0 318702.0 134005.0 484800.0 -1.0 1107
1107 0 318641.0 133896.0 484860.0 -1.0 1108
1108 0 318666.0 133900.0 484920.0 -1.0 1109
1109 0 318656.0 133936.0 484980.0 -1.0 1110
1110 0 318613.0 133854.0 485040.0 -1.0 1111
1111 0 318649.0 133821.0 485100.0 -1.0 1112
1112 0 318655.0 133802.0 485160.0 -1.0 1113
1113 0 318694.0 133840.0 485220.0 -1.0 1114
1114 0 318667.0 133804.0 485280.0 -1.0 1115
1115 0 318654.0 133764.0 485340.0 -1.0 1116
1116 0 318727.0 133829.0 485400.0 -1.0 1117
1117 0 318730.0 133790.0 485460.0 -1.0 1118
1118 0 318694.0 133786.0 485520.0 -1.0 1119
1119 0 318705.0 133839.0 485580.0 -1.0 1120
1120 0 318676.0 133776.0 485640.0 -1.0 1121
1121 0 318746.0 133996.0 485700.0 -1.0 1122
1122 0 318712.0 133789.0 485760.0 -1.0 1123
1123 0 318693.0 133789.0 485820.0 -1.0 1124
1124 0 318728.0 133832.0 485880.0 -1.0 1125
1125 0 318754.0 133793.0 485940.0 -1.0 1126
1126 0 318718.0 133794.0 486000.0 -1.0 1127
1127 0 318771.0 133802.0 486060.0 -1.0 1128
1128 0 318712.0 133792.0 486120.0 -1.0 1129
1129 0 318725.0 133789.0 486180.0 -1.0 1130
1130 0 318769.0 133753.0 486240.0 -1.0 1131
1131 0 318740.0 133737.0 486300.0 -1.0 1132
1132 0 318778.0 133825.0 486360.0 -1.0 1133
1133 0 318687.0 133731.0 486420.0 -1.0 1134
1134 0 318826.0 133808.0 486480.0 -1.0 1135
1135 0 318801.0 133770.0 486540.0 -1.0 1136
1136 0 318733.0 133768.0 486600.0 -1.0 1137
1137 0 318748.0 133777.0 486660.0 -1.0 1138
1138 0 318772.0 133807.0 486720.0 -1.0 1139
1139 0 318707.0 133825.0 486780.0 -1.0 1140
1140 0 318693.0 133775.0 486840.0 -1.0 1141
1141 0 318670.0 133838.0 486900.0 -1.0 1142
1142 0 318724.0 133858.0 486960.0 -1.0 1143
1143 0 318694.0 133877.0 487020.0 -1.0 1144
1144 0 318631.0 133846.0 487080.0 -1.0 1145
1145 0 318629.0 133902.0 487140.0 -1.0 1146
1146 0 318621.0 133917.0 487200.0 -1.0 1147
1147 0 318600.0 133986.0 487260.0 -1.0 1148
1148 0 318549.0 133993.0 487320.0 -1.0 1149
1149 0 318530.0 134024.0 487380.0 -1.0 1150
1150 0 318573.0 134076.0 487440.0 -1.0 1151
1151 0 318517.0 134076.0 487500.0 -1.0 1152
1152 0 318522.0 134151.0 487560.0 -1.0 1153
1153 0 318410.0 134121.0 487620.0 -1.0 1154
1154 0 318012.0 133860.0 487680.0 -1.0 1155
1155 0 318355.0 134174.0 487740.0 -1.0 1156
1156 0 318155.0 133999.0 487800.0 -1.0 1157
1157 0 318333.0 134212.0 487860.0 -1.0 1158
1158 0 318067.0 134062.0 487920.0 -1.0 1159
1159 0 318313.0 134250.0 487980.0 -1.0 1160
1160 0 318268.0 134296.0 488040.0 -1.0 1161
1161 0 318282.0 134300.0 488100.0 -1.0 1162
1162 0 318177.0 134298.0 488160.0 -1.0 1163
1163 0 318231.0 134326.0 488220.0 -1.0 1164
1164 0 318221.0 134402.0 488280.0 -1.0 1165
1165 0 318199.0 134378.0 488340.0 -1.0 1166
1166 0 318178.0 134364.0 488400.0 -1.0 1167
1167 0 318230.0 134479.0 488460.0 -1.0 1168
1168 0 318169.0 134449.0 488520.0 -1.0 1169
1169 0 318152.0 134471.0 488580.0 -1.0 1170
1170 0 318146.0 134436.0 488640.0 -1.0 1171
1171 0 318126.0 134473.0 488760.0 -1.0 1172
1172 0 318134.0 134513.0 488820.0 -1.0 1173
1173 0 318191.0 134556.0 488880.0 -1.0 1174
1174 0 318115.0 134534.0 488940.0 -1.0 1175
1175 0 318128.0 134568.0 489000.0 -1.0 1176
1176 0 318093.0 134529.0 489060.0 -1.0 1177
1177 0 318099.0 134593.0 489120.0 -1.0 1178
1178 0 318114.0 134612.0 489180.0 -1.0 1179
1179 0 318190.0 134696.0 489240.0 -1.0 1180
1180 0 318134.0 134670.0 489300.0 -1.0 1181
1181 0 318164.0 134697.0 489360.0 -1.0 1182
1182 0 318161.0 134766.0 489420.0 -1.0 1183
1183 0 318240.0 134778.0 489480.0 -1.0 1184
1184 0 318225.0 134919.0 489540.0 -1.0 1185
1185 0 318332.0 134982.0 489600.0 -1.0 1186
1186 0 318305.0 135041.0 489660.0 -1.0 1187
1187 0 318355.0 135097.0 489720.0 -1.0 1188
1188 0 318411.0 135217.0 489780.0 -1.0 1189
1189 0 318309.0 135140.0 489840.0 -1.0 1190
1190 0 318341.0 135293.0 489900.0 -1.0 1191
1191 0 318451.0 135344.0 489960.0 -1.0 1192
1192 0 318347.0 135262.0 490020.0 -1.0 1193
1193 0 318487.0 135467.0 490080.0 -1.0 1194
1194 0 318545.0 135473.0 490140.0 -1.0 1195
1195 0 318681.0 135674.0 490200.0 -1.0 1196
1196 0 318523.0 135474.0 490260.0 -1.0 1197
1197 0 318607.0 135625.0 490320.0 -1.0 1198
1198 0 318595.0 135585.0 490380.0 -1.0 1199
1199 0 318657.0 135711.0 490440.0 -1.0 1200
1200 0 318596.0 135681.0 490500.0 -1.0 1201
1201 0 318654.0 135730.0 490560.0 -1.0 1202
1202 0 318676.0 135742.0 490620.0 -1.0 1203
1203 0 318655.0 135742.0 490680.0 -1.0 1204
1204 0 318684.0 135798.0 490740.0 -1.0 1205
1205 0 318671.0 135799.0 490800.0 -1.0 1206
1206 0 318696.0 135864.0 490920.0 -1.0 1207
1207 0 318772.0 135855.0 490980.0 -1.0 1208
1208 0 318804.0 135936.0 491040.0 -1.0 1209
1209 0 318847.0 135921.0 491100.0 -1.0 1210
1210 0 318854.0 135954.0 491160.0 -1.0 1211
1211 0 318892.0 136003.0 491220.0 -1.0 1212
1212 0 318938.0 136050.0 491280.0 -1.0 1213
1213 0 319059.0 136136.0 491340.0 -1.0 1214
1214 0 319208.0 136192.0 491400.0 -1.0 1215
1215 0 319334.0 136298.0 491460.0 -1.0 1216
1216 0 319485.0 136422.0 491520.0 -1.0 1217
1217 0 319538.0 136487.0 491580.0 -1.0 1218
1218 0 319613.0 136536.0 491640.0 -1.0 1219
1219 0 319792.0 136789.0 491700.0 -1.0 1220
1220 0 319741.0 136732.0 491760.0 -1.0 1221
1221 0 319765.0 136804.0 491820.0 -1.0 1222
1222 0 319854.0 136843.0 491880.0 -1.0 1223
1223 0 319849.0 136919.0 491940.0 -1.0 1224
1224 0 319928.0 136956.0 492000.0 -1.0 1225
1225 0 320329.0 137186.0 492060.0 -1.0 1226
1226 0 320156.0 137063.0 492120.0 -1.0 1227
1227 0 320249.0 137097.0 492180.0 -1.0 1228
1228 0 320340.0 137188.0 492240.0 -1.0 1229
1229 0 320491.0 137217.0 492300.0 -1.0 1230
1230 0 320582.0 137301.0 492360.0 -1.0 1231
1231 0 320802.0 137315.0 492420.0 -1.0 1232
1232 0 320862.0 137452.0 492480.0 -1.0 1233
1233 0 320967.0 137430.0 492540.0 -1.0 1234
1234 0 321094.0 137415.0 492600.0 -1.0 1235
1235 0 321166.0 137527.0 492660.0 -1.0 1236
1236 0 321247.0 137490.0 492720.0 -1.0 1237
1237 0 321268.0 137509.0 492780.0 -1.0 1238
1238 0 321695.0 137641.0 492840.0 -1.0 1239
1239 0 321801.0 137729.0 492900.0 -1.0 1240
1240 0 322137.0 137914.0 492960.0 -1.0 1241
1241 0 321872.0 137769.0 493020.0 -1.0 1242
1242 0 321876.0 137884.0 493080.0 -1.0 1243
1243 0 321827.0 137860.0 493140.0 -1.0 1244
1244 0 321988.0 138022.0 493200.0 -1.0 1245
1245 0 322056.0 138032.0 493260.0 -1.0 1246
1246 0 322140.0 138102.0 493320.0 -1.0 1247
1247 0 322167.0 138060.0 493380.0 -1.0 1248
1248 0 322223.0 138145.0 493440.0 -1.0 1249
1249 0 322214.0 138138.0 493500.0 -1.0 1250
1250 0 322323.0 138179.0 493560.0 -1.0 1251
1251 0 322359.0 138247.0 493620.0 -1.0 1252
1252 0 322492.0 138367.0 493680.0 -1.0 1253
1253 0 322528.0 138347.0 493740.0 -1.0 1254
1254 0 322660.0 138371.0 493800.0 -1.0 1255
1255 0 322702.0 138398.0 493860.0 -1.0 1256
1256 0 322712.0 138347.0 493920.0 -1.0 1257
1257 0 322766.0 138346.0 493980.0 -1.0 1258
1258 0 322562.0 138207.0 494040.0 -1.0 1259
1259 0 322845.0 138377.0 494100.0 -1.0 1260
1260 0 322923.0 138311.0 494160.0 -1.0 1261
1261 0 322981.0 138334.0 494220.0 -1.0 1262
1262 0 323017.0 138352.0 494280.0 -1.0 1263
1263 0 323070.0 138337.0 494340.0 -1.0 1264
1264 0 323131.0 138347.0 494400.0 -1.0 1265
1265 0 323268.0 138301.0 494520.0 -1.0 1266
1266 0 323302.0 138316.0 494580.0 -1.0 1267
1267 0 323310.0 138319.0 494640.0 -1.0 1268
1268 0 323336.0 138279.0 494700.0 -1.0 1269
1269 0 323328.0 138289.0 494760.0 -1.0 1270
1270 0 323496.0 138331.0 494880.0 -1.0 1271
1271 0 323357.0 138306.0 494940.0 -1.0 1272
1272 0 323360.0 138366.0 495000.0 -1.0 1273
1273 0 323328.0 138390.0 495060.0 -1.0 1274
1274 0 323314.0 138332.0 495120.0 -1.0 1275
1275 0 323375.0 138360.0 495180.0 -1.0 1276
1276 0 323341.0 138295.0 495240.0 -1.0 1277
1277 0 323347.0 138333.0 495300.0 -1.0 1278
1278 0 323387.0 138305.0 495360.0 -1.0 1279
1279 0 323422.0 138293.0 495420.0 -1.0 1280
1280 0 323465.0 138313.0 495480.0 -1.0 1281
1281 0 323463.0 138261.0 495540.0 -1.0 1282
1282 0 323524.0 138283.0 495600.0 -1.0 1283
1283 0 323466.0 138224.0 495660.0 -1.0 1284
1284 0 322966.0 137918.0 495720.0 -1.0 1285
1285 0 323595.0 138238.0 495780.0 -1.0 1286
1286 0 323570.0 138218.0 495840.0 -1.0 1287
1287 0 323556.0 138230.0 495900.0 -1.0 1288
1288 0 323178.0 137948.0 495960.0 -1.0 1289
1289 0 323650.0 138270.0 496020.0 -1.0 1290
1290 0 323211.0 137910.0 496080.0 -1.0 1291
1291 0 323669.0 138222.0 496140.0 -1.0 1292
1292 0 323762.0 138311.0 496260.0 -1.0 1293
1293 0 323779.0 138293.0 496320.0 -1.0 1294
1294 0 323869.0 138327.0 496380.0 -1.0 1295
1295 0 323928.0 138272.0 496440.0 -1.0 1296
1296 0 324020.0 138385.0 496560.0 -1.0 1297
1297 0 324077.0 138365.0 496680.0 -1.0 1298
1298 0 324274.0 138442.0 496740.0 -1.0 1299
1299 0 324084.0 138245.0 496860.0 -1.0 1300
1300 0 324311.0 138461.0 496920.0 -1.0 1301
1301 0 324370.0 138521.0 496980.0 -1.0 1302
1302 0 324482.0 138509.0 497040.0 -1.0 1303
1303 0 324612.0 138521.0 497160.0 -1.0 1304
1304 0 324274.0 138351.0 497220.0 -1.0 1305
1305 0 324708.0 138487.0 497280.0 -1.0 1306
1306 0 324805.0 138549.0 497340.0 -1.0 1307
1307 0 324810.0 138544.0 497400.0 -1.0 1308
1308 0 324927.0 138554.0 497460.0 -1.0 1309
1309 0 324503.0 138316.0 497520.0 -1.0 1310
1310 0 325029.0 138588.0 497580.0 -1.0 1311
1311 0 324909.0 138469.0 497640.0 -1.0 1312
1312 0 325211.0 138627.0 497700.0 -1.0 1313
1313 0 325201.0 138676.0 497760.0 -1.0 1314
1314 0 325273.0 138670.0 497820.0 -1.0 1315
1315 0 325206.0 138718.0 497880.0 -1.0 1316
1316 0 325320.0 138805.0 497940.0 -1.0 1317
1317 0 325316.0 138798.0 498000.0 -1.0 1318
1318 0 325334.0 138809.0 498060.0 -1.0 1319
1319 0 325382.0 138862.0 498120.0 -1.0 1320
1320 0 325331.0 138829.0 498180.0 -1.0 1321
1321 0 325376.0 138853.0 498240.0 -1.0 1322
1322 0 325397.0 138889.0 498300.0 -1.0 1323
1323 0 325098.0 138746.0 498360.0 -1.0 1324
1324 0 325408.0 138901.0 498420.0 -1.0 1325
1325 0 325433.0 138841.0 498480.0 -1.0 1326
1326 0 325462.0 138908.0 498540.0 -1.0 1327
1327 0 325538.0 138923.0 498660.0 -1.0 1328
1328 0 325564.0 138957.0 498720.0 -1.0 1329
1329 0 325579.0 138998.0 498780.0 -1.0 1330
1330 0 325567.0 138956.0 498840.0 -1.0 1331
1331 0 325574.0 138971.0 498960.0 -1.0 1332
1332 0 325471.0 138733.0 499080.0 -1.0 1333
1333 0 325617.0 139005.0 499140.0 -1.0 1334
1334 0 325522.0 138978.0 499200.0 -1.0 1335
1335 0 325645.0 139000.0 499260.0 -1.0 1336
1336 0 325346.0 138733.0 499320.0 -1.0 1337
1337 0 325594.0 138937.0 499380.0 -1.0 1338
1338 0 325316.0 138699.0 499440.0 -1.0 1339
1339 0 325683.0 138979.0 499500.0 -1.0 1340
1340 0 325665.0 138921.0 499560.0 -1.0 1341
1341 0 325602.0 138854.0 499620.0 -1.0 1342
1342 0 325696.0 138884.0 499680.0 -1.0 1343
1343 0 325666.0 138849.0 499740.0 -1.0 1344
1344 0 325637.0 138759.0 499800.0 -1.0 1345
1345 0 325777.0 138847.0 499860.0 -1.0 1346
1346 0 325830.0 138858.0 499920.0 -1.0 1347
1347 0 325818.0 138852.0 499980.0 -1.0 1348
1348 0 325816.0 138805.0 500040.0 -1.0 1349
1349 0 325969.0 139189.0 500100.0 -1.0 1350
1350 0 325864.0 138858.0 500160.0 -1.0 1351
1351 0 325826.0 138844.0 500280.0 -1.0 1352
1352 0 325920.0 138870.0 500340.0 -1.0 1353
1353 0 325978.0 138902.0 500400.0 -1.0 1354
1354 0 325971.0 138865.0 500460.0 -1.0 1355
1355 0 325974.0 138878.0 500520.0 -1.0 1356
1356 0 326020.0 138906.0 500580.0 -1.0 1357
1357 0 326066.0 138881.0 500640.0 -1.0 1358
1358 0 326090.0 138875.0 500700.0 -1.0 1359
1359 0 326107.0 138856.0 500760.0 -1.0 1360
1360 0 325597.0 138531.0 500820.0 -1.0 1361
1361 0 326122.0 138883.0 500880.0 -1.0 1362
1362 0 326235.0 138934.0 501000.0 -1.0 1363
1363 0 326196.0 138851.0 501060.0 -1.0 1364
1364 0 326277.0 138937.0 501120.0 -1.0 1365
1365 0 326188.0 138909.0 501180.0 -1.0 1366
1366 0 326223.0 138880.0 501240.0 -1.0 1367
1367 0 326242.0 138889.0 501300.0 -1.0 1368
1368 0 325781.0 138538.0 501360.0 -1.0 1369
1369 0 326257.0 138900.0 501420.0 -1.0 1370
1370 0 326316.0 138909.0 501540.0 -1.0 1371
1371 0 326208.0 138887.0 501600.0 -1.0 1372
1372 0 326335.0 138830.0 501660.0 -1.0 1373
1373 0 326333.0 138733.0 501780.0 -1.0 1374
1374 0 326242.0 138732.0 501840.0 -1.0 1375
1375 0 326297.0 138678.0 501900.0 -1.0 1376
1376 0 326317.0 138609.0 501960.0 -1.0 1377
1377 0 326369.0 138585.0 502020.0 -1.0 1378
1378 0 326437.0 138581.0 502080.0 -1.0 1379
1379 0 326173.0 138525.0 502140.0 -1.0 1380
1380 0 326449.0 138615.0 502200.0 -1.0 1381
1381 0 326313.0 138557.0 502260.0 -1.0 1382
1382 0 326480.0 138570.0 502320.0 -1.0 1383
1383 0 326449.0 138496.0 502380.0 -1.0 1384
1384 0 326492.0 138558.0 502440.0 -1.0 1385
1385 0 326442.0 138491.0 502500.0 -1.0 1386
1386 0 326513.0 138527.0 502560.0 -1.0 1387
1387 0 326490.0 138496.0 502620.0 -1.0 1388
1388 0 326575.0 138457.0 502680.0 -1.0 1389
1389 0 326589.0 138455.0 502740.0 -1.0 1390
1390 0 326604.0 138462.0 502800.0 -1.0 1391
1391 0 326575.0 138425.0 502860.0 -1.0 1392
1392 0 326620.0 138428.0 502920.0 -1.0 1393
1393 0 326629.0 138397.0 502980.0 -1.0 1394
1394 0 326653.0 138426.0 503040.0 -1.0 1395
1395 0 326664.0 138430.0 503100.0 -1.0 1396
1396 0 326736.0 138396.0 503160.0 -1.0 1397
1397 0 326231.0 138238.0 503220.0 -1.0 1398
1398 0 326785.0 138407.0 503280.0 -1.0 1399
1399 0 326784.0 138327.0 503340.0 -1.0 1400
1400 0 326812.0 138329.0 503400.0 -1.0 1401
1401 0 326826.0 138387.0 503460.0 -1.0 1402
1402 0 326846.0 138392.0 503520.0 -1.0 1403
1403 0 326866.0 138390.0 503580.0 -1.0 1404
1404 0 326386.0 138048.0 503640.0 -1.0 1405
1405 0 326886.0 138390.0 503700.0 -1.0 1406
1406 0 326877.0 138335.0 503760.0 -1.0 1407
1407 0 326918.0 138328.0 503820.0 -1.0 1408
1408 0 326902.0 138389.0 503880.0 -1.0 1409
1409 0 326950.0 138309.0 503940.0 -1.0 1410
1410 0 326925.0 138285.0 504000.0 -1.0 1411
1411 0 326960.0 138308.0 504060.0 -1.0 1412
1412 0 326934.0 138315.0 504120.0 -1.0 1413
1413 0 327004.0 138301.0 504180.0 -1.0 1414
1414 0 326985.0 138338.0 504240.0 -1.0 1415
1415 0 326990.0 138286.0 504300.0 -1.0 1416
1416 0 327055.0 138274.0 504360.0 -1.0 1417
1417 0 327016.0 138291.0 504420.0 -1.0 1418
1418 0 327081.0 138297.0 504480.0 -1.0 1419
1419 0 327070.0 138298.0 504540.0 -1.0 1420
1420 0 327057.0 138238.0 504600.0 -1.0 1421
1421 0 327133.0 138228.0 504660.0 -1.0 1422
1422 0 327077.0 138218.0 504720.0 -1.0 1423
1423 0 327164.0 138240.0 504780.0 -1.0 1424
1424 0 327149.0 138183.0 504840.0 -1.0 1425
1425 0 327171.0 138148.0 504900.0 -1.0 1426
1426 0 327175.0 138161.0 504960.0 -1.0 1427
1427 0 327229.0 138135.0 505020.0 -1.0 1428
1428 0 327273.0 138159.0 505080.0 -1.0 1429
1429 0 327293.0 138174.0 505140.0 -1.0 1430
1430 0 327311.0 138160.0 505200.0 -1.0 1431
1431 0 327362.0 138142.0 505260.0 -1.0 1432
1432 0 327324.0 138142.0 505320.0 -1.0 1433
1433 0 327395.0 138223.0 505380.0 -1.0 1434
1434 0 327391.0 138161.0 505440.0 -1.0 1435
1435 0 327400.0 138177.0 505500.0 -1.0 1436
1436 0 327460.0 138148.0 505560.0 -1.0 1437
1437 0 327488.0 138127.0 505620.0 -1.0 1438
1438 0 327540.0 138163.0 505680.0 -1.0 1439
1439 0 327553.0 138157.0 505740.0 -1.0 1440
1440 0 327604.0 138135.0 505860.0 -1.0 1441
1441 0 327597.0 138119.0 505980.0 -1.0 1442
1442 0 327658.0 138101.0 506040.0 -1.0 1443
1443 0 327714.0 138082.0 506100.0 -1.0 1444
1444 0 327716.0 138084.0 506160.0 -1.0 1445
1445 0 327781.0 138123.0 506220.0 -1.0 1446
1446 0 327773.0 138089.0 506280.0 -1.0 1447
1447 0 327742.0 138110.0 506340.0 -1.0 1448
1448 0 327792.0 138067.0 506400.0 -1.0 1449
1449 0 327804.0 138142.0 506460.0 -1.0 1450
1450 0 327807.0 138141.0 506520.0 -1.0 1451
1451 0 327830.0 138191.0 506580.0 -1.0 1452
1452 0 327805.0 138164.0 506640.0 -1.0 1453
1453 0 327814.0 138088.0 506760.0 -1.0 1454
1454 0 327856.0 138173.0 506820.0 -1.0 1455
1455 0 327838.0 138146.0 506880.0 -1.0 1456
1456 0 327894.0 138178.0 506940.0 -1.0 1457
1457 0 327851.0 138165.0 507000.0 -1.0 1458
1458 0 327869.0 138240.0 507060.0 -1.0 1459
1459 0 327859.0 138236.0 507120.0 -1.0 1460
1460 0 327856.0 138268.0 507180.0 -1.0 1461
1461 0 327707.0 138139.0 507240.0 -1.0 1462
1462 0 327886.0 138252.0 507300.0 -1.0 1463
1463 0 328140.0 138597.0 507360.0 -1.0 1464
1464 0 327881.0 138175.0 507420.0 -1.0 1465
1465 0 327856.0 138158.0 507480.0 -1.0 1466
1466 0 327904.0 138205.0 507540.0 -1.0 1467
1467 0 327928.0 138168.0 507600.0 -1.0 1468
1468 0 328095.0 138229.0 507660.0 -1.0 1469
1469 0 327933.0 138085.0 507720.0 -1.0 1470
1470 0 327947.0 138102.0 507780.0 -1.0 1471
1471 0 327925.0 138087.0 507840.0 -1.0 1472
1472 0 327980.0 138077.0 507900.0 -1.0 2964
1473 0 309983.0 122166.0 417780.0 -1.0 2
1474 0 309941.0 122079.0 417720.0 -1.0 1473
1475 0 309980.0 122050.0 417660.0 -1.0 1474
1476 0 309928.0 122063.0 417600.0 -1.0 1475
1477 0 309997.0 122083.0 417540.0 -1.0 1476
1478 0 309870.0 122056.0 417480.0 -1.0 1477
1479 0 309897.0 122125.0 417420.0 -1.0 1478
1480 0 309875.0 122082.0 417360.0 -1.0 1479
1481 0 309840.0 122112.0 417300.0 -1.0 1480
1482 0 309894.0 122160.0 417240.0 -1.0 1481
1483 0 309935.0 122155.0 417180.0 -1.0 1482
1484 0 309862.0 122197.0 417120.0 -1.0 1483
1485 0 309901.0 122205.0 417060.0 -1.0 1484
1486 0 309948.0 122294.0 416940.0 -1.0 1485
1487 0 309763.0 122158.0 416880.0 -1.0 1486
1488 0 310018.0 122270.0 416820.0 -1.0 1487
1489 0 309873.0 122241.0 416760.0 -1.0 1488
1490 0 309816.0 122240.0 416700.0 -1.0 1489
1491 0 309772.0 122184.0 416640.0 -1.0 1490
1492 0 309729.0 122157.0 416580.0 -1.0 1491
1493 0 309739.0 122140.0 416520.0 -1.0 1492
1494 0 309773.0 122169.0 416460.0 -1.0 1493
1495 0 309738.0 122151.0 416400.0 -1.0 1494
1496 0 309760.0 122217.0 416340.0 -1.0 1495
1497 0 309803.0 122208.0 416280.0 -1.0 1496
1498 0 309767.0 122191.0 416220.0 -1.0 1497
1499 0 309826.0 122206.0 416160.0 -1.0 1498
1500 0 309761.0 122169.0 416100.0 -1.0 1499
1501 0 309752.0 122174.0 416040.0 -1.0 1500
1502 0 309691.0 122184.0 415980.0 -1.0 1501
1503 0 309605.0 122189.0 415920.0 -1.0 1502
1504 0 309675.0 122209.0 415860.0 -1.0 1503
1505 0 309602.0 122169.0 415800.0 -1.0 1504
1506 0 309613.0 122213.0 415740.0 -1.0 1505
1507 0 309569.0 122191.0 415680.0 -1.0 1506
1508 0 309576.0 122215.0 415620.0 -1.0 1507
1509 0 309580.0 122215.0 415560.0 -1.0 1508
1510 0 309449.0 122193.0 415500.0 -1.0 1509
1511 0 309479.0 122255.0 415440.0 -1.0 1510
1512 0 309444.0 122293.0 415380.0 -1.0 1511
1513 0 309448.0 122298.0 415320.0 -1.0 1512
1514 0 309400.0 122305.0 415260.0 -1.0 1513
1515 0 309395.0 122324.0 415200.0 -1.0 1514
1516 0 309400.0 122370.0 415140.0 -1.0 1515
1517 0 309377.0 122398.0 415080.0 -1.0 1516
1518 0 309389.0 122504.0 415020.0 -1.0 1517
1519 0 309308.0 122455.0 414960.0 -1.0 1518
1520 0 309333.0 122514.0 414900.0 -1.0 1519
1521 0 309307.0 122589.0 414840.0 -1.0 1520
1522 0 309277.0 122605.0 414780.0 -1.0 1521
1523 0 309267.0 122587.0 414720.0 -1.0 1522
1524 0 309249.0 122647.0 414660.0 -1.0 1523
1525 0 309191.0 122663.0 414600.0 -1.0 1524
1526 0 309236.0 122715.0 414540.0 -1.0 1525
1527 0 309197.0 122753.0 414480.0 -1.0 1526
1528 0 309171.0 122787.0 414420.0 -1.0 1527
1529 0 309091.0 122799.0 414360.0 -1.0 1528
1530 0 309092.0 122866.0 414300.0 -1.0 1529
1531 0 309058.0 122844.0 414240.0 -1.0 1530
1532 0 309051.0 122935.0 414180.0 -1.0 1531
1533 0 309037.0 122985.0 414120.0 -1.0 1532
1534 0 308963.0 122990.0 414060.0 -1.0 1533
1535 0 308952.0 123002.0 414000.0 -1.0 1534
1536 0 308863.0 123043.0 413940.0 -1.0 1535
1537 0 308849.0 123066.0 413880.0 -1.0 1536
1538 0 308806.0 123116.0 413820.0 -1.0 1537
1539 0 308751.0 123127.0 413760.0 -1.0 1538
1540 0 308687.0 123113.0 413700.0 -1.0 1539
1541 0 308619.0 123069.0 413640.0 -1.0 1540
1542 0 308624.0 123123.0 413580.0 -1.0 1541
1543 0 308560.0 123095.0 413520.0 -1.0 1542
1544 0 308479.0 123117.0 413460.0 -1.0 1543
1545 0 308475.0 123203.0 413400.0 -1.0 1544
1546 0 308402.0 123217.0 413340.0 -1.0 1545
1547 0 308378.0 123209.0 413280.0 -1.0 1546
1548 0 308296.0 123242.0 413220.0 -1.0 1547
1549 0 308284.0 123235.0 413160.0 -1.0 1548
1550 0 308253.0 123251.0 413100.0 -1.0 1549
1551 0 308217.0 123264.0 413040.0 -1.0 1550
1552 0 308126.0 123278.0 412980.0 -1.0 1551
1553 0 308104.0 123320.0 412920.0 -1.0 1552
1554 0 308002.0 123346.0 412860.0 -1.0 1553
1555 0 307980.0 123396.0 412800.0 -1.0 1554
1556 0 307876.0 123386.0 412740.0 -1.0 1555
1557 0 307824.0 123421.0 412680.0 -1.0 1556
1558 0 307737.0 123503.0 412620.0 -1.0 1557
1559 0 307740.0 123474.0 412560.0 -1.0 1558
1560 0 307662.0 123494.0 412500.0 -1.0 1559
1561 0 307616.0 123475.0 412440.0 -1.0 1560
1562 0 307611.0 123532.0 412380.0 -1.0 1561
1563 0 307548.0 123552.0 412320.0 -1.0 1562
1564 0 307543.0 123562.0 412260.0 -1.0 1563
1565 0 307391.0 123527.0 412200.0 -1.0 1564
1566 0 307334.0 123553.0 412140.0 -1.0 1565
1567 0 307313.0 123621.0 412080.0 -1.0 1566
1568 0 307198.0 123562.0 412020.0 -1.0 1567
1569 0 307242.0 123640.0 411960.0 -1.0 1568
1570 0 307097.0 123555.0 411900.0 -1.0 1569
1571 0 307042.0 123662.0 411840.0 -1.0 1570
1572 0 306911.0 123582.0 411780.0 -1.0 1571
1573 0 306885.0 123680.0 411720.0 -1.0 1572
1574 0 306757.0 123633.0 411660.0 -1.0 1573
1575 0 306847.0 123768.0 411600.0 -1.0 1574
1576 0 306766.0 123861.0 411540.0 -1.0 1575
1577 0 306677.0 123872.0 411480.0 -1.0 1576
1578 0 306663.0 123959.0 411420.0 -1.0 1577
1579 0 306601.0 123989.0 411360.0 -1.0 1578
1580 0 306496.0 123998.0 411300.0 -1.0 1579
1581 0 306491.0 124017.0 411240.0 -1.0 1580
1582 0 306474.0 124043.0 411180.0 -1.0 1581
1583 0 306352.0 124037.0 411120.0 -1.0 1582
1584 0 306671.0 124104.0 411060.0 -1.0 1583
1585 0 306326.0 124013.0 411000.0 -1.0 1584
1586 0 306167.0 124035.0 410940.0 -1.0 1585
1587 0 306108.0 124074.0 410880.0 -1.0 1586
1588 0 306031.0 123994.0 410820.0 -1.0 1587
1589 0 305967.0 124054.0 410760.0 -1.0 1588
1590 0 305979.0 124124.0 410700.0 -1.0 1589
1591 0 305906.0 124139.0 410640.0 -1.0 1590
1592 0 305794.0 124222.0 410580.0 -1.0 1591
1593 0 305727.0 124191.0 410520.0 -1.0 1592
1594 0 305604.0 124312.0 410460.0 -1.0 1593
1595 0 305566.0 124308.0 410400.0 -1.0 1594
1596 0 305530.0 124479.0 410340.0 -1.0 1595
1597 0 305458.0 124479.0 410280.0 -1.0 1596
1598 0 305336.0 124488.0 410220.0 -1.0 1597
1599 0 305295.0 124578.0 410160.0 -1.0 1598
1600 0 305326.0 124665.0 410100.0 -1.0 1599
1601 0 305210.0 124654.0 410040.0 -1.0 1600
1602 0 305186.0 124725.0 409980.0 -1.0 1601
1603 0 305113.0 124778.0 409920.0 -1.0 1602
1604 0 305127.0 124820.0 409860.0 -1.0 1603
1605 0 305066.0 124857.0 409800.0 -1.0 1604
1606 0 305041.0 124882.0 409740.0 -1.0 1605
1607 0 305017.0 124987.0 409680.0 -1.0 1606
1608 0 304965.0 124990.0 409620.0 -1.0 1607
1609 0 304930.0 125080.0 409560.0 -1.0 1608
1610 0 304891.0 125029.0 409500.0 -1.0 1609
1611 0 304900.0 125168.0 409440.0 -1.0 1610
1612 0 304804.0 125123.0 409380.0 -1.0 1611
1613 0 304786.0 125168.0 409320.0 -1.0 1612
1614 0 304817.0 125215.0 409260.0 -1.0 1613
1615 0 304690.0 125141.0 409200.0 -1.0 1614
1616 0 304747.0 125153.0 409140.0 -1.0 1615
1617 0 304663.0 125181.0 409080.0 -1.0 1616
1618 0 304702.0 125225.0 409020.0 -1.0 1617
1619 0 304607.0 125254.0 408960.0 -1.0 1618
1620 0 304625.0 125301.0 408900.0 -1.0 1619
1621 0 304623.0 125354.0 408840.0 -1.0 1620
1622 0 304590.0 125357.0 408780.0 -1.0 1621
1623 0 304627.0 125363.0 408720.0 -1.0 1622
1624 0 304629.0 125408.0 408660.0 -1.0 1623
1625 0 304605.0 125393.0 408600.0 -1.0 1624
1626 0 304636.0 125461.0 408540.0 -1.0 1625
1627 0 304601.0 125483.0 408480.0 -1.0 1626
1628 0 304593.0 125496.0 408420.0 -1.0 1627
1629 0 304483.0 125519.0 408360.0 -1.0 1628
1630 0 304471.0 125532.0 408300.0 -1.0 1629
1631 0 304395.0 125551.0 408240.0 -1.0 1630
1632 0 304391.0 125553.0 408180.0 -1.0 1631
1633 0 304408.0 125625.0 408120.0 -1.0 1632
1634 0 304384.0 125680.0 408060.0 -1.0 1633
1635 0 304322.0 125686.0 408000.0 -1.0 1634
1636 0 304248.0 125656.0 407940.0 -1.0 1635
1637 0 304217.0 125673.0 407880.0 -1.0 1636
1638 0 304207.0 125642.0 407820.0 -1.0 1637
1639 0 304229.0 125640.0 407760.0 -1.0 1638
1640 0 304137.0 125647.0 407700.0 -1.0 1639
1641 0 304037.0 125613.0 407640.0 -1.0 1640
1642 0 304004.0 125617.0 407580.0 -1.0 1641
1643 0 303985.0 125610.0 407520.0 -1.0 1642
1644 0 303903.0 125617.0 407460.0 -1.0 1643
1645 0 303886.0 125581.0 407400.0 -1.0 1644
1646 0 303815.0 125608.0 407340.0 -1.0 1645
1647 0 303794.0 125589.0 407280.0 -1.0 1646
1648 0 303783.0 125590.0 407220.0 -1.0 1647
1649 0 303808.0 125568.0 407160.0 -1.0 1648
1650 0 303761.0 125538.0 407100.0 -1.0 1649
1651 0 303748.0 125555.0 407040.0 -1.0 1650
1652 0 303740.0 125520.0 406980.0 -1.0 1651
1653 0 303759.0 125570.0 406920.0 -1.0 1652
1654 0 303698.0 125458.0 406860.0 -1.0 1653
1655 0 303671.0 125482.0 406800.0 -1.0 1654
1656 0 303690.0 125487.0 406740.0 -1.0 1655
1657 0 303627.0 125509.0 406680.0 -1.0 1656
1658 0 303637.0 125409.0 406620.0 -1.0 1657
1659 0 303594.0 125488.0 406560.0 -1.0 1658
1660 0 303628.0 125382.0 406500.0 -1.0 1659
1661 0 303487.0 125413.0 406440.0 -1.0 1660
1662 0 303605.0 125411.0 406380.0 -1.0 1661
1663 0 303589.0 125404.0 406320.0 -1.0 1662
1664 0 303496.0 125320.0 406260.0 -1.0 1663
1665 0 303535.0 125351.0 406200.0 -1.0 1664
1666 0 303571.0 125390.0 406140.0 -1.0 1665
1667 0 303553.0 125410.0 406080.0 -1.0 1666
1668 0 303528.0 125384.0 406020.0 -1.0 1667
1669 0 303532.0 125361.0 405960.0 -1.0 1668
1670 0 303487.0 125351.0 405900.0 -1.0 1669
1671 0 303463.0 125349.0 405840.0 -1.0 1670
1672 0 303446.0 125318.0 405780.0 -1.0 1671
1673 0 303502.0 125369.0 405720.0 -1.0 1672
1674 0 303439.0 125348.0 405660.0 -1.0 1673
1675 0 303469.0 125340.0 405600.0 -1.0 1674
1676 0 303417.0 125259.0 405540.0 -1.0 1675
1677 0 303431.0 125302.0 405480.0 -1.0 1676
1678 0 303309.0 125260.0 405420.0 -1.0 1677
1679 0 303431.0 125278.0 405360.0 -1.0 1678
1680 0 303324.0 125212.0 405300.0 -1.0 1679
1681 0 303337.0 125229.0 405240.0 -1.0 1680
1682 0 303300.0 125236.0 405180.0 -1.0 1681
1683 0 303260.0 125167.0 405120.0 -1.0 1682
1684 0 303252.0 125124.0 405060.0 -1.0 1683
1685 0 303070.0 125027.0 405000.0 -1.0 1684
1686 0 303219.0 125085.0 404940.0 -1.0 1685
1687 0 303152.0 125042.0 404880.0 -1.0 1686
1688 0 303142.0 125029.0 404820.0 -1.0 1687
1689 0 303033.0 124905.0 404760.0 -1.0 1688
1690 0 303083.0 124931.0 404700.0 -1.0 1689
1691 0 302967.0 124918.0 404640.0 -1.0 1690
1692 0 303070.0 124946.0 404580.0 -1.0 1691
1693 0 303016.0 124854.0 404520.0 -1.0 1692
1694 0 302995.0 124824.0 404460.0 -1.0 1693
1695 0 303029.0 124829.0 404400.0 -1.0 1694
1696 0 302918.0 124760.0 404340.0 -1.0 1695
1697 0 302923.0 124792.0 404280.0 -1.0 1696
1698 0 302891.0 124758.0 404220.0 -1.0 1697
1699 0 302944.0 124771.0 404160.0 -1.0 1698
1700 0 302893.0 124720.0 404100.0 -1.0 1699
1701 0 302887.0 124770.0 404040.0 -1.0 1700
1702 0 302847.0 124711.0 403980.0 -1.0 1701
1703 0 302829.0 124711.0 403920.0 -1.0 1702
1704 0 302808.0 124712.0 403860.0 -1.0 1703
1705 0 302798.0 124672.0 403800.0 -1.0 1704
1706 0 302791.0 124669.0 403740.0 -1.0 1705
1707 0 302782.0 124664.0 403680.0 -1.0 1706
1708 0 302743.0 124677.0 403620.0 -1.0 1707
1709 0 302795.0 124677.0 403560.0 -1.0 1708
1710 0 302723.0 124636.0 403500.0 -1.0 1709
1711 0 302754.0 124690.0 403440.0 -1.0 1710
1712 0 302649.0 124561.0 403380.0 -1.0 1711
1713 0 302686.0 124620.0 403320.0 -1.0 1712
1714 0 302703.0 124628.0 403260.0 -1.0 1713
1715 0 302682.0 124591.0 403200.0 -1.0 1714
1716 0 302653.0 124580.0 403140.0 -1.0 1715
1717 0 302642.0 124550.0 403080.0 -1.0 1716
1718 0 302590.0 124496.0 403020.0 -1.0 1717
1719 0 302650.0 124560.0 402960.0 -1.0 1718
1720 0 302556.0 124507.0 402900.0 -1.0 1719
1721 0 302547.0 124476.0 402840.0 -1.0 1720
1722 0 302591.0 124500.0 402780.0 -1.0 1721
1723 0 302525.0 124476.0 402720.0 -1.0 1722
1724 0 302545.0 124488.0 402660.0 -1.0 1723
1725 0 302478.0 124444.0 402600.0 -1.0 1724
1726 0 302549.0 124523.0 402540.0 -1.0 1725
1727 0 302419.0 124508.0 402480.0 -1.0 1726
1728 0 302540.0 124505.0 402420.0 -1.0 1727
1729 0 302419.0 124424.0 402300.0 -1.0 1728
1730 0 302409.0 124428.0 402240.0 -1.0 1729
1731 0 302377.0 124389.0 402180.0 -1.0 1730
1732 0 302422.0 124394.0 402120.0 -1.0 1731
1733 0 302363.0 124397.0 402060.0 -1.0 1732
1734 0 302331.0 124333.0 402000.0 -1.0 1733
1735 0 302364.0 124399.0 401940.0 -1.0 1734
1736 0 302336.0 124435.0 401880.0 -1.0 1735
1737 0 302319.0 124376.0 401820.0 -1.0 1736
1738 0 302352.0 124386.0 401760.0 -1.0 1737
1739 0 302307.0 124372.0 401700.0 -1.0 1738
1740 0 302340.0 124378.0 401640.0 -1.0 1739
1741 0 302323.0 124354.0 401580.0 -1.0 1740
1742 0 302361.0 124385.0 401520.0 -1.0 1741
1743 0 302325.0 124320.0 401460.0 -1.0 1742
1744 0 302316.0 124315.0 401400.0 -1.0 1743
1745 0 302265.0 124279.0 401340.0 -1.0 1744
1746 0 302274.0 124273.0 401280.0 -1.0 1745
1747 0 302263.0 124304.0 401220.0 -1.0 1746
1748 0 302195.0 124299.0 401160.0 -1.0 1747
1749 0 302111.0 124210.0 401100.0 -1.0 1748
1750 0 302191.0 124238.0 401040.0 -1.0 1749
1751 0 302161.0 124241.0 400980.0 -1.0 1750
1752 0 302171.0 124207.0 400920.0 -1.0 1751
1753 0 302164.0 124250.0 400860.0 -1.0 1752
1754 0 302095.0 124211.0 400800.0 -1.0 1753
1755 0 302171.0 124232.0 400740.0 -1.0 1754
1756 0 302099.0 124219.0 400680.0 -1.0 1755
1757 0 302241.0 124213.0 400620.0 -1.0 1756
1758 0 302162.0 124205.0 400560.0 -1.0 1757
1759 0 302106.0 124078.0 400500.0 -1.0 1758
1760 0 302065.0 124142.0 400440.0 -1.0 1759
1761 0 302077.0 124134.0 400380.0 -1.0 1760
1762 0 302031.0 124128.0 400320.0 -1.0 1761
1763 0 302001.0 124085.0 400260.0 -1.0 1762
1764 0 301945.0 124112.0 400200.0 -1.0 1763
1765 0 301930.0 124101.0 400140.0 -1.0 1764
1766 0 301967.0 124107.0 400080.0 -1.0 1765
1767 0 301809.0 124087.0 400020.0 -1.0 1766
1768 0 301910.0 124147.0 399960.0 -1.0 1767
1769 0 301848.0 124086.0 399900.0 -1.0 1768
1770 0 301813.0 124059.0 399840.0 -1.0 1769
1771 0 301791.0 123940.0 399720.0 -1.0 1770
1772 0 301832.0 124122.0 399660.0 -1.0 1771
1773 0 301730.0 124135.0 399600.0 -1.0 1772
1774 0 301707.0 124135.0 399540.0 -1.0 1773
1775 0 301709.0 124087.0 399480.0 -1.0 1774
1776 0 301734.0 124096.0 399420.0 -1.0 1775
1777 0 301656.0 124003.0 399360.0 -1.0 1776
1778 0 301616.0 123976.0 399300.0 -1.0 1777
1779 0 301652.0 123976.0 399240.0 -1.0 1778
1780 0 301640.0 123998.0 399180.0 -1.0 1779
1781 0 301650.0 123947.0 399120.0 -1.0 1780
1782 0 301640.0 124017.0 399060.0 -1.0 1781
1783 0 301596.0 123951.0 399000.0 -1.0 1782
1784 0 301502.0 123905.0 398940.0 -1.0 1783
1785 0 301498.0 123960.0 398880.0 -1.0 1784
1786 0 301452.0 123877.0 398820.0 -1.0 1785
1787 0 301434.0 123836.0 398760.0 -1.0 1786
1788 0 301452.0 123871.0 398700.0 -1.0 1787
1789 0 301462.0 123794.0 398640.0 -1.0 1788
1790 0 301401.0 123746.0 398580.0 -1.0 1789
1791 0 301454.0 123755.0 398520.0 -1.0 1790
1792 0 301331.0 123713.0 398460.0 -1.0 1791
1793 0 301351.0 123678.0 398400.0 -1.0 1792
1794 6 301297.0 123619.0 398340.0 -1.0 1793
1795 0 354671.34 153532.81 533820.0 -1.0 1809
1796 0 354705.6 158040.22 532320.0 -1.0 2036
1797 0 352203.2 160633.97 530820.0 -1.0 2234
1798 0 354706.6 153472.89 533880.0 -1.0 1795
1799 0 354703.06 153472.89 533940.0 -1.0 1798
1800 0 354710.1 153448.22 534000.0 -1.0 1799
1801 0 354688.97 153402.39 534060.0 -1.0 1800
1802 0 354688.97 153430.6 534120.0 -1.0 1801
1803 0 354688.97 153342.47 534180.0 -1.0 1802
1804 0 354590.25 153321.31 534240.0 -1.0 1803
1805 0 354431.62 153384.77 534300.0 -1.0 1804
1806 0 354304.72 153367.14 534360.0 -1.0 1805
1807 0 354322.34 153356.56 534420.0 -1.0 1806
1808 6 354315.3 153261.39 534480.0 -1.0 1807
1809 0 354593.78 153661.48 533760.0 -1.0 1810
1810 0 354720.7 153476.42 533700.0 -1.0 1811
1811 0 354731.25 153518.72 533640.0 -1.0 1812
1812 0 354745.34 153501.1 533580.0 -1.0 1813
1813 0 354748.88 153501.1 533520.0 -1.0 1814
1814 0 354777.1 153543.39 533460.0 -1.0 1816
1815 0 354861.7 153620.94 533280.0 -1.0 1817
1816 0 354840.53 153504.62 533400.0 -1.0 1817
1817 5 354893.4 153462.31 533340.0 -1.0 1818
1818 0 355002.7 153275.5 533280.0 -1.0 1819
1819 0 355080.22 152898.31 533280.0 -1.0 1862
1820 0 354833.47 153828.92 533220.0 -1.0 1815
1821 0 354808.8 154054.52 533160.0 -1.0 1820
1822 0 354942.75 154213.14 533100.0 -1.0 1821
1823 0 355027.34 154530.39 533100.0 -1.0 1822
1824 0 355108.44 154784.19 533100.0 -1.0 1823
1825 0 355256.47 154900.52 533160.0 -1.0 1824
1826 0 355337.56 155101.44 533220.0 -1.0 1825
1827 0 355499.72 155249.5 533280.0 -1.0 1826
1828 0 355704.16 155506.81 533340.0 -1.0 1827
1829 0 356017.88 155820.55 533400.0 -1.0 1828
1830 0 356289.3 156264.69 533400.0 -1.0 1829
1831 0 356310.47 156451.52 533460.0 -1.0 1830
1832 0 356352.75 156722.94 533520.0 -1.0 1831
1833 0 356405.62 157241.12 533580.0 -1.0 1832
1834 0 356402.1 157244.64 533640.0 -1.0 1833
1835 5 356402.1 157237.6 533700.0 -1.0 1834
1836 0 356507.84 157625.34 533700.0 -1.0 1835
1837 0 356148.3 156811.06 533700.0 -1.0 1835
1838 0 356532.53 157625.34 533760.0 -1.0 1836
1839 0 356144.78 156654.22 533760.0 -1.0 1837
1840 0 356532.53 157667.64 533820.0 -1.0 1838
1841 0 356507.84 157692.31 533880.0 -1.0 1840
1842 0 356504.34 157731.1 533940.0 -1.0 1841
1843 0 356525.47 157900.3 534000.0 -1.0 1842
1844 0 356585.4 158238.69 534060.0 -1.0 1843
1845 0 356765.2 158429.05 534120.0 -1.0 1844
1846 0 356888.56 158513.64 534180.0 -1.0 1845
1847 0 356888.56 158513.64 534240.0 -1.0 1846
1848 0 356920.28 158517.17 534300.0 -1.0 1847
1849 0 357001.34 158506.6 534360.0 -1.0 1848
1850 0 357001.34 158506.6 534420.0 -1.0 1849
1851 0 357001.34 158506.6 534480.0 -1.0 1850
1852 0 357004.88 158376.17 534540.0 -1.0 1851
1853 0 357004.88 158376.17 534600.0 -1.0 1852
1854 0 356962.6 158333.88 534660.0 -1.0 1853
1855 0 356969.62 158369.12 534720.0 -1.0 1854
1856 6 356955.53 158633.5 534780.0 -1.0 1855
1857 0 356144.78 156654.22 533820.0 -1.0 1839
1858 0 356187.06 156573.14 533880.0 -1.0 1857
1859 0 356151.8 156566.1 533940.0 -1.0 1858
1860 0 356109.53 156544.94 534000.0 -1.0 1859
1861 6 356116.56 156410.98 534060.0 -1.0 1860
1862 0 354967.44 152707.97 533280.0 -1.0 1863
1863 0 354911.03 152607.5 533220.0 -1.0 1864
1864 0 354875.78 152452.39 533160.0 -1.0 1865
1865 0 354826.44 152371.33 533100.0 -1.0 1866
1866 0 354812.3 152300.83 533040.0 -1.0 1867
1867 0 354699.53 152128.1 532980.0 -1.0 1868
1868 0 354586.72 152114.0 532920.0 -1.0 1869
1869 0 354502.12 152008.25 532860.0 -1.0 1870
1870 0 354378.75 151951.84 532800.0 -1.0 1871
1871 0 354297.7 151916.6 532740.0 -1.0 1872
1872 0 354181.34 151898.97 532680.0 -1.0 1873
1873 0 354149.62 151874.3 532620.0 -1.0 1874
1874 0 354093.22 151810.84 532560.0 -1.0 1875
1875 0 353934.6 151698.05 532500.0 -1.0 1876
1876 0 353920.5 151585.25 532440.0 -1.0 1877
1877 0 353885.25 151409.0 532380.0 -1.0 1878
1878 0 353948.7 151158.72 532320.0 -1.0 1879
1879 0 353941.66 151021.25 532260.0 -1.0 1880
1880 0 353983.94 151017.72 532200.0 -1.0 1881
1881 0 354050.94 150897.88 532140.0 -1.0 1887
1882 0 354142.56 150788.6 531960.0 -1.0 1887
1883 0 354237.75 150707.52 531900.0 -1.0 1882
1884 0 354308.25 150739.25 531840.0 -1.0 1883
1885 0 354311.78 150742.77 531720.0 -1.0 1884
1886 0 354403.4 150778.03 531660.0 -1.0 1885
1887 5 354079.12 150827.38 532080.0 -1.0 1888
1888 0 353659.66 150714.58 532080.0 -1.0 1889
1889 0 353631.44 150661.7 532140.0 -1.0 1890
1890 0 353550.38 150601.77 532200.0 -1.0 1891
1891 0 353423.47 150432.58 532260.0 -1.0 1892
1892 0 352707.9 149861.52 532320.0 -1.0 1893
1893 0 352235.56 149692.33 532320.0 -1.0 1894
1894 0 352143.9 149632.39 532380.0 -1.0 1895
1895 0 351890.1 149505.5 532440.0 -1.0 1896
1896 0 351527.03 149375.08 532500.0 -1.0 1897
1897 0 351491.78 149375.08 532560.0 -1.0 1898
1898 0 351202.72 149301.05 532620.0 -1.0 1899
1899 0 351146.3 149336.3 532680.0 -1.0 1900
1900 0 351065.25 149234.08 532740.0 -1.0 1901
1901 0 351051.16 149237.6 532800.0 -1.0 1902
1902 0 350959.5 149138.89 532860.0 -1.0 1903
1903 0 350892.53 149054.3 532920.0 -1.0 1904
1904 0 350853.75 148959.12 532980.0 -1.0 1905
1905 0 350818.5 148871.0 533040.0 -1.0 1906
1906 0 350748.0 148800.5 533100.0 -1.0 1907
1907 0 350709.22 148740.58 533160.0 -1.0 1908
1908 0 350638.72 148691.22 533220.0 -1.0 1909
1909 0 350571.75 148617.2 533280.0 -1.0 1910
1910 0 350494.2 148546.7 533340.0 -1.0 1911
1911 0 350466.0 148525.55 533400.0 -1.0 1912
1912 0 350391.97 148511.45 533460.0 -1.0 1913
1913 0 350325.0 148476.2 533520.0 -1.0 1914
1914 0 350176.94 148388.08 533580.0 -1.0 1915
1915 0 350169.9 148345.77 533640.0 -1.0 1916
1916 0 350071.2 148201.25 533760.0 -1.0 1917
1917 0 349979.56 148137.8 533820.0 -1.0 1918
1918 0 349887.9 148049.67 533880.0 -1.0 1919
1919 0 349849.12 148032.05 533940.0 -1.0 1920
1920 0 349849.12 148000.33 534000.0 -1.0 1921
1921 0 349746.9 147852.27 534060.0 -1.0 1922
1922 0 349715.2 147838.17 534120.0 -1.0 1923
1923 0 349686.97 147795.88 534180.0 -1.0 1924
1924 0 349641.16 147757.1 534240.0 -1.0 1925
1925 0 349359.16 147542.08 534300.0 -1.0 1927
1926 0 349077.16 147351.72 534480.0 -1.0 1930
1927 0 349112.4 147365.83 534360.0 -1.0 1930
1928 0 349475.47 147679.55 534540.0 -1.0 1926
1929 5 349447.28 147644.3 534600.0 -1.0 1928
1930 5 349084.2 147337.62 534420.0 -1.0 1931
1931 0 348735.22 147186.05 534420.0 -1.0 1932
1932 0 348594.22 147101.45 534360.0 -1.0 1933
1933 0 348502.56 147052.1 534300.0 -1.0 1934
1934 0 348319.28 146935.77 534240.0 -1.0 1935
1935 0 348280.5 146875.84 534180.0 -1.0 1936
1936 0 348153.6 146868.8 534120.0 -1.0 1937
1937 0 348090.16 146791.25 534060.0 -1.0 1938
1938 0 348009.06 146801.83 534000.0 -1.0 1939
1939 0 347913.9 146770.1 533940.0 -1.0 1940
1940 0 347868.06 146689.02 533880.0 -1.0 1941
1941 0 347857.5 146699.6 533760.0 -1.0 1942
1942 0 347790.53 146678.45 533700.0 -1.0 1943
1943 0 347822.25 146706.64 533640.0 -1.0 1944
1944 0 347804.62 146681.97 533580.0 -1.0 1945
1945 0 347748.22 146660.83 533520.0 -1.0 1947
1946 0 347878.66 146907.58 533400.0 -1.0 1947
1947 5 347737.66 146622.05 533460.0 -1.0 1951
1948 0 348093.7 147267.12 533400.0 -1.0 1946
1949 0 348305.2 147531.5 533400.0 -1.0 1948
1950 0 348312.25 147503.3 533340.0 -1.0 1949
1951 0 347617.8 146540.97 533400.0 -1.0 1952
1952 0 347543.78 146410.55 533340.0 -1.0 1953
1953 0 347427.44 146248.39 533280.0 -1.0 1954
1954 0 347289.97 146029.84 533220.0 -1.0 1955
1955 0 347223.0 145825.39 533160.0 -1.0 1956
1956 0 346937.47 145564.55 533100.0 -1.0 1957
1957 0 346796.47 145338.95 533040.0 -1.0 1958
1958 0 346609.66 145353.05 532980.0 -1.0 1960
1959 0 346368.97 144948.38 532800.0 -1.0 1961
1960 0 346465.12 145240.25 532920.0 -1.0 1961
1961 5 346302.97 144683.3 532860.0 -1.0 1962
1962 0 345946.94 143995.92 532860.0 -1.0 1963
1963 0 345545.1 143491.84 532860.0 -1.0 1964
1964 0 344783.7 142501.33 532920.0 -1.0 1965
1965 0 344424.16 141976.1 532920.0 -1.0 1966
1966 0 343863.7 141500.22 532920.0 -1.0 1967
1967 0 343567.56 141137.14 532980.0 -1.0 1968
1968 0 343447.72 140855.14 533040.0 -1.0 1969
1969 0 343345.5 140745.88 533100.0 -1.0 1970
1970 0 343162.2 140428.62 533160.0 -1.0 1971
1971 0 342957.75 140185.39 533220.0 -1.0 1972
1972 0 342570.0 139681.33 533220.0 -1.0 1973
1973 0 342154.06 139106.75 533220.0 -1.0 1974
1974 0 342027.16 138972.8 533280.0 -1.0 1975
1975 0 341928.44 138757.77 533340.0 -1.0 1976
1976 0 341868.53 138694.33 533400.0 -1.0 1977
1977 0 341706.38 138535.7 533460.0 -1.0 1978
1978 0 341508.97 138359.45 533520.0 -1.0 1979
1979 0 341445.53 138229.02 533580.0 -1.0 1980
1980 0 341114.2 137873.0 533640.0 -1.0 1981
1981 0 340543.12 137298.42 533700.0 -1.0 1982
1982 0 340225.88 137079.88 533760.0 -1.0 1983
1983 0 340102.5 137034.05 533820.0 -1.0 1984
1984 0 339764.1 136667.45 533880.0 -1.0 1985
1985 0 339319.94 136064.67 533880.0 -1.0 1986
1986 0 338985.06 135824.97 533880.0 -1.0 1987
1987 0 338491.56 135412.55 533880.0 -1.0 1988
1988 0 337455.22 134619.42 533880.0 -1.0 1989
1989 0 336429.44 133900.33 533880.0 -1.0 1991
1990 0 336098.28 133805.83 533820.0 -1.0 1991
1991 5 336150.97 133540.77 533880.0 -1.0 1992
1992 0 335653.94 132726.5 533940.0 -1.0 1993
1993 0 335241.53 132144.88 534000.0 -1.0 1994
1994 0 334952.47 131713.06 534000.0 -1.0 1995
1995 0 334522.44 131050.36 534060.0 -1.0 1996
1996 0 334268.62 130845.91 534120.0 -1.0 1997
1997 0 333711.7 130465.21 534180.0 -1.0 1998
1998 0 333147.7 129816.61 534240.0 -1.0 1999
1999 0 332266.44 128956.51 534300.0 -1.0 2000
2000 0 331688.3 128237.41 534360.0 -1.0 2001
2001 0 331624.88 128152.81 534420.0 -1.0 2002
2002 0 331568.47 128089.36 534480.0 -1.0 2003
2003 0 331483.88 127814.41 534540.0 -1.0 2004
2004 0 331469.78 127814.41 534600.0 -1.0 2005
2005 0 331413.38 127750.96 534660.0 -1.0 2006
2006 0 331286.47 127715.71 534720.0 -1.0 2007
2007 0 331286.47 127715.71 534780.0 -1.0 2008
2008 0 331286.47 127715.71 534840.0 -1.0 2009
2009 0 331286.47 127715.71 534900.0 -1.0 2010
2010 0 331286.47 127715.71 534960.0 -1.0 2011
2011 0 331286.47 127715.71 535020.0 -1.0 2012
2012 0 331251.22 127694.56 535080.0 -1.0 2013
2013 0 331039.72 127461.91 535140.0 -1.0 2014
2014 0 330623.78 127123.51 535200.0 -1.0 2015
2015 0 330179.62 126848.56 535260.0 -1.0 2016
2016 0 329862.38 126686.41 535320.0 -1.0 2017
2017 0 329552.2 126432.61 535380.0 -1.0 2018
2018 0 329552.2 126432.61 535440.0 -1.0 2019
2019 0 329552.2 126432.61 535500.0 -1.0 2020
2020 0 329552.2 126432.61 535560.0 -1.0 2021
2021 0 329552.2 126432.61 535620.0 -1.0 2022
2022 0 329552.2 126432.61 535680.0 -1.0 2023
2023 0 329552.2 126432.61 535740.0 -1.0 2024
2024 0 329552.2 126418.51 535800.0 -1.0 2025
2025 0 329150.3 126185.86 535860.0 -1.0 2026
2026 0 327705.06 125029.66 535860.0 -1.0 2027
2027 0 326922.53 122956.96 535860.0 -1.0 2028
2028 0 326767.44 122209.66 535920.0 -1.0 2029
2029 0 326689.88 121702.06 535980.0 -1.0 2030
2030 0 326520.7 121123.96 536040.0 -1.0 1
2031 0 354691.5 158029.64 532380.0 -1.0 1796
2032 0 354705.6 158008.5 532440.0 -1.0 2031
2033 0 354673.88 157923.89 532500.0 -1.0 2032
2034 0 354737.3 157948.58 532560.0 -1.0 2033
2035 6 354719.7 157938.0 532620.0 -1.0 2034
2036 0 354686.2 158017.31 532260.0 -1.0 2037
2037 0 354691.5 158057.84 532200.0 -1.0 2038
2038 0 354680.9 158075.47 532140.0 -1.0 2039
2039 0 354673.88 158103.67 532080.0 -1.0 2040
2040 0 354712.62 158138.92 532020.0 -1.0 2041
2041 0 354617.47 158145.97 531960.0 -1.0 2042
2042 0 354561.06 158198.84 531900.0 -1.0 2043
2043 0 354561.06 158198.84 531840.0 -1.0 2044
2044 0 354596.3 158181.22 531780.0 -1.0 2045
2045 0 354656.25 158198.84 531720.0 -1.0 2046
2046 0 354684.44 158220.0 531660.0 -1.0 2047
2047 0 354684.44 158220.0 531600.0 -1.0 2048
2048 0 354684.44 158220.0 531540.0 -1.0 2049
2049 0 354642.12 158163.6 531480.0 -1.0 2050
2050 0 354628.03 158160.08 531420.0 -1.0 2051
2051 0 354585.75 158142.45 531360.0 -1.0 2052
2052 0 354585.75 158142.45 531300.0 -1.0 2053
2053 0 354525.8 158145.97 531240.0 -1.0 2054
2054 0 354515.25 158156.55 531180.0 -1.0 2055
2055 0 354578.7 158209.42 531120.0 -1.0 2056
2056 0 354585.75 158248.2 531060.0 -1.0 2057
2057 0 354652.72 158286.97 531000.0 -1.0 2058
2058 0 354691.5 158269.34 530940.0 -1.0 2059
2059 0 354687.97 158216.47 530880.0 -1.0 2060
2060 0 354740.84 158205.89 530820.0 -1.0 2061
2061 0 354723.22 158114.25 530760.0 -1.0 2062
2062 0 354723.22 158114.25 530700.0 -1.0 2063
2063 0 354744.38 158086.05 530640.0 -1.0 2064
2064 0 354744.38 158079.0 530580.0 -1.0 2065
2065 0 354786.66 158050.8 530520.0 -1.0 2066
2066 0 354821.9 158022.6 530460.0 -1.0 2067
2067 0 354740.84 157934.47 530400.0 -1.0 2068
2068 0 354589.25 157701.83 530340.0 -1.0 2069
2069 0 354532.88 157627.8 530280.0 -1.0 2070
2070 0 354543.44 157613.7 530220.0 -1.0 2071
2071 0 354543.44 157613.7 530160.0 -1.0 2072
2072 0 354543.44 157613.7 530100.0 -1.0 2073
2073 0 354539.9 157606.64 530040.0 -1.0 2074
2074 0 354539.9 157606.64 529980.0 -1.0 2075
2075 0 354546.97 157663.05 529920.0 -1.0 2076
2076 0 354546.97 157663.05 529860.0 -1.0 2077
2077 0 354546.97 157663.05 529800.0 -1.0 2078
2078 0 354546.97 157663.05 529740.0 -1.0 2079
2079 0 354437.7 157532.62 529680.0 -1.0 2080
2080 0 354437.7 157532.62 529620.0 -1.0 2081
2081 0 354346.03 157511.47 529560.0 -1.0 2082
2082 0 354169.78 157550.25 529500.0 -1.0 2083
2083 0 354004.12 157511.47 529440.0 -1.0 2084
2084 0 353919.5 157331.7 529380.0 -1.0 2085
2085 0 353796.12 157151.92 529320.0 -1.0 2086
2086 0 353679.8 156866.39 529260.0 -1.0 2087
2087 0 353556.44 156686.62 529260.0 -1.0 2088
2088 0 353422.5 156334.12 529200.0 -1.0 2089
2089 0 353277.97 156161.39 529140.0 -1.0 2090
2090 0 353274.44 156140.25 529080.0 -1.0 2095
2091 0 353274.44 156140.25 528960.0 -1.0 2095
2092 0 353267.38 156150.83 528900.0 -1.0 2091
2093 0 353285.0 156119.1 528840.0 -1.0 2092
2094 6 353320.25 156105.0 528780.0 -1.0 2093
2095 5 353274.44 156140.25 529020.0 -1.0 2096
2096 0 352992.44 156034.5 529020.0 -1.0 2097
2097 0 352872.6 156023.92 528960.0 -1.0 2098
2098 0 352766.84 156016.88 528900.0 -1.0 2099
2099 0 352689.28 156009.83 528840.0 -1.0 2100
2100 0 352675.2 156002.77 528780.0 -1.0 2101
2101 0 352618.78 155964.0 528720.0 -1.0 2102
2102 0 352608.22 155953.42 528660.0 -1.0 2103
2103 0 352463.7 155833.58 528600.0 -1.0 2104
2104 0 352361.47 155678.47 528540.0 -1.0 2105
2105 0 352255.72 155438.77 528480.0 -1.0 2106
2106 0 352202.84 155241.38 528420.0 -1.0 2107
2107 0 352213.4 155209.64 528300.0 -1.0 2108
2108 0 352178.16 155146.2 528240.0 -1.0 2109
2109 0 352178.16 155146.2 528180.0 -1.0 2110
2110 0 352164.06 155153.25 528120.0 -1.0 2111
2111 0 352157.0 155139.14 528060.0 -1.0 2112
2112 0 352086.5 155100.38 528000.0 -1.0 2113
2113 0 352044.22 155029.88 527940.0 -1.0 2114
2114 0 352005.44 155086.27 527880.0 -1.0 2115
2115 0 351994.88 155072.17 527820.0 -1.0 2116
2116 0 351980.75 155065.12 527760.0 -1.0 2117
2117 0 351966.66 155079.22 527700.0 -1.0 2118
2118 0 351956.1 155068.64 527640.0 -1.0 2119
2119 0 351942.0 155086.27 527580.0 -1.0 2120
2120 0 351906.75 155100.38 527520.0 -1.0 2122
2121 0 351677.62 154962.89 527340.0 -1.0 2123
2122 0 351843.28 155026.34 527460.0 -1.0 2121
2123 0 351585.97 154924.12 527280.0 -1.0 2126
2124 0 351184.12 154698.52 527160.0 -1.0 2126
2125 0 351367.4 154888.88 527100.0 -1.0 2124
2126 5 351159.44 154684.42 527220.0 -1.0 2127
2127 0 350902.12 154508.17 527280.0 -1.0 2128
2128 0 350725.88 154169.77 527280.0 -1.0 2130
2129 0 350105.47 153228.6 527220.0 -1.0 2133
2130 0 350461.5 153704.47 527280.0 -1.0 2133
2131 0 350101.94 153232.12 527160.0 -1.0 2129
2132 6 350101.94 153277.95 527100.0 -1.0 2131
2133 5 350154.8 153274.42 527280.0 -1.0 2134
2134 0 350112.5 153154.58 527340.0 -1.0 2135
2135 0 350049.06 153087.6 527460.0 -1.0 2137
2136 0 349911.6 153101.7 527580.0 -1.0 2137
2137 5 349911.6 153098.17 527520.0 -1.0 2139
2138 0 349925.7 153182.78 527640.0 -1.0 2136
2139 0 349837.56 152615.25 527520.0 -1.0 2140
2140 0 349756.5 152403.75 527580.0 -1.0 2141
2141 0 349502.7 152005.42 527640.0 -1.0 2142
2142 0 349227.75 151797.45 527700.0 -1.0 2143
2143 0 349129.03 151709.33 527760.0 -1.0 2144
2144 0 349062.06 151645.88 527820.0 -1.0 2145
2145 0 348973.94 151522.5 527880.0 -1.0 2146
2146 0 348815.3 151247.55 527880.0 -1.0 2147
2147 0 348762.44 151131.22 527940.0 -1.0 2148
2148 0 348709.56 151032.52 528000.0 -1.0 2149
2149 0 348614.38 150983.17 528000.0 -1.0 2151
2150 0 348012.38 150162.94 528120.0 -1.0 2152
2151 0 348466.34 150880.95 528060.0 -1.0 2152
2152 5 348187.88 150623.62 528120.0 -1.0 2153
2153 0 348142.03 150436.8 528180.0 -1.0 2154
2154 0 347955.22 150183.0 528240.0 -1.0 2155
2155 0 347972.84 150045.52 528300.0 -1.0 2156
2156 0 347969.3 150034.95 528360.0 -1.0 2157
2157 0 347965.78 150031.42 528420.0 -1.0 2158
2158 0 347923.5 149886.89 528480.0 -1.0 2159
2159 0 347909.38 149893.95 528540.0 -1.0 2160
2160 0 347824.78 149781.14 528600.0 -1.0 2161
2161 0 347704.94 149425.12 528660.0 -1.0 2163
2162 0 347810.7 150116.02 528720.0 -1.0 2163
2163 5 347652.06 149308.8 528720.0 -1.0 2167
2164 0 347905.88 150718.8 528780.0 -1.0 2162
2165 0 347923.5 151053.67 528780.0 -1.0 2164
2166 0 347907.97 151167.58 528840.0 -1.0 2165
2167 0 347563.94 149143.12 528780.0 -1.0 2168
2168 0 347532.22 149090.25 528840.0 -1.0 2169
2169 0 347482.88 148988.02 528900.0 -1.0 2170
2170 0 347514.6 149005.64 528960.0 -1.0 2171
2171 0 347500.5 148910.47 529020.0 -1.0 2172
2172 0 347475.8 148804.72 529080.0 -1.0 2173
2173 0 347528.7 148621.42 529140.0 -1.0 2174
2174 0 347521.62 148519.2 529200.0 -1.0 2175
2175 0 347504.0 148395.83 529260.0 -1.0 2176
2176 0 347458.2 148332.38 529320.0 -1.0 2177
2177 0 347451.12 148268.92 529380.0 -1.0 2178
2178 0 347451.12 148268.92 529440.0 -1.0 2179
2179 0 347447.62 148209.0 529500.0 -1.0 2180
2180 0 347426.47 148078.58 529560.0 -1.0 2181
2181 0 347447.62 148004.55 529620.0 -1.0 2182
2182 0 347422.94 147895.27 529680.0 -1.0 2183
2183 0 347380.62 147768.38 529740.0 -1.0 2184
2184 0 347352.44 147715.5 529800.0 -1.0 2185
2185 0 347320.72 147655.58 529860.0 -1.0 2186
2186 0 347313.66 147606.22 529920.0 -1.0 2187
2187 0 347271.38 147549.83 529980.0 -1.0 2188
2188 0 347179.72 147458.17 530040.0 -1.0 2189
2189 0 347130.38 147419.39 530100.0 -1.0 2190
2190 0 347123.3 147415.88 530160.0 -1.0 2191
2191 0 347070.44 147345.38 530220.0 -1.0 2192
2192 0 346985.84 147197.33 530280.0 -1.0 2193
2193 0 346947.06 147130.34 530340.0 -1.0 2194
2194 0 346936.5 147088.05 530400.0 -1.0 2195
2195 0 346925.9 147059.84 530460.0 -1.0 2196
2196 0 346908.28 146992.88 530520.0 -1.0 2197
2197 0 346901.25 146978.77 530580.0 -1.0 2198
2198 0 346904.75 146940.0 530640.0 -1.0 2199
2199 0 346887.12 146883.6 530700.0 -1.0 2200
2200 0 346855.4 146777.84 530760.0 -1.0 2201
2201 0 346858.94 146732.02 530820.0 -1.0 2202
2202 0 346844.84 146710.88 530880.0 -1.0 2203
2203 0 346827.22 146717.92 530940.0 -1.0 2204
2204 0 346827.22 146717.92 531000.0 -1.0 2205
2205 0 346823.7 146703.83 531060.0 -1.0 2206
2206 0 346827.22 146665.05 531120.0 -1.0 2207
2207 0 346809.6 146552.25 531180.0 -1.0 2208
2208 0 346788.44 146467.64 531240.0 -1.0 2209
2209 0 346809.6 146435.92 531300.0 -1.0 2210
2210 0 346784.9 146397.14 531360.0 -1.0 2211
2211 0 346749.66 146245.58 531420.0 -1.0 2212
2212 0 346710.88 146153.92 531480.0 -1.0 2213
2213 0 346658.0 146037.6 531540.0 -1.0 2214
2214 0 346640.38 146002.34 531600.0 -1.0 2215
2215 0 346541.7 145836.67 531660.0 -1.0 2216
2216 0 346485.28 145720.34 531720.0 -1.0 2217
2217 0 346478.25 145604.02 531780.0 -1.0 2218
2218 0 346481.75 145593.45 531840.0 -1.0 2219
2219 0 346464.12 145537.05 531900.0 -1.0 2220
2220 0 346467.66 145537.05 531960.0 -1.0 2221
2221 0 346488.8 145424.25 532020.0 -1.0 2222
2222 0 346492.34 145279.72 532080.0 -1.0 2223
2223 0 346492.34 145265.62 532140.0 -1.0 2224
2224 0 346492.34 145265.62 532200.0 -1.0 2225
2225 0 346492.34 145244.47 532260.0 -1.0 2226
2226 0 346492.34 145248.0 532320.0 -1.0 2227
2227 0 346506.44 145262.1 532380.0 -1.0 2228
2228 0 346506.44 145262.1 532440.0 -1.0 2229
2229 0 346506.44 145262.1 532500.0 -1.0 2230
2230 0 346492.34 145244.47 532560.0 -1.0 2231
2231 0 346446.5 145181.02 532620.0 -1.0 2232
2232 0 346383.06 145124.62 532680.0 -1.0 2233
2233 0 346379.53 145092.89 532740.0 -1.0 1959
2234 0 352037.5 160373.12 530760.0 -1.0 2235
2235 0 351834.8 160223.31 530700.0 -1.0 2236
2236 0 351284.9 159743.9 530640.0 -1.0 2237
2237 0 350530.56 159105.88 530580.0 -1.0 2238
2238 0 349889.0 158725.19 530580.0 -1.0 2239
2239 0 349733.9 158503.11 530520.0 -1.0 2240
2240 0 349628.16 158365.62 530580.0 -1.0 2241
2241 0 349638.75 158358.58 530640.0 -1.0 2242
2242 0 349575.28 158309.23 530700.0 -1.0 2243
2243 0 349582.34 158305.7 530760.0 -1.0 2244
2244 0 349360.25 157889.75 530760.0 -1.0 2245
2245 0 349198.12 157568.98 530760.0 -1.0 2246
2246 0 349021.88 157378.62 530760.0 -1.0 2247
2247 0 348849.12 156694.78 530760.0 -1.0 2248
2248 0 348835.03 156677.16 530700.0 -1.0 2249
2249 0 348778.62 156479.75 530640.0 -1.0 2250
2250 0 348553.03 156166.03 530640.0 -1.0 2251
2251 0 348334.5 155757.12 530640.0 -1.0 2252
2252 0 348256.94 155651.38 530580.0 -1.0 2253
2253 0 348207.6 155535.06 530520.0 -1.0 2254
2254 0 348172.34 155408.16 530460.0 -1.0 2255
2255 0 348151.2 155355.28 530400.0 -1.0 2256
2256 0 348130.03 155302.4 530340.0 -1.0 2257
2257 0 348084.22 155217.81 530280.0 -1.0 2258
2258 0 348024.28 155168.45 530220.0 -1.0 2259
2259 0 348017.25 155168.45 530160.0 -1.0 2260
2260 0 347996.1 155136.73 530100.0 -1.0 2261
2261 0 348020.75 154868.83 530040.0 -1.0 2262
2262 0 348052.5 154625.61 529980.0 -1.0 2263
2263 0 348052.5 154583.31 529920.0 -1.0 2264
2264 0 348048.97 154562.16 529860.0 -1.0 2265
2265 0 348070.12 154548.06 529800.0 -1.0 2266
2266 0 348031.34 154368.28 529740.0 -1.0 2267
2267 0 348056.0 154149.73 529680.0 -1.0 2268
2268 0 348045.44 153934.7 529620.0 -1.0 2269
2269 0 347936.16 153508.19 529620.0 -1.0 2270
2270 0 347795.16 153099.28 529620.0 -1.0 2271
2271 0 347611.88 152764.4 529620.0 -1.0 2272
2272 0 347601.28 152711.53 529560.0 -1.0 2273
2273 0 347555.47 152690.38 529500.0 -1.0 2274
2274 0 347492.0 152507.08 529380.0 -1.0 2275
2275 0 347453.25 152429.53 529320.0 -1.0 2276
2276 0 347453.25 152429.53 529260.0 -1.0 2277
2277 0 347513.16 152285.0 529200.0 -1.0 2278
2278 0 347544.88 152193.36 529140.0 -1.0 2279
2279 0 347548.4 152179.25 529080.0 -1.0 2280
2280 0 347548.4 152179.25 529020.0 -1.0 2281
2281 0 347766.97 151809.12 529020.0 -1.0 2282
2282 0 347816.3 151696.33 528960.0 -1.0 2283
2283 0 347872.72 151396.7 528900.0 -1.0 2166
2284 0 348710.34 148899.23 514080.0 -1.0 2285
2285 0 348562.28 148722.98 514140.0 -1.0 2286
2286 0 348579.9 148767.05 514200.0 -1.0 2287
2287 0 348907.72 149831.6 514200.0 -1.0 2288
2288 0 348946.5 149926.77 514260.0 -1.0 2289
2289 0 348946.5 149947.92 514320.0 -1.0 2290
2290 0 349027.6 150124.17 514380.0 -1.0 2291
2291 0 349066.34 150208.77 514440.0 -1.0 2292
2292 0 349066.34 150219.34 514500.0 -1.0 2293
2293 0 349069.88 150258.12 514560.0 -1.0 2294
2294 0 349080.47 150279.27 514620.0 -1.0 2295
2295 0 349087.5 150303.94 514680.0 -1.0 2296
2296 0 349083.97 150307.47 514740.0 -1.0 2297
2297 0 349083.97 150377.97 514800.0 -1.0 2298
2298 0 349150.97 150483.72 514860.0 -1.0 2299
2299 0 349207.34 150504.88 514920.0 -1.0 2300
2300 0 349203.84 150603.56 514980.0 -1.0 2301
2301 0 349281.38 150822.12 515040.0 -1.0 2302
2302 0 349256.72 151008.94 515100.0 -1.0 2303
2303 0 349291.97 151266.27 515160.0 -1.0 2305
2304 0 349440.0 152401.31 515160.0 -1.0 2308
2305 0 349323.7 151424.89 515220.0 -1.0 2308
2306 0 349482.3 152478.88 515100.0 -1.0 2304
2307 0 349528.12 152577.58 515040.0 -1.0 2306
2308 5 349401.22 152165.14 515220.0 -1.0 2309
2309 0 349411.8 152175.72 515280.0 -1.0 2310
2310 0 349408.28 152172.19 515340.0 -1.0 2311
2311 0 349394.2 152122.84 515400.0 -1.0 2312
2312 0 349373.03 152010.05 515460.0 -1.0 2313
2313 0 349330.72 151988.89 515520.0 -1.0 2314
2314 0 349320.16 151957.17 515580.0 -1.0 2315
2315 0 349320.16 151957.17 515640.0 -1.0 2316
2316 0 348928.88 151809.12 515700.0 -1.0 2317
2317 0 349260.22 151950.12 515760.0 -1.0 2318
2318 0 348904.22 151936.02 515820.0 -1.0 2319
2319 0 349168.6 151932.5 515880.0 -1.0 2320
2320 0 349126.28 151946.6 515940.0 -1.0 2321
2321 0 349038.16 151946.6 516000.0 -1.0 2322
2322 0 349024.06 151950.12 516060.0 -1.0 2323
2323 0 348939.47 151939.55 516120.0 -1.0 2324
2324 0 348865.44 151943.06 516180.0 -1.0 2325
2325 0 348893.62 151946.6 516240.0 -1.0 2326
2326 0 348861.9 151928.97 516300.0 -1.0 2327
2327 0 348809.03 151893.72 516360.0 -1.0 2328
2328 0 348794.94 151854.94 516420.0 -1.0 2329
2329 0 348791.4 151851.42 516480.0 -1.0 2330
2330 0 348759.7 151809.12 516540.0 -1.0 2331
2331 0 348668.03 151756.25 516600.0 -1.0 2332
2332 0 348749.1 151847.89 516660.0 -1.0 2333
2333 0 348636.3 151798.55 516720.0 -1.0 2334
2334 0 348615.16 151858.47 516780.0 -1.0 2335
2335 0 348551.72 151858.47 516840.0 -1.0 2336
2336 0 348502.34 151844.38 516900.0 -1.0 2337
2337 0 348484.72 151872.56 516960.0 -1.0 2338
2338 0 348375.47 151847.89 517020.0 -1.0 2339
2339 0 348357.84 151826.75 517080.0 -1.0 2340
2340 0 348326.1 151830.27 517140.0 -1.0 2341
2341 0 348287.34 151809.12 517200.0 -1.0 2342
2342 0 348156.9 151784.44 517260.0 -1.0 2343
2343 0 348146.34 151780.92 517320.0 -1.0 2344
2344 0 348044.1 151756.25 517380.0 -1.0 2352
2345 0 347811.47 151886.67 517440.0 -1.0 2352
2346 0 347621.1 151816.17 517440.0 -1.0 2345
2347 0 347335.6 151629.34 517440.0 -1.0 2346
2348 0 347258.03 151583.52 517380.0 -1.0 2347
2349 0 347254.5 151587.05 517320.0 -1.0 2348
2350 0 347180.47 151587.05 517260.0 -1.0 2349
2351 0 347028.9 151590.58 517200.0 -1.0 2350
2352 5 348037.06 151756.25 517440.0 -1.0 2353
2353 0 348005.34 151745.67 517500.0 -1.0 2354
2354 0 348001.8 151745.67 517560.0 -1.0 2355
2355 0 347977.12 151759.77 517620.0 -1.0 2356
2356 0 347984.2 151752.72 517680.0 -1.0 2357
2357 0 347920.72 151770.34 517740.0 -1.0 2358
2358 0 347906.62 151826.75 517800.0 -1.0 2359
2359 0 347878.44 151816.17 517860.0 -1.0 2360
2360 0 347881.97 151812.64 517920.0 -1.0 2361
2361 0 347881.97 151812.64 517980.0 -1.0 2362
2362 0 347881.97 151812.64 518040.0 -1.0 2363
2363 0 347881.97 151812.64 518100.0 -1.0 2364
2364 0 347864.34 151784.44 518160.0 -1.0 2365
2365 0 347881.97 151802.06 518220.0 -1.0 2366
2366 0 347843.2 151809.12 518280.0 -1.0 2367
2367 0 347853.75 151819.69 518340.0 -1.0 2368
2368 0 347850.22 151823.22 518400.0 -1.0 2369
2369 0 347878.44 151826.75 518460.0 -1.0 2370
2370 0 347889.0 151819.69 518520.0 -1.0 2371
2371 0 347878.44 151883.14 518580.0 -1.0 2372
2372 0 347938.34 151897.25 518640.0 -1.0 2373
2373 0 347948.94 151939.55 518700.0 -1.0 2374
2374 0 347948.94 151939.55 518760.0 -1.0 2375
2375 0 347903.1 151992.42 518820.0 -1.0 2376
2376 0 347874.9 152010.05 518880.0 -1.0 2377
2377 0 347857.28 152087.6 518940.0 -1.0 2378
2378 0 347850.22 152087.6 519000.0 -1.0 2379
2379 0 347818.5 152087.6 519060.0 -1.0 2380
2380 0 347811.47 152094.64 519120.0 -1.0 2381
2381 0 347811.47 152091.12 519180.0 -1.0 2382
2382 0 347783.25 152144.0 519240.0 -1.0 2383
2383 0 347762.1 152158.1 519300.0 -1.0 2384
2384 0 347758.6 152165.14 519360.0 -1.0 2385
2385 0 347748.0 152221.55 519420.0 -1.0 2386
2386 0 347698.66 152200.39 519480.0 -1.0 2387
2387 0 347762.1 152203.92 519540.0 -1.0 2388
2388 0 347631.7 152246.22 519600.0 -1.0 2389
2389 0 347765.62 152249.75 519660.0 -1.0 2390
2390 0 347758.6 152267.38 519720.0 -1.0 2391
2391 0 347800.88 152277.94 519780.0 -1.0 2392
2392 0 347829.1 152274.42 519840.0 -1.0 2393
2393 0 347776.22 152302.62 519900.0 -1.0 2394
2394 0 347772.7 152288.52 519960.0 -1.0 2395
2395 0 347878.44 152270.89 520020.0 -1.0 2396
2396 0 347843.2 152260.31 520080.0 -1.0 2397
2397 0 347843.2 152260.31 520140.0 -1.0 2398
2398 0 347807.94 152239.17 520200.0 -1.0 2399
2399 0 347829.1 152267.38 520260.0 -1.0 2400
2400 0 347878.44 152281.47 520320.0 -1.0 2401
2401 0 347878.44 152281.47 520380.0 -1.0 2402
2402 0 347462.47 152077.02 520440.0 -1.0 2403
2403 0 347860.8 152313.19 520500.0 -1.0 2404
2404 0 347860.8 152320.25 520560.0 -1.0 2405
2405 0 347881.97 152316.72 520620.0 -1.0 2406
2406 0 347881.97 152418.94 520680.0 -1.0 2407
2407 0 347899.6 152390.75 520740.0 -1.0 2408
2408 0 347934.84 152401.31 520860.0 -1.0 2409
2409 0 347920.72 152478.88 520920.0 -1.0 2410
2410 0 347917.22 152440.1 520980.0 -1.0 2411
2411 0 347917.22 152447.14 521040.0 -1.0 2412
2412 0 347889.0 152415.42 521160.0 -1.0 2413
2413 0 347878.44 152362.55 521280.0 -1.0 2414
2414 0 347867.84 152348.44 521340.0 -1.0 2415
2415 0 347867.84 152348.44 521400.0 -1.0 2416
2416 0 347814.97 152337.88 521460.0 -1.0 2417
2417 0 347892.53 152411.89 521520.0 -1.0 2418
2418 0 347853.75 152376.64 521580.0 -1.0 2419
2419 0 347860.8 152397.8 521640.0 -1.0 2420
2420 0 347885.47 152450.67 521700.0 -1.0 2421
2421 0 347889.0 152514.12 521760.0 -1.0 2422
2422 0 347991.22 152500.02 521820.0 -1.0 2423
2423 0 347987.72 152507.06 521880.0 -1.0 2424
2424 0 348051.16 152563.47 521940.0 -1.0 2425
2425 0 348033.53 152577.56 522000.0 -1.0 2426
2426 0 348061.72 152567.0 522060.0 -1.0 2427
2427 0 348065.25 152584.62 522120.0 -1.0 2428
2428 0 348075.84 152619.88 522180.0 -1.0 2429
2429 0 348121.66 152658.64 522240.0 -1.0 2430
2430 0 348104.03 152683.31 522300.0 -1.0 2431
2431 0 348111.1 152672.75 522360.0 -1.0 2432
2432 0 348079.34 152700.94 522420.0 -1.0 2433
2433 0 348125.2 152708.0 522480.0 -1.0 2434
2434 0 348121.66 152715.05 522540.0 -1.0 2435
2435 0 348114.6 152700.94 522600.0 -1.0 2436
2436 0 348142.8 152736.19 522660.0 -1.0 2437
2437 0 348185.1 152700.94 522720.0 -1.0 2438
2438 0 348248.56 152736.19 522780.0 -1.0 2439
2439 0 348245.03 152743.25 522840.0 -1.0 2440
2440 0 348213.3 152764.39 522900.0 -1.0 2443
2441 0 348749.1 152937.12 522960.0 -1.0 2443
2442 0 348759.7 152997.05 522900.0 -1.0 2441
2443 5 348245.03 152792.6 522960.0 -1.0 2444
2444 0 348273.22 152767.92 523020.0 -1.0 2445
2445 0 348280.28 152785.55 523080.0 -1.0 2446
2446 0 348273.22 152750.3 523140.0 -1.0 2447
2447 0 348329.62 152813.75 523200.0 -1.0 2448
2448 0 348294.38 152810.22 523260.0 -1.0 2449
2449 0 348294.38 152827.84 523320.0 -1.0 2450
2450 0 348319.06 152873.67 523380.0 -1.0 2451
2451 0 348304.97 152856.05 523440.0 -1.0 2452
2452 0 348308.47 152887.77 523500.0 -1.0 2453
2453 0 348382.5 152912.44 523560.0 -1.0 2454
2454 0 348347.25 152880.72 523620.0 -1.0 2455
2455 0 348322.6 152937.12 523680.0 -1.0 2456
2456 0 348329.62 152968.84 523740.0 -1.0 2457
2457 0 348343.72 152986.47 523800.0 -1.0 2458
2458 0 348343.72 152986.47 523860.0 -1.0 2459
2459 0 348368.4 152982.94 523920.0 -1.0 2460
2460 0 348368.4 153018.19 523980.0 -1.0 2462
2461 0 348167.47 153264.94 524040.0 -1.0 2462
2462 5 348371.94 153064.02 524040.0 -1.0 2463
2463 0 348382.5 153085.17 524100.0 -1.0 2467
2464 0 348100.5 153434.14 524100.0 -1.0 2461
2465 0 347955.97 153687.94 524160.0 -1.0 2464
2466 0 347800.88 153814.84 524220.0 -1.0 2465
2467 0 348431.84 153085.17 524160.0 -1.0 2468
2468 0 348456.53 153071.06 524220.0 -1.0 2469
2469 0 348481.22 153028.77 524280.0 -1.0 2470
2470 0 348629.25 152930.06 524340.0 -1.0 2471
2471 0 348583.44 152856.05 524400.0 -1.0 2472
2472 0 348629.25 152746.77 524460.0 -1.0 2473
2473 0 348512.94 152549.38 524520.0 -1.0 2474
2474 0 348509.4 152517.64 524580.0 -1.0 2475
2475 0 348509.4 152436.56 524640.0 -1.0 2476
2476 0 348495.3 152320.25 524700.0 -1.0 2477
2477 0 348481.22 152218.02 524760.0 -1.0 2478
2478 0 348445.97 152045.3 524820.0 -1.0 2479
2479 0 348442.44 151957.17 524880.0 -1.0 2480
2480 0 348364.88 151795.02 524940.0 -1.0 2481
2481 0 348414.22 151795.02 525000.0 -1.0 2482
2482 0 348354.3 151703.38 525060.0 -1.0 2483
2483 0 348368.4 151678.69 525120.0 -1.0 2484
2484 0 348312.0 151569.42 525180.0 -1.0 2485
2485 0 348315.53 151502.44 525240.0 -1.0 2486
2486 0 348259.12 151442.52 525300.0 -1.0 2487
2487 0 348266.2 151417.84 525360.0 -1.0 2488
2488 0 348178.06 151364.97 525420.0 -1.0 2489
2489 0 348206.25 151400.22 525480.0 -1.0 2490
2490 0 348181.6 151364.97 525540.0 -1.0 2491
2491 0 348178.06 151364.97 525660.0 -1.0 2492
2492 0 348171.0 151372.02 525720.0 -1.0 2493
2493 0 348146.34 151407.27 525780.0 -1.0 2494
2494 0 348174.53 151410.8 525840.0 -1.0 2495
2495 0 348156.9 151312.1 525900.0 -1.0 2496
2496 0 348163.97 151386.12 525960.0 -1.0 2497
2497 0 348153.38 151379.06 526020.0 -1.0 2498
2498 0 348153.38 151379.06 526080.0 -1.0 2499
2499 0 348171.0 151301.52 526140.0 -1.0 2500
2500 0 348156.9 151259.22 526200.0 -1.0 2501
2501 0 348188.62 151209.88 526260.0 -1.0 2502
2502 0 348174.53 151146.42 526320.0 -1.0 2503
2503 0 348181.6 151072.39 526380.0 -1.0 2504
2504 0 348178.06 151051.25 526440.0 -1.0 2505
2505 0 348160.44 151019.52 526500.0 -1.0 2506
2506 0 348160.44 150984.27 526560.0 -1.0 2507
2507 0 348142.8 150973.69 526620.0 -1.0 2508
2508 0 348104.03 150892.62 526680.0 -1.0 2509
2509 0 348132.22 150860.89 526740.0 -1.0 2510
2510 0 348135.75 150839.75 526800.0 -1.0 2511
2511 0 348107.56 150765.72 526860.0 -1.0 2512
2512 0 348128.72 150765.72 526920.0 -1.0 2513
2513 0 348142.8 150734.0 526980.0 -1.0 2514
2514 0 348156.9 150698.75 527040.0 -1.0 2515
2515 0 348142.8 150670.55 527100.0 -1.0 2516
2516 0 348195.7 150610.62 527160.0 -1.0 2517
2517 0 348156.9 150543.64 527220.0 -1.0 2518
2518 0 348227.4 150501.34 527280.0 -1.0 2519
2519 0 348206.25 150399.12 527340.0 -1.0 2520
2520 0 348230.94 150395.6 527460.0 -1.0 2521
2521 0 348171.0 150381.5 527520.0 -1.0 2522
2522 0 348139.28 150296.89 527580.0 -1.0 2523
2523 0 348167.47 150265.17 527640.0 -1.0 2524
2524 0 348142.8 150226.39 527700.0 -1.0 2525
2525 0 348125.2 150222.88 527760.0 -1.0 2526
2526 0 348111.1 150219.34 527820.0 -1.0 2527
2527 0 348118.12 150191.14 527880.0 -1.0 2528
2528 0 348096.97 150141.8 527940.0 -1.0 2529
2529 0 348096.97 150134.75 528000.0 -1.0 2530
2530 0 348040.6 150099.5 528060.0 -1.0 2150
2531 0 348632.78 148920.38 514020.0 -1.0 2284
2532 0 348710.34 148969.73 513960.0 -1.0 2531
2533 0 348696.22 148934.48 513900.0 -1.0 2532
2534 0 348682.12 148920.38 513840.0 -1.0 2533
2535 0 348675.1 148934.48 513780.0 -1.0 2534
2536 0 348625.72 148941.53 513720.0 -1.0 2535
2537 0 348618.7 148969.73 513660.0 -1.0 2536
2538 0 348551.72 148916.86 513600.0 -1.0 2537
2539 6 348558.75 148959.16 513540.0 -1.0 2538
2540 0 336009.97 134027.22 533760.0 -1.0 1990
2541 0 335826.66 134168.22 533700.0 -1.0 2540
2542 0 335932.4 134288.06 533640.0 -1.0 2541
2543 0 335953.56 134330.38 533580.0 -1.0 2542
2544 0 335953.56 134302.17 533520.0 -1.0 2543
2545 0 335939.47 134288.06 533460.0 -1.0 2544
2546 0 335883.06 134365.62 533400.0 -1.0 2545
2547 0 335876.03 134443.17 533340.0 -1.0 2546
2548 0 335897.16 134478.42 533280.0 -1.0 2547
2549 0 335879.53 134541.88 533220.0 -1.0 2548
2550 0 335883.06 134644.1 533160.0 -1.0 2549
2551 0 335921.84 134852.06 533100.0 -1.0 2550
2552 0 335939.47 134933.14 533040.0 -1.0 2551
2553 0 335921.84 135063.56 532980.0 -1.0 2552
2554 0 335840.78 135165.8 532920.0 -1.0 2553
2555 0 335854.88 135296.22 532860.0 -1.0 2554
2556 0 335840.78 135437.22 532800.0 -1.0 2555
2557 0 335713.88 135617.0 532740.0 -1.0 2556
2558 0 335759.7 135800.3 532680.0 -1.0 2557
2559 0 335629.28 135987.12 532620.0 -1.0 2558
2560 0 335650.4 136085.81 532560.0 -1.0 2559
2561 0 335597.53 136170.42 532500.0 -1.0 2560
2562 0 335586.97 136307.89 532440.0 -1.0 2561
2563 0 335421.28 136737.94 532380.0 -1.0 2562
2564 0 335389.56 136995.27 532320.0 -1.0 2563
2565 0 335290.88 137101.02 532260.0 -1.0 2564
2566 0 335216.84 137287.84 532200.0 -1.0 2565
2567 0 335146.34 137442.94 532140.0 -1.0 2566
2568 0 335068.78 137654.44 532080.0 -1.0 2567
2569 0 335008.88 137739.05 532020.0 -1.0 2568
2570 0 334970.1 137858.89 531960.0 -1.0 2569
2571 0 334913.7 137957.6 531900.0 -1.0 2570
2572 0 334776.22 138123.27 531840.0 -1.0 2571
2573 0 334695.16 138278.38 531780.0 -1.0 2572
2574 0 334585.88 138426.42 531720.0 -1.0 2573
2575 0 334511.84 138489.88 531660.0 -1.0 2574
2576 0 334416.66 138521.6 531600.0 -1.0 2575
2577 0 334420.2 138560.38 531540.0 -1.0 2576
2578 0 334413.16 138560.38 531480.0 -1.0 2577
2579 0 334406.1 138644.97 531420.0 -1.0 2578
2580 0 334367.3 138690.8 531360.0 -1.0 2579
2581 0 334317.97 138775.39 531300.0 -1.0 2580
2582 0 334317.97 138898.77 531240.0 -1.0 2581
2583 0 334314.44 138965.75 531180.0 -1.0 2582
2584 0 334310.9 139004.52 531120.0 -1.0 2583
2585 0 334258.03 139050.34 531060.0 -1.0 2584
2586 0 334176.97 139103.22 531000.0 -1.0 2585
2587 0 334180.5 139177.25 530940.0 -1.0 2586
2588 0 334138.2 139237.17 530880.0 -1.0 2587
2589 0 334127.62 139304.14 530820.0 -1.0 2588
2590 0 334113.53 139332.34 530760.0 -1.0 2589
2591 0 334078.28 139420.47 530700.0 -1.0 2590
2592 0 334078.28 139420.47 530640.0 -1.0 2591
2593 0 334028.9 139501.55 530580.0 -1.0 2592
2594 0 334046.53 139575.56 530520.0 -1.0 2593
2595 0 334007.78 139653.12 530460.0 -1.0 2594
2596 0 333990.16 139649.6 530400.0 -1.0 2595
2597 0 333983.1 139691.89 530340.0 -1.0 2596
2598 0 333983.1 139691.89 530280.0 -1.0 2597
2599 0 333969.0 139794.12 530220.0 -1.0 2598
2600 0 334000.72 139836.42 530160.0 -1.0 2599
2601 0 334021.88 139882.25 530100.0 -1.0 2600
2602 0 334060.66 139956.27 530040.0 -1.0 2601
2603 0 334046.53 139991.52 529980.0 -1.0 2602
2604 0 334050.06 140023.25 529920.0 -1.0 2603
2605 0 334028.9 140072.6 529860.0 -1.0 2604
2606 0 334028.9 140072.6 529800.0 -1.0 2605
2607 0 334032.44 140139.56 529740.0 -1.0 2606
2608 0 334032.44 140139.56 529680.0 -1.0 2607
2609 0 334000.72 140238.27 529620.0 -1.0 2608
2610 0 333997.2 140322.88 529560.0 -1.0 2609
2611 0 333997.2 140358.12 529500.0 -1.0 2610
2612 0 333972.53 140435.67 529440.0 -1.0 2611
2613 0 333976.03 140449.77 529380.0 -1.0 2612
2614 0 333940.78 140499.12 529320.0 -1.0 2613
2615 0 333923.16 140499.12 529260.0 -1.0 2614
2616 0 333916.12 140530.84 529200.0 -1.0 2615
2617 0 333909.06 140562.56 529140.0 -1.0 2616
2618 0 333887.9 140643.64 529080.0 -1.0 2617
2619 0 333856.2 140678.89 529020.0 -1.0 2618
2620 0 333849.16 140696.52 528960.0 -1.0 2619
2621 0 333828.0 140738.81 528900.0 -1.0 2620
2622 0 333768.06 140756.44 528840.0 -1.0 2621
2623 0 333775.12 140777.6 528780.0 -1.0 2622
2624 0 333764.53 140819.89 528720.0 -1.0 2623
2625 0 333785.7 140834.0 528660.0 -1.0 2624
2626 0 333785.7 140837.52 528600.0 -1.0 2625
2627 0 333831.53 140900.97 528540.0 -1.0 2626
2628 0 333810.38 140915.06 528480.0 -1.0 2627
2629 0 333799.78 140982.05 528420.0 -1.0 2628
2630 0 333736.34 140999.67 528360.0 -1.0 2629
2631 0 333757.5 141056.06 528300.0 -1.0 2630
2632 0 333729.28 141091.31 528240.0 -1.0 2631
2633 0 333704.62 141190.02 528180.0 -1.0 2632
2634 0 333687.0 141218.22 528120.0 -1.0 2633
2635 0 333679.94 141345.12 528060.0 -1.0 2634
2636 0 333648.22 141383.89 528000.0 -1.0 2635
2637 0 333630.6 141457.92 527940.0 -1.0 2636
2638 0 333651.75 141479.06 527880.0 -1.0 2637
2639 0 333570.66 141535.47 527820.0 -1.0 2638
2640 0 333553.03 141588.34 527760.0 -1.0 2639
2641 0 333517.78 141598.92 527700.0 -1.0 2640
2642 0 333464.9 141672.94 527640.0 -1.0 2641
2643 0 333405.0 141761.06 527580.0 -1.0 2642
2644 0 333401.47 141750.5 527520.0 -1.0 2643
2645 0 333362.7 141845.67 527460.0 -1.0 2644
2646 0 333264.0 141845.67 527340.0 -1.0 2645
2647 0 333256.94 141969.05 527280.0 -1.0 2646
2648 0 333235.78 141965.52 527220.0 -1.0 2647
2649 0 333228.75 142032.5 527160.0 -1.0 2648
2650 0 333218.16 142025.44 527100.0 -1.0 2649
2651 0 333189.97 142043.06 527040.0 -1.0 2650
2652 0 333137.1 142060.69 526980.0 -1.0 2651
2653 0 333066.6 142088.89 526920.0 -1.0 2652
2654 0 333020.78 142081.84 526860.0 -1.0 2653
2655 0 333003.16 142050.12 526800.0 -1.0 2654
2656 0 333013.72 142036.02 526740.0 -1.0 2655
2657 0 332943.22 142032.5 526680.0 -1.0 2656
2658 0 332872.72 142039.55 526620.0 -1.0 2657
2659 0 332823.38 142018.39 526560.0 -1.0 2658
2660 0 332805.75 142007.81 526500.0 -1.0 2659
2661 0 332788.12 142000.77 526440.0 -1.0 2660
2662 0 332752.88 142007.81 526380.0 -1.0 2661
2663 0 332756.4 142007.81 526320.0 -1.0 2662
2664 0 332738.78 142028.97 526260.0 -1.0 2663
2665 0 332654.16 142021.92 526200.0 -1.0 2664
2666 0 332654.16 142018.39 526140.0 -1.0 2665
2667 0 332555.47 142053.64 526080.0 -1.0 2666
2668 0 332559.0 142053.64 526020.0 -1.0 2667
2669 0 332559.0 142064.22 525960.0 -1.0 2668
2670 0 332548.4 142071.27 525900.0 -1.0 2669
2671 0 332541.38 142018.39 525840.0 -1.0 2670
2672 0 332544.9 142036.02 525780.0 -1.0 2671
2673 0 332541.38 142007.81 525720.0 -1.0 2672
2674 0 332513.16 141986.67 525660.0 -1.0 2673
2675 0 332509.66 141958.47 525540.0 -1.0 2674
2676 0 332590.72 141972.56 525480.0 -1.0 2675
2677 0 332520.22 141926.75 525420.0 -1.0 2676
2678 0 332544.9 141958.47 525360.0 -1.0 2677
2679 0 332516.7 141940.84 525300.0 -1.0 2678
2680 0 332523.75 141951.42 525240.0 -1.0 2679
2681 0 332527.28 141898.55 525180.0 -1.0 2680
2682 0 332555.47 141891.5 525120.0 -1.0 2681
2683 0 332544.9 141877.39 525060.0 -1.0 2682
2684 0 332573.1 141895.02 525000.0 -1.0 2683
2685 0 332537.84 141856.25 524940.0 -1.0 2684
2686 0 332537.84 141856.25 524880.0 -1.0 2685
2687 0 332541.38 141810.42 524820.0 -1.0 2686
2688 0 332506.12 141817.47 524760.0 -1.0 2687
2689 0 332502.6 141803.38 524700.0 -1.0 2688
2690 0 332481.44 141775.17 524640.0 -1.0 2689
2691 0 332456.78 141785.75 524580.0 -1.0 2690
2692 0 332407.4 141736.39 524520.0 -1.0 2691
2693 0 332396.84 141736.39 524460.0 -1.0 2692
2694 0 332326.34 141697.62 524400.0 -1.0 2693
2695 0 332291.1 141683.52 524340.0 -1.0 2694
2696 0 332280.53 141687.05 524280.0 -1.0 2695
2697 0 332280.53 141694.1 524220.0 -1.0 2696
2698 0 332227.66 141690.56 524160.0 -1.0 2697
2699 0 332192.4 141672.94 524100.0 -1.0 2698
2700 0 332139.53 141676.47 524040.0 -1.0 2699
2701 0 332132.47 141672.94 523980.0 -1.0 2700
2702 0 332107.78 141627.12 523920.0 -1.0 2701
2703 0 332107.78 141669.42 523860.0 -1.0 2702
2704 0 332047.88 141616.55 523800.0 -1.0 2703
2705 0 332026.72 141581.3 523740.0 -1.0 2704
2706 0 332016.16 141549.56 523680.0 -1.0 2705
2707 0 331987.94 141461.44 523620.0 -1.0 2706
2708 0 331952.7 141461.44 523560.0 -1.0 2707
2709 0 331903.34 141447.34 523500.0 -1.0 2708
2710 0 331868.1 141401.52 523440.0 -1.0 2709
2711 0 331861.03 141380.38 523380.0 -1.0 2710
2712 0 331861.03 141394.47 523320.0 -1.0 2711
2713 0 331854.0 141380.38 523260.0 -1.0 2712
2714 0 331822.28 141394.47 523200.0 -1.0 2713
2715 0 331758.8 141355.69 523140.0 -1.0 2714
2716 0 331751.78 141387.42 523080.0 -1.0 2715
2717 0 331723.56 141334.55 523020.0 -1.0 2716
2718 0 331727.1 141359.22 522960.0 -1.0 2717
2719 0 331681.28 141369.8 522900.0 -1.0 2718
2720 0 331649.53 141387.42 522840.0 -1.0 2719
2721 0 331649.53 141383.89 522780.0 -1.0 2720
2722 0 331649.53 141390.94 522720.0 -1.0 2721
2723 0 331589.62 141390.94 522660.0 -1.0 2722
2724 0 331557.9 141390.94 522600.0 -1.0 2723
2725 0 331501.5 141380.38 522540.0 -1.0 2724
2726 0 331469.78 141387.42 522480.0 -1.0 2725
2727 0 331409.84 141398.0 522420.0 -1.0 2726
2728 0 331409.84 141398.0 522360.0 -1.0 2727
2729 0 331356.97 141405.05 522300.0 -1.0 2728
2730 0 331360.5 141401.52 522240.0 -1.0 2729
2731 0 331318.2 141383.89 522180.0 -1.0 2730
2732 0 331244.16 141295.77 522120.0 -1.0 2731
2733 0 331152.53 141228.8 522060.0 -1.0 2732
2734 0 331156.03 141228.8 522000.0 -1.0 2733
2735 0 331138.4 141221.75 521940.0 -1.0 2734
2736 0 331106.7 141140.67 521880.0 -1.0 2735
2737 0 331092.6 141098.38 521820.0 -1.0 2736
2738 0 331015.03 141006.72 521760.0 -1.0 2737
2739 0 330965.7 140932.69 521700.0 -1.0 2738
2740 0 330923.4 140876.3 521640.0 -1.0 2739
2741 0 330856.4 140784.64 521580.0 -1.0 2740
2742 0 330757.72 140752.92 521520.0 -1.0 2741
2743 0 330651.97 140735.3 521460.0 -1.0 2742
2744 0 330606.16 140707.1 521400.0 -1.0 2743
2745 0 330577.94 140693.0 521340.0 -1.0 2744
2746 0 330525.06 140668.31 521280.0 -1.0 2745
2747 0 330454.56 140643.64 521160.0 -1.0 2746
2748 0 330422.84 140576.67 521100.0 -1.0 2747
2749 0 330384.06 140516.75 521040.0 -1.0 2748
2750 0 330313.56 140492.06 520980.0 -1.0 2749
2751 0 330274.78 140411.0 520920.0 -1.0 2750
2752 0 330253.66 140382.8 520860.0 -1.0 2751
2753 0 330119.7 140231.22 520800.0 -1.0 2752
2754 0 330073.88 140213.6 520740.0 -1.0 2753
2755 0 330013.94 140146.62 520680.0 -1.0 2754
2756 0 329918.78 140026.77 520620.0 -1.0 2755
2757 0 329858.84 139903.39 520560.0 -1.0 2756
2758 0 329728.4 139864.62 520500.0 -1.0 2757
2759 0 329277.22 139600.25 520440.0 -1.0 2758
2760 0 329700.22 139794.12 520380.0 -1.0 2759
2761 0 329643.8 139734.19 520320.0 -1.0 2760
2762 0 329633.25 139734.19 520260.0 -1.0 2761
2763 0 329601.53 139709.52 520200.0 -1.0 2762
2764 0 329562.75 139667.22 520140.0 -1.0 2763
2765 0 329545.12 139674.27 520080.0 -1.0 2764
2766 0 329531.03 139631.97 520020.0 -1.0 2765
2767 0 329502.8 139635.5 519960.0 -1.0 2766
2768 0 329464.03 139653.12 519900.0 -1.0 2767
2769 0 329449.94 139670.75 519840.0 -1.0 2768
2770 0 329435.84 139681.31 519780.0 -1.0 2769
2771 0 329421.75 139677.8 519720.0 -1.0 2770
2772 0 329375.9 139730.67 519660.0 -1.0 2771
2773 0 329372.4 139727.14 519540.0 -1.0 2772
2774 0 329333.62 139720.1 519480.0 -1.0 2773
2775 0 329294.84 139727.14 519360.0 -1.0 2774
2776 0 329287.78 139713.05 519300.0 -1.0 2775
2777 0 329238.44 139698.94 519240.0 -1.0 2776
2778 0 329245.5 139688.38 519180.0 -1.0 2777
2779 0 329263.12 139684.84 519120.0 -1.0 2778
2780 0 329263.12 139660.17 519060.0 -1.0 2779
2781 0 329238.44 139624.92 519000.0 -1.0 2780
2782 0 329206.72 139593.19 518940.0 -1.0 2781
2783 0 329203.2 139572.05 518880.0 -1.0 2782
2784 0 329227.88 139575.56 518820.0 -1.0 2783
2785 0 329227.88 139522.69 518760.0 -1.0 2784
2786 0 329220.8 139505.06 518700.0 -1.0 2785
2787 0 329220.8 139501.55 518640.0 -1.0 2786
2788 0 329227.88 139501.55 518580.0 -1.0 2787
2789 0 329227.88 139501.55 518520.0 -1.0 2788
2790 0 329220.8 139498.02 518460.0 -1.0 2789
2791 0 329199.66 139473.34 518400.0 -1.0 2790
2792 0 329192.62 139473.34 518340.0 -1.0 2791
2793 0 329090.4 139490.97 518280.0 -1.0 2792
2794 0 329104.5 139473.34 518220.0 -1.0 2793
2795 0 329083.34 139501.55 518160.0 -1.0 2794
2796 0 329055.16 139473.34 518100.0 -1.0 2795
2797 0 329041.03 139473.34 518040.0 -1.0 2796
2798 0 329044.56 139452.19 517980.0 -1.0 2797
2799 0 329005.78 139427.52 517920.0 -1.0 2798
2800 0 329002.28 139378.17 517860.0 -1.0 2799
2801 0 328998.75 139364.06 517800.0 -1.0 2800
2802 0 329012.84 139339.39 517740.0 -1.0 2801
2803 0 329009.3 139325.3 517680.0 -1.0 2802
2804 0 329037.53 139378.17 517620.0 -1.0 2803
2805 0 329051.62 139318.25 517560.0 -1.0 2804
2806 0 329100.97 139254.8 517500.0 -1.0 2805
2807 0 329153.84 139272.42 517440.0 -1.0 2806
2808 0 329090.4 139275.94 517380.0 -1.0 2807
2809 0 329086.88 139254.8 517320.0 -1.0 2808
2810 0 329097.44 139230.12 517260.0 -1.0 2809
2811 0 329076.28 139219.55 517200.0 -1.0 2810
2812 0 329069.25 139208.97 517140.0 -1.0 2811
2813 0 329069.25 139216.02 517080.0 -1.0 2812
2814 0 329048.1 139208.97 517020.0 -1.0 2813
2815 0 329069.25 139205.44 516960.0 -1.0 2814
2816 0 329072.78 139219.55 516900.0 -1.0 2815
2817 0 329129.16 139223.06 516840.0 -1.0 2816
2818 0 329097.44 139205.44 516780.0 -1.0 2817
2819 0 329093.9 139173.72 516720.0 -1.0 2818
2820 0 329139.75 139244.22 516660.0 -1.0 2819
2821 0 329072.78 139103.22 516600.0 -1.0 2820
2822 0 329122.12 139177.25 516540.0 -1.0 2821
2823 0 329143.28 139149.05 516480.0 -1.0 2822
2824 0 329044.56 139113.8 516420.0 -1.0 2823
2825 0 329065.72 139106.75 516360.0 -1.0 2824
2826 0 329065.72 139156.1 516300.0 -1.0 2825
2827 0 329072.78 139092.64 516240.0 -1.0 2826
2828 0 329065.72 139138.47 516180.0 -1.0 2827
2829 0 328998.75 139085.6 516120.0 -1.0 2828
2830 0 329069.25 139089.12 516060.0 -1.0 2829
2831 0 329146.78 139053.88 516000.0 -1.0 2830
2832 0 329213.78 138958.69 515940.0 -1.0 2831
2833 0 329171.47 138962.22 515880.0 -1.0 2832
2834 0 328903.56 138867.05 515820.0 -1.0 2833
2835 0 329234.9 138934.02 515760.0 -1.0 2834
2836 0 329009.3 138771.88 515700.0 -1.0 2835
2837 0 329256.06 138948.12 515640.0 -1.0 2836
2838 0 329421.75 138860.0 515580.0 -1.0 2837
2839 0 329354.78 138821.22 515520.0 -1.0 2838
2840 0 329079.8 138623.81 515460.0 -1.0 2839
2841 0 329379.44 138814.17 515400.0 -1.0 2840
2842 0 329344.2 138807.12 515340.0 -1.0 2841
2843 0 329333.62 138807.12 515280.0 -1.0 2842
2844 0 329323.03 138807.12 515220.0 -1.0 2843
2845 0 329411.16 138789.5 515160.0 -1.0 2844
2846 0 329368.88 138757.77 515100.0 -1.0 2845
2847 0 329379.44 138733.1 515040.0 -1.0 2846
2848 0 329390.03 138736.62 514980.0 -1.0 2847
2849 0 329386.5 138736.62 514920.0 -1.0 2848
2850 0 329375.9 138736.62 514860.0 -1.0 2849
2851 0 329294.84 138740.14 514800.0 -1.0 2850
2852 0 329323.03 138729.56 514740.0 -1.0 2851
2853 0 329263.12 138719.0 514680.0 -1.0 2852
2854 0 329298.38 138722.52 514620.0 -1.0 2853
2855 0 329284.28 138690.8 514560.0 -1.0 2854
2856 0 329252.53 138676.69 514500.0 -1.0 2855
2857 0 329249.03 138719.0 514440.0 -1.0 2856
2858 0 329139.75 138627.34 514380.0 -1.0 2857
2859 0 329178.53 138655.55 514320.0 -1.0 2858
2860 0 329136.22 138588.56 514260.0 -1.0 2859
2861 0 329100.97 138637.92 514200.0 -1.0 2860
2862 0 329072.78 138602.67 514140.0 -1.0 2861
2863 0 329171.47 138602.67 514080.0 -1.0 2862
2864 0 329009.3 138525.12 514020.0 -1.0 2863
2865 0 329058.66 138514.55 513960.0 -1.0 2864
2866 0 329048.1 138496.92 513900.0 -1.0 2865
2867 0 329012.84 138426.42 513840.0 -1.0 2866
2868 0 328991.7 138496.92 513780.0 -1.0 2867
2869 0 328959.97 138433.47 513720.0 -1.0 2868
2870 0 329002.28 138426.42 513660.0 -1.0 2869
2871 0 328910.62 138373.55 513600.0 -1.0 2870
2872 0 328938.8 138394.69 513540.0 -1.0 2871
2873 0 328903.56 138317.14 513480.0 -1.0 2872
2874 0 328840.12 138419.38 513420.0 -1.0 2873
2875 0 328769.62 138384.12 513360.0 -1.0 2874
2876 0 328783.72 138408.8 513300.0 -1.0 2875
2877 0 328759.03 138380.6 513240.0 -1.0 2876
2878 0 328755.53 138377.06 513180.0 -1.0 2877
2879 0 328776.66 138405.27 513120.0 -1.0 2878
2880 0 328737.9 138415.84 513060.0 -1.0 2879
2881 0 328727.3 138451.1 513000.0 -1.0 2880
2882 0 328709.7 138440.52 512940.0 -1.0 2881
2883 0 328713.22 138440.52 512880.0 -1.0 2882
2884 0 328452.38 138331.25 512820.0 -1.0 2883
2885 0 328702.66 138475.77 512760.0 -1.0 2884
2886 0 328674.44 138479.3 512700.0 -1.0 2885
2887 0 328670.9 138479.3 512640.0 -1.0 2886
2888 0 328392.44 138412.31 512580.0 -1.0 2887
2889 0 328681.5 138496.92 512520.0 -1.0 2888
2890 0 328695.6 138475.77 512460.0 -1.0 2889
2891 0 328653.28 138535.69 512400.0 -1.0 2890
2892 0 328741.4 138489.88 512340.0 -1.0 2891
2893 0 328642.72 138496.92 512280.0 -1.0 2892
2894 0 328660.34 138482.81 512220.0 -1.0 2893
2895 0 328625.1 138454.62 512160.0 -1.0 2894
2896 0 328653.28 138500.44 512100.0 -1.0 2895
2897 0 328575.75 138493.39 512040.0 -1.0 2896
2898 0 328575.75 138493.39 511980.0 -1.0 2897
2899 0 328540.5 138479.3 511920.0 -1.0 2898
2900 0 328544.03 138468.72 511860.0 -1.0 2899
2901 0 328487.62 138479.3 511800.0 -1.0 2900
2902 0 328477.03 138479.3 511740.0 -1.0 2901
2903 0 328470.0 138451.1 511680.0 -1.0 2902
2904 0 328452.38 138408.8 511620.0 -1.0 2903
2905 0 328547.53 138479.3 511560.0 -1.0 2904
2906 0 328565.16 138514.55 511500.0 -1.0 2905
2907 0 328533.44 138475.77 511440.0 -1.0 2906
2908 0 328522.88 138458.14 511380.0 -1.0 2907
2909 0 328473.53 138489.88 511320.0 -1.0 2908
2910 0 328494.66 138472.25 511260.0 -1.0 2909
2911 0 328533.44 138451.1 511200.0 -1.0 2910
2912 0 328533.44 138433.47 511140.0 -1.0 2911
2913 0 328603.94 138429.94 511080.0 -1.0 2912
2914 0 328611.0 138352.39 511020.0 -1.0 2913
2915 0 328685.03 138387.64 510960.0 -1.0 2914
2916 0 328688.53 138292.47 510900.0 -1.0 2915
2917 0 328744.94 138362.97 510840.0 -1.0 2916
2918 0 328639.2 138281.89 510780.0 -1.0 2917
2919 0 328706.16 138317.14 510720.0 -1.0 2918
2920 0 328674.44 138239.6 510660.0 -1.0 2919
2921 0 328660.34 138299.52 510600.0 -1.0 2920
2922 0 328649.78 138236.06 510540.0 -1.0 2921
2923 0 328635.66 138221.97 510480.0 -1.0 2922
2924 0 328857.75 138348.88 510420.0 -1.0 2923
2925 0 328663.88 138236.06 510360.0 -1.0 2924
2926 0 328649.78 138197.3 510300.0 -1.0 2925
2927 0 328568.7 138211.39 510240.0 -1.0 2926
2928 0 328572.22 138253.69 510180.0 -1.0 2927
2929 0 328533.44 138232.55 510120.0 -1.0 2928
2930 0 328529.9 138239.6 510060.0 -1.0 2929
2931 0 328533.44 138257.22 510000.0 -1.0 2930
2932 0 328508.78 138267.8 509940.0 -1.0 2931
2933 0 328367.78 138243.12 509880.0 -1.0 2932
2934 0 328399.5 138299.52 509820.0 -1.0 2933
2935 0 328371.28 138292.47 509760.0 -1.0 2934
2936 0 328336.03 138359.44 509700.0 -1.0 2935
2937 0 328311.38 138345.34 509640.0 -1.0 2936
2938 0 328184.47 138482.81 509580.0 -1.0 2937
2939 0 328156.28 138493.39 509520.0 -1.0 2938
2940 0 328177.4 138535.69 509460.0 -1.0 2939
2941 0 328138.66 138518.06 509400.0 -1.0 2940
2942 0 328135.12 138539.22 509340.0 -1.0 2941
2943 0 328135.12 138539.22 509280.0 -1.0 2942
2944 0 328135.12 138532.17 509220.0 -1.0 2943
2945 0 328121.03 138539.22 509160.0 -1.0 2944
2946 0 328113.97 138570.94 509100.0 -1.0 2945
2947 0 328085.78 138465.19 509040.0 -1.0 2946
2948 0 328089.28 138489.88 508980.0 -1.0 2947
2949 0 328163.3 138447.56 508920.0 -1.0 2948
2950 0 328110.44 138338.3 508860.0 -1.0 2949
2951 0 328149.22 138317.14 508800.0 -1.0 2950
2952 0 328064.62 138250.17 508740.0 -1.0 2951
2953 0 328191.53 138310.1 508680.0 -1.0 2952
2954 0 328050.53 138253.69 508620.0 -1.0 2953
2955 0 328004.7 138229.02 508560.0 -1.0 2954
2956 0 327567.6 137932.92 508500.0 -1.0 2955
2957 0 328082.25 138200.81 508440.0 -1.0 2956
2958 0 327990.6 138172.62 508320.0 -1.0 2957
2959 0 328064.62 138126.8 508260.0 -1.0 2958
2960 0 327972.97 138140.89 508200.0 -1.0 2959
2961 0 327736.78 137922.34 508140.0 -1.0 2960
2962 0 327976.5 138095.06 508080.0 -1.0 2961
2963 0 327560.53 137763.72 508020.0 -1.0 2962
2964 0 327941.0 138040.0 507960.0 -1.0 2963
2965 0 352270.16 160820.8 530880.0 -1.0 1797
2966 0 352319.5 160831.38 530940.0 -1.0 2965
2967 0 352308.94 160782.02 531000.0 -1.0 2966
2968 0 352354.75 160767.92 531060.0 -1.0 2967
2969 0 352354.75 160739.72 531120.0 -1.0 2968
2970 0 352382.94 160669.22 531180.0 -1.0 2969
2971 0 352608.56 160831.38 531180.0 -1.0 2970
2972 0 352629.7 160841.94 531240.0 -1.0 2971
2973 0 352770.7 160898.34 531300.0 -1.0 2972
2974 0 352820.06 160923.02 531360.0 -1.0 2973
2975 0 352862.34 160990.0 531420.0 -1.0 2974
2976 0 352890.56 161018.19 531480.0 -1.0 2975
2977 6 353066.8 161162.72 531540.0 -1.0 2976
2978 0 346891.4 151646.97 517140.0 -1.0 2351
2979 0 346849.12 151629.34 517080.0 -1.0 2978
2980 6 346810.34 151601.16 517020.0 -1.0 2979
2981 0 354555.0 150756.88 531600.0 -1.0 1886
2982 0 354992.1 150813.28 531540.0 -1.0 2981
2983 0 355147.2 150756.88 531480.0 -1.0 2982
2984 0 355196.53 150763.94 531420.0 -1.0 2983
2985 0 355288.2 150725.16 531360.0 -1.0 2984
2986 0 355291.72 150718.11 531300.0 -1.0 2985
2987 0 355369.28 150742.78 531240.0 -1.0 2986
2988 0 355457.4 150792.12 531180.0 -1.0 2987
2989 0 355489.12 150802.7 531120.0 -1.0 2988
2990 0 355608.97 150795.66 531060.0 -1.0 2989
2991 0 355993.2 150975.44 531000.0 -1.0 2990
2992 0 356458.5 151105.86 530940.0 -1.0 2991
2993 0 356803.94 151366.7 530880.0 -1.0 2992
2994 0 356980.2 151571.16 530820.0 -1.0 2993
2995 0 357304.5 152332.56 530760.0 -1.0 2994
2996 0 357508.94 152579.31 530700.0 -1.0 2995
2997 0 357417.28 152554.62 530640.0 -1.0 2996
2998 0 357385.56 152635.7 530580.0 -1.0 2997
2999 0 357382.03 152646.28 530520.0 -1.0 2998
3000 0 357399.66 152678.0 530460.0 -1.0 2999
3001 6 357375.0 152706.2 530400.0 -1.0 3000
3002 0 347758.56 153888.86 524280.0 -1.0 2466
3003 0 347705.7 153973.47 524340.0 -1.0 3002
3004 0 347508.28 154107.42 524400.0 -1.0 3003
3005 0 347406.06 154280.14 524460.0 -1.0 3004
3006 0 347229.8 154315.39 524520.0 -1.0 3005
3007 0 347191.03 154347.11 524580.0 -1.0 3006
3008 0 347124.06 154354.17 524640.0 -1.0 3007
3009 0 346997.16 154421.14 524700.0 -1.0 3008
3010 0 346880.84 154540.98 524760.0 -1.0 3009
3011 0 346782.16 154692.56 524820.0 -1.0 3010
3012 0 346440.22 155249.52 524880.0 -1.0 3011
3013 5 346225.2 155362.31 524940.0 -1.0 3012
3014 0 346144.12 155580.86 524880.0 -1.0 3013
3015 6 346278.06 155415.19 525000.0 -1.0 3013
3016 0 345946.72 155693.67 524820.0 -1.0 3014
3017 0 345699.97 156109.61 524760.0 -1.0 3016
3018 0 345558.97 156529.1 524700.0 -1.0 3017
3019 0 345548.4 156592.55 524640.0 -1.0 3018
3020 0 345573.06 156599.6 524580.0 -1.0 3019
3021 6 345506.1 156610.17 524520.0 -1.0 3020
3022 0 348336.94 147545.6 533280.0 -1.0 1950
3023 0 348343.97 147580.84 533220.0 -1.0 3022
3024 0 348326.34 147672.5 533160.0 -1.0 3023
3025 0 348294.62 147771.2 533100.0 -1.0 3024
3026 0 348361.6 147919.25 533040.0 -1.0 3025
3027 6 348358.06 148116.66 532980.0 -1.0 3026
3028 0 349542.22 152651.61 514980.0 -1.0 2307
3029 0 349521.06 152986.48 514920.0 -1.0 3028
3030 0 349545.75 153011.16 514860.0 -1.0 3029
3031 0 349566.9 153046.4 514800.0 -1.0 3030
3032 0 349521.06 153092.23 514740.0 -1.0 3031
3033 0 349475.25 153138.06 514680.0 -1.0 3032
3034 0 349482.3 153169.78 514620.0 -1.0 3033
3035 0 349471.72 153219.12 514560.0 -1.0 3034
3036 0 349464.7 153314.31 514500.0 -1.0 3035
3037 0 349461.16 153324.88 514440.0 -1.0 3036
3038 0 349415.3 153314.31 514380.0 -1.0 3037
3039 0 349468.2 153279.06 514320.0 -1.0 3038
3040 0 349475.25 153317.83 514260.0 -1.0 3039
3041 0 349440.0 153353.08 514200.0 -1.0 3040
3042 0 349436.47 153391.86 514140.0 -1.0 3041
3043 0 349447.06 153423.58 514080.0 -1.0 3042
3044 0 349524.6 153458.83 514020.0 -1.0 3043
3045 0 349535.2 153423.58 513960.0 -1.0 3044
3046 0 349573.94 153423.58 513900.0 -1.0 3045
3047 0 349651.5 153346.03 513840.0 -1.0 3046
3048 0 349690.28 153423.58 513780.0 -1.0 3047
3049 0 349679.7 153381.28 513720.0 -1.0 3048
3050 0 349729.06 153367.19 513660.0 -1.0 3049
3051 0 349690.28 153268.48 513600.0 -1.0 3050
3052 0 349750.2 153286.11 513540.0 -1.0 3051
3053 0 349764.3 153236.75 513480.0 -1.0 3052
3054 0 349739.62 153257.9 513420.0 -1.0 3053
3055 0 349743.16 153243.81 513360.0 -1.0 3054
3056 0 349725.53 153279.06 513300.0 -1.0 3055
3057 0 349714.94 153254.38 513240.0 -1.0 3056
3058 0 349792.5 153222.66 513180.0 -1.0 3057
3059 0 349806.6 153180.36 513120.0 -1.0 3058
3060 0 349810.12 153159.2 513060.0 -1.0 3059
3061 0 349803.06 153123.95 513000.0 -1.0 3060
3062 0 349817.2 153078.12 512940.0 -1.0 3061
3063 0 349841.84 153000.58 512880.0 -1.0 3062
3064 0 349471.72 152912.45 512820.0 -1.0 3063
3065 0 349855.94 152972.38 512760.0 -1.0 3064
3066 0 349831.28 152986.48 512700.0 -1.0 3065
3067 0 349845.38 152930.08 512640.0 -1.0 3066
3068 0 349478.78 152789.08 512580.0 -1.0 3067
3069 0 349880.62 152859.58 512520.0 -1.0 3068
3070 0 349855.94 152845.48 512460.0 -1.0 3069
3071 0 349845.38 152789.08 512400.0 -1.0 3070
3072 0 349937.03 152708.0 512340.0 -1.0 3071
3073 0 349880.62 152595.2 512280.0 -1.0 3072
3074 0 349887.7 152595.2 512220.0 -1.0 3073
3075 0 349887.7 152588.16 512160.0 -1.0 3074
3076 0 349845.38 152489.45 512100.0 -1.0 3075
3077 0 349817.2 152369.61 512040.0 -1.0 3076
3078 0 349788.97 152288.53 511980.0 -1.0 3077
3079 0 349788.97 152105.23 511920.0 -1.0 3078
3080 0 349898.25 151974.81 511860.0 -1.0 3079
3081 0 349912.34 151890.2 511800.0 -1.0 3080
3082 0 349922.94 151862.0 511740.0 -1.0 3081
3083 0 349933.5 151844.38 511680.0 -1.0 3082
3084 0 349937.03 151766.83 511620.0 -1.0 3083
3085 0 349922.94 151728.06 511560.0 -1.0 3084
3086 0 349951.12 151735.11 511500.0 -1.0 3085
3087 5 349951.12 151777.4 511440.0 -1.0 3086
3088 0 349951.12 151805.61 511380.0 -1.0 3087
3089 0 349929.97 151495.4 511440.0 -1.0 3087
3090 0 349922.94 151752.73 511320.0 -1.0 3088
3091 0 349975.78 151876.1 511260.0 -1.0 3090
3092 0 349989.9 151199.31 511440.0 -1.0 3089
3093 0 350046.3 151054.78 511380.0 -1.0 3092
3094 0 349972.28 150945.5 511320.0 -1.0 3093
3095 0 349961.7 150614.16 511320.0 -1.0 3094
3096 0 350007.53 150480.2 511260.0 -1.0 3095
3097 6 350109.75 150349.78 511200.0 -1.0 3096
3098 0 350004.0 151943.08 511200.0 -1.0 3091
3099 0 350000.47 152045.3 511140.0 -1.0 3098
3100 0 349915.88 152020.62 511080.0 -1.0 3099
3101 0 349958.16 152038.25 511020.0 -1.0 3100
3102 0 349947.6 152091.12 510960.0 -1.0 3101
3103 6 349841.84 151974.8 510900.0 -1.0 3102
3104 0 349426.12 147651.34 534660.0 -1.0 1929
3105 0 349701.06 148250.6 534600.0 -1.0 1929
3106 0 349426.12 147637.25 534720.0 -1.0 3104
3107 0 349334.47 147721.84 534780.0 -1.0 3106
3108 0 349295.7 147721.84 534840.0 -1.0 3107
3109 0 349225.2 147654.88 534900.0 -1.0 3108
3110 6 349362.66 147580.84 534960.0 -1.0 3109
3111 0 349863.22 148342.25 534660.0 -1.0 3105
3112 0 349856.16 148398.66 534720.0 -1.0 3111
3113 0 349887.9 148373.97 534780.0 -1.0 3112
3114 0 349898.47 148381.03 534840.0 -1.0 3113
3115 0 349930.2 148342.25 534900.0 -1.0 3114
3116 0 350007.75 148388.08 534960.0 -1.0 3115
3117 0 350035.94 148349.3 535020.0 -1.0 3116
3118 0 350141.7 148405.7 535080.0 -1.0 3117
3119 0 350169.9 148402.17 535140.0 -1.0 3118
3120 0 350205.16 148373.97 535200.0 -1.0 3119
3121 0 350247.44 148356.34 535260.0 -1.0 3120
3122 0 350332.03 148285.84 535320.0 -1.0 3121
3123 0 350532.97 148324.62 535380.0 -1.0 3122
3124 0 350783.25 148507.92 535380.0 -1.0 3123
3125 0 351202.72 148712.38 535380.0 -1.0 3124
3126 0 351181.56 148733.53 535440.0 -1.0 3125
3127 0 351213.28 148730.0 535500.0 -1.0 3126
3128 0 351389.53 148712.38 535560.0 -1.0 3127
3129 0 351431.84 148698.28 535620.0 -1.0 3128
3130 0 351646.88 148793.45 535680.0 -1.0 3129
3131 0 351925.34 148888.62 535740.0 -1.0 3130
3132 0 352087.5 148934.45 535800.0 -1.0 3131
3133 0 352203.8 149029.62 535860.0 -1.0 3132
3134 0 352210.88 149012.0 535920.0 -1.0 3133
3135 0 352351.88 149177.67 535980.0 -1.0 3134
3136 0 352418.84 149223.5 536040.0 -1.0 3135
3137 0 352552.78 149364.5 536100.0 -1.0 3136
3138 0 352824.22 149413.84 536160.0 -1.0 3137
3139 0 352940.53 149413.84 536220.0 -1.0 3138
3140 0 352665.6 149389.17 536280.0 -1.0 3139
3141 6 352665.6 149375.08 536340.0 -1.0 3140
3142 0 348837.22 152990.0 522840.0 -1.0 2442
3143 6 348883.06 153018.19 522780.0 -1.0 3142
3144 0 351402.66 154945.27 527040.0 -1.0 2125
3145 0 351564.8 155005.19 526980.0 -1.0 3144
3146 0 351406.2 154924.12 526920.0 -1.0 3145
3147 0 351300.44 154818.38 526860.0 -1.0 3146
3148 0 351208.78 154691.47 526800.0 -1.0 3147
3149 6 351212.3 154613.92 526740.0 -1.0 3148
3150 6 349960.94 153263.84 527700.0 -1.0 2138
