# Supplementary material for: Organization of the gravity-sensing system in zebrafish
Source: Nat Commun. 2022 Aug 27;13:5060. doi: 10.1038/s41467-022-32824-w (PMC9420129; doi:10.1038/s41467-022-32824-w)
Supplement: Supplementary file 11 — Source Data [file 41467_2022_32824_MOESM11_ESM.zip › Reconstruction files/VS_R_14.swc]

# SWC format file
# based on specifications at http://www.neuronland.org/NLMorphologyConverter/MorphologyFormats/SWC/Spec.html
# Created on 2022-04-20 using navis (https://github.com/navis-org/navis)
# Meta: {"id": "62592", "name": "VS_R_14", "units": "1 nanometer"}
# PointNo Label X Y Z Radius Parent
# Labels:
# 0 = undefined, 1 = soma, 5 = fork point, 6 = end point
1 1 334148.4 134926.64 514740.0 2915.0 -1
2 0 297955.0 131558.0 417840.0 -1.0 465
3 0 298068.0 131716.0 417780.0 -1.0 2
4 0 298030.0 131689.0 417720.0 -1.0 3
5 0 298064.0 131713.0 417660.0 -1.0 4
6 0 298008.0 131668.0 417600.0 -1.0 5
7 0 298033.0 131721.0 417540.0 -1.0 6
8 0 298015.0 131808.0 417480.0 -1.0 7
9 0 298031.0 131835.0 417420.0 -1.0 8
10 0 297990.0 131798.0 417360.0 -1.0 9
11 0 298048.0 131869.0 417300.0 -1.0 10
12 0 297984.0 131811.0 417240.0 -1.0 11
13 0 298055.0 131944.0 417180.0 -1.0 12
14 0 297966.0 131843.0 417120.0 -1.0 13
15 0 298064.0 131966.0 417060.0 -1.0 14
16 0 298048.0 132065.0 416940.0 -1.0 15
17 0 297946.0 131974.0 416880.0 -1.0 16
18 0 298111.0 132131.0 416820.0 -1.0 17
19 0 297979.0 132103.0 416760.0 -1.0 18
20 0 297917.0 132063.0 416700.0 -1.0 19
21 0 297939.0 132092.0 416640.0 -1.0 20
22 0 297868.0 132072.0 416580.0 -1.0 21
23 0 297909.0 132151.0 416520.0 -1.0 22
24 0 297899.0 132223.0 416460.0 -1.0 23
25 0 297919.0 132256.0 416400.0 -1.0 24
26 0 297938.0 132317.0 416340.0 -1.0 25
27 0 297989.0 132327.0 416280.0 -1.0 26
28 0 297935.0 132364.0 416220.0 -1.0 27
29 0 297967.0 132401.0 416160.0 -1.0 28
30 0 297927.0 132433.0 416100.0 -1.0 29
31 0 297884.0 132479.0 416040.0 -1.0 30
32 0 297840.0 132506.0 415980.0 -1.0 31
33 0 297824.0 132527.0 415920.0 -1.0 32
34 0 297845.0 132560.0 415860.0 -1.0 33
35 0 297814.0 132560.0 415800.0 -1.0 34
36 0 297813.0 132566.0 415740.0 -1.0 35
37 0 297825.0 132609.0 415680.0 -1.0 36
38 0 297788.0 132724.0 415620.0 -1.0 37
39 0 297829.0 132794.0 415560.0 -1.0 38
40 0 297742.0 132739.0 415500.0 -1.0 39
41 0 297751.0 132858.0 415440.0 -1.0 40
42 0 297678.0 132828.0 415380.0 -1.0 41
43 0 297709.0 132863.0 415320.0 -1.0 42
44 0 297678.0 132867.0 415260.0 -1.0 43
45 0 297656.0 132837.0 415200.0 -1.0 44
46 0 297692.0 132886.0 415140.0 -1.0 45
47 0 297653.0 132905.0 415080.0 -1.0 46
48 0 297679.0 132958.0 415020.0 -1.0 47
49 0 297622.0 132936.0 414960.0 -1.0 48
50 0 297665.0 133028.0 414900.0 -1.0 49
51 0 297602.0 133061.0 414840.0 -1.0 50
52 0 297599.0 133063.0 414780.0 -1.0 51
53 0 297641.0 133061.0 414720.0 -1.0 52
54 0 297596.0 133094.0 414660.0 -1.0 53
55 0 297615.0 133127.0 414600.0 -1.0 54
56 0 297622.0 133143.0 414540.0 -1.0 55
57 0 297582.0 133189.0 414480.0 -1.0 56
58 0 297613.0 133242.0 414420.0 -1.0 57
59 0 297617.0 133259.0 414360.0 -1.0 58
60 0 297668.0 133329.0 414300.0 -1.0 59
61 0 297581.0 133298.0 414240.0 -1.0 60
62 0 297624.0 133412.0 414180.0 -1.0 61
63 0 297566.0 133356.0 414120.0 -1.0 62
64 0 297618.0 133417.0 414060.0 -1.0 63
65 0 297592.0 133401.0 414000.0 -1.0 64
66 0 297597.0 133434.0 413940.0 -1.0 65
67 0 297579.0 133507.0 413880.0 -1.0 66
68 0 297511.0 133513.0 413820.0 -1.0 67
69 0 297457.0 133610.0 413760.0 -1.0 68
70 0 297442.0 133649.0 413700.0 -1.0 69
71 0 297481.0 133648.0 413640.0 -1.0 70
72 0 297506.0 133696.0 413580.0 -1.0 71
73 0 297441.0 133714.0 413520.0 -1.0 72
74 0 297430.0 133772.0 413460.0 -1.0 73
75 0 297390.0 133826.0 413400.0 -1.0 74
76 0 297354.0 133765.0 413340.0 -1.0 75
77 0 297334.0 133810.0 413280.0 -1.0 76
78 0 297355.0 133922.0 413220.0 -1.0 77
79 0 297381.0 133914.0 413160.0 -1.0 78
80 0 297334.0 133907.0 413100.0 -1.0 79
81 0 297303.0 134055.0 413040.0 -1.0 80
82 0 297271.0 134061.0 412980.0 -1.0 81
83 0 297201.0 133968.0 412920.0 -1.0 82
84 0 297181.0 133992.0 412860.0 -1.0 83
85 0 297099.0 134063.0 412800.0 -1.0 84
86 0 297057.0 134142.0 412740.0 -1.0 85
87 0 296945.0 134142.0 412680.0 -1.0 86
88 0 296993.0 134185.0 412620.0 -1.0 87
89 0 296941.0 134165.0 412560.0 -1.0 88
90 0 296904.0 134171.0 412500.0 -1.0 89
91 0 296856.0 134171.0 412440.0 -1.0 90
92 0 296875.0 134191.0 412380.0 -1.0 91
93 0 296820.0 134200.0 412320.0 -1.0 92
94 0 296843.0 134235.0 412260.0 -1.0 93
95 0 296815.0 134251.0 412200.0 -1.0 94
96 0 296727.0 134216.0 412140.0 -1.0 95
97 0 296686.0 134222.0 412080.0 -1.0 96
98 0 296661.0 134211.0 412020.0 -1.0 97
99 0 296654.0 134261.0 411960.0 -1.0 98
100 0 296531.0 134250.0 411900.0 -1.0 99
101 0 296598.0 134336.0 411840.0 -1.0 100
102 0 296516.0 134220.0 411780.0 -1.0 101
103 0 296542.0 134279.0 411720.0 -1.0 102
104 0 296401.0 134203.0 411660.0 -1.0 103
105 0 296467.0 134275.0 411600.0 -1.0 104
106 0 296471.0 134337.0 411540.0 -1.0 105
107 0 296367.0 134279.0 411480.0 -1.0 106
108 0 296379.0 134321.0 411420.0 -1.0 107
109 0 296380.0 134263.0 411360.0 -1.0 108
110 0 296298.0 134282.0 411300.0 -1.0 109
111 0 296257.0 134313.0 411240.0 -1.0 110
112 0 296269.0 134314.0 411180.0 -1.0 111
113 0 296222.0 134324.0 411120.0 -1.0 112
114 0 296484.0 134418.0 411060.0 -1.0 113
115 0 296235.0 134427.0 411000.0 -1.0 114
116 0 296104.0 134352.0 410940.0 -1.0 115
117 0 296058.0 134325.0 410880.0 -1.0 116
118 0 296173.0 134364.0 410820.0 -1.0 117
119 0 296092.0 134351.0 410760.0 -1.0 118
120 0 296123.0 134301.0 410700.0 -1.0 119
121 0 296131.0 134310.0 410640.0 -1.0 120
122 0 296158.0 134299.0 410580.0 -1.0 121
123 0 296167.0 134293.0 410520.0 -1.0 122
124 0 296198.0 134335.0 410460.0 -1.0 123
125 0 296118.0 134309.0 410400.0 -1.0 124
126 0 296149.0 134319.0 410340.0 -1.0 125
127 0 296162.0 134312.0 410280.0 -1.0 126
128 0 296161.0 134304.0 410220.0 -1.0 127
129 0 296162.0 134361.0 410160.0 -1.0 128
130 0 296181.0 134354.0 410100.0 -1.0 129
131 0 296107.0 134317.0 410040.0 -1.0 130
132 0 296128.0 134295.0 409980.0 -1.0 131
133 0 296116.0 134344.0 409920.0 -1.0 132
134 0 296140.0 134363.0 409860.0 -1.0 133
135 0 296118.0 134383.0 409800.0 -1.0 134
136 0 296138.0 134373.0 409740.0 -1.0 135
137 0 296093.0 134434.0 409680.0 -1.0 136
138 0 296118.0 134402.0 409620.0 -1.0 137
139 0 296099.0 134473.0 409560.0 -1.0 138
140 0 296018.0 134389.0 409500.0 -1.0 139
141 0 296031.0 134460.0 409440.0 -1.0 140
142 0 295991.0 134476.0 409380.0 -1.0 141
143 0 296003.0 134481.0 409320.0 -1.0 142
144 0 296052.0 134582.0 409260.0 -1.0 143
145 0 296035.0 134569.0 409200.0 -1.0 144
146 0 295996.0 134531.0 409140.0 -1.0 145
147 0 295993.0 134572.0 409080.0 -1.0 146
148 0 296045.0 134630.0 409020.0 -1.0 147
149 0 296004.0 134573.0 408960.0 -1.0 148
150 0 296066.0 134680.0 408900.0 -1.0 149
151 0 296005.0 134643.0 408840.0 -1.0 150
152 0 296089.0 134749.0 408780.0 -1.0 151
153 0 295985.0 134644.0 408720.0 -1.0 152
154 0 296052.0 134681.0 408660.0 -1.0 153
155 0 296045.0 134752.0 408600.0 -1.0 154
156 0 296006.0 134729.0 408540.0 -1.0 155
157 0 295962.0 134736.0 408480.0 -1.0 156
158 0 295977.0 134850.0 408420.0 -1.0 157
159 0 296066.0 134796.0 408360.0 -1.0 158
160 0 296048.0 134951.0 408300.0 -1.0 159
161 0 296025.0 134916.0 408240.0 -1.0 160
162 0 295991.0 134899.0 408180.0 -1.0 161
163 0 295965.0 134945.0 408120.0 -1.0 162
164 0 295956.0 134967.0 408060.0 -1.0 163
165 0 295931.0 134958.0 408000.0 -1.0 164
166 0 295918.0 134953.0 407940.0 -1.0 165
167 0 295986.0 135056.0 407880.0 -1.0 166
168 0 295892.0 134967.0 407820.0 -1.0 167
169 0 295907.0 134966.0 407760.0 -1.0 168
170 0 295884.0 134973.0 407700.0 -1.0 169
171 0 295925.0 135044.0 407640.0 -1.0 170
172 0 295896.0 135063.0 407580.0 -1.0 171
173 0 295886.0 134981.0 407520.0 -1.0 172
174 0 295879.0 134967.0 407460.0 -1.0 173
175 0 295775.0 134927.0 407400.0 -1.0 174
176 0 295738.0 134936.0 407340.0 -1.0 175
177 0 295740.0 134942.0 407280.0 -1.0 176
178 0 295768.0 134983.0 407220.0 -1.0 177
179 0 295773.0 134989.0 407160.0 -1.0 178
180 0 295726.0 134916.0 407100.0 -1.0 179
181 0 295744.0 134984.0 407040.0 -1.0 180
182 0 295810.0 134961.0 406980.0 -1.0 181
183 0 295798.0 135041.0 406920.0 -1.0 182
184 0 295801.0 134938.0 406860.0 -1.0 183
185 0 295814.0 135020.0 406800.0 -1.0 184
186 0 295800.0 134996.0 406740.0 -1.0 185
187 0 295794.0 135001.0 406680.0 -1.0 186
188 0 295855.0 135002.0 406620.0 -1.0 187
189 0 295792.0 135030.0 406560.0 -1.0 188
190 0 295826.0 135010.0 406500.0 -1.0 189
191 0 295732.0 135023.0 406440.0 -1.0 190
192 0 295810.0 135018.0 406380.0 -1.0 191
193 0 295822.0 135101.0 406320.0 -1.0 192
194 0 295758.0 135010.0 406260.0 -1.0 193
195 0 295740.0 135075.0 406200.0 -1.0 194
196 0 295780.0 135083.0 406140.0 -1.0 195
197 0 295756.0 135078.0 406080.0 -1.0 196
198 0 295784.0 135111.0 406020.0 -1.0 197
199 0 295762.0 135090.0 405960.0 -1.0 198
200 0 295734.0 135093.0 405900.0 -1.0 199
201 0 295732.0 135099.0 405840.0 -1.0 200
202 0 295713.0 135111.0 405780.0 -1.0 201
203 0 295799.0 135106.0 405720.0 -1.0 202
204 0 295728.0 135078.0 405660.0 -1.0 203
205 0 295773.0 135113.0 405600.0 -1.0 204
206 0 295702.0 135070.0 405540.0 -1.0 205
207 0 295794.0 135133.0 405480.0 -1.0 206
208 0 295651.0 135111.0 405420.0 -1.0 207
209 0 295832.0 135137.0 405360.0 -1.0 208
210 0 295702.0 135054.0 405300.0 -1.0 209
211 0 295740.0 135136.0 405240.0 -1.0 210
212 0 295741.0 135150.0 405180.0 -1.0 211
213 0 295687.0 135115.0 405120.0 -1.0 212
214 0 295711.0 135152.0 405060.0 -1.0 213
215 0 295628.0 135090.0 405000.0 -1.0 214
216 0 295695.0 135092.0 404940.0 -1.0 215
217 0 295591.0 135057.0 404880.0 -1.0 216
218 0 295704.0 135105.0 404820.0 -1.0 217
219 0 295570.0 135031.0 404760.0 -1.0 218
220 0 295628.0 135055.0 404700.0 -1.0 219
221 0 295575.0 135124.0 404640.0 -1.0 220
222 0 295642.0 135082.0 404580.0 -1.0 221
223 0 295618.0 135046.0 404520.0 -1.0 222
224 0 295622.0 135092.0 404460.0 -1.0 223
225 0 295597.0 135116.0 404400.0 -1.0 224
226 0 295564.0 135025.0 404340.0 -1.0 225
227 0 295575.0 135093.0 404280.0 -1.0 226
228 0 295586.0 135115.0 404220.0 -1.0 227
229 0 295648.0 135190.0 404160.0 -1.0 228
230 0 295639.0 135198.0 404100.0 -1.0 229
231 0 295639.0 135215.0 404040.0 -1.0 230
232 0 295663.0 135200.0 403980.0 -1.0 231
233 0 295630.0 135253.0 403920.0 -1.0 232
234 0 295669.0 135260.0 403860.0 -1.0 233
235 0 295719.0 135275.0 403800.0 -1.0 234
236 0 295722.0 135299.0 403740.0 -1.0 235
237 0 295688.0 135315.0 403680.0 -1.0 236
238 0 295694.0 135323.0 403620.0 -1.0 237
239 0 295694.0 135359.0 403560.0 -1.0 238
240 0 295706.0 135330.0 403500.0 -1.0 239
241 0 295729.0 135370.0 403440.0 -1.0 240
242 0 295645.0 135278.0 403380.0 -1.0 241
243 0 295754.0 135347.0 403320.0 -1.0 242
244 0 295753.0 135385.0 403260.0 -1.0 243
245 0 295746.0 135296.0 403200.0 -1.0 244
246 0 295696.0 135266.0 403140.0 -1.0 245
247 0 295735.0 135286.0 403080.0 -1.0 246
248 0 295698.0 135311.0 403020.0 -1.0 247
249 0 295742.0 135370.0 402960.0 -1.0 248
250 0 295725.0 135407.0 402900.0 -1.0 249
251 0 295713.0 135387.0 402840.0 -1.0 250
252 0 295767.0 135433.0 402780.0 -1.0 251
253 0 295715.0 135434.0 402720.0 -1.0 252
254 0 295757.0 135511.0 402660.0 -1.0 253
255 0 295741.0 135453.0 402600.0 -1.0 254
256 0 295770.0 135518.0 402540.0 -1.0 255
257 0 295679.0 135512.0 402480.0 -1.0 256
258 0 295715.0 135493.0 402420.0 -1.0 257
259 0 295692.0 135519.0 402300.0 -1.0 258
260 0 295679.0 135509.0 402240.0 -1.0 259
261 0 295634.0 135503.0 402180.0 -1.0 260
262 0 295650.0 135518.0 402120.0 -1.0 261
263 0 295649.0 135509.0 402060.0 -1.0 262
264 0 295647.0 135517.0 402000.0 -1.0 263
265 0 295650.0 135545.0 401940.0 -1.0 264
266 0 295584.0 135591.0 401880.0 -1.0 265
267 0 295639.0 135606.0 401820.0 -1.0 266
268 0 295634.0 135654.0 401760.0 -1.0 267
269 0 295669.0 135608.0 401700.0 -1.0 268
270 0 295700.0 135684.0 401640.0 -1.0 269
271 0 295699.0 135663.0 401580.0 -1.0 270
272 0 295671.0 135644.0 401520.0 -1.0 271
273 0 295702.0 135706.0 401460.0 -1.0 272
274 0 295664.0 135730.0 401400.0 -1.0 273
275 0 295686.0 135705.0 401340.0 -1.0 274
276 0 295776.0 135662.0 401280.0 -1.0 275
277 0 295704.0 135772.0 401220.0 -1.0 276
278 0 295633.0 135724.0 401160.0 -1.0 277
279 0 295658.0 135758.0 401100.0 -1.0 278
280 0 295624.0 135730.0 401040.0 -1.0 279
281 0 295750.0 135793.0 400980.0 -1.0 280
282 0 295727.0 135766.0 400920.0 -1.0 281
283 0 295771.0 135803.0 400860.0 -1.0 282
284 0 295684.0 135907.0 400800.0 -1.0 283
285 0 295772.0 135905.0 400740.0 -1.0 284
286 0 295622.0 135785.0 400680.0 -1.0 285
287 0 295773.0 135850.0 400620.0 -1.0 286
288 0 295685.0 135877.0 400560.0 -1.0 287
289 0 295756.0 135841.0 400500.0 -1.0 288
290 0 295671.0 135826.0 400440.0 -1.0 289
291 0 295582.0 135815.0 400380.0 -1.0 290
292 0 295641.0 135800.0 400320.0 -1.0 291
293 0 295530.0 135776.0 400260.0 -1.0 292
294 0 295533.0 135791.0 400200.0 -1.0 293
295 0 295601.0 135877.0 400140.0 -1.0 294
296 0 295609.0 135877.0 400080.0 -1.0 295
297 0 295521.0 135899.0 400020.0 -1.0 296
298 0 295623.0 135956.0 399960.0 -1.0 297
299 0 295529.0 135949.0 399900.0 -1.0 298
300 0 295544.0 135939.0 399840.0 -1.0 299
301 0 295480.0 135953.0 399780.0 -1.0 300
302 0 295466.0 135918.0 399720.0 -1.0 301
303 0 295429.0 135984.0 399660.0 -1.0 302
304 0 295344.0 135850.0 399600.0 -1.0 303
305 0 295387.0 135972.0 399540.0 -1.0 304
306 0 295351.0 135934.0 399480.0 -1.0 305
307 0 295386.0 135959.0 399420.0 -1.0 306
308 0 295356.0 135951.0 399360.0 -1.0 307
309 0 295370.0 135981.0 399300.0 -1.0 308
310 0 295392.0 136024.0 399240.0 -1.0 309
311 0 295393.0 136020.0 399180.0 -1.0 310
312 0 295362.0 136030.0 399120.0 -1.0 311
313 0 295600.0 135926.0 399060.0 -1.0 312
314 0 295313.0 136048.0 399000.0 -1.0 313
315 0 295235.0 136057.0 398940.0 -1.0 314
316 0 295288.0 136117.0 398880.0 -1.0 315
317 0 295255.0 136099.0 398820.0 -1.0 316
318 0 295300.0 136132.0 398760.0 -1.0 317
319 0 295205.0 136057.0 398700.0 -1.0 318
320 0 295256.0 136130.0 398640.0 -1.0 319
321 0 295235.0 136080.0 398580.0 -1.0 320
322 0 295188.0 136105.0 398520.0 -1.0 321
323 0 295130.0 136084.0 398460.0 -1.0 322
324 0 295159.0 136117.0 398400.0 -1.0 323
325 0 295134.0 136132.0 398340.0 -1.0 324
326 0 295153.0 136123.0 398280.0 -1.0 325
327 0 295057.0 136084.0 398220.0 -1.0 326
328 0 295087.0 136145.0 398160.0 -1.0 327
329 0 295013.0 136094.0 398100.0 -1.0 328
330 0 295066.0 136164.0 398040.0 -1.0 329
331 0 295049.0 136174.0 397980.0 -1.0 330
332 0 295022.0 136102.0 397920.0 -1.0 331
333 0 294984.0 136173.0 397860.0 -1.0 332
334 0 294965.0 136095.0 397800.0 -1.0 333
335 0 294975.0 136112.0 397740.0 -1.0 334
336 0 294956.0 136084.0 397680.0 -1.0 335
337 0 294976.0 136094.0 397620.0 -1.0 336
338 0 294975.0 136095.0 397560.0 -1.0 337
339 0 294958.0 136108.0 397500.0 -1.0 338
340 0 294920.0 136110.0 397440.0 -1.0 339
341 0 294910.0 136091.0 397380.0 -1.0 340
342 0 294967.0 136138.0 397320.0 -1.0 341
343 0 294930.0 136161.0 397260.0 -1.0 342
344 0 294925.0 136194.0 397200.0 -1.0 343
345 0 294940.0 136139.0 397140.0 -1.0 344
346 0 294943.0 136215.0 397080.0 -1.0 345
347 0 294894.0 136194.0 397020.0 -1.0 346
348 0 294865.0 136174.0 396960.0 -1.0 347
349 0 294822.0 136204.0 396900.0 -1.0 348
350 0 294792.0 136201.0 396840.0 -1.0 349
351 0 294777.0 136198.0 396720.0 -1.0 350
352 0 294780.0 136256.0 396660.0 -1.0 351
353 0 294755.0 136229.0 396600.0 -1.0 352
354 0 294793.0 136211.0 396540.0 -1.0 353
355 0 294784.0 136201.0 396480.0 -1.0 354
356 0 294777.0 136195.0 396420.0 -1.0 355
357 0 294791.0 136185.0 396360.0 -1.0 356
358 0 294789.0 136154.0 396300.0 -1.0 357
359 0 294707.0 136161.0 396240.0 -1.0 358
360 0 294704.0 136177.0 396180.0 -1.0 359
361 0 294704.0 136184.0 396120.0 -1.0 360
362 0 294690.0 136104.0 396060.0 -1.0 361
363 0 294682.0 136194.0 396000.0 -1.0 362
364 0 294676.0 136142.0 395940.0 -1.0 363
365 0 294678.0 136183.0 395880.0 -1.0 364
366 0 294639.0 136137.0 395820.0 -1.0 365
367 0 294647.0 136109.0 395760.0 -1.0 366
368 0 294661.0 136087.0 395700.0 -1.0 367
369 0 294650.0 136135.0 395640.0 -1.0 368
370 0 294671.0 136139.0 395580.0 -1.0 369
371 0 294621.0 136093.0 395520.0 -1.0 370
372 0 294623.0 136089.0 395460.0 -1.0 371
373 0 294604.0 136116.0 395400.0 -1.0 372
374 0 294565.0 136038.0 395340.0 -1.0 373
375 0 294581.0 136060.0 395220.0 -1.0 374
376 0 294510.0 136025.0 395160.0 -1.0 375
377 0 294528.0 136045.0 395100.0 -1.0 376
378 0 294511.0 136054.0 395040.0 -1.0 377
379 0 294515.0 136024.0 394980.0 -1.0 378
380 0 294525.0 136046.0 394920.0 -1.0 379
381 0 294509.0 136007.0 394860.0 -1.0 380
382 0 294526.0 136033.0 394800.0 -1.0 381
383 0 294268.0 135625.0 394740.0 -1.0 382
384 0 294563.0 136030.0 394680.0 -1.0 383
385 0 294499.0 135899.0 394560.0 -1.0 384
386 0 294489.0 135864.0 394500.0 -1.0 385
387 0 294455.0 135806.0 394440.0 -1.0 386
388 0 294518.0 135809.0 394380.0 -1.0 387
389 0 294463.0 135724.0 394320.0 -1.0 388
390 0 294507.0 135769.0 394260.0 -1.0 389
391 0 294410.0 135685.0 394200.0 -1.0 390
392 0 294483.0 135704.0 394140.0 -1.0 391
393 0 294381.0 135628.0 394080.0 -1.0 392
394 0 294409.0 135683.0 394020.0 -1.0 393
395 0 294316.0 135603.0 393960.0 -1.0 394
396 0 294378.0 135619.0 393900.0 -1.0 395
397 0 294276.0 135534.0 393840.0 -1.0 396
398 0 294352.0 135540.0 393780.0 -1.0 397
399 0 294333.0 135544.0 393660.0 -1.0 398
400 0 294348.0 135479.0 393600.0 -1.0 399
401 0 294339.0 135477.0 393540.0 -1.0 400
402 0 294376.0 135482.0 393480.0 -1.0 401
403 0 294299.0 135468.0 393420.0 -1.0 402
404 0 294326.0 135455.0 393360.0 -1.0 403
405 0 294282.0 135443.0 393300.0 -1.0 404
406 0 294309.0 135394.0 393240.0 -1.0 405
407 0 294310.0 135413.0 393180.0 -1.0 406
408 0 294341.0 135457.0 393120.0 -1.0 407
409 0 294296.0 135424.0 393060.0 -1.0 408
410 0 294358.0 135403.0 393000.0 -1.0 409
411 0 294339.0 135353.0 392940.0 -1.0 410
412 0 294359.0 135349.0 392880.0 -1.0 411
413 0 294162.0 135279.0 392820.0 -1.0 412
414 0 294248.0 135230.0 392760.0 -1.0 413
415 0 294283.0 135332.0 392700.0 -1.0 414
416 0 294282.0 135289.0 392640.0 -1.0 415
417 0 294263.0 135331.0 392580.0 -1.0 416
418 0 294366.0 135447.0 392520.0 -1.0 417
419 0 294228.0 135322.0 392460.0 -1.0 418
420 0 294346.0 135399.0 392400.0 -1.0 419
421 0 294294.0 135409.0 392340.0 -1.0 420
422 0 294306.0 135414.0 392280.0 -1.0 421
423 0 294334.0 135405.0 392220.0 -1.0 422
424 0 294359.0 135486.0 392160.0 -1.0 423
425 0 294256.0 135427.0 392100.0 -1.0 424
426 0 294277.0 135322.0 392040.0 -1.0 425
427 0 294248.0 135367.0 391980.0 -1.0 426
428 0 294197.0 135282.0 391920.0 -1.0 427
429 0 294195.0 135277.0 391860.0 -1.0 428
430 0 294217.0 135263.0 391800.0 -1.0 429
431 0 294176.0 135187.0 391740.0 -1.0 430
432 0 294270.0 135195.0 391680.0 -1.0 431
433 0 294131.0 135089.0 391620.0 -1.0 432
434 0 294061.0 134944.0 391560.0 -1.0 433
435 0 294017.0 135018.0 391500.0 -1.0 434
436 0 294147.0 135007.0 391440.0 -1.0 435
437 0 294033.0 134985.0 391380.0 -1.0 436
438 0 294132.0 134949.0 391320.0 -1.0 437
439 0 294092.0 134951.0 391260.0 -1.0 438
440 0 294100.0 134943.0 391200.0 -1.0 439
441 0 294090.0 134910.0 391140.0 -1.0 440
442 0 294097.0 134897.0 391080.0 -1.0 441
443 0 294129.0 134882.0 391020.0 -1.0 442
444 0 294153.0 134883.0 390960.0 -1.0 443
445 0 294061.0 134878.0 390900.0 -1.0 444
446 0 294110.0 134823.0 390840.0 -1.0 445
447 0 294137.0 134850.0 390780.0 -1.0 446
448 0 294072.0 134777.0 390720.0 -1.0 447
449 0 294198.0 134859.0 390660.0 -1.0 448
450 0 294046.0 134748.0 390600.0 -1.0 449
451 0 294041.0 134746.0 390540.0 -1.0 450
452 0 294019.0 134687.0 390480.0 -1.0 451
453 0 294012.0 134657.0 390420.0 -1.0 452
454 0 294001.0 134670.0 390360.0 -1.0 453
455 0 293997.0 134622.0 390300.0 -1.0 454
456 0 293948.0 134592.0 390240.0 -1.0 455
457 0 293916.0 134546.0 390180.0 -1.0 456
458 0 293931.0 134559.0 390120.0 -1.0 457
459 0 293923.0 134537.0 390060.0 -1.0 458
460 0 293829.0 134483.0 390000.0 -1.0 459
461 0 293911.0 134436.0 389940.0 -1.0 460
462 0 293914.0 134362.0 389880.0 -1.0 461
463 0 293904.0 134371.0 389820.0 -1.0 462
464 0 293940.5 134353.83 389760.0 -1.0 463
465 0 298091.0 131729.0 417900.0 -1.0 466
466 0 298007.0 131543.0 417960.0 -1.0 467
467 0 298088.0 131677.0 418020.0 -1.0 468
468 0 297985.0 131601.0 418080.0 -1.0 469
469 0 298031.0 131612.0 418140.0 -1.0 470
470 0 298055.0 131589.0 418200.0 -1.0 471
471 0 298122.0 131546.0 418260.0 -1.0 472
472 0 298099.0 131570.0 418320.0 -1.0 473
473 0 298119.0 131488.0 418380.0 -1.0 474
474 0 298125.0 131388.0 418440.0 -1.0 475
475 0 298130.0 131395.0 418500.0 -1.0 476
476 0 298023.0 131190.0 418740.0 -1.0 477
477 0 298163.0 131369.0 418800.0 -1.0 478
478 0 298065.0 131210.0 418860.0 -1.0 479
479 0 298149.0 131230.0 418920.0 -1.0 480
480 0 298216.0 131224.0 418980.0 -1.0 481
481 0 298206.0 131268.0 419040.0 -1.0 482
482 0 298229.0 131217.0 419100.0 -1.0 483
483 0 298284.0 131237.0 419160.0 -1.0 484
484 0 298194.0 131273.0 419220.0 -1.0 485
485 0 298226.0 131287.0 419280.0 -1.0 486
486 0 298254.0 131279.0 419340.0 -1.0 487
487 0 298210.0 131211.0 419400.0 -1.0 488
488 0 298212.0 131192.0 419460.0 -1.0 489
489 0 298222.0 131252.0 419520.0 -1.0 490
490 0 298287.0 131285.0 419580.0 -1.0 491
491 0 298283.0 131287.0 419640.0 -1.0 492
492 0 298283.0 131268.0 419700.0 -1.0 493
493 0 298298.0 131282.0 419760.0 -1.0 494
494 0 298340.0 131284.0 419820.0 -1.0 495
495 0 298390.0 131294.0 419880.0 -1.0 496
496 0 298406.0 131220.0 419940.0 -1.0 497
497 0 298416.0 131245.0 420000.0 -1.0 498
498 0 298370.0 131164.0 420060.0 -1.0 499
499 0 298205.0 131130.0 420120.0 -1.0 500
500 0 298273.0 131112.0 420180.0 -1.0 501
501 0 298323.0 131151.0 420240.0 -1.0 502
502 0 298356.0 131175.0 420300.0 -1.0 503
503 0 298279.0 131049.0 420360.0 -1.0 504
504 0 298347.0 131025.0 420420.0 -1.0 505
505 0 298213.0 130953.0 420480.0 -1.0 506
506 0 298192.0 130876.0 420540.0 -1.0 507
507 0 298199.0 130881.0 420600.0 -1.0 508
508 0 298111.0 130832.0 420660.0 -1.0 509
509 0 298129.0 130847.0 420720.0 -1.0 510
510 0 298187.0 130915.0 420780.0 -1.0 511
511 0 298166.0 130840.0 420840.0 -1.0 512
512 0 298137.0 130819.0 420900.0 -1.0 513
513 0 298090.0 130792.0 420960.0 -1.0 514
514 0 298095.0 130763.0 421020.0 -1.0 515
515 0 298135.0 130832.0 421080.0 -1.0 516
516 0 298066.0 130778.0 421140.0 -1.0 517
517 0 298003.0 130730.0 421200.0 -1.0 518
518 0 298014.0 130750.0 421260.0 -1.0 519
519 0 297931.0 130750.0 421320.0 -1.0 520
520 0 297867.0 130688.0 421380.0 -1.0 521
521 0 297883.0 130678.0 421440.0 -1.0 522
522 0 297870.0 130728.0 421500.0 -1.0 523
523 0 297868.0 130691.0 421560.0 -1.0 524
524 0 297804.0 130713.0 421620.0 -1.0 525
525 0 297770.0 130684.0 421680.0 -1.0 526
526 0 297760.0 130689.0 421740.0 -1.0 527
527 0 297714.0 130712.0 421800.0 -1.0 528
528 0 297712.0 130719.0 421860.0 -1.0 529
529 0 297698.0 130721.0 421920.0 -1.0 530
530 0 297656.0 130721.0 421980.0 -1.0 531
531 0 297700.0 130729.0 422040.0 -1.0 532
532 0 297650.0 130719.0 422100.0 -1.0 533
533 0 297658.0 130707.0 422160.0 -1.0 534
534 0 297577.0 130767.0 422220.0 -1.0 535
535 0 297582.0 130785.0 422280.0 -1.0 536
536 0 297614.0 130792.0 422340.0 -1.0 537
537 0 297591.0 130836.0 422400.0 -1.0 538
538 0 297578.0 130868.0 422460.0 -1.0 539
539 0 297516.0 130866.0 422520.0 -1.0 540
540 0 297571.0 130914.0 422580.0 -1.0 541
541 0 297540.0 130929.0 422640.0 -1.0 542
542 0 297592.0 130944.0 422700.0 -1.0 543
543 0 297601.0 130978.0 422760.0 -1.0 544
544 0 297570.0 130980.0 422820.0 -1.0 545
545 0 297550.0 130965.0 422880.0 -1.0 546
546 0 297605.0 131031.0 422940.0 -1.0 547
547 0 297487.0 131029.0 423000.0 -1.0 548
548 0 297535.0 131044.0 423060.0 -1.0 549
549 0 297476.0 131051.0 423120.0 -1.0 550
550 0 297501.0 131122.0 423180.0 -1.0 551
551 0 297480.0 131130.0 423240.0 -1.0 552
552 0 297495.0 131145.0 423300.0 -1.0 553
553 0 297457.0 131147.0 423360.0 -1.0 554
554 0 297398.0 131184.0 423420.0 -1.0 555
555 0 297424.0 131224.0 423480.0 -1.0 556
556 0 297449.0 131207.0 423540.0 -1.0 557
557 0 297466.0 131260.0 423600.0 -1.0 558
558 0 297470.0 131264.0 423660.0 -1.0 559
559 0 297494.0 131296.0 423720.0 -1.0 560
560 0 297473.0 131326.0 423780.0 -1.0 561
561 0 297511.0 131321.0 423840.0 -1.0 562
562 0 297480.0 131382.0 423900.0 -1.0 563
563 0 297489.0 131407.0 423960.0 -1.0 564
564 0 297489.0 131391.0 424020.0 -1.0 565
565 0 297524.0 131414.0 424080.0 -1.0 566
566 0 297512.0 131454.0 424140.0 -1.0 567
567 0 297540.0 131472.0 424200.0 -1.0 568
568 0 297610.0 131517.0 424260.0 -1.0 569
569 0 297605.0 131557.0 424320.0 -1.0 570
570 0 297597.0 131581.0 424380.0 -1.0 571
571 0 297689.0 131655.0 424440.0 -1.0 572
572 0 297733.0 131643.0 424500.0 -1.0 573
573 0 297759.0 131688.0 424560.0 -1.0 574
574 0 297803.0 131716.0 424620.0 -1.0 575
575 0 297809.0 131751.0 424680.0 -1.0 576
576 0 297804.0 131766.0 424740.0 -1.0 577
577 0 297869.0 131820.0 424800.0 -1.0 578
578 0 297896.0 131933.0 424860.0 -1.0 579
579 0 297918.0 132008.0 424920.0 -1.0 580
580 0 298022.0 132112.0 424980.0 -1.0 581
581 0 298084.0 132195.0 425040.0 -1.0 582
582 0 298194.0 132306.0 425100.0 -1.0 583
583 0 298169.0 132328.0 425160.0 -1.0 584
584 0 298247.0 132365.0 425220.0 -1.0 585
585 0 298273.0 132418.0 425280.0 -1.0 586
586 0 298342.0 132495.0 425340.0 -1.0 587
587 0 298467.0 132578.0 425400.0 -1.0 588
588 0 298482.0 132608.0 425460.0 -1.0 589
589 0 298533.0 132627.0 425520.0 -1.0 590
590 0 298601.0 132697.0 425580.0 -1.0 591
591 0 298679.0 132811.0 425640.0 -1.0 592
592 0 298790.0 132971.0 425700.0 -1.0 593
593 0 298853.0 132996.0 425760.0 -1.0 594
594 0 298917.0 133115.0 425820.0 -1.0 595
595 0 298875.0 133099.0 425880.0 -1.0 596
596 0 298939.0 133127.0 425940.0 -1.0 597
597 0 298969.0 133171.0 426000.0 -1.0 598
598 0 298976.0 133201.0 426060.0 -1.0 599
599 0 298976.0 133147.0 426120.0 -1.0 600
600 0 299091.0 133287.0 426180.0 -1.0 601
601 0 298988.0 133264.0 426240.0 -1.0 602
602 0 299060.0 133277.0 426300.0 -1.0 603
603 0 299098.0 133387.0 426360.0 -1.0 604
604 0 299157.0 133389.0 426420.0 -1.0 605
605 0 299135.0 133434.0 426480.0 -1.0 606
606 0 299192.0 133472.0 426540.0 -1.0 607
607 0 299190.0 133461.0 426600.0 -1.0 608
608 0 299246.0 133493.0 426660.0 -1.0 609
609 0 299280.0 133573.0 426720.0 -1.0 610
610 0 299319.0 133586.0 426780.0 -1.0 611
611 0 299339.0 133617.0 426840.0 -1.0 612
612 0 299399.0 133691.0 426900.0 -1.0 613
613 0 299497.0 133785.0 426960.0 -1.0 614
614 0 299540.0 133797.0 427020.0 -1.0 615
615 0 299571.0 133848.0 427080.0 -1.0 616
616 0 299615.0 133855.0 427140.0 -1.0 617
617 0 299649.0 133884.0 427200.0 -1.0 618
618 0 299739.0 133986.0 427260.0 -1.0 619
619 0 299873.0 134007.0 427320.0 -1.0 620
620 0 299897.0 134020.0 427380.0 -1.0 621
621 0 299934.0 134017.0 427440.0 -1.0 622
622 0 300034.0 134039.0 427500.0 -1.0 623
623 0 300040.0 134066.0 427560.0 -1.0 624
624 0 300047.0 134086.0 427620.0 -1.0 625
625 0 300093.0 134086.0 427680.0 -1.0 626
626 0 300170.0 134211.0 427740.0 -1.0 627
627 0 300205.0 134196.0 427800.0 -1.0 628
628 0 300218.0 134224.0 427860.0 -1.0 629
629 0 300220.0 134159.0 427920.0 -1.0 630
630 0 300258.0 134172.0 427980.0 -1.0 631
631 0 300397.0 134265.0 428040.0 -1.0 632
632 0 300341.0 134187.0 428100.0 -1.0 633
633 0 300446.0 134238.0 428160.0 -1.0 634
634 0 300410.0 134269.0 428220.0 -1.0 635
635 0 300463.0 134297.0 428280.0 -1.0 636
636 0 300415.0 134288.0 428340.0 -1.0 637
637 0 300473.0 134331.0 428400.0 -1.0 638
638 0 300517.0 134347.0 428460.0 -1.0 639
639 0 300547.0 134381.0 428520.0 -1.0 640
640 0 300575.0 134411.0 428580.0 -1.0 641
641 0 300594.0 134406.0 428640.0 -1.0 642
642 0 300610.0 134428.0 428700.0 -1.0 643
643 0 300662.0 134420.0 428760.0 -1.0 644
644 0 300733.0 134504.0 428820.0 -1.0 645
645 0 300738.0 134468.0 428880.0 -1.0 646
646 0 300768.0 134511.0 428940.0 -1.0 647
647 0 300826.0 134497.0 429000.0 -1.0 648
648 0 300845.0 134546.0 429060.0 -1.0 649
649 0 300809.0 134446.0 429120.0 -1.0 650
650 0 300927.0 134548.0 429180.0 -1.0 651
651 0 300894.0 134499.0 429240.0 -1.0 652
652 0 300919.0 134557.0 429300.0 -1.0 653
653 0 300913.0 134572.0 429360.0 -1.0 654
654 0 300985.0 134591.0 429420.0 -1.0 655
655 0 300949.0 134601.0 429480.0 -1.0 656
656 0 300936.0 134549.0 429540.0 -1.0 657
657 0 301024.0 134636.0 429600.0 -1.0 658
658 0 300988.0 134584.0 429660.0 -1.0 659
659 0 300975.0 134588.0 429720.0 -1.0 660
660 0 301040.0 134638.0 429780.0 -1.0 661
661 0 301025.0 134636.0 429840.0 -1.0 662
662 0 301038.0 134655.0 429900.0 -1.0 663
663 0 301100.0 134661.0 429960.0 -1.0 664
664 0 301086.0 134641.0 430020.0 -1.0 665
665 0 301175.0 134771.0 430080.0 -1.0 666
666 0 301179.0 134782.0 430140.0 -1.0 667
667 0 301263.0 134751.0 430200.0 -1.0 668
668 0 301356.0 134781.0 430260.0 -1.0 669
669 0 301398.0 134802.0 430320.0 -1.0 670
670 0 301364.0 134751.0 430380.0 -1.0 671
671 0 301457.0 134803.0 430440.0 -1.0 672
672 0 301460.0 134776.0 430500.0 -1.0 673
673 0 301464.0 134810.0 430560.0 -1.0 674
674 0 301541.0 134830.0 430620.0 -1.0 675
675 0 301551.0 134809.0 430680.0 -1.0 676
676 0 301676.0 134862.0 430740.0 -1.0 677
677 0 301668.0 134845.0 430800.0 -1.0 678
678 0 301683.0 134846.0 430860.0 -1.0 679
679 0 301683.0 134835.0 430920.0 -1.0 680
680 0 301751.0 134868.0 430980.0 -1.0 681
681 0 301821.0 134908.0 431040.0 -1.0 682
682 0 301831.0 134929.0 431100.0 -1.0 683
683 0 301833.0 134903.0 431160.0 -1.0 684
684 0 301831.0 134901.0 431220.0 -1.0 685
685 0 301842.0 134873.0 431280.0 -1.0 686
686 0 301791.0 134869.0 431340.0 -1.0 687
687 0 301862.0 134912.0 431400.0 -1.0 688
688 0 301871.0 134945.0 431460.0 -1.0 689
689 0 301971.0 134969.0 431520.0 -1.0 690
690 0 302007.0 134979.0 431580.0 -1.0 691
691 0 301916.0 134916.0 431640.0 -1.0 692
692 0 302054.0 134967.0 431700.0 -1.0 693
693 0 301972.0 135000.0 431760.0 -1.0 694
694 0 301906.0 134907.0 431820.0 -1.0 695
695 0 301969.0 135010.0 431940.0 -1.0 696
696 0 301922.0 134954.0 432000.0 -1.0 697
697 0 302015.0 135046.0 432060.0 -1.0 698
698 0 301953.0 134945.0 432120.0 -1.0 699
699 0 301999.0 135020.0 432180.0 -1.0 700
700 0 302041.0 135015.0 432240.0 -1.0 701
701 0 302105.0 134919.0 432300.0 -1.0 702
702 0 302162.0 134995.0 432360.0 -1.0 703
703 0 302176.0 134865.0 432420.0 -1.0 704
704 0 302272.0 134855.0 432480.0 -1.0 705
705 0 302207.0 134851.0 432540.0 -1.0 706
706 0 302235.0 134864.0 432600.0 -1.0 707
707 0 302200.0 134790.0 432660.0 -1.0 708
708 0 302228.0 134792.0 432720.0 -1.0 709
709 0 302259.0 134824.0 432780.0 -1.0 710
710 0 302295.0 134843.0 432840.0 -1.0 711
711 0 302395.0 134797.0 432900.0 -1.0 712
712 0 302336.0 134817.0 432960.0 -1.0 713
713 0 302375.0 134808.0 433020.0 -1.0 714
714 0 302382.0 134799.0 433080.0 -1.0 715
715 0 302473.0 134745.0 433140.0 -1.0 716
716 0 302536.0 134769.0 433200.0 -1.0 717
717 0 302541.0 134759.0 433260.0 -1.0 718
718 0 302554.0 134746.0 433320.0 -1.0 719
719 0 302649.0 134731.0 433380.0 -1.0 720
720 0 302535.0 134658.0 433440.0 -1.0 721
721 0 302607.0 134744.0 433500.0 -1.0 722
722 0 302575.0 134665.0 433560.0 -1.0 723
723 0 302599.0 134616.0 433620.0 -1.0 724
724 0 302716.0 134676.0 433680.0 -1.0 725
725 0 302675.0 134630.0 433740.0 -1.0 726
726 0 302761.0 134688.0 433800.0 -1.0 727
727 0 302827.0 134685.0 433860.0 -1.0 728
728 0 302828.0 134646.0 433920.0 -1.0 729
729 0 302781.0 134610.0 433980.0 -1.0 730
730 0 302839.0 134553.0 434040.0 -1.0 731
731 0 302845.0 134577.0 434100.0 -1.0 732
732 0 302871.0 134638.0 434160.0 -1.0 733
733 0 302886.0 134568.0 434220.0 -1.0 734
734 0 302879.0 134515.0 434280.0 -1.0 735
735 0 302888.0 134513.0 434340.0 -1.0 736
736 0 302902.0 134491.0 434400.0 -1.0 737
737 0 302884.0 134529.0 434460.0 -1.0 738
738 0 302977.0 134550.0 434520.0 -1.0 739
739 0 302943.0 134522.0 434580.0 -1.0 740
740 0 302883.0 134456.0 434640.0 -1.0 741
741 0 303020.0 134431.0 434700.0 -1.0 742
742 0 303039.0 134476.0 434760.0 -1.0 743
743 0 303083.0 134485.0 434820.0 -1.0 744
744 0 303019.0 134415.0 434880.0 -1.0 745
745 0 303057.0 134405.0 434940.0 -1.0 746
746 0 303153.0 134499.0 435000.0 -1.0 747
747 0 303219.0 134458.0 435060.0 -1.0 748
748 0 303189.0 134393.0 435120.0 -1.0 749
749 0 303203.0 134330.0 435180.0 -1.0 750
750 0 303235.0 134322.0 435240.0 -1.0 751
751 0 303214.0 134393.0 435300.0 -1.0 752
752 0 303210.0 134387.0 435360.0 -1.0 753
753 0 303255.0 134383.0 435420.0 -1.0 754
754 0 303222.0 134344.0 435480.0 -1.0 755
755 0 303258.0 134279.0 435540.0 -1.0 756
756 0 303282.0 134300.0 435600.0 -1.0 757
757 0 303288.0 134296.0 435660.0 -1.0 758
758 0 303312.0 134309.0 435720.0 -1.0 759
759 0 303292.0 134271.0 435780.0 -1.0 760
760 0 303327.0 134283.0 435840.0 -1.0 761
761 0 303380.0 134265.0 435900.0 -1.0 762
762 0 303286.0 134203.0 435960.0 -1.0 763
763 0 303326.0 134195.0 436020.0 -1.0 764
764 0 303333.0 134187.0 436080.0 -1.0 765
765 0 303394.0 134195.0 436140.0 -1.0 766
766 0 303268.0 134077.0 436200.0 -1.0 767
767 0 303363.0 134088.0 436260.0 -1.0 768
768 0 303320.0 134021.0 436320.0 -1.0 769
769 0 303387.0 134076.0 436380.0 -1.0 770
770 0 303378.0 134035.0 436440.0 -1.0 771
771 0 303377.0 133991.0 436500.0 -1.0 772
772 0 303356.0 134030.0 436560.0 -1.0 773
773 0 303374.0 133995.0 436620.0 -1.0 774
774 0 303438.0 134041.0 436680.0 -1.0 775
775 0 303383.0 134033.0 436740.0 -1.0 776
776 0 303369.0 133986.0 436800.0 -1.0 777
777 0 303323.0 133933.0 436860.0 -1.0 778
778 0 303306.0 133836.0 436920.0 -1.0 779
779 0 303325.0 133914.0 436980.0 -1.0 780
780 0 303337.0 133901.0 437040.0 -1.0 781
781 0 303312.0 133883.0 437100.0 -1.0 782
782 0 303359.0 133902.0 437160.0 -1.0 783
783 0 303305.0 133877.0 437220.0 -1.0 784
784 0 303369.0 133921.0 437280.0 -1.0 785
785 0 303321.0 133923.0 437340.0 -1.0 786
786 0 303274.0 133925.0 437400.0 -1.0 787
787 0 303340.0 133948.0 437460.0 -1.0 788
788 0 303288.0 133885.0 437520.0 -1.0 789
789 0 303295.0 133926.0 437580.0 -1.0 790
790 0 303246.0 133959.0 437640.0 -1.0 791
791 0 303280.0 133884.0 437700.0 -1.0 792
792 0 303252.0 133854.0 437760.0 -1.0 793
793 0 303255.0 133913.0 437820.0 -1.0 794
794 0 303281.0 133948.0 437880.0 -1.0 795
795 0 303283.0 133907.0 437940.0 -1.0 796
796 0 303266.0 133904.0 438000.0 -1.0 797
797 0 303278.0 133903.0 438060.0 -1.0 798
798 0 303356.0 134018.0 438120.0 -1.0 799
799 0 303405.0 134059.0 438180.0 -1.0 800
800 0 303368.0 134001.0 438240.0 -1.0 801
801 0 303389.0 133921.0 438300.0 -1.0 802
802 0 303538.0 134018.0 438360.0 -1.0 803
803 0 303495.0 133911.0 438420.0 -1.0 804
804 0 303545.0 133997.0 438480.0 -1.0 805
805 0 303534.0 133978.0 438540.0 -1.0 806
806 0 303479.0 133949.0 438600.0 -1.0 807
807 0 303519.0 133969.0 438660.0 -1.0 808
808 0 303514.0 133985.0 438720.0 -1.0 809
809 0 303520.0 133994.0 438780.0 -1.0 810
810 0 303588.0 133986.0 438840.0 -1.0 811
811 0 303650.0 134079.0 438900.0 -1.0 812
812 0 303590.0 134050.0 438960.0 -1.0 813
813 0 303552.0 134027.0 439020.0 -1.0 814
814 0 303544.0 134006.0 439080.0 -1.0 815
815 0 303536.0 134057.0 439140.0 -1.0 816
816 0 303572.0 134014.0 439200.0 -1.0 817
817 0 303603.0 134064.0 439260.0 -1.0 818
818 0 303623.0 134028.0 439320.0 -1.0 819
819 0 303633.0 134074.0 439380.0 -1.0 820
820 0 303651.0 134025.0 439440.0 -1.0 821
821 0 303725.0 134041.0 439500.0 -1.0 822
822 0 303774.0 134048.0 439560.0 -1.0 823
823 0 303726.0 134090.0 439620.0 -1.0 824
824 0 303721.0 134080.0 439680.0 -1.0 825
825 0 303684.0 134025.0 439740.0 -1.0 826
826 0 303748.0 134066.0 439800.0 -1.0 827
827 0 303729.0 134030.0 439860.0 -1.0 828
828 0 303792.0 134084.0 439920.0 -1.0 829
829 0 303783.0 134056.0 439980.0 -1.0 830
830 0 303834.0 134010.0 440040.0 -1.0 831
831 0 303820.0 134018.0 440100.0 -1.0 832
832 0 303865.0 134055.0 440160.0 -1.0 833
833 0 303877.0 134009.0 440220.0 -1.0 834
834 0 303844.0 134040.0 440280.0 -1.0 835
835 0 303906.0 134061.0 440340.0 -1.0 836
836 0 303873.0 134011.0 440400.0 -1.0 837
837 0 303959.0 133985.0 440460.0 -1.0 838
838 0 304024.0 134003.0 440520.0 -1.0 839
839 0 303987.0 133998.0 440580.0 -1.0 840
840 0 303948.0 133989.0 440640.0 -1.0 841
841 0 303993.0 134047.0 440700.0 -1.0 842
842 0 304042.0 134062.0 440760.0 -1.0 843
843 0 304039.0 134101.0 440820.0 -1.0 844
844 0 304042.0 134147.0 440880.0 -1.0 845
845 0 304130.0 134181.0 440940.0 -1.0 846
846 0 304109.0 134195.0 441000.0 -1.0 847
847 0 304114.0 134182.0 441060.0 -1.0 848
848 0 304069.0 134285.0 441120.0 -1.0 849
849 0 304099.0 134252.0 441180.0 -1.0 850
850 0 304136.0 134212.0 441240.0 -1.0 851
851 0 304127.0 134243.0 441300.0 -1.0 852
852 0 304109.0 134229.0 441360.0 -1.0 853
853 0 304148.0 134274.0 441420.0 -1.0 854
854 0 304170.0 134299.0 441480.0 -1.0 855
855 0 304201.0 134387.0 441540.0 -1.0 856
856 0 304260.0 134419.0 441600.0 -1.0 857
857 0 304243.0 134414.0 441660.0 -1.0 858
858 0 304270.0 134441.0 441720.0 -1.0 859
859 0 304232.0 134488.0 441780.0 -1.0 860
860 0 304237.0 134480.0 441840.0 -1.0 861
861 0 304209.0 134471.0 441900.0 -1.0 862
862 0 304267.0 134516.0 441960.0 -1.0 863
863 0 304307.0 134529.0 442020.0 -1.0 864
864 0 304368.0 134604.0 442080.0 -1.0 865
865 0 304298.0 134626.0 442140.0 -1.0 866
866 0 304299.0 134676.0 442200.0 -1.0 867
867 0 304316.0 134725.0 442260.0 -1.0 868
868 0 304336.0 134701.0 442320.0 -1.0 869
869 0 304354.0 134735.0 442380.0 -1.0 870
870 0 304312.0 134758.0 442440.0 -1.0 871
871 0 304317.0 134767.0 442500.0 -1.0 872
872 0 304273.0 134789.0 442560.0 -1.0 873
873 0 304311.0 134829.0 442620.0 -1.0 874
874 0 304305.0 134864.0 442680.0 -1.0 875
875 0 304295.0 134853.0 442740.0 -1.0 876
876 0 304289.0 134864.0 442800.0 -1.0 877
877 0 304269.0 134826.0 442860.0 -1.0 878
878 0 304326.0 134874.0 442920.0 -1.0 879
879 0 304267.0 134832.0 442980.0 -1.0 880
880 0 304276.0 134839.0 443040.0 -1.0 881
881 0 304280.0 134852.0 443100.0 -1.0 882
882 0 304267.0 134909.0 443160.0 -1.0 883
883 0 304250.0 134910.0 443220.0 -1.0 884
884 0 304320.0 134899.0 443280.0 -1.0 885
885 0 304295.0 134914.0 443340.0 -1.0 886
886 0 304298.0 134933.0 443400.0 -1.0 887
887 0 304281.0 135011.0 443460.0 -1.0 888
888 0 304328.0 134986.0 443520.0 -1.0 889
889 0 304304.0 134996.0 443580.0 -1.0 890
890 0 304333.0 134976.0 443640.0 -1.0 891
891 0 304196.0 134901.0 443700.0 -1.0 892
892 0 304272.0 135005.0 443760.0 -1.0 893
893 0 304270.0 135077.0 443820.0 -1.0 894
894 0 304205.0 135017.0 443880.0 -1.0 895
895 0 304133.0 134984.0 443940.0 -1.0 896
896 0 304204.0 134988.0 444000.0 -1.0 897
897 0 304189.0 135030.0 444060.0 -1.0 898
898 0 304102.0 134978.0 444120.0 -1.0 899
899 0 304127.0 135014.0 444180.0 -1.0 900
900 0 304103.0 135002.0 444240.0 -1.0 901
901 0 304110.0 135000.0 444300.0 -1.0 902
902 0 304021.0 134946.0 444360.0 -1.0 903
903 0 304126.0 134997.0 444420.0 -1.0 904
904 0 304037.0 134989.0 444480.0 -1.0 905
905 0 304078.0 135008.0 444540.0 -1.0 906
906 0 304063.0 134929.0 444600.0 -1.0 907
907 0 304056.0 134973.0 444660.0 -1.0 908
908 0 304075.0 134920.0 444720.0 -1.0 909
909 0 304020.0 134917.0 444780.0 -1.0 910
910 0 304018.0 134881.0 444840.0 -1.0 911
911 0 304082.0 134864.0 444900.0 -1.0 912
912 0 304082.0 134879.0 444960.0 -1.0 913
913 0 304095.0 134894.0 445020.0 -1.0 914
914 0 304073.0 134906.0 445080.0 -1.0 915
915 0 304079.0 134847.0 445140.0 -1.0 916
916 0 304179.0 134848.0 445200.0 -1.0 917
917 0 304144.0 134886.0 445260.0 -1.0 918
918 0 304191.0 134853.0 445320.0 -1.0 919
919 0 304152.0 134834.0 445380.0 -1.0 920
920 0 304216.0 134872.0 445440.0 -1.0 921
921 0 304271.0 134765.0 445560.0 -1.0 922
922 0 304243.0 134760.0 445620.0 -1.0 923
923 0 304239.0 134795.0 445680.0 -1.0 924
924 0 304233.0 134765.0 445740.0 -1.0 925
925 0 304218.0 134771.0 445800.0 -1.0 926
926 0 304253.0 134799.0 445860.0 -1.0 927
927 0 304245.0 134825.0 445920.0 -1.0 928
928 0 304251.0 134798.0 445980.0 -1.0 929
929 0 304312.0 134804.0 446040.0 -1.0 930
930 0 304311.0 134817.0 446100.0 -1.0 931
931 0 304281.0 134793.0 446160.0 -1.0 932
932 0 304367.0 134827.0 446220.0 -1.0 933
933 0 304292.0 134804.0 446280.0 -1.0 934
934 0 304292.0 134811.0 446340.0 -1.0 935
935 0 304354.0 134837.0 446400.0 -1.0 936
936 0 304319.0 134874.0 446460.0 -1.0 937
937 0 304382.0 134886.0 446520.0 -1.0 938
938 0 304371.0 134877.0 446580.0 -1.0 939
939 0 304463.0 134873.0 446640.0 -1.0 940
940 0 304451.0 134915.0 446700.0 -1.0 941
941 0 304505.0 134980.0 446760.0 -1.0 942
942 0 304487.0 135008.0 446820.0 -1.0 943
943 0 304531.0 135007.0 446880.0 -1.0 944
944 0 304560.0 135035.0 446940.0 -1.0 945
945 0 304602.0 135009.0 447000.0 -1.0 946
946 0 304624.0 135049.0 447060.0 -1.0 947
947 0 304678.0 135101.0 447120.0 -1.0 948
948 0 304699.0 135119.0 447180.0 -1.0 949
949 0 304807.0 135193.0 447240.0 -1.0 950
950 0 304782.0 135091.0 447300.0 -1.0 951
951 0 304738.0 135131.0 447360.0 -1.0 952
952 0 304804.0 135096.0 447420.0 -1.0 953
953 0 304836.0 135097.0 447480.0 -1.0 954
954 0 304831.0 135107.0 447540.0 -1.0 955
955 0 304876.0 135099.0 447600.0 -1.0 956
956 0 304949.0 135099.0 447660.0 -1.0 957
957 0 304862.0 135067.0 447720.0 -1.0 958
958 0 304915.0 135102.0 447780.0 -1.0 959
959 0 304918.0 135070.0 447840.0 -1.0 960
960 0 304924.0 135019.0 447900.0 -1.0 961
961 0 304948.0 135115.0 447960.0 -1.0 962
962 0 304999.0 134992.0 448020.0 -1.0 963
963 0 305047.0 135028.0 448080.0 -1.0 964
964 0 305006.0 134975.0 448140.0 -1.0 965
965 0 305108.0 135017.0 448200.0 -1.0 966
966 0 305169.0 135059.0 448260.0 -1.0 967
967 0 305144.0 135036.0 448320.0 -1.0 968
968 0 305204.0 135020.0 448380.0 -1.0 969
969 0 305316.0 135094.0 448440.0 -1.0 970
970 0 305233.0 135031.0 448500.0 -1.0 971
971 0 305246.0 135001.0 448560.0 -1.0 972
972 0 305259.0 135051.0 448620.0 -1.0 973
973 0 305270.0 135031.0 448680.0 -1.0 974
974 0 305333.0 135094.0 448740.0 -1.0 975
975 0 305348.0 135113.0 448800.0 -1.0 976
976 0 305379.0 135084.0 448860.0 -1.0 977
977 0 305407.0 135078.0 448920.0 -1.0 978
978 0 305435.0 135115.0 448980.0 -1.0 979
979 0 305489.0 135093.0 449040.0 -1.0 980
980 0 305425.0 135075.0 449100.0 -1.0 981
981 0 305541.0 135134.0 449160.0 -1.0 982
982 0 305409.0 135028.0 449220.0 -1.0 983
983 0 305517.0 135156.0 449280.0 -1.0 984
984 0 305534.0 135148.0 449340.0 -1.0 985
985 0 305590.0 135213.0 449400.0 -1.0 986
986 0 305602.0 135189.0 449460.0 -1.0 987
987 0 305647.0 135279.0 449520.0 -1.0 988
988 0 305637.0 135283.0 449580.0 -1.0 989
989 0 305822.0 135384.0 449640.0 -1.0 990
990 0 305699.0 135343.0 449700.0 -1.0 991
991 0 305726.0 135396.0 449760.0 -1.0 992
992 0 305675.0 135428.0 449820.0 -1.0 993
993 0 305765.0 135434.0 449880.0 -1.0 994
994 0 305740.0 135532.0 449940.0 -1.0 995
995 0 305755.0 135518.0 450000.0 -1.0 996
996 0 305778.0 135598.0 450060.0 -1.0 997
997 0 305843.0 135622.0 450120.0 -1.0 998
998 0 305753.0 135616.0 450180.0 -1.0 999
999 0 305869.0 135681.0 450240.0 -1.0 1000
1000 0 305752.0 135714.0 450300.0 -1.0 1001
1001 0 305896.0 135763.0 450360.0 -1.0 1002
1002 0 305859.0 135791.0 450420.0 -1.0 1003
1003 0 305857.0 135813.0 450480.0 -1.0 1004
1004 0 305925.0 135828.0 450540.0 -1.0 1005
1005 0 305883.0 135873.0 450600.0 -1.0 1006
1006 0 305883.0 135909.0 450660.0 -1.0 1007
1007 0 305822.0 135917.0 450720.0 -1.0 1008
1008 0 305893.0 135970.0 450780.0 -1.0 1009
1009 0 305959.0 135993.0 450840.0 -1.0 1010
1010 0 305986.0 136018.0 450900.0 -1.0 1011
1011 0 306022.0 136079.0 450960.0 -1.0 1012
1012 0 306018.0 136084.0 451020.0 -1.0 1013
1013 0 306039.0 136112.0 451080.0 -1.0 1014
1014 0 306045.0 136116.0 451140.0 -1.0 1015
1015 0 306061.0 136187.0 451200.0 -1.0 1016
1016 0 306179.0 136220.0 451260.0 -1.0 1017
1017 0 306121.0 136267.0 451320.0 -1.0 1018
1018 0 306185.0 136343.0 451380.0 -1.0 1019
1019 0 306156.0 136418.0 451440.0 -1.0 1020
1020 0 306147.0 136349.0 451500.0 -1.0 1021
1021 0 306172.0 136425.0 451560.0 -1.0 1022
1022 0 306091.0 136401.0 451620.0 -1.0 1023
1023 0 306171.0 136427.0 451680.0 -1.0 1024
1024 0 306104.0 136441.0 451740.0 -1.0 1025
1025 0 306102.0 136458.0 451800.0 -1.0 1026
1026 0 306011.0 136495.0 451860.0 -1.0 1027
1027 0 306024.0 136410.0 451920.0 -1.0 1028
1028 0 306082.0 136458.0 451980.0 -1.0 1029
1029 0 306136.0 136478.0 452040.0 -1.0 1030
1030 0 306127.0 136451.0 452100.0 -1.0 1031
1031 0 306114.0 136511.0 452160.0 -1.0 1032
1032 0 306099.0 136455.0 452220.0 -1.0 1033
1033 0 306216.0 136576.0 452280.0 -1.0 1034
1034 0 306187.0 136562.0 452340.0 -1.0 1035
1035 0 306205.0 136629.0 452400.0 -1.0 1036
1036 0 306128.0 136550.0 452460.0 -1.0 1037
1037 0 306207.0 136622.0 452520.0 -1.0 1038
1038 0 306148.0 136576.0 452580.0 -1.0 1039
1039 0 306123.0 136587.0 452640.0 -1.0 1040
1040 0 306137.0 136632.0 452700.0 -1.0 1041
1041 0 306138.0 136694.0 452760.0 -1.0 1042
1042 0 306084.0 136633.0 452820.0 -1.0 1043
1043 0 306198.0 136720.0 452880.0 -1.0 1044
1044 0 306124.0 136704.0 452940.0 -1.0 1045
1045 0 306117.0 136746.0 453000.0 -1.0 1046
1046 0 306146.0 136719.0 453060.0 -1.0 1047
1047 0 306099.0 136741.0 453120.0 -1.0 1048
1048 0 306134.0 136750.0 453180.0 -1.0 1049
1049 0 306079.0 136710.0 453240.0 -1.0 1050
1050 0 306075.0 136747.0 453300.0 -1.0 1051
1051 0 305985.0 136749.0 453360.0 -1.0 1052
1052 0 306028.0 136743.0 453420.0 -1.0 1053
1053 0 306091.0 136790.0 453480.0 -1.0 1054
1054 0 306069.0 136820.0 453540.0 -1.0 1055
1055 0 306133.0 136868.0 453600.0 -1.0 1056
1056 0 306110.0 136864.0 453660.0 -1.0 1057
1057 0 306188.0 136914.0 453720.0 -1.0 1058
1058 0 306126.0 136914.0 453780.0 -1.0 1059
1059 0 306160.0 136959.0 453840.0 -1.0 1060
1060 0 306231.0 137031.0 453900.0 -1.0 1061
1061 0 306265.0 137055.0 453960.0 -1.0 1062
1062 0 306224.0 137057.0 454020.0 -1.0 1063
1063 0 306273.0 137144.0 454080.0 -1.0 1064
1064 0 306237.0 137098.0 454140.0 -1.0 1065
1065 0 306251.0 137116.0 454200.0 -1.0 1066
1066 0 306327.0 137178.0 454260.0 -1.0 1067
1067 0 306322.0 137157.0 454320.0 -1.0 1068
1068 0 306317.0 137191.0 454380.0 -1.0 1069
1069 0 306399.0 137277.0 454440.0 -1.0 1070
1070 0 306362.0 137210.0 454500.0 -1.0 1071
1071 0 306447.0 137227.0 454560.0 -1.0 1072
1072 0 306406.0 137252.0 454620.0 -1.0 1073
1073 0 306363.0 137354.0 454680.0 -1.0 1074
1074 0 306453.0 137371.0 454740.0 -1.0 1075
1075 0 306440.0 137398.0 454800.0 -1.0 1076
1076 0 306462.0 137401.0 454860.0 -1.0 1077
1077 0 306460.0 137451.0 454920.0 -1.0 1078
1078 0 306434.0 137430.0 454980.0 -1.0 1079
1079 0 306473.0 137524.0 455040.0 -1.0 1080
1080 0 306438.0 137556.0 455100.0 -1.0 1081
1081 0 306479.0 137603.0 455160.0 -1.0 1082
1082 0 306492.0 137605.0 455220.0 -1.0 1083
1083 0 306385.0 137572.0 455280.0 -1.0 1084
1084 0 306388.0 137618.0 455340.0 -1.0 1085
1085 0 306425.0 137670.0 455400.0 -1.0 1086
1086 0 306479.0 137690.0 455460.0 -1.0 1087
1087 0 306797.0 137975.0 455520.0 -1.0 1088
1088 0 306439.0 137668.0 455580.0 -1.0 1089
1089 0 306452.0 137728.0 455640.0 -1.0 1090
1090 0 306509.0 137842.0 455700.0 -1.0 1091
1091 0 306536.0 137787.0 455760.0 -1.0 1092
1092 0 306533.0 137871.0 455820.0 -1.0 1093
1093 0 306545.0 137875.0 455880.0 -1.0 1094
1094 0 306509.0 138003.0 455940.0 -1.0 1095
1095 0 306536.0 138137.0 456000.0 -1.0 1096
1096 0 306560.0 138134.0 456060.0 -1.0 1097
1097 0 306588.0 138292.0 456120.0 -1.0 1098
1098 0 306573.0 138282.0 456180.0 -1.0 1099
1099 0 306594.0 138269.0 456240.0 -1.0 1100
1100 0 306573.0 138269.0 456300.0 -1.0 1101
1101 0 306563.0 138411.0 456360.0 -1.0 1102
1102 0 306603.0 138427.0 456420.0 -1.0 1103
1103 0 306664.0 138459.0 456480.0 -1.0 1104
1104 0 306708.0 138488.0 456540.0 -1.0 1105
1105 0 306699.0 138529.0 456600.0 -1.0 1106
1106 0 306766.0 138571.0 456660.0 -1.0 1107
1107 0 306726.0 138624.0 456720.0 -1.0 1108
1108 0 306678.0 138657.0 456780.0 -1.0 1109
1109 0 306769.0 138685.0 456840.0 -1.0 1110
1110 0 306764.0 138796.0 456900.0 -1.0 1111
1111 0 306802.0 138815.0 456960.0 -1.0 1112
1112 0 306826.0 138840.0 457020.0 -1.0 1113
1113 0 306773.0 138909.0 457080.0 -1.0 1114
1114 0 306816.0 138927.0 457140.0 -1.0 1115
1115 0 306902.0 139012.0 457200.0 -1.0 1116
1116 0 306914.0 139008.0 457260.0 -1.0 1117
1117 0 306923.0 139109.0 457320.0 -1.0 1118
1118 0 306938.0 139120.0 457380.0 -1.0 1119
1119 0 306968.0 139172.0 457440.0 -1.0 1120
1120 0 306938.0 139174.0 457500.0 -1.0 1121
1121 0 306982.0 139275.0 457560.0 -1.0 1122
1122 0 307008.0 139309.0 457620.0 -1.0 1123
1123 0 307017.0 139367.0 457680.0 -1.0 1124
1124 0 307028.0 139466.0 457740.0 -1.0 1125
1125 0 307095.0 139542.0 457800.0 -1.0 1126
1126 0 307074.0 139588.0 457860.0 -1.0 1127
1127 0 307078.0 139659.0 457920.0 -1.0 1128
1128 0 307097.0 139675.0 457980.0 -1.0 1129
1129 0 307140.0 139734.0 458040.0 -1.0 1130
1130 0 307134.0 139809.0 458100.0 -1.0 1131
1131 0 307146.0 139807.0 458160.0 -1.0 1132
1132 0 307188.0 139908.0 458220.0 -1.0 1133
1133 0 307152.0 139942.0 458280.0 -1.0 1134
1134 0 307166.0 139958.0 458340.0 -1.0 1135
1135 0 307097.0 139975.0 458400.0 -1.0 1136
1136 0 307159.0 140004.0 458460.0 -1.0 1137
1137 0 307122.0 140003.0 458520.0 -1.0 1138
1138 0 307179.0 140064.0 458580.0 -1.0 1139
1139 0 307138.0 140038.0 458640.0 -1.0 1140
1140 0 307149.0 140120.0 458700.0 -1.0 1141
1141 0 307216.0 140082.0 458760.0 -1.0 1142
1142 0 307212.0 140132.0 458820.0 -1.0 1143
1143 0 307144.0 140095.0 458880.0 -1.0 1144
1144 0 307185.0 140215.0 458940.0 -1.0 1145
1145 0 307123.0 140156.0 459000.0 -1.0 1146
1146 0 307127.0 140246.0 459060.0 -1.0 1147
1147 0 307114.0 140250.0 459120.0 -1.0 1148
1148 0 307100.0 140309.0 459180.0 -1.0 1149
1149 0 307031.0 140273.0 459240.0 -1.0 1150
1150 0 307043.0 140305.0 459300.0 -1.0 1151
1151 0 307040.0 140353.0 459360.0 -1.0 1152
1152 0 307012.0 140292.0 459420.0 -1.0 1153
1153 0 307050.0 140377.0 459480.0 -1.0 1154
1154 0 307031.0 140387.0 459540.0 -1.0 1155
1155 0 307110.0 140425.0 459600.0 -1.0 1156
1156 0 307089.0 140403.0 459660.0 -1.0 1157
1157 0 307094.0 140421.0 459720.0 -1.0 1158
1158 0 307089.0 140394.0 459780.0 -1.0 1159
1159 0 307095.0 140391.0 459840.0 -1.0 1160
1160 0 307124.0 140438.0 459900.0 -1.0 1161
1161 0 307102.0 140435.0 459960.0 -1.0 1162
1162 0 307061.0 140431.0 460020.0 -1.0 1163
1163 0 307073.0 140501.0 460080.0 -1.0 1164
1164 0 307032.0 140510.0 460140.0 -1.0 1165
1165 0 307012.0 140497.0 460200.0 -1.0 1166
1166 0 307118.0 140658.0 460260.0 -1.0 1167
1167 0 307095.0 140689.0 460320.0 -1.0 1168
1168 0 307119.0 140656.0 460380.0 -1.0 1169
1169 0 307031.0 140684.0 460440.0 -1.0 1170
1170 0 307072.0 140717.0 460500.0 -1.0 1171
1171 0 307112.0 140724.0 460560.0 -1.0 1172
1172 0 307133.0 140786.0 460620.0 -1.0 1173
1173 0 307139.0 140832.0 460680.0 -1.0 1174
1174 0 307190.0 140831.0 460740.0 -1.0 1175
1175 0 307057.0 140720.0 460800.0 -1.0 1176
1176 0 307101.0 140759.0 460860.0 -1.0 1177
1177 0 307247.0 140834.0 460920.0 -1.0 1178
1178 0 307263.0 140845.0 460980.0 -1.0 1179
1179 0 307177.0 140880.0 461040.0 -1.0 1180
1180 0 307227.0 140910.0 461100.0 -1.0 1181
1181 0 307184.0 140879.0 461160.0 -1.0 1182
1182 0 307227.0 140867.0 461220.0 -1.0 1183
1183 0 307332.0 140922.0 461280.0 -1.0 1184
1184 0 307210.0 140865.0 461340.0 -1.0 1185
1185 0 307277.0 140904.0 461400.0 -1.0 1186
1186 0 307347.0 140914.0 461460.0 -1.0 1187
1187 0 307317.0 140914.0 461520.0 -1.0 1188
1188 0 307378.0 140965.0 461580.0 -1.0 1189
1189 0 307464.0 140957.0 461640.0 -1.0 1190
1190 0 307438.0 140912.0 461700.0 -1.0 1191
1191 0 307470.0 140963.0 461760.0 -1.0 1192
1192 0 307430.0 140948.0 461820.0 -1.0 1193
1193 0 307413.0 140970.0 461880.0 -1.0 1194
1194 0 307434.0 140983.0 461940.0 -1.0 1195
1195 0 307352.0 140988.0 462000.0 -1.0 1196
1196 0 307441.0 141048.0 462060.0 -1.0 1197
1197 0 307343.0 140994.0 462120.0 -1.0 1198
1198 0 307317.0 140973.0 462180.0 -1.0 1199
1199 0 307373.0 140973.0 462240.0 -1.0 1200
1200 0 307515.0 141054.0 462300.0 -1.0 1201
1201 0 307397.0 141034.0 462360.0 -1.0 1202
1202 0 307498.0 141022.0 462420.0 -1.0 1203
1203 0 307404.0 141018.0 462480.0 -1.0 1204
1204 0 307402.0 141052.0 462540.0 -1.0 1205
1205 0 307396.0 141025.0 462600.0 -1.0 1206
1206 0 307419.0 141002.0 462660.0 -1.0 1207
1207 0 307411.0 141034.0 462720.0 -1.0 1208
1208 0 307492.0 141113.0 462780.0 -1.0 1209
1209 0 307486.0 141099.0 462840.0 -1.0 1210
1210 0 307393.0 141066.0 462900.0 -1.0 1211
1211 0 307425.0 141146.0 462960.0 -1.0 1212
1212 0 307383.0 141184.0 463020.0 -1.0 1213
1213 0 307347.0 141210.0 463080.0 -1.0 1214
1214 0 307347.0 141208.0 463140.0 -1.0 1215
1215 0 307346.0 141224.0 463200.0 -1.0 1216
1216 0 307245.0 141216.0 463260.0 -1.0 1217
1217 0 307308.0 141224.0 463320.0 -1.0 1218
1218 0 307334.0 141328.0 463380.0 -1.0 1219
1219 0 307262.0 141330.0 463440.0 -1.0 1220
1220 0 307286.0 141296.0 463500.0 -1.0 1221
1221 0 307257.0 141285.0 463560.0 -1.0 1222
1222 0 307249.0 141296.0 463620.0 -1.0 1223
1223 0 307231.0 141270.0 463680.0 -1.0 1224
1224 0 307229.0 141280.0 463740.0 -1.0 1225
1225 0 307244.0 141300.0 463800.0 -1.0 1226
1226 0 307286.0 141380.0 463860.0 -1.0 1227
1227 0 307260.0 141320.0 463920.0 -1.0 1228
1228 0 307293.0 141341.0 463980.0 -1.0 1229
1229 0 307275.0 141313.0 464040.0 -1.0 1230
1230 0 307312.0 141327.0 464100.0 -1.0 1231
1231 0 307316.0 141355.0 464160.0 -1.0 1232
1232 0 307363.0 141321.0 464220.0 -1.0 1233
1233 0 307323.0 141399.0 464280.0 -1.0 1234
1234 0 307323.0 141397.0 464340.0 -1.0 1235
1235 0 307313.0 141417.0 464400.0 -1.0 1236
1236 0 307340.0 141391.0 464460.0 -1.0 1237
1237 0 307303.0 141395.0 464520.0 -1.0 1238
1238 0 307316.0 141324.0 464580.0 -1.0 1239
1239 0 307297.0 141399.0 464640.0 -1.0 1240
1240 0 307306.0 141362.0 464700.0 -1.0 1241
1241 0 307353.0 141382.0 464760.0 -1.0 1242
1242 0 307360.0 141380.0 464820.0 -1.0 1243
1243 0 307313.0 141322.0 464880.0 -1.0 1244
1244 0 307319.0 141336.0 464940.0 -1.0 1245
1245 0 307368.0 141258.0 465000.0 -1.0 1246
1246 0 307347.0 141285.0 465060.0 -1.0 1247
1247 0 307375.0 141296.0 465120.0 -1.0 1248
1248 0 307373.0 141231.0 465180.0 -1.0 1249
1249 0 307326.0 141306.0 465240.0 -1.0 1250
1250 0 307356.0 141274.0 465300.0 -1.0 1251
1251 0 307384.0 141244.0 465360.0 -1.0 1252
1252 0 307356.0 141288.0 465420.0 -1.0 1253
1253 0 307338.0 141210.0 465480.0 -1.0 1254
1254 0 307391.0 141234.0 465540.0 -1.0 1255
1255 0 307324.0 141215.0 465600.0 -1.0 1256
1256 0 307274.0 141162.0 465660.0 -1.0 1257
1257 0 307346.0 141201.0 465720.0 -1.0 1258
1258 0 307254.0 141183.0 465780.0 -1.0 1259
1259 0 307244.0 141130.0 465840.0 -1.0 1260
1260 0 307325.0 141208.0 465900.0 -1.0 1261
1261 0 307236.0 141142.0 465960.0 -1.0 1262
1262 0 307281.0 141116.0 466020.0 -1.0 1263
1263 0 307303.0 141174.0 466080.0 -1.0 1264
1264 0 307183.0 141100.0 466140.0 -1.0 1265
1265 0 307143.0 141095.0 466200.0 -1.0 1266
1266 0 307162.0 141069.0 466260.0 -1.0 1267
1267 0 307175.0 141011.0 466320.0 -1.0 1268
1268 0 307196.0 141055.0 466380.0 -1.0 1269
1269 0 307168.0 141054.0 466440.0 -1.0 1270
1270 0 307215.0 140977.0 466500.0 -1.0 1271
1271 0 307214.0 141077.0 466560.0 -1.0 1272
1272 0 307220.0 141032.0 466620.0 -1.0 1273
1273 0 307141.0 140981.0 466680.0 -1.0 1274
1274 0 307157.0 140936.0 466740.0 -1.0 1275
1275 0 307133.0 140967.0 466800.0 -1.0 1276
1276 0 307158.0 140914.0 466860.0 -1.0 1277
1277 0 307118.0 140915.0 466920.0 -1.0 1278
1278 0 307139.0 140956.0 466980.0 -1.0 1279
1279 0 307116.0 140887.0 467040.0 -1.0 1280
1280 0 307130.0 140922.0 467100.0 -1.0 1281
1281 0 307120.0 140923.0 467160.0 -1.0 1282
1282 0 307090.0 140891.0 467220.0 -1.0 1283
1283 0 307109.0 140880.0 467280.0 -1.0 1284
1284 0 307105.0 140862.0 467340.0 -1.0 1285
1285 0 307086.0 140833.0 467400.0 -1.0 1286
1286 0 307094.0 140871.0 467460.0 -1.0 1287
1287 0 307033.0 140833.0 467520.0 -1.0 1288
1288 0 307030.0 140795.0 467580.0 -1.0 1289
1289 0 307043.0 140782.0 467640.0 -1.0 1290
1290 0 307044.0 140742.0 467700.0 -1.0 1291
1291 0 306982.0 140679.0 467760.0 -1.0 1292
1292 0 307048.0 140743.0 467820.0 -1.0 1293
1293 0 307063.0 140726.0 467880.0 -1.0 1294
1294 0 306967.0 140741.0 467940.0 -1.0 1295
1295 0 307002.0 140730.0 468000.0 -1.0 1296
1296 0 307001.0 140754.0 468060.0 -1.0 1297
1297 0 307009.0 140693.0 468120.0 -1.0 1298
1298 0 307047.0 140714.0 468180.0 -1.0 1299
1299 0 307055.0 140741.0 468240.0 -1.0 1300
1300 0 307056.0 140735.0 468300.0 -1.0 1301
1301 0 306996.0 140722.0 468360.0 -1.0 1302
1302 0 307020.0 140737.0 468420.0 -1.0 1303
1303 0 307051.0 140774.0 468480.0 -1.0 1304
1304 0 307034.0 140726.0 468540.0 -1.0 1305
1305 0 307067.0 140746.0 468600.0 -1.0 1306
1306 0 306977.0 140725.0 468660.0 -1.0 1307
1307 0 307069.0 140763.0 468720.0 -1.0 1308
1308 0 307066.0 140752.0 468780.0 -1.0 1309
1309 0 307040.0 140751.0 468840.0 -1.0 1310
1310 0 307087.0 140760.0 468900.0 -1.0 1311
1311 0 307030.0 140746.0 468960.0 -1.0 1312
1312 0 307068.0 140747.0 469020.0 -1.0 1313
1313 0 307020.0 140705.0 469080.0 -1.0 1314
1314 0 307053.0 140690.0 469140.0 -1.0 1315
1315 0 307036.0 140703.0 469200.0 -1.0 1316
1316 0 307055.0 140666.0 469260.0 -1.0 1317
1317 0 307066.0 140672.0 469320.0 -1.0 1318
1318 0 307062.0 140676.0 469380.0 -1.0 1319
1319 0 307069.0 140691.0 469440.0 -1.0 1320
1320 0 307083.0 140671.0 469500.0 -1.0 1321
1321 0 307109.0 140704.0 469560.0 -1.0 1322
1322 0 307067.0 140687.0 469620.0 -1.0 1323
1323 0 307134.0 140723.0 469680.0 -1.0 1324
1324 0 307144.0 140722.0 469740.0 -1.0 1325
1325 0 307109.0 140668.0 469800.0 -1.0 1326
1326 0 307145.0 140664.0 469860.0 -1.0 1327
1327 0 307140.0 140639.0 469920.0 -1.0 1328
1328 0 307172.0 140554.0 469980.0 -1.0 1329
1329 0 307150.0 140511.0 470040.0 -1.0 1330
1330 0 307090.0 140497.0 470100.0 -1.0 1331
1331 0 306882.0 140492.0 470160.0 -1.0 1332
1332 0 307025.0 140378.0 470220.0 -1.0 1333
1333 0 307088.0 140396.0 470280.0 -1.0 1334
1334 0 307090.0 140422.0 470340.0 -1.0 1335
1335 0 306995.0 140311.0 470400.0 -1.0 1336
1336 0 307073.0 140313.0 470460.0 -1.0 1337
1337 0 307095.0 140294.0 470520.0 -1.0 1338
1338 0 307124.0 140199.0 470580.0 -1.0 1339
1339 0 307139.0 140113.0 470640.0 -1.0 1340
1340 0 307154.0 140130.0 470700.0 -1.0 1341
1341 0 307149.0 140117.0 470760.0 -1.0 1342
1342 0 307121.0 140010.0 470820.0 -1.0 1343
1343 0 307042.0 139997.0 470880.0 -1.0 1344
1344 0 307131.0 139888.0 470940.0 -1.0 1345
1345 0 307128.0 139896.0 471000.0 -1.0 1346
1346 0 307155.0 139858.0 471060.0 -1.0 1347
1347 0 307210.0 139847.0 471120.0 -1.0 1348
1348 0 307187.0 139799.0 471180.0 -1.0 1349
1349 0 307238.0 139763.0 471240.0 -1.0 1350
1350 0 307344.0 139737.0 471300.0 -1.0 1351
1351 0 307489.0 139743.0 471360.0 -1.0 1352
1352 0 307718.0 139654.0 471420.0 -1.0 1353
1353 0 307971.0 139648.0 471480.0 -1.0 1354
1354 0 308255.0 139566.0 471540.0 -1.0 1355
1355 0 308539.0 139482.0 471600.0 -1.0 1356
1356 0 308635.0 139405.0 471660.0 -1.0 1357
1357 0 308720.0 139302.0 471720.0 -1.0 1358
1358 0 308780.0 139250.0 471780.0 -1.0 1359
1359 0 309063.0 139182.0 471840.0 -1.0 1360
1360 0 309151.0 139061.0 471900.0 -1.0 1361
1361 0 309263.0 138877.0 471960.0 -1.0 1362
1362 0 309462.0 138950.0 472020.0 -1.0 1363
1363 0 309485.0 138869.0 472080.0 -1.0 1364
1364 0 309621.0 138786.0 472140.0 -1.0 1365
1365 0 309666.0 138831.0 472200.0 -1.0 1366
1366 0 309740.0 138747.0 472260.0 -1.0 1367
1367 0 309778.0 138748.0 472320.0 -1.0 1368
1368 0 309878.0 138697.0 472380.0 -1.0 1369
1369 0 309928.0 138664.0 472440.0 -1.0 1370
1370 0 310020.0 138604.0 472500.0 -1.0 1371
1371 0 310067.0 138568.0 472560.0 -1.0 1372
1372 0 310105.0 138534.0 472620.0 -1.0 1373
1373 0 310197.0 138526.0 472680.0 -1.0 1374
1374 0 310263.0 138475.0 472740.0 -1.0 1375
1375 0 310316.0 138491.0 472800.0 -1.0 1376
1376 0 310366.0 138513.0 472860.0 -1.0 1377
1377 0 310485.0 138447.0 472920.0 -1.0 1378
1378 0 310556.0 138443.0 472980.0 -1.0 1379
1379 0 310608.0 138414.0 473040.0 -1.0 1380
1380 0 310637.0 138389.0 473100.0 -1.0 1381
1381 0 310664.0 138394.0 473160.0 -1.0 1382
1382 0 310731.0 138358.0 473220.0 -1.0 1383
1383 0 310792.0 138344.0 473280.0 -1.0 1384
1384 0 310830.0 138350.0 473400.0 -1.0 1385
1385 0 310895.0 138321.0 473460.0 -1.0 1386
1386 0 310934.0 138318.0 473520.0 -1.0 1387
1387 0 311039.0 138306.0 473580.0 -1.0 1388
1388 0 311054.0 138275.0 473640.0 -1.0 1389
1389 0 311188.0 138311.0 473700.0 -1.0 1390
1390 0 311311.0 138188.0 473760.0 -1.0 1391
1391 0 311349.0 138194.0 473820.0 -1.0 1392
1392 0 311402.0 138138.0 473880.0 -1.0 1393
1393 0 311421.0 138053.0 473940.0 -1.0 1394
1394 0 311458.0 138087.0 474000.0 -1.0 1395
1395 0 311573.0 138020.0 474060.0 -1.0 1396
1396 0 311611.0 138005.0 474120.0 -1.0 1397
1397 0 311662.0 138030.0 474180.0 -1.0 1398
1398 0 311651.0 137965.0 474240.0 -1.0 1399
1399 0 311717.0 137946.0 474300.0 -1.0 1400
1400 0 311732.0 137980.0 474360.0 -1.0 1401
1401 0 311828.0 137936.0 474420.0 -1.0 1402
1402 0 311867.0 137842.0 474480.0 -1.0 1403
1403 0 311935.0 137812.0 474540.0 -1.0 1404
1404 0 311966.0 137705.0 474600.0 -1.0 1405
1405 0 311928.0 137710.0 474660.0 -1.0 1406
1406 0 312078.0 137570.0 474720.0 -1.0 1407
1407 0 312127.0 137645.0 474780.0 -1.0 1408
1408 0 312199.0 137661.0 474840.0 -1.0 1409
1409 0 312248.0 137509.0 474900.0 -1.0 1410
1410 0 312342.0 137563.0 474960.0 -1.0 1411
1411 0 312323.0 137467.0 475020.0 -1.0 1412
1412 0 312346.0 137557.0 475080.0 -1.0 1413
1413 0 312443.0 137466.0 475140.0 -1.0 1414
1414 0 312494.0 137500.0 475200.0 -1.0 1415
1415 0 312548.0 137417.0 475260.0 -1.0 1416
1416 0 312668.0 137424.0 475320.0 -1.0 1417
1417 0 312629.0 137342.0 475380.0 -1.0 1418
1418 0 312718.0 137290.0 475440.0 -1.0 1419
1419 0 312750.0 137236.0 475500.0 -1.0 1420
1420 0 312811.0 137205.0 475560.0 -1.0 1421
1421 0 312835.0 137151.0 475620.0 -1.0 1422
1422 0 312860.0 137136.0 475680.0 -1.0 1423
1423 0 312841.0 137017.0 475740.0 -1.0 1424
1424 0 312886.0 137051.0 475800.0 -1.0 1425
1425 0 312871.0 136935.0 475860.0 -1.0 1426
1426 0 312809.0 136857.0 475920.0 -1.0 1427
1427 0 312831.0 136820.0 475980.0 -1.0 1428
1428 0 312864.0 136786.0 476040.0 -1.0 1429
1429 0 312843.0 136728.0 476100.0 -1.0 1430
1430 0 312911.0 136643.0 476160.0 -1.0 1431
1431 0 312861.0 136557.0 476220.0 -1.0 1432
1432 0 312825.0 136496.0 476280.0 -1.0 1433
1433 0 312838.0 136443.0 476340.0 -1.0 1434
1434 0 312862.0 136450.0 476400.0 -1.0 1435
1435 0 312802.0 136402.0 476460.0 -1.0 1436
1436 0 312840.0 136329.0 476520.0 -1.0 1437
1437 0 312865.0 136332.0 476580.0 -1.0 1438
1438 0 312917.0 136324.0 476640.0 -1.0 1439
1439 0 312960.0 136301.0 476700.0 -1.0 1440
1440 0 312979.0 136221.0 476760.0 -1.0 1441
1441 0 313035.0 136250.0 476820.0 -1.0 1442
1442 0 312991.0 136124.0 476880.0 -1.0 1443
1443 0 313100.0 136187.0 476940.0 -1.0 1444
1444 0 313169.0 136138.0 477000.0 -1.0 1445
1445 0 313182.0 136143.0 477060.0 -1.0 1446
1446 0 313289.0 136052.0 477120.0 -1.0 1447
1447 0 313360.0 136119.0 477180.0 -1.0 1448
1448 0 313445.0 136071.0 477240.0 -1.0 1449
1449 0 313622.0 135924.0 477300.0 -1.0 1450
1450 0 313530.0 135903.0 477360.0 -1.0 1451
1451 0 313642.0 135887.0 477420.0 -1.0 1452
1452 0 313676.0 135841.0 477480.0 -1.0 1453
1453 0 313684.0 135768.0 477540.0 -1.0 1454
1454 0 313647.0 135738.0 477600.0 -1.0 1455
1455 0 313656.0 135643.0 477660.0 -1.0 1456
1456 0 313688.0 135671.0 477720.0 -1.0 1457
1457 0 313696.0 135591.0 477780.0 -1.0 1458
1458 0 313680.0 135549.0 477840.0 -1.0 1459
1459 0 313643.0 135455.0 477960.0 -1.0 1460
1460 0 313731.0 135411.0 478080.0 -1.0 1461
1461 0 313772.0 135240.0 478200.0 -1.0 1462
1462 0 313762.0 135156.0 478260.0 -1.0 1463
1463 0 313799.0 135076.0 478320.0 -1.0 1464
1464 0 313732.0 135018.0 478380.0 -1.0 1465
1465 0 313738.0 134989.0 478440.0 -1.0 1466
1466 0 313744.0 134960.0 478500.0 -1.0 1467
1467 0 313820.0 134908.0 478560.0 -1.0 1468
1468 0 313860.0 134810.0 478620.0 -1.0 1469
1469 0 313810.0 134825.0 478680.0 -1.0 1470
1470 0 313783.0 134800.0 478740.0 -1.0 1471
1471 0 313843.0 134798.0 478800.0 -1.0 1472
1472 0 313828.0 134748.0 478860.0 -1.0 1473
1473 0 313851.0 134771.0 478920.0 -1.0 1474
1474 0 313848.0 134709.0 478980.0 -1.0 1475
1475 0 313819.0 134679.0 479040.0 -1.0 1476
1476 0 313913.0 134724.0 479100.0 -1.0 1477
1477 0 313841.0 134615.0 479160.0 -1.0 1478
1478 0 313809.0 134546.0 479220.0 -1.0 1479
1479 0 313836.0 134569.0 479280.0 -1.0 1480
1480 0 313838.0 134512.0 479340.0 -1.0 1481
1481 0 313828.0 134499.0 479400.0 -1.0 1482
1482 0 313834.0 134490.0 479460.0 -1.0 1483
1483 0 313833.0 134524.0 479520.0 -1.0 1484
1484 0 313773.0 134454.0 479580.0 -1.0 1485
1485 0 313763.0 134416.0 479640.0 -1.0 1486
1486 0 313795.0 134414.0 479700.0 -1.0 1487
1487 0 313786.0 134390.0 479760.0 -1.0 1488
1488 0 313732.0 134310.0 479820.0 -1.0 1489
1489 0 313793.0 134326.0 479880.0 -1.0 1490
1490 0 313728.0 134313.0 479940.0 -1.0 1491
1491 0 313788.0 134276.0 480000.0 -1.0 1492
1492 0 313777.0 134208.0 480060.0 -1.0 1493
1493 0 313784.0 134229.0 480120.0 -1.0 1494
1494 0 313775.0 134190.0 480180.0 -1.0 1495
1495 0 313837.0 134159.0 480240.0 -1.0 1496
1496 0 313830.0 134009.0 480300.0 -1.0 1497
1497 0 313798.0 133983.0 480360.0 -1.0 1498
1498 0 313754.0 133913.0 480420.0 -1.0 1499
1499 0 313810.0 133926.0 480480.0 -1.0 1500
1500 0 313832.0 133869.0 480540.0 -1.0 1501
1501 0 313890.0 133814.0 480600.0 -1.0 1502
1502 0 313977.0 133883.0 480660.0 -1.0 1503
1503 0 313968.0 133852.0 480780.0 -1.0 1504
1504 0 314022.0 133884.0 480840.0 -1.0 1505
1505 0 314017.0 133799.0 480900.0 -1.0 1506
1506 0 314012.0 133820.0 480960.0 -1.0 1507
1507 0 313982.0 133773.0 481020.0 -1.0 1508
1508 0 314004.0 133742.0 481080.0 -1.0 1509
1509 0 313735.0 133273.0 481140.0 -1.0 1510
1510 0 314025.0 133723.0 481200.0 -1.0 1511
1511 0 314025.0 133733.0 481260.0 -1.0 1512
1512 0 314019.0 133633.0 481320.0 -1.0 1513
1513 0 314052.0 133663.0 481380.0 -1.0 1514
1514 0 314046.0 133559.0 481440.0 -1.0 1515
1515 0 314073.0 133576.0 481500.0 -1.0 1516
1516 0 314058.0 133504.0 481560.0 -1.0 1517
1517 0 314120.0 133538.0 481620.0 -1.0 1518
1518 0 314109.0 133463.0 481680.0 -1.0 1519
1519 0 314133.0 133459.0 481740.0 -1.0 1520
1520 0 314181.0 133458.0 481800.0 -1.0 1521
1521 0 314176.0 133375.0 481860.0 -1.0 1522
1522 0 314199.0 133393.0 481920.0 -1.0 1523
1523 0 314210.0 133422.0 481980.0 -1.0 1524
1524 0 314123.0 133274.0 482040.0 -1.0 1525
1525 0 314182.0 133353.0 482100.0 -1.0 1526
1526 0 314139.0 133260.0 482160.0 -1.0 1527
1527 0 314210.0 133277.0 482220.0 -1.0 1528
1528 0 314176.0 133204.0 482280.0 -1.0 1529
1529 0 314221.0 133202.0 482400.0 -1.0 1530
1530 0 314282.0 133156.0 482460.0 -1.0 1531
1531 0 314230.0 133084.0 482520.0 -1.0 1532
1532 0 314212.0 133059.0 482580.0 -1.0 1533
1533 0 314226.0 132991.0 482640.0 -1.0 1534
1534 0 314261.0 132995.0 482760.0 -1.0 1535
1535 0 314268.0 132962.0 482820.0 -1.0 1536
1536 0 314346.0 132986.0 482880.0 -1.0 1537
1537 0 314348.0 132983.0 482940.0 -1.0 1538
1538 0 314379.0 132964.0 483000.0 -1.0 1539
1539 0 314330.0 132944.0 483060.0 -1.0 1540
1540 0 314303.0 132898.0 483120.0 -1.0 1541
1541 0 314320.0 132929.0 483180.0 -1.0 1542
1542 0 314306.0 132877.0 483240.0 -1.0 1543
1543 0 314409.0 133038.0 483300.0 -1.0 1544
1544 0 314308.0 132931.0 483360.0 -1.0 1545
1545 0 314400.0 132960.0 483420.0 -1.0 1546
1546 0 314484.0 133018.0 483480.0 -1.0 1547
1547 0 314453.0 132986.0 483540.0 -1.0 1548
1548 0 314432.0 132993.0 483600.0 -1.0 1549
1549 0 314543.0 133024.0 483660.0 -1.0 1550
1550 0 314488.0 132986.0 483720.0 -1.0 1551
1551 0 314528.0 133004.0 483780.0 -1.0 1552
1552 0 314547.0 132961.0 483840.0 -1.0 1553
1553 0 314490.0 132926.0 483900.0 -1.0 1554
1554 0 314607.0 133010.0 483960.0 -1.0 1555
1555 0 314566.0 133027.0 484020.0 -1.0 1556
1556 0 314624.0 133031.0 484080.0 -1.0 1557
1557 0 314569.0 133034.0 484140.0 -1.0 1558
1558 0 314592.0 133050.0 484200.0 -1.0 1559
1559 0 314612.0 133058.0 484260.0 -1.0 1560
1560 0 314603.0 133030.0 484320.0 -1.0 1561
1561 0 314642.0 132993.0 484380.0 -1.0 1562
1562 0 314633.0 133026.0 484440.0 -1.0 1563
1563 0 314673.0 132967.0 484500.0 -1.0 1564
1564 0 314598.0 132986.0 484560.0 -1.0 1565
1565 0 314600.0 132996.0 484620.0 -1.0 1566
1566 0 314507.0 132874.0 484680.0 -1.0 1567
1567 0 314568.0 132874.0 484740.0 -1.0 1568
1568 0 314541.0 132839.0 484800.0 -1.0 1569
1569 0 314510.0 132799.0 484860.0 -1.0 1570
1570 0 314480.0 132791.0 484920.0 -1.0 1571
1571 0 314472.0 132809.0 484980.0 -1.0 1572
1572 0 314437.0 132710.0 485040.0 -1.0 1573
1573 0 314458.0 132695.0 485100.0 -1.0 1574
1574 0 314394.0 132658.0 485160.0 -1.0 1575
1575 0 314428.0 132675.0 485220.0 -1.0 1576
1576 0 314408.0 132638.0 485280.0 -1.0 1577
1577 0 314348.0 132601.0 485340.0 -1.0 1578
1578 0 314409.0 132635.0 485400.0 -1.0 1579
1579 0 314333.0 132571.0 485460.0 -1.0 1580
1580 0 314325.0 132626.0 485520.0 -1.0 1581
1581 0 314356.0 132657.0 485580.0 -1.0 1582
1582 0 314316.0 132577.0 485640.0 -1.0 1583
1583 0 314400.0 132813.0 485700.0 -1.0 1584
1584 0 314324.0 132566.0 485760.0 -1.0 1585
1585 0 314279.0 132532.0 485820.0 -1.0 1586
1586 0 314312.0 132549.0 485880.0 -1.0 1587
1587 0 314363.0 132520.0 485940.0 -1.0 1588
1588 0 314343.0 132533.0 486000.0 -1.0 1589
1589 0 314396.0 132534.0 486060.0 -1.0 1590
1590 0 314331.0 132477.0 486120.0 -1.0 1591
1591 0 314384.0 132495.0 486180.0 -1.0 1592
1592 0 314333.0 132488.0 486240.0 -1.0 1593
1593 0 314352.0 132450.0 486300.0 -1.0 1594
1594 0 314387.0 132477.0 486360.0 -1.0 1595
1595 0 314341.0 132414.0 486420.0 -1.0 1596
1596 0 314441.0 132453.0 486480.0 -1.0 1597
1597 0 314409.0 132468.0 486540.0 -1.0 1598
1598 0 314451.0 132506.0 486600.0 -1.0 1599
1599 0 314512.0 132506.0 486660.0 -1.0 1600
1600 0 314511.0 132569.0 486720.0 -1.0 1601
1601 0 314525.0 132585.0 486780.0 -1.0 1602
1602 0 314574.0 132650.0 486840.0 -1.0 1603
1603 0 314574.0 132604.0 486900.0 -1.0 1604
1604 0 314659.0 132669.0 486960.0 -1.0 1605
1605 0 314665.0 132667.0 487020.0 -1.0 1606
1606 0 314645.0 132665.0 487080.0 -1.0 1607
1607 0 314703.0 132703.0 487140.0 -1.0 1608
1608 0 314704.0 132726.0 487200.0 -1.0 1609
1609 0 314726.0 132748.0 487260.0 -1.0 1610
1610 0 314748.0 132757.0 487320.0 -1.0 1611
1611 0 314746.0 132788.0 487380.0 -1.0 1612
1612 0 314786.0 132855.0 487440.0 -1.0 1613
1613 0 314765.0 132830.0 487500.0 -1.0 1614
1614 0 314812.0 132864.0 487560.0 -1.0 1615
1615 0 314750.0 132860.0 487620.0 -1.0 1616
1616 0 314325.0 132477.0 487680.0 -1.0 1617
1617 0 314752.0 132852.0 487740.0 -1.0 1618
1618 0 314600.0 132643.0 487800.0 -1.0 1619
1619 0 314814.0 132842.0 487860.0 -1.0 1620
1620 0 314574.0 132616.0 487920.0 -1.0 1621
1621 0 314880.0 132816.0 487980.0 -1.0 1622
1622 0 314876.0 132801.0 488040.0 -1.0 1623
1623 0 314871.0 132772.0 488100.0 -1.0 1624
1624 0 314951.0 132819.0 488160.0 -1.0 1625
1625 0 314920.0 132789.0 488220.0 -1.0 1626
1626 0 314925.0 132788.0 488280.0 -1.0 1627
1627 0 314915.0 132740.0 488340.0 -1.0 1628
1628 0 314924.0 132727.0 488400.0 -1.0 1629
1629 0 314973.0 132728.0 488460.0 -1.0 1630
1630 0 314970.0 132701.0 488520.0 -1.0 1631
1631 0 314982.0 132731.0 488580.0 -1.0 1632
1632 0 314991.0 132714.0 488640.0 -1.0 1633
1633 0 315064.0 132745.0 488760.0 -1.0 1634
1634 0 315107.0 132786.0 488820.0 -1.0 1635
1635 0 315092.0 132801.0 488880.0 -1.0 1636
1636 0 315046.0 132752.0 488940.0 -1.0 1637
1637 0 315097.0 132782.0 489000.0 -1.0 1638
1638 0 315101.0 132751.0 489060.0 -1.0 1639
1639 0 315137.0 132794.0 489120.0 -1.0 1640
1640 0 315177.0 132800.0 489180.0 -1.0 1641
1641 0 315234.0 132816.0 489240.0 -1.0 1642
1642 0 315196.0 132858.0 489300.0 -1.0 1643
1643 0 315266.0 132876.0 489360.0 -1.0 1644
1644 0 315306.0 132874.0 489420.0 -1.0 1645
1645 0 315265.0 132863.0 489480.0 -1.0 1646
1646 0 315411.0 133029.0 489540.0 -1.0 1647
1647 0 315415.0 132966.0 489600.0 -1.0 1648
1648 0 315390.0 133030.0 489660.0 -1.0 1649
1649 0 315539.0 133037.0 489720.0 -1.0 1650
1650 0 315519.0 133114.0 489780.0 -1.0 1651
1651 0 315461.0 133025.0 489840.0 -1.0 1652
1652 0 315564.0 133202.0 489900.0 -1.0 1653
1653 0 315592.0 133171.0 489960.0 -1.0 1654
1654 0 315439.0 132975.0 490020.0 -1.0 1655
1655 0 315640.0 133186.0 490080.0 -1.0 1656
1656 0 315704.0 133194.0 490140.0 -1.0 1657
1657 0 315881.0 133426.0 490200.0 -1.0 1658
1658 0 315751.0 133230.0 490260.0 -1.0 1659
1659 0 315852.0 133421.0 490320.0 -1.0 1660
1660 0 315901.0 133411.0 490380.0 -1.0 1661
1661 0 315932.0 133433.0 490440.0 -1.0 1662
1662 0 315914.0 133429.0 490500.0 -1.0 1663
1663 0 315972.0 133447.0 490560.0 -1.0 1664
1664 0 316000.0 133433.0 490620.0 -1.0 1665
1665 0 316014.0 133383.0 490680.0 -1.0 1666
1666 0 316128.0 133433.0 490740.0 -1.0 1667
1667 0 316110.0 133380.0 490800.0 -1.0 1668
1668 0 316205.0 133447.0 490920.0 -1.0 1669
1669 0 316261.0 133498.0 490980.0 -1.0 1670
1670 0 316308.0 133555.0 491040.0 -1.0 1671
1671 0 316392.0 133544.0 491100.0 -1.0 1672
1672 0 316350.0 133601.0 491160.0 -1.0 1673
1673 0 316427.0 133574.0 491220.0 -1.0 1674
1674 0 316510.0 133638.0 491280.0 -1.0 1675
1675 0 316555.0 133604.0 491340.0 -1.0 1676
1676 0 316634.0 133615.0 491400.0 -1.0 1677
1677 0 316671.0 133677.0 491460.0 -1.0 1678
1678 0 316693.0 133703.0 491520.0 -1.0 1679
1679 0 316742.0 133729.0 491580.0 -1.0 1680
1680 0 316718.0 133729.0 491640.0 -1.0 1681
1681 0 316987.0 134029.0 491700.0 -1.0 1682
1682 0 316927.0 133869.0 491760.0 -1.0 1683
1683 0 316965.0 133894.0 491820.0 -1.0 1684
1684 0 317084.0 133974.0 491880.0 -1.0 1685
1685 0 317133.0 133994.0 491940.0 -1.0 1686
1686 0 317239.0 134028.0 492000.0 -1.0 1687
1687 0 317492.0 134119.0 492060.0 -1.0 1688
1688 0 317273.0 134050.0 492120.0 -1.0 1689
1689 0 317311.0 134089.0 492180.0 -1.0 1690
1690 0 317392.0 134180.0 492240.0 -1.0 1691
1691 0 317491.0 134199.0 492300.0 -1.0 1692
1692 0 317495.0 134205.0 492360.0 -1.0 1693
1693 0 317556.0 134265.0 492420.0 -1.0 1694
1694 0 317595.0 134309.0 492480.0 -1.0 1695
1695 0 317626.0 134326.0 492540.0 -1.0 1696
1696 0 317683.0 134368.0 492600.0 -1.0 1697
1697 0 317906.0 134607.0 492660.0 -1.0 1698
1698 0 317849.0 134639.0 492720.0 -1.0 1699
1699 0 317978.0 134692.0 492780.0 -1.0 1700
1700 0 318051.0 134678.0 492840.0 -1.0 1701
1701 0 318199.0 134808.0 492900.0 -1.0 1702
1702 0 318526.0 134983.0 492960.0 -1.0 1703
1703 0 318223.0 134840.0 493020.0 -1.0 1704
1704 0 318328.0 134991.0 493080.0 -1.0 1705
1705 0 318323.0 135057.0 493140.0 -1.0 1706
1706 0 318495.0 135265.0 493200.0 -1.0 1707
1707 0 318508.0 135278.0 493260.0 -1.0 1708
1708 0 318587.0 135370.0 493320.0 -1.0 1709
1709 0 318577.0 135291.0 493380.0 -1.0 1710
1710 0 318681.0 135423.0 493440.0 -1.0 1711
1711 0 318727.0 135421.0 493500.0 -1.0 1712
1712 0 318796.0 135478.0 493560.0 -1.0 1713
1713 0 318831.0 135471.0 493620.0 -1.0 1714
1714 0 318853.0 135500.0 493680.0 -1.0 1715
1715 0 318906.0 135551.0 493740.0 -1.0 1716
1716 0 319005.0 135639.0 493800.0 -1.0 1717
1717 0 319071.0 135723.0 493860.0 -1.0 2290
1718 0 343781.6 152527.08 516540.0 -1.0 1735
1719 0 343737.06 152579.72 516600.0 -1.0 1718
1720 0 343967.84 152713.34 516660.0 -1.0 1719
1721 0 343793.75 152620.2 516720.0 -1.0 1720
1722 0 343793.75 152620.2 516780.0 -1.0 1721
1723 0 343793.75 152620.2 516840.0 -1.0 1722
1724 0 343737.06 152563.52 516900.0 -1.0 1723
1725 0 343737.06 152563.52 516960.0 -1.0 1724
1726 0 343797.78 152591.86 517020.0 -1.0 1725
1727 0 343773.5 152591.86 517080.0 -1.0 1726
1728 0 343733.0 152591.86 517140.0 -1.0 1727
1729 0 343684.4 152575.67 517200.0 -1.0 1728
1730 0 343684.4 152587.81 517260.0 -1.0 1729
1731 0 343643.72 152575.66 517320.0 -1.0 1730
1732 0 343610.5 152473.11 517380.0 -1.0 1731
1733 0 343550.12 152343.23 517440.0 -1.0 1732
1734 0 343457.9 152221.11 517500.0 -1.0 1733
1735 0 343799.8 152510.88 516480.0 -1.0 1736
1736 0 343805.88 152490.64 516420.0 -1.0 1737
1737 0 343805.88 152490.64 516360.0 -1.0 1738
1738 0 343870.66 152616.16 516300.0 -1.0 1739
1739 0 343919.25 152579.72 516240.0 -1.0 1740
1740 0 343870.66 152660.7 516180.0 -1.0 1741
1741 0 343838.28 152709.28 516120.0 -1.0 1742
1742 0 343919.25 152806.47 516060.0 -1.0 1743
1743 0 343911.16 152875.3 516000.0 -1.0 1744
1744 0 343951.66 152778.12 515940.0 -1.0 1745
1745 0 344000.25 152757.88 515880.0 -1.0 1746
1746 0 343692.5 152672.84 515820.0 -1.0 1747
1747 0 344146.0 152753.83 515760.0 -1.0 1748
1748 0 343753.25 152656.66 515700.0 -1.0 1749
1749 0 344077.2 152770.03 515640.0 -1.0 1750
1750 0 344073.12 152741.69 515580.0 -1.0 1751
1751 0 343963.8 152579.72 515520.0 -1.0 1752
1752 0 343664.16 152219.34 515460.0 -1.0 1753
1753 0 343858.53 152340.81 515400.0 -1.0 1754
1754 0 343745.16 152215.3 515340.0 -1.0 1755
1755 0 343619.62 152182.89 515280.0 -1.0 1756
1756 0 343567.0 152186.95 515220.0 -1.0 1757
1757 0 343587.22 152114.06 515160.0 -1.0 1758
1758 0 343506.25 152077.62 515100.0 -1.0 1759
1759 0 343437.4 151976.39 515040.0 -1.0 1760
1760 0 343368.56 151944.0 514980.0 -1.0 1761
1761 0 343210.66 151944.0 514920.0 -1.0 1762
1762 0 343239.0 151911.61 514860.0 -1.0 1763
1763 0 343141.8 151846.81 514800.0 -1.0 1764
1764 0 343105.38 151806.33 514740.0 -1.0 1765
1765 0 342971.75 151713.19 514680.0 -1.0 1766
1766 0 342947.47 151713.19 514620.0 -1.0 1767
1767 0 342906.97 151587.67 514560.0 -1.0 1768
1768 0 342805.75 151530.98 514500.0 -1.0 1769
1769 0 342794.53 151412.58 514440.0 -1.0 1770
1770 0 342677.38 151173.3 514380.0 -1.0 1771
1771 0 342702.3 151086.06 514320.0 -1.0 1772
1772 0 342652.47 151051.16 514260.0 -1.0 1773
1773 0 342615.06 151006.3 514200.0 -1.0 1774
1774 0 342510.38 150861.73 514140.0 -1.0 1775
1775 0 342527.84 150749.56 514080.0 -1.0 1776
1776 0 342433.12 150624.94 514020.0 -1.0 1777
1777 0 342360.84 150383.16 513960.0 -1.0 1778
1778 0 342303.5 150233.61 513900.0 -1.0 1779
1779 0 342191.34 150041.69 513840.0 -1.0 1780
1780 0 342243.7 149625.42 513780.0 -1.0 1782
1781 0 342397.0 149065.84 513780.0 -1.0 1783
1782 0 342248.66 149154.33 513780.0 -1.0 1783
1783 5 342228.72 149057.12 513720.0 -1.0 1784
1784 0 342196.3 148917.55 513660.0 -1.0 1785
1785 0 342148.97 148546.16 513600.0 -1.0 1787
1786 0 342085.88 149876.19 513540.0 -1.0 1787
1787 5 342181.38 148827.81 513540.0 -1.0 1788
1788 0 342223.75 148890.12 513480.0 -1.0 1789
1789 0 342196.3 148890.12 513420.0 -1.0 1790
1790 0 342196.3 148890.12 513360.0 -1.0 1791
1791 0 342198.8 148925.02 513300.0 -1.0 1792
1792 0 342198.8 148925.02 513240.0 -1.0 1793
1793 0 342405.7 148959.9 513180.0 -1.0 1973
1794 0 342490.44 148942.47 513060.0 -1.0 1973
1795 0 342677.38 149017.23 513000.0 -1.0 1794
1796 0 342742.2 148927.52 512940.0 -1.0 1795
1797 0 342799.53 148912.56 512880.0 -1.0 1796
1798 0 342495.44 148730.6 512820.0 -1.0 1797
1799 0 342886.75 148892.61 512760.0 -1.0 1798
1800 0 343203.3 148942.47 512700.0 -1.0 1799
1801 0 343432.62 149037.19 512640.0 -1.0 1800
1802 0 343101.12 148957.42 512580.0 -1.0 1801
1803 0 343557.25 149082.05 512520.0 -1.0 1802
1804 0 343592.16 149087.03 512460.0 -1.0 1803
1805 0 343637.03 149116.94 512400.0 -1.0 1804
1806 0 343751.7 149119.44 512340.0 -1.0 1805
1807 0 343791.56 149131.9 512280.0 -1.0 1806
1808 0 343848.88 149156.83 512220.0 -1.0 1807
1809 0 343933.62 149201.69 512160.0 -1.0 1808
1810 0 343933.62 149201.69 512100.0 -1.0 1809
1811 0 343933.62 149201.69 512040.0 -1.0 1810
1812 0 343933.62 149201.69 511980.0 -1.0 1811
1813 0 343931.12 149201.69 511920.0 -1.0 1812
1814 0 343931.12 149201.69 511860.0 -1.0 1813
1815 0 343951.06 149176.77 511800.0 -1.0 1814
1816 0 344020.88 149313.86 511740.0 -1.0 1815
1817 0 344030.84 149296.4 511680.0 -1.0 1816
1818 0 344043.3 149316.34 511620.0 -1.0 1817
1819 0 344205.3 149408.58 511560.0 -1.0 1818
1820 0 344295.06 149460.92 511440.0 -1.0 1819
1821 0 344310.0 149480.86 511380.0 -1.0 1820
1822 0 344287.56 149525.72 511320.0 -1.0 1821
1823 0 344315.0 149550.64 511260.0 -1.0 1822
1824 0 344317.47 149565.61 511200.0 -1.0 1823
1825 0 344344.9 149583.05 511140.0 -1.0 1824
1826 0 344347.4 149607.98 511080.0 -1.0 1825
1827 0 344295.06 149555.64 511020.0 -1.0 1826
1828 0 344354.88 149550.64 510960.0 -1.0 1827
1829 0 344342.4 149458.42 510900.0 -1.0 1828
1830 0 344342.4 149458.42 510840.0 -1.0 1829
1831 0 344207.8 149368.69 510780.0 -1.0 1830
1832 0 344272.62 149378.66 510720.0 -1.0 1831
1833 0 344270.12 149363.7 510660.0 -1.0 1832
1834 0 344324.97 149378.66 510600.0 -1.0 1833
1835 0 344404.72 149328.81 510540.0 -1.0 1834
1836 0 344462.06 149336.28 510480.0 -1.0 1835
1837 0 344668.94 149416.05 510420.0 -1.0 1836
1838 0 344344.9 149268.98 510360.0 -1.0 1837
1839 5 344100.62 149039.67 510300.0 -1.0 1838
1840 0 344023.38 149024.72 510240.0 -1.0 1839
1841 0 344444.6 149264.0 510300.0 -1.0 1839
1842 0 343901.22 148895.11 510180.0 -1.0 1840
1843 0 343786.56 148855.22 510120.0 -1.0 1842
1844 0 343779.1 148815.34 510060.0 -1.0 1843
1845 0 343671.9 148700.69 510000.0 -1.0 1844
1846 0 343679.38 148685.73 509940.0 -1.0 1845
1847 0 343666.94 148521.22 509880.0 -1.0 1846
1848 0 343644.5 148429.0 509760.0 -1.0 1847
1849 0 343634.53 148401.58 509700.0 -1.0 1848
1850 0 343724.25 148369.17 509640.0 -1.0 1849
1851 0 343624.56 148279.45 509580.0 -1.0 1850
1852 0 343512.38 148065.1 509520.0 -1.0 1851
1853 0 343477.5 148015.23 509460.0 -1.0 1852
1854 0 343243.2 147756.02 509400.0 -1.0 1853
1855 0 343183.38 147531.69 509340.0 -1.0 1854
1856 0 343155.97 147419.52 509280.0 -1.0 1855
1857 0 343153.47 147412.03 509220.0 -1.0 1856
1858 0 343198.3 147344.73 509160.0 -1.0 1857
1859 0 343243.2 147127.89 509100.0 -1.0 1858
1860 0 343285.56 146562.08 509040.0 -1.0 1859
1861 0 343332.94 146317.81 509040.0 -1.0 1860
1862 0 343422.66 145794.38 509040.0 -1.0 1861
1863 5 343422.66 145776.92 508980.0 -1.0 1862
1864 0 343509.9 145639.83 509040.0 -1.0 1863
1865 6 343517.38 145707.14 508920.0 -1.0 1863
1866 0 343517.38 145577.52 509100.0 -1.0 1864
1867 0 343547.28 145467.84 509160.0 -1.0 1866
1868 0 343569.72 145343.22 509220.0 -1.0 1867
1869 0 343594.66 145136.34 509280.0 -1.0 1868
1870 0 343654.47 144931.95 509340.0 -1.0 1869
1871 0 343666.94 144393.56 509400.0 -1.0 1870
1872 0 343689.38 144189.17 509400.0 -1.0 1871
1873 0 343751.7 144017.19 509340.0 -1.0 1872
1874 0 343739.22 143760.45 509280.0 -1.0 1873
1875 0 343878.78 143491.25 509220.0 -1.0 1874
1876 0 343911.2 143306.81 509160.0 -1.0 1875
1877 0 343858.84 143202.12 509100.0 -1.0 1876
1878 0 343846.38 143077.48 509040.0 -1.0 1877
1879 0 343913.7 142930.44 508980.0 -1.0 1878
1880 6 344120.56 142583.97 508920.0 -1.0 1879
1881 0 344723.78 149510.77 510300.0 -1.0 1841
1882 0 344820.97 149627.92 510240.0 -1.0 1881
1883 0 344960.56 149732.61 510180.0 -1.0 1882
1884 0 344975.53 149839.78 510120.0 -1.0 1883
1885 0 345107.62 149932.02 510060.0 -1.0 1884
1886 0 345107.62 149976.88 510000.0 -1.0 1885
1887 0 345177.4 150153.84 509940.0 -1.0 1886
1888 0 345239.72 150308.39 509880.0 -1.0 1887
1889 0 345334.44 150413.08 509820.0 -1.0 1888
1890 0 345394.25 150455.44 509760.0 -1.0 1889
1891 0 345446.6 150527.73 509700.0 -1.0 1890
1892 0 345496.47 150497.81 509640.0 -1.0 1891
1893 0 345508.94 150512.77 509580.0 -1.0 1892
1894 0 345518.9 150557.64 509520.0 -1.0 1893
1895 0 345748.22 150769.5 509460.0 -1.0 1894
1896 0 345815.5 150866.72 509400.0 -1.0 1895
1897 0 345815.5 150881.67 509340.0 -1.0 1896
1898 0 345825.47 150881.67 509280.0 -1.0 1897
1899 0 345827.97 150884.16 509220.0 -1.0 1898
1900 0 345940.12 150931.52 509160.0 -1.0 1899
1901 0 345940.12 150931.52 509100.0 -1.0 1900
1902 0 345960.06 150919.06 509040.0 -1.0 1901
1903 0 345992.47 150814.38 508980.0 -1.0 1902
1904 0 346027.38 150687.25 508920.0 -1.0 1903
1905 0 346054.78 150575.1 508860.0 -1.0 1904
1906 0 346087.2 150580.08 508800.0 -1.0 1905
1907 0 346032.34 150470.4 508740.0 -1.0 1906
1908 0 346166.97 150485.36 508680.0 -1.0 1907
1909 0 346067.25 150398.11 508620.0 -1.0 1908
1910 0 346117.1 150330.81 508560.0 -1.0 1909
1911 0 345633.56 150029.22 508500.0 -1.0 1910
1912 0 346314.03 150246.06 508440.0 -1.0 1911
1913 0 346266.66 150113.97 508320.0 -1.0 1912
1914 0 346331.47 150039.19 508260.0 -1.0 1913
1915 0 346309.03 149934.5 508200.0 -1.0 1914
1916 0 346099.66 149802.39 508140.0 -1.0 1915
1917 0 346533.38 149767.5 508080.0 -1.0 1916
1918 0 346129.56 149281.45 508020.0 -1.0 1917
1919 0 346687.9 149620.44 507960.0 -1.0 1918
1920 0 346792.6 149585.55 507900.0 -1.0 1919
1921 0 346942.12 149535.69 507840.0 -1.0 1920
1922 0 347034.38 149488.33 507780.0 -1.0 1921
1923 0 347126.6 149440.97 507720.0 -1.0 1922
1924 0 347345.94 149435.98 507660.0 -1.0 1923
1925 0 347355.9 149358.72 507600.0 -1.0 1924
1926 0 347390.8 149308.88 507540.0 -1.0 1925
1927 0 347483.03 149268.98 507480.0 -1.0 1926
1928 0 347363.38 149271.48 507420.0 -1.0 1927
1929 0 347734.78 149366.2 507420.0 -1.0 1928
1930 0 348173.47 149406.08 507420.0 -1.0 1929
1931 0 348529.9 149799.9 507360.0 -1.0 1930
1932 0 348342.94 149393.61 507300.0 -1.0 1931
1933 0 348308.06 149346.27 507240.0 -1.0 1932
1934 0 348417.72 149391.12 507180.0 -1.0 1933
1935 0 348452.62 149396.11 507120.0 -1.0 1934
1936 0 348467.6 149426.02 507060.0 -1.0 1935
1937 0 348549.84 149438.48 507000.0 -1.0 1936
1938 0 348599.7 149465.9 506940.0 -1.0 1937
1939 0 348624.62 149505.78 506880.0 -1.0 1938
1940 0 348657.0 149578.06 506820.0 -1.0 1939
1941 0 348706.88 149647.86 506760.0 -1.0 1940
1942 0 348514.94 149745.06 506700.0 -1.0 1941
1943 0 348676.97 149662.81 506640.0 -1.0 1942
1944 0 348746.75 149667.8 506580.0 -1.0 1943
1945 0 348816.53 149730.11 506520.0 -1.0 1944
1946 0 348916.25 149814.86 506460.0 -1.0 1945
1947 0 348938.7 149837.3 506400.0 -1.0 1946
1948 0 348998.5 149904.6 506340.0 -1.0 1947
1949 0 349085.72 149999.31 506280.0 -1.0 1948
1950 0 349172.97 150031.7 506220.0 -1.0 1949
1951 0 349130.6 150121.44 506160.0 -1.0 1950
1952 0 349108.16 150191.23 506100.0 -1.0 1951
1953 0 349083.25 150343.28 506040.0 -1.0 1952
1954 0 348968.6 150490.34 505980.0 -1.0 1953
1955 0 348883.84 150565.11 505860.0 -1.0 1954
1956 0 348721.8 150530.22 505740.0 -1.0 1955
1957 0 348664.5 150565.11 505680.0 -1.0 1956
1958 0 348537.38 150447.97 505620.0 -1.0 1957
1959 0 348607.16 150542.69 505560.0 -1.0 1958
1960 0 348572.28 150520.25 505500.0 -1.0 1959
1961 0 348544.84 150510.28 505440.0 -1.0 1960
1962 0 348490.0 150455.44 505380.0 -1.0 1961
1963 0 348437.66 150445.47 505320.0 -1.0 1962
1964 0 348395.28 150415.56 505260.0 -1.0 1963
1965 0 348377.84 150398.11 505200.0 -1.0 1964
1966 0 348355.4 150418.06 505140.0 -1.0 1965
1967 0 348362.9 150433.02 505080.0 -1.0 1966
1968 0 348362.9 150433.02 505020.0 -1.0 1967
1969 0 348362.9 150433.02 504960.0 -1.0 1968
1970 0 348265.7 150295.92 504840.0 -1.0 1969
1971 0 348290.6 150256.05 504780.0 -1.0 1970
1972 6 348273.16 150228.62 504720.0 -1.0 1971
1973 5 342484.2 148956.17 513120.0 -1.0 1974
1974 0 342120.28 148310.6 513120.0 -1.0 1975
1975 0 341851.1 147672.5 513120.0 -1.0 1976
1976 0 341768.84 147091.73 513120.0 -1.0 1977
1977 0 341728.97 146782.67 513120.0 -1.0 1978
1978 0 341636.72 146102.2 513120.0 -1.0 1979
1979 0 341571.94 145850.45 513180.0 -1.0 1980
1980 0 341564.44 145723.33 513240.0 -1.0 1981
1981 0 341457.1 145579.1 513300.0 -1.0 1982
1982 0 341350.1 145431.7 513360.0 -1.0 1983
1983 0 341225.47 145127.61 513420.0 -1.0 1984
1984 0 341210.5 144821.03 513480.0 -1.0 1985
1985 0 341178.1 144696.4 513540.0 -1.0 1986
1986 0 341143.22 144521.92 513600.0 -1.0 1987
1987 0 340968.72 144135.58 513660.0 -1.0 1988
1988 0 340602.3 143417.72 513720.0 -1.0 1989
1989 0 340196.03 143106.16 513720.0 -1.0 1990
1990 0 339799.72 142719.81 513720.0 -1.0 1991
1991 0 339176.6 142288.6 513720.0 -1.0 1992
1992 0 338715.47 141962.06 513720.0 -1.0 1993
1993 0 337775.62 140640.67 513720.0 -1.0 1994
1994 0 336938.72 139671.88 513720.0 -1.0 1995
1995 0 336492.53 138687.81 513780.0 -1.0 1997
1996 0 334092.0 132677.69 515820.0 -1.0 1
1997 0 335329.28 137094.52 513840.0 -1.0 1
1998 0 332125.94 134341.33 513120.0 947.0 1
1999 0 336242.25 134278.05 514260.0 -1.0 1
2000 0 330623.4 134122.94 512340.0 -1.0 3207
2001 0 330010.06 133981.94 512340.0 -1.0 2000
2002 0 329819.72 134003.1 512280.0 -1.0 2001
2003 0 329728.06 134073.6 512220.0 -1.0 2002
2004 0 329636.4 134080.64 512160.0 -1.0 2003
2005 0 329650.5 134080.64 512100.0 -1.0 2004
2006 0 329601.16 134087.69 512040.0 -1.0 2005
2007 0 329481.3 134115.89 511980.0 -1.0 2006
2008 0 329460.16 134122.94 511920.0 -1.0 2007
2009 0 329389.66 134073.6 511860.0 -1.0 2008
2010 0 329079.47 134179.34 511800.0 -1.0 2009
2011 0 329077.7 134195.2 511740.0 -1.0 2010
2012 0 329070.66 134219.88 511680.0 -1.0 2011
2013 0 329035.4 134230.45 511620.0 -1.0 2012
2014 0 328961.38 134272.75 511560.0 -1.0 2013
2015 0 328915.53 134396.12 511500.0 -1.0 2014
2016 0 328827.4 134406.7 511440.0 -1.0 2015
2017 0 328749.88 134466.62 511380.0 -1.0 2016
2018 0 328651.16 134512.45 511320.0 -1.0 2017
2019 0 328556.0 134558.28 511260.0 -1.0 2018
2020 0 328524.28 134611.16 511200.0 -1.0 2019
2021 0 328503.12 134632.31 511140.0 -1.0 2020
2022 0 328425.56 134692.23 511080.0 -1.0 2021
2023 0 328351.53 134723.95 511020.0 -1.0 2022
2024 0 328348.03 134723.95 510960.0 -1.0 2023
2025 0 328189.4 134734.53 510900.0 -1.0 2024
2026 0 328073.06 134678.12 510840.0 -1.0 2025
2027 0 327900.34 134692.23 510780.0 -1.0 2026
2028 0 327893.28 134783.88 510720.0 -1.0 2027
2029 0 327776.97 134850.86 510660.0 -1.0 2028
2030 0 327717.03 134946.03 510600.0 -1.0 2029
2031 0 327653.6 135002.44 510540.0 -1.0 2030
2032 0 327572.53 134963.66 510480.0 -1.0 2031
2033 0 327681.78 135101.12 510420.0 -1.0 2032
2034 0 327452.66 135005.95 510360.0 -1.0 2033
2035 0 327371.6 135005.95 510300.0 -1.0 2034
2036 0 327290.53 135027.11 510240.0 -1.0 2035
2037 0 327227.06 135090.56 510180.0 -1.0 2036
2038 0 327100.16 135079.98 510120.0 -1.0 2037
2039 0 327071.97 135087.03 510060.0 -1.0 2038
2040 0 327033.2 135125.81 510000.0 -1.0 2039
2041 0 326909.8 135125.81 509940.0 -1.0 2040
2042 0 326807.6 135182.2 509880.0 -1.0 2041
2043 0 326694.78 135266.81 509820.0 -1.0 2042
2044 0 326730.03 135220.98 509760.0 -1.0 2043
2045 0 326730.03 135220.98 509700.0 -1.0 2044
2046 0 326730.03 135220.98 509640.0 -1.0 2045
2047 0 326634.88 135235.08 509580.0 -1.0 2046
2048 0 326599.62 135235.08 509520.0 -1.0 2047
2049 0 326585.53 135252.7 509460.0 -1.0 2048
2050 0 326585.53 135252.7 509400.0 -1.0 2049
2051 0 326543.22 135284.44 509340.0 -1.0 2050
2052 0 326539.7 135291.48 509280.0 -1.0 2051
2053 0 326539.7 135287.95 509220.0 -1.0 2052
2054 0 326539.7 135287.95 509160.0 -1.0 2053
2055 0 326472.72 135407.81 509100.0 -1.0 2054
2056 0 326458.62 135354.94 509040.0 -1.0 2055
2057 0 326448.03 135372.56 508980.0 -1.0 2056
2058 0 326412.78 135404.28 508920.0 -1.0 2057
2059 0 326381.06 135457.16 508860.0 -1.0 2058
2060 0 326352.88 135478.31 508800.0 -1.0 2059
2061 0 326352.88 135481.83 508740.0 -1.0 2060
2062 0 326317.62 135569.95 508680.0 -1.0 2061
2063 0 326296.47 135559.38 508620.0 -1.0 2062
2064 0 326268.28 135580.53 508560.0 -1.0 2063
2065 0 325757.16 135323.2 508500.0 -1.0 2064
2066 0 326247.12 135612.25 508440.0 -1.0 2065
2067 0 326183.66 135622.83 508320.0 -1.0 2066
2068 0 326151.94 135643.98 508260.0 -1.0 2067
2069 0 325915.78 135506.5 508140.0 -1.0 2068
2070 0 326007.4 135668.66 508080.0 -1.0 2069
2071 0 325700.75 135418.38 508020.0 -1.0 2070
2072 0 326000.38 135703.9 507960.0 -1.0 2071
2073 0 326042.66 135784.98 507900.0 -1.0 2072
2074 0 325989.78 135806.12 507840.0 -1.0 2073
2075 0 326007.4 135827.28 507780.0 -1.0 2074
2076 0 325996.84 135792.03 507720.0 -1.0 2075
2077 0 325993.3 135862.53 507660.0 -1.0 2076
2078 0 325926.34 135827.28 507600.0 -1.0 2077
2079 0 325866.4 135844.9 507540.0 -1.0 2078
2080 0 325767.72 135809.66 507480.0 -1.0 2079
2081 0 325764.2 135823.75 507420.0 -1.0 2080
2082 0 326070.88 136253.81 507360.0 -1.0 2081
2083 0 325711.3 135894.25 507300.0 -1.0 2082
2084 0 325577.38 135841.38 507240.0 -1.0 2083
2085 0 325728.94 135873.11 507180.0 -1.0 2084
2086 0 325686.66 135883.69 507120.0 -1.0 2085
2087 0 325651.4 135929.5 507060.0 -1.0 2086
2088 0 325651.4 135929.5 507000.0 -1.0 2087
2089 0 325584.4 135936.56 506940.0 -1.0 2088
2090 0 325439.9 135890.73 506880.0 -1.0 2089
2091 0 325471.62 135915.4 506820.0 -1.0 2090
2092 0 325390.53 135908.36 506760.0 -1.0 2091
2093 0 325365.88 136165.69 506700.0 -1.0 2092
2094 0 325295.38 135940.08 506640.0 -1.0 2093
2095 0 325298.9 135957.7 506580.0 -1.0 2094
2096 0 325253.06 135964.75 506460.0 -1.0 2095
2097 0 325168.47 135901.31 506400.0 -1.0 2096
2098 0 325147.3 135869.58 506340.0 -1.0 2097
2099 0 325108.53 135855.48 506280.0 -1.0 2098
2100 0 325066.25 135830.81 506220.0 -1.0 2099
2101 0 325052.16 135799.08 506160.0 -1.0 2100
2102 0 325023.94 135703.9 506100.0 -1.0 2101
2103 0 324992.22 135675.7 506040.0 -1.0 2102
2104 0 324918.2 135629.88 505980.0 -1.0 2103
2105 0 324875.9 135615.78 505860.0 -1.0 2104
2106 0 324766.62 135605.2 505740.0 -1.0 2105
2107 0 324763.1 135580.53 505680.0 -1.0 2106
2108 0 324763.1 135580.53 505620.0 -1.0 2107
2109 0 324749.0 135541.75 505560.0 -1.0 2108
2110 0 324734.9 135485.36 505500.0 -1.0 2109
2111 0 324699.66 135460.69 505440.0 -1.0 2110
2112 0 324660.88 135481.83 505380.0 -1.0 2111
2113 0 324615.03 135439.53 505320.0 -1.0 2112
2114 0 324615.03 135439.53 505260.0 -1.0 2113
2115 0 324604.47 135400.75 505200.0 -1.0 2114
2116 0 324600.94 135376.08 505140.0 -1.0 2115
2117 0 324569.22 135344.36 505080.0 -1.0 2116
2118 0 324431.75 135259.75 505020.0 -1.0 2117
2119 0 324449.38 135263.28 504960.0 -1.0 2118
2120 0 324428.22 135220.98 504900.0 -1.0 2119
2121 0 324424.7 135213.94 504840.0 -1.0 2120
2122 0 324424.7 135206.88 504780.0 -1.0 2121
2123 0 324318.94 135143.44 504720.0 -1.0 2122
2124 0 324368.28 135171.62 504660.0 -1.0 2123
2125 0 324368.28 135171.62 504600.0 -1.0 2124
2126 0 324350.66 135161.06 504540.0 -1.0 2125
2127 0 324350.66 135161.06 504480.0 -1.0 2126
2128 0 324308.38 135150.48 504420.0 -1.0 2127
2129 0 324308.38 135150.48 504360.0 -1.0 2128
2130 0 324290.75 135122.28 504300.0 -1.0 2129
2131 0 324276.66 135087.03 504240.0 -1.0 2130
2132 0 324244.9 135055.31 504180.0 -1.0 2131
2133 0 324244.9 135055.31 504120.0 -1.0 2132
2134 0 324227.28 135065.88 504060.0 -1.0 2133
2135 0 324199.1 135090.56 504000.0 -1.0 2134
2136 0 324177.94 135118.75 503940.0 -1.0 2135
2137 0 324177.94 135136.38 503880.0 -1.0 2136
2138 0 324177.94 135136.38 503820.0 -1.0 2137
2139 0 324185.0 135108.19 503760.0 -1.0 2138
2140 0 324195.56 135094.08 503700.0 -1.0 2139
2141 0 323716.16 134745.11 503640.0 -1.0 2140
2142 0 324110.97 135111.7 503580.0 -1.0 2141
2143 0 324110.97 135111.7 503520.0 -1.0 2142
2144 0 324139.16 135101.12 503460.0 -1.0 2143
2145 0 324160.3 135083.5 503400.0 -1.0 2144
2146 0 324100.4 135146.95 503340.0 -1.0 2145
2147 0 324044.0 135203.36 503280.0 -1.0 2146
2148 0 323712.66 135076.45 503220.0 -1.0 2147
2149 0 324086.28 135210.4 503160.0 -1.0 2148
2150 0 324093.34 135210.4 503100.0 -1.0 2149
2151 0 324096.88 135231.56 503040.0 -1.0 2150
2152 0 324107.44 135305.58 502980.0 -1.0 2151
2153 0 324086.28 135309.11 502920.0 -1.0 2152
2154 0 324086.28 135309.11 502860.0 -1.0 2153
2155 0 324107.44 135333.78 502800.0 -1.0 2154
2156 0 324086.28 135351.4 502740.0 -1.0 2155
2157 0 324230.8 135450.11 502680.0 -1.0 2156
2158 0 324118.03 135450.11 502620.0 -1.0 2157
2159 0 324121.53 135499.45 502560.0 -1.0 2158
2160 0 324089.8 135559.38 502500.0 -1.0 2159
2161 0 324093.34 135612.25 502440.0 -1.0 2160
2162 0 324093.34 135612.25 502380.0 -1.0 2161
2163 0 324128.6 135615.78 502320.0 -1.0 2162
2164 0 323959.4 135651.03 502260.0 -1.0 2163
2165 0 324110.97 135710.95 502200.0 -1.0 2164
2166 0 323991.12 135756.78 502140.0 -1.0 2165
2167 0 324001.7 135689.81 502080.0 -1.0 2166
2168 0 324040.47 135696.86 502020.0 -1.0 2167
2169 0 324044.0 135721.53 501960.0 -1.0 2168
2170 0 324089.8 135728.58 501900.0 -1.0 2169
2171 0 324015.78 135827.28 501840.0 -1.0 2170
2172 0 324079.25 135827.28 501780.0 -1.0 2171
2173 0 323677.4 135591.11 501720.0 -1.0 2172
2174 0 324068.66 135876.62 501660.0 -1.0 2173
2175 0 323973.5 135788.5 501600.0 -1.0 2174
2176 0 324114.5 135982.38 501540.0 -1.0 2175
2177 0 324061.62 136063.45 501420.0 -1.0 2176
2178 0 323652.72 135732.11 501360.0 -1.0 2177
2179 0 324114.5 136088.12 501300.0 -1.0 2178
2180 0 324128.6 136102.23 501240.0 -1.0 2179
2181 0 324132.12 136148.06 501180.0 -1.0 2180
2182 0 324153.28 136246.75 501120.0 -1.0 2181
2183 0 324125.06 136204.45 501060.0 -1.0 2182
2184 0 324227.28 136267.9 501000.0 -1.0 2183
2185 0 324118.03 136296.11 500880.0 -1.0 2184
2186 0 323635.1 135954.19 500820.0 -1.0 2185
2187 0 324142.7 136331.36 500760.0 -1.0 2186
2188 0 324142.7 136331.36 500700.0 -1.0 2187
2189 0 324132.12 136334.88 500640.0 -1.0 2188
2190 0 324089.8 136352.5 500580.0 -1.0 2189
2191 0 324089.8 136405.38 500520.0 -1.0 2190
2192 0 324125.06 136444.16 500460.0 -1.0 2191
2193 0 324040.47 136482.94 500400.0 -1.0 2192
2194 0 324040.47 136482.94 500340.0 -1.0 2193
2195 0 323962.9 136493.5 500280.0 -1.0 2194
2196 0 323948.8 136511.12 500160.0 -1.0 2195
2197 0 323977.03 136955.28 500100.0 -1.0 2196
2198 0 323828.97 136535.81 500040.0 -1.0 2197
2199 0 323857.16 136567.53 499980.0 -1.0 2198
2200 0 323758.47 136553.44 499920.0 -1.0 2199
2201 0 323762.0 136542.86 499860.0 -1.0 2200
2202 0 323719.7 136532.28 499800.0 -1.0 2201
2203 0 323670.34 136588.69 499740.0 -1.0 2202
2204 0 323592.78 136676.81 499680.0 -1.0 2203
2205 0 323430.66 136613.36 499620.0 -1.0 2204
2206 0 323441.22 136736.73 499560.0 -1.0 2205
2207 0 323444.75 136750.83 499500.0 -1.0 2206
2208 0 323145.12 136486.45 499440.0 -1.0 2207
2209 0 323444.75 136831.9 499380.0 -1.0 2208
2210 0 323113.4 136595.73 499320.0 -1.0 2209
2211 0 323462.38 136895.36 499260.0 -1.0 2210
2212 0 323367.2 136934.12 499200.0 -1.0 2211
2213 0 323282.6 136976.44 499140.0 -1.0 2212
2214 0 323215.62 136726.16 499080.0 -1.0 2213
2215 0 323321.38 136912.98 498960.0 -1.0 2214
2216 0 323289.66 136951.75 498840.0 -1.0 2215
2217 0 323219.16 137046.94 498780.0 -1.0 2216
2218 0 323293.16 136990.53 498720.0 -1.0 2217
2219 0 323134.53 136863.62 498660.0 -1.0 2218
2220 0 323247.34 136941.19 498540.0 -1.0 2219
2221 0 323236.78 136909.45 498480.0 -1.0 2220
2222 0 323229.72 136870.69 498420.0 -1.0 2221
2223 0 322849.03 136623.94 498360.0 -1.0 2222
2224 0 323152.16 136733.2 498300.0 -1.0 2223
2225 0 323025.28 136662.7 498240.0 -1.0 2224
2226 0 322912.47 136623.94 498180.0 -1.0 2225
2227 0 322912.47 136623.94 498120.0 -1.0 2226
2228 0 322908.94 136620.4 498060.0 -1.0 2227
2229 0 322746.78 136599.25 498000.0 -1.0 2228
2230 0 322623.4 136553.44 497940.0 -1.0 2229
2231 0 322443.66 136475.88 497880.0 -1.0 2230
2232 0 322330.84 136542.86 497820.0 -1.0 2231
2233 0 322172.22 136532.28 497760.0 -1.0 2232
2234 0 322073.53 136578.11 497700.0 -1.0 2233
2235 0 321865.53 136489.98 497640.0 -1.0 2234
2236 0 322027.7 136574.58 497580.0 -1.0 2235
2237 0 321534.2 136327.83 497520.0 -1.0 2236
2238 0 321872.6 136609.83 497460.0 -1.0 2237
2239 0 321724.53 136641.56 497400.0 -1.0 2238
2240 0 321706.9 136687.38 497340.0 -1.0 2239
2241 0 321548.28 136666.23 497280.0 -1.0 2240
2242 0 321206.38 136588.69 497220.0 -1.0 2241
2243 0 321484.84 136782.56 497160.0 -1.0 2242
2244 0 321449.6 136807.23 497040.0 -1.0 2243
2245 0 321336.78 136736.73 496980.0 -1.0 2244
2246 0 321308.6 136750.83 496920.0 -1.0 2245
2247 0 321008.97 136535.81 496860.0 -1.0 2246
2248 0 321227.53 136722.62 496740.0 -1.0 2247
2249 0 321149.97 136701.48 496680.0 -1.0 2248
2250 0 321005.44 136687.38 496560.0 -1.0 2249
2251 0 320920.84 136902.4 496500.0 -1.0 2250
2252 0 320924.38 136666.23 496440.0 -1.0 2251
2253 0 320892.66 136697.95 496380.0 -1.0 2252
2254 0 320822.16 136669.75 496320.0 -1.0 2253
2255 0 320674.1 136736.73 496260.0 -1.0 2254
2256 0 320649.4 136743.78 496140.0 -1.0 2255
2257 0 320561.28 136803.7 496020.0 -1.0 2256
2258 0 320096.0 136493.5 495960.0 -1.0 2257
2259 0 320480.22 136814.28 495900.0 -1.0 2258
2260 0 320416.78 136764.94 495840.0 -1.0 2259
2261 0 320399.16 136803.7 495780.0 -1.0 2260
2262 0 319803.4 136479.4 495720.0 -1.0 2261
2263 0 320282.8 136800.19 495660.0 -1.0 2262
2264 0 320353.3 136810.75 495600.0 -1.0 2263
2265 0 320233.47 136764.94 495540.0 -1.0 2264
2266 0 320233.47 136764.94 495480.0 -1.0 2265
2267 0 320159.44 136740.25 495420.0 -1.0 2266
2268 0 320141.8 136747.31 495360.0 -1.0 2267
2269 0 320134.78 136757.88 495300.0 -1.0 2268
2270 0 320106.56 136761.4 495240.0 -1.0 2269
2271 0 320141.8 136715.58 495180.0 -1.0 2270
2272 0 319933.84 136662.7 495120.0 -1.0 2271
2273 0 319944.4 136743.78 495060.0 -1.0 2272
2274 0 319930.3 136761.4 495000.0 -1.0 2273
2275 0 319895.06 136761.4 494940.0 -1.0 2274
2276 0 319923.28 136683.86 494880.0 -1.0 2275
2277 0 319828.1 136757.88 494760.0 -1.0 2276
2278 0 319778.75 136683.86 494700.0 -1.0 2277
2279 0 319676.53 136630.98 494640.0 -1.0 2278
2280 0 319588.4 136606.31 494580.0 -1.0 2279
2281 0 319521.4 136461.78 494520.0 -1.0 2280
2282 0 319391.0 136356.03 494400.0 -1.0 2281
2283 0 319334.6 136179.78 494340.0 -1.0 2282
2284 0 319345.16 136084.61 494280.0 -1.0 2283
2285 0 319302.88 135961.23 494220.0 -1.0 2284
2286 0 319302.88 135933.03 494160.0 -1.0 2285
2287 0 319281.72 135887.2 494100.0 -1.0 2286
2288 0 319031.44 135686.28 494040.0 -1.0 2287
2289 0 319197.12 135820.23 493980.0 -1.0 2288
2290 0 319129.0 135766.0 493920.0 -1.0 2289
2291 0 293919.34 134427.86 389700.0 -1.0 464
2292 0 293898.2 134378.5 389640.0 -1.0 2291
2293 0 293859.4 134346.78 389580.0 -1.0 2292
2294 0 293859.4 134346.78 389520.0 -1.0 2293
2295 0 293817.12 134272.75 389460.0 -1.0 2294
2296 0 293831.22 134300.95 389400.0 -1.0 2295
2297 0 293831.22 134300.95 389340.0 -1.0 2296
2298 0 293817.12 134226.94 389280.0 -1.0 2297
2299 0 293785.4 134258.66 389220.0 -1.0 2298
2300 0 293792.44 134251.61 389160.0 -1.0 2299
2301 0 293764.25 134251.61 389100.0 -1.0 2300
2302 0 293767.78 134255.12 389040.0 -1.0 2301
2303 0 293739.56 134237.5 388980.0 -1.0 2302
2304 0 293736.03 134226.94 388920.0 -1.0 2303
2305 0 293707.84 134237.5 388860.0 -1.0 2304
2306 0 293707.84 134209.31 388800.0 -1.0 2305
2307 0 293676.12 134181.11 388740.0 -1.0 2306
2308 0 293623.25 134124.7 388680.0 -1.0 2307
2309 0 293623.25 134138.81 388620.0 -1.0 2308
2310 0 293609.16 134114.12 388560.0 -1.0 2309
2311 0 293605.62 134071.83 388500.0 -1.0 2310
2312 0 293577.4 134047.16 388440.0 -1.0 2311
2313 0 293595.03 134036.58 388380.0 -1.0 2312
2314 0 293570.38 134033.06 388320.0 -1.0 2313
2315 0 293531.6 133990.75 388260.0 -1.0 2314
2316 0 293531.6 133990.75 388200.0 -1.0 2315
2317 0 293513.97 133966.08 388140.0 -1.0 2316
2318 0 293489.28 133937.88 388080.0 -1.0 2317
2319 0 293478.72 133920.25 388020.0 -1.0 2318
2320 0 293439.94 133881.48 387960.0 -1.0 2319
2321 0 293411.75 133856.81 387900.0 -1.0 2320
2322 0 293404.7 133825.08 387840.0 -1.0 2321
2323 0 293372.97 133793.36 387780.0 -1.0 2322
2324 0 293320.1 133736.95 387720.0 -1.0 2323
2325 0 293298.94 133736.95 387600.0 -1.0 2324
2326 0 293291.9 133719.33 387540.0 -1.0 2325
2327 0 293291.9 133719.33 387480.0 -1.0 2326
2328 0 293267.22 133701.7 387420.0 -1.0 2327
2329 0 293217.88 133669.98 387360.0 -1.0 2328
2330 0 293189.66 133627.69 387300.0 -1.0 2329
2331 0 293200.25 133624.16 387240.0 -1.0 2330
2332 0 293175.56 133606.53 387180.0 -1.0 2331
2333 0 293136.78 133553.66 387120.0 -1.0 2332
2334 0 293189.66 133571.28 387060.0 -1.0 2333
2335 0 293165.0 133560.7 386940.0 -1.0 2334
2336 0 293217.88 133550.12 386880.0 -1.0 2335
2337 0 293165.0 133528.98 386820.0 -1.0 2336
2338 0 293165.0 133528.98 386760.0 -1.0 2337
2339 0 293119.16 133479.62 386700.0 -1.0 2338
2340 0 293112.12 133440.86 386640.0 -1.0 2339
2341 0 293062.78 133363.31 386580.0 -1.0 2340
2342 0 293055.72 133352.73 386520.0 -1.0 2341
2343 0 292992.28 133285.75 386460.0 -1.0 2342
2344 0 292921.78 133232.88 386400.0 -1.0 2343
2345 0 292819.53 133141.23 386340.0 -1.0 2344
2346 0 292861.84 133116.56 386280.0 -1.0 2345
2347 0 292858.3 133102.45 386220.0 -1.0 2346
2348 0 292854.78 133063.69 386160.0 -1.0 2347
2349 0 292823.06 133017.86 386100.0 -1.0 2348
2350 0 292851.28 133014.33 386040.0 -1.0 2349
2351 0 292844.22 133003.75 385980.0 -1.0 2350
2352 0 292798.4 132968.5 385920.0 -1.0 2351
2353 0 292847.75 132972.03 385860.0 -1.0 2352
2354 0 292787.8 132915.62 385800.0 -1.0 2353
2355 0 292791.34 132919.16 385740.0 -1.0 2354
2356 0 292787.8 132908.58 385680.0 -1.0 2355
2357 0 292784.28 132894.48 385620.0 -1.0 2356
2358 0 292766.66 132866.28 385560.0 -1.0 2357
2359 0 292752.56 132774.62 385500.0 -1.0 2358
2360 0 292745.53 132760.53 385440.0 -1.0 2359
2361 0 292724.38 132721.75 385380.0 -1.0 2360
2362 0 292685.6 132672.4 385320.0 -1.0 2361
2363 0 292593.94 132552.56 385260.0 -1.0 2362
2364 0 292548.12 132517.31 385200.0 -1.0 2363
2365 0 292534.03 132425.66 385140.0 -1.0 2364
2366 0 292534.03 132422.12 385080.0 -1.0 2365
2367 0 292534.03 132422.12 385020.0 -1.0 2366
2368 0 292565.75 132436.23 384960.0 -1.0 2367
2369 0 292576.3 132496.16 384900.0 -1.0 2368
2370 0 292572.78 132503.2 384840.0 -1.0 2369
2371 0 292512.88 132482.06 384780.0 -1.0 2370
2372 0 292509.34 132496.16 384720.0 -1.0 2371
2373 0 292445.9 132566.66 384660.0 -1.0 2372
2374 0 292431.78 132584.28 384600.0 -1.0 2373
2375 0 292431.78 132584.28 384540.0 -1.0 2374
2376 0 292431.78 132584.28 384480.0 -1.0 2375
2377 0 292431.78 132584.28 384420.0 -1.0 2376
2378 0 292407.12 132541.98 384360.0 -1.0 2377
2379 0 292407.12 132541.98 384300.0 -1.0 2378
2380 0 292340.16 132475.0 384240.0 -1.0 2379
2381 0 292273.16 132425.66 384180.0 -1.0 2380
2382 0 292237.9 132376.31 384120.0 -1.0 2381
2383 0 292206.2 132334.0 384060.0 -1.0 2382
2384 0 292192.1 132305.81 384000.0 -1.0 2383
2385 0 292178.0 132274.08 383940.0 -1.0 2384
2386 0 292146.28 132217.69 383880.0 -1.0 2385
2387 0 292297.84 132281.12 383820.0 -1.0 2386
2388 0 292135.7 132217.69 383760.0 -1.0 2387
2389 0 292054.62 132178.9 383700.0 -1.0 2388
2390 0 292111.03 132189.48 383640.0 -1.0 2389
2391 0 292086.34 132171.86 383580.0 -1.0 2390
2392 0 292103.97 132171.86 383520.0 -1.0 2391
2393 0 291970.03 132083.73 383460.0 -1.0 2392
2394 0 292008.78 132090.78 383400.0 -1.0 2393
2395 0 291906.56 132066.11 383340.0 -1.0 2394
2396 0 292040.53 132090.78 383280.0 -1.0 2395
2397 0 292072.25 132052.0 383220.0 -1.0 2396
2398 0 292008.78 132055.53 383100.0 -1.0 2397
2399 0 292005.28 132030.86 383040.0 -1.0 2398
2400 0 291941.8 131988.56 382980.0 -1.0 2399
2401 0 291867.78 131988.56 382920.0 -1.0 2400
2402 0 291934.78 131981.5 382860.0 -1.0 2401
2403 0 291924.2 131935.69 382740.0 -1.0 2402
2404 0 291920.66 131766.48 382620.0 -1.0 2403
2405 0 291818.44 131678.36 382560.0 -1.0 2404
2406 0 291839.6 131621.95 382500.0 -1.0 2405
2407 0 291762.03 131554.98 382440.0 -1.0 2406
2408 0 291762.03 131442.19 382380.0 -1.0 2407
2409 0 291758.53 131410.45 382320.0 -1.0 2408
2410 6 291726.78 131347.0 382260.0 -1.0 2409
2411 0 343437.97 152196.17 517560.0 -1.0 1734
2412 0 343418.03 152151.31 517620.0 -1.0 2411
2413 0 343415.53 152059.1 517680.0 -1.0 2412
2414 0 343398.1 151996.78 517740.0 -1.0 2413
2415 0 343328.28 151944.44 517800.0 -1.0 2414
2416 0 343313.34 151892.1 517860.0 -1.0 2415
2417 0 343263.47 151897.08 517920.0 -1.0 2416
2418 0 343251.03 151877.12 517980.0 -1.0 2417
2419 0 343211.12 151869.66 518040.0 -1.0 2418
2420 0 343168.78 151842.23 518100.0 -1.0 2419
2421 0 343198.7 151814.81 518160.0 -1.0 2420
2422 0 343158.78 151750.02 518220.0 -1.0 2421
2423 0 343171.25 151737.55 518280.0 -1.0 2422
2424 0 343146.34 151677.73 518340.0 -1.0 2423
2425 0 343041.66 151632.86 518400.0 -1.0 2424
2426 0 343001.75 151607.94 518460.0 -1.0 2425
2427 0 342961.88 151570.55 518520.0 -1.0 2426
2428 0 342869.66 151505.73 518580.0 -1.0 2427
2429 0 342869.66 151493.28 518640.0 -1.0 2428
2430 0 342844.75 151411.03 518700.0 -1.0 2429
2431 0 342812.34 151366.16 518760.0 -1.0 2430
2432 0 342762.47 151368.66 518820.0 -1.0 2431
2433 0 342774.94 151351.2 518880.0 -1.0 2432
2434 0 342737.56 151288.89 518940.0 -1.0 2433
2435 0 342747.53 151263.97 519000.0 -1.0 2434
2436 0 342732.56 151229.06 519060.0 -1.0 2435
2437 0 342747.53 151199.16 519120.0 -1.0 2436
2438 0 342732.56 151206.64 519180.0 -1.0 2437
2439 0 342732.56 151206.64 519240.0 -1.0 2438
2440 0 342720.1 151194.17 519300.0 -1.0 2439
2441 0 342690.2 151186.69 519360.0 -1.0 2440
2442 0 342640.34 151226.58 519420.0 -1.0 2441
2443 0 342620.4 151214.11 519480.0 -1.0 2442
2444 0 342580.53 151174.23 519540.0 -1.0 2443
2445 0 342523.2 151196.67 519600.0 -1.0 2444
2446 0 342503.25 151114.4 519660.0 -1.0 2445
2447 0 342520.7 151134.34 519720.0 -1.0 2446
2448 0 342520.7 151134.34 519780.0 -1.0 2447
2449 0 342602.97 151171.73 519840.0 -1.0 2448
2450 0 342593.0 151166.75 519900.0 -1.0 2449
2451 0 342593.0 151166.75 519960.0 -1.0 2450
2452 0 342635.38 151176.72 520020.0 -1.0 2451
2453 0 342637.84 151176.72 520080.0 -1.0 2452
2454 0 342622.9 151343.72 520140.0 -1.0 2453
2455 0 342585.5 151401.05 520200.0 -1.0 2454
2456 0 342538.16 151565.56 520320.0 -1.0 2455
2457 0 342538.16 151630.38 520380.0 -1.0 2456
2458 0 342136.84 151493.28 520440.0 -1.0 2457
2459 0 342558.1 151822.3 520500.0 -1.0 2458
2460 0 342548.12 151839.75 520560.0 -1.0 2459
2461 5 342565.56 151832.27 520620.0 -1.0 2460
2462 0 342657.78 151759.98 520620.0 -1.0 2461
2463 0 342530.7 151946.92 520620.0 -1.0 2461
2464 0 342490.78 151996.78 520680.0 -1.0 2463
2465 0 342421.0 152044.12 520740.0 -1.0 2464
2466 0 342331.28 152093.98 520800.0 -1.0 2465
2467 0 342356.2 152071.55 520860.0 -1.0 2466
2468 0 342341.25 152131.38 520920.0 -1.0 2467
2469 6 342366.16 152153.81 520980.0 -1.0 2468
2470 0 342612.94 151745.03 520680.0 -1.0 2462
2471 0 342635.38 151727.58 520740.0 -1.0 2470
2472 0 342620.4 151732.56 520800.0 -1.0 2471
2473 0 342640.34 151687.7 520860.0 -1.0 2472
2474 0 342642.84 151692.69 520920.0 -1.0 2473
2475 0 342660.28 151665.27 520980.0 -1.0 2474
2476 0 342660.28 151642.83 521040.0 -1.0 2475
2477 0 342662.78 151622.89 521100.0 -1.0 2476
2478 0 342635.38 151570.55 521160.0 -1.0 2477
2479 0 342627.88 151538.14 521280.0 -1.0 2478
2480 0 342612.94 151425.98 521340.0 -1.0 2479
2481 0 342612.94 151425.98 521400.0 -1.0 2480
2482 0 342612.94 151421.0 521460.0 -1.0 2481
2483 0 342650.3 151453.39 521520.0 -1.0 2482
2484 5 342650.3 151453.39 521580.0 -1.0 2483
2485 0 342565.56 151421.0 521640.0 -1.0 2484
2486 0 342742.53 151368.66 521580.0 -1.0 2484
2487 0 342495.78 151423.48 521700.0 -1.0 2485
2488 0 342814.8 151323.78 521640.0 -1.0 2486
2489 0 342904.56 151288.89 521700.0 -1.0 2488
2490 6 342939.44 151239.03 521760.0 -1.0 2489
2491 0 342475.84 151373.64 521760.0 -1.0 2487
2492 0 342475.84 151343.72 521820.0 -1.0 2491
2493 0 342398.56 151286.39 521880.0 -1.0 2492
2494 0 342401.06 151136.84 521880.0 -1.0 2493
2495 0 342416.03 151027.17 521940.0 -1.0 2494
2496 0 342286.4 150902.55 522000.0 -1.0 2495
2497 0 342224.1 150822.78 522060.0 -1.0 2496
2498 0 342104.44 150787.89 522120.0 -1.0 2497
2499 5 341825.28 150703.14 522180.0 -1.0 2498
2500 0 341804.1 150776.67 522240.0 -1.0 2499
2501 0 341586.0 150576.02 522240.0 -1.0 2499
2502 0 341411.53 150523.67 522240.0 -1.0 2501
2503 0 341062.56 150523.67 522240.0 -1.0 2502
2504 0 340711.12 150294.36 522240.0 -1.0 2503
2505 0 340646.3 150212.11 522300.0 -1.0 2504
2506 0 340646.3 150207.12 522360.0 -1.0 2505
2507 0 340519.2 150261.95 522420.0 -1.0 2506
2508 0 340297.34 150359.17 522480.0 -1.0 2507
2509 0 340013.2 150745.52 522540.0 -1.0 2508
2510 0 340003.22 150770.44 522600.0 -1.0 2509
2511 5 339988.28 150840.23 522660.0 -1.0 2510
2512 0 339993.25 150934.95 522600.0 -1.0 2511
2513 0 339831.25 150558.58 522720.0 -1.0 2511
2514 6 339591.97 150299.34 522780.0 -1.0 2513
2515 0 339993.25 150934.95 522540.0 -1.0 2512
2516 0 339993.25 150934.95 522480.0 -1.0 2515
2517 0 340000.72 150957.38 522420.0 -1.0 2516
2518 0 340045.6 151057.08 522360.0 -1.0 2517
2519 0 340058.06 151087.0 522300.0 -1.0 2518
2520 0 340065.53 151126.88 522240.0 -1.0 2519
2521 0 340083.0 151201.66 522180.0 -1.0 2520
2522 0 340242.5 151326.28 522120.0 -1.0 2521
2523 0 340322.28 151378.62 522060.0 -1.0 2522
2524 0 340359.66 151386.1 522000.0 -1.0 2523
2525 0 340299.84 151438.44 521940.0 -1.0 2524
2526 0 340135.34 151465.86 521940.0 -1.0 2525
2527 0 339950.88 151463.38 521940.0 -1.0 2526
2528 0 339793.84 151418.5 521880.0 -1.0 2527
2529 0 339724.06 151283.9 521820.0 -1.0 2528
2530 0 339442.4 151129.36 521820.0 -1.0 2529
2531 0 339357.66 151114.4 521880.0 -1.0 2530
2532 0 339355.16 151114.4 521940.0 -1.0 2531
2533 0 339330.25 151096.97 522000.0 -1.0 2532
2534 6 339295.34 151067.05 522060.0 -1.0 2533
2535 0 341771.7 150761.72 522300.0 -1.0 2500
2536 0 341731.8 150796.61 522360.0 -1.0 2535
2537 0 341672.0 150806.58 522420.0 -1.0 2536
2538 0 341667.0 150759.22 522480.0 -1.0 2537
2539 0 341624.62 150676.97 522540.0 -1.0 2538
2540 0 341622.16 150614.66 522600.0 -1.0 2539
2541 0 341597.22 150582.25 522660.0 -1.0 2540
2542 0 341559.84 150457.62 522720.0 -1.0 2541
2543 0 341524.94 150293.11 522780.0 -1.0 2542
2544 0 341517.47 150205.88 522840.0 -1.0 2543
2545 0 341482.56 150148.55 522900.0 -1.0 2544
2546 0 341452.66 150098.7 522960.0 -1.0 2545
2547 0 341445.2 150046.36 523020.0 -1.0 2546
2548 0 341447.66 150008.97 523080.0 -1.0 2547
2549 0 341447.66 150008.97 523140.0 -1.0 2548
2550 0 341432.72 149951.64 523200.0 -1.0 2549
2551 0 341430.22 149944.16 523260.0 -1.0 2550
2552 6 341437.7 149969.08 523320.0 -1.0 2551
2553 0 341867.3 150954.84 513540.0 -1.0 1786
2554 0 341211.7 152068.75 513540.0 -1.0 2553
2555 5 341148.22 152541.1 513540.0 -1.0 2554
2556 0 341261.03 153140.34 513540.0 -1.0 2555
2557 0 340929.7 152435.34 513600.0 -1.0 2555
2558 0 341169.38 153570.39 513600.0 -1.0 2556
2559 0 341239.88 154324.75 513600.0 -1.0 2558
2560 0 341286.56 154708.38 513660.0 -1.0 2559
2561 0 340908.53 152456.5 513660.0 -1.0 2557
2562 5 340718.2 152400.1 513720.0 -1.0 2561
2563 0 340640.62 152463.55 513780.0 -1.0 2562
2564 0 340877.78 152671.95 513840.0 -1.0 2562
2565 0 340344.53 152378.94 513780.0 -1.0 2563
2566 0 340062.53 152245.0 513780.0 -1.0 2565
2567 0 339921.53 152104.0 513780.0 -1.0 2566
2568 0 339865.12 152040.55 513840.0 -1.0 2567
2569 0 339780.53 151984.14 513900.0 -1.0 2568
2570 0 339681.8 151829.05 513960.0 -1.0 2569
2571 0 339653.62 151807.89 514020.0 -1.0 2570
2572 0 339653.62 151807.89 514080.0 -1.0 2571
2573 0 339434.94 151709.9 514140.0 -1.0 2572
2574 0 339300.34 151665.05 514200.0 -1.0 2573
2575 0 339105.94 151550.39 514260.0 -1.0 2574
2576 0 339071.03 151458.16 514320.0 -1.0 2575
2577 0 338983.78 151428.25 514380.0 -1.0 2576
2578 0 338921.47 151448.19 514440.0 -1.0 2577
2579 0 338829.25 151405.81 514500.0 -1.0 2578
2580 0 338764.44 151395.84 514560.0 -1.0 2579
2581 0 338702.12 151346.0 514620.0 -1.0 2580
2582 0 338542.62 151221.38 514680.0 -1.0 2581
2583 0 338547.6 151221.38 514740.0 -1.0 2582
2584 0 338547.6 151221.38 514800.0 -1.0 2583
2585 0 338547.6 151221.38 514860.0 -1.0 2584
2586 0 338520.2 151241.31 514920.0 -1.0 2585
2587 0 338355.7 151186.47 514920.0 -1.0 2586
2588 0 338268.44 151106.72 514980.0 -1.0 2587
2589 0 338054.06 151014.48 515040.0 -1.0 2588
2590 0 337964.34 150952.17 515100.0 -1.0 2589
2591 6 337936.94 150934.72 515160.0 -1.0 2590
2592 0 341231.72 154780.66 513720.0 -1.0 2560
2593 0 341174.4 154987.55 513780.0 -1.0 2592
2594 0 341097.12 155276.67 513840.0 -1.0 2593
2595 5 341186.84 155603.2 513900.0 -1.0 2594
2596 0 341251.66 155954.66 513840.0 -1.0 2595
2597 0 341219.25 155747.77 513960.0 -1.0 2595
2598 0 341246.7 155792.64 514020.0 -1.0 2597
2599 0 341246.7 155792.64 514080.0 -1.0 2598
2600 0 341246.7 155792.64 514140.0 -1.0 2599
2601 0 341246.7 155792.64 514200.0 -1.0 2600
2602 0 341174.4 155802.61 514260.0 -1.0 2601
2603 0 341156.94 155730.31 514320.0 -1.0 2602
2604 0 341117.06 155732.81 514380.0 -1.0 2603
2605 0 341117.06 155732.81 514440.0 -1.0 2604
2606 0 341161.94 155894.83 514500.0 -1.0 2605
2607 0 341159.44 155937.2 514560.0 -1.0 2606
2608 0 341159.44 155937.2 514620.0 -1.0 2607
2609 0 341216.75 155939.69 514680.0 -1.0 2608
2610 0 341199.3 155942.19 514740.0 -1.0 2609
2611 0 341209.28 155977.08 514800.0 -1.0 2610
2612 0 341179.38 156046.88 514860.0 -1.0 2611
2613 0 341236.72 156046.88 514920.0 -1.0 2612
2614 0 341306.5 156191.44 514980.0 -1.0 2613
2615 0 341309.0 156191.44 515040.0 -1.0 2614
2616 0 341311.47 156198.92 515100.0 -1.0 2615
2617 0 341323.94 156246.28 515160.0 -1.0 2616
2618 0 341328.94 156338.5 515220.0 -1.0 2617
2619 0 341328.94 156338.5 515280.0 -1.0 2618
2620 0 341313.97 156338.5 515340.0 -1.0 2619
2621 0 341306.5 156338.5 515400.0 -1.0 2620
2622 0 341092.12 156288.66 515460.0 -1.0 2621
2623 0 341381.28 156341.0 515520.0 -1.0 2622
2624 0 341426.12 156450.67 515580.0 -1.0 2623
2625 0 341428.62 156510.48 515640.0 -1.0 2624
2626 0 341146.97 156445.69 515700.0 -1.0 2625
2627 0 341361.34 156488.06 515760.0 -1.0 2626
2628 0 341246.7 156468.11 515820.0 -1.0 2627
2629 0 341361.34 156490.55 515880.0 -1.0 2628
2630 0 341438.6 156478.08 515940.0 -1.0 2629
2631 0 341461.03 156480.58 516000.0 -1.0 2630
2632 0 341473.5 156480.58 516060.0 -1.0 2631
2633 0 341480.97 156525.44 516120.0 -1.0 2632
2634 0 341553.25 156592.75 516180.0 -1.0 2633
2635 0 341615.56 156600.22 516240.0 -1.0 2634
2636 0 341680.38 156610.19 516300.0 -1.0 2635
2637 0 341680.38 156610.19 516360.0 -1.0 2636
2638 0 341680.38 156610.19 516420.0 -1.0 2637
2639 0 341685.38 156605.2 516480.0 -1.0 2638
2640 0 341745.2 156605.2 516540.0 -1.0 2639
2641 0 341777.6 156635.11 516600.0 -1.0 2640
2642 0 341777.6 156630.12 516660.0 -1.0 2641
2643 0 341837.4 156642.6 516720.0 -1.0 2642
2644 5 341864.7 156644.69 516780.0 -1.0 2643
2645 0 341752.7 156644.69 516840.0 -1.0 2644
2646 0 341924.66 156647.58 516840.0 -1.0 2644
2647 0 342153.97 156655.06 516900.0 -1.0 2646
2648 0 342273.6 156662.53 516960.0 -1.0 2647
2649 0 342388.25 156655.06 517020.0 -1.0 2648
2650 0 342470.53 156582.77 517080.0 -1.0 2649
2651 0 342527.84 156530.42 517140.0 -1.0 2650
2652 0 342535.3 156483.06 517200.0 -1.0 2651
2653 0 342547.78 156413.28 517260.0 -1.0 2652
2654 0 342557.75 156395.83 517320.0 -1.0 2653
2655 0 342557.75 156395.83 517380.0 -1.0 2654
2656 0 342620.06 156398.33 517440.0 -1.0 2655
2657 0 342722.28 156418.27 517500.0 -1.0 2656
2658 0 342739.72 156393.34 517560.0 -1.0 2657
2659 0 342787.06 156341.0 517620.0 -1.0 2658
2660 0 342819.47 156236.31 517680.0 -1.0 2659
2661 0 342839.4 156161.53 517740.0 -1.0 2660
2662 0 342844.4 156111.69 517800.0 -1.0 2661
2663 0 342844.4 156109.19 517860.0 -1.0 2662
2664 0 342836.94 156059.34 517920.0 -1.0 2663
2665 0 342836.94 156059.34 517980.0 -1.0 2664
2666 0 342836.94 156059.34 518040.0 -1.0 2665
2667 0 342834.44 156051.86 518100.0 -1.0 2666
2668 0 342929.16 156061.83 518160.0 -1.0 2667
2669 0 342961.56 156059.34 518220.0 -1.0 2668
2670 0 343058.75 156056.84 518280.0 -1.0 2669
2671 0 343173.4 156061.83 518340.0 -1.0 2670
2672 0 343223.28 156004.5 518400.0 -1.0 2671
2673 0 343253.2 155979.58 518460.0 -1.0 2672
2674 0 343357.88 155872.39 518520.0 -1.0 2673
2675 0 343390.28 155854.95 518580.0 -1.0 2674
2676 0 343410.22 155849.97 518640.0 -1.0 2675
2677 0 343519.88 155835.0 518700.0 -1.0 2676
2678 0 343519.88 155802.61 518760.0 -1.0 2677
2679 0 343519.88 155790.14 518820.0 -1.0 2678
2680 0 343519.88 155790.14 518880.0 -1.0 2679
2681 0 343524.88 155747.77 518940.0 -1.0 2680
2682 0 343584.7 155650.56 519000.0 -1.0 2681
2683 0 343529.84 155663.02 519060.0 -1.0 2682
2684 0 343547.3 155635.61 519120.0 -1.0 2683
2685 0 343430.16 155525.94 519180.0 -1.0 2684
2686 0 343313.0 155451.16 519240.0 -1.0 2685
2687 0 343278.1 155408.78 519300.0 -1.0 2686
2688 0 343200.84 155316.56 519360.0 -1.0 2687
2689 0 343151.0 155224.33 519420.0 -1.0 2688
2690 0 343131.03 155147.06 519480.0 -1.0 2689
2691 0 343215.78 155097.22 519540.0 -1.0 2690
2692 0 343018.88 155037.39 519600.0 -1.0 2691
2693 0 343200.84 155049.86 519660.0 -1.0 2692
2694 0 343255.7 155012.47 519720.0 -1.0 2693
2695 0 343342.9 154960.12 519780.0 -1.0 2694
2696 0 343485.0 154932.7 519840.0 -1.0 2695
2697 0 343485.0 154932.7 519900.0 -1.0 2696
2698 0 343509.9 154910.27 519960.0 -1.0 2697
2699 0 343562.25 154892.83 520020.0 -1.0 2698
2700 0 343819.0 154945.17 520080.0 -1.0 2699
2701 0 343998.44 155000.0 520140.0 -1.0 2700
2702 0 344080.72 155064.81 520200.0 -1.0 2701
2703 0 344212.8 155164.52 520260.0 -1.0 2702
2704 0 344292.56 155211.88 520320.0 -1.0 2703
2705 0 344464.56 155234.3 520380.0 -1.0 2704
2706 0 344165.47 155099.7 520440.0 -1.0 2705
2707 0 344644.03 155296.61 520500.0 -1.0 2706
2708 0 344629.06 155299.11 520560.0 -1.0 2707
2709 0 344716.3 155299.11 520620.0 -1.0 2708
2710 0 344823.5 155294.12 520680.0 -1.0 2709
2711 0 344943.12 155348.95 520740.0 -1.0 2710
2712 0 345112.62 155383.86 520800.0 -1.0 2711
2713 0 345112.62 155383.86 520860.0 -1.0 2712
2714 0 345112.62 155383.86 520920.0 -1.0 2713
2715 0 345117.6 155421.25 520980.0 -1.0 2714
2716 0 345120.1 155418.75 521040.0 -1.0 2715
2717 0 345122.6 155371.39 521280.0 -1.0 2716
2718 0 345135.06 155363.92 521340.0 -1.0 2717
2719 0 345095.2 155348.95 521400.0 -1.0 2718
2720 0 345085.22 155358.92 521460.0 -1.0 2719
2721 0 345047.8 155353.94 521520.0 -1.0 2720
2722 0 345105.16 155336.5 521580.0 -1.0 2721
2723 0 345120.1 155291.62 521640.0 -1.0 2722
2724 0 345117.6 155244.27 521700.0 -1.0 2723
2725 0 345244.72 155259.23 521760.0 -1.0 2724
2726 0 345401.75 155224.33 521820.0 -1.0 2725
2727 0 345581.22 155219.34 521880.0 -1.0 2726
2728 0 345700.88 155239.28 521940.0 -1.0 2727
2729 0 345723.3 155249.25 522000.0 -1.0 2728
2730 0 345743.25 155291.62 522060.0 -1.0 2729
2731 0 345775.66 155334.0 522120.0 -1.0 2730
2732 0 345818.0 155363.92 522240.0 -1.0 2731
2733 0 345823.0 155416.27 522300.0 -1.0 2732
2734 0 345845.44 155408.78 522360.0 -1.0 2733
2735 0 345835.47 155408.78 522420.0 -1.0 2734
2736 0 345860.38 155376.38 522480.0 -1.0 2735
2737 0 345810.53 155254.25 522540.0 -1.0 2736
2738 0 345867.88 155246.77 522600.0 -1.0 2737
2739 0 345882.8 155234.3 522660.0 -1.0 2738
2740 0 345907.75 155194.42 522720.0 -1.0 2739
2741 0 345907.75 155194.42 522780.0 -1.0 2740
2742 0 345907.75 155194.42 522840.0 -1.0 2741
2743 0 345897.78 155234.3 522900.0 -1.0 2742
2744 0 345920.22 155256.73 522960.0 -1.0 2743
2745 0 345940.16 155216.86 523020.0 -1.0 2744
2746 0 345940.16 155216.86 523080.0 -1.0 2745
2747 0 345880.34 155169.5 523140.0 -1.0 2746
2748 0 345915.22 155191.92 523260.0 -1.0 2747
2749 0 345910.25 155171.98 523320.0 -1.0 2748
2750 0 345950.12 155184.45 523380.0 -1.0 2749
2751 0 345932.7 155164.52 523440.0 -1.0 2750
2752 0 345932.7 155164.52 523500.0 -1.0 2751
2753 0 345922.7 155157.03 523560.0 -1.0 2752
2754 0 345917.72 155099.7 523620.0 -1.0 2753
2755 0 345922.7 155099.7 523680.0 -1.0 2754
2756 0 345910.25 155049.86 523740.0 -1.0 2755
2757 0 345907.75 154992.53 523800.0 -1.0 2756
2758 0 345885.3 154952.64 523860.0 -1.0 2757
2759 0 345845.44 154870.39 523920.0 -1.0 2758
2760 0 345828.0 154823.03 523980.0 -1.0 2759
2761 0 345813.03 154753.23 524040.0 -1.0 2760
2762 0 345810.53 154700.89 524100.0 -1.0 2761
2763 0 345790.6 154683.45 524160.0 -1.0 2762
2764 0 345778.12 154656.03 524220.0 -1.0 2763
2765 0 345740.75 154531.4 524280.0 -1.0 2764
2766 0 345740.75 154496.5 524340.0 -1.0 2765
2767 0 345611.12 154416.75 524400.0 -1.0 2766
2768 0 345670.97 154394.31 524460.0 -1.0 2767
2769 0 345598.66 154344.47 524520.0 -1.0 2768
2770 0 345693.38 154344.47 524580.0 -1.0 2769
2771 0 345651.0 154314.55 524640.0 -1.0 2770
2772 0 345633.56 154259.72 524700.0 -1.0 2771
2773 0 345621.1 154194.9 524760.0 -1.0 2772
2774 0 345601.16 154130.1 524820.0 -1.0 2773
2775 0 345638.56 154140.08 524880.0 -1.0 2774
2776 0 345581.22 154067.78 524940.0 -1.0 2775
2777 0 345660.97 154040.38 525000.0 -1.0 2776
2778 0 345668.47 153948.14 525060.0 -1.0 2777
2779 0 345790.6 153948.14 525120.0 -1.0 2778
2780 0 345745.72 153888.33 525180.0 -1.0 2779
2781 0 345870.34 153868.39 525240.0 -1.0 2780
2782 0 346039.84 153863.4 525300.0 -1.0 2781
2783 0 346089.72 153870.88 525360.0 -1.0 2782
2784 0 346097.2 153821.03 525420.0 -1.0 2783
2785 0 346261.7 153791.11 525540.0 -1.0 2784
2786 0 346316.53 153781.14 525660.0 -1.0 2785
2787 0 346438.66 153783.64 525840.0 -1.0 2786
2788 0 346468.56 153751.23 525900.0 -1.0 2787
2789 0 346468.56 153748.73 525960.0 -1.0 2788
2790 0 346448.62 153693.9 526020.0 -1.0 2789
2791 0 346438.66 153534.38 526080.0 -1.0 2790
2792 0 346453.62 153422.22 526140.0 -1.0 2791
2793 0 346478.53 153255.22 526200.0 -1.0 2792
2794 0 346453.62 153055.81 526260.0 -1.0 2793
2795 0 346441.16 152998.48 526320.0 -1.0 2794
2796 0 346443.66 152971.06 526380.0 -1.0 2795
2797 0 346491.0 152781.62 526440.0 -1.0 2796
2798 0 346443.66 152664.48 526500.0 -1.0 2797
2799 0 346411.25 152559.8 526560.0 -1.0 2798
2800 0 346393.78 152460.1 526620.0 -1.0 2799
2801 0 346356.4 152362.88 526680.0 -1.0 2800
2802 0 346413.75 152288.11 526740.0 -1.0 2801
2803 0 346403.75 152268.17 526800.0 -1.0 2802
2804 0 346333.97 152195.88 526860.0 -1.0 2803
2805 0 346351.4 152220.81 526920.0 -1.0 2804
2806 0 346333.97 152188.4 526980.0 -1.0 2805
2807 0 346321.5 152153.52 527040.0 -1.0 2806
2808 0 346314.03 152133.56 527100.0 -1.0 2807
2809 0 346338.97 152108.64 527160.0 -1.0 2808
2810 0 346324.0 152068.77 527220.0 -1.0 2809
2811 0 346348.94 152101.17 527280.0 -1.0 2810
2812 0 346311.53 152063.78 527340.0 -1.0 2811
2813 0 346291.6 152048.83 527460.0 -1.0 2812
2814 0 346291.6 152048.83 527520.0 -1.0 2813
2815 0 346291.6 152048.83 527580.0 -1.0 2814
2816 0 346311.53 152023.89 527640.0 -1.0 2815
2817 0 346353.9 151996.48 527700.0 -1.0 2816
2818 0 346366.38 151971.55 527760.0 -1.0 2817
2819 0 346331.47 151961.58 527820.0 -1.0 2818
2820 0 346329.0 151949.12 527880.0 -1.0 2819
2821 0 346321.5 151916.72 527940.0 -1.0 2820
2822 0 346316.53 151851.9 528000.0 -1.0 2821
2823 0 346368.88 151851.9 528120.0 -1.0 2822
2824 0 346553.3 151747.22 528180.0 -1.0 2823
2825 0 346919.72 151657.48 528240.0 -1.0 2824
2826 0 347273.66 151587.7 528300.0 -1.0 2825
2827 0 347343.47 151540.34 528360.0 -1.0 2826
2828 0 347393.3 151512.92 528420.0 -1.0 2827
2829 0 347141.56 151348.42 528480.0 -1.0 2828
2830 0 347408.25 151333.45 528540.0 -1.0 2829
2831 0 347403.28 151288.6 528600.0 -1.0 2830
2832 0 347849.44 151535.36 528600.0 -1.0 2831
2833 0 348250.75 151632.56 528660.0 -1.0 2832
2834 0 348265.7 151595.17 528720.0 -1.0 2833
2835 0 348377.88 151647.52 528780.0 -1.0 2834
2836 0 348589.72 151742.23 528840.0 -1.0 2835
2837 0 348662.03 151754.7 528900.0 -1.0 2836
2838 0 348662.03 151754.7 528960.0 -1.0 2837
2839 0 348756.72 151767.16 529020.0 -1.0 2838
2840 0 348771.7 151767.16 529080.0 -1.0 2839
2841 0 348883.84 151694.88 529140.0 -1.0 2840
2842 0 348928.72 151719.8 529200.0 -1.0 2841
2843 0 349267.72 151767.16 529260.0 -1.0 2842
2844 0 349252.75 151717.31 529320.0 -1.0 2843
2845 0 349392.34 151689.89 529380.0 -1.0 2844
2846 0 349534.4 151864.38 529440.0 -1.0 2845
2847 0 349753.75 152118.61 529500.0 -1.0 2846
2848 0 349903.3 152136.06 529560.0 -1.0 2847
2849 0 349938.2 152108.64 529620.0 -1.0 2848
2850 0 349965.62 152043.84 529680.0 -1.0 2849
2851 0 349945.7 152081.22 529740.0 -1.0 2850
2852 0 349983.06 152028.88 529800.0 -1.0 2851
2853 0 349983.06 152028.88 529860.0 -1.0 2852
2854 0 350082.78 152111.14 529920.0 -1.0 2853
2855 0 350160.03 152123.6 529980.0 -1.0 2854
2856 0 350217.38 152113.62 530040.0 -1.0 2855
2857 0 350242.28 152088.7 530100.0 -1.0 2856
2858 0 350277.2 152066.27 530160.0 -1.0 2857
2859 0 350371.9 152131.08 530220.0 -1.0 2858
2860 0 350511.5 152190.89 530280.0 -1.0 2859
2861 0 350693.44 152263.19 530340.0 -1.0 2860
2862 0 351015.0 152238.25 530400.0 -1.0 2861
2863 0 351436.22 152156.0 530460.0 -1.0 2862
2864 0 351782.7 152066.27 530400.0 -1.0 2863
2865 0 351942.22 152001.47 530400.0 -1.0 2864
2866 0 351982.1 151989.0 530460.0 -1.0 2865
2867 0 352057.3 152010.02 530340.0 -1.0 2866
2868 0 352056.88 152006.45 530280.0 -1.0 2867
2869 0 352079.3 152046.33 530220.0 -1.0 2868
2870 0 352084.28 152026.39 530160.0 -1.0 2869
2871 0 352203.94 152058.8 530100.0 -1.0 2870
2872 0 352203.94 152108.64 530040.0 -1.0 2871
2873 0 352206.44 152116.12 529980.0 -1.0 2872
2874 0 352206.44 152116.12 529920.0 -1.0 2873
2875 0 352256.28 152185.9 529860.0 -1.0 2874
2876 0 352468.16 152156.0 529800.0 -1.0 2875
2877 5 352782.22 152091.19 529800.0 -1.0 2876
2878 0 352767.25 151951.61 529860.0 -1.0 2877
2879 0 352824.56 152156.0 529740.0 -1.0 2877
2880 0 352986.6 152158.5 529740.0 -1.0 2879
2881 0 352759.78 151869.36 529920.0 -1.0 2878
2882 0 352764.75 151787.11 529980.0 -1.0 2881
2883 0 352739.84 151712.33 530040.0 -1.0 2882
2884 6 352782.22 151622.6 530100.0 -1.0 2883
2885 0 353143.62 152123.6 529740.0 -1.0 2880
2886 0 353181.0 152131.08 529680.0 -1.0 2885
2887 0 353233.34 152141.05 529620.0 -1.0 2886
2888 0 353333.06 152165.97 529560.0 -1.0 2887
2889 0 353584.8 152260.69 529500.0 -1.0 2888
2890 0 354026.0 152499.97 529500.0 -1.0 2889
2891 0 354188.0 152652.02 529560.0 -1.0 2890
2892 0 354479.62 152824.0 529560.0 -1.0 2891
2893 0 354766.28 152878.84 529560.0 -1.0 2892
2894 0 354763.78 152886.31 529620.0 -1.0 2893
2895 0 354771.25 152898.78 529680.0 -1.0 2894
2896 0 354793.7 152991.0 529740.0 -1.0 2895
2897 0 354806.16 153043.34 529800.0 -1.0 2896
2898 0 354818.62 153020.92 529860.0 -1.0 2897
2899 0 354798.7 153150.53 529920.0 -1.0 2898
2900 0 354736.38 153187.92 529980.0 -1.0 2899
2901 0 354766.28 153210.34 530040.0 -1.0 2900
2902 5 354766.28 153210.34 530100.0 -1.0 2901
2903 0 354746.34 152921.22 530100.0 -1.0 2902
2904 0 354708.94 153257.7 530160.0 -1.0 2902
2905 0 354733.88 153404.77 530220.0 -1.0 2904
2906 0 354893.4 153696.39 530280.0 -1.0 2905
2907 0 354970.66 153813.55 530340.0 -1.0 2906
2908 0 354691.5 152881.33 530160.0 -1.0 2903
2909 0 354639.16 152876.34 530220.0 -1.0 2908
2910 0 354626.7 152853.92 530280.0 -1.0 2909
2911 0 354601.78 152838.95 530340.0 -1.0 2910
2912 0 354589.3 152814.03 530400.0 -1.0 2911
2913 0 354616.72 152804.06 530460.0 -1.0 2912
2914 0 354614.22 152791.6 530520.0 -1.0 2913
2915 0 354604.25 152809.05 530580.0 -1.0 2914
2916 0 354646.62 152831.48 530640.0 -1.0 2915
2917 6 354716.44 152901.28 530700.0 -1.0 2916
2918 0 354943.25 153808.56 530400.0 -1.0 2907
2919 0 354958.2 153823.52 530460.0 -1.0 2918
2920 0 354963.2 153816.05 530520.0 -1.0 2919
2921 0 354955.72 153863.4 530580.0 -1.0 2920
2922 0 354955.72 153863.4 530640.0 -1.0 2921
2923 0 354945.75 153878.36 530700.0 -1.0 2922
2924 0 354923.3 153903.28 530760.0 -1.0 2923
2925 0 354930.78 153950.64 530820.0 -1.0 2924
2926 0 354883.44 153935.69 530880.0 -1.0 2925
2927 0 354933.28 153908.27 530940.0 -1.0 2926
2928 0 354915.8 153903.28 531000.0 -1.0 2927
2929 0 354900.88 153883.34 531060.0 -1.0 2928
2930 0 354908.34 153875.86 531180.0 -1.0 2929
2931 0 354905.84 153860.9 531240.0 -1.0 2930
2932 0 354930.78 153848.44 531300.0 -1.0 2931
2933 0 354933.28 153813.55 531360.0 -1.0 2932
2934 0 354913.34 153781.14 531420.0 -1.0 2933
2935 0 354898.38 153768.69 531480.0 -1.0 2934
2936 0 354883.44 153761.2 531540.0 -1.0 2935
2937 0 354823.6 153741.27 531600.0 -1.0 2936
2938 0 354863.47 153756.22 531660.0 -1.0 2937
2939 0 354776.25 153731.3 531720.0 -1.0 2938
2940 0 354808.66 153721.33 531780.0 -1.0 2939
2941 0 354856.0 153701.38 531840.0 -1.0 2940
2942 0 354843.53 153664.0 531900.0 -1.0 2941
2943 0 354885.9 153589.22 531960.0 -1.0 2942
2944 0 354885.9 153586.72 532020.0 -1.0 2943
2945 0 354895.88 153611.66 532080.0 -1.0 2944
2946 0 354895.88 153611.66 532140.0 -1.0 2945
2947 0 354913.34 153606.67 532200.0 -1.0 2946
2948 0 354913.34 153599.19 532260.0 -1.0 2947
2949 0 354913.34 153599.19 532320.0 -1.0 2948
2950 0 354913.34 153599.19 532380.0 -1.0 2949
2951 0 354913.34 153599.19 532440.0 -1.0 2950
2952 0 354913.34 153599.19 532500.0 -1.0 2951
2953 0 354880.94 153631.6 532560.0 -1.0 2952
2954 0 354928.28 153654.03 532620.0 -1.0 2953
2955 0 354928.28 153654.03 532680.0 -1.0 2954
2956 0 354861.0 153693.9 532740.0 -1.0 2955
2957 0 354960.7 153771.17 532800.0 -1.0 2956
2958 0 355155.12 153855.92 532860.0 -1.0 2957
2959 0 355155.12 153838.47 532920.0 -1.0 2958
2960 0 355155.12 153835.98 532980.0 -1.0 2959
2961 0 355396.88 153738.77 533040.0 -1.0 2960
2962 0 355394.4 153731.3 533100.0 -1.0 2961
2963 0 355496.6 154080.25 533220.0 -1.0 2962
2964 0 355499.1 154077.77 533280.0 -1.0 2963
2965 0 355571.38 154284.64 533340.0 -1.0 2964
2966 0 355578.84 154371.88 533400.0 -1.0 2965
2967 0 355561.4 154451.64 533460.0 -1.0 2966
2968 0 355561.4 154451.64 533520.0 -1.0 2967
2969 0 355561.4 154451.64 533580.0 -1.0 2968
2970 0 355491.6 154394.31 533640.0 -1.0 2969
2971 0 355459.22 154287.12 533700.0 -1.0 2970
2972 0 355431.78 154239.78 533760.0 -1.0 2971
2973 0 355401.88 154197.4 533820.0 -1.0 2972
2974 0 355394.4 154189.92 533880.0 -1.0 2973
2975 0 355337.06 154132.6 533940.0 -1.0 2974
2976 0 355332.1 154130.1 534000.0 -1.0 2975
2977 0 355334.56 154130.1 534060.0 -1.0 2976
2978 0 355364.5 154259.72 534120.0 -1.0 2977
2979 0 355364.5 154259.72 534180.0 -1.0 2978
2980 0 355364.5 154259.72 534240.0 -1.0 2979
2981 0 355357.0 154299.6 534300.0 -1.0 2980
2982 0 355357.0 154332.0 534360.0 -1.0 2981
2983 6 355379.44 154389.33 534420.0 -1.0 2982
2984 0 340910.2 152779.14 513900.0 -1.0 2564
2985 0 341017.38 153020.92 513960.0 -1.0 2984
2986 0 341007.4 153115.64 514020.0 -1.0 2985
2987 6 341062.22 153227.8 514080.0 -1.0 2986
2988 0 341271.6 156104.2 513780.0 -1.0 2596
2989 0 341269.1 156111.69 513720.0 -1.0 2988
2990 0 341323.94 156360.94 513660.0 -1.0 2989
2991 0 341348.88 156430.72 513600.0 -1.0 2990
2992 0 341368.8 156572.8 513540.0 -1.0 2991
2993 0 341411.2 156677.48 513480.0 -1.0 2992
2994 0 341438.6 156822.06 513420.0 -1.0 2993
2995 0 341426.12 156834.52 513360.0 -1.0 2994
2996 0 341423.66 156889.36 513300.0 -1.0 2995
2997 0 341423.66 156909.3 513240.0 -1.0 2996
2998 0 341428.62 156936.72 513180.0 -1.0 2997
2999 0 341456.06 157001.52 513120.0 -1.0 2998
3000 0 341525.84 157133.62 513060.0 -1.0 2999
3001 0 341530.8 157143.6 513000.0 -1.0 3000
3002 0 341558.25 157220.86 512940.0 -1.0 3001
3003 0 341590.66 157268.22 512880.0 -1.0 3002
3004 0 341343.88 157193.45 512820.0 -1.0 3003
3005 0 341628.03 157283.17 512760.0 -1.0 3004
3006 0 341660.44 157357.95 512700.0 -1.0 3005
3007 0 341685.38 157430.23 512640.0 -1.0 3006
3008 0 341456.06 157357.95 512580.0 -1.0 3007
3009 0 341755.16 157519.97 512520.0 -1.0 3008
3010 0 341755.16 157519.97 512460.0 -1.0 3009
3011 0 341747.7 157527.45 512400.0 -1.0 3010
3012 0 341767.62 157594.75 512340.0 -1.0 3011
3013 0 341800.03 157617.19 512280.0 -1.0 3012
3014 0 341827.44 157704.42 512220.0 -1.0 3013
3015 0 341869.8 157799.14 512160.0 -1.0 3014
3016 0 341879.78 157844.0 512100.0 -1.0 3015
3017 0 341894.75 157916.28 512040.0 -1.0 3016
3018 0 341927.16 157903.83 511980.0 -1.0 3017
3019 0 341949.56 157968.62 511920.0 -1.0 3018
3020 0 342064.22 158265.25 511860.0 -1.0 3019
3021 0 342139.0 158484.6 511800.0 -1.0 3020
3022 0 342186.38 158636.64 511740.0 -1.0 3021
3023 0 342261.16 158746.31 511680.0 -1.0 3022
3024 0 342296.03 158793.67 511620.0 -1.0 3023
3025 0 342276.1 158823.58 511560.0 -1.0 3024
3026 0 342333.44 158860.97 511500.0 -1.0 3025
3027 0 342343.4 159032.95 511440.0 -1.0 3026
3028 0 342325.94 159000.55 511380.0 -1.0 3027
3029 0 342325.94 159003.05 511320.0 -1.0 3028
3030 0 342328.44 159042.92 511260.0 -1.0 3029
3031 0 342335.9 159032.95 511200.0 -1.0 3030
3032 0 342378.28 159027.97 511140.0 -1.0 3031
3033 0 342405.72 159222.39 511080.0 -1.0 3032
3034 0 342440.6 159359.47 511020.0 -1.0 3033
3035 0 342460.56 159568.84 510960.0 -1.0 3034
3036 0 342455.56 159618.7 510900.0 -1.0 3035
3037 0 342480.5 159830.56 510840.0 -1.0 3036
3038 0 342400.72 159853.0 510780.0 -1.0 3037
3039 0 342435.62 159987.6 510720.0 -1.0 3038
3040 0 342413.2 160077.33 510660.0 -1.0 3039
3041 0 342468.03 160241.84 510600.0 -1.0 3040
3042 0 342517.88 160388.89 510540.0 -1.0 3041
3043 0 342532.84 160640.64 510480.0 -1.0 3042
3044 0 342565.25 160929.78 510480.0 -1.0 3043
3045 0 342859.34 161191.5 510420.0 -1.0 3044
3046 0 342615.1 161086.81 510360.0 -1.0 3045
3047 0 342520.38 161109.25 510300.0 -1.0 3046
3048 0 342597.62 161208.95 510240.0 -1.0 3047
3049 0 342570.22 161258.8 510180.0 -1.0 3048
3050 0 342468.03 161418.33 510120.0 -1.0 3049
3051 0 342490.47 161488.11 510060.0 -1.0 3050
3052 0 342545.28 161642.66 510000.0 -1.0 3051
3053 0 342572.72 161709.95 509940.0 -1.0 3052
3054 0 342495.44 161799.69 509880.0 -1.0 3053
3055 0 342482.97 161929.3 509820.0 -1.0 3054
3056 0 342440.6 162029.0 509760.0 -1.0 3055
3057 0 342323.47 162176.06 509700.0 -1.0 3056
3058 0 342171.4 162280.75 509640.0 -1.0 3057
3059 0 342016.88 162460.2 509580.0 -1.0 3058
3060 0 341777.6 162721.92 509520.0 -1.0 3059
3061 0 341720.25 162953.73 509460.0 -1.0 3060
3062 0 341598.12 163434.8 509400.0 -1.0 3061
3063 0 341635.5 163856.03 509400.0 -1.0 3062
3064 0 341628.03 164010.58 509340.0 -1.0 3063
3065 0 341583.16 164080.36 509280.0 -1.0 3064
3066 5 341580.7 164082.86 509220.0 -1.0 3065
3067 0 341605.6 164591.34 509220.0 -1.0 3066
3068 0 341575.7 164100.31 509160.0 -1.0 3066
3069 0 341677.88 164087.84 509100.0 -1.0 3068
3070 0 341777.6 164317.16 509040.0 -1.0 3069
3071 0 341892.25 164396.92 508980.0 -1.0 3070
3072 0 341912.2 164359.53 508920.0 -1.0 3071
3073 0 341957.06 164329.62 508860.0 -1.0 3072
3074 6 341942.1 164297.22 508800.0 -1.0 3073
3075 0 341598.12 164960.23 509220.0 -1.0 3067
3076 0 341565.72 165506.11 509220.0 -1.0 3075
3077 0 341500.9 165882.48 509220.0 -1.0 3076
3078 0 341398.72 166373.52 509220.0 -1.0 3077
3079 0 341396.22 166523.06 509160.0 -1.0 3078
3080 0 341361.34 166555.47 509100.0 -1.0 3079
3081 0 341361.34 166555.47 509040.0 -1.0 3080
3082 0 341361.34 166545.5 508980.0 -1.0 3081
3083 0 341361.34 166545.5 508920.0 -1.0 3082
3084 0 341333.9 166615.3 508860.0 -1.0 3083
3085 0 341328.94 166882.0 508800.0 -1.0 3084
3086 6 341331.44 166981.7 508740.0 -1.0 3085
3087 0 342706.06 149088.28 513840.0 -1.0 1781
3088 5 342915.44 149125.67 513900.0 -1.0 3087
3089 0 342808.25 149073.33 513960.0 -1.0 3088
3090 0 343261.9 149277.72 513900.0 -1.0 3088
3091 0 342551.53 148923.77 513960.0 -1.0 3089
3092 0 342492.94 148905.08 514020.0 -1.0 3091
3093 0 343374.06 149300.16 513960.0 -1.0 3090
3094 0 343418.94 149305.14 514020.0 -1.0 3093
3095 0 343650.75 149359.97 514080.0 -1.0 3094
3096 0 343658.22 149424.78 514140.0 -1.0 3095
3097 0 343658.22 149424.78 514200.0 -1.0 3096
3098 0 343653.22 149397.36 514260.0 -1.0 3097
3099 0 343740.47 149394.86 514320.0 -1.0 3098
3100 0 343708.06 149414.81 514380.0 -1.0 3099
3101 0 343772.88 149482.11 514440.0 -1.0 3100
3102 0 343730.5 149462.17 514500.0 -1.0 3101
3103 0 343742.97 149459.67 514560.0 -1.0 3102
3104 0 343745.47 149457.17 514620.0 -1.0 3103
3105 0 343733.0 149424.78 514680.0 -1.0 3104
3106 0 343815.25 149429.77 514740.0 -1.0 3105
3107 0 343847.66 149424.78 514800.0 -1.0 3106
3108 0 343957.3 149434.75 514860.0 -1.0 3107
3109 0 343959.8 149467.16 514920.0 -1.0 3108
3110 0 343969.78 149422.28 514980.0 -1.0 3109
3111 0 343974.78 149372.44 515040.0 -1.0 3110
3112 0 344069.5 149364.95 515100.0 -1.0 3111
3113 0 344116.84 149364.95 515160.0 -1.0 3112
3114 0 344166.7 149372.44 515220.0 -1.0 3113
3115 0 344206.56 149392.38 515280.0 -1.0 3114
3116 0 344246.47 149417.3 515340.0 -1.0 3115
3117 0 344393.53 149447.2 515400.0 -1.0 3116
3118 0 344238.97 149287.69 515460.0 -1.0 3117
3119 0 344580.47 149407.33 515520.0 -1.0 3118
3120 0 344717.56 149482.11 515580.0 -1.0 3119
3121 0 344769.9 149541.92 515640.0 -1.0 3120
3122 0 344570.5 149354.98 515700.0 -1.0 3121
3123 0 345019.16 149474.62 515760.0 -1.0 3122
3124 0 344857.12 149457.17 515820.0 -1.0 3123
3125 0 345116.34 149487.1 515880.0 -1.0 3124
3126 0 345378.06 149614.2 515940.0 -1.0 3125
3127 0 345510.2 149758.78 516000.0 -1.0 3126
3128 0 345874.1 150147.61 516060.0 -1.0 3127
3129 5 345866.62 150259.78 516120.0 -1.0 3128
3130 0 346144.53 150722.16 516120.0 -1.0 3129
3131 0 345946.38 150347.02 516180.0 -1.0 3129
3132 5 346033.62 150292.19 516240.0 -1.0 3131
3133 6 345826.75 150224.89 516300.0 -1.0 3132
3134 0 346292.84 150558.89 516240.0 -1.0 3132
3135 0 346405.0 150686.0 516360.0 -1.0 3134
3136 0 346753.97 150783.22 516420.0 -1.0 3135
3137 0 347048.1 150798.17 516480.0 -1.0 3136
3138 0 347155.28 150818.11 516540.0 -1.0 3137
3139 0 347150.28 150828.08 516600.0 -1.0 3138
3140 0 347314.78 150970.16 516660.0 -1.0 3139
3141 0 347240.0 150887.9 516720.0 -1.0 3140
3142 0 347399.53 150945.23 516780.0 -1.0 3141
3143 0 347546.6 151152.11 516840.0 -1.0 3142
3144 0 347755.97 151476.14 516840.0 -1.0 3143
3145 0 347833.25 151653.11 516780.0 -1.0 3144
3146 0 347860.66 151750.33 516720.0 -1.0 3145
3147 0 348010.22 151907.36 516660.0 -1.0 3146
3148 0 347870.62 151822.61 516600.0 -1.0 3147
3149 0 347940.4 151904.86 516540.0 -1.0 3148
3150 0 347915.5 151924.81 516480.0 -1.0 3149
3151 0 347845.7 151987.12 516420.0 -1.0 3150
3152 0 347925.47 151984.62 516360.0 -1.0 3151
3153 0 347927.97 152079.34 516300.0 -1.0 3152
3154 0 347977.8 152089.31 516240.0 -1.0 3153
3155 0 347987.78 152181.53 516180.0 -1.0 3154
3156 0 347985.28 152189.02 516120.0 -1.0 3155
3157 0 348139.8 152189.02 516060.0 -1.0 3156
3158 0 348139.8 152256.31 516000.0 -1.0 3157
3159 0 348194.66 152231.39 515940.0 -1.0 3158
3160 0 348189.7 152238.86 515880.0 -1.0 3159
3161 0 348017.7 152268.78 515820.0 -1.0 3160
3162 0 348339.22 152313.64 515760.0 -1.0 3161
3163 0 348030.16 152231.39 515700.0 -1.0 3162
3164 0 348428.97 152448.23 515640.0 -1.0 3163
3165 0 348553.6 152909.36 515640.0 -1.0 3164
3166 0 348605.94 153445.27 515640.0 -1.0 3165
3167 0 348665.75 153415.34 515580.0 -1.0 3166
3168 0 348665.75 153420.34 515520.0 -1.0 3167
3169 0 348431.44 153136.19 515460.0 -1.0 3168
3170 0 348670.75 153410.36 515400.0 -1.0 3169
3171 0 348655.78 153437.78 515340.0 -1.0 3170
3172 0 348658.28 153437.78 515280.0 -1.0 3171
3173 0 348668.25 153435.3 515220.0 -1.0 3172
3174 0 348720.6 153470.19 515160.0 -1.0 3173
3175 0 348827.78 153425.33 515100.0 -1.0 3174
3176 0 348827.78 153425.33 515040.0 -1.0 3175
3177 0 348827.78 153425.33 514980.0 -1.0 3176
3178 0 348827.78 153492.62 514920.0 -1.0 3177
3179 0 348875.12 153430.31 514860.0 -1.0 3178
3180 5 348895.06 153587.34 514800.0 -1.0 3179
3181 0 348849.53 153829.69 514800.0 -1.0 3180
3182 0 348962.38 153617.25 514740.0 -1.0 3180
3183 0 348954.88 153657.12 514680.0 -1.0 3182
3184 0 348967.34 153644.67 514620.0 -1.0 3183
3185 0 348949.9 153607.28 514560.0 -1.0 3184
3186 6 349012.22 153662.11 514500.0 -1.0 3185
3187 0 346291.6 150722.16 516060.0 -1.0 3130
3188 0 346336.47 150779.48 516000.0 -1.0 3187
3189 0 346438.66 150781.97 515940.0 -1.0 3188
3190 0 346568.28 150834.31 515880.0 -1.0 3189
3191 0 346648.03 151018.77 515820.0 -1.0 3190
3192 0 347016.94 151111.0 515760.0 -1.0 3191
3193 0 346682.94 151033.72 515700.0 -1.0 3192
3194 0 346997.0 151153.36 515640.0 -1.0 3193
3195 6 347099.2 151108.5 515580.0 -1.0 3194
3196 6 342487.97 148877.66 514080.0 -1.0 3092
3197 0 334324.66 132297.0 515820.0 -1.0 1996
3198 0 334430.4 131965.64 515820.0 -1.0 3197
3199 0 334507.97 131718.89 515820.0 -1.0 3198
3200 0 334735.3 131715.36 515880.0 -1.0 3199
3201 0 337130.56 134263.94 514260.0 -1.0 1999
3202 5 338025.9 134087.69 514260.0 -1.0 3201
3203 0 338519.4 134031.3 514260.0 -1.0 3202
3204 0 338135.2 134105.31 514200.0 -1.0 3202
3205 0 338949.47 133319.25 514260.0 -1.0 3203
3206 0 338942.47 133307.27 514320.0 -1.0 3205
3207 0 331152.16 134059.5 512340.0 -1.0 1998
3208 0 338233.88 134105.31 514140.0 -1.0 3204
3209 0 338487.7 134091.22 514080.0 -1.0 3208
3210 0 338422.47 134156.42 514020.0 -1.0 3209
3211 0 338865.2 133244.95 514380.0 -1.0 3206
3212 0 338962.4 133279.84 514440.0 -1.0 3211
3213 0 338930.0 133197.6 514500.0 -1.0 3212
3214 0 338997.28 133172.67 514560.0 -1.0 3213
3215 0 339064.6 133077.95 514620.0 -1.0 3214
3216 0 339044.66 132990.72 514680.0 -1.0 3215
3217 0 339059.6 132891.02 514800.0 -1.0 3216
3218 0 339119.44 132816.23 514860.0 -1.0 3217
3219 0 339116.94 132803.78 514920.0 -1.0 3218
3220 0 339126.9 132758.9 514980.0 -1.0 3219
3221 0 339139.38 132634.28 515040.0 -1.0 3220
3222 0 339141.84 132614.34 515100.0 -1.0 3221
3223 0 339191.72 132584.44 515160.0 -1.0 3222
3224 0 339189.22 132564.48 515220.0 -1.0 3223
3225 0 339189.22 132559.5 515280.0 -1.0 3224
3226 0 339189.22 132559.5 515340.0 -1.0 3225
3227 0 339189.22 132559.5 515400.0 -1.0 3226
3228 0 339017.22 132302.77 515460.0 -1.0 3227
3229 0 339221.62 132399.98 515520.0 -1.0 3228
3230 0 339341.25 132402.47 515580.0 -1.0 3229
3231 0 339283.94 132407.45 515640.0 -1.0 3230
3232 0 339101.97 132260.39 515700.0 -1.0 3231
3233 0 339281.44 132305.27 515760.0 -1.0 3232
3234 0 339116.94 132242.95 515820.0 -1.0 3233
3235 0 339323.8 132250.42 515880.0 -1.0 3234
3236 0 339448.44 132165.69 515940.0 -1.0 3235
3237 0 339503.28 132073.45 516000.0 -1.0 3236
3238 0 339503.28 132061.0 516060.0 -1.0 3237
3239 0 339500.78 132043.55 516120.0 -1.0 3238
3240 0 339545.66 132016.12 516180.0 -1.0 3239
3241 0 339530.7 131971.27 516240.0 -1.0 3240
3242 0 339555.62 131916.42 516300.0 -1.0 3241
3243 0 339752.53 131697.08 516360.0 -1.0 3242
3244 0 339951.94 131385.52 516360.0 -1.0 3243
3245 0 340146.34 130991.69 516360.0 -1.0 3244
3246 0 340186.25 130909.44 516420.0 -1.0 3245
3247 0 340420.53 130759.88 516480.0 -1.0 3246
3248 0 340545.16 130622.79 516540.0 -1.0 3247
3249 0 340784.44 130418.41 516600.0 -1.0 3248
3250 0 340963.9 130378.52 516660.0 -1.0 3249
3251 0 341016.25 130101.85 516720.0 -1.0 3250
3252 0 341280.47 129882.51 516780.0 -1.0 3251
3253 0 341666.8 129643.22 516840.0 -1.0 3252
3254 0 341734.12 129538.53 516900.0 -1.0 3253
3255 0 341876.2 129324.17 516960.0 -1.0 3254
3256 0 342127.94 128905.42 517020.0 -1.0 3255
3257 0 342270.0 128723.47 517080.0 -1.0 3256
3258 0 342481.88 128411.9 517140.0 -1.0 3257
3259 0 342865.72 127998.13 517200.0 -1.0 3258
3260 0 343414.1 127699.03 517200.0 -1.0 3259
3261 0 343922.56 127255.35 517200.0 -1.0 3260
3262 0 344179.3 127150.664 517260.0 -1.0 3261
3263 0 344381.2 126918.86 517320.0 -1.0 3262
3264 5 345582.9 125688.24 517320.0 -1.0 3263
3265 0 345879.03 125638.89 517260.0 -1.0 3264
3266 0 345773.28 125011.44 517320.0 -1.0 3264
3267 0 345776.78 124662.47 517380.0 -1.0 3266
3268 0 345880.75 125630.08 517200.0 -1.0 3265
3269 0 346272.03 125651.23 517200.0 -1.0 3268
3270 0 345850.8 124426.29 517440.0 -1.0 3267
3271 0 345889.6 124302.914 517500.0 -1.0 3270
3272 0 345903.7 124292.34 517560.0 -1.0 3271
3273 0 345903.7 124292.34 517620.0 -1.0 3272
3274 0 345893.12 124306.44 517680.0 -1.0 3273
3275 0 345917.78 124317.016 517740.0 -1.0 3274
3276 0 346016.5 124405.14 517800.0 -1.0 3275
3277 0 346016.5 124405.14 517860.0 -1.0 3276
3278 0 346097.56 124429.81 517920.0 -1.0 3277
3279 0 346199.78 124426.29 517980.0 -1.0 3278
3280 0 346249.16 124412.19 518040.0 -1.0 3279
3281 0 346302.03 124334.64 518100.0 -1.0 3280
3282 0 346344.3 124320.54 518160.0 -1.0 3281
3283 0 346379.56 124271.19 518220.0 -1.0 3282
3284 0 346545.25 124362.84 518280.0 -1.0 3283
3285 0 346696.8 124165.44 518340.0 -1.0 3284
3286 0 346717.97 124123.14 518400.0 -1.0 3285
3287 0 346693.28 124084.37 518460.0 -1.0 3286
3288 0 346742.66 123975.09 518520.0 -1.0 3287
3289 0 346746.16 123915.164 518580.0 -1.0 3288
3290 0 346746.16 123915.164 518640.0 -1.0 3289
3291 0 346770.84 123869.34 518700.0 -1.0 3290
3292 0 346855.44 123844.664 518760.0 -1.0 3291
3293 0 346996.44 123678.99 518820.0 -1.0 3292
3294 0 347176.22 123488.64 518880.0 -1.0 3293
3295 0 347211.47 123530.94 518940.0 -1.0 3294
3296 5 347310.16 123368.79 519000.0 -1.0 3295
3297 0 347352.47 123351.164 519060.0 -1.0 3296
3298 0 346869.53 123675.47 519000.0 -1.0 3296
3299 0 347377.16 123330.016 519120.0 -1.0 3297
3300 0 347384.2 123280.664 519180.0 -1.0 3299
3301 0 347384.2 123280.664 519240.0 -1.0 3300
3302 0 347437.06 123241.89 519300.0 -1.0 3301
3303 0 347497.0 123157.29 519360.0 -1.0 3302
3304 0 346864.25 123723.055 519060.0 -1.0 3298
3305 0 346878.34 123744.2 519120.0 -1.0 3304
3306 0 347578.06 123100.89 519420.0 -1.0 3303
3307 0 347592.16 123076.22 519480.0 -1.0 3306
3308 0 347652.1 123019.81 519540.0 -1.0 3307
3309 0 347905.9 123114.99 519600.0 -1.0 3308
3310 0 347743.75 122818.89 519660.0 -1.0 3309
3311 0 347863.6 122832.99 519720.0 -1.0 3310
3312 0 347962.28 122730.766 519780.0 -1.0 3311
3313 0 348029.28 122632.06 519840.0 -1.0 3312
3314 0 348043.38 122536.89 519900.0 -1.0 3313
3315 0 348307.75 122480.49 519960.0 -1.0 3314
3316 0 348610.9 122522.79 520020.0 -1.0 3315
3317 0 348625.0 122533.37 520080.0 -1.0 3316
3318 0 348677.88 122565.09 520140.0 -1.0 3317
3319 0 348677.88 122565.09 520200.0 -1.0 3318
3320 0 348730.75 122593.29 520260.0 -1.0 3319
3321 0 348921.1 122684.94 520320.0 -1.0 3320
3322 5 349164.3 122741.34 520380.0 -1.0 3321
3323 0 349012.75 122642.64 520440.0 -1.0 3322
3324 0 348341.22 122260.18 520440.0 -1.0 3322
3325 0 349428.7 122758.97 520500.0 -1.0 3323
3326 0 349848.16 122649.69 520560.0 -1.0 3325
3327 0 349925.72 122579.19 520620.0 -1.0 3326
3328 0 348654.94 122337.73 520500.0 -1.0 3324
3329 0 350172.47 122600.34 520680.0 -1.0 3327
3330 0 350225.34 122508.69 520740.0 -1.0 3329
3331 0 350327.56 122501.64 520800.0 -1.0 3330
3332 0 350458.0 122417.04 520860.0 -1.0 3331
3333 0 350648.34 122392.37 520920.0 -1.0 3332
3334 0 350863.38 122177.34 520980.0 -1.0 3333
3335 0 351053.72 122152.664 521040.0 -1.0 3334
3336 0 351187.66 122071.59 521100.0 -1.0 3335
3337 0 351258.16 122004.62 521160.0 -1.0 3336
3338 0 351286.38 121962.31 521280.0 -1.0 3337
3339 0 351286.38 121962.31 521340.0 -1.0 3338
3340 0 351409.75 121986.99 521400.0 -1.0 3339
3341 0 351462.62 121912.97 521460.0 -1.0 3340
3342 0 351543.7 121888.29 521520.0 -1.0 3341
3343 0 351727.0 121810.74 521580.0 -1.0 3342
3344 0 352206.4 121764.914 521640.0 -1.0 3343
3345 0 352710.47 121683.84 521760.0 -1.0 3344
3346 0 352925.5 121673.266 521820.0 -1.0 3345
3347 0 353422.53 121585.14 521880.0 -1.0 3346
3348 0 353880.78 121747.29 521940.0 -1.0 3347
3349 5 354081.7 121779.016 522000.0 -1.0 3348
3350 0 354116.94 121994.04 521940.0 -1.0 3349
3351 0 354148.66 121645.06 522060.0 -1.0 3349
3352 0 354194.5 122163.24 521880.0 -1.0 3350
3353 0 354203.3 122239.03 521820.0 -1.0 3352
3354 0 354208.6 121532.266 522120.0 -1.0 3351
3355 0 354250.9 121394.79 522180.0 -1.0 3354
3356 0 354335.5 121324.29 522240.0 -1.0 3355
3357 0 354342.53 121313.72 522300.0 -1.0 3356
3358 0 354423.62 121246.74 522360.0 -1.0 3357
3359 0 354455.34 121169.19 522420.0 -1.0 3358
3360 0 354472.97 121133.94 522480.0 -1.0 3359
3361 0 354423.62 120883.664 522540.0 -1.0 3360
3362 0 354384.84 120541.74 522600.0 -1.0 3361
3363 0 354356.66 120393.69 522660.0 -1.0 3362
3364 0 354324.9 120287.94 522720.0 -1.0 3363
3365 5 354381.3 120199.81 522780.0 -1.0 3364
3366 0 354751.44 120580.516 522840.0 -1.0 3365
3367 0 354455.34 119893.14 522840.0 -1.0 3365
3368 0 354458.88 119681.64 522900.0 -1.0 3367
3369 0 354518.78 119604.09 522960.0 -1.0 3368
3370 0 355308.4 120848.414 522900.0 -1.0 3366
3371 0 355840.66 120957.69 522960.0 -1.0 3370
3372 0 356083.9 121169.19 522960.0 -1.0 3371
3373 0 356482.22 121063.44 522960.0 -1.0 3372
3374 0 356771.28 121105.74 522960.0 -1.0 3373
3375 0 356866.44 121091.64 523020.0 -1.0 3374
3376 0 356919.3 121109.266 523080.0 -1.0 3375
3377 0 356947.53 121130.414 523140.0 -1.0 3376
3378 0 357099.1 121222.06 523260.0 -1.0 3377
3379 0 357116.72 121239.69 523320.0 -1.0 3378
3380 6 357250.66 121348.97 523380.0 -1.0 3379
3381 0 354547.0 119494.81 523020.0 -1.0 3369
3382 0 354606.9 119491.29 523080.0 -1.0 3381
3383 0 354617.5 119396.12 523140.0 -1.0 3382
3384 0 354645.7 119184.62 523200.0 -1.0 3383
3385 0 354659.78 119033.04 523260.0 -1.0 3384
3386 0 354695.03 118913.19 523320.0 -1.0 3385
3387 0 354737.34 118828.59 523380.0 -1.0 3386
3388 0 354709.16 118677.016 523440.0 -1.0 3387
3389 0 354737.34 118595.94 523500.0 -1.0 3388
3390 0 354758.5 118366.81 523560.0 -1.0 3389
3391 0 354737.34 118218.766 523620.0 -1.0 3390
3392 0 354702.1 118081.29 523680.0 -1.0 3391
3393 0 354666.84 117890.94 523740.0 -1.0 3392
3394 0 354642.16 117411.54 523800.0 -1.0 3393
3395 0 354666.84 117073.14 523860.0 -1.0 3394
3396 0 354613.97 116946.24 523920.0 -1.0 3395
3397 0 354631.6 116946.24 523980.0 -1.0 3396
3398 0 354621.03 116914.516 524040.0 -1.0 3397
3399 0 354550.53 116925.09 524100.0 -1.0 3398
3400 0 354550.53 116879.266 524160.0 -1.0 3399
3401 0 354536.4 116815.81 524220.0 -1.0 3400
3402 0 354511.75 116748.84 524280.0 -1.0 3401
3403 0 354455.34 116703.016 524340.0 -1.0 3402
3404 0 354437.72 116671.29 524400.0 -1.0 3403
3405 0 354398.94 116621.94 524460.0 -1.0 3404
3406 0 354335.5 116452.74 524520.0 -1.0 3405
3407 0 354331.97 116399.87 524580.0 -1.0 3406
3408 0 354300.25 116294.12 524640.0 -1.0 3407
3409 0 354303.78 116068.516 524700.0 -1.0 3408
3410 0 354317.88 115800.62 524760.0 -1.0 3409
3411 0 354289.66 115603.22 524820.0 -1.0 3410
3412 0 354222.7 115430.49 524880.0 -1.0 3411
3413 0 354127.53 115257.766 524940.0 -1.0 3412
3414 0 354064.06 115144.97 525000.0 -1.0 3413
3415 0 354032.34 114975.766 525060.0 -1.0 3414
3416 0 353975.94 114820.664 525120.0 -1.0 3415
3417 0 353884.28 114792.47 525180.0 -1.0 3416
3418 0 353923.06 114584.49 525240.0 -1.0 3417
3419 0 353884.28 114471.69 525300.0 -1.0 3418
3420 0 353842.0 114372.99 525360.0 -1.0 3419
3421 0 353817.3 114193.22 525420.0 -1.0 3420
3422 0 353842.0 114154.44 525480.0 -1.0 3421
3423 0 353866.66 114031.06 525540.0 -1.0 3422
3424 0 353937.16 113801.94 525660.0 -1.0 3423
3425 0 353926.6 113417.72 525840.0 -1.0 3424
3426 0 353954.78 113301.39 525900.0 -1.0 3425
3427 0 353961.84 113146.29 525960.0 -1.0 3426
3428 0 353972.4 112927.74 526020.0 -1.0 3427
3429 0 354057.03 112518.84 526080.0 -1.0 3428
3430 0 354113.4 112014.766 526140.0 -1.0 3429
3431 0 354261.47 111433.14 526200.0 -1.0 3430
3432 0 354205.06 111242.79 526260.0 -1.0 3431
3433 0 354236.78 111091.22 526320.0 -1.0 3432
3434 0 354254.4 110957.266 526380.0 -1.0 3433
3435 0 354331.97 110714.04 526440.0 -1.0 3434
3436 0 354398.94 110495.49 526500.0 -1.0 3435
3437 0 354589.28 110100.69 526560.0 -1.0 3436
3438 0 354585.78 109649.49 526620.0 -1.0 3437
3439 0 354624.53 109148.94 526620.0 -1.0 3438
3440 0 354772.6 108891.62 526620.0 -1.0 3439
3441 0 354797.28 108810.54 526680.0 -1.0 3440
3442 0 354723.25 108835.22 526740.0 -1.0 3441
3443 0 354465.9 109325.19 526800.0 -1.0 3442
3444 0 354476.5 109311.09 526860.0 -1.0 3443
3445 0 354257.94 109106.64 526860.0 -1.0 3444
3446 0 354212.12 109064.34 526920.0 -1.0 3445
3447 0 354148.66 109032.62 526980.0 -1.0 3446
3448 0 354039.4 108902.19 527040.0 -1.0 3447
3449 0 353760.9 108863.414 527100.0 -1.0 3448
3450 0 353746.8 108831.69 527160.0 -1.0 3449
3451 0 353739.78 108799.97 527220.0 -1.0 3450
3452 6 353764.44 108821.12 527280.0 -1.0 3451
3453 0 354220.94 122284.85 521760.0 -1.0 3353
3454 0 354206.84 122291.91 521700.0 -1.0 3453
3455 0 354206.84 122295.43 521640.0 -1.0 3454
3456 6 354206.84 122281.33 521580.0 -1.0 3455
3457 0 348651.4 122298.95 520560.0 -1.0 3328
3458 0 348711.34 122263.7 520620.0 -1.0 3457
3459 0 348817.1 122274.28 520680.0 -1.0 3458
3460 0 348929.88 122316.58 520740.0 -1.0 3459
3461 6 348912.25 122411.75 520800.0 -1.0 3460
3462 0 346821.94 123765.35 519180.0 -1.0 3305
3463 0 346804.3 123804.125 519240.0 -1.0 3462
3464 0 346737.34 123779.45 519300.0 -1.0 3463
3465 0 346656.28 123726.58 519360.0 -1.0 3464
3466 0 346673.9 123701.91 519420.0 -1.0 3465
3467 0 346649.22 123617.305 519480.0 -1.0 3466
3468 0 346656.28 123603.2 519540.0 -1.0 3467
3469 0 346910.06 123694.85 519600.0 -1.0 3468
3470 0 346642.2 123511.555 519660.0 -1.0 3469
3471 0 346666.84 123472.78 519720.0 -1.0 3470
3472 0 346617.5 123377.6 519780.0 -1.0 3471
3473 0 346465.94 123275.375 519840.0 -1.0 3472
3474 0 346420.1 123282.43 519900.0 -1.0 3473
3475 0 346335.5 123190.78 519960.0 -1.0 3474
3476 0 346310.8 123123.805 520020.0 -1.0 3475
3477 0 346219.2 123085.03 520080.0 -1.0 3476
3478 0 346180.4 123046.25 520140.0 -1.0 3477
3479 0 346152.2 123011.0 520200.0 -1.0 3478
3480 0 346113.44 122982.805 520260.0 -1.0 3479
3481 0 346148.7 122982.805 520320.0 -1.0 3480
3482 0 346078.2 122940.5 520380.0 -1.0 3481
3483 0 345693.94 122774.83 520440.0 -1.0 3482
3484 0 346018.25 122848.85 520500.0 -1.0 3483
3485 0 345954.8 122764.25 520620.0 -1.0 3484
3486 0 345852.56 122633.83 520680.0 -1.0 3485
3487 0 345870.2 122563.33 520740.0 -1.0 3486
3488 0 345856.1 122563.33 520800.0 -1.0 3487
3489 0 345845.53 122503.41 520860.0 -1.0 3488
3490 0 345820.84 122517.5 520920.0 -1.0 3489
3491 0 345820.84 122485.78 520980.0 -1.0 3490
3492 0 345831.44 122468.16 521040.0 -1.0 3491
3493 0 345838.47 122432.91 521100.0 -1.0 3492
3494 0 345824.38 122358.875 521160.0 -1.0 3493
3495 0 345831.44 122302.48 521280.0 -1.0 3494
3496 0 345732.72 122260.18 521340.0 -1.0 3495
3497 0 345782.06 122337.73 521400.0 -1.0 3496
3498 0 345746.8 122246.08 521460.0 -1.0 3497
3499 0 345767.97 122309.53 521520.0 -1.0 3498
3500 0 345873.72 122320.1 521580.0 -1.0 3499
3501 0 345820.84 122337.73 521640.0 -1.0 3500
3502 0 345806.75 122429.375 521700.0 -1.0 3501
3503 0 345856.1 122482.25 521760.0 -1.0 3502
3504 0 345866.7 122482.25 521820.0 -1.0 3503
3505 0 345866.7 122482.25 521880.0 -1.0 3504
3506 0 345838.47 122563.33 521940.0 -1.0 3505
3507 0 345856.1 122630.305 522000.0 -1.0 3506
3508 0 345831.44 122605.625 522060.0 -1.0 3507
3509 0 345898.4 122651.45 522120.0 -1.0 3508
3510 0 346004.16 122764.25 522180.0 -1.0 3509
3511 0 346004.16 122764.25 522240.0 -1.0 3510
3512 0 346007.7 122767.78 522300.0 -1.0 3511
3513 0 346035.88 122810.08 522360.0 -1.0 3512
3514 0 346067.6 122841.805 522420.0 -1.0 3513
3515 0 345993.56 122785.41 522480.0 -1.0 3514
3516 0 345965.38 122739.58 522540.0 -1.0 3515
3517 0 345972.44 122736.055 522600.0 -1.0 3516
3518 0 345930.12 122753.68 522660.0 -1.0 3517
3519 0 345965.38 122753.68 522720.0 -1.0 3518
3520 0 345951.28 122725.48 522780.0 -1.0 3519
3521 0 345951.28 122711.375 522840.0 -1.0 3520
3522 0 345919.56 122676.125 522900.0 -1.0 3521
3523 0 345887.8 122647.93 522960.0 -1.0 3522
3524 0 345842.0 122584.48 523020.0 -1.0 3523
3525 0 345880.78 122595.055 523080.0 -1.0 3524
3526 0 345842.0 122496.35 523140.0 -1.0 3525
3527 0 345842.0 122496.35 523200.0 -1.0 3526
3528 0 345796.2 122535.125 523260.0 -1.0 3527
3529 0 345796.2 122535.125 523320.0 -1.0 3528
3530 0 345789.12 122570.375 523380.0 -1.0 3529
3531 0 345789.12 122570.375 523440.0 -1.0 3530
3532 0 345789.12 122570.375 523500.0 -1.0 3531
3533 0 345789.12 122566.85 523560.0 -1.0 3532
3534 0 345760.94 122563.33 523620.0 -1.0 3533
3535 0 345676.3 122588.0 523680.0 -1.0 3534
3536 0 345676.3 122588.0 523740.0 -1.0 3535
3537 0 345598.78 122588.0 523800.0 -1.0 3536
3538 0 345598.78 122588.0 523860.0 -1.0 3537
3539 0 345567.06 122542.18 523920.0 -1.0 3538
3540 0 345549.44 122552.75 523980.0 -1.0 3539
3541 0 345549.44 122552.75 524040.0 -1.0 3540
3542 0 345482.44 122584.48 524100.0 -1.0 3541
3543 0 345482.44 122556.28 524160.0 -1.0 3542
3544 0 345482.44 122556.28 524220.0 -1.0 3543
3545 0 345482.44 122588.0 524280.0 -1.0 3544
3546 0 345471.88 122630.305 524340.0 -1.0 3545
3547 0 345468.34 122633.83 524400.0 -1.0 3546
3548 0 345475.4 122658.5 524460.0 -1.0 3547
3549 0 345475.4 122704.33 524520.0 -1.0 3548
3550 0 345478.94 122767.78 524580.0 -1.0 3549
3551 0 345489.5 122781.875 524640.0 -1.0 3550
3552 0 345489.5 122781.875 524700.0 -1.0 3551
3553 0 345496.56 122810.08 524760.0 -1.0 3552
3554 0 345507.12 122827.7 524820.0 -1.0 3553
3555 0 345535.3 122887.625 524880.0 -1.0 3554
3556 0 345524.75 122915.83 524940.0 -1.0 3555
3557 0 345507.12 122975.75 525000.0 -1.0 3556
3558 0 345514.2 123025.1 525060.0 -1.0 3557
3559 0 345531.8 123056.83 525120.0 -1.0 3558
3560 0 345563.53 123226.03 525180.0 -1.0 3559
3561 0 345655.2 123391.7 525240.0 -1.0 3560
3562 0 345789.12 123557.375 525300.0 -1.0 3561
3563 0 345923.06 123684.28 525360.0 -1.0 3562
3564 0 346176.88 123747.73 525420.0 -1.0 3563
3565 0 346261.47 123825.28 525480.0 -1.0 3564
3566 0 346261.47 123825.28 525540.0 -1.0 3565
3567 0 346282.62 123938.08 525660.0 -1.0 3566
3568 0 346289.7 124047.35 525720.0 -1.0 3567
3569 0 346293.2 124153.1 525780.0 -1.0 3568
3570 0 346413.06 124354.03 525840.0 -1.0 3569
3571 0 346363.7 124346.98 525900.0 -1.0 3570
3572 0 346303.78 124410.43 525960.0 -1.0 3571
3573 0 346300.25 124435.1 526020.0 -1.0 3572
3574 0 346314.34 124498.555 526080.0 -1.0 3573
3575 0 346331.97 124505.6 526140.0 -1.0 3574
3576 0 346331.97 124498.555 526200.0 -1.0 3575
3577 0 346349.6 124554.95 526260.0 -1.0 3576
3578 0 346374.28 124551.43 526320.0 -1.0 3577
3579 0 346416.56 124586.68 526380.0 -1.0 3578
3580 5 346300.25 124600.78 526440.0 -1.0 3579
3581 0 346194.5 124769.98 526440.0 -1.0 3580
3582 0 346554.06 124569.055 526440.0 -1.0 3580
3583 0 346168.06 124891.59 526500.0 -1.0 3581
3584 0 346857.2 124681.85 526440.0 -1.0 3582
3585 0 346885.4 124706.53 526500.0 -1.0 3584
3586 0 346938.28 124678.33 526560.0 -1.0 3585
3587 0 346924.2 124706.53 526620.0 -1.0 3586
3588 0 347008.78 124699.48 526680.0 -1.0 3587
3589 0 347283.72 124784.08 526680.0 -1.0 3588
3590 0 347625.66 124784.08 526740.0 -1.0 3589
3591 0 347861.8 124724.16 526800.0 -1.0 3590
3592 0 347939.38 124639.555 526860.0 -1.0 3591
3593 0 348027.5 124597.25 526920.0 -1.0 3592
3594 0 348217.84 124530.28 526980.0 -1.0 3593
3595 0 348337.7 124463.305 527040.0 -1.0 3594
3596 0 348362.38 124438.625 527100.0 -1.0 3595
3597 0 348362.38 124438.625 527160.0 -1.0 3596
3598 0 348436.4 124364.6 527220.0 -1.0 3597
3599 0 348506.9 124346.98 527280.0 -1.0 3598
3600 0 348764.22 124269.43 527340.0 -1.0 3599
3601 0 349229.53 124040.305 527340.0 -1.0 3600
3602 0 349624.3 123853.48 527460.0 -1.0 3601
3603 0 349751.22 123352.93 527520.0 -1.0 3602
3604 0 349691.3 123092.08 527580.0 -1.0 3603
3605 0 349719.5 123011.0 527640.0 -1.0 3604
3606 0 349744.2 122831.23 527700.0 -1.0 3605
3607 0 349867.56 122711.375 527760.0 -1.0 3606
3608 0 349832.3 122750.16 527820.0 -1.0 3607
3609 0 349835.8 122711.375 527880.0 -1.0 3608
3610 0 349885.2 122764.25 527940.0 -1.0 3609
3611 6 349987.4 122877.055 528000.0 -1.0 3610
3612 0 346217.4 125088.99 526560.0 -1.0 3583
3613 0 346287.9 125462.64 526620.0 -1.0 3612
3614 0 346337.25 125825.72 526680.0 -1.0 3613
3615 0 346273.8 125868.016 526740.0 -1.0 3614
3616 0 346270.28 125906.79 526800.0 -1.0 3615
3617 0 346270.28 125987.87 526860.0 -1.0 3616
3618 0 346256.2 126033.695 526920.0 -1.0 3617
3619 0 346256.2 126023.12 526980.0 -1.0 3618
3620 0 346256.2 126019.59 527040.0 -1.0 3619
3621 0 346256.2 126019.59 527100.0 -1.0 3620
3622 0 346217.4 126128.87 527160.0 -1.0 3621
3623 0 346270.28 126195.84 527220.0 -1.0 3622
3624 0 346393.66 126241.664 527280.0 -1.0 3623
3625 0 346376.03 126213.47 527340.0 -1.0 3624
3626 0 346383.1 126238.14 527460.0 -1.0 3625
3627 0 346383.1 126238.14 527520.0 -1.0 3626
3628 0 346340.78 126206.414 527580.0 -1.0 3627
3629 0 346386.62 126231.09 527640.0 -1.0 3628
3630 0 346386.62 126231.09 527700.0 -1.0 3629
3631 0 346443.0 126291.016 527760.0 -1.0 3630
3632 0 346471.22 126333.32 527820.0 -1.0 3631
3633 0 346474.75 126322.74 527880.0 -1.0 3632
3634 0 346478.25 126319.22 527940.0 -1.0 3633
3635 0 346591.06 126435.54 528000.0 -1.0 3634
3636 0 346545.25 126400.29 528060.0 -1.0 3635
3637 0 346534.66 126428.49 528120.0 -1.0 3636
3638 0 346541.72 126393.24 528180.0 -1.0 3637
3639 0 346492.38 126382.664 528240.0 -1.0 3638
3640 0 346584.0 126410.87 528300.0 -1.0 3639
3641 0 346608.7 126460.22 528360.0 -1.0 3640
3642 0 346636.88 126470.79 528420.0 -1.0 3641
3643 0 346714.44 126446.12 528480.0 -1.0 3642
3644 0 346841.34 126456.695 528540.0 -1.0 3643
3645 0 346880.12 126474.32 528600.0 -1.0 3644
3646 0 346947.1 126470.79 528660.0 -1.0 3645
3647 0 346957.66 126509.57 528720.0 -1.0 3646
3648 0 347081.03 126654.09 528780.0 -1.0 3647
3649 0 347126.88 126671.72 528840.0 -1.0 3648
3650 0 347169.16 126671.72 528900.0 -1.0 3649
3651 0 347236.12 126678.766 528960.0 -1.0 3650
3652 0 347359.5 126696.39 529020.0 -1.0 3651
3653 0 347373.62 126696.39 529080.0 -1.0 3652
3654 0 347475.84 126731.64 529140.0 -1.0 3653
3655 0 347493.47 126632.945 529200.0 -1.0 3654
3656 0 347715.53 126618.84 529260.0 -1.0 3655
3657 0 348149.12 126604.74 529260.0 -1.0 3656
3658 0 348159.7 126636.47 529320.0 -1.0 3657
3659 0 348156.16 126625.89 529380.0 -1.0 3658
3660 0 348096.25 126632.945 529440.0 -1.0 3659
3661 0 348029.25 126639.99 529500.0 -1.0 3660
3662 0 347969.34 126622.37 529560.0 -1.0 3661
3663 0 348022.22 126608.266 529620.0 -1.0 3662
3664 0 348127.97 126506.04 529680.0 -1.0 3663
3665 0 348149.12 126527.195 529740.0 -1.0 3664
3666 0 348237.25 126484.89 529800.0 -1.0 3665
3667 0 348300.7 126453.164 529860.0 -1.0 3666
3668 0 348335.94 126453.164 529920.0 -1.0 3667
3669 0 348335.94 126453.164 529980.0 -1.0 3668
3670 0 348251.34 126407.34 530040.0 -1.0 3669
3671 0 348424.06 126407.34 530100.0 -1.0 3670
3672 0 348424.06 126407.34 530160.0 -1.0 3671
3673 0 348543.9 126379.14 530220.0 -1.0 3672
3674 0 348561.53 126368.57 530280.0 -1.0 3673
3675 0 348596.78 126386.195 530340.0 -1.0 3674
3676 0 348596.78 126386.195 530400.0 -1.0 3675
3677 0 348596.78 126386.195 530460.0 -1.0 3676
3678 0 348660.25 126294.54 530520.0 -1.0 3677
3679 0 348670.8 126298.07 530580.0 -1.0 3678
3680 0 348776.56 126245.195 530640.0 -1.0 3679
3681 0 348780.1 126238.14 530700.0 -1.0 3680
3682 0 348847.06 126241.664 530760.0 -1.0 3681
3683 0 348864.7 126231.09 530820.0 -1.0 3682
3684 0 348935.2 126227.57 530880.0 -1.0 3683
3685 0 348988.06 126209.945 530940.0 -1.0 3684
3686 0 349037.4 126139.445 531000.0 -1.0 3685
3687 0 349033.88 126132.39 531060.0 -1.0 3686
3688 0 349136.12 126139.445 531120.0 -1.0 3687
3689 0 349136.12 126139.445 531180.0 -1.0 3688
3690 5 349132.6 126178.22 531240.0 -1.0 3689
3691 0 349241.88 126456.695 531240.0 -1.0 3690
3692 0 349152.0 126081.28 531300.0 -1.0 3690
3693 0 349358.2 126929.04 531240.0 -1.0 3691
3694 0 349488.62 127309.74 531240.0 -1.0 3693
3695 0 349650.75 127577.64 531180.0 -1.0 3694
3696 0 349816.44 127870.22 531120.0 -1.0 3695
3697 0 349830.53 127975.97 531060.0 -1.0 3696
3698 0 349837.6 128004.164 531000.0 -1.0 3697
3699 0 349851.7 128187.47 530940.0 -1.0 3698
3700 0 349236.6 126003.734 531360.0 -1.0 3692
3701 0 349876.38 128289.695 530880.0 -1.0 3699
3702 0 349901.03 128360.195 530820.0 -1.0 3701
3703 0 349975.06 128413.07 530760.0 -1.0 3702
3704 0 349975.06 128413.07 530700.0 -1.0 3703
3705 0 350070.25 128547.016 530640.0 -1.0 3704
3706 0 350031.47 128469.47 530580.0 -1.0 3705
3707 0 350070.25 128469.47 530520.0 -1.0 3706
3708 0 350183.03 128522.34 530460.0 -1.0 3707
3709 0 350221.8 128547.016 530400.0 -1.0 3708
3710 0 350221.8 128547.016 530340.0 -1.0 3709
3711 0 350242.97 128557.59 530280.0 -1.0 3710
3712 5 350302.88 128554.07 530220.0 -1.0 3711
3713 0 350144.25 128754.99 530220.0 -1.0 3712
3714 0 350391.0 128518.82 530160.0 -1.0 3712
3715 0 350172.47 128952.39 530220.0 -1.0 3713
3716 0 350179.5 129026.414 530160.0 -1.0 3715
3717 6 350546.12 128515.29 530100.0 -1.0 3714
3718 0 350214.75 129054.62 530100.0 -1.0 3716
3719 0 350253.53 129375.39 530040.0 -1.0 3718
3720 0 350461.5 129639.766 530040.0 -1.0 3719
3721 0 350740.0 129808.97 529980.0 -1.0 3720
3722 0 351127.75 130380.016 529920.0 -1.0 3721
3723 0 351279.3 130415.266 529860.0 -1.0 3722
3724 0 351279.3 130415.266 529800.0 -1.0 3723
3725 0 351483.75 130619.72 529740.0 -1.0 3724
3726 0 351571.88 130820.64 529680.0 -1.0 3725
3727 0 351603.62 130834.74 529620.0 -1.0 3726
3728 0 351938.5 131190.77 529560.0 -1.0 3727
3729 0 352224.0 131416.38 529500.0 -1.0 3728
3730 0 352329.75 131543.27 529440.0 -1.0 3729
3731 0 352382.62 131582.05 529380.0 -1.0 3730
3732 0 352639.97 131719.52 529320.0 -1.0 3731
3733 0 352770.38 131761.81 529260.0 -1.0 3732
3734 0 352890.25 131874.62 529200.0 -1.0 3733
3735 0 352929.0 132008.56 529140.0 -1.0 3734
3736 0 352971.3 132117.84 529080.0 -1.0 3735
3737 0 352974.84 132160.14 529020.0 -1.0 3736
3738 0 352985.4 132251.8 528960.0 -1.0 3737
3739 0 353062.97 132361.06 528900.0 -1.0 3738
3740 0 353140.5 132484.44 528840.0 -1.0 3739
3741 0 353299.12 132657.17 528780.0 -1.0 3740
3742 0 353344.97 132777.02 528720.0 -1.0 3741
3743 0 353404.88 132826.38 528660.0 -1.0 3742
3744 0 353581.12 133023.77 528600.0 -1.0 3743
3745 0 353630.5 133101.31 528540.0 -1.0 3744
3746 0 353803.22 133277.56 528480.0 -1.0 3745
3747 0 353951.25 133467.92 528420.0 -1.0 3746
3748 0 354018.25 133644.17 528360.0 -1.0 3747
3749 0 354039.38 133799.27 528300.0 -1.0 3748
3750 0 354042.9 133968.47 528240.0 -1.0 3749
3751 0 354060.53 134024.88 528180.0 -1.0 3750
3752 0 354138.1 134095.38 528120.0 -1.0 3751
3753 0 354190.97 134197.6 528060.0 -1.0 3752
3754 0 354208.6 134254.0 528000.0 -1.0 3753
3755 0 354194.5 134275.14 527940.0 -1.0 3754
3756 0 354190.97 134313.92 527880.0 -1.0 3755
3757 0 354169.8 134373.84 527760.0 -1.0 3756
3758 0 354131.03 134324.5 527700.0 -1.0 3757
3759 0 354183.9 134370.31 527640.0 -1.0 3758
3760 0 354268.5 134398.52 527580.0 -1.0 3759
3761 0 354356.62 134557.14 527520.0 -1.0 3760
3762 0 354536.4 134782.75 527460.0 -1.0 3761
3763 0 354723.25 135054.17 527340.0 -1.0 3762
3764 0 355001.72 135304.44 527280.0 -1.0 3763
3765 0 355125.1 135396.1 527220.0 -1.0 3764
3766 0 355280.2 135512.42 527160.0 -1.0 3765
3767 0 355438.8 135741.55 527100.0 -1.0 3766
3768 0 355710.25 136326.69 527040.0 -1.0 3767
3769 0 355777.22 136524.1 526980.0 -1.0 3768
3770 0 355854.75 136725.02 526920.0 -1.0 3769
3771 0 355847.72 136992.92 526800.0 -1.0 3770
3772 0 355882.97 137126.88 526740.0 -1.0 3771
3773 0 355904.12 137204.42 526680.0 -1.0 3772
3774 0 355949.94 137370.1 526620.0 -1.0 3773
3775 0 355995.75 137444.12 526560.0 -1.0 3774
3776 0 356013.38 137535.77 526500.0 -1.0 3775
3777 0 356038.06 137623.89 526440.0 -1.0 3776
3778 0 356126.2 137659.14 526380.0 -1.0 3777
3779 6 356136.75 137726.12 526320.0 -1.0 3778
3780 0 349268.3 125933.234 531420.0 -1.0 3700
3781 0 349328.25 125760.51 531480.0 -1.0 3780
3782 0 349398.75 125612.46 531540.0 -1.0 3781
3783 0 349402.25 125492.61 531600.0 -1.0 3782
3784 0 349419.88 125422.11 531660.0 -1.0 3783
3785 0 349444.56 125358.66 531720.0 -1.0 3784
3786 0 349525.62 125309.305 531780.0 -1.0 3785
3787 0 349486.88 125274.055 531840.0 -1.0 3786
3788 0 349525.62 125214.13 531900.0 -1.0 3787
3789 0 349539.75 125154.21 531960.0 -1.0 3788
3790 0 349539.75 125147.16 532020.0 -1.0 3789
3791 0 349536.22 125126.01 532080.0 -1.0 3790
3792 0 349532.7 125104.86 532140.0 -1.0 3791
3793 0 349546.78 125101.336 532200.0 -1.0 3792
3794 0 349522.12 125090.76 532260.0 -1.0 3793
3795 0 349525.62 125062.555 532320.0 -1.0 3794
3796 0 349508.0 125055.51 532380.0 -1.0 3795
3797 0 349486.88 124999.11 532440.0 -1.0 3796
3798 0 349469.25 124970.91 532500.0 -1.0 3797
3799 0 349412.84 124956.805 532560.0 -1.0 3798
3800 0 349349.38 124928.61 532620.0 -1.0 3799
3801 0 349345.88 124918.03 532680.0 -1.0 3800
3802 0 349102.62 124882.78 532740.0 -1.0 3801
3803 0 348996.88 124854.586 532800.0 -1.0 3802
3804 0 348986.3 124829.91 532860.0 -1.0 3803
3805 0 348929.9 124798.18 532920.0 -1.0 3804
3806 0 348919.34 124741.78 532980.0 -1.0 3805
3807 0 348827.7 124643.086 533040.0 -1.0 3806
3808 0 348788.9 124611.36 533100.0 -1.0 3807
3809 6 348760.72 124540.86 533160.0 -1.0 3808
3810 0 346532.88 125637.125 517200.0 -1.0 3269
3811 0 347177.97 125563.1 517200.0 -1.0 3810
3812 0 347417.66 125556.055 517200.0 -1.0 3811
3813 0 347484.62 125556.055 517260.0 -1.0 3812
3814 0 347586.88 125552.53 517320.0 -1.0 3813
3815 0 347597.44 125492.6 517380.0 -1.0 3814
3816 0 347699.66 125478.5 517440.0 -1.0 3815
3817 0 347759.6 125457.35 517500.0 -1.0 3816
3818 0 348020.44 125654.75 517560.0 -1.0 3817
3819 0 348154.38 125721.73 517620.0 -1.0 3818
3820 0 348267.2 125718.2 517680.0 -1.0 3819
3821 0 348369.4 125735.83 517740.0 -1.0 3820
3822 0 348450.5 125799.28 517800.0 -1.0 3821
3823 0 348834.72 125802.805 517860.0 -1.0 3822
3824 0 349730.06 125742.875 517860.0 -1.0 3823
3825 0 349920.4 125675.91 517860.0 -1.0 3824
3826 0 350015.6 125640.66 517920.0 -1.0 3825
3827 0 350311.7 125400.95 517920.0 -1.0 3826
3828 0 350597.22 125118.95 517920.0 -1.0 3827
3829 0 350868.62 125027.305 517920.0 -1.0 3828
3830 0 351341.0 124963.85 517860.0 -1.0 3829
3831 0 351619.47 124949.75 517920.0 -1.0 3830
3832 0 351746.38 124907.45 517980.0 -1.0 3831
3833 0 351813.34 124907.45 518040.0 -1.0 3832
3834 0 351876.78 124766.45 518100.0 -1.0 3833
3835 0 352179.94 124632.5 518160.0 -1.0 3834
3836 0 352398.5 124449.2 518220.0 -1.0 3835
3837 0 352585.3 124424.53 518280.0 -1.0 3836
3838 0 352708.7 124361.08 518280.0 -1.0 3837
3839 0 352825.0 124163.68 518340.0 -1.0 3838
3840 0 353177.5 124079.08 518400.0 -1.0 3839
3841 0 353205.72 124029.73 518460.0 -1.0 3840
3842 0 353364.34 123871.1 518520.0 -1.0 3841
3843 0 353448.94 123811.18 518580.0 -1.0 3842
3844 0 353639.28 123740.68 518640.0 -1.0 3843
3845 0 353702.75 123652.555 518700.0 -1.0 3844
3846 0 353942.44 123469.25 518760.0 -1.0 3845
3847 0 354721.47 123148.48 518760.0 -1.0 3846
3848 0 355151.5 122887.625 518760.0 -1.0 3847
3849 5 355391.22 122644.41 518820.0 -1.0 3848
3850 0 355384.16 122640.875 518880.0 -1.0 3849
3851 0 355715.5 122330.68 518820.0 -1.0 3849
3852 0 355281.94 122697.28 518940.0 -1.0 3850
3853 0 355063.38 122810.08 519000.0 -1.0 3852
3854 0 354844.84 122866.48 519060.0 -1.0 3853
3855 0 354749.66 122845.33 519120.0 -1.0 3854
3856 0 354605.12 122901.73 519180.0 -1.0 3855
3857 0 354545.22 122933.45 519240.0 -1.0 3856
3858 0 354714.4 122820.66 519300.0 -1.0 3857
3859 6 354619.25 122884.1 519360.0 -1.0 3858
3860 0 355789.53 122249.6 518760.0 -1.0 3851
3861 0 355807.16 122214.35 518700.0 -1.0 3860
3862 0 355934.06 122165.0 518640.0 -1.0 3861
3863 0 356071.53 122073.35 518580.0 -1.0 3862
3864 0 356191.38 122020.48 518520.0 -1.0 3863
3865 0 356198.44 121995.805 518460.0 -1.0 3864
3866 0 356159.66 121935.875 518400.0 -1.0 3865
3867 0 356053.9 121675.03 518340.0 -1.0 3866
3868 0 356053.9 121675.03 518280.0 -1.0 3867
3869 0 356113.84 121403.6 518220.0 -1.0 3868
3870 0 356318.28 120786.73 518160.0 -1.0 3869
3871 0 356350.0 120723.28 518100.0 -1.0 3870
3872 0 356438.12 120730.33 518040.0 -1.0 3871
3873 5 356519.22 120723.28 517980.0 -1.0 3872
3874 0 356818.84 120874.85 517980.0 -1.0 3873
3875 0 356572.1 120229.78 517980.0 -1.0 3873
3876 0 356787.12 119845.555 517980.0 -1.0 3875
3877 0 357012.72 119651.68 517980.0 -1.0 3876
3878 0 357277.1 119196.95 517980.0 -1.0 3877
3879 0 357530.88 118632.95 517980.0 -1.0 3878
3880 0 357650.75 118361.53 517980.0 -1.0 3879
3881 0 356954.56 120925.97 517920.0 -1.0 3874
3882 0 357416.34 121081.07 517920.0 -1.0 3881
3883 0 357731.8 118150.03 517920.0 -1.0 3880
3884 0 357837.56 118044.28 517860.0 -1.0 3883
3885 0 357855.2 117977.305 517800.0 -1.0 3884
3886 0 357922.16 118019.6 517740.0 -1.0 3885
3887 0 357999.72 117984.35 517680.0 -1.0 3886
3888 0 358006.75 117977.305 517620.0 -1.0 3887
3889 0 358109.0 117920.91 517560.0 -1.0 3888
3890 6 358168.9 117853.93 517500.0 -1.0 3889
3891 0 357906.3 121081.07 517860.0 -1.0 3882
3892 0 358036.72 121109.266 517800.0 -1.0 3891
3893 0 358096.66 121148.04 517740.0 -1.0 3892
3894 0 358223.56 121190.34 517680.0 -1.0 3893
3895 0 358332.84 121264.37 517620.0 -1.0 3894
3896 0 358375.12 121260.84 517560.0 -1.0 3895
3897 0 358452.7 121222.07 517500.0 -1.0 3896
3898 0 358572.53 121222.07 517440.0 -1.0 3897
3899 0 358657.12 121246.74 517380.0 -1.0 3898
3900 0 358738.22 121345.445 517320.0 -1.0 3899
3901 0 358822.8 121348.97 517260.0 -1.0 3900
3902 0 358886.25 121345.445 517200.0 -1.0 3901
3903 0 358896.84 121345.445 517140.0 -1.0 3902
3904 0 358893.3 121345.445 517080.0 -1.0 3903
3905 0 358946.2 121356.016 517020.0 -1.0 3904
3906 0 359192.94 121363.07 516960.0 -1.0 3905
3907 0 359207.03 121345.445 516900.0 -1.0 3906
3908 0 359207.03 121345.445 516840.0 -1.0 3907
3909 0 359263.44 121348.97 516780.0 -1.0 3908
3910 0 359288.1 121356.016 516720.0 -1.0 3909
3911 0 359425.6 121440.62 516660.0 -1.0 3910
3912 0 359393.84 121419.47 516600.0 -1.0 3911
3913 0 359393.84 121419.47 516540.0 -1.0 3912
3914 0 359393.84 121419.47 516480.0 -1.0 3913
3915 0 359383.28 121394.79 516420.0 -1.0 3914
3916 0 359351.56 121384.22 516360.0 -1.0 3915
3917 0 359351.56 121384.22 516300.0 -1.0 3916
3918 0 359351.56 121384.22 516240.0 -1.0 3917
3919 0 359351.56 121384.22 516180.0 -1.0 3918
3920 0 359351.56 121384.22 516120.0 -1.0 3919
3921 0 359351.56 121384.22 516060.0 -1.0 3920
3922 0 359362.12 121334.87 516000.0 -1.0 3921
3923 0 359453.78 121271.414 515940.0 -1.0 3922
3924 0 359485.5 121222.07 515880.0 -1.0 3923
3925 0 359485.5 121207.97 515820.0 -1.0 3924
3926 0 359598.3 121183.29 515760.0 -1.0 3925
3927 0 359661.75 121229.12 515700.0 -1.0 3926
3928 0 360543.0 121472.34 515640.0 -1.0 3927
3929 0 361135.22 121539.32 515640.0 -1.0 3928
3930 0 361399.6 121458.24 515700.0 -1.0 3929
3931 0 361935.38 121426.516 515760.0 -1.0 3930
3932 5 362502.9 121426.516 515760.0 -1.0 3931
3933 0 362457.1 121176.24 515760.0 -1.0 3932
3934 0 363140.94 121447.664 515760.0 -1.0 3932
3935 0 362506.44 121437.09 515820.0 -1.0 3932
3936 5 363563.94 121320.766 515760.0 -1.0 3934
3937 0 363958.72 121306.664 515760.0 -1.0 3936
3938 0 363629.12 121026.43 515760.0 -1.0 3936
3939 0 364533.3 121528.74 515760.0 -1.0 3937
3940 0 364464.56 121544.6 515700.0 -1.0 3939
3941 0 362569.88 121422.99 515880.0 -1.0 3935
3942 0 362619.22 121408.89 515940.0 -1.0 3941
3943 0 362619.22 121408.89 516000.0 -1.0 3942
3944 0 362629.8 121408.89 516060.0 -1.0 3943
3945 0 362576.94 121440.62 516120.0 -1.0 3944
3946 6 362576.94 121468.82 516180.0 -1.0 3945
3947 0 362168.03 120922.445 515700.0 -1.0 3933
3948 0 362037.6 120774.39 515700.0 -1.0 3947
3949 0 361991.78 120474.766 515760.0 -1.0 3948
3950 0 361822.6 120287.945 515760.0 -1.0 3949
3951 6 361579.34 120235.07 515700.0 -1.0 3950
3952 0 364584.4 121562.23 515640.0 -1.0 3940
3953 0 364704.25 121519.93 515580.0 -1.0 3952
3954 0 364852.3 121512.875 515520.0 -1.0 3953
3955 0 364996.84 121368.35 515520.0 -1.0 3954
3956 0 363720.78 120906.58 515760.0 -1.0 3938
3957 0 363727.84 120744.43 515760.0 -1.0 3956
3958 0 363523.38 120578.75 515820.0 -1.0 3957
3959 0 363533.97 120381.35 515820.0 -1.0 3958
3960 0 363643.25 120247.41 515880.0 -1.0 3959
3961 0 363600.94 119796.2 515880.0 -1.0 3960
3962 0 363431.75 119457.805 515880.0 -1.0 3961
3963 0 363146.22 119387.305 515820.0 -1.0 3962
3964 0 363269.6 119302.7 515760.0 -1.0 3963
3965 0 363072.2 119278.03 515700.0 -1.0 3964
3966 0 363199.1 119263.93 515640.0 -1.0 3965
3967 6 363276.62 119239.25 515580.0 -1.0 3966
3968 0 365243.6 121301.375 515460.0 -1.0 3955
3969 0 365282.38 121304.91 515400.0 -1.0 3968
3970 0 365472.72 121460.0 515280.0 -1.0 3969
3971 6 365472.72 121456.48 515220.0 -1.0 3970
3972 5 338644.53 134646.4 514020.0 -1.0 3210
3973 0 338690.38 134653.45 513960.0 -1.0 3972
3974 0 338803.16 134840.28 514020.0 -1.0 3972
3975 0 339056.97 135055.3 514020.0 -1.0 3974
3976 0 339257.88 135206.88 514020.0 -1.0 3975
3977 0 338690.38 134653.45 513900.0 -1.0 3973
3978 0 338672.75 134621.73 513840.0 -1.0 3977
3979 0 338591.66 134664.03 513780.0 -1.0 3978
3980 0 338450.66 134547.7 513720.0 -1.0 3979
3981 0 338327.28 134233.98 513660.0 -1.0 3980
3982 6 338249.75 134255.12 513600.0 -1.0 3981
3983 0 339501.12 135365.5 514020.0 -1.0 3976
3984 5 339846.56 135647.5 514020.0 -1.0 3983
3985 0 339924.12 135647.5 513960.0 -1.0 3984
3986 0 340026.34 135792.03 514080.0 -1.0 3984
3987 0 339945.25 135675.7 513900.0 -1.0 3985
3988 0 339989.3 135673.94 513840.0 -1.0 3987
3989 0 340005.2 135901.3 514140.0 -1.0 3986
3990 0 340146.2 136052.88 514200.0 -1.0 3989
3991 0 340325.97 136091.66 514260.0 -1.0 3990
3992 0 340410.56 136289.05 514320.0 -1.0 3991
3993 0 340438.75 136356.03 514380.0 -1.0 3992
3994 0 340526.88 136560.48 514440.0 -1.0 3993
3995 0 340544.5 136553.42 514500.0 -1.0 3994
3996 0 340597.38 136599.25 514560.0 -1.0 3995
3997 0 340625.6 136638.03 514620.0 -1.0 3996
3998 0 340643.22 136722.62 514680.0 -1.0 3997
3999 0 340643.22 136733.2 514740.0 -1.0 3998
4000 0 340650.25 136789.61 514800.0 -1.0 3999
4001 0 340710.2 136800.17 514860.0 -1.0 4000
4002 0 340727.8 136838.95 514920.0 -1.0 4001
4003 0 340770.12 136874.2 514980.0 -1.0 4002
4004 0 340780.7 136867.16 515040.0 -1.0 4003
4005 0 340766.6 136951.75 515100.0 -1.0 4004
4006 0 340770.12 137046.92 515160.0 -1.0 4005
4007 0 340682.0 137272.53 515220.0 -1.0 4006
4008 0 340731.34 137625.03 515280.0 -1.0 4007
4009 0 340720.75 137723.73 515340.0 -1.0 4008
4010 0 340794.78 138055.08 515400.0 -1.0 4009
4011 0 340646.75 138192.55 515460.0 -1.0 4010
4012 0 341020.38 138559.16 515580.0 -1.0 4011
4013 0 340893.5 138714.25 515640.0 -1.0 4012
4014 0 340699.62 138788.28 515700.0 -1.0 4013
4015 0 340978.1 139137.25 515760.0 -1.0 4014
4016 0 340696.1 139211.28 515820.0 -1.0 4015
4017 0 340978.1 139338.17 515880.0 -1.0 4016
4018 0 341101.47 139419.25 515940.0 -1.0 4017
4019 0 341129.66 139507.38 516000.0 -1.0 4018
4020 0 341196.62 139556.73 516000.0 -1.0 4019
4021 0 341284.75 139697.73 516000.0 -1.0 4020
4022 0 341362.3 139955.05 516000.0 -1.0 4021
4023 0 341411.66 140057.28 516060.0 -1.0 4022
4024 0 341464.53 140222.95 516120.0 -1.0 4023
4025 0 341584.38 140406.25 516180.0 -1.0 4024
4026 0 341792.38 140459.12 516240.0 -1.0 4025
4027 0 341859.34 140681.2 516300.0 -1.0 4026
4028 0 341912.22 140719.98 516360.0 -1.0 4027
4029 0 341894.6 140864.5 516420.0 -1.0 4028
4030 0 341961.56 141301.61 516480.0 -1.0 4029
4031 0 342000.34 141576.55 516540.0 -1.0 4030
4032 0 341919.25 141682.3 516600.0 -1.0 4031
4033 0 342070.84 141833.88 516660.0 -1.0 4032
4034 0 342010.9 141833.88 516720.0 -1.0 4033
4035 0 342127.25 142077.11 516780.0 -1.0 4034
4036 0 342423.34 142369.67 516840.0 -1.0 4035
4037 0 342589.0 142718.66 516900.0 -1.0 4036
4038 0 342881.6 143208.62 516960.0 -1.0 4037
4039 0 342983.8 143599.9 516960.0 -1.0 4038
4040 0 343050.78 143917.16 516960.0 -1.0 4039
4041 0 342994.38 143906.58 516900.0 -1.0 4040
4042 0 343029.62 143797.3 516840.0 -1.0 4041
4043 0 343015.53 143730.33 516780.0 -1.0 4042
4044 0 343026.12 143776.16 516720.0 -1.0 4043
4045 6 343131.88 143797.3 516660.0 -1.0 4044
4046 0 340059.8 135730.34 513780.0 -1.0 3988
4047 0 340102.12 135776.16 513720.0 -1.0 4046
4048 0 340225.5 135779.69 513660.0 -1.0 4047
4049 0 340197.3 135772.64 513600.0 -1.0 4048
4050 0 340250.2 135846.66 513540.0 -1.0 4049
4051 0 340355.94 135797.31 513480.0 -1.0 4050
4052 0 340320.7 135980.61 513420.0 -1.0 4051
4053 0 340384.12 135952.4 513360.0 -1.0 4052
4054 0 340401.75 136044.06 513300.0 -1.0 4053
4055 0 340412.3 136082.84 513240.0 -1.0 4054
4056 0 340479.3 136121.61 513180.0 -1.0 4055
4057 0 340500.44 136160.39 513120.0 -1.0 4056
4058 6 340486.34 136213.27 513060.0 -1.0 4057
4059 0 334841.06 131634.28 515940.0 -1.0 3200
4060 0 334865.72 131581.4 516000.0 -1.0 4059
4061 0 334819.9 131532.06 516060.0 -1.0 4060
4062 0 334752.94 131503.86 516120.0 -1.0 4061
4063 0 334798.75 131482.72 516180.0 -1.0 4062
4064 0 334865.72 131391.06 516240.0 -1.0 4063
4065 0 334865.72 131331.14 516300.0 -1.0 4064
4066 0 334886.88 131190.14 516360.0 -1.0 4065
4067 0 334900.97 131116.11 516420.0 -1.0 4066
4068 0 335020.84 131094.97 516480.0 -1.0 4067
4069 0 334996.16 131035.04 516540.0 -1.0 4068
4070 0 334911.56 130964.54 516600.0 -1.0 4069
4071 0 335010.25 131006.836 516660.0 -1.0 4070
4072 0 334964.44 130827.06 516720.0 -1.0 4071
4073 0 335003.22 130798.86 516780.0 -1.0 4072
4074 0 335056.1 130745.984 516840.0 -1.0 4073
4075 0 335052.56 130682.54 516900.0 -1.0 4074
4076 0 335172.4 130650.81 516960.0 -1.0 4075
4077 0 335218.22 130580.31 517020.0 -1.0 4076
4078 0 335338.1 130538.016 517080.0 -1.0 4077
4079 0 335496.72 130425.21 517140.0 -1.0 4078
4080 0 335761.1 130277.164 517200.0 -1.0 4079
4081 0 335757.56 130259.54 517260.0 -1.0 4080
4082 0 335662.38 130227.81 517320.0 -1.0 4081
4083 0 335722.3 130238.39 517380.0 -1.0 4082
4084 6 335803.38 130241.914 517440.0 -1.0 4083
4085 0 347753.25 154333.77 515640.0 -1.0 4099
4086 0 347407.78 154150.47 515700.0 -1.0 4085
4087 0 347569.94 154189.23 515760.0 -1.0 4086
4088 0 347372.53 154153.98 515820.0 -1.0 4087
4089 0 347379.6 154153.98 515880.0 -1.0 4088
4090 0 347379.6 154153.98 515940.0 -1.0 4089
4091 0 347390.16 154136.36 516000.0 -1.0 4090
4092 0 347386.66 154178.66 516060.0 -1.0 4091
4093 5 347316.16 154196.28 516120.0 -1.0 4092
4094 0 347316.16 153928.39 516180.0 -1.0 4093
4095 0 347439.53 154411.31 516120.0 -1.0 4093
4096 6 347397.22 153759.19 516240.0 -1.0 4094
4097 0 347506.5 154481.81 516180.0 -1.0 4095
4098 6 347499.44 154383.11 516240.0 -1.0 4097
4099 0 347899.53 154346.1 515580.0 -1.0 4100
4100 0 347901.28 154316.14 515520.0 -1.0 4101
4101 0 347601.66 154143.4 515460.0 -1.0 4102
4102 0 347866.03 154383.11 515400.0 -1.0 4103
4103 0 347911.88 154464.19 515340.0 -1.0 4104
4104 0 347954.16 154552.31 515280.0 -1.0 4105
4105 0 348151.56 154598.14 515220.0 -1.0 4106
4106 0 348310.2 154612.23 515160.0 -1.0 4107
4107 0 348444.16 154552.31 515100.0 -1.0 4108
4108 0 348493.5 154499.44 515040.0 -1.0 4109
4109 0 348525.22 154517.06 514980.0 -1.0 4110
4110 0 348616.88 154383.11 514920.0 -1.0 4111
4111 0 348719.1 154125.78 514860.0 -1.0 3181
4112 0 347857.06 161349.66 528120.0 -1.0 4167
4113 0 347853.53 161349.66 528180.0 -1.0 4112
4114 0 347850.0 161328.52 528240.0 -1.0 4113
4115 0 347842.97 161324.98 528300.0 -1.0 4114
4116 0 347842.97 161324.98 528360.0 -1.0 4115
4117 0 347835.9 161324.98 528420.0 -1.0 4116
4118 0 347828.88 161289.73 528480.0 -1.0 4117
4119 0 347828.88 161289.73 528540.0 -1.0 4118
4120 0 347824.7 161284.69 528600.0 -1.0 4119
4121 0 347764.7 161116.69 528660.0 -1.0 4120
4122 0 346320.7 160772.69 525120.0 -1.0 4195
4123 0 346364.7 160332.69 525840.0 -1.0 4131
4124 0 346308.7 160708.69 525180.0 -1.0 4122
4125 0 346312.7 160660.69 525240.0 -1.0 4124
4126 0 346288.7 160588.69 525300.0 -1.0 4125
4127 0 346292.7 160580.69 525360.0 -1.0 4126
4128 0 346216.7 160544.69 525420.0 -1.0 4127
4129 0 346308.7 160544.69 525480.0 -1.0 4128
4130 0 346400.7 160484.69 525540.0 -1.0 4129
4131 0 346546.6 160450.11 525660.0 -1.0 4130
4132 0 346184.7 160012.69 525900.0 -1.0 4123
4133 0 346172.7 159980.69 525960.0 -1.0 4132
4134 0 346192.7 160008.69 526020.0 -1.0 4133
4135 0 346224.7 160028.69 526080.0 -1.0 4134
4136 0 346216.7 159932.69 526140.0 -1.0 4135
4137 0 346148.7 159904.69 526200.0 -1.0 4136
4138 0 346136.7 159884.69 526260.0 -1.0 4137
4139 0 346072.7 159764.69 526320.0 -1.0 4138
4140 0 346112.7 159816.69 526380.0 -1.0 4139
4141 0 346048.7 159752.69 526440.0 -1.0 4140
4142 0 346144.7 160016.69 526500.0 -1.0 4141
4143 0 346200.7 160124.69 526560.0 -1.0 4142
4144 0 346280.7 160100.69 526620.0 -1.0 4143
4145 0 346308.7 160208.69 526680.0 -1.0 4144
4146 0 346388.7 160264.69 526740.0 -1.0 4145
4147 0 346460.7 160332.69 526800.0 -1.0 4146
4148 0 346476.7 160348.69 526860.0 -1.0 4147
4149 0 346520.7 160380.69 526920.0 -1.0 4148
4150 0 346704.7 160616.69 526980.0 -1.0 4149
4151 0 346964.7 160932.69 527040.0 -1.0 4150
4152 0 347080.7 161036.69 527100.0 -1.0 4151
4153 0 347160.7 161092.69 527160.0 -1.0 4152
4154 0 347228.7 161100.69 527220.0 -1.0 4153
4155 0 347344.7 161220.69 527280.0 -1.0 4154
4156 0 347560.7 161360.69 527340.0 -1.0 4155
4157 0 347736.7 161456.69 527460.0 -1.0 4156
4158 0 347748.7 161516.69 527520.0 -1.0 4157
4159 0 347732.7 161452.69 527580.0 -1.0 4158
4160 0 347772.7 161504.69 527640.0 -1.0 4159
4161 0 347772.7 161468.69 527700.0 -1.0 4160
4162 0 347776.7 161496.69 527760.0 -1.0 4161
4163 0 347796.7 161480.69 527820.0 -1.0 4162
4164 0 347824.7 161468.69 527880.0 -1.0 4163
4165 0 347844.7 161416.69 527940.0 -1.0 4164
4166 0 347856.7 161396.69 528000.0 -1.0 4165
4167 0 347902.88 161367.28 528060.0 -1.0 4166
4168 0 347740.7 160992.69 528720.0 -1.0 4121
4169 0 347724.7 160972.69 528780.0 -1.0 4168
4170 0 347612.7 160872.69 528840.0 -1.0 4169
4171 0 347612.7 160852.69 528960.0 -1.0 4170
4172 0 347596.7 160776.69 529020.0 -1.0 4171
4173 0 347656.7 160760.69 529080.0 -1.0 4172
4174 0 347620.7 160708.69 529140.0 -1.0 4173
4175 0 347560.7 160600.69 529200.0 -1.0 4174
4176 0 347676.7 160572.69 529260.0 -1.0 4175
4177 0 347664.7 160532.69 529320.0 -1.0 4176
4178 0 347748.7 160544.69 529380.0 -1.0 4177
4179 0 347792.7 160512.69 529440.0 -1.0 4178
4180 0 348044.7 160376.69 529500.0 -1.0 4179
4181 0 348376.7 160124.69 529560.0 -1.0 4180
4182 0 348868.7 159472.69 529500.0 -1.0 4181
4183 0 348928.7 159276.69 529440.0 -1.0 4182
4184 0 348956.7 159176.69 529500.0 -1.0 4183
4185 0 348968.7 159116.69 529560.0 -1.0 4184
4186 0 348980.7 159048.69 529620.0 -1.0 4185
4187 0 348968.7 158920.69 529680.0 -1.0 4186
4188 0 348960.7 158876.69 529740.0 -1.0 4187
4189 0 348948.7 158872.69 529800.0 -1.0 4188
4190 0 348920.7 158780.69 529860.0 -1.0 4189
4191 0 348848.7 158620.69 529920.0 -1.0 4190
4192 0 348852.7 158552.69 529980.0 -1.0 4191
4193 0 348836.7 158432.69 530040.0 -1.0 4192
4194 6 349064.7 158200.69 530100.0 -1.0 4193
4195 0 346306.7 160836.69 525060.0 -1.0 4196
4196 0 346320.7 160836.69 525000.0 -1.0 4197
4197 0 346260.7 160712.69 524940.0 -1.0 4198
4198 0 346240.7 160716.69 524880.0 -1.0 4199
4199 0 346200.7 160664.69 524820.0 -1.0 4200
4200 0 346208.7 160624.69 524760.0 -1.0 4201
4201 0 345764.7 160076.69 524700.0 -1.0 4202
4202 0 345836.7 160148.69 524640.0 -1.0 4203
4203 0 345928.7 160152.69 524580.0 -1.0 4204
4204 0 345612.7 160152.69 524520.0 -1.0 4205
4205 0 345560.7 160136.69 524460.0 -1.0 4206
4206 0 345448.7 160096.69 524400.0 -1.0 4207
4207 0 345372.7 160076.69 524340.0 -1.0 4208
4208 0 345348.7 160040.69 524280.0 -1.0 4209
4209 0 345344.7 160052.69 524220.0 -1.0 4210
4210 0 345316.7 160060.69 524160.0 -1.0 4211
4211 0 345300.7 160076.69 524100.0 -1.0 4212
4212 0 345288.7 160056.69 524040.0 -1.0 4213
4213 0 345240.7 160040.69 523980.0 -1.0 4214
4214 0 345212.7 159976.69 523920.0 -1.0 4215
4215 0 345216.7 159952.69 523860.0 -1.0 4216
4216 0 345196.7 159964.69 523800.0 -1.0 4217
4217 0 345192.7 159960.69 523740.0 -1.0 4218
4218 0 345192.7 159956.69 523680.0 -1.0 4219
4219 0 345188.7 159920.69 523620.0 -1.0 4220
4220 0 345236.7 159928.69 523560.0 -1.0 4221
4221 0 345236.7 160000.69 523500.0 -1.0 4222
4222 0 345216.7 160004.69 523440.0 -1.0 4223
4223 0 345192.7 160020.69 523380.0 -1.0 4224
4224 0 345212.7 160080.69 523320.0 -1.0 4225
4225 0 345184.7 160120.69 523260.0 -1.0 4226
4226 0 345152.7 160144.69 523200.0 -1.0 4227
4227 0 345184.7 160192.69 523140.0 -1.0 4228
4228 0 345184.7 160192.69 523080.0 -1.0 4229
4229 0 345172.7 160240.69 523020.0 -1.0 4230
4230 0 345164.7 160256.69 522960.0 -1.0 4231
4231 0 345208.7 160328.69 522900.0 -1.0 4232
4232 0 345232.7 160368.69 522840.0 -1.0 4233
4233 0 345324.7 160400.69 522780.0 -1.0 4234
4234 0 345352.7 160392.69 522720.0 -1.0 4235
4235 0 345352.7 160392.69 522660.0 -1.0 4236
4236 0 345352.7 160432.69 522540.0 -1.0 4237
4237 0 345372.7 160548.69 522480.0 -1.0 4238
4238 0 345256.7 160516.69 522420.0 -1.0 4239
4239 0 345336.7 160528.69 522360.0 -1.0 4240
4240 0 345324.7 160528.69 522300.0 -1.0 4241
4241 0 345276.7 160584.69 522240.0 -1.0 4242
4242 0 345328.7 160556.69 522180.0 -1.0 4243
4243 0 345404.7 160560.69 522120.0 -1.0 4244
4244 0 345412.7 160588.69 522060.0 -1.0 4245
4245 0 345444.7 160584.69 522000.0 -1.0 4246
4246 0 345424.7 160632.69 521940.0 -1.0 4247
4247 0 345424.7 160644.69 521880.0 -1.0 4248
4248 0 345412.7 160652.69 521820.0 -1.0 4249
4249 0 345344.7 160616.69 521760.0 -1.0 4250
4250 0 345288.7 160628.69 521700.0 -1.0 4251
4251 0 345228.7 160592.69 521640.0 -1.0 4252
4252 0 345224.7 160584.69 521580.0 -1.0 4253
4253 0 345232.7 160588.69 521520.0 -1.0 4254
4254 0 345180.7 160560.69 521460.0 -1.0 4255
4255 0 345140.7 160556.69 521400.0 -1.0 4256
4256 0 345072.7 160532.69 521340.0 -1.0 4257
4257 0 344808.7 160476.69 521280.0 -1.0 4258
4258 0 344692.7 160472.69 521160.0 -1.0 4259
4259 0 344684.7 160484.69 521100.0 -1.0 4260
4260 0 344684.7 160492.69 521040.0 -1.0 4261
4261 0 344612.7 160400.69 520980.0 -1.0 4262
4262 0 344548.7 160392.69 520920.0 -1.0 4263
4263 0 344472.7 160268.69 520860.0 -1.0 4264
4264 0 344368.7 160184.69 520800.0 -1.0 4265
4265 0 344344.7 160128.69 520740.0 -1.0 4266
4266 0 344320.7 160136.69 520680.0 -1.0 4267
4267 0 344244.7 160092.69 520620.0 -1.0 4268
4268 0 344176.7 160100.69 520560.0 -1.0 4269
4269 0 344128.7 160096.69 520500.0 -1.0 4270
4270 0 343580.7 159736.69 520440.0 -1.0 4271
4271 0 343944.7 159944.69 520380.0 -1.0 4272
4272 0 343892.7 159888.69 520320.0 -1.0 4273
4273 0 343840.7 159864.69 520260.0 -1.0 4274
4274 0 343780.7 159824.69 520200.0 -1.0 4275
4275 0 343720.7 159768.69 520140.0 -1.0 4276
4276 0 343724.7 159780.69 520080.0 -1.0 4277
4277 0 343744.7 159740.69 520020.0 -1.0 4278
4278 0 343720.7 159720.69 519960.0 -1.0 4279
4279 0 343628.7 159704.69 519900.0 -1.0 4280
4280 0 343616.7 159664.69 519840.0 -1.0 4281
4281 0 343600.7 159604.69 519780.0 -1.0 4282
4282 0 343528.7 159532.69 519720.0 -1.0 4283
4283 0 343532.7 159476.69 519660.0 -1.0 4284
4284 0 343288.7 159488.69 519600.0 -1.0 4285
4285 0 343524.7 159468.69 519540.0 -1.0 4286
4286 0 343460.7 159440.69 519480.0 -1.0 4287
4287 0 343448.7 159428.69 519420.0 -1.0 4288
4288 0 343448.7 159416.69 519360.0 -1.0 4289
4289 0 343392.7 159376.69 519300.0 -1.0 4290
4290 0 343372.7 159324.69 519240.0 -1.0 4291
4291 0 343364.7 159292.69 519180.0 -1.0 4292
4292 0 343368.7 159264.69 519120.0 -1.0 4293
4293 0 343312.7 159232.69 519060.0 -1.0 4294
4294 0 343316.7 159212.69 519000.0 -1.0 4295
4295 0 343280.7 159156.69 518940.0 -1.0 4296
4296 0 343284.7 159136.69 518880.0 -1.0 4297
4297 0 343248.7 159084.69 518820.0 -1.0 4298
4298 0 343248.7 159064.69 518760.0 -1.0 4299
4299 0 343196.7 158960.69 518700.0 -1.0 4300
4300 0 343076.7 158824.69 518640.0 -1.0 4301
4301 0 342944.7 158720.69 518580.0 -1.0 4302
4302 0 342876.7 158464.69 518520.0 -1.0 4303
4303 0 342768.7 158408.69 518460.0 -1.0 4304
4304 0 342712.7 158396.69 518400.0 -1.0 4305
4305 0 342700.7 158372.69 518340.0 -1.0 4306
4306 0 342732.7 158468.69 518280.0 -1.0 4307
4307 0 342800.7 158488.69 518220.0 -1.0 4308
4308 0 342816.7 158528.69 518160.0 -1.0 4309
4309 0 342700.7 158416.69 518100.0 -1.0 4310
4310 0 342688.7 158420.69 518040.0 -1.0 4311
4311 0 342620.7 158384.69 517980.0 -1.0 4312
4312 0 342632.7 158380.69 517920.0 -1.0 4313
4313 0 342628.7 158360.69 517860.0 -1.0 4314
4314 0 342600.7 158320.69 517800.0 -1.0 4315
4315 0 342592.7 158316.69 517740.0 -1.0 4316
4316 0 342568.7 158252.69 517680.0 -1.0 4317
4317 0 342528.7 158228.69 517620.0 -1.0 4318
4318 0 342512.7 158168.69 517560.0 -1.0 4319
4319 0 342464.7 158124.69 517500.0 -1.0 4320
4320 0 342428.7 158020.69 517440.0 -1.0 4321
4321 0 342392.7 157884.69 517380.0 -1.0 4322
4322 0 342368.7 157836.69 517320.0 -1.0 4323
4323 0 342368.7 157740.69 517260.0 -1.0 4324
4324 0 342304.7 157572.69 517200.0 -1.0 4325
4325 0 342284.7 157520.69 517140.0 -1.0 4326
4326 0 342220.7 157372.69 517080.0 -1.0 4327
4327 0 342140.7 157200.69 517020.0 -1.0 4328
4328 0 341996.7 156896.69 516960.0 -1.0 4329
4329 0 341768.7 156672.69 516900.0 -1.0 2645
