# Supplementary material for: Organization of the gravity-sensing system in zebrafish
Source: Nat Commun. 2022 Aug 27;13:5060. doi: 10.1038/s41467-022-32824-w (PMC9420129; doi:10.1038/s41467-022-32824-w)
Supplement: Supplementary file 11 — Source Data [file 41467_2022_32824_MOESM11_ESM.zip › Reconstruction files/VS_R_04.swc]

# SWC format file
# based on specifications at http://www.neuronland.org/NLMorphologyConverter/MorphologyFormats/SWC/Spec.html
# Created on 2022-04-20 using navis (https://github.com/navis-org/navis)
# Meta: {"id": "35370", "name": "VS_R_04", "units": "1 nanometer"}
# PointNo Label X Y Z Radius Parent
# Labels:
# 0 = undefined, 1 = soma, 5 = fork point, 6 = end point
1 1 331546.38 127545.27 520560.0 3338.0 -1
2 0 333466.0 128327.0 518940.0 -1.0 1
3 0 331179.0 130695.0 518460.0 -1.0 1
4 0 334568.0 128316.0 518880.0 -1.0 2
5 0 335648.0 128237.0 518820.0 -1.0 4
6 0 336555.0 128073.0 518760.0 -1.0 5
7 0 337335.0 127875.0 518700.0 -1.0 6
8 0 337469.0 127838.0 518640.0 -1.0 7
9 0 337521.0 127816.0 518580.0 -1.0 8
10 0 338438.0 127845.0 518580.0 -1.0 9
11 0 339445.0 127778.0 518580.0 -1.0 10
12 0 340412.0 127693.0 518580.0 -1.0 11
13 0 340651.0 128103.0 518640.0 -1.0 12
14 0 340925.0 128401.0 518700.0 -1.0 13
15 5 341021.0 127329.0 518580.0 -1.0 14
16 0 341345.0 128713.0 518760.0 -1.0 15
17 0 341682.0 126942.0 518580.0 -1.0 15
18 0 342424.0 126757.0 518580.0 -1.0 17
19 0 342877.0 126589.0 518640.0 -1.0 18
20 0 343065.0 126578.0 518700.0 -1.0 19
21 0 343195.0 126497.0 518760.0 -1.0 20
22 0 343685.0 126436.0 518760.0 -1.0 21
23 0 344169.0 126395.0 518760.0 -1.0 22
24 0 344277.0 126364.0 518820.0 -1.0 23
25 0 344587.0 126386.0 518760.0 -1.0 24
26 5 344367.0 126346.0 518880.0 -1.0 25
27 0 345162.0 126378.0 518760.0 -1.0 26
28 0 344575.0 126323.0 518940.0 -1.0 26
29 0 344841.0 126159.0 519000.0 -1.0 28
30 0 344914.0 126174.0 519060.0 -1.0 29
31 0 344848.0 126156.0 519120.0 -1.0 30
32 0 345138.0 126069.0 519180.0 -1.0 31
33 0 345790.0 125972.0 519240.0 -1.0 32
34 0 345957.0 125917.0 519300.0 -1.0 33
35 0 346068.0 125905.0 519360.0 -1.0 34
36 0 346251.0 125906.0 519420.0 -1.0 35
37 0 346320.0 125788.0 519480.0 -1.0 36
38 0 346429.0 125723.0 519540.0 -1.0 37
39 0 346765.0 125588.0 519660.0 -1.0 38
40 0 346863.0 125522.0 519720.0 -1.0 39
41 0 346906.0 125389.0 519780.0 -1.0 40
42 0 347009.0 125329.0 519840.0 -1.0 41
43 0 347053.0 125257.0 519900.0 -1.0 42
44 0 347212.0 125122.0 519960.0 -1.0 43
45 0 347271.0 124965.0 520020.0 -1.0 44
46 0 347303.0 124889.0 520080.0 -1.0 45
47 0 347339.0 124673.0 520140.0 -1.0 46
48 0 347452.0 124566.0 520200.0 -1.0 47
49 0 347562.0 124469.0 520260.0 -1.0 48
50 0 347618.0 124418.0 520380.0 -1.0 49
51 0 347297.0 124276.0 520440.0 -1.0 50
52 0 347721.0 124368.0 520500.0 -1.0 51
53 0 347851.0 124433.0 520560.0 -1.0 52
54 0 347846.0 124387.0 520620.0 -1.0 53
55 0 348020.0 124264.0 520680.0 -1.0 54
56 0 347998.0 124207.0 520740.0 -1.0 55
57 0 348122.0 124234.0 520800.0 -1.0 56
58 0 348203.0 124129.0 520860.0 -1.0 57
59 0 348279.0 124161.0 520920.0 -1.0 58
60 0 348333.0 124063.0 520980.0 -1.0 59
61 0 348425.0 123988.0 521040.0 -1.0 60
62 0 348482.0 123897.0 521100.0 -1.0 61
63 0 348577.0 123895.0 521160.0 -1.0 62
64 0 348616.0 123804.0 521280.0 -1.0 63
65 0 348577.0 123706.0 521340.0 -1.0 64
66 0 348632.0 123684.0 521400.0 -1.0 65
67 0 348682.0 123629.0 521460.0 -1.0 66
68 0 348780.0 123647.0 521520.0 -1.0 67
69 0 348860.0 123576.0 521580.0 -1.0 68
70 0 348978.0 123591.0 521640.0 -1.0 69
71 0 348673.0 123337.0 521640.0 -1.0 70
72 0 348438.0 123190.0 521640.0 -1.0 71
73 5 348303.0 123039.0 521640.0 -1.0 72
74 0 348183.0 122784.0 521640.0 -1.0 73
75 0 349186.0 123602.0 521700.0 -1.0 73
76 0 348038.0 122539.0 521640.0 -1.0 74
77 0 348022.0 122438.0 521580.0 -1.0 76
78 0 347985.0 122401.0 521520.0 -1.0 77
79 0 347977.0 122369.0 521460.0 -1.0 78
80 0 347961.0 122324.0 521400.0 -1.0 79
81 0 347892.0 122196.0 521340.0 -1.0 80
82 6 348077.0 122260.0 521280.0 -1.0 81
83 0 349388.0 123643.0 521760.0 -1.0 75
84 0 349496.0 123641.0 521820.0 -1.0 83
85 0 349610.0 123614.0 521880.0 -1.0 84
86 0 349671.0 123637.0 521940.0 -1.0 85
87 0 349639.0 123650.0 522000.0 -1.0 86
88 0 349732.0 123680.0 522060.0 -1.0 87
89 0 349818.0 123705.0 522120.0 -1.0 88
90 0 349884.0 123695.0 522180.0 -1.0 89
91 0 349968.0 123713.0 522240.0 -1.0 90
92 0 350100.0 123798.0 522300.0 -1.0 91
93 0 350203.0 123847.0 522360.0 -1.0 92
94 0 350322.0 123941.0 522420.0 -1.0 93
95 0 350322.0 123941.0 522480.0 -1.0 94
96 0 350399.0 124004.0 522540.0 -1.0 95
97 0 350488.0 123996.0 522600.0 -1.0 96
98 0 350595.0 124041.0 522660.0 -1.0 97
99 0 350752.0 124097.0 522720.0 -1.0 98
100 0 350898.0 124104.0 522780.0 -1.0 99
101 0 351431.0 123986.0 522780.0 -1.0 100
102 0 351809.0 123884.0 522780.0 -1.0 101
103 0 351952.0 123855.0 522840.0 -1.0 102
104 0 352126.0 123740.0 522900.0 -1.0 103
105 0 352470.0 123612.0 522900.0 -1.0 104
106 0 352874.0 123462.0 522900.0 -1.0 105
107 0 352918.0 123394.0 522960.0 -1.0 106
108 0 353071.0 123447.0 522840.0 -1.0 107
109 5 353341.0 123439.0 522780.0 -1.0 108
110 0 352884.0 123229.0 523020.0 -1.0 109
111 0 353776.0 123689.0 522780.0 -1.0 109
112 0 354074.0 123906.0 522780.0 -1.0 111
113 0 354277.0 124073.0 522780.0 -1.0 112
114 0 354334.0 124083.0 522720.0 -1.0 113
115 0 354304.0 124052.0 522660.0 -1.0 114
116 0 354280.0 123985.0 522600.0 -1.0 115
117 0 354485.0 124162.0 522600.0 -1.0 116
118 0 354678.0 124367.0 522600.0 -1.0 117
119 0 354991.0 124659.0 522600.0 -1.0 118
120 5 355312.0 124942.0 522600.0 -1.0 119
121 0 355701.0 125240.0 522600.0 -1.0 120
122 0 355267.0 124531.0 522600.0 -1.0 120
123 0 355895.0 125456.0 522600.0 -1.0 121
124 0 356093.0 125516.0 522540.0 -1.0 123
125 0 356468.0 125619.0 522540.0 -1.0 124
126 0 356691.0 125794.0 522540.0 -1.0 125
127 0 356899.0 126026.0 522540.0 -1.0 126
128 0 357112.0 126143.0 522600.0 -1.0 127
129 0 357388.0 126390.0 522600.0 -1.0 128
130 0 357564.0 126515.0 522660.0 -1.0 129
131 0 357672.0 126529.0 522720.0 -1.0 130
132 0 357861.0 126632.0 522720.0 -1.0 131
133 0 357999.0 126756.0 522720.0 -1.0 132
134 0 358199.0 126821.0 522720.0 -1.0 133
135 0 358399.0 126978.0 522720.0 -1.0 134
136 0 358597.0 127249.0 522720.0 -1.0 135
137 0 358956.0 127608.0 522780.0 -1.0 136
138 0 359140.0 127761.0 522840.0 -1.0 137
139 0 359243.0 127903.0 522900.0 -1.0 138
140 0 359480.0 128036.0 522960.0 -1.0 139
141 0 359789.0 128148.0 523020.0 -1.0 140
142 5 359863.0 128201.0 523080.0 -1.0 141
143 0 360015.38 128536.62 523080.0 -1.0 142
144 0 360047.0 127983.0 523140.0 -1.0 142
145 0 360139.0 127923.0 523200.0 -1.0 144
146 0 360134.0 127879.0 523260.0 -1.0 145
147 0 360258.0 127886.0 523320.0 -1.0 146
148 0 360341.0 127873.0 523380.0 -1.0 147
149 0 360476.0 127809.0 523440.0 -1.0 148
150 0 360711.0 127802.0 523500.0 -1.0 149
151 0 360892.0 127727.0 523560.0 -1.0 150
152 0 361195.0 127889.0 523560.0 -1.0 151
153 0 361558.0 127806.0 523560.0 -1.0 152
154 0 361883.0 127714.0 523620.0 -1.0 153
155 0 362064.0 127687.0 523620.0 -1.0 154
156 0 362248.0 127594.0 523620.0 -1.0 155
157 0 362442.0 127501.0 523620.0 -1.0 156
158 0 362483.0 127409.0 523680.0 -1.0 157
159 0 362645.03 127443.9 523740.0 -1.0 158
160 0 355305.0 124440.0 522660.0 -1.0 122
161 6 355274.0 124327.0 522720.0 -1.0 160
162 0 352851.0 123160.0 523080.0 -1.0 110
163 0 352850.0 122974.0 523140.0 -1.0 162
164 0 353018.0 122590.0 523200.0 -1.0 163
165 0 353062.0 122228.0 523260.0 -1.0 164
166 0 353113.0 122015.0 523320.0 -1.0 165
167 0 353186.0 121807.0 523380.0 -1.0 166
168 0 353228.0 121562.0 523440.0 -1.0 167
169 0 353305.0 121363.0 523500.0 -1.0 168
170 0 353358.0 121019.0 523560.0 -1.0 169
171 0 353366.0 120832.0 523620.0 -1.0 170
172 0 353463.0 120240.0 523680.0 -1.0 171
173 0 353564.0 120088.0 523740.0 -1.0 172
174 0 353526.0 120047.0 523800.0 -1.0 173
175 0 353617.0 119897.0 523860.0 -1.0 174
176 0 353686.0 119595.0 523920.0 -1.0 175
177 0 353740.0 119319.0 523980.0 -1.0 176
178 0 353756.0 119138.0 524040.0 -1.0 177
179 0 353763.0 119011.0 524100.0 -1.0 178
180 0 353853.0 118909.0 524160.0 -1.0 179
181 0 353871.0 118834.0 524220.0 -1.0 180
182 0 353949.0 118728.0 524280.0 -1.0 181
183 0 354006.0 118574.0 524340.0 -1.0 182
184 0 354004.0 118419.0 524400.0 -1.0 183
185 0 354019.0 118282.0 524460.0 -1.0 184
186 0 354058.0 118125.0 524520.0 -1.0 185
187 0 354251.0 117701.0 524580.0 -1.0 186
188 0 355477.0 115064.0 524760.0 -1.0 187
189 0 355510.0 114799.0 524820.0 -1.0 188
190 5 355813.0 114143.0 524820.0 -1.0 189
191 0 355870.0 114058.0 524760.0 -1.0 190
192 0 355449.0 114607.0 524880.0 -1.0 190
193 0 355912.0 113593.0 524700.0 -1.0 191
194 0 355942.0 113183.0 524640.0 -1.0 193
195 0 355817.0 112770.0 524580.0 -1.0 194
196 0 355721.0 112625.0 524520.0 -1.0 195
197 0 355765.0 112591.0 524460.0 -1.0 196
198 0 355581.0 112163.0 524460.0 -1.0 197
199 0 355523.0 111803.0 524460.0 -1.0 198
200 0 355415.0 111519.0 524460.0 -1.0 199
201 0 355385.0 111504.0 524400.0 -1.0 200
202 5 355487.0 110934.0 524400.0 -1.0 201
203 0 355570.0 110775.0 524460.0 -1.0 202
204 0 355420.0 111549.0 524340.0 -1.0 202
205 0 355570.0 110594.0 524520.0 -1.0 203
206 0 355585.0 110314.0 524580.0 -1.0 205
207 0 355517.0 109921.0 524580.0 -1.0 206
208 5 355359.0 109468.0 524580.0 -1.0 207
209 0 355374.0 109566.0 524640.0 -1.0 208
210 0 355273.16 109336.48 524520.0 -1.0 208
211 0 355547.0 109838.0 524700.0 -1.0 209
212 0 355532.0 109861.0 524760.0 -1.0 211
213 0 355510.0 109808.0 524820.0 -1.0 212
214 6 355495.0 109830.0 524880.0 -1.0 213
215 0 355434.0 111269.0 524340.0 -1.0 204
216 0 355431.0 110990.0 524340.0 -1.0 215
217 0 355420.0 111075.0 524280.0 -1.0 216
218 0 355394.0 110975.0 524220.0 -1.0 217
219 6 355451.0 110892.0 524160.0 -1.0 218
220 0 355418.0 114530.0 524940.0 -1.0 192
221 0 355456.0 114491.0 525000.0 -1.0 220
222 0 355705.0 114181.0 525000.0 -1.0 221
223 0 355900.0 113872.0 525000.0 -1.0 222
224 0 355976.0 113617.0 525000.0 -1.0 223
225 0 355969.0 113600.0 525060.0 -1.0 224
226 0 356142.0 113618.0 525120.0 -1.0 225
227 0 356147.0 113617.0 525180.0 -1.0 226
228 0 356256.0 113554.0 525240.0 -1.0 227
229 0 356568.0 113393.0 525300.0 -1.0 228
230 0 356603.0 113359.0 525360.0 -1.0 229
231 5 356546.0 113272.0 525420.0 -1.0 230
232 0 356848.0 113303.0 525420.0 -1.0 231
233 0 356509.0 113227.0 525480.0 -1.0 231
234 0 356357.0 113015.0 525540.0 -1.0 233
235 0 356108.0 112857.0 525660.0 -1.0 234
236 6 356048.0 112713.0 525720.0 -1.0 235
237 0 357230.0 113246.0 525420.0 -1.0 232
238 0 357275.0 113299.0 525480.0 -1.0 237
239 0 357396.0 113231.0 525540.0 -1.0 238
240 0 357464.0 113178.0 525660.0 -1.0 239
241 0 357804.0 112619.0 525660.0 -1.0 240
242 0 357622.0 112808.0 525720.0 -1.0 241
243 0 357842.0 112506.0 525780.0 -1.0 242
244 0 357834.0 112476.0 525840.0 -1.0 243
245 0 358075.78 112127.04 525780.0 -1.0 244
246 0 345277.0 126399.0 518700.0 -1.0 27
247 0 345399.0 126551.0 518640.0 -1.0 246
248 0 345806.0 126751.0 518580.0 -1.0 247
249 0 345997.0 126802.0 518520.0 -1.0 248
250 0 346322.0 126925.0 518460.0 -1.0 249
251 0 346584.0 127035.0 518400.0 -1.0 250
252 0 346157.0 126533.0 518340.0 -1.0 251
253 0 346682.0 127065.0 518340.0 -1.0 252
254 0 347256.0 127541.0 518280.0 -1.0 253
255 0 347390.0 127531.0 518220.0 -1.0 254
256 0 347563.0 127589.0 518160.0 -1.0 255
257 0 347584.0 127558.0 518100.0 -1.0 256
258 0 347657.0 127646.0 518040.0 -1.0 257
259 0 348054.0 127971.0 517980.0 -1.0 258
260 0 348411.0 128384.0 517920.0 -1.0 259
261 0 348476.0 128687.0 517920.0 -1.0 260
262 0 348533.0 128916.0 517920.0 -1.0 261
263 0 348622.0 129246.0 517920.0 -1.0 262
264 0 348567.0 129463.0 517920.0 -1.0 263
265 0 348611.0 129889.0 517920.0 -1.0 264
266 0 348833.0 130325.0 517920.0 -1.0 265
267 0 348848.0 130281.0 517860.0 -1.0 266
268 0 349028.0 130514.0 517860.0 -1.0 267
269 0 349237.0 130800.0 517860.0 -1.0 268
270 0 349483.0 130993.0 517860.0 -1.0 269
271 0 349592.0 131248.0 517860.0 -1.0 270
272 0 349681.0 131670.0 517860.0 -1.0 271
273 0 349867.0 132107.0 517860.0 -1.0 272
274 0 349784.0 132082.0 517920.0 -1.0 273
275 0 349772.0 132197.0 517980.0 -1.0 274
276 0 349724.0 132039.0 518040.0 -1.0 275
277 6 349759.0 132018.0 518100.0 -1.0 276
278 0 341633.0 128891.0 518820.0 -1.0 16
279 0 341812.0 129001.0 518880.0 -1.0 278
280 0 342028.0 129093.0 518940.0 -1.0 279
281 0 342281.0 129253.0 519000.0 -1.0 280
282 0 342589.0 129450.0 519060.0 -1.0 281
283 0 342583.0 129459.0 519120.0 -1.0 282
284 0 342774.0 129524.0 519180.0 -1.0 283
285 0 342874.0 129562.0 519240.0 -1.0 284
286 0 342955.0 129628.0 519300.0 -1.0 285
287 0 343024.0 129694.0 519360.0 -1.0 286
288 0 343107.0 129692.0 519420.0 -1.0 287
289 0 343194.0 129740.0 519480.0 -1.0 288
290 0 343273.0 129752.0 519540.0 -1.0 289
291 0 343354.0 129748.0 519660.0 -1.0 290
292 0 343477.0 129761.0 519720.0 -1.0 291
293 0 343659.0 129810.0 519780.0 -1.0 292
294 0 343837.0 129935.0 519840.0 -1.0 293
295 0 343882.0 129988.0 519900.0 -1.0 294
296 0 343957.0 129980.0 519960.0 -1.0 295
297 0 344154.0 130040.0 520020.0 -1.0 296
298 0 344229.0 130071.0 520080.0 -1.0 297
299 0 344381.0 130154.0 520140.0 -1.0 298
300 0 344600.0 130275.0 520200.0 -1.0 299
301 0 344600.0 130290.0 520260.0 -1.0 300
302 0 344819.0 130380.0 520320.0 -1.0 301
303 0 345250.0 130592.0 520380.0 -1.0 302
304 0 344993.0 130607.0 520440.0 -1.0 303
305 0 345416.0 130819.0 520500.0 -1.0 304
306 0 345499.0 130804.0 520560.0 -1.0 305
307 0 345574.0 130849.0 520620.0 -1.0 306
308 0 345967.0 131061.0 520620.0 -1.0 307
309 0 346353.0 131295.0 520620.0 -1.0 308
310 5 346602.0 131544.0 520620.0 -1.0 309
311 0 346243.0 131321.0 520680.0 -1.0 310
312 0 347063.0 131778.0 520620.0 -1.0 310
313 0 347547.0 132058.0 520620.0 -1.0 312
314 0 348030.0 132224.0 520620.0 -1.0 313
315 5 347936.0 132258.0 520680.0 -1.0 314
316 0 348325.0 132436.0 520620.0 -1.0 315
317 0 347852.0 132198.0 520740.0 -1.0 315
318 0 347928.0 132228.0 520800.0 -1.0 317
319 0 347852.0 132107.0 520860.0 -1.0 318
320 0 347898.0 132235.0 520920.0 -1.0 319
321 0 347890.0 132205.0 520980.0 -1.0 320
322 0 347830.0 132243.0 521040.0 -1.0 321
323 0 347883.0 132130.0 521100.0 -1.0 322
324 0 347747.0 132145.0 521160.0 -1.0 323
325 0 347694.0 132130.0 521280.0 -1.0 324
326 6 347656.0 132130.0 521340.0 -1.0 325
327 0 348604.0 132685.0 520620.0 -1.0 316
328 0 349058.0 132965.0 520620.0 -1.0 327
329 6 349284.0 133199.0 520680.0 -1.0 328
330 0 346304.0 131291.0 520740.0 -1.0 311
331 0 346319.0 131329.0 520800.0 -1.0 330
332 0 346327.0 131246.0 520860.0 -1.0 331
333 0 346327.0 131276.0 520920.0 -1.0 332
334 0 346432.0 131261.0 520980.0 -1.0 333
335 6 346508.0 131367.0 521040.0 -1.0 334
336 0 331686.0 132228.0 518400.0 -1.0 3
337 5 331788.0 133192.0 518340.0 -1.0 336
338 0 332671.84 134413.4 518340.0 -1.0 337
339 0 331859.0 133660.0 518280.0 -1.0 337
340 0 332024.0 133673.0 518220.0 -1.0 339
341 0 332085.0 133917.0 518160.0 -1.0 340
342 0 332102.0 134088.0 518100.0 -1.0 341
343 0 331974.0 134130.0 518040.0 -1.0 342
344 0 331366.0 133631.0 517980.0 -1.0 343
345 0 330991.0 133422.0 517920.0 -1.0 344
346 0 330565.0 133234.0 517860.0 -1.0 345
347 0 330462.0 133237.0 517800.0 -1.0 346
348 0 330148.0 133142.0 517740.0 -1.0 347
349 0 330054.0 133171.0 517680.0 -1.0 348
350 0 330115.0 133223.0 517620.0 -1.0 349
351 0 330041.0 133212.0 517560.0 -1.0 350
352 0 330052.0 133299.0 517500.0 -1.0 351
353 0 330075.0 133400.0 517440.0 -1.0 352
354 0 329901.0 133378.0 517380.0 -1.0 353
355 0 329727.0 133314.0 517320.0 -1.0 354
356 0 329743.0 133359.0 517260.0 -1.0 355
357 0 329744.0 133391.0 517200.0 -1.0 356
358 0 329780.0 133455.0 517140.0 -1.0 357
359 0 329778.0 133475.0 517080.0 -1.0 358
360 0 329728.0 133459.0 517020.0 -1.0 359
361 0 329670.0 133509.0 516960.0 -1.0 360
362 0 329656.0 133492.0 516900.0 -1.0 361
363 0 329646.0 133484.0 516840.0 -1.0 362
364 0 329621.0 133553.0 516780.0 -1.0 363
365 0 329586.0 133569.0 516720.0 -1.0 364
366 0 329721.0 133654.0 516660.0 -1.0 365
367 0 329533.0 133444.0 516600.0 -1.0 366
368 0 329607.0 133607.0 516540.0 -1.0 367
369 0 329545.0 133618.0 516480.0 -1.0 368
370 0 329497.0 133588.0 516420.0 -1.0 369
371 0 329482.0 133513.0 516360.0 -1.0 370
372 0 329471.0 133515.0 516300.0 -1.0 371
373 0 329474.0 133510.0 516240.0 -1.0 372
374 0 329427.0 133545.0 516180.0 -1.0 373
375 0 329377.0 133500.0 516120.0 -1.0 374
376 0 329387.0 133500.0 516060.0 -1.0 375
377 0 329361.0 133445.0 516000.0 -1.0 376
378 0 329384.0 133423.0 515940.0 -1.0 377
379 0 329384.0 133451.0 515880.0 -1.0 378
380 0 329334.0 133437.0 515760.0 -1.0 379
381 0 329301.0 133431.0 515640.0 -1.0 380
382 0 329341.0 133397.0 515580.0 -1.0 381
383 0 329305.0 133425.0 515520.0 -1.0 382
384 0 329025.0 133165.0 515460.0 -1.0 383
385 0 329264.0 133438.0 515400.0 -1.0 384
386 0 329202.0 133387.0 515340.0 -1.0 385
387 0 329182.0 133358.0 515280.0 -1.0 386
388 0 329215.0 133406.0 515220.0 -1.0 387
389 0 329167.0 133362.0 515160.0 -1.0 388
390 0 329139.0 133362.0 515100.0 -1.0 389
391 0 329109.0 133312.0 515040.0 -1.0 390
392 0 329083.0 133336.0 514980.0 -1.0 391
393 0 328942.0 133274.0 514920.0 -1.0 392
394 0 328983.0 133326.0 514860.0 -1.0 393
395 0 328828.0 133309.0 514800.0 -1.0 394
396 0 328854.0 133235.0 514740.0 -1.0 395
397 0 328813.0 133288.0 514680.0 -1.0 396
398 0 328816.0 133291.0 514620.0 -1.0 397
399 0 328804.0 133275.0 514560.0 -1.0 398
400 0 328736.0 133200.0 514500.0 -1.0 399
401 0 328731.0 133230.0 514440.0 -1.0 400
402 0 328647.0 133107.0 514380.0 -1.0 401
403 0 328732.0 133165.0 514320.0 -1.0 402
404 0 328699.0 133136.0 514260.0 -1.0 403
405 0 328657.0 133124.0 514200.0 -1.0 404
406 0 328614.0 133054.0 514140.0 -1.0 405
407 0 328651.0 133134.0 514080.0 -1.0 406
408 0 328558.0 133032.0 514020.0 -1.0 407
409 0 328538.0 133041.0 513960.0 -1.0 408
410 0 328573.0 133011.0 513900.0 -1.0 409
411 0 328528.0 132944.0 513840.0 -1.0 410
412 0 328546.0 132948.0 513780.0 -1.0 411
413 0 328469.0 132891.0 513720.0 -1.0 412
414 0 328467.0 132885.0 513660.0 -1.0 413
415 0 328390.0 132765.0 513600.0 -1.0 414
416 0 328404.0 132772.0 513540.0 -1.0 415
417 0 328414.0 132676.0 513480.0 -1.0 416
418 0 328267.0 132768.0 513420.0 -1.0 417
419 0 328281.0 132704.0 513360.0 -1.0 418
420 0 328242.0 132717.0 513300.0 -1.0 419
421 0 328190.0 132672.0 513240.0 -1.0 420
422 0 328200.0 132594.0 513180.0 -1.0 421
423 0 328207.0 132620.0 513120.0 -1.0 422
424 0 328128.0 132555.0 513060.0 -1.0 423
425 0 328118.0 132552.0 513000.0 -1.0 424
426 0 328095.0 132462.0 512940.0 -1.0 425
427 0 328155.0 132492.0 512880.0 -1.0 426
428 0 327755.0 132411.0 512820.0 -1.0 427
429 0 328031.0 132441.0 512760.0 -1.0 428
430 0 328080.0 132447.0 512700.0 -1.0 429
431 0 328017.0 132378.0 512640.0 -1.0 430
432 0 327686.0 132261.0 512580.0 -1.0 431
433 0 327973.0 132392.0 512520.0 -1.0 432
434 0 328002.0 132382.0 512460.0 -1.0 433
435 0 327940.0 132345.0 512400.0 -1.0 434
436 0 327929.0 132328.0 512340.0 -1.0 435
437 0 327789.0 132309.0 512280.0 -1.0 436
438 0 327731.0 132291.0 512220.0 -1.0 437
439 0 327686.0 132309.0 512160.0 -1.0 438
440 0 327624.0 132287.0 512100.0 -1.0 439
441 0 327639.0 132337.0 512040.0 -1.0 440
442 0 327542.0 132225.0 511980.0 -1.0 441
443 0 327450.0 132211.0 511920.0 -1.0 442
444 0 327440.0 132129.0 511860.0 -1.0 443
445 0 327346.0 132089.0 511800.0 -1.0 444
446 0 327407.0 132123.0 511740.0 -1.0 445
447 0 327336.0 132103.0 511680.0 -1.0 446
448 0 327258.0 132065.0 511620.0 -1.0 447
449 0 327310.0 132115.0 511560.0 -1.0 448
450 0 327282.0 132079.0 511500.0 -1.0 449
451 0 327164.0 132072.0 511440.0 -1.0 450
452 0 327116.0 132030.0 511380.0 -1.0 451
453 0 327161.0 132085.0 511320.0 -1.0 452
454 0 327116.0 132032.0 511260.0 -1.0 453
455 0 327146.0 131984.0 511200.0 -1.0 454
456 0 327082.0 131987.0 511140.0 -1.0 455
457 0 327113.0 132009.0 511080.0 -1.0 456
458 0 327004.0 131948.0 511020.0 -1.0 457
459 0 327041.0 132020.0 510960.0 -1.0 458
460 0 326950.0 131874.0 510900.0 -1.0 459
461 0 326923.0 131903.0 510840.0 -1.0 460
462 0 326766.0 131817.0 510780.0 -1.0 461
463 0 326818.0 131862.0 510720.0 -1.0 462
464 0 326713.0 131780.0 510660.0 -1.0 463
465 0 326636.0 131764.0 510600.0 -1.0 464
466 0 326675.0 131760.0 510540.0 -1.0 465
467 0 326534.0 131705.0 510480.0 -1.0 466
468 0 326677.0 131865.0 510420.0 -1.0 467
469 0 326356.0 131692.0 510360.0 -1.0 468
470 0 326261.0 131671.0 510300.0 -1.0 469
471 0 326170.0 131710.0 510240.0 -1.0 470
472 0 325974.0 131633.0 510180.0 -1.0 471
473 0 325948.0 131666.0 510120.0 -1.0 472
474 0 325826.0 131633.0 510060.0 -1.0 473
475 0 325788.0 131615.0 510000.0 -1.0 474
476 0 325675.0 131583.0 509940.0 -1.0 475
477 0 325595.0 131503.0 509880.0 -1.0 476
478 0 325557.0 131493.0 509820.0 -1.0 477
479 0 325475.0 131421.0 509760.0 -1.0 478
480 0 325403.0 131444.0 509700.0 -1.0 479
481 0 325338.0 131393.0 509640.0 -1.0 480
482 0 325214.0 131340.0 509520.0 -1.0 481
483 0 325191.0 131279.0 509460.0 -1.0 482
484 0 325177.0 131341.0 509400.0 -1.0 483
485 0 325107.0 131345.0 509340.0 -1.0 484
486 0 325082.0 131316.0 509280.0 -1.0 485
487 0 325008.0 131296.0 509220.0 -1.0 486
488 0 325020.0 131318.0 509160.0 -1.0 487
489 0 324966.0 131323.0 509100.0 -1.0 488
490 0 324913.0 131334.0 509040.0 -1.0 489
491 0 324787.0 131307.0 508980.0 -1.0 490
492 0 324772.0 131281.0 508920.0 -1.0 491
493 0 324650.0 131183.0 508860.0 -1.0 492
494 0 324605.0 131194.0 508800.0 -1.0 493
495 0 324583.0 131158.0 508740.0 -1.0 494
496 0 324597.0 131199.0 508680.0 -1.0 495
497 0 324504.0 131148.0 508620.0 -1.0 496
498 0 324429.0 131109.0 508560.0 -1.0 497
499 0 323918.0 130791.0 508500.0 -1.0 498
500 0 324303.0 131021.0 508440.0 -1.0 499
501 0 324203.0 130943.0 508320.0 -1.0 500
502 0 324158.0 130893.0 508260.0 -1.0 501
503 0 324121.0 130863.0 508200.0 -1.0 502
504 0 323835.0 130685.0 508140.0 -1.0 503
505 0 323994.0 130780.0 508080.0 -1.0 504
506 0 323589.0 130416.0 508020.0 -1.0 505
507 0 323892.0 130635.0 507960.0 -1.0 506
508 0 323899.0 130731.0 507900.0 -1.0 507
509 0 323810.0 130657.0 507840.0 -1.0 508
510 0 323832.0 130585.0 507780.0 -1.0 509
511 0 323698.0 130515.0 507720.0 -1.0 510
512 0 323753.0 130594.0 507660.0 -1.0 511
513 0 323633.0 130519.0 507600.0 -1.0 512
514 0 323556.0 130448.0 507540.0 -1.0 513
515 0 323576.0 130418.0 507480.0 -1.0 514
516 0 323527.0 130399.0 507420.0 -1.0 515
517 0 323692.0 130778.0 507360.0 -1.0 516
518 0 323502.0 130390.0 507300.0 -1.0 517
519 0 323278.0 130292.0 507240.0 -1.0 518
520 0 323364.0 130361.0 507180.0 -1.0 519
521 0 323349.0 130293.0 507120.0 -1.0 520
522 0 323298.0 130271.0 507060.0 -1.0 521
523 0 323242.0 130230.0 507000.0 -1.0 522
524 0 323225.0 130250.0 506940.0 -1.0 523
525 0 323143.0 130176.0 506880.0 -1.0 524
526 0 323152.0 130192.0 506820.0 -1.0 525
527 0 323020.0 130108.0 506760.0 -1.0 526
528 0 323043.0 130072.0 506640.0 -1.0 527
529 0 323027.0 130060.0 506580.0 -1.0 528
530 0 323010.0 130021.0 506520.0 -1.0 529
531 0 322978.0 129996.0 506460.0 -1.0 530
532 0 322944.0 129940.0 506400.0 -1.0 531
533 0 322916.0 129920.0 506340.0 -1.0 532
534 0 322967.0 129944.0 506280.0 -1.0 533
535 0 322894.0 129925.0 506220.0 -1.0 534
536 0 322853.0 129842.0 506160.0 -1.0 535
537 0 322784.0 129859.0 506100.0 -1.0 536
538 0 322743.0 129796.0 506040.0 -1.0 537
539 0 322634.0 129785.0 505980.0 -1.0 538
540 0 322584.0 129745.0 505860.0 -1.0 539
541 0 322519.0 129735.0 505740.0 -1.0 540
542 0 322465.0 129704.0 505680.0 -1.0 541
543 0 322439.0 129674.0 505620.0 -1.0 542
544 0 322362.0 129613.0 505560.0 -1.0 543
545 0 322345.0 129598.0 505500.0 -1.0 544
546 0 322313.0 129563.0 505440.0 -1.0 545
547 0 322242.0 129567.0 505380.0 -1.0 546
548 0 322250.0 129512.0 505320.0 -1.0 547
549 0 322244.0 129441.0 505260.0 -1.0 548
550 0 322245.0 129375.0 505200.0 -1.0 549
551 0 322191.0 129358.0 505140.0 -1.0 550
552 0 322190.0 129389.0 505080.0 -1.0 551
553 0 322148.0 129317.0 505020.0 -1.0 552
554 0 322108.0 129318.0 504960.0 -1.0 553
555 0 322058.0 129327.0 504900.0 -1.0 554
556 0 321989.0 129270.0 504840.0 -1.0 555
557 0 322007.0 129296.0 504780.0 -1.0 556
558 0 321945.0 129281.0 504720.0 -1.0 557
559 0 321960.0 129270.0 504660.0 -1.0 558
560 0 321859.0 129249.0 504600.0 -1.0 559
561 0 321865.0 129286.0 504540.0 -1.0 560
562 0 321933.0 129302.0 504480.0 -1.0 561
563 0 321847.0 129276.0 504420.0 -1.0 562
564 0 321863.0 129282.0 504360.0 -1.0 563
565 0 321848.0 129254.0 504300.0 -1.0 564
566 0 321870.0 129242.0 504240.0 -1.0 565
567 0 321925.0 129220.0 504180.0 -1.0 566
568 0 321824.0 129212.0 504120.0 -1.0 567
569 0 321807.0 129225.0 504060.0 -1.0 568
570 0 321775.0 129178.0 504000.0 -1.0 569
571 0 321811.0 129220.0 503940.0 -1.0 570
572 0 321772.0 129183.0 503880.0 -1.0 571
573 0 321781.0 129186.0 503820.0 -1.0 572
574 0 321778.0 129188.0 503760.0 -1.0 573
575 0 321851.0 129206.0 503700.0 -1.0 574
576 0 321377.0 128902.0 503640.0 -1.0 575
577 0 321807.0 129204.0 503580.0 -1.0 576
578 0 321841.0 129191.0 503520.0 -1.0 577
579 0 321842.0 129222.0 503460.0 -1.0 578
580 0 321898.0 129226.0 503400.0 -1.0 579
581 0 321810.0 129158.0 503340.0 -1.0 580
582 0 321883.0 129229.0 503280.0 -1.0 581
583 0 321364.0 129069.0 503220.0 -1.0 582
584 0 321779.0 129086.0 503160.0 -1.0 583
585 0 321803.0 129032.0 503100.0 -1.0 584
586 0 321834.0 129030.0 503040.0 -1.0 585
587 0 321828.0 128986.0 502980.0 -1.0 586
588 0 321865.0 128977.0 502920.0 -1.0 587
589 0 321801.0 128906.0 502860.0 -1.0 588
590 0 321848.0 128903.0 502800.0 -1.0 589
591 0 321783.0 128769.0 502740.0 -1.0 590
592 0 321836.0 128749.0 502680.0 -1.0 591
593 0 321775.0 128698.0 502620.0 -1.0 592
594 0 321766.0 128672.0 502560.0 -1.0 593
595 0 321729.0 128602.0 502500.0 -1.0 594
596 0 321759.0 128590.0 502440.0 -1.0 595
597 0 321679.0 128542.0 502380.0 -1.0 596
598 0 321728.0 128518.0 502320.0 -1.0 597
599 0 321588.0 128430.0 502260.0 -1.0 598
600 0 321703.0 128456.0 502200.0 -1.0 599
601 0 321488.0 128372.0 502140.0 -1.0 600
602 0 321720.0 128421.0 502080.0 -1.0 601
603 0 321701.0 128424.0 502020.0 -1.0 602
604 0 321711.0 128372.0 501960.0 -1.0 603
605 0 321687.0 128391.0 501900.0 -1.0 604
606 0 321639.0 128446.0 501840.0 -1.0 605
607 0 321631.0 128356.0 501780.0 -1.0 606
608 0 321605.0 128387.0 501660.0 -1.0 607
609 0 321513.0 128318.0 501600.0 -1.0 608
610 0 321610.0 128453.0 501540.0 -1.0 609
611 0 321518.0 128396.0 501420.0 -1.0 610
612 0 321103.0 128048.0 501360.0 -1.0 611
613 0 321506.0 128418.0 501300.0 -1.0 612
614 0 321497.0 128361.0 501240.0 -1.0 613
615 0 321414.0 128357.0 501180.0 -1.0 614
616 0 321304.0 128287.0 501120.0 -1.0 615
617 0 321283.0 128261.0 501060.0 -1.0 616
618 0 321276.0 128232.0 501000.0 -1.0 617
619 0 321239.0 128171.0 500880.0 -1.0 618
620 0 320736.0 127827.0 500820.0 -1.0 619
621 0 321209.0 128104.0 500760.0 -1.0 620
622 0 321262.0 128113.0 500700.0 -1.0 621
623 0 321169.0 128030.0 500640.0 -1.0 622
624 0 321162.0 128053.0 500580.0 -1.0 623
625 0 321131.0 127958.0 500520.0 -1.0 624
626 0 321086.0 127946.0 500460.0 -1.0 625
627 0 321118.0 127988.0 500400.0 -1.0 626
628 0 321071.0 127968.0 500340.0 -1.0 627
629 0 321087.0 127944.0 500280.0 -1.0 628
630 0 321073.0 127873.0 500160.0 -1.0 629
631 0 321197.0 128197.0 500100.0 -1.0 630
632 0 320974.0 127802.0 500040.0 -1.0 631
633 0 320930.0 127791.0 499980.0 -1.0 632
634 0 320979.0 127828.0 499920.0 -1.0 633
635 0 320931.0 127743.0 499860.0 -1.0 634
636 0 320847.0 127765.0 499800.0 -1.0 635
637 0 320949.0 127811.0 499740.0 -1.0 636
638 0 320971.0 127793.0 499680.0 -1.0 637
639 0 320953.0 127744.0 499620.0 -1.0 638
640 0 320960.0 127765.0 499560.0 -1.0 639
641 0 320996.0 127807.0 499500.0 -1.0 640
642 0 320677.0 127542.0 499440.0 -1.0 641
643 0 320918.0 127793.0 499380.0 -1.0 642
644 0 320760.0 127554.0 499320.0 -1.0 643
645 0 320975.0 127837.0 499260.0 -1.0 644
646 0 320884.0 127746.0 499200.0 -1.0 645
647 0 320981.0 127820.0 499140.0 -1.0 646
648 0 320782.0 127505.0 499080.0 -1.0 647
649 0 320941.0 127756.0 498960.0 -1.0 648
650 0 320987.0 127807.0 498840.0 -1.0 649
651 0 320894.0 127841.0 498780.0 -1.0 650
652 0 320965.0 127720.0 498720.0 -1.0 651
653 0 320948.0 127677.0 498660.0 -1.0 652
654 0 320893.0 127638.0 498540.0 -1.0 653
655 0 320886.0 127575.0 498480.0 -1.0 654
656 0 320861.0 127611.0 498420.0 -1.0 655
657 0 320610.0 127370.0 498360.0 -1.0 656
658 0 320836.0 127408.0 498300.0 -1.0 657
659 0 320812.0 127394.0 498240.0 -1.0 658
660 0 320777.0 127355.0 498180.0 -1.0 659
661 0 320812.0 127352.0 498120.0 -1.0 660
662 0 320732.0 127273.0 498060.0 -1.0 661
663 0 320748.0 127180.0 498000.0 -1.0 662
664 0 320855.0 127220.0 497940.0 -1.0 663
665 0 320764.0 127177.0 497880.0 -1.0 664
666 0 320781.0 127104.0 497820.0 -1.0 665
667 0 320765.0 127118.0 497760.0 -1.0 666
668 0 320786.0 127088.0 497700.0 -1.0 667
669 0 320601.0 126984.0 497640.0 -1.0 668
670 0 320717.0 127058.0 497580.0 -1.0 669
671 0 320260.0 126784.0 497520.0 -1.0 670
672 0 320653.0 127025.0 497460.0 -1.0 671
673 0 320608.0 126961.0 497400.0 -1.0 672
674 0 320630.0 126988.0 497340.0 -1.0 673
675 0 320565.0 126977.0 497280.0 -1.0 674
676 0 320163.0 126783.0 497220.0 -1.0 675
677 0 320609.0 126994.0 497160.0 -1.0 676
678 0 320537.0 126986.0 497040.0 -1.0 677
679 0 320571.0 126985.0 496980.0 -1.0 678
680 0 320487.0 126919.0 496920.0 -1.0 679
681 0 320291.0 126803.0 496860.0 -1.0 680
682 0 320458.0 126906.0 496740.0 -1.0 681
683 0 320473.0 126878.0 496680.0 -1.0 682
684 0 320498.0 126903.0 496560.0 -1.0 683
685 0 320729.0 126949.0 496500.0 -1.0 684
686 0 320474.0 126863.0 496440.0 -1.0 685
687 0 320492.0 126875.0 496380.0 -1.0 686
688 0 320478.0 126845.0 496320.0 -1.0 687
689 0 320497.0 126849.0 496260.0 -1.0 688
690 0 320515.0 126879.0 496140.0 -1.0 689
691 0 320109.0 126582.0 496080.0 -1.0 690
692 0 320513.0 126870.0 496020.0 -1.0 691
693 0 320166.0 126557.0 495960.0 -1.0 692
694 0 320505.0 126859.0 495900.0 -1.0 693
695 0 320500.0 126828.0 495840.0 -1.0 694
696 0 320510.0 126853.0 495780.0 -1.0 695
697 0 320015.0 126628.0 495720.0 -1.0 696
698 0 320513.0 126819.0 495660.0 -1.0 697
699 0 320589.0 126867.0 495600.0 -1.0 698
700 0 320518.0 126808.0 495540.0 -1.0 699
701 0 320522.0 126806.0 495480.0 -1.0 700
702 0 320530.0 126804.0 495420.0 -1.0 701
703 0 320490.0 126726.0 495360.0 -1.0 702
704 0 320496.0 126755.0 495300.0 -1.0 703
705 0 320471.0 126669.0 495240.0 -1.0 704
706 0 320529.0 126709.0 495180.0 -1.0 705
707 0 320487.0 126637.0 495120.0 -1.0 706
708 0 320544.0 126659.0 495060.0 -1.0 707
709 0 320576.0 126601.0 495000.0 -1.0 708
710 0 320539.0 126589.0 494940.0 -1.0 709
711 0 320703.0 126542.0 494880.0 -1.0 710
712 0 320562.0 126458.0 494760.0 -1.0 711
713 0 320598.0 126431.0 494700.0 -1.0 712
714 0 320530.0 126348.0 494640.0 -1.0 713
715 0 320532.0 126326.0 494580.0 -1.0 714
716 0 320548.0 126168.0 494520.0 -1.0 715
717 0 320451.0 126104.0 494400.0 -1.0 716
718 0 320510.0 126072.0 494340.0 -1.0 717
719 0 320528.0 126048.0 494280.0 -1.0 718
720 0 320577.0 125965.0 494220.0 -1.0 719
721 0 320562.0 125961.0 494160.0 -1.0 720
722 0 320553.0 125951.0 494100.0 -1.0 721
723 0 320321.0 125714.0 494040.0 -1.0 722
724 0 320614.0 125917.0 493980.0 -1.0 723
725 0 320684.0 125866.0 493920.0 -1.0 724
726 0 320637.0 125807.0 493860.0 -1.0 725
727 0 320706.0 125848.0 493800.0 -1.0 726
728 0 320647.0 125816.0 493740.0 -1.0 727
729 0 320670.0 125820.0 493680.0 -1.0 728
730 0 320681.0 125832.0 493620.0 -1.0 729
731 0 320678.0 125804.0 493560.0 -1.0 730
732 0 320649.0 125809.0 493500.0 -1.0 731
733 0 320682.0 125850.0 493440.0 -1.0 732
734 0 320646.0 125744.0 493380.0 -1.0 733
735 0 320681.0 125914.0 493320.0 -1.0 734
736 0 320620.0 125813.0 493260.0 -1.0 735
737 0 320692.0 125871.0 493200.0 -1.0 736
738 0 320686.0 125772.0 493140.0 -1.0 737
739 0 320792.0 125836.0 493080.0 -1.0 738
740 0 320787.0 125825.0 493020.0 -1.0 739
741 0 321142.0 125976.0 492960.0 -1.0 740
742 0 320924.0 125934.0 492900.0 -1.0 741
743 0 321021.0 125905.0 492840.0 -1.0 742
744 0 321125.0 125919.0 492780.0 -1.0 743
745 0 321150.0 125876.0 492720.0 -1.0 744
746 0 321236.0 125873.0 492660.0 -1.0 745
747 0 321187.0 125750.0 492600.0 -1.0 746
748 0 321207.0 125708.0 492540.0 -1.0 747
749 0 321200.0 125736.0 492480.0 -1.0 748
750 0 321205.0 125672.0 492420.0 -1.0 749
751 0 321194.0 125599.0 492360.0 -1.0 750
752 0 321165.0 125562.0 492300.0 -1.0 751
753 0 321201.0 125559.0 492240.0 -1.0 752
754 0 321192.0 125506.0 492180.0 -1.0 753
755 0 321208.0 125502.0 492120.0 -1.0 754
756 0 321462.0 125575.0 492060.0 -1.0 755
757 0 321280.0 125444.0 492000.0 -1.0 756
758 0 321304.0 125421.0 491940.0 -1.0 757
759 0 321332.0 125354.0 491880.0 -1.0 758
760 0 321283.0 125259.0 491820.0 -1.0 759
761 0 321333.0 125297.0 491760.0 -1.0 760
762 0 321394.0 125494.0 491700.0 -1.0 761
763 0 321242.0 125181.0 491640.0 -1.0 762
764 0 321256.0 125257.0 491580.0 -1.0 763
765 0 321256.0 125252.0 491520.0 -1.0 764
766 0 321204.0 125200.0 491460.0 -1.0 765
767 0 321201.0 125146.0 491400.0 -1.0 766
768 0 321127.0 125134.0 491340.0 -1.0 767
769 0 321148.0 125156.0 491280.0 -1.0 768
770 0 321086.0 125059.0 491220.0 -1.0 769
771 0 321248.0 125117.0 491160.0 -1.0 770
772 0 321232.0 125090.0 491100.0 -1.0 771
773 0 321201.0 125106.0 491040.0 -1.0 772
774 0 321268.0 125144.0 490980.0 -1.0 773
775 0 321290.0 125069.0 490920.0 -1.0 774
776 0 321246.0 124965.0 490800.0 -1.0 775
777 0 321347.0 124976.0 490740.0 -1.0 776
778 0 321372.0 124950.0 490680.0 -1.0 777
779 0 321431.0 124919.0 490620.0 -1.0 778
780 0 321399.0 124917.0 490560.0 -1.0 779
781 0 321442.0 124808.0 490500.0 -1.0 780
782 0 321533.0 124791.0 490440.0 -1.0 781
783 0 321451.0 124702.0 490380.0 -1.0 782
784 0 321548.0 124711.0 490320.0 -1.0 783
785 0 321528.0 124570.0 490260.0 -1.0 784
786 0 321642.0 124725.0 490200.0 -1.0 785
787 0 321604.0 124547.0 490140.0 -1.0 786
788 0 321614.0 124508.0 490080.0 -1.0 787
789 0 321659.0 124411.0 490020.0 -1.0 788
790 0 321616.0 124438.0 489960.0 -1.0 789
791 0 321645.0 124500.0 489900.0 -1.0 790
792 0 321494.0 124306.0 489840.0 -1.0 791
793 0 321554.0 124354.0 489780.0 -1.0 792
794 0 321629.0 124321.0 489720.0 -1.0 793
795 0 321498.0 124253.0 489660.0 -1.0 794
796 0 321483.0 124210.0 489600.0 -1.0 795
797 0 321506.0 124235.0 489540.0 -1.0 796
798 0 321476.0 124131.0 489480.0 -1.0 797
799 0 321470.0 124112.0 489420.0 -1.0 798
800 0 321500.0 124132.0 489360.0 -1.0 799
801 0 321457.0 124024.0 489300.0 -1.0 800
802 0 321541.0 124086.0 489240.0 -1.0 801
803 0 321531.0 124020.0 489180.0 -1.0 802
804 0 321559.0 124043.0 489120.0 -1.0 803
805 0 321557.0 124025.0 489060.0 -1.0 804
806 0 321643.0 124069.0 489000.0 -1.0 805
807 0 321638.0 123944.0 488940.0 -1.0 806
808 0 321681.0 123965.0 488880.0 -1.0 807
809 0 321678.0 123899.0 488820.0 -1.0 808
810 0 321762.0 123868.0 488760.0 -1.0 809
811 0 321827.0 123866.0 488640.0 -1.0 810
812 0 321848.0 123828.0 488580.0 -1.0 811
813 0 321848.0 123793.0 488520.0 -1.0 812
814 0 321953.0 123796.0 488460.0 -1.0 813
815 0 321948.0 123770.0 488400.0 -1.0 814
816 0 321964.0 123702.0 488340.0 -1.0 815
817 0 322001.0 123671.0 488280.0 -1.0 816
818 0 321958.0 123638.0 488220.0 -1.0 817
819 0 322001.0 123678.0 488160.0 -1.0 818
820 0 321984.0 123630.0 488100.0 -1.0 819
821 0 321950.0 123574.0 488040.0 -1.0 820
822 0 322060.0 123598.0 487980.0 -1.0 821
823 0 321769.0 123360.0 487920.0 -1.0 822
824 0 322061.0 123508.0 487860.0 -1.0 823
825 0 321865.0 123262.0 487800.0 -1.0 824
826 0 322053.0 123380.0 487740.0 -1.0 825
827 0 321684.0 123100.0 487680.0 -1.0 826
828 0 322089.0 123302.0 487620.0 -1.0 827
829 0 322230.0 123246.0 487560.0 -1.0 828
830 0 322166.0 123179.0 487500.0 -1.0 829
831 0 322241.0 123130.0 487440.0 -1.0 830
832 0 322257.0 123111.0 487380.0 -1.0 831
833 0 322275.0 122960.0 487320.0 -1.0 832
834 0 322293.0 122926.0 487260.0 -1.0 833
835 0 322334.0 122948.0 487200.0 -1.0 834
836 0 322356.0 122878.0 487140.0 -1.0 835
837 0 322322.0 122760.0 487080.0 -1.0 836
838 0 322378.0 122791.0 487020.0 -1.0 837
839 0 322494.0 122781.0 486960.0 -1.0 838
840 0 322416.0 122680.0 486900.0 -1.0 839
841 0 322438.0 122651.0 486840.0 -1.0 840
842 0 322486.0 122630.0 486780.0 -1.0 841
843 0 322513.0 122579.0 486720.0 -1.0 842
844 0 322556.0 122555.0 486660.0 -1.0 843
845 0 322591.0 122524.0 486600.0 -1.0 844
846 0 322591.0 122435.0 486540.0 -1.0 845
847 0 322620.0 122420.0 486480.0 -1.0 846
848 0 322537.0 122355.0 486420.0 -1.0 847
849 0 322604.0 122373.0 486360.0 -1.0 848
850 0 322565.0 122322.0 486300.0 -1.0 849
851 0 322635.0 122302.0 486240.0 -1.0 850
852 0 322647.0 122256.0 486180.0 -1.0 851
853 0 322663.0 122197.0 486120.0 -1.0 852
854 0 322694.0 122153.0 486060.0 -1.0 853
855 0 322705.0 122124.0 486000.0 -1.0 854
856 0 322645.0 122029.0 485940.0 -1.0 855
857 0 322694.0 122076.0 485880.0 -1.0 856
858 0 322632.0 121980.0 485820.0 -1.0 857
859 0 322699.0 121971.0 485760.0 -1.0 858
860 0 322686.0 121981.0 485700.0 -1.0 859
861 0 322707.0 121914.0 485640.0 -1.0 860
862 0 322706.0 121955.0 485580.0 -1.0 861
863 0 322701.0 121901.0 485520.0 -1.0 862
864 0 322702.0 121892.0 485460.0 -1.0 863
865 0 322702.0 121901.0 485400.0 -1.0 864
866 0 322667.0 121892.0 485340.0 -1.0 865
867 0 322629.0 121819.0 485280.0 -1.0 866
868 0 322666.0 121874.0 485220.0 -1.0 867
869 0 322624.0 121785.0 485160.0 -1.0 868
870 0 322604.0 121771.0 485100.0 -1.0 869
871 0 322528.0 121656.0 485040.0 -1.0 870
872 0 322464.0 121615.0 484980.0 -1.0 871
873 0 322444.0 121583.0 484920.0 -1.0 872
874 0 322437.0 121504.0 484860.0 -1.0 873
875 0 322419.0 121530.0 484800.0 -1.0 874
876 0 322500.0 121575.0 484740.0 -1.0 875
877 0 322447.0 121512.0 484680.0 -1.0 876
878 0 322510.0 121588.0 484620.0 -1.0 877
879 0 322519.0 121563.0 484560.0 -1.0 878
880 0 322688.0 121576.0 484500.0 -1.0 879
881 0 322465.0 121604.0 484440.0 -1.0 880
882 0 322497.0 121616.0 484380.0 -1.0 881
883 0 322435.0 121587.0 484320.0 -1.0 882
884 0 322430.0 121578.0 484260.0 -1.0 883
885 0 322431.0 121579.0 484200.0 -1.0 884
886 0 322407.0 121644.0 484140.0 -1.0 885
887 0 322410.0 121676.0 484080.0 -1.0 886
888 0 322422.0 121614.0 484020.0 -1.0 887
889 0 322483.0 121642.0 483960.0 -1.0 888
890 0 322360.0 121589.0 483900.0 -1.0 889
891 0 322457.0 121600.0 483840.0 -1.0 890
892 0 322404.0 121622.0 483780.0 -1.0 891
893 0 322414.0 121672.0 483720.0 -1.0 892
894 0 322446.0 121675.0 483660.0 -1.0 893
895 0 322387.0 121642.0 483600.0 -1.0 894
896 0 322414.0 121603.0 483540.0 -1.0 895
897 0 322413.0 121646.0 483480.0 -1.0 896
898 0 322391.0 121616.0 483420.0 -1.0 897
899 0 322439.0 121587.0 483360.0 -1.0 898
900 0 322417.0 121599.0 483300.0 -1.0 899
901 0 322373.0 121552.0 483240.0 -1.0 900
902 0 322358.0 121571.0 483180.0 -1.0 901
903 0 322382.0 121529.0 483120.0 -1.0 902
904 0 322393.0 121484.0 483060.0 -1.0 903
905 0 322368.0 121483.0 483000.0 -1.0 904
906 0 322367.0 121475.0 482940.0 -1.0 905
907 0 322334.0 121542.0 482880.0 -1.0 906
908 0 322311.0 121500.0 482820.0 -1.0 907
909 0 322257.0 121531.0 482760.0 -1.0 908
910 0 322272.0 121484.0 482640.0 -1.0 909
911 0 322271.0 121524.0 482580.0 -1.0 910
912 0 322226.0 121483.0 482520.0 -1.0 911
913 0 322261.0 121561.0 482460.0 -1.0 912
914 0 322234.0 121470.0 482400.0 -1.0 913
915 0 322237.0 121445.0 482280.0 -1.0 914
916 0 322224.0 121484.0 482220.0 -1.0 915
917 0 322256.0 121413.0 482160.0 -1.0 916
918 0 322249.0 121509.0 482100.0 -1.0 917
919 0 322184.0 121382.0 482040.0 -1.0 918
920 0 322286.0 121461.0 481980.0 -1.0 919
921 0 322246.0 121465.0 481920.0 -1.0 920
922 0 322200.0 121407.0 481860.0 -1.0 921
923 0 322204.0 121435.0 481800.0 -1.0 922
924 0 322171.0 121476.0 481740.0 -1.0 923
925 0 322147.0 121395.0 481680.0 -1.0 924
926 0 322085.0 121365.0 481620.0 -1.0 925
927 0 322105.0 121335.0 481560.0 -1.0 926
928 0 322144.0 121360.0 481500.0 -1.0 927
929 0 322106.0 121287.0 481440.0 -1.0 928
930 0 322131.0 121292.0 481380.0 -1.0 929
931 0 322072.0 121228.0 481320.0 -1.0 930
932 0 322096.0 121252.0 481260.0 -1.0 931
933 0 322118.0 121271.0 481200.0 -1.0 932
934 0 322192.0 121133.0 481140.0 -1.0 933
935 0 322116.0 121237.0 481080.0 -1.0 934
936 0 322089.0 121229.0 481020.0 -1.0 935
937 0 322108.0 121221.0 480960.0 -1.0 936
938 0 322097.0 121182.0 480900.0 -1.0 937
939 0 322117.0 121177.0 480840.0 -1.0 938
940 0 322120.0 121118.0 480780.0 -1.0 939
941 0 322087.0 121041.0 480660.0 -1.0 940
942 0 322052.0 120936.0 480600.0 -1.0 941
943 0 322086.0 120947.0 480540.0 -1.0 942
944 0 322054.0 120944.0 480480.0 -1.0 943
945 0 322051.0 120909.0 480420.0 -1.0 944
946 0 322041.0 120880.0 480360.0 -1.0 945
947 0 322108.0 120831.0 480300.0 -1.0 946
948 0 322029.0 120880.0 480240.0 -1.0 947
949 0 321993.0 120892.0 480180.0 -1.0 948
950 0 322035.0 120883.0 480120.0 -1.0 949
951 0 321960.0 120866.0 480060.0 -1.0 950
952 0 321913.0 120820.0 480000.0 -1.0 951
953 0 321822.0 120750.0 479940.0 -1.0 952
954 0 321858.0 120810.0 479880.0 -1.0 953
955 0 321759.0 120759.0 479820.0 -1.0 954
956 0 321774.0 120799.0 479760.0 -1.0 955
957 0 321711.0 120759.0 479700.0 -1.0 956
958 0 321743.0 120798.0 479640.0 -1.0 957
959 0 321625.0 120785.0 479580.0 -1.0 958
960 0 321681.0 120786.0 479520.0 -1.0 959
961 0 321679.0 120803.0 479460.0 -1.0 960
962 0 321688.0 120779.0 479400.0 -1.0 961
963 0 321628.0 120772.0 479340.0 -1.0 962
964 0 321605.0 120772.0 479280.0 -1.0 963
965 0 321558.0 120685.0 479220.0 -1.0 964
966 0 321526.0 120745.0 479160.0 -1.0 965
967 0 321589.0 120737.0 479100.0 -1.0 966
968 0 321597.0 120738.0 479040.0 -1.0 967
969 0 321482.0 120792.0 478980.0 -1.0 968
970 0 321554.0 120772.0 478920.0 -1.0 969
971 0 321487.0 120769.0 478860.0 -1.0 970
972 0 321505.0 120715.0 478800.0 -1.0 971
973 0 321434.0 120723.0 478740.0 -1.0 972
974 0 321385.0 120685.0 478680.0 -1.0 973
975 0 321356.0 120688.0 478620.0 -1.0 974
976 0 321459.0 120685.0 478560.0 -1.0 975
977 0 321386.0 120663.0 478500.0 -1.0 976
978 0 321428.0 120693.0 478440.0 -1.0 977
979 0 321418.0 120732.0 478380.0 -1.0 978
980 0 321401.0 120701.0 478320.0 -1.0 979
981 0 321388.0 120755.0 478260.0 -1.0 980
982 0 321384.0 120723.0 478200.0 -1.0 981
983 0 321290.0 120674.0 478080.0 -1.0 982
984 0 321216.0 120622.0 477960.0 -1.0 983
985 0 321169.0 120647.0 477840.0 -1.0 984
986 0 321067.0 120566.0 477780.0 -1.0 985
987 0 321053.0 120690.0 477720.0 -1.0 986
988 0 320936.0 120638.0 477660.0 -1.0 987
989 0 320964.0 120661.0 477600.0 -1.0 988
990 0 320917.0 120647.0 477540.0 -1.0 989
991 0 320880.0 120629.0 477480.0 -1.0 990
992 0 320831.0 120661.0 477420.0 -1.0 991
993 0 320757.0 120620.0 477360.0 -1.0 992
994 0 320687.0 120576.0 477300.0 -1.0 993
995 0 320659.0 120548.0 477240.0 -1.0 994
996 0 320553.0 120598.0 477180.0 -1.0 995
997 0 320548.0 120526.0 477120.0 -1.0 996
998 0 320504.0 120549.0 477060.0 -1.0 997
999 0 320364.0 120533.0 477000.0 -1.0 998
1000 0 320383.0 120537.0 476940.0 -1.0 999
1001 0 320217.0 120517.0 476880.0 -1.0 1000
1002 0 320126.0 120478.0 476760.0 -1.0 1001
1003 0 319978.0 120635.0 476700.0 -1.0 1002
1004 0 319859.0 120636.0 476640.0 -1.0 1003
1005 0 319774.0 120724.0 476580.0 -1.0 1004
1006 0 319714.0 120763.0 476520.0 -1.0 1005
1007 0 319720.0 120870.0 476460.0 -1.0 1006
1008 0 319690.0 120878.0 476400.0 -1.0 1007
1009 0 319406.0 121115.0 476340.0 -1.0 1008
1010 0 319371.0 121175.0 476280.0 -1.0 1009
1011 0 319326.0 121277.0 476220.0 -1.0 1010
1012 0 319220.0 121341.0 476160.0 -1.0 1011
1013 0 318994.0 121411.0 476100.0 -1.0 1012
1014 0 318931.0 121552.0 476040.0 -1.0 1013
1015 0 318798.0 121589.0 475980.0 -1.0 1014
1016 0 318782.0 121632.0 475920.0 -1.0 1015
1017 0 318707.0 121659.0 475860.0 -1.0 1016
1018 0 318654.0 121765.0 475800.0 -1.0 1017
1019 0 318580.0 121781.0 475740.0 -1.0 1018
1020 0 318581.0 121889.0 475680.0 -1.0 1019
1021 0 318560.0 121924.0 475620.0 -1.0 1020
1022 0 318555.0 122057.0 475560.0 -1.0 1021
1023 0 318450.0 122126.0 475500.0 -1.0 1022
1024 0 318187.0 122280.0 475380.0 -1.0 1023
1025 0 318103.0 122424.0 475320.0 -1.0 1024
1026 0 318076.0 122424.0 475260.0 -1.0 1025
1027 0 318120.0 122557.0 475200.0 -1.0 1026
1028 0 318045.0 122495.0 475140.0 -1.0 1027
1029 0 318066.0 122579.0 475080.0 -1.0 1028
1030 0 317960.0 122489.0 475020.0 -1.0 1029
1031 0 317963.0 122579.0 474960.0 -1.0 1030
1032 0 317866.0 122514.0 474900.0 -1.0 1031
1033 0 317922.0 122665.0 474840.0 -1.0 1032
1034 0 317852.0 122667.0 474780.0 -1.0 1033
1035 0 317836.0 122613.0 474720.0 -1.0 1034
1036 0 317797.0 122711.0 474660.0 -1.0 1035
1037 0 317724.0 122687.0 474600.0 -1.0 1036
1038 0 317745.0 122712.0 474540.0 -1.0 1037
1039 0 317691.0 122731.0 474480.0 -1.0 1038
1040 0 317695.0 122880.0 474420.0 -1.0 1039
1041 0 317671.0 122862.0 474360.0 -1.0 1040
1042 0 317608.0 122953.0 474300.0 -1.0 1041
1043 0 317623.0 122987.0 474240.0 -1.0 1042
1044 0 317613.0 122966.0 474180.0 -1.0 1043
1045 0 317508.0 122984.0 474120.0 -1.0 1044
1046 0 317389.0 122990.0 474060.0 -1.0 1045
1047 0 317292.0 123028.0 474000.0 -1.0 1046
1048 0 317273.0 123032.0 473940.0 -1.0 1047
1049 0 317269.0 123052.0 473880.0 -1.0 1048
1050 0 317249.0 123098.0 473820.0 -1.0 1049
1051 0 317213.0 123103.0 473760.0 -1.0 1050
1052 0 317146.0 123167.0 473700.0 -1.0 1051
1053 0 317108.0 123120.0 473640.0 -1.0 1052
1054 0 317112.0 123150.0 473580.0 -1.0 1053
1055 0 317136.0 123140.0 473520.0 -1.0 1054
1056 0 317099.0 123185.0 473460.0 -1.0 1055
1057 0 317085.0 123187.0 473400.0 -1.0 1056
1058 0 317138.0 123234.0 473280.0 -1.0 1057
1059 0 317050.0 123298.0 473220.0 -1.0 1058
1060 0 317052.0 123230.0 473160.0 -1.0 1059
1061 0 317030.0 123269.0 473100.0 -1.0 1060
1062 0 317041.0 123273.0 473040.0 -1.0 1061
1063 0 317035.0 123345.0 472980.0 -1.0 1062
1064 0 317027.0 123308.0 472920.0 -1.0 1063
1065 0 316968.0 123327.0 472860.0 -1.0 1064
1066 0 316982.0 123361.0 472800.0 -1.0 1065
1067 0 316954.0 123327.0 472740.0 -1.0 1066
1068 0 316962.0 123338.0 472680.0 -1.0 1067
1069 0 316978.0 123420.0 472620.0 -1.0 1068
1070 0 316970.0 123387.0 472560.0 -1.0 1069
1071 0 316927.0 123398.0 472500.0 -1.0 1070
1072 0 316932.0 123417.0 472440.0 -1.0 1071
1073 0 316896.0 123411.0 472380.0 -1.0 1072
1074 0 316866.0 123426.0 472320.0 -1.0 1073
1075 0 316824.0 123412.0 472260.0 -1.0 1074
1076 0 316843.0 123482.0 472200.0 -1.0 1075
1077 0 316776.0 123546.0 472140.0 -1.0 1076
1078 0 316727.0 123524.0 472080.0 -1.0 1077
1079 0 316741.0 123642.0 472020.0 -1.0 1078
1080 0 316651.0 123616.0 471960.0 -1.0 1079
1081 0 316639.0 123655.0 471900.0 -1.0 1080
1082 0 316572.0 123764.0 471840.0 -1.0 1081
1083 0 316572.0 123835.0 471780.0 -1.0 1082
1084 0 316517.0 123853.0 471720.0 -1.0 1083
1085 0 316434.0 123897.0 471660.0 -1.0 1084
1086 0 316255.0 123977.0 471600.0 -1.0 1085
1087 0 316225.0 123997.0 471540.0 -1.0 1086
1088 0 316096.0 124008.0 471480.0 -1.0 1087
1089 0 316089.0 124049.0 471420.0 -1.0 1088
1090 0 315961.0 124012.0 471360.0 -1.0 1089
1091 0 315904.0 124104.0 471300.0 -1.0 1090
1092 0 315857.0 124140.0 471240.0 -1.0 1091
1093 0 315836.0 124130.0 471180.0 -1.0 1092
1094 0 315725.0 124162.0 471120.0 -1.0 1093
1095 0 315646.0 124184.0 471060.0 -1.0 1094
1096 0 315631.0 124218.0 471000.0 -1.0 1095
1097 0 315508.0 124148.0 470940.0 -1.0 1096
1098 0 315464.0 124228.0 470880.0 -1.0 1097
1099 0 315442.0 124224.0 470820.0 -1.0 1098
1100 0 315403.0 124216.0 470760.0 -1.0 1099
1101 0 315372.0 124226.0 470700.0 -1.0 1100
1102 0 315362.0 124206.0 470640.0 -1.0 1101
1103 0 315421.0 124239.0 470580.0 -1.0 1102
1104 0 315350.0 124232.0 470520.0 -1.0 1103
1105 0 315380.0 124237.0 470460.0 -1.0 1104
1106 0 315291.0 124192.0 470400.0 -1.0 1105
1107 0 315302.0 124206.0 470340.0 -1.0 1106
1108 0 315231.0 124185.0 470280.0 -1.0 1107
1109 0 315202.0 124161.0 470220.0 -1.0 1108
1110 0 315110.0 124144.0 470160.0 -1.0 1109
1111 0 315055.0 124101.0 470100.0 -1.0 1110
1112 0 315059.0 124145.0 470040.0 -1.0 1111
1113 0 314959.0 124034.0 469980.0 -1.0 1112
1114 0 314975.0 124055.0 469920.0 -1.0 1113
1115 0 314923.0 124034.0 469860.0 -1.0 1114
1116 0 314860.0 124008.0 469800.0 -1.0 1115
1117 0 314865.0 124010.0 469740.0 -1.0 1116
1118 0 314841.0 123964.0 469680.0 -1.0 1117
1119 0 314750.0 123934.0 469620.0 -1.0 1118
1120 0 314756.0 123897.0 469560.0 -1.0 1119
1121 0 314662.0 123834.0 469500.0 -1.0 1120
1122 0 314710.0 123902.0 469440.0 -1.0 1121
1123 0 314579.0 123788.0 469380.0 -1.0 1122
1124 0 314647.0 123809.0 469320.0 -1.0 1123
1125 0 314574.0 123778.0 469260.0 -1.0 1124
1126 0 314529.0 123739.0 469200.0 -1.0 1125
1127 0 314515.0 123753.0 469140.0 -1.0 1126
1128 0 314495.0 123718.0 469080.0 -1.0 1127
1129 0 314462.0 123768.0 469020.0 -1.0 1128
1130 0 314447.0 123703.0 468960.0 -1.0 1129
1131 0 314492.0 123712.0 468900.0 -1.0 1130
1132 0 314436.0 123699.0 468840.0 -1.0 1131
1133 0 314405.0 123672.0 468780.0 -1.0 1132
1134 0 314389.0 123665.0 468720.0 -1.0 1133
1135 0 314343.0 123619.0 468660.0 -1.0 1134
1136 0 314373.0 123633.0 468600.0 -1.0 1135
1137 0 314340.0 123573.0 468540.0 -1.0 1136
1138 0 314362.0 123601.0 468480.0 -1.0 1137
1139 0 314342.0 123572.0 468420.0 -1.0 1138
1140 0 314334.0 123524.0 468360.0 -1.0 1139
1141 0 314288.0 123532.0 468300.0 -1.0 1140
1142 0 314336.0 123477.0 468240.0 -1.0 1141
1143 0 314327.0 123492.0 468180.0 -1.0 1142
1144 0 314340.0 123420.0 468120.0 -1.0 1143
1145 0 314271.0 123347.0 468060.0 -1.0 1144
1146 0 314235.0 123312.0 468000.0 -1.0 1145
1147 0 314170.0 123312.0 467940.0 -1.0 1146
1148 0 314236.0 123232.0 467880.0 -1.0 1147
1149 0 314194.0 123178.0 467820.0 -1.0 1148
1150 0 314179.0 123141.0 467760.0 -1.0 1149
1151 0 314180.0 123166.0 467700.0 -1.0 1150
1152 0 314188.0 123141.0 467640.0 -1.0 1151
1153 0 314085.0 123033.0 467580.0 -1.0 1152
1154 0 314105.0 123003.0 467520.0 -1.0 1153
1155 0 314105.0 123022.0 467460.0 -1.0 1154
1156 0 314019.0 122947.0 467400.0 -1.0 1155
1157 0 314015.0 122904.0 467340.0 -1.0 1156
1158 0 314012.0 122896.0 467280.0 -1.0 1157
1159 0 313892.0 122822.0 467220.0 -1.0 1158
1160 0 313874.0 122797.0 467160.0 -1.0 1159
1161 0 313842.0 122818.0 467100.0 -1.0 1160
1162 0 313784.0 122773.0 467040.0 -1.0 1161
1163 0 313766.0 122795.0 466980.0 -1.0 1162
1164 0 313776.0 122764.0 466920.0 -1.0 1163
1165 0 313735.0 122700.0 466860.0 -1.0 1164
1166 0 313674.0 122743.0 466800.0 -1.0 1165
1167 0 313694.0 122685.0 466740.0 -1.0 1166
1168 0 313641.0 122672.0 466680.0 -1.0 1167
1169 0 313709.0 122675.0 466620.0 -1.0 1168
1170 0 313649.0 122623.0 466560.0 -1.0 1169
1171 0 313635.0 122574.0 466500.0 -1.0 1170
1172 0 313500.0 122551.0 466440.0 -1.0 1171
1173 0 313503.0 122536.0 466380.0 -1.0 1172
1174 0 313502.0 122500.0 466320.0 -1.0 1173
1175 0 313459.0 122505.0 466260.0 -1.0 1174
1176 0 313417.0 122475.0 466200.0 -1.0 1175
1177 0 313468.0 122520.0 466140.0 -1.0 1176
1178 0 313476.0 122442.0 466080.0 -1.0 1177
1179 0 313405.0 122431.0 466020.0 -1.0 1178
1180 0 313504.0 122341.0 465960.0 -1.0 1179
1181 0 313539.0 122271.0 465900.0 -1.0 1180
1182 0 313352.0 122227.0 465840.0 -1.0 1181
1183 0 313395.0 122221.0 465780.0 -1.0 1182
1184 0 313367.0 122164.0 465720.0 -1.0 1183
1185 0 313369.0 122129.0 465660.0 -1.0 1184
1186 0 313388.0 122100.0 465600.0 -1.0 1185
1187 0 313352.0 122064.0 465540.0 -1.0 1186
1188 0 313374.0 122065.0 465480.0 -1.0 1187
1189 0 313446.0 122043.0 465420.0 -1.0 1188
1190 0 313377.0 121971.0 465360.0 -1.0 1189
1191 0 313376.0 121937.0 465300.0 -1.0 1190
1192 0 313363.0 121928.0 465240.0 -1.0 1191
1193 0 313357.0 121856.0 465180.0 -1.0 1192
1194 0 313315.0 121854.0 465120.0 -1.0 1193
1195 0 313378.0 121799.0 465060.0 -1.0 1194
1196 0 313436.0 121768.0 465000.0 -1.0 1195
1197 0 313399.0 121780.0 464940.0 -1.0 1196
1198 0 313397.0 121736.0 464880.0 -1.0 1197
1199 0 313411.0 121775.0 464820.0 -1.0 1198
1200 0 313438.0 121707.0 464760.0 -1.0 1199
1201 0 313395.0 121679.0 464700.0 -1.0 1200
1202 0 313424.0 121620.0 464640.0 -1.0 1201
1203 0 313372.0 121558.0 464580.0 -1.0 1202
1204 0 313389.0 121530.0 464520.0 -1.0 1203
1205 0 313440.0 121435.0 464460.0 -1.0 1204
1206 0 313363.0 121420.0 464400.0 -1.0 1205
1207 0 313353.0 121353.0 464340.0 -1.0 1206
1208 0 313376.0 121295.0 464280.0 -1.0 1207
1209 0 313393.0 121240.0 464220.0 -1.0 1208
1210 0 313343.0 121165.0 464160.0 -1.0 1209
1211 0 313338.0 121094.0 464100.0 -1.0 1210
1212 0 313287.0 121035.0 464040.0 -1.0 1211
1213 0 313280.0 121001.0 463980.0 -1.0 1212
1214 0 313217.0 120920.0 463920.0 -1.0 1213
1215 0 313269.0 120845.0 463860.0 -1.0 1214
1216 0 313194.0 120769.0 463800.0 -1.0 1215
1217 0 313171.0 120728.0 463740.0 -1.0 1216
1218 0 313129.0 120621.0 463680.0 -1.0 1217
1219 0 313150.0 120609.0 463620.0 -1.0 1218
1220 0 313145.0 120531.0 463560.0 -1.0 1219
1221 0 313133.0 120382.0 463500.0 -1.0 1220
1222 0 313052.0 120208.0 463440.0 -1.0 1221
1223 0 313102.0 120187.0 463380.0 -1.0 1222
1224 0 313022.0 120051.0 463320.0 -1.0 1223
1225 0 312983.0 120045.0 463260.0 -1.0 1224
1226 0 313033.0 119935.0 463200.0 -1.0 1225
1227 0 312970.0 119873.0 463140.0 -1.0 1226
1228 0 312962.0 119770.0 463080.0 -1.0 1227
1229 0 312913.0 119697.0 463020.0 -1.0 1228
1230 0 312916.0 119642.0 462960.0 -1.0 1229
1231 0 312834.0 119570.0 462900.0 -1.0 1230
1232 0 312900.0 119529.0 462840.0 -1.0 1231
1233 0 312825.0 119473.0 462780.0 -1.0 1232
1234 0 312776.0 119389.0 462720.0 -1.0 1233
1235 0 312802.0 119342.0 462660.0 -1.0 1234
1236 0 312757.0 119296.0 462600.0 -1.0 1235
1237 0 312828.0 119241.0 462540.0 -1.0 1236
1238 0 312718.0 119199.0 462480.0 -1.0 1237
1239 0 312766.0 119198.0 462420.0 -1.0 1238
1240 0 312723.0 119148.0 462360.0 -1.0 1239
1241 0 312714.0 119047.0 462300.0 -1.0 1240
1242 0 312642.0 119002.0 462240.0 -1.0 1241
1243 0 312709.0 118985.0 462180.0 -1.0 1242
1244 0 312695.0 118961.0 462120.0 -1.0 1243
1245 0 312680.0 118899.0 462060.0 -1.0 1244
1246 0 312660.0 118904.0 462000.0 -1.0 1245
1247 0 312708.0 118900.0 461940.0 -1.0 1246
1248 0 312679.0 118890.0 461880.0 -1.0 1247
1249 0 312681.0 118860.0 461820.0 -1.0 1248
1250 0 312693.0 118834.0 461760.0 -1.0 1249
1251 0 312675.0 118795.0 461700.0 -1.0 1250
1252 0 312717.0 118783.0 461640.0 -1.0 1251
1253 0 312707.0 118782.0 461580.0 -1.0 1252
1254 0 312605.0 118701.0 461520.0 -1.0 1253
1255 0 312666.0 118715.0 461460.0 -1.0 1254
1256 0 312638.0 118700.0 461400.0 -1.0 1255
1257 0 312635.0 118631.0 461340.0 -1.0 1256
1258 0 312673.0 118707.0 461280.0 -1.0 1257
1259 0 312649.0 118665.0 461220.0 -1.0 1258
1260 0 312609.0 118625.0 461160.0 -1.0 1259
1261 0 312714.0 118670.0 461100.0 -1.0 1260
1262 0 312666.0 118611.0 461040.0 -1.0 1261
1263 0 312706.0 118582.0 460980.0 -1.0 1262
1264 0 312705.0 118558.0 460920.0 -1.0 1263
1265 0 312643.0 118499.0 460860.0 -1.0 1264
1266 0 312705.0 118512.0 460800.0 -1.0 1265
1267 0 312707.0 118463.0 460740.0 -1.0 1266
1268 0 312757.0 118529.0 460680.0 -1.0 1267
1269 0 312604.0 118401.0 460620.0 -1.0 1268
1270 0 312730.0 118452.0 460560.0 -1.0 1269
1271 0 312710.0 118413.0 460500.0 -1.0 1270
1272 0 312679.0 118404.0 460440.0 -1.0 1271
1273 0 312675.0 118390.0 460380.0 -1.0 1272
1274 0 312737.0 118420.0 460320.0 -1.0 1273
1275 0 312723.0 118401.0 460260.0 -1.0 1274
1276 0 312686.0 118326.0 460200.0 -1.0 1275
1277 0 312673.0 118307.0 460140.0 -1.0 1276
1278 0 312683.0 118275.0 460080.0 -1.0 1277
1279 0 312643.0 118236.0 460020.0 -1.0 1278
1280 0 312666.0 118292.0 459960.0 -1.0 1279
1281 0 312666.0 118248.0 459900.0 -1.0 1280
1282 0 312694.0 118236.0 459840.0 -1.0 1281
1283 0 312694.0 118233.0 459780.0 -1.0 1282
1284 0 312680.0 118234.0 459720.0 -1.0 1283
1285 0 312684.0 118243.0 459660.0 -1.0 1284
1286 0 312676.0 118211.0 459600.0 -1.0 1285
1287 0 312675.0 118214.0 459540.0 -1.0 1286
1288 0 312633.0 118218.0 459480.0 -1.0 1287
1289 0 312624.0 118175.0 459420.0 -1.0 1288
1290 0 312677.0 118190.0 459360.0 -1.0 1289
1291 0 312627.0 118186.0 459300.0 -1.0 1290
1292 0 312603.0 118115.0 459240.0 -1.0 1291
1293 0 312647.0 118170.0 459180.0 -1.0 1292
1294 0 312668.0 118164.0 459120.0 -1.0 1293
1295 0 312686.0 118103.0 459060.0 -1.0 1294
1296 0 312664.0 118075.0 459000.0 -1.0 1295
1297 0 312670.0 118071.0 458940.0 -1.0 1296
1298 0 312670.0 118095.0 458880.0 -1.0 1297
1299 0 312642.0 118011.0 458820.0 -1.0 1298
1300 0 312673.0 117991.0 458760.0 -1.0 1299
1301 0 312649.0 117997.0 458700.0 -1.0 1300
1302 0 312661.0 117934.0 458640.0 -1.0 1301
1303 0 312674.0 117929.0 458580.0 -1.0 1302
1304 0 312694.0 117904.0 458520.0 -1.0 1303
1305 0 312703.0 117888.0 458460.0 -1.0 1304
1306 0 312666.0 117844.0 458400.0 -1.0 1305
1307 0 312656.0 117831.0 458340.0 -1.0 1306
1308 0 312659.0 117803.0 458280.0 -1.0 1307
1309 0 312661.0 117846.0 458220.0 -1.0 1308
1310 0 312651.0 117811.0 458160.0 -1.0 1309
1311 0 312599.0 117799.0 458100.0 -1.0 1310
1312 0 312591.0 117749.0 458040.0 -1.0 1311
1313 0 312574.0 117706.0 457980.0 -1.0 1312
1314 0 312572.0 117689.0 457920.0 -1.0 1313
1315 0 312515.0 117635.0 457860.0 -1.0 1314
1316 0 312536.0 117634.0 457800.0 -1.0 1315
1317 0 312494.0 117567.0 457740.0 -1.0 1316
1318 0 312446.0 117556.0 457680.0 -1.0 1317
1319 0 312497.0 117564.0 457620.0 -1.0 1318
1320 0 312414.0 117513.0 457560.0 -1.0 1319
1321 0 312352.0 117484.0 457500.0 -1.0 1320
1322 0 312405.0 117478.0 457440.0 -1.0 1321
1323 0 312361.0 117450.0 457380.0 -1.0 1322
1324 0 312388.0 117490.0 457320.0 -1.0 1323
1325 0 312370.0 117478.0 457260.0 -1.0 1324
1326 0 312366.0 117472.0 457200.0 -1.0 1325
1327 0 312360.0 117505.0 457140.0 -1.0 1326
1328 0 312325.0 117504.0 457080.0 -1.0 1327
1329 0 312432.0 117465.0 457020.0 -1.0 1328
1330 0 312437.0 117502.0 456960.0 -1.0 1329
1331 0 312343.0 117504.0 456900.0 -1.0 1330
1332 0 312322.0 117420.0 456840.0 -1.0 1331
1333 0 312264.0 117487.0 456780.0 -1.0 1332
1334 0 312256.0 117465.0 456720.0 -1.0 1333
1335 0 312370.0 117445.0 456660.0 -1.0 1334
1336 0 312308.0 117388.0 456600.0 -1.0 1335
1337 0 312320.0 117448.0 456540.0 -1.0 1336
1338 0 312371.0 117432.0 456480.0 -1.0 1337
1339 0 312393.0 117516.0 456420.0 -1.0 1338
1340 0 312399.0 117513.0 456360.0 -1.0 1339
1341 0 312463.0 117445.0 456300.0 -1.0 1340
1342 0 312460.0 117467.0 456240.0 -1.0 1341
1343 0 312401.0 117499.0 456180.0 -1.0 1342
1344 0 312395.0 117451.0 456120.0 -1.0 1343
1345 0 312374.0 117390.0 456060.0 -1.0 1344
1346 0 312418.0 117421.0 456000.0 -1.0 1345
1347 0 312310.0 117357.0 455940.0 -1.0 1346
1348 0 312434.0 117298.0 455880.0 -1.0 1347
1349 0 312306.0 117352.0 455820.0 -1.0 1348
1350 0 312371.0 117283.0 455760.0 -1.0 1349
1351 0 312367.0 117306.0 455700.0 -1.0 1350
1352 0 312270.0 117216.0 455640.0 -1.0 1351
1353 0 312268.0 117229.0 455580.0 -1.0 1352
1354 0 312407.0 117431.0 455520.0 -1.0 1353
1355 0 312236.0 117238.0 455460.0 -1.0 1354
1356 0 312154.0 117245.0 455400.0 -1.0 1355
1357 0 312101.0 117210.0 455340.0 -1.0 1356
1358 0 312049.0 117181.0 455280.0 -1.0 1357
1359 0 312083.0 117135.0 455220.0 -1.0 1358
1360 0 312137.0 117205.0 455160.0 -1.0 1359
1361 0 312051.0 117132.0 455100.0 -1.0 1360
1362 0 312058.0 117131.0 455040.0 -1.0 1361
1363 0 311988.0 117022.0 454980.0 -1.0 1362
1364 0 311906.0 116965.0 454920.0 -1.0 1363
1365 0 311957.0 117019.0 454860.0 -1.0 1364
1366 0 311898.0 116907.0 454800.0 -1.0 1365
1367 0 311875.0 116860.0 454740.0 -1.0 1366
1368 0 311910.0 116848.0 454680.0 -1.0 1367
1369 0 311796.0 116724.0 454620.0 -1.0 1368
1370 0 312024.0 116847.0 454560.0 -1.0 1369
1371 0 311760.0 116730.0 454500.0 -1.0 1370
1372 0 311844.0 116788.0 454440.0 -1.0 1371
1373 0 311785.0 116671.0 454380.0 -1.0 1372
1374 0 311740.0 116661.0 454320.0 -1.0 1373
1375 0 311742.0 116685.0 454260.0 -1.0 1374
1376 0 311730.0 116660.0 454200.0 -1.0 1375
1377 0 311727.0 116661.0 454140.0 -1.0 1376
1378 0 311784.0 116641.0 454080.0 -1.0 1377
1379 0 311767.0 116647.0 454020.0 -1.0 1378
1380 0 311828.0 116644.0 453960.0 -1.0 1379
1381 0 311861.0 116645.0 453900.0 -1.0 1380
1382 0 311861.0 116635.0 453840.0 -1.0 1381
1383 0 311796.0 116703.0 453780.0 -1.0 1382
1384 0 311852.0 116742.0 453720.0 -1.0 1383
1385 0 311815.0 116663.0 453660.0 -1.0 1384
1386 0 311850.0 116692.0 453600.0 -1.0 1385
1387 0 311777.0 116639.0 453540.0 -1.0 1386
1388 0 311841.0 116654.0 453480.0 -1.0 1387
1389 0 311820.0 116599.0 453420.0 -1.0 1388
1390 0 311858.0 116630.0 453360.0 -1.0 1389
1391 0 311814.0 116570.0 453300.0 -1.0 1390
1392 0 311792.0 116540.0 453240.0 -1.0 1391
1393 0 311853.0 116502.0 453180.0 -1.0 1392
1394 0 311835.0 116538.0 453120.0 -1.0 1393
1395 0 311879.0 116500.0 453060.0 -1.0 1394
1396 0 311821.0 116448.0 453000.0 -1.0 1395
1397 0 311918.0 116446.0 452940.0 -1.0 1396
1398 0 311896.0 116432.0 452880.0 -1.0 1397
1399 0 311805.0 116293.0 452820.0 -1.0 1398
1400 0 311877.0 116391.0 452760.0 -1.0 1399
1401 0 311846.0 116308.0 452700.0 -1.0 1400
1402 0 311887.0 116332.0 452640.0 -1.0 1401
1403 0 311862.0 116235.0 452580.0 -1.0 1402
1404 0 311856.0 116304.0 452520.0 -1.0 1403
1405 0 311907.0 116209.0 452460.0 -1.0 1404
1406 0 311962.0 116231.0 452400.0 -1.0 1405
1407 0 311951.0 116178.0 452340.0 -1.0 1406
1408 0 311950.0 116190.0 452280.0 -1.0 1407
1409 0 311940.0 116162.0 452220.0 -1.0 1408
1410 0 311992.0 116169.0 452160.0 -1.0 1409
1411 0 312003.0 116159.0 452100.0 -1.0 1410
1412 0 312005.0 116189.0 452040.0 -1.0 1411
1413 0 311982.0 116187.0 451980.0 -1.0 1412
1414 0 312011.0 116199.0 451920.0 -1.0 1413
1415 0 312034.0 116164.0 451860.0 -1.0 1414
1416 0 312050.0 116173.0 451800.0 -1.0 1415
1417 0 312058.0 116125.0 451740.0 -1.0 1416
1418 0 312042.0 116067.0 451680.0 -1.0 1417
1419 0 312060.0 116063.0 451620.0 -1.0 1418
1420 0 312126.0 116057.0 451560.0 -1.0 1419
1421 0 312137.0 116033.0 451500.0 -1.0 1420
1422 0 312115.0 116011.0 451440.0 -1.0 1421
1423 0 312136.0 116009.0 451380.0 -1.0 1422
1424 0 312138.0 115969.0 451320.0 -1.0 1423
1425 0 312190.0 115939.0 451260.0 -1.0 1424
1426 0 312168.0 115944.0 451200.0 -1.0 1425
1427 0 312206.0 115918.0 451140.0 -1.0 1426
1428 0 312155.0 115855.0 451080.0 -1.0 1427
1429 0 312171.0 115873.0 451020.0 -1.0 1428
1430 0 312188.0 115853.0 450960.0 -1.0 1429
1431 0 312158.0 115880.0 450900.0 -1.0 1430
1432 0 312139.0 115820.0 450840.0 -1.0 1431
1433 0 312187.0 115883.0 450780.0 -1.0 1432
1434 0 312089.0 115786.0 450720.0 -1.0 1433
1435 0 312146.0 115789.0 450660.0 -1.0 1434
1436 0 312186.0 115720.0 450600.0 -1.0 1435
1437 0 312168.0 115637.0 450540.0 -1.0 1436
1438 0 312150.0 115626.0 450480.0 -1.0 1437
1439 0 312238.0 115675.0 450420.0 -1.0 1438
1440 0 312234.0 115631.0 450360.0 -1.0 1439
1441 0 312241.0 115613.0 450300.0 -1.0 1440
1442 0 312309.0 115611.0 450240.0 -1.0 1441
1443 0 312281.0 115560.0 450180.0 -1.0 1442
1444 0 312360.0 115557.0 450120.0 -1.0 1443
1445 0 312349.0 115569.0 450060.0 -1.0 1444
1446 0 312309.0 115531.0 450000.0 -1.0 1445
1447 0 312409.0 115561.0 449940.0 -1.0 1446
1448 0 312391.0 115558.0 449880.0 -1.0 1447
1449 0 312307.0 115550.0 449820.0 -1.0 1448
1450 0 312472.0 115606.0 449760.0 -1.0 1449
1451 0 312478.0 115545.0 449700.0 -1.0 1450
1452 0 312527.0 115629.0 449640.0 -1.0 1451
1453 0 312477.0 115629.0 449580.0 -1.0 1452
1454 0 312563.0 115628.0 449520.0 -1.0 1453
1455 0 312516.0 115617.0 449460.0 -1.0 1454
1456 0 312484.0 115607.0 449400.0 -1.0 1455
1457 0 312472.0 115596.0 449340.0 -1.0 1456
1458 0 312533.0 115655.0 449280.0 -1.0 1457
1459 0 312452.0 115618.0 449220.0 -1.0 1458
1460 0 312577.0 115657.0 449160.0 -1.0 1459
1461 0 312406.0 115636.0 449100.0 -1.0 1460
1462 0 312574.0 115680.0 449040.0 -1.0 1461
1463 0 312512.0 115676.0 448980.0 -1.0 1462
1464 0 312509.0 115676.0 448920.0 -1.0 1463
1465 0 312532.0 115705.0 448860.0 -1.0 1464
1466 0 312451.0 115692.0 448800.0 -1.0 1465
1467 0 312514.0 115747.0 448740.0 -1.0 1466
1468 0 312447.0 115745.0 448680.0 -1.0 1467
1469 0 312516.0 115758.0 448620.0 -1.0 1468
1470 0 312507.0 115722.0 448560.0 -1.0 1469
1471 0 312488.0 115728.0 448500.0 -1.0 1470
1472 0 312516.0 115794.0 448440.0 -1.0 1471
1473 0 312507.0 115790.0 448380.0 -1.0 1472
1474 0 312447.0 115824.0 448320.0 -1.0 1473
1475 0 312484.0 115868.0 448260.0 -1.0 1474
1476 0 312432.0 115833.0 448200.0 -1.0 1475
1477 0 312405.0 115824.0 448140.0 -1.0 1476
1478 0 312466.0 115891.0 448080.0 -1.0 1477
1479 0 312417.0 115848.0 448020.0 -1.0 1478
1480 0 312477.0 115964.0 447960.0 -1.0 1479
1481 0 312427.0 115940.0 447900.0 -1.0 1480
1482 0 312429.0 116005.0 447840.0 -1.0 1481
1483 0 312400.0 115969.0 447780.0 -1.0 1482
1484 0 312433.0 116005.0 447720.0 -1.0 1483
1485 0 312415.0 116011.0 447660.0 -1.0 1484
1486 0 312466.0 116027.0 447600.0 -1.0 1485
1487 0 312477.0 116016.0 447540.0 -1.0 1486
1488 0 312494.0 116005.0 447480.0 -1.0 1487
1489 0 312474.0 116018.0 447420.0 -1.0 1488
1490 0 312486.0 116000.0 447360.0 -1.0 1489
1491 0 312585.0 115988.0 447300.0 -1.0 1490
1492 0 312557.0 116011.0 447240.0 -1.0 1491
1493 0 312532.0 116011.0 447180.0 -1.0 1492
1494 0 312558.0 115996.0 447120.0 -1.0 1493
1495 0 312510.0 115936.0 447060.0 -1.0 1494
1496 0 312437.0 115929.0 447000.0 -1.0 1495
1497 0 312473.0 115925.0 446940.0 -1.0 1496
1498 0 312420.0 115955.0 446880.0 -1.0 1497
1499 0 312466.0 115914.0 446820.0 -1.0 1498
1500 0 312492.0 115899.0 446760.0 -1.0 1499
1501 0 312476.0 115894.0 446700.0 -1.0 1500
1502 0 312391.0 115795.0 446640.0 -1.0 1501
1503 0 312454.0 115874.0 446580.0 -1.0 1502
1504 0 312424.0 115850.0 446520.0 -1.0 1503
1505 0 312458.0 115861.0 446460.0 -1.0 1504
1506 0 312489.0 115852.0 446400.0 -1.0 1505
1507 0 312473.0 115882.0 446340.0 -1.0 1506
1508 0 312477.0 115843.0 446280.0 -1.0 1507
1509 0 312523.0 115868.0 446220.0 -1.0 1508
1510 0 312519.0 115786.0 446160.0 -1.0 1509
1511 0 312534.0 115832.0 446100.0 -1.0 1510
1512 0 312559.0 115843.0 446040.0 -1.0 1511
1513 0 312561.0 115821.0 445980.0 -1.0 1512
1514 0 312458.0 115771.0 445920.0 -1.0 1513
1515 0 312483.0 115820.0 445860.0 -1.0 1514
1516 0 312532.0 115865.0 445800.0 -1.0 1515
1517 0 312519.0 115846.0 445740.0 -1.0 1516
1518 0 312599.0 115842.0 445680.0 -1.0 1517
1519 0 312551.0 115886.0 445620.0 -1.0 1518
1520 0 312576.0 115826.0 445560.0 -1.0 1519
1521 0 312571.0 115945.0 445440.0 -1.0 1520
1522 0 312464.0 115900.0 445380.0 -1.0 1521
1523 0 312506.0 115946.0 445320.0 -1.0 1522
1524 0 312482.0 115949.0 445260.0 -1.0 1523
1525 0 312482.0 115900.0 445200.0 -1.0 1524
1526 0 312423.0 115906.0 445140.0 -1.0 1525
1527 0 312471.0 115960.0 445080.0 -1.0 1526
1528 0 312418.0 115910.0 445020.0 -1.0 1527
1529 0 312466.0 115928.0 444960.0 -1.0 1528
1530 0 312438.0 115941.0 444900.0 -1.0 1529
1531 0 312449.0 115868.0 444840.0 -1.0 1530
1532 0 312493.0 115925.0 444780.0 -1.0 1531
1533 0 312497.0 115919.0 444720.0 -1.0 1532
1534 0 312493.0 116026.0 444660.0 -1.0 1533
1535 0 312486.0 115938.0 444600.0 -1.0 1534
1536 0 312478.0 115930.0 444540.0 -1.0 1535
1537 0 312486.0 115969.0 444480.0 -1.0 1536
1538 0 312466.0 115962.0 444420.0 -1.0 1537
1539 0 312454.0 115941.0 444360.0 -1.0 1538
1540 0 312521.0 116022.0 444300.0 -1.0 1539
1541 0 312495.0 115995.0 444240.0 -1.0 1540
1542 0 312527.0 115975.0 444180.0 -1.0 1541
1543 0 312440.0 115975.0 444120.0 -1.0 1542
1544 0 312420.0 115950.0 444060.0 -1.0 1543
1545 0 312411.0 115936.0 444000.0 -1.0 1544
1546 0 312374.0 115921.0 443940.0 -1.0 1545
1547 0 312386.0 115926.0 443880.0 -1.0 1546
1548 0 312470.0 115926.0 443820.0 -1.0 1547
1549 0 312412.0 115894.0 443760.0 -1.0 1548
1550 0 312411.0 115849.0 443700.0 -1.0 1549
1551 0 312441.0 115877.0 443640.0 -1.0 1550
1552 0 312441.0 115900.0 443580.0 -1.0 1551
1553 0 312409.0 115868.0 443520.0 -1.0 1552
1554 0 312419.0 115926.0 443460.0 -1.0 1553
1555 0 312429.0 115930.0 443400.0 -1.0 1554
1556 0 312441.0 115883.0 443340.0 -1.0 1555
1557 0 312477.0 115866.0 443280.0 -1.0 1556
1558 0 312371.0 115846.0 443220.0 -1.0 1557
1559 0 312411.0 115839.0 443160.0 -1.0 1558
1560 0 312287.0 115821.0 443100.0 -1.0 1559
1561 0 312233.0 115726.0 443040.0 -1.0 1560
1562 0 312260.0 115785.0 442980.0 -1.0 1561
1563 0 312294.0 115781.0 442920.0 -1.0 1562
1564 0 312213.0 115774.0 442860.0 -1.0 1563
1565 0 312178.0 115782.0 442800.0 -1.0 1564
1566 0 312234.0 115768.0 442740.0 -1.0 1565
1567 0 312133.0 115728.0 442680.0 -1.0 1566
1568 0 312167.0 115776.0 442620.0 -1.0 1567
1569 0 312094.0 115719.0 442560.0 -1.0 1568
1570 0 312143.0 115723.0 442500.0 -1.0 1569
1571 0 312115.0 115681.0 442440.0 -1.0 1570
1572 0 312008.0 115699.0 442380.0 -1.0 1571
1573 0 312028.0 115690.0 442320.0 -1.0 1572
1574 0 311986.0 115712.0 442260.0 -1.0 1573
1575 0 311985.0 115736.0 442200.0 -1.0 1574
1576 0 311953.0 115740.0 442140.0 -1.0 1575
1577 0 311988.0 115705.0 442080.0 -1.0 1576
1578 0 311941.0 115672.0 442020.0 -1.0 1577
1579 0 311930.0 115670.0 441960.0 -1.0 1578
1580 0 311972.0 115665.0 441900.0 -1.0 1579
1581 0 311937.0 115666.0 441840.0 -1.0 1580
1582 0 311942.0 115598.0 441780.0 -1.0 1581
1583 0 311935.0 115612.0 441720.0 -1.0 1582
1584 0 311881.0 115511.0 441660.0 -1.0 1583
1585 0 311945.0 115533.0 441600.0 -1.0 1584
1586 0 311851.0 115465.0 441540.0 -1.0 1585
1587 0 311941.0 115434.0 441480.0 -1.0 1586
1588 0 311913.0 115397.0 441420.0 -1.0 1587
1589 0 311907.0 115400.0 441360.0 -1.0 1588
1590 0 311896.0 115393.0 441300.0 -1.0 1589
1591 0 311882.0 115346.0 441240.0 -1.0 1590
1592 0 311878.0 115325.0 441180.0 -1.0 1591
1593 0 311845.0 115339.0 441120.0 -1.0 1592
1594 0 311959.0 115253.0 441060.0 -1.0 1593
1595 0 311972.0 115231.0 441000.0 -1.0 1594
1596 0 311999.0 115246.0 440940.0 -1.0 1595
1597 0 312005.0 115252.0 440880.0 -1.0 1596
1598 0 312028.0 115248.0 440820.0 -1.0 1597
1599 0 312017.0 115214.0 440760.0 -1.0 1598
1600 0 312011.0 115245.0 440700.0 -1.0 1599
1601 0 312009.0 115174.0 440640.0 -1.0 1600
1602 0 312060.0 115213.0 440580.0 -1.0 1601
1603 0 312049.0 115185.0 440520.0 -1.0 1602
1604 0 312113.0 115164.0 440460.0 -1.0 1603
1605 0 312049.0 115153.0 440400.0 -1.0 1604
1606 0 312086.0 115209.0 440340.0 -1.0 1605
1607 0 312072.0 115190.0 440280.0 -1.0 1606
1608 0 312077.0 115213.0 440220.0 -1.0 1607
1609 0 312092.0 115193.0 440160.0 -1.0 1608
1610 0 312076.0 115143.0 440100.0 -1.0 1609
1611 0 312110.0 115188.0 440040.0 -1.0 1610
1612 0 312067.0 115150.0 439980.0 -1.0 1611
1613 0 312098.0 115206.0 439920.0 -1.0 1612
1614 0 312140.0 115164.0 439860.0 -1.0 1613
1615 0 312117.0 115128.0 439800.0 -1.0 1614
1616 0 312152.0 115097.0 439740.0 -1.0 1615
1617 0 312161.0 115139.0 439680.0 -1.0 1616
1618 0 312189.0 115120.0 439620.0 -1.0 1617
1619 0 312261.0 115117.0 439560.0 -1.0 1618
1620 0 312200.0 115105.0 439500.0 -1.0 1619
1621 0 312194.0 115098.0 439440.0 -1.0 1620
1622 0 312198.0 115071.0 439380.0 -1.0 1621
1623 0 312158.0 115070.0 439320.0 -1.0 1622
1624 0 312198.0 115079.0 439260.0 -1.0 1623
1625 0 312271.0 115082.0 439200.0 -1.0 1624
1626 0 312258.0 115119.0 439140.0 -1.0 1625
1627 0 312252.0 115071.0 439080.0 -1.0 1626
1628 0 312256.0 115076.0 439020.0 -1.0 1627
1629 0 312301.0 115103.0 438960.0 -1.0 1628
1630 0 312305.0 115093.0 438900.0 -1.0 1629
1631 0 312256.0 115052.0 438840.0 -1.0 1630
1632 0 312294.0 115035.0 438780.0 -1.0 1631
1633 0 312278.0 115023.0 438720.0 -1.0 1632
1634 0 312345.0 114985.0 438660.0 -1.0 1633
1635 0 312341.0 115008.0 438600.0 -1.0 1634
1636 0 312307.0 114957.0 438540.0 -1.0 1635
1637 0 312371.0 114998.0 438480.0 -1.0 1636
1638 0 312291.0 114969.0 438420.0 -1.0 1637
1639 0 312403.0 115014.0 438360.0 -1.0 1638
1640 0 312255.0 114887.0 438300.0 -1.0 1639
1641 0 312356.0 114912.0 438240.0 -1.0 1640
1642 0 312346.0 114921.0 438180.0 -1.0 1641
1643 0 312347.0 114906.0 438120.0 -1.0 1642
1644 0 312288.0 114869.0 438060.0 -1.0 1643
1645 0 312312.0 114819.0 438000.0 -1.0 1644
1646 0 312317.0 114803.0 437940.0 -1.0 1645
1647 0 312268.0 114780.0 437880.0 -1.0 1646
1648 0 312280.0 114745.0 437820.0 -1.0 1647
1649 0 312244.0 114723.0 437760.0 -1.0 1648
1650 0 312219.0 114733.0 437700.0 -1.0 1649
1651 0 312235.0 114709.0 437640.0 -1.0 1650
1652 0 312237.0 114719.0 437580.0 -1.0 1651
1653 0 312199.0 114708.0 437520.0 -1.0 1652
1654 0 312236.0 114697.0 437460.0 -1.0 1653
1655 0 312228.0 114670.0 437400.0 -1.0 1654
1656 0 312215.0 114674.0 437340.0 -1.0 1655
1657 0 312189.0 114672.0 437280.0 -1.0 1656
1658 0 312177.0 114648.0 437220.0 -1.0 1657
1659 0 312180.0 114652.0 437160.0 -1.0 1658
1660 0 312234.0 114706.0 437100.0 -1.0 1659
1661 0 312114.0 114595.0 437040.0 -1.0 1660
1662 0 312152.0 114620.0 436980.0 -1.0 1661
1663 0 312115.0 114590.0 436920.0 -1.0 1662
1664 0 312146.0 114581.0 436860.0 -1.0 1663
1665 0 312168.0 114561.0 436800.0 -1.0 1664
1666 0 312196.0 114522.0 436740.0 -1.0 1665
1667 0 312205.0 114529.0 436680.0 -1.0 1666
1668 0 312130.0 114504.0 436620.0 -1.0 1667
1669 0 312116.0 114565.0 436560.0 -1.0 1668
1670 0 312111.0 114537.0 436500.0 -1.0 1669
1671 0 312215.0 114454.0 436440.0 -1.0 1670
1672 0 312194.0 114495.0 436380.0 -1.0 1671
1673 0 312129.0 114424.0 436320.0 -1.0 1672
1674 0 312153.0 114433.0 436260.0 -1.0 1673
1675 0 312131.0 114440.0 436200.0 -1.0 1674
1676 0 312150.0 114422.0 436140.0 -1.0 1675
1677 0 312154.0 114398.0 436080.0 -1.0 1676
1678 0 312140.0 114395.0 436020.0 -1.0 1677
1679 0 312223.0 114416.0 435960.0 -1.0 1678
1680 0 312154.0 114479.0 435900.0 -1.0 1679
1681 0 312182.0 114442.0 435840.0 -1.0 1680
1682 0 312120.0 114452.0 435780.0 -1.0 1681
1683 0 312144.0 114468.0 435720.0 -1.0 1682
1684 0 312113.0 114440.0 435660.0 -1.0 1683
1685 0 312143.0 114500.0 435600.0 -1.0 1684
1686 0 312097.0 114492.0 435540.0 -1.0 1685
1687 0 312110.0 114503.0 435480.0 -1.0 1686
1688 0 312100.0 114484.0 435420.0 -1.0 1687
1689 0 312078.0 114488.0 435360.0 -1.0 1688
1690 0 312013.0 114485.0 435300.0 -1.0 1689
1691 0 312022.0 114470.0 435240.0 -1.0 1690
1692 0 312003.0 114473.0 435180.0 -1.0 1691
1693 0 312031.0 114440.0 435120.0 -1.0 1692
1694 0 312016.0 114471.0 435060.0 -1.0 1693
1695 0 311995.0 114463.0 435000.0 -1.0 1694
1696 0 311891.0 114454.0 434940.0 -1.0 1695
1697 0 311912.0 114412.0 434880.0 -1.0 1696
1698 0 311887.0 114392.0 434820.0 -1.0 1697
1699 0 311885.0 114423.0 434760.0 -1.0 1698
1700 0 311854.0 114392.0 434700.0 -1.0 1699
1701 0 311865.0 114362.0 434640.0 -1.0 1700
1702 0 311895.0 114398.0 434580.0 -1.0 1701
1703 0 311875.0 114376.0 434520.0 -1.0 1702
1704 0 311933.0 114433.0 434460.0 -1.0 1703
1705 0 311764.0 114388.0 434400.0 -1.0 1704
1706 0 311886.0 114388.0 434340.0 -1.0 1705
1707 0 311777.0 114341.0 434280.0 -1.0 1706
1708 0 311833.0 114393.0 434220.0 -1.0 1707
1709 0 311765.0 114323.0 434160.0 -1.0 1708
1710 0 311758.0 114332.0 434100.0 -1.0 1709
1711 0 311714.0 114318.0 434040.0 -1.0 1710
1712 0 311705.0 114286.0 433980.0 -1.0 1711
1713 0 311690.0 114273.0 433920.0 -1.0 1712
1714 0 311678.0 114246.0 433860.0 -1.0 1713
1715 0 311669.0 114256.0 433800.0 -1.0 1714
1716 0 311613.0 114205.0 433740.0 -1.0 1715
1717 0 311674.0 114228.0 433680.0 -1.0 1716
1718 0 311567.0 114144.0 433620.0 -1.0 1717
1719 0 311523.0 114116.0 433560.0 -1.0 1718
1720 0 311546.0 114136.0 433500.0 -1.0 1719
1721 0 311504.0 114108.0 433440.0 -1.0 1720
1722 0 311494.0 114071.0 433380.0 -1.0 1721
1723 0 311424.0 114077.0 433320.0 -1.0 1722
1724 0 311428.0 114145.0 433260.0 -1.0 1723
1725 0 311386.0 114102.0 433200.0 -1.0 1724
1726 0 311343.0 114078.0 433140.0 -1.0 1725
1727 0 311345.0 114125.0 433080.0 -1.0 1726
1728 0 311308.0 114099.0 433020.0 -1.0 1727
1729 0 311231.0 114105.0 432960.0 -1.0 1728
1730 0 311188.0 114124.0 432900.0 -1.0 1729
1731 0 311180.0 114019.0 432840.0 -1.0 1730
1732 0 311154.0 114048.0 432780.0 -1.0 1731
1733 0 311138.0 114032.0 432720.0 -1.0 1732
1734 0 311138.0 114018.0 432660.0 -1.0 1733
1735 0 311073.0 113962.0 432600.0 -1.0 1734
1736 0 311068.0 113931.0 432540.0 -1.0 1735
1737 0 311050.0 113933.0 432480.0 -1.0 1736
1738 0 311010.0 113921.0 432420.0 -1.0 1737
1739 0 311044.0 113957.0 432360.0 -1.0 1738
1740 0 311004.0 113911.0 432300.0 -1.0 1739
1741 0 310988.0 113933.0 432240.0 -1.0 1740
1742 0 310999.0 113962.0 432180.0 -1.0 1741
1743 0 310897.0 113941.0 432120.0 -1.0 1742
1744 0 310888.0 113971.0 432060.0 -1.0 1743
1745 0 310907.0 113945.0 432000.0 -1.0 1744
1746 0 310891.0 113863.0 431940.0 -1.0 1745
1747 0 310974.0 113867.0 431880.0 -1.0 1746
1748 0 310941.0 113848.0 431820.0 -1.0 1747
1749 0 310957.0 113841.0 431760.0 -1.0 1748
1750 0 310924.0 113893.0 431700.0 -1.0 1749
1751 0 310926.0 113856.0 431640.0 -1.0 1750
1752 0 310945.0 113867.0 431580.0 -1.0 1751
1753 0 310860.0 113859.0 431520.0 -1.0 1752
1754 0 310776.0 113933.0 431460.0 -1.0 1753
1755 0 310801.0 113845.0 431400.0 -1.0 1754
1756 0 310851.0 113899.0 431340.0 -1.0 1755
1757 0 310807.0 113867.0 431280.0 -1.0 1756
1758 0 310736.0 113897.0 431220.0 -1.0 1757
1759 0 310760.0 113883.0 431160.0 -1.0 1758
1760 0 310708.0 113923.0 431100.0 -1.0 1759
1761 0 310692.0 113896.0 431040.0 -1.0 1760
1762 0 310675.0 113952.0 430980.0 -1.0 1761
1763 0 310662.0 113910.0 430920.0 -1.0 1762
1764 0 310688.0 113908.0 430860.0 -1.0 1763
1765 0 310647.0 113821.0 430800.0 -1.0 1764
1766 0 310648.0 113868.0 430740.0 -1.0 1765
1767 0 310585.0 113857.0 430680.0 -1.0 1766
1768 0 310616.0 113821.0 430620.0 -1.0 1767
1769 0 310613.0 113834.0 430560.0 -1.0 1768
1770 0 310600.0 113846.0 430500.0 -1.0 1769
1771 0 310622.0 113835.0 430440.0 -1.0 1770
1772 0 310626.0 113837.0 430380.0 -1.0 1771
1773 0 310609.0 113825.0 430320.0 -1.0 1772
1774 0 310580.0 113798.0 430260.0 -1.0 1773
1775 0 310580.0 113777.0 430200.0 -1.0 1774
1776 0 310520.0 113843.0 430140.0 -1.0 1775
1777 0 310523.0 113821.0 430080.0 -1.0 1776
1778 0 310535.0 113825.0 430020.0 -1.0 1777
1779 0 310516.0 113824.0 429960.0 -1.0 1778
1780 0 310523.0 113814.0 429900.0 -1.0 1779
1781 0 310510.0 113804.0 429840.0 -1.0 1780
1782 0 310585.0 113884.0 429780.0 -1.0 1781
1783 0 310536.0 113843.0 429720.0 -1.0 1782
1784 0 310603.0 113845.0 429660.0 -1.0 1783
1785 0 310562.0 113878.0 429600.0 -1.0 1784
1786 0 310589.0 113876.0 429540.0 -1.0 1785
1787 0 310600.0 113907.0 429480.0 -1.0 1786
1788 0 310621.0 113925.0 429420.0 -1.0 1787
1789 0 310621.0 113959.0 429360.0 -1.0 1788
1790 0 310606.0 113905.0 429300.0 -1.0 1789
1791 0 310639.0 113953.0 429240.0 -1.0 1790
1792 0 310547.0 113948.0 429180.0 -1.0 1791
1793 0 310672.0 113977.0 429120.0 -1.0 1792
1794 0 310655.0 113979.0 429060.0 -1.0 1793
1795 0 310651.0 113960.0 429000.0 -1.0 1794
1796 0 310710.0 114015.0 428940.0 -1.0 1795
1797 0 310683.0 113973.0 428880.0 -1.0 1796
1798 0 310742.0 114009.0 428820.0 -1.0 1797
1799 0 310674.0 114025.0 428760.0 -1.0 1798
1800 0 310646.0 114060.0 428700.0 -1.0 1799
1801 0 310673.0 114003.0 428640.0 -1.0 1800
1802 0 310744.0 114092.0 428580.0 -1.0 1801
1803 0 310707.0 114071.0 428520.0 -1.0 1802
1804 0 310684.0 114100.0 428460.0 -1.0 1803
1805 0 310657.0 114075.0 428400.0 -1.0 1804
1806 0 310714.0 114138.0 428340.0 -1.0 1805
1807 0 310602.0 114112.0 428280.0 -1.0 1806
1808 0 310689.0 114078.0 428220.0 -1.0 1807
1809 0 310721.0 114110.0 428160.0 -1.0 1808
1810 0 310679.0 114149.0 428100.0 -1.0 1809
1811 0 310677.0 114167.0 428040.0 -1.0 1810
1812 0 310599.0 114130.0 427980.0 -1.0 1811
1813 0 310603.0 114168.0 427920.0 -1.0 1812
1814 0 310581.0 114209.0 427860.0 -1.0 1813
1815 0 310558.0 114162.0 427800.0 -1.0 1814
1816 0 310618.0 114102.0 427740.0 -1.0 1815
1817 0 310614.0 114176.0 427680.0 -1.0 1816
1818 0 310537.0 114145.0 427620.0 -1.0 1817
1819 0 310590.0 114156.0 427560.0 -1.0 1818
1820 0 310559.0 114186.0 427500.0 -1.0 1819
1821 0 310526.0 114141.0 427440.0 -1.0 1820
1822 0 310482.0 114159.0 427380.0 -1.0 1821
1823 0 310475.0 114206.0 427320.0 -1.0 1822
1824 0 310447.0 114244.0 427260.0 -1.0 1823
1825 0 310400.0 114268.0 427200.0 -1.0 1824
1826 0 310440.0 114282.0 427140.0 -1.0 1825
1827 0 310399.0 114323.0 427080.0 -1.0 1826
1828 0 310355.0 114321.0 427020.0 -1.0 1827
1829 0 310364.0 114291.0 426960.0 -1.0 1828
1830 0 310299.0 114280.0 426900.0 -1.0 1829
1831 0 310316.0 114330.0 426840.0 -1.0 1830
1832 0 310322.0 114353.0 426780.0 -1.0 1831
1833 0 310328.0 114363.0 426720.0 -1.0 1832
1834 0 310325.0 114412.0 426660.0 -1.0 1833
1835 0 310346.0 114395.0 426600.0 -1.0 1834
1836 0 310309.0 114401.0 426540.0 -1.0 1835
1837 0 310259.0 114437.0 426480.0 -1.0 1836
1838 0 310287.0 114454.0 426420.0 -1.0 1837
1839 0 310277.0 114463.0 426360.0 -1.0 1838
1840 0 310208.0 114432.0 426300.0 -1.0 1839
1841 0 310217.0 114504.0 426240.0 -1.0 1840
1842 0 310206.0 114483.0 426180.0 -1.0 1841
1843 0 310113.0 114476.0 426120.0 -1.0 1842
1844 0 310177.0 114506.0 426060.0 -1.0 1843
1845 0 310132.0 114524.0 426000.0 -1.0 1844
1846 0 310098.0 114541.0 425940.0 -1.0 1845
1847 0 310051.0 114531.0 425880.0 -1.0 1846
1848 0 310044.0 114619.0 425820.0 -1.0 1847
1849 0 310020.0 114623.0 425760.0 -1.0 1848
1850 0 310003.0 114611.0 425700.0 -1.0 1849
1851 0 309977.0 114606.0 425640.0 -1.0 1850
1852 0 309988.0 114589.0 425580.0 -1.0 1851
1853 0 309884.0 114605.0 425520.0 -1.0 1852
1854 0 309849.0 114594.0 425460.0 -1.0 1853
1855 0 309879.0 114604.0 425400.0 -1.0 1854
1856 0 309833.0 114576.0 425340.0 -1.0 1855
1857 0 309816.0 114548.0 425280.0 -1.0 1856
1858 0 309786.0 114554.0 425220.0 -1.0 1857
1859 0 309771.0 114546.0 425160.0 -1.0 1858
1860 0 309766.0 114548.0 425100.0 -1.0 1859
1861 0 309719.0 114543.0 425040.0 -1.0 1860
1862 0 309695.0 114543.0 424980.0 -1.0 1861
1863 0 309603.0 114525.0 424920.0 -1.0 1862
1864 0 309530.0 114456.0 424860.0 -1.0 1863
1865 0 309528.0 114485.0 424800.0 -1.0 1864
1866 0 309537.0 114537.0 424740.0 -1.0 1865
1867 0 309550.0 114529.0 424680.0 -1.0 1866
1868 0 309536.0 114500.0 424620.0 -1.0 1867
1869 0 309500.0 114497.0 424560.0 -1.0 1868
1870 0 309568.0 114459.0 424500.0 -1.0 1869
1871 0 309485.0 114492.0 424440.0 -1.0 1870
1872 0 309419.0 114487.0 424380.0 -1.0 1871
1873 0 309388.0 114507.0 424320.0 -1.0 1872
1874 0 309377.0 114488.0 424260.0 -1.0 1873
1875 0 309383.0 114507.0 424200.0 -1.0 1874
1876 0 309364.0 114513.0 424140.0 -1.0 1875
1877 0 309331.0 114507.0 424080.0 -1.0 1876
1878 0 309312.0 114543.0 424020.0 -1.0 1877
1879 0 309298.0 114525.0 423960.0 -1.0 1878
1880 0 309288.0 114523.0 423900.0 -1.0 1879
1881 0 309268.0 114536.0 423840.0 -1.0 1880
1882 0 309263.0 114531.0 423780.0 -1.0 1881
1883 0 309267.0 114564.0 423720.0 -1.0 1882
1884 0 309179.0 114517.0 423660.0 -1.0 1883
1885 0 309164.0 114530.0 423600.0 -1.0 1884
1886 0 309136.0 114498.0 423540.0 -1.0 1885
1887 0 309119.0 114474.0 423480.0 -1.0 1886
1888 0 309082.0 114504.0 423420.0 -1.0 1887
1889 0 309098.0 114495.0 423360.0 -1.0 1888
1890 0 309062.0 114461.0 423300.0 -1.0 1889
1891 0 308998.0 114445.0 423240.0 -1.0 1890
1892 0 309046.0 114484.0 423180.0 -1.0 1891
1893 0 308959.0 114452.0 423120.0 -1.0 1892
1894 0 309028.0 114514.0 423060.0 -1.0 1893
1895 0 308998.0 114526.0 423000.0 -1.0 1894
1896 0 309079.0 114545.0 422940.0 -1.0 1895
1897 0 309008.0 114492.0 422880.0 -1.0 1896
1898 0 308987.0 114503.0 422820.0 -1.0 1897
1899 0 308994.0 114463.0 422760.0 -1.0 1898
1900 0 308919.0 114472.0 422700.0 -1.0 1899
1901 0 308890.0 114425.0 422640.0 -1.0 1900
1902 0 308880.0 114452.0 422580.0 -1.0 1901
1903 0 308810.0 114440.0 422520.0 -1.0 1902
1904 0 308891.0 114419.0 422460.0 -1.0 1903
1905 0 308850.0 114406.0 422400.0 -1.0 1904
1906 0 308903.0 114429.0 422340.0 -1.0 1905
1907 0 308839.0 114477.0 422280.0 -1.0 1906
1908 0 308792.0 114399.0 422220.0 -1.0 1907
1909 0 308829.0 114424.0 422160.0 -1.0 1908
1910 0 308761.0 114442.0 422100.0 -1.0 1909
1911 0 308813.0 114419.0 422040.0 -1.0 1910
1912 0 308778.0 114407.0 421980.0 -1.0 1911
1913 0 308744.0 114368.0 421920.0 -1.0 1912
1914 0 308782.0 114446.0 421860.0 -1.0 1913
1915 0 308695.0 114485.0 421800.0 -1.0 1914
1916 0 308888.0 114484.0 421740.0 -1.0 1915
1917 0 308827.0 114455.0 421680.0 -1.0 1916
1918 0 308915.0 114528.0 421620.0 -1.0 1917
1919 0 308868.0 114467.0 421560.0 -1.0 1918
1920 0 308855.0 114433.0 421500.0 -1.0 1919
1921 0 308870.0 114449.0 421440.0 -1.0 1920
1922 0 308882.0 114476.0 421380.0 -1.0 1921
1923 0 308850.0 114451.0 421320.0 -1.0 1922
1924 0 308882.0 114455.0 421260.0 -1.0 1923
1925 0 308863.0 114469.0 421200.0 -1.0 1924
1926 0 308777.0 114480.0 421140.0 -1.0 1925
1927 0 308760.0 114475.0 421080.0 -1.0 1926
1928 0 308727.0 114484.0 421020.0 -1.0 1927
1929 0 308719.0 114528.0 420960.0 -1.0 1928
1930 0 308668.0 114533.0 420900.0 -1.0 1929
1931 0 308660.0 114600.0 420840.0 -1.0 1930
1932 0 308629.0 114499.0 420780.0 -1.0 1931
1933 0 308472.0 114449.0 420720.0 -1.0 1932
1934 0 308447.0 114466.0 420660.0 -1.0 1933
1935 0 308444.0 114438.0 420600.0 -1.0 1934
1936 0 308386.0 114415.0 420540.0 -1.0 1935
1937 0 308303.0 114416.0 420480.0 -1.0 1936
1938 0 308262.0 114480.0 420420.0 -1.0 1937
1939 0 308210.0 114471.0 420360.0 -1.0 1938
1940 0 308194.0 114453.0 420300.0 -1.0 1939
1941 0 308122.0 114447.0 420240.0 -1.0 1940
1942 0 308038.0 114392.0 420180.0 -1.0 1941
1943 0 307919.0 114442.0 420120.0 -1.0 1942
1944 0 307892.0 114422.0 420060.0 -1.0 1943
1945 0 307859.0 114410.0 420000.0 -1.0 1944
1946 0 307770.0 114372.0 419940.0 -1.0 1945
1947 0 307722.0 114371.0 419880.0 -1.0 1946
1948 0 307606.0 114292.0 419820.0 -1.0 1947
1949 0 307542.0 114216.0 419760.0 -1.0 1948
1950 0 307479.0 114114.0 419700.0 -1.0 1949
1951 0 307373.0 114116.0 419640.0 -1.0 1950
1952 0 307370.0 114074.0 419580.0 -1.0 1951
1953 0 307325.0 114092.0 419520.0 -1.0 1952
1954 0 307226.0 114016.0 419460.0 -1.0 1953
1955 0 307214.0 114053.0 419400.0 -1.0 1954
1956 0 307070.0 114019.0 419340.0 -1.0 1955
1957 0 306981.0 114006.0 419280.0 -1.0 1956
1958 0 306908.0 113969.0 419220.0 -1.0 1957
1959 0 306849.0 113945.0 419160.0 -1.0 1958
1960 0 306695.0 113854.0 419100.0 -1.0 1959
1961 0 306430.0 113843.0 419040.0 -1.0 1960
1962 0 306256.0 113820.0 418980.0 -1.0 1961
1963 0 306202.0 113801.0 418920.0 -1.0 1962
1964 0 306128.0 113744.0 418860.0 -1.0 1963
1965 0 305843.0 113773.0 418800.0 -1.0 1964
1966 0 305877.0 113570.0 418740.0 -1.0 1965
1967 0 305726.0 113801.0 418500.0 -1.0 1966
1968 0 305725.0 113762.0 418440.0 -1.0 1967
1969 0 305771.0 113837.0 418380.0 -1.0 1968
1970 0 305656.0 113829.0 418320.0 -1.0 1969
1971 0 305572.0 113710.0 418260.0 -1.0 1970
1972 0 305407.0 113750.0 418200.0 -1.0 1971
1973 0 305321.0 113705.0 418140.0 -1.0 1972
1974 0 305235.0 113647.0 418080.0 -1.0 1973
1975 0 305251.0 113680.0 418020.0 -1.0 1974
1976 0 305061.0 113510.0 417960.0 -1.0 1975
1977 0 305035.0 113610.0 417900.0 -1.0 1976
1978 0 304900.0 113409.0 417840.0 -1.0 1977
1979 0 304960.0 113506.0 417780.0 -1.0 1978
1980 0 304824.0 113387.0 417720.0 -1.0 1979
1981 0 304781.0 113401.0 417660.0 -1.0 1980
1982 0 304593.0 113341.0 417600.0 -1.0 1981
1983 0 304487.0 113322.0 417540.0 -1.0 1982
1984 0 304355.0 113293.0 417480.0 -1.0 1983
1985 0 304304.0 113290.0 417420.0 -1.0 1984
1986 0 303962.0 113162.0 417360.0 -1.0 1985
1987 0 303934.0 113182.0 417300.0 -1.0 1986
1988 0 303806.0 113134.0 417240.0 -1.0 1987
1989 0 303789.0 113124.0 417180.0 -1.0 1988
1990 0 303615.0 113057.0 417120.0 -1.0 1989
1991 0 303681.0 113123.0 417060.0 -1.0 1990
1992 0 303682.0 113079.0 416940.0 -1.0 1991
1993 0 303593.0 113027.0 416880.0 -1.0 1992
1994 0 303662.0 113075.0 416820.0 -1.0 1993
1995 0 303491.0 113002.0 416760.0 -1.0 1994
1996 0 303500.0 112977.0 416700.0 -1.0 1995
1997 0 303438.0 112972.0 416640.0 -1.0 1996
1998 0 303379.0 112949.0 416580.0 -1.0 1997
1999 0 303358.0 112931.0 416520.0 -1.0 1998
2000 0 303284.0 112965.0 416460.0 -1.0 1999
2001 0 303271.0 112911.0 416400.0 -1.0 2000
2002 0 303143.0 112914.0 416340.0 -1.0 2001
2003 0 303066.0 112881.0 416280.0 -1.0 2002
2004 0 302918.0 112854.0 416220.0 -1.0 2003
2005 0 302852.0 112824.0 416160.0 -1.0 2004
2006 0 302777.0 112806.0 416100.0 -1.0 2005
2007 0 302761.0 112827.0 416040.0 -1.0 2006
2008 0 302669.0 112781.0 415980.0 -1.0 2007
2009 0 302541.0 112737.0 415920.0 -1.0 2008
2010 0 302579.0 112771.0 415860.0 -1.0 2009
2011 0 302510.0 112717.0 415800.0 -1.0 2010
2012 0 302406.0 112714.0 415740.0 -1.0 2011
2013 0 302327.0 112675.0 415680.0 -1.0 2012
2014 0 302308.0 112652.0 415620.0 -1.0 2013
2015 0 302288.0 112626.0 415560.0 -1.0 2014
2016 0 302187.0 112641.0 415500.0 -1.0 2015
2017 0 302136.0 112629.0 415440.0 -1.0 2016
2018 0 302047.0 112616.0 415380.0 -1.0 2017
2019 0 302038.0 112612.0 415320.0 -1.0 2018
2020 0 302011.0 112600.0 415260.0 -1.0 2019
2021 0 301946.0 112561.0 415200.0 -1.0 2020
2022 0 301869.0 112545.0 415140.0 -1.0 2021
2023 0 301761.0 112463.0 415080.0 -1.0 2022
2024 0 301708.0 112524.0 415020.0 -1.0 2023
2025 0 301718.0 112521.0 414960.0 -1.0 2024
2026 0 301759.0 112585.0 414900.0 -1.0 2025
2027 0 301618.0 112538.0 414840.0 -1.0 2026
2028 0 301613.0 112585.0 414780.0 -1.0 2027
2029 0 301652.0 112573.0 414720.0 -1.0 2028
2030 0 301490.0 112581.0 414660.0 -1.0 2029
2031 0 301456.0 112542.0 414600.0 -1.0 2030
2032 0 301311.0 112505.0 414540.0 -1.0 2031
2033 0 301402.0 112568.0 414480.0 -1.0 2032
2034 0 301334.0 112547.0 414420.0 -1.0 2033
2035 0 301333.0 112569.0 414360.0 -1.0 2034
2036 0 301319.0 112609.0 414300.0 -1.0 2035
2037 0 301196.0 112548.0 414240.0 -1.0 2036
2038 0 301158.0 112562.0 414180.0 -1.0 2037
2039 0 301043.0 112552.0 414120.0 -1.0 2038
2040 0 301007.0 112573.0 414060.0 -1.0 2039
2041 0 301021.0 112588.0 414000.0 -1.0 2040
2042 0 300918.0 112582.0 413940.0 -1.0 2041
2043 0 300854.0 112618.0 413880.0 -1.0 2042
2044 0 300721.0 112637.0 413820.0 -1.0 2043
2045 0 300572.0 112607.0 413760.0 -1.0 2044
2046 0 300588.0 112654.0 413700.0 -1.0 2045
2047 0 300573.0 112632.0 413640.0 -1.0 2046
2048 0 300489.0 112665.0 413580.0 -1.0 2047
2049 0 300457.0 112656.0 413520.0 -1.0 2048
2050 0 300401.0 112636.0 413460.0 -1.0 2049
2051 0 300327.0 112711.0 413400.0 -1.0 2050
2052 0 300272.0 112756.0 413340.0 -1.0 2051
2053 0 300240.0 112758.0 413280.0 -1.0 2052
2054 0 300167.0 112794.0 413220.0 -1.0 2053
2055 0 300107.0 112837.0 413160.0 -1.0 2054
2056 0 300033.0 112827.0 413100.0 -1.0 2055
2057 0 299891.0 112851.0 413040.0 -1.0 2056
2058 0 299767.0 112828.0 412980.0 -1.0 2057
2059 0 299750.0 112805.0 412920.0 -1.0 2058
2060 0 299734.0 112811.0 412860.0 -1.0 2059
2061 0 299654.0 112838.0 412800.0 -1.0 2060
2062 0 299547.0 112817.0 412740.0 -1.0 2061
2063 0 299515.0 112857.0 412680.0 -1.0 2062
2064 0 299417.0 112947.0 412620.0 -1.0 2063
2065 0 299439.0 112957.0 412560.0 -1.0 2064
2066 0 299264.0 113005.0 412500.0 -1.0 2065
2067 0 299241.0 113002.0 412440.0 -1.0 2066
2068 0 299046.0 113007.0 412380.0 -1.0 2067
2069 0 298991.0 112951.0 412320.0 -1.0 2068
2070 0 298944.0 113004.0 412260.0 -1.0 2069
2071 0 298788.0 112913.0 412200.0 -1.0 2070
2072 0 298685.0 112908.0 412140.0 -1.0 2071
2073 0 298626.0 112987.0 412080.0 -1.0 2072
2074 0 298526.0 112907.0 412020.0 -1.0 2073
2075 0 298504.0 113007.0 411960.0 -1.0 2074
2076 0 298346.0 112937.0 411900.0 -1.0 2075
2077 0 298319.0 113043.0 411840.0 -1.0 2076
2078 0 298179.0 112913.0 411780.0 -1.0 2077
2079 0 298155.0 113049.0 411720.0 -1.0 2078
2080 0 298005.0 112969.0 411660.0 -1.0 2079
2081 0 297903.0 113020.0 411600.0 -1.0 2080
2082 0 297825.0 113058.0 411540.0 -1.0 2081
2083 0 297751.0 113043.0 411480.0 -1.0 2082
2084 0 297732.0 113056.0 411420.0 -1.0 2083
2085 0 297690.0 113046.0 411360.0 -1.0 2084
2086 0 297609.0 112986.0 411300.0 -1.0 2085
2087 0 297628.0 113032.0 411240.0 -1.0 2086
2088 0 297597.0 113023.0 411180.0 -1.0 2087
2089 0 297450.0 112982.0 411120.0 -1.0 2088
2090 0 297412.0 112940.0 411000.0 -1.0 2089
2091 0 297338.0 112994.0 410940.0 -1.0 2090
2092 0 297237.0 112924.0 410880.0 -1.0 2091
2093 0 297169.0 112923.0 410820.0 -1.0 2092
2094 0 297125.0 112902.0 410760.0 -1.0 2093
2095 0 297050.0 112920.0 410700.0 -1.0 2094
2096 0 296916.0 112945.0 410640.0 -1.0 2095
2097 0 296869.0 112982.0 410580.0 -1.0 2096
2098 0 296840.0 112970.0 410520.0 -1.0 2097
2099 0 296739.0 112944.0 410460.0 -1.0 2098
2100 0 296648.0 112946.0 410400.0 -1.0 2099
2101 0 296603.0 113002.0 410340.0 -1.0 2100
2102 0 296515.0 112992.0 410280.0 -1.0 2101
2103 0 296421.0 113000.0 410220.0 -1.0 2102
2104 0 296337.0 112987.0 410160.0 -1.0 2103
2105 0 296221.0 113022.0 410100.0 -1.0 2104
2106 0 296084.0 112966.0 410040.0 -1.0 2105
2107 0 296148.0 113028.0 409980.0 -1.0 2106
2108 0 295966.0 112992.0 409920.0 -1.0 2107
2109 0 296021.0 113061.0 409860.0 -1.0 2108
2110 0 295782.0 113014.0 409800.0 -1.0 2109
2111 0 295711.0 113048.0 409740.0 -1.0 2110
2112 0 295610.0 113091.0 409680.0 -1.0 2111
2113 0 295566.0 113054.0 409620.0 -1.0 2112
2114 0 295555.0 113143.0 409560.0 -1.0 2113
2115 0 295471.0 113047.0 409500.0 -1.0 2114
2116 0 295552.0 113160.0 409440.0 -1.0 2115
2117 0 295462.0 113013.0 409380.0 -1.0 2116
2118 0 295376.0 113129.0 409320.0 -1.0 2117
2119 0 295279.0 113167.0 409260.0 -1.0 2118
2120 0 295234.0 113140.0 409200.0 -1.0 2119
2121 0 295249.0 113185.0 409140.0 -1.0 2120
2122 0 295145.0 113185.0 409080.0 -1.0 2121
2123 0 295152.0 113230.0 409020.0 -1.0 2122
2124 0 295050.0 113149.0 408960.0 -1.0 2123
2125 0 295057.0 113275.0 408900.0 -1.0 2124
2126 0 294875.0 113144.0 408840.0 -1.0 2125
2127 0 294893.0 113237.0 408780.0 -1.0 2126
2128 0 294935.0 113249.0 408720.0 -1.0 2127
2129 0 294859.0 113301.0 408660.0 -1.0 2128
2130 0 294767.0 113363.0 408600.0 -1.0 2129
2131 0 294752.0 113340.0 408540.0 -1.0 2130
2132 0 294668.0 113352.0 408480.0 -1.0 2131
2133 0 294666.0 113389.0 408420.0 -1.0 2132
2134 0 294621.0 113387.0 408360.0 -1.0 2133
2135 0 294570.0 113431.0 408300.0 -1.0 2134
2136 0 294519.0 113410.0 408240.0 -1.0 2135
2137 0 294468.0 113438.0 408180.0 -1.0 2136
2138 0 294391.0 113459.0 408120.0 -1.0 2137
2139 0 294341.0 113487.0 408060.0 -1.0 2138
2140 0 294252.0 113526.0 408000.0 -1.0 2139
2141 0 294164.0 113487.0 407940.0 -1.0 2140
2142 0 294155.0 113501.0 407880.0 -1.0 2141
2143 0 293999.0 113454.0 407820.0 -1.0 2142
2144 0 293942.0 113455.0 407760.0 -1.0 2143
2145 0 293793.0 113445.0 407700.0 -1.0 2144
2146 0 293782.0 113463.0 407640.0 -1.0 2145
2147 0 293497.0 113204.0 407580.0 -1.0 2146
2148 0 293630.0 113341.0 407520.0 -1.0 2147
2149 0 293514.0 113350.0 407460.0 -1.0 2148
2150 0 293455.0 113347.0 407400.0 -1.0 2149
2151 0 293403.0 113356.0 407340.0 -1.0 2150
2152 0 293283.0 113357.0 407280.0 -1.0 2151
2153 0 293273.0 113356.0 407220.0 -1.0 2152
2154 0 293197.0 113337.0 407160.0 -1.0 2153
2155 0 293132.0 113301.0 407100.0 -1.0 2154
2156 0 293080.0 113343.0 407040.0 -1.0 2155
2157 0 293135.0 113349.0 406980.0 -1.0 2156
2158 0 293070.0 113323.0 406920.0 -1.0 2157
2159 0 292980.0 113265.0 406860.0 -1.0 2158
2160 0 292994.0 113278.0 406800.0 -1.0 2159
2161 0 292947.0 113237.0 406740.0 -1.0 2160
2162 0 292905.0 113272.0 406680.0 -1.0 2161
2163 0 292862.0 113224.0 406620.0 -1.0 2162
2164 0 292858.0 113264.0 406560.0 -1.0 2163
2165 0 292743.0 113207.0 406500.0 -1.0 2164
2166 0 292613.0 113139.0 406440.0 -1.0 2165
2167 0 292690.0 113181.0 406380.0 -1.0 2166
2168 0 292620.0 113152.0 406320.0 -1.0 2167
2169 0 292573.0 113120.0 406260.0 -1.0 2168
2170 0 292541.0 113160.0 406200.0 -1.0 2169
2171 0 292497.0 113167.0 406140.0 -1.0 2170
2172 0 292452.0 113180.0 406080.0 -1.0 2171
2173 0 292377.0 113177.0 406020.0 -1.0 2172
2174 0 292318.0 113154.0 405960.0 -1.0 2173
2175 0 292309.0 113190.0 405900.0 -1.0 2174
2176 0 292278.0 113180.0 405840.0 -1.0 2175
2177 0 292261.0 113187.0 405780.0 -1.0 2176
2178 0 292154.0 113158.0 405720.0 -1.0 2177
2179 0 292090.0 113132.0 405660.0 -1.0 2178
2180 0 292000.0 113102.0 405600.0 -1.0 2179
2181 0 291997.0 113077.0 405540.0 -1.0 2180
2182 0 291982.0 113112.0 405480.0 -1.0 2181
2183 0 291850.0 113110.0 405420.0 -1.0 2182
2184 0 291815.0 113088.0 405360.0 -1.0 2183
2185 0 291683.0 113038.0 405300.0 -1.0 2184
2186 0 291624.0 113046.0 405240.0 -1.0 2185
2187 0 291615.0 113098.0 405180.0 -1.0 2186
2188 0 291531.0 113032.0 405120.0 -1.0 2187
2189 0 291531.0 112996.0 405060.0 -1.0 2188
2190 0 291543.0 113025.0 405000.0 -1.0 2189
2191 0 291478.0 113006.0 404940.0 -1.0 2190
2192 0 291344.0 112993.0 404880.0 -1.0 2191
2193 0 291291.0 112961.0 404820.0 -1.0 2192
2194 0 291282.0 112984.0 404760.0 -1.0 2193
2195 0 291273.0 112970.0 404700.0 -1.0 2194
2196 0 291210.0 112908.0 404640.0 -1.0 2195
2197 0 291173.0 112904.0 404580.0 -1.0 2196
2198 0 291091.0 112873.0 404520.0 -1.0 2197
2199 0 291032.0 112841.0 404460.0 -1.0 2198
2200 0 291014.0 112845.0 404400.0 -1.0 2199
2201 0 290928.0 112765.0 404340.0 -1.0 2200
2202 0 290897.0 112763.0 404280.0 -1.0 2201
2203 0 290935.0 112795.0 404220.0 -1.0 2202
2204 0 290853.0 112770.0 404160.0 -1.0 2203
2205 0 290785.0 112736.0 404100.0 -1.0 2204
2206 0 290800.0 112817.0 404040.0 -1.0 2205
2207 0 290775.0 112761.0 403980.0 -1.0 2206
2208 0 290701.0 112750.0 403920.0 -1.0 2207
2209 0 290670.0 112752.0 403860.0 -1.0 2208
2210 0 290634.0 112709.0 403800.0 -1.0 2209
2211 0 290628.0 112704.0 403740.0 -1.0 2210
2212 0 290571.0 112706.0 403680.0 -1.0 2211
2213 0 290537.0 112733.0 403620.0 -1.0 2212
2214 0 290536.0 112776.0 403560.0 -1.0 2213
2215 0 290486.0 112726.0 403500.0 -1.0 2214
2216 0 290435.0 112740.0 403440.0 -1.0 2215
2217 0 290363.0 112656.0 403380.0 -1.0 2216
2218 0 290316.0 112676.0 403320.0 -1.0 2217
2219 0 290290.0 112658.0 403260.0 -1.0 2218
2220 0 290290.0 112587.0 403200.0 -1.0 2219
2221 0 290280.0 112625.0 403140.0 -1.0 2220
2222 0 290220.0 112598.0 403080.0 -1.0 2221
2223 0 290195.0 112592.0 403020.0 -1.0 2222
2224 0 290200.0 112600.0 402960.0 -1.0 2223
2225 0 290106.0 112550.0 402900.0 -1.0 2224
2226 0 290072.0 112561.0 402840.0 -1.0 2225
2227 0 290044.0 112551.0 402780.0 -1.0 2226
2228 0 289988.0 112542.0 402720.0 -1.0 2227
2229 0 290023.0 112578.0 402660.0 -1.0 2228
2230 0 289916.0 112552.0 402600.0 -1.0 2229
2231 0 289860.0 112535.0 402540.0 -1.0 2230
2232 0 289896.0 112602.0 402480.0 -1.0 2231
2233 0 289815.0 112568.0 402420.0 -1.0 2232
2234 0 289689.0 112563.0 402300.0 -1.0 2233
2235 0 289621.0 112490.0 402240.0 -1.0 2234
2236 0 289666.0 112469.0 402180.0 -1.0 2235
2237 0 289621.0 112457.0 402120.0 -1.0 2236
2238 0 289510.0 112434.0 402060.0 -1.0 2237
2239 0 289496.0 112488.0 402000.0 -1.0 2238
2240 0 289435.0 112505.0 401940.0 -1.0 2239
2241 0 289433.0 112590.0 401880.0 -1.0 2240
2242 0 289426.0 112551.0 401820.0 -1.0 2241
2243 0 289375.0 112554.0 401760.0 -1.0 2242
2244 0 289271.0 112529.0 401700.0 -1.0 2243
2245 0 289332.0 112563.0 401640.0 -1.0 2244
2246 0 289242.0 112572.0 401580.0 -1.0 2245
2247 0 289262.0 112598.0 401520.0 -1.0 2246
2248 0 289193.0 112667.0 401460.0 -1.0 2247
2249 0 289149.0 112632.0 401400.0 -1.0 2248
2250 0 289100.0 112654.0 401340.0 -1.0 2249
2251 0 289078.0 112612.0 401280.0 -1.0 2250
2252 0 289072.0 112680.0 401220.0 -1.0 2251
2253 0 289009.0 112640.0 401160.0 -1.0 2252
2254 0 288995.0 112669.0 401100.0 -1.0 2253
2255 0 289022.0 112659.0 401040.0 -1.0 2254
2256 0 288856.0 112667.0 400980.0 -1.0 2255
2257 0 288825.0 112589.0 400920.0 -1.0 2256
2258 0 288821.0 112614.0 400860.0 -1.0 2257
2259 0 288789.0 112620.0 400800.0 -1.0 2258
2260 0 288789.0 112653.0 400740.0 -1.0 2259
2261 0 288670.0 112655.0 400680.0 -1.0 2260
2262 0 288527.0 112557.0 400620.0 -1.0 2261
2263 0 288488.0 112586.0 400560.0 -1.0 2262
2264 0 288416.0 112442.0 400500.0 -1.0 2263
2265 0 288476.0 112589.0 400440.0 -1.0 2264
2266 0 288425.0 112574.0 400380.0 -1.0 2265
2267 0 288400.0 112579.0 400320.0 -1.0 2266
2268 0 288354.0 112487.0 400260.0 -1.0 2267
2269 0 288306.0 112485.0 400200.0 -1.0 2268
2270 0 288313.0 112542.0 400140.0 -1.0 2269
2271 0 288279.0 112509.0 400080.0 -1.0 2270
2272 0 288201.0 112558.0 400020.0 -1.0 2271
2273 0 288184.0 112546.0 399960.0 -1.0 2272
2274 0 288125.0 112515.0 399900.0 -1.0 2273
2275 0 287992.0 112547.0 399840.0 -1.0 2274
2276 0 288045.0 112497.0 399780.0 -1.0 2275
2277 0 287889.0 112474.0 399720.0 -1.0 2276
2278 0 287839.0 112521.0 399660.0 -1.0 2277
2279 0 287751.0 112449.0 399600.0 -1.0 2278
2280 0 287712.0 112469.0 399540.0 -1.0 2279
2281 0 287563.0 112455.0 399480.0 -1.0 2280
2282 0 287642.0 112506.0 399420.0 -1.0 2281
2283 0 287534.0 112485.0 399360.0 -1.0 2282
2284 0 287548.0 112538.0 399300.0 -1.0 2283
2285 0 287401.0 112422.0 399240.0 -1.0 2284
2286 0 287389.0 112437.0 399180.0 -1.0 2285
2287 0 287379.0 112407.0 399120.0 -1.0 2286
2288 0 287247.0 112303.0 399060.0 -1.0 2287
2289 0 287298.0 112414.0 399000.0 -1.0 2288
2290 0 287280.0 112401.0 398940.0 -1.0 2289
2291 0 287230.0 112388.0 398880.0 -1.0 2290
2292 0 287097.0 112349.0 398820.0 -1.0 2291
2293 0 286992.0 112317.0 398760.0 -1.0 2292
2294 0 286937.0 112287.0 398700.0 -1.0 2293
2295 0 286876.0 112279.0 398640.0 -1.0 2294
2296 0 286780.0 112216.0 398580.0 -1.0 2295
2297 0 286892.0 112301.0 398520.0 -1.0 2296
2298 0 286802.0 112294.0 398460.0 -1.0 2297
2299 0 286711.0 112279.0 398400.0 -1.0 2298
2300 0 286756.0 112275.0 398340.0 -1.0 2299
2301 0 286670.0 112247.0 398280.0 -1.0 2300
2302 0 286549.0 112223.0 398220.0 -1.0 2301
2303 0 286508.0 112164.0 398160.0 -1.0 2302
2304 0 286404.0 112062.0 398100.0 -1.0 2303
2305 0 286365.0 112059.0 398040.0 -1.0 2304
2306 0 286279.0 112095.0 397980.0 -1.0 2305
2307 0 286294.0 112055.0 397920.0 -1.0 2306
2308 0 286202.0 112036.0 397860.0 -1.0 2307
2309 0 286154.0 111983.0 397800.0 -1.0 2308
2310 0 286159.0 112064.0 397740.0 -1.0 2309
2311 0 286029.0 112019.0 397680.0 -1.0 2310
2312 0 286003.0 112036.0 397620.0 -1.0 2311
2313 0 285975.0 112047.0 397560.0 -1.0 2312
2314 0 285900.0 112035.0 397500.0 -1.0 2313
2315 0 285885.0 112132.0 397440.0 -1.0 2314
2316 0 285901.0 112109.0 397380.0 -1.0 2315
2317 0 285909.0 112119.0 397320.0 -1.0 2316
2318 0 285766.0 112090.0 397260.0 -1.0 2317
2319 0 285837.0 112150.0 397200.0 -1.0 2318
2320 0 285735.0 112061.0 397140.0 -1.0 2319
2321 0 285648.0 112110.0 397080.0 -1.0 2320
2322 0 285655.0 112147.0 397020.0 -1.0 2321
2323 0 285542.0 112037.0 396960.0 -1.0 2322
2324 0 285636.0 112123.0 396900.0 -1.0 2323
2325 0 285474.0 112150.0 396840.0 -1.0 2324
2326 0 285415.0 112065.0 396720.0 -1.0 2325
2327 0 285322.0 112032.0 396660.0 -1.0 2326
2328 0 285223.0 112054.0 396600.0 -1.0 2327
2329 0 285156.0 111986.0 396540.0 -1.0 2328
2330 0 285206.0 112070.0 396480.0 -1.0 2329
2331 0 285200.0 112041.0 396420.0 -1.0 2330
2332 0 285246.0 112085.0 396360.0 -1.0 2331
2333 0 285127.0 111986.0 396300.0 -1.0 2332
2334 0 285092.0 112067.0 396240.0 -1.0 2333
2335 0 284999.0 112002.0 396180.0 -1.0 2334
2336 0 285034.0 112014.0 396120.0 -1.0 2335
2337 0 284968.0 112082.0 396060.0 -1.0 2336
2338 0 284888.0 112041.0 396000.0 -1.0 2337
2339 0 284893.0 112061.0 395940.0 -1.0 2338
2340 0 284888.0 112071.0 395880.0 -1.0 2339
2341 0 284790.0 112038.0 395820.0 -1.0 2340
2342 0 284746.0 112000.0 395760.0 -1.0 2341
2343 0 284659.0 112096.0 395700.0 -1.0 2342
2344 0 284617.0 112119.0 395640.0 -1.0 2343
2345 0 284629.0 112096.0 395580.0 -1.0 2344
2346 0 284462.0 112030.0 395520.0 -1.0 2345
2347 0 284497.0 112030.0 395460.0 -1.0 2346
2348 0 284561.0 112115.0 395400.0 -1.0 2347
2349 0 284508.0 112022.0 395340.0 -1.0 2348
2350 0 284328.0 111944.0 395220.0 -1.0 2349
2351 0 284317.0 111974.0 395160.0 -1.0 2350
2352 0 284213.0 112013.0 395100.0 -1.0 2351
2353 0 284253.0 112105.0 395040.0 -1.0 2352
2354 0 284241.0 112097.0 394980.0 -1.0 2353
2355 0 284222.0 112161.0 394920.0 -1.0 2354
2356 0 284095.0 112148.0 394860.0 -1.0 2355
2357 0 283979.0 112247.0 394800.0 -1.0 2356
2358 0 283849.0 112017.0 394740.0 -1.0 2357
2359 0 283991.0 112338.0 394680.0 -1.0 2358
2360 0 283934.0 112109.0 394620.0 -1.0 2359
2361 0 283826.0 112178.0 394560.0 -1.0 2360
2362 0 283787.0 112183.0 394500.0 -1.0 2361
2363 0 283795.0 112264.0 394440.0 -1.0 2362
2364 0 283720.0 112272.0 394380.0 -1.0 2363
2365 0 283707.0 112194.0 394320.0 -1.0 2364
2366 0 283597.0 112194.0 394260.0 -1.0 2365
2367 0 283586.0 112115.0 394200.0 -1.0 2366
2368 0 283703.0 112138.0 394140.0 -1.0 2367
2369 0 283489.0 111981.0 394080.0 -1.0 2368
2370 0 283356.0 111941.0 394020.0 -1.0 2369
2371 0 283325.0 111929.0 393960.0 -1.0 2370
2372 0 283215.0 111934.0 393900.0 -1.0 2371
2373 0 282962.0 111843.0 393840.0 -1.0 2372
2374 0 283330.0 111965.0 393780.0 -1.0 2373
2375 0 283269.0 112108.0 393660.0 -1.0 2374
2376 0 283195.0 112030.0 393600.0 -1.0 2375
2377 0 283129.0 112073.0 393540.0 -1.0 2376
2378 0 283096.0 112151.0 393480.0 -1.0 2377
2379 0 283052.0 112120.0 393420.0 -1.0 2378
2380 0 282970.0 112136.0 393360.0 -1.0 2379
2381 0 282907.0 112168.0 393300.0 -1.0 2380
2382 0 282734.0 112228.0 393240.0 -1.0 2381
2383 0 282780.0 112217.0 393180.0 -1.0 2382
2384 0 282732.0 112269.0 393120.0 -1.0 2383
2385 0 282723.0 112329.0 393060.0 -1.0 2384
2386 0 282722.0 112334.0 393000.0 -1.0 2385
2387 0 282776.0 112349.0 392940.0 -1.0 2386
2388 0 282785.0 112406.0 392880.0 -1.0 2387
2389 0 282702.0 112403.0 392820.0 -1.0 2388
2390 0 282747.0 112502.0 392760.0 -1.0 2389
2391 0 282658.0 112425.0 392700.0 -1.0 2390
2392 0 282543.0 112390.0 392640.0 -1.0 2391
2393 0 282477.0 112497.0 392580.0 -1.0 2392
2394 0 282455.0 112567.0 392520.0 -1.0 2393
2395 0 282428.0 112686.0 392460.0 -1.0 2394
2396 0 282402.0 112656.0 392400.0 -1.0 2395
2397 0 282316.0 112665.0 392340.0 -1.0 2396
2398 0 282253.0 112678.0 392280.0 -1.0 2397
2399 0 282286.0 112665.0 392220.0 -1.0 2398
2400 0 282221.0 112693.0 392160.0 -1.0 2399
2401 0 282200.0 112739.0 392100.0 -1.0 2400
2402 0 282229.0 112751.0 392040.0 -1.0 2401
2403 0 282072.0 112799.0 391980.0 -1.0 2402
2404 0 282019.0 112775.0 391920.0 -1.0 2403
2405 0 282001.0 112714.0 391860.0 -1.0 2404
2406 0 281977.0 112801.0 391800.0 -1.0 2405
2407 0 282002.0 112792.0 391740.0 -1.0 2406
2408 0 281990.0 112791.0 391680.0 -1.0 2407
2409 0 281814.0 112857.0 391620.0 -1.0 2408
2410 0 281783.0 112908.0 391560.0 -1.0 2409
2411 0 281640.0 112807.0 391500.0 -1.0 2410
2412 0 281718.0 112924.0 391440.0 -1.0 2411
2413 0 281628.0 112831.0 391380.0 -1.0 2412
2414 0 281708.0 112922.0 391320.0 -1.0 2413
2415 0 281588.0 112922.0 391260.0 -1.0 2414
2416 0 281554.0 112936.0 391200.0 -1.0 2415
2417 0 281501.0 112975.0 391140.0 -1.0 2416
2418 0 281528.0 113009.0 391080.0 -1.0 2417
2419 0 281501.0 112959.0 391020.0 -1.0 2418
2420 0 281373.0 113046.0 390960.0 -1.0 2419
2421 0 281370.0 113058.0 390900.0 -1.0 2420
2422 0 281305.0 113065.0 390840.0 -1.0 2421
2423 0 281363.0 113186.0 390780.0 -1.0 2422
2424 0 281288.0 113054.0 390720.0 -1.0 2423
2425 0 281265.0 113151.0 390660.0 -1.0 2424
2426 0 281178.0 113108.0 390600.0 -1.0 2425
2427 0 281212.0 113207.0 390540.0 -1.0 2426
2428 0 281232.0 113198.0 390480.0 -1.0 2427
2429 0 281204.0 113152.0 390420.0 -1.0 2428
2430 0 281205.0 113211.0 390360.0 -1.0 2429
2431 0 281247.0 113159.0 390300.0 -1.0 2430
2432 0 281183.0 113074.0 390240.0 -1.0 2431
2433 0 281086.0 113017.0 390180.0 -1.0 2432
2434 0 281130.0 113094.0 390120.0 -1.0 2433
2435 0 281122.0 113072.0 390060.0 -1.0 2434
2436 0 281108.0 113129.0 390000.0 -1.0 2435
2437 0 281109.0 113057.0 389940.0 -1.0 2436
2438 0 281054.0 113060.0 389880.0 -1.0 2437
2439 0 281017.0 113075.0 389820.0 -1.0 2438
2440 0 280945.0 113072.0 389760.0 -1.0 2439
2441 0 280996.0 113093.0 389700.0 -1.0 2440
2442 0 280874.0 112974.0 389640.0 -1.0 2441
2443 0 280917.0 113025.0 389580.0 -1.0 2442
2444 0 280886.0 113059.0 389520.0 -1.0 2443
2445 0 280816.0 113026.0 389460.0 -1.0 2444
2446 0 280889.0 113128.0 389400.0 -1.0 2445
2447 0 280857.0 113132.0 389340.0 -1.0 2446
2448 0 280835.0 113200.0 389280.0 -1.0 2447
2449 0 280929.0 113187.0 389220.0 -1.0 2448
2450 0 280854.0 113204.0 389160.0 -1.0 2449
2451 0 280810.0 113181.0 389100.0 -1.0 2450
2452 0 280793.0 113189.0 389040.0 -1.0 2451
2453 0 280719.0 113202.0 388980.0 -1.0 2452
2454 0 280792.0 113240.0 388920.0 -1.0 2453
2455 0 280764.0 113156.0 388860.0 -1.0 2454
2456 0 280814.0 113195.0 388800.0 -1.0 2455
2457 0 280744.0 113250.0 388740.0 -1.0 2456
2458 0 280742.0 113193.0 388680.0 -1.0 2457
2459 0 280746.0 113179.0 388620.0 -1.0 2458
2460 0 280766.0 113231.0 388560.0 -1.0 2459
2461 0 280776.0 113229.0 388500.0 -1.0 2460
2462 0 280691.0 113134.0 388440.0 -1.0 2461
2463 0 280722.0 113277.0 388380.0 -1.0 2462
2464 0 280701.0 113261.0 388320.0 -1.0 2463
2465 0 280695.0 113300.0 388260.0 -1.0 2464
2466 0 280647.0 113225.0 388200.0 -1.0 2465
2467 0 280587.0 113201.0 388140.0 -1.0 2466
2468 0 280602.0 113250.0 388080.0 -1.0 2467
2469 0 280622.0 113257.0 388020.0 -1.0 2468
2470 0 280573.0 113275.0 387960.0 -1.0 2469
2471 0 280445.0 113129.0 387900.0 -1.0 2470
2472 0 280499.0 113355.0 387840.0 -1.0 2471
2473 0 280471.0 113315.0 387780.0 -1.0 2472
2474 0 280401.0 113376.0 387720.0 -1.0 2473
2475 0 280400.0 113336.0 387660.0 -1.0 2474
2476 0 280429.0 113405.0 387600.0 -1.0 2475
2477 0 280438.0 113559.0 387540.0 -1.0 2476
2478 0 280472.0 113499.0 387480.0 -1.0 2477
2479 0 280451.0 113485.0 387420.0 -1.0 2478
2480 0 280294.0 113402.0 387360.0 -1.0 2479
2481 0 280331.0 113427.0 387300.0 -1.0 2480
2482 0 280088.0 113471.0 387240.0 -1.0 2481
2483 0 280146.0 113372.0 387180.0 -1.0 2482
2484 0 280112.0 113294.0 387120.0 -1.0 2483
2485 0 280173.0 113266.0 387060.0 -1.0 2484
2486 0 280137.0 113310.0 386940.0 -1.0 2485
2487 0 280111.0 113155.0 386820.0 -1.0 2486
2488 0 280190.0 113214.0 386760.0 -1.0 2487
2489 0 280243.0 113240.0 386700.0 -1.0 2488
2490 0 280200.0 113143.0 386640.0 -1.0 2489
2491 0 280175.0 113146.0 386580.0 -1.0 2490
2492 0 280178.0 113150.0 386520.0 -1.0 2491
2493 0 280103.0 113123.0 386460.0 -1.0 2492
2494 0 280094.0 113147.0 386400.0 -1.0 2493
2495 0 280040.0 112914.0 386340.0 -1.0 2494
2496 0 279975.0 113031.0 386280.0 -1.0 2495
2497 0 280084.0 113218.0 386220.0 -1.0 2496
2498 0 280008.0 113141.0 386160.0 -1.0 2497
2499 0 280061.0 113172.0 386100.0 -1.0 2498
2500 0 279992.0 113190.0 386040.0 -1.0 2499
2501 0 280111.0 113235.0 385980.0 -1.0 2500
2502 0 280069.0 113225.0 385920.0 -1.0 2501
2503 0 280136.0 113288.0 385860.0 -1.0 2502
2504 0 279962.0 113132.0 385800.0 -1.0 2503
2505 0 279983.0 113181.0 385740.0 -1.0 2504
2506 0 280040.0 113187.0 385680.0 -1.0 2505
2507 0 280044.0 113211.0 385620.0 -1.0 2506
2508 0 279985.0 113171.0 385560.0 -1.0 2507
2509 0 280007.0 113154.0 385500.0 -1.0 2508
2510 0 279981.0 113103.0 385440.0 -1.0 2509
2511 0 279925.0 113104.0 385380.0 -1.0 2510
2512 0 279929.0 113090.0 385320.0 -1.0 2511
2513 0 279921.0 113116.0 385260.0 -1.0 2512
2514 0 279933.0 113129.0 385200.0 -1.0 2513
2515 0 279910.0 113096.0 385140.0 -1.0 2514
2516 0 279853.0 113172.0 385080.0 -1.0 2515
2517 0 279826.0 113106.0 385020.0 -1.0 2516
2518 0 279798.0 113015.0 384960.0 -1.0 2517
2519 0 279748.0 113021.0 384900.0 -1.0 2518
2520 0 279853.0 113120.0 384840.0 -1.0 2519
2521 0 279865.0 113037.0 384780.0 -1.0 2520
2522 0 279875.0 113107.0 384720.0 -1.0 2521
2523 0 279892.0 113109.0 384660.0 -1.0 2522
2524 0 279852.0 113079.0 384600.0 -1.0 2523
2525 0 279827.0 113123.0 384540.0 -1.0 2524
2526 0 279842.0 113123.0 384480.0 -1.0 2525
2527 0 279848.0 113175.0 384420.0 -1.0 2526
2528 0 279824.0 113085.0 384360.0 -1.0 2527
2529 0 279792.0 113099.0 384300.0 -1.0 2528
2530 0 279733.0 113045.0 384240.0 -1.0 2529
2531 0 279664.0 113096.0 384180.0 -1.0 2530
2532 0 279648.0 113043.0 384120.0 -1.0 2531
2533 0 279656.0 113043.0 384060.0 -1.0 2532
2534 0 279595.0 113086.0 384000.0 -1.0 2533
2535 0 279535.0 113077.0 383940.0 -1.0 2534
2536 0 279596.0 113103.0 383880.0 -1.0 2535
2537 0 279768.0 113208.0 383820.0 -1.0 2536
2538 0 279641.0 113141.0 383760.0 -1.0 2537
2539 0 279655.0 113130.0 383700.0 -1.0 2538
2540 0 279628.0 113083.0 383640.0 -1.0 2539
2541 0 279614.0 113134.0 383580.0 -1.0 2540
2542 0 279539.0 113095.0 383520.0 -1.0 2541
2543 0 279612.0 113199.0 383460.0 -1.0 2542
2544 0 279539.0 113132.0 383400.0 -1.0 2543
2545 0 279451.0 113088.0 383340.0 -1.0 2544
2546 0 279558.0 113114.0 383280.0 -1.0 2545
2547 0 279596.0 113092.0 383220.0 -1.0 2546
2548 0 279563.0 113137.0 383160.0 -1.0 2547
2549 0 279450.0 113059.0 383100.0 -1.0 2548
2550 0 279389.0 112983.0 383040.0 -1.0 2549
2551 0 279467.0 113050.0 382980.0 -1.0 2550
2552 0 279415.0 113022.0 382920.0 -1.0 2551
2553 0 279493.0 113110.0 382860.0 -1.0 2552
2554 0 279406.0 113064.0 382740.0 -1.0 2553
2555 0 279372.0 112938.0 382620.0 -1.0 2554
2556 0 279357.0 112908.0 382560.0 -1.0 2555
2557 0 279349.0 112960.0 382500.0 -1.0 2556
2558 0 279362.0 112878.0 382440.0 -1.0 2557
2559 0 279396.0 112841.0 382380.0 -1.0 2558
2560 0 279260.0 112740.0 382320.0 -1.0 2559
2561 0 279363.0 112732.0 382260.0 -1.0 2560
2562 0 279298.0 112727.0 382200.0 -1.0 2561
2563 0 279216.0 112711.0 382140.0 -1.0 2562
2564 0 279302.0 112649.0 382080.0 -1.0 2563
2565 0 279350.0 112746.0 382020.0 -1.0 2564
2566 0 279273.0 112754.0 381960.0 -1.0 2565
2567 0 279214.0 112598.0 381900.0 -1.0 2566
2568 0 279272.0 112541.0 381840.0 -1.0 2567
2569 0 279243.0 112587.0 381780.0 -1.0 2568
2570 0 279257.0 112593.0 381720.0 -1.0 2569
2571 0 279203.0 112526.0 381660.0 -1.0 2570
2572 0 279274.0 112605.0 381600.0 -1.0 2571
2573 0 279146.0 112617.0 381540.0 -1.0 2572
2574 0 279145.0 112495.0 381480.0 -1.0 2573
2575 0 279141.0 112452.0 381420.0 -1.0 2574
2576 0 279218.0 112513.0 381360.0 -1.0 2575
2577 0 279133.0 112432.0 381300.0 -1.0 2576
2578 0 279013.0 112393.0 381240.0 -1.0 2577
2579 0 279056.0 112367.0 381180.0 -1.0 2578
2580 0 279113.0 112444.0 381120.0 -1.0 2579
2581 0 278915.0 112304.0 381060.0 -1.0 2580
2582 0 278877.0 112269.0 381000.0 -1.0 2581
2583 0 278844.0 112196.0 380940.0 -1.0 2582
2584 0 278828.0 112231.0 380880.0 -1.0 2583
2585 0 278831.0 112241.0 380820.0 -1.0 2584
2586 0 278831.0 112251.0 380760.0 -1.0 2585
2587 0 278808.0 112221.0 380700.0 -1.0 2586
2588 0 278814.0 112216.0 380640.0 -1.0 2587
2589 0 278608.0 112102.0 380580.0 -1.0 2588
2590 0 278884.0 112300.0 380520.0 -1.0 2589
2591 0 278711.0 112219.0 380460.0 -1.0 2590
2592 0 278753.0 112259.0 380400.0 -1.0 2591
2593 0 278718.0 112172.0 380340.0 -1.0 2592
2594 0 278838.0 112347.0 380280.0 -1.0 2593
2595 0 278689.0 112275.0 380220.0 -1.0 2594
2596 0 278719.0 112308.0 380160.0 -1.0 2595
2597 0 278826.0 112362.0 380100.0 -1.0 2596
2598 0 278750.0 112389.0 380040.0 -1.0 2597
2599 0 278749.0 112416.0 379980.0 -1.0 2598
2600 0 278703.0 112370.0 379920.0 -1.0 2599
2601 0 278632.0 112327.0 379860.0 -1.0 2600
2602 0 278688.0 112387.0 379800.0 -1.0 2601
2603 0 278664.0 112397.0 379740.0 -1.0 2602
2604 0 278542.0 112157.0 379680.0 -1.0 2603
2605 0 278597.0 112221.0 379620.0 -1.0 2604
2606 0 278553.0 112203.0 379560.0 -1.0 2605
2607 0 278495.0 112133.0 379500.0 -1.0 2606
2608 0 278455.0 112116.0 379440.0 -1.0 2607
2609 0 278468.0 112167.0 379380.0 -1.0 2608
2610 0 278482.0 112172.0 379320.0 -1.0 2609
2611 0 278474.0 112159.0 379260.0 -1.0 2610
2612 0 278437.0 112129.0 379200.0 -1.0 2611
2613 0 278445.0 112167.0 379140.0 -1.0 2612
2614 0 278536.0 112202.0 379080.0 -1.0 2613
2615 0 278515.0 112233.0 379020.0 -1.0 2614
2616 0 278330.0 112051.0 378960.0 -1.0 2615
2617 0 278376.0 112143.0 378900.0 -1.0 2616
2618 0 278334.0 112040.0 378840.0 -1.0 2617
2619 0 278288.0 111931.0 378780.0 -1.0 2618
2620 0 278117.0 111707.0 378720.0 -1.0 2619
2621 0 278116.0 111754.0 378660.0 -1.0 2620
2622 0 278071.0 111656.0 378600.0 -1.0 2621
2623 0 278005.0 111591.0 378540.0 -1.0 2622
2624 0 277954.0 111492.0 378480.0 -1.0 2623
2625 0 277918.0 111441.0 378420.0 -1.0 2624
2626 0 277833.0 111308.0 378360.0 -1.0 2625
2627 0 277905.0 111346.0 378300.0 -1.0 2626
2628 0 277793.0 111409.0 378240.0 -1.0 2627
2629 0 277791.0 111344.0 378180.0 -1.0 2628
2630 0 277776.0 111345.0 378120.0 -1.0 2629
2631 0 277773.0 111340.0 378060.0 -1.0 2630
2632 0 277776.0 111383.0 378000.0 -1.0 2631
2633 0 277765.0 111353.0 377940.0 -1.0 2632
2634 0 277717.0 111327.0 377880.0 -1.0 2633
2635 0 277715.0 111424.0 377820.0 -1.0 2634
2636 0 277775.0 111452.0 377760.0 -1.0 2635
2637 0 277705.0 111369.0 377700.0 -1.0 2636
2638 0 277740.0 111297.0 377640.0 -1.0 2637
2639 0 277712.0 111312.0 377580.0 -1.0 2638
2640 0 277773.0 111355.0 377520.0 -1.0 2639
2641 0 277717.0 111340.0 377460.0 -1.0 2640
2642 0 277685.0 111296.0 377400.0 -1.0 2641
2643 0 277750.0 111325.0 377340.0 -1.0 2642
2644 0 277580.0 111248.0 377280.0 -1.0 2643
2645 0 277666.0 111378.0 377220.0 -1.0 2644
2646 0 277640.0 111302.0 377160.0 -1.0 2645
2647 0 277608.0 111305.0 377100.0 -1.0 2646
2648 0 277606.0 111248.0 377040.0 -1.0 2647
2649 0 277562.0 111216.0 376980.0 -1.0 2648
2650 0 277577.0 111256.0 376920.0 -1.0 2649
2651 0 277596.0 111244.0 376860.0 -1.0 2650
2652 0 277584.0 111306.0 376800.0 -1.0 2651
2653 0 277558.0 111304.0 376740.0 -1.0 2652
2654 0 277491.0 111164.0 376680.0 -1.0 2653
2655 0 277446.0 111172.0 376620.0 -1.0 2654
2656 0 277471.0 111145.0 376560.0 -1.0 2655
2657 0 277429.0 111160.0 376500.0 -1.0 2656
2658 0 277401.0 111184.0 376440.0 -1.0 2657
2659 0 277476.0 111209.0 376380.0 -1.0 2658
2660 0 277438.0 111211.0 376320.0 -1.0 2659
2661 0 277362.0 111128.0 376260.0 -1.0 2660
2662 0 277363.0 111083.0 376200.0 -1.0 2661
2663 0 277368.0 111198.0 376140.0 -1.0 2662
2664 0 277352.0 111204.0 376080.0 -1.0 2663
2665 0 277448.0 111269.0 376020.0 -1.0 2664
2666 0 277349.0 111234.0 375960.0 -1.0 2665
2667 0 277360.0 111211.0 375900.0 -1.0 2666
2668 0 277375.0 111219.0 375840.0 -1.0 2667
2669 0 277380.0 111309.0 375780.0 -1.0 2668
2670 0 277307.0 111282.0 375720.0 -1.0 2669
2671 0 277286.0 111198.0 375660.0 -1.0 2670
2672 0 277362.0 111325.0 375600.0 -1.0 2671
2673 0 277288.0 111260.0 375540.0 -1.0 2672
2674 0 277356.0 111288.0 375480.0 -1.0 2673
2675 0 277345.0 111278.0 375420.0 -1.0 2674
2676 0 277346.0 111301.0 375360.0 -1.0 2675
2677 0 277305.0 111245.0 375300.0 -1.0 2676
2678 0 277298.0 111252.0 375240.0 -1.0 2677
2679 0 277267.0 111288.0 375180.0 -1.0 2678
2680 0 277289.0 111325.0 375120.0 -1.0 2679
2681 0 277282.0 111272.0 375060.0 -1.0 2680
2682 0 277280.0 111256.0 375000.0 -1.0 2681
2683 0 277283.0 111345.0 374940.0 -1.0 2682
2684 0 277300.0 111266.0 374880.0 -1.0 2683
2685 0 277379.0 111364.0 374820.0 -1.0 2684
2686 0 277328.0 111283.0 374760.0 -1.0 2685
2687 0 277281.0 111290.0 374700.0 -1.0 2686
2688 0 277267.0 111281.0 374640.0 -1.0 2687
2689 0 277288.0 111308.0 374580.0 -1.0 2688
2690 0 277202.0 111253.0 374520.0 -1.0 2689
2691 0 277269.0 111309.0 374460.0 -1.0 2690
2692 0 277237.0 111296.0 374400.0 -1.0 2691
2693 0 277191.0 111273.0 374340.0 -1.0 2692
2694 0 277179.0 111291.0 374280.0 -1.0 2693
2695 0 277182.0 111276.0 374220.0 -1.0 2694
2696 0 277192.0 111269.0 374160.0 -1.0 2695
2697 0 277156.0 111255.0 374100.0 -1.0 2696
2698 0 277151.0 111224.0 374040.0 -1.0 2697
2699 0 277129.0 111257.0 373980.0 -1.0 2698
2700 0 277079.0 111253.0 373920.0 -1.0 2699
2701 0 277083.0 111267.0 373860.0 -1.0 2700
2702 0 277098.0 111275.0 373800.0 -1.0 2701
2703 0 277110.0 111268.0 373740.0 -1.0 2702
2704 0 277089.0 111278.0 373680.0 -1.0 2703
2705 0 277076.0 111287.0 373620.0 -1.0 2704
2706 0 277029.0 111272.0 373560.0 -1.0 2705
2707 0 277057.0 111317.0 373500.0 -1.0 2706
2708 0 277011.0 111302.0 373440.0 -1.0 2707
2709 0 277047.0 111301.0 373380.0 -1.0 2708
2710 0 277035.0 111340.0 373320.0 -1.0 2709
2711 0 277042.0 111288.0 373260.0 -1.0 2710
2712 0 276971.0 111306.0 373200.0 -1.0 2711
2713 0 276958.0 111287.0 373140.0 -1.0 2712
2714 0 276978.0 111366.0 373080.0 -1.0 2713
2715 0 276990.0 111285.0 373020.0 -1.0 2714
2716 0 277035.0 111274.0 372960.0 -1.0 2715
2717 0 277025.0 111268.0 372900.0 -1.0 2716
2718 0 276944.0 111235.0 372840.0 -1.0 2717
2719 0 277053.0 111348.0 372780.0 -1.0 2718
2720 0 277073.0 111337.0 372720.0 -1.0 2719
2721 0 276920.0 111242.0 372660.0 -1.0 2720
2722 0 276999.0 111222.0 372600.0 -1.0 2721
2723 0 276926.0 111207.0 372540.0 -1.0 2722
2724 0 277015.0 111251.0 372480.0 -1.0 2723
2725 0 277025.0 111287.0 372420.0 -1.0 2724
2726 0 276954.0 111217.0 372360.0 -1.0 2725
2727 0 276994.0 111269.0 372300.0 -1.0 2726
2728 0 277060.0 111293.0 372240.0 -1.0 2727
2729 0 276972.0 111229.0 372180.0 -1.0 2728
2730 0 277076.0 111368.0 372120.0 -1.0 2729
2731 0 277048.0 111340.0 372060.0 -1.0 2730
2732 0 277000.0 111363.0 372000.0 -1.0 2731
2733 0 277038.0 111426.0 371940.0 -1.0 2732
2734 0 277117.0 111476.0 371880.0 -1.0 2733
2735 0 277006.0 111457.0 371820.0 -1.0 2734
2736 0 277097.0 111489.0 371760.0 -1.0 2735
2737 0 277065.0 111475.0 371700.0 -1.0 2736
2738 0 277094.0 111525.0 371640.0 -1.0 2737
2739 0 277049.0 111462.0 371580.0 -1.0 2738
2740 0 277036.0 111503.0 371520.0 -1.0 2739
2741 0 277044.0 111537.0 371460.0 -1.0 2740
2742 0 277026.0 111449.0 371400.0 -1.0 2741
2743 0 276994.0 111524.0 371340.0 -1.0 2742
2744 0 276993.0 111494.0 371280.0 -1.0 2743
2745 0 277036.0 111551.0 371220.0 -1.0 2744
2746 0 276956.0 111536.0 371160.0 -1.0 2745
2747 0 276963.0 111587.0 371100.0 -1.0 2746
2748 0 276997.0 111582.0 371040.0 -1.0 2747
2749 0 276967.0 111534.0 370980.0 -1.0 2748
2750 0 277119.0 111587.0 370920.0 -1.0 2749
2751 0 276991.0 111515.0 370860.0 -1.0 2750
2752 0 276901.0 111528.0 370800.0 -1.0 2751
2753 0 276972.0 111536.0 370740.0 -1.0 2752
2754 0 276921.0 111430.0 370680.0 -1.0 2753
2755 0 276906.0 111510.0 370620.0 -1.0 2754
2756 0 276852.0 111473.0 370560.0 -1.0 2755
2757 0 276933.0 111516.0 370500.0 -1.0 2756
2758 0 276826.0 111458.0 370440.0 -1.0 2757
2759 0 276823.0 111510.0 370380.0 -1.0 2758
2760 0 276815.0 111475.0 370320.0 -1.0 2759
2761 0 276767.0 111501.0 370260.0 -1.0 2760
2762 0 276778.0 111484.0 370200.0 -1.0 2761
2763 0 276725.0 111495.0 370140.0 -1.0 2762
2764 0 276793.0 111570.0 370080.0 -1.0 2763
2765 0 276670.0 111414.0 370020.0 -1.0 2764
2766 0 276709.0 111454.0 369960.0 -1.0 2765
2767 0 276625.0 111449.0 369900.0 -1.0 2766
2768 0 276648.0 111501.0 369840.0 -1.0 2767
2769 0 276662.0 111515.0 369780.0 -1.0 2768
2770 0 276682.0 111480.0 369720.0 -1.0 2769
2771 0 276851.0 111577.0 369660.0 -1.0 2770
2772 0 276628.0 111449.0 369600.0 -1.0 2771
2773 0 276566.0 111330.0 369540.0 -1.0 2772
2774 0 276608.0 111414.0 369480.0 -1.0 2773
2775 0 276531.0 111457.0 369420.0 -1.0 2774
2776 0 276603.0 111438.0 369360.0 -1.0 2775
2777 0 276547.0 111578.0 369300.0 -1.0 2776
2778 0 276562.0 111551.0 369240.0 -1.0 2777
2779 0 276566.0 111558.0 369180.0 -1.0 2778
2780 0 276534.0 111521.0 369120.0 -1.0 2779
2781 0 276472.0 111510.0 369060.0 -1.0 2780
2782 0 276540.0 111550.0 369000.0 -1.0 2781
2783 0 276533.0 111534.0 368940.0 -1.0 2782
2784 0 276527.0 111570.0 368880.0 -1.0 2783
2785 0 276481.0 111560.0 368820.0 -1.0 2784
2786 0 276510.0 111548.0 368760.0 -1.0 2785
2787 0 276534.0 111552.0 368700.0 -1.0 2786
2788 0 276475.0 111590.0 368640.0 -1.0 2787
2789 0 276557.0 111648.0 368580.0 -1.0 2788
2790 0 276513.0 111560.0 368520.0 -1.0 2789
2791 0 276509.0 111591.0 368460.0 -1.0 2790
2792 0 276555.0 111638.0 368400.0 -1.0 2791
2793 0 276588.0 111691.0 368340.0 -1.0 2792
2794 0 276500.0 111620.0 368280.0 -1.0 2793
2795 0 276570.0 111674.0 368220.0 -1.0 2794
2796 0 276472.0 111583.0 368160.0 -1.0 2795
2797 0 276578.0 111638.0 368100.0 -1.0 2796
2798 0 276619.0 111584.0 368040.0 -1.0 2797
2799 0 276625.0 111666.0 367980.0 -1.0 2798
2800 0 276570.0 111657.0 367920.0 -1.0 2799
2801 0 276616.0 111724.0 367860.0 -1.0 2800
2802 0 276615.0 111666.0 367800.0 -1.0 2801
2803 0 276640.0 111696.0 367740.0 -1.0 2802
2804 0 276531.0 111627.0 367680.0 -1.0 2803
2805 0 276641.0 111625.0 367620.0 -1.0 2804
2806 0 276595.0 111634.0 367560.0 -1.0 2805
2807 0 276606.0 111651.0 367500.0 -1.0 2806
2808 0 276618.0 111677.0 367440.0 -1.0 2807
2809 0 276586.0 111717.0 367380.0 -1.0 2808
2810 0 276647.0 111659.0 367320.0 -1.0 2809
2811 0 276600.0 111638.0 367260.0 -1.0 2810
2812 0 276659.0 111655.0 367200.0 -1.0 2811
2813 0 276587.0 111648.0 367140.0 -1.0 2812
2814 0 276671.0 111708.0 367080.0 -1.0 2813
2815 0 276627.0 111636.0 367020.0 -1.0 2814
2816 0 276672.0 111662.0 366960.0 -1.0 2815
2817 0 276610.0 111656.0 366900.0 -1.0 2816
2818 0 276603.0 111592.0 366840.0 -1.0 2817
2819 0 276627.0 111599.0 366780.0 -1.0 2818
2820 0 276641.0 111624.0 366720.0 -1.0 2819
2821 0 276648.0 111745.0 366660.0 -1.0 2820
2822 0 276646.0 111772.0 366540.0 -1.0 2821
2823 0 276674.0 111879.0 366480.0 -1.0 2822
2824 0 276640.0 111894.0 366420.0 -1.0 2823
2825 0 276586.0 111820.0 366360.0 -1.0 2824
2826 0 276614.0 111793.0 366300.0 -1.0 2825
2827 0 276630.0 111815.0 366240.0 -1.0 2826
2828 0 276595.0 111832.0 366180.0 -1.0 2827
2829 0 276594.0 111802.0 366120.0 -1.0 2828
2830 0 276594.0 111826.0 366060.0 -1.0 2829
2831 0 276627.0 111829.0 366000.0 -1.0 2830
2832 0 276644.0 111924.0 365940.0 -1.0 2831
2833 0 276622.0 111852.0 365880.0 -1.0 2832
2834 0 276625.0 111969.0 365820.0 -1.0 2833
2835 0 276606.0 111893.0 365760.0 -1.0 2834
2836 0 276636.0 111843.0 365700.0 -1.0 2835
2837 0 276632.0 111834.0 365640.0 -1.0 2836
2838 0 276555.0 111833.0 365580.0 -1.0 2837
2839 0 276601.0 111884.0 365520.0 -1.0 2838
2840 0 276542.0 111829.0 365460.0 -1.0 2839
2841 0 276592.0 111840.0 365400.0 -1.0 2840
2842 0 276576.0 111922.0 365340.0 -1.0 2841
2843 0 276584.0 111824.0 365280.0 -1.0 2842
2844 0 276574.0 111940.0 365220.0 -1.0 2843
2845 0 276550.0 111830.0 365160.0 -1.0 2844
2846 0 276541.0 111912.0 365100.0 -1.0 2845
2847 0 276555.0 111904.0 365040.0 -1.0 2846
2848 0 276558.0 111943.0 364980.0 -1.0 2847
2849 0 276591.0 111982.0 364920.0 -1.0 2848
2850 0 276616.0 111894.0 364860.0 -1.0 2849
2851 0 276652.0 112003.0 364800.0 -1.0 2850
2852 0 276658.0 112056.0 364740.0 -1.0 2851
2853 0 276681.0 112109.0 364680.0 -1.0 2852
2854 0 276671.0 112091.0 364620.0 -1.0 2853
2855 0 276700.0 112074.0 364560.0 -1.0 2854
2856 0 276669.0 112077.0 364500.0 -1.0 2855
2857 0 276755.0 112189.0 364440.0 -1.0 2856
2858 0 276741.0 112081.0 364380.0 -1.0 2857
2859 0 276790.0 112177.0 364320.0 -1.0 2858
2860 0 276790.0 112231.0 364260.0 -1.0 2859
2861 0 276820.0 112182.0 364200.0 -1.0 2860
2862 0 276816.0 112230.0 364140.0 -1.0 2861
2863 0 276745.0 112274.0 364080.0 -1.0 2862
2864 0 276847.0 112279.0 364020.0 -1.0 2863
2865 0 276826.0 112215.0 363960.0 -1.0 2864
2866 0 276810.0 112131.0 363900.0 -1.0 2865
2867 0 276855.0 112246.0 363840.0 -1.0 2866
2868 0 276865.0 112247.0 363780.0 -1.0 2867
2869 0 276760.0 112211.0 363720.0 -1.0 2868
2870 0 276821.0 112294.0 363660.0 -1.0 2869
2871 0 276815.0 112306.0 363600.0 -1.0 2870
2872 0 276805.0 112268.0 363540.0 -1.0 2871
2873 0 276841.0 112282.0 363480.0 -1.0 2872
2874 0 276777.0 112323.0 363420.0 -1.0 2873
2875 0 276777.0 112221.0 363360.0 -1.0 2874
2876 0 276864.0 112416.0 363300.0 -1.0 2875
2877 0 276764.0 112263.0 363240.0 -1.0 2876
2878 0 276826.0 112385.0 363180.0 -1.0 2877
2879 0 276859.0 112403.0 363120.0 -1.0 2878
2880 0 276897.0 112443.0 363060.0 -1.0 2879
2881 0 276851.0 112367.0 363000.0 -1.0 2880
2882 0 276899.0 112505.0 362940.0 -1.0 2881
2883 0 276859.0 112458.0 362880.0 -1.0 2882
2884 0 276887.0 112450.0 362820.0 -1.0 2883
2885 0 276894.0 112519.0 362760.0 -1.0 2884
2886 0 276929.0 112486.0 362700.0 -1.0 2885
2887 0 276928.0 112464.0 362640.0 -1.0 2886
2888 0 276941.0 112547.0 362580.0 -1.0 2887
2889 0 276873.0 112477.0 362520.0 -1.0 2888
2890 0 276953.0 112597.0 362460.0 -1.0 2889
2891 0 276942.0 112527.0 362400.0 -1.0 2890
2892 0 276914.0 112576.0 362340.0 -1.0 2891
2893 0 276884.0 112535.0 362280.0 -1.0 2892
2894 0 276911.0 112598.0 362220.0 -1.0 2893
2895 0 276927.0 112623.0 362160.0 -1.0 2894
2896 0 276899.0 112617.0 362100.0 -1.0 2895
2897 0 276891.0 112653.0 362040.0 -1.0 2896
2898 0 276894.0 112653.0 361980.0 -1.0 2897
2899 0 276950.0 112744.0 361920.0 -1.0 2898
2900 0 276925.0 112662.0 361860.0 -1.0 2899
2901 0 276974.0 112746.0 361800.0 -1.0 2900
2902 0 276963.0 112731.0 361740.0 -1.0 2901
2903 0 276979.0 112748.0 361680.0 -1.0 2902
2904 0 276984.0 112788.0 361620.0 -1.0 2903
2905 0 276947.0 112711.0 361560.0 -1.0 2904
2906 0 277036.0 112795.0 361500.0 -1.0 2905
2907 0 276924.0 112787.0 361440.0 -1.0 2906
2908 0 276962.0 112839.0 361380.0 -1.0 2907
2909 0 277058.0 112933.0 361320.0 -1.0 2908
2910 0 277009.0 112883.0 361260.0 -1.0 2909
2911 0 277077.0 112969.0 361200.0 -1.0 2910
2912 0 276983.0 112942.0 361140.0 -1.0 2911
2913 0 277094.0 112972.0 361080.0 -1.0 2912
2914 0 277022.0 112889.0 361020.0 -1.0 2913
2915 0 277065.0 112986.0 360960.0 -1.0 2914
2916 0 277045.0 112973.0 360900.0 -1.0 2915
2917 0 277034.0 112944.0 360840.0 -1.0 2916
2918 0 277056.0 112976.0 360780.0 -1.0 2917
2919 0 277045.0 112996.0 360720.0 -1.0 2918
2920 0 277084.0 113012.0 360660.0 -1.0 2919
2921 0 276999.0 113023.0 360600.0 -1.0 2920
2922 0 277099.0 113057.0 360540.0 -1.0 2921
2923 0 277102.0 113045.0 360480.0 -1.0 2922
2924 0 277107.0 113107.0 360420.0 -1.0 2923
2925 0 277123.0 113093.0 360360.0 -1.0 2924
2926 0 277086.0 113127.0 360300.0 -1.0 2925
2927 0 277128.0 113087.0 360240.0 -1.0 2926
2928 0 277161.0 113223.0 360180.0 -1.0 2927
2929 0 277123.0 113125.0 360120.0 -1.0 2928
2930 0 277104.0 113100.0 360060.0 -1.0 2929
2931 0 277101.0 113038.0 360000.0 -1.0 2930
2932 0 277114.0 113071.0 359940.0 -1.0 2931
2933 0 277131.0 113049.0 359880.0 -1.0 2932
2934 0 277132.0 113062.0 359820.0 -1.0 2933
2935 0 277125.0 113111.0 359760.0 -1.0 2934
2936 0 277161.0 112980.0 359700.0 -1.0 2935
2937 0 277124.0 113064.0 359640.0 -1.0 2936
2938 0 277128.0 113051.0 359580.0 -1.0 2937
2939 0 277127.0 113027.0 359520.0 -1.0 2938
2940 0 277140.0 113040.0 359460.0 -1.0 2939
2941 0 277151.0 113071.0 359400.0 -1.0 2940
2942 0 277123.0 113048.0 359340.0 -1.0 2941
2943 0 277138.0 113157.0 359280.0 -1.0 2942
2944 0 277113.0 113002.0 359220.0 -1.0 2943
2945 0 277191.0 113159.0 359160.0 -1.0 2944
2946 0 277137.0 113129.0 359100.0 -1.0 2945
2947 0 277178.0 113140.0 359040.0 -1.0 2946
2948 0 277189.0 113155.0 358980.0 -1.0 2947
2949 0 277188.0 113131.0 358920.0 -1.0 2948
2950 0 277229.0 113110.0 358860.0 -1.0 2949
2951 0 277232.0 113162.0 358800.0 -1.0 2950
2952 0 277245.0 113165.0 358740.0 -1.0 2951
2953 0 277214.0 113114.0 358680.0 -1.0 2952
2954 0 277196.0 113190.0 358620.0 -1.0 2953
2955 0 277263.0 113158.0 358560.0 -1.0 2954
2956 0 277258.0 113175.0 358500.0 -1.0 2955
2957 0 277245.0 113175.0 358440.0 -1.0 2956
2958 0 277262.0 113173.0 358380.0 -1.0 2957
2959 0 277254.0 113194.0 358320.0 -1.0 2958
2960 0 277255.0 113200.0 358260.0 -1.0 2959
2961 0 277319.0 113253.0 358200.0 -1.0 2960
2962 0 277260.0 113191.0 358140.0 -1.0 2961
2963 0 277362.0 113264.0 358080.0 -1.0 2962
2964 0 277288.0 113188.0 358020.0 -1.0 2963
2965 0 277279.0 113224.0 357960.0 -1.0 2964
2966 0 277296.0 113184.0 357900.0 -1.0 2965
2967 0 277300.0 113198.0 357840.0 -1.0 2966
2968 0 277316.0 113189.0 357780.0 -1.0 2967
2969 0 277366.0 113224.0 357720.0 -1.0 2968
2970 0 277352.0 113209.0 357660.0 -1.0 2969
2971 0 277350.0 113330.0 357600.0 -1.0 2970
2972 0 277336.0 113184.0 357540.0 -1.0 2971
2973 0 277306.0 113154.0 357480.0 -1.0 2972
2974 0 277280.0 113193.0 357420.0 -1.0 2973
2975 0 277379.0 113198.0 357360.0 -1.0 2974
2976 0 277376.0 113281.0 357300.0 -1.0 2975
2977 0 277370.0 113287.0 357240.0 -1.0 2976
2978 0 277339.0 113192.0 357180.0 -1.0 2977
2979 0 277397.0 113347.0 357120.0 -1.0 2978
2980 0 277299.0 113269.0 357060.0 -1.0 2979
2981 0 277372.0 113281.0 357000.0 -1.0 2980
2982 0 277446.0 113330.0 356940.0 -1.0 2981
2983 0 277524.0 113375.0 356880.0 -1.0 2982
2984 0 277447.0 113414.0 356820.0 -1.0 2983
2985 0 277478.0 113399.0 356760.0 -1.0 2984
2986 0 277425.0 113310.0 356700.0 -1.0 2985
2987 0 277405.0 113310.0 356640.0 -1.0 2986
2988 0 277369.0 113292.0 356580.0 -1.0 2987
2989 0 277421.0 113282.0 356520.0 -1.0 2988
2990 0 277396.0 113358.0 356460.0 -1.0 2989
2991 0 277486.0 113425.0 356400.0 -1.0 2990
2992 0 277475.0 113432.0 356340.0 -1.0 2991
2993 0 277452.0 113372.0 356280.0 -1.0 2992
2994 0 277452.0 113393.0 356220.0 -1.0 2993
2995 0 277388.0 113349.0 356160.0 -1.0 2994
2996 0 277411.0 113374.0 356100.0 -1.0 2995
2997 0 277438.0 113387.0 356040.0 -1.0 2996
2998 0 277412.0 113476.0 355980.0 -1.0 2997
2999 0 277369.0 113366.0 355920.0 -1.0 2998
3000 0 277427.0 113498.0 355860.0 -1.0 2999
3001 0 277359.0 113339.0 355800.0 -1.0 3000
3002 0 277424.0 113585.0 355740.0 -1.0 3001
3003 0 277364.0 113479.0 355680.0 -1.0 3002
3004 0 277450.0 113475.0 355620.0 -1.0 3003
3005 0 277442.0 113493.0 355560.0 -1.0 3004
3006 0 277485.0 113529.0 355500.0 -1.0 3005
3007 0 277412.0 113576.0 355440.0 -1.0 3006
3008 0 277399.0 113543.0 355380.0 -1.0 3007
3009 0 277399.0 113578.0 355320.0 -1.0 3008
3010 0 277473.0 113642.0 355260.0 -1.0 3009
3011 0 277437.0 113594.0 355200.0 -1.0 3010
3012 0 277467.0 113605.0 355140.0 -1.0 3011
3013 0 277484.0 113640.0 355080.0 -1.0 3012
3014 0 277434.0 113608.0 355020.0 -1.0 3013
3015 0 277527.0 113621.0 354960.0 -1.0 3014
3016 0 277526.0 113661.0 354900.0 -1.0 3015
3017 0 277579.0 113711.0 354840.0 -1.0 3016
3018 0 277614.0 113651.0 354720.0 -1.0 3017
3019 0 277587.0 113755.0 354660.0 -1.0 3018
3020 0 277660.0 113656.0 354600.0 -1.0 3019
3021 0 277601.0 113623.0 354540.0 -1.0 3020
3022 0 277609.0 113621.0 354480.0 -1.0 3021
3023 0 277627.0 113574.0 354420.0 -1.0 3022
3024 0 277595.0 113695.0 354360.0 -1.0 3023
3025 0 277693.0 113754.0 354300.0 -1.0 3024
3026 0 277666.0 113689.0 354240.0 -1.0 3025
3027 0 277687.0 113789.0 354180.0 -1.0 3026
3028 0 277709.0 113753.0 354120.0 -1.0 3027
3029 0 277719.0 113722.0 354060.0 -1.0 3028
3030 0 277715.0 113794.0 354000.0 -1.0 3029
3031 0 277729.0 113805.0 353940.0 -1.0 3030
3032 0 277723.0 113866.0 353880.0 -1.0 3031
3033 0 277740.0 113856.0 353820.0 -1.0 3032
3034 0 277720.0 113855.0 353760.0 -1.0 3033
3035 0 277702.0 113853.0 353700.0 -1.0 3034
3036 0 277697.0 113909.0 353640.0 -1.0 3035
3037 0 277662.0 113914.0 353580.0 -1.0 3036
3038 0 277622.0 113956.0 353520.0 -1.0 3037
3039 0 277595.0 113973.0 353460.0 -1.0 3038
3040 0 277624.0 114001.0 353400.0 -1.0 3039
3041 0 277529.0 113952.0 353340.0 -1.0 3040
3042 0 277623.0 113994.0 353280.0 -1.0 3041
3043 0 277623.0 113977.0 353220.0 -1.0 3042
3044 0 277701.0 114016.0 353160.0 -1.0 3043
3045 0 277665.0 114045.0 353100.0 -1.0 3044
3046 0 277618.0 114018.0 353040.0 -1.0 3045
3047 0 277524.0 113971.0 352980.0 -1.0 3046
3048 0 277611.0 114116.0 352920.0 -1.0 3047
3049 0 277519.0 114011.0 352860.0 -1.0 3048
3050 0 277524.0 114018.0 352800.0 -1.0 3049
3051 0 277494.0 114093.0 352740.0 -1.0 3050
3052 0 277492.0 114147.0 352680.0 -1.0 3051
3053 0 277478.0 114095.0 352620.0 -1.0 3052
3054 0 277458.0 114191.0 352560.0 -1.0 3053
3055 0 277425.0 114145.0 352500.0 -1.0 3054
3056 0 277434.0 114132.0 352440.0 -1.0 3055
3057 0 277460.0 114185.0 352380.0 -1.0 3056
3058 0 277313.0 114059.0 352320.0 -1.0 3057
3059 0 277407.0 113969.0 352260.0 -1.0 3058
3060 0 277345.0 113969.0 352200.0 -1.0 3059
3061 0 277390.0 114083.0 352140.0 -1.0 3060
3062 0 277446.0 114071.0 352080.0 -1.0 3061
3063 0 277406.0 114107.0 352020.0 -1.0 3062
3064 0 277397.0 114005.0 351960.0 -1.0 3063
3065 0 277397.0 114079.0 351900.0 -1.0 3064
3066 0 277402.0 114151.0 351840.0 -1.0 3065
3067 0 277406.0 114057.0 351780.0 -1.0 3066
3068 0 277490.0 114107.0 351720.0 -1.0 3067
3069 0 277433.0 114009.0 351660.0 -1.0 3068
3070 0 277467.0 114088.0 351600.0 -1.0 3069
3071 0 277502.0 114081.0 351540.0 -1.0 3070
3072 0 277454.0 113957.0 351480.0 -1.0 3071
3073 0 277486.0 114038.0 351420.0 -1.0 3072
3074 0 277481.0 114023.0 351360.0 -1.0 3073
3075 0 277481.0 114032.0 351300.0 -1.0 3074
3076 0 277474.0 113986.0 351240.0 -1.0 3075
3077 0 277464.0 114008.0 351180.0 -1.0 3076
3078 0 277415.0 114017.0 351120.0 -1.0 3077
3079 0 277430.0 114157.0 351060.0 -1.0 3078
3080 0 277445.0 114127.0 351000.0 -1.0 3079
3081 0 277440.0 114214.0 350940.0 -1.0 3080
3082 0 277378.0 114248.0 350880.0 -1.0 3081
3083 0 277471.0 114260.0 350820.0 -1.0 3082
3084 0 277433.0 114284.0 350760.0 -1.0 3083
3085 0 277420.0 114298.0 350700.0 -1.0 3084
3086 0 277442.0 114431.0 350640.0 -1.0 3085
3087 0 277392.0 114400.0 350580.0 -1.0 3086
3088 0 277477.0 114322.0 350520.0 -1.0 3087
3089 0 277455.0 114424.0 350460.0 -1.0 3088
3090 0 277450.0 114355.0 350400.0 -1.0 3089
3091 0 277372.0 114384.0 350340.0 -1.0 3090
3092 0 277602.0 114481.0 350280.0 -1.0 3091
3093 0 277434.0 114498.0 350220.0 -1.0 3092
3094 0 277433.0 114542.0 350160.0 -1.0 3093
3095 0 277476.0 114522.0 350100.0 -1.0 3094
3096 0 277421.0 114634.0 350040.0 -1.0 3095
3097 0 277406.0 114553.0 349920.0 -1.0 3096
3098 0 277408.0 114600.0 349860.0 -1.0 3097
3099 0 277430.0 114601.0 349800.0 -1.0 3098
3100 0 277335.0 114590.0 349740.0 -1.0 3099
3101 0 277394.0 114679.0 349680.0 -1.0 3100
3102 0 277456.0 114582.0 349620.0 -1.0 3101
3103 0 277424.0 114687.0 349560.0 -1.0 3102
3104 0 277468.0 114641.0 349500.0 -1.0 3103
3105 0 277573.0 114648.0 349440.0 -1.0 3104
3106 0 277393.0 114719.0 349380.0 -1.0 3105
3107 0 277463.0 114701.0 349320.0 -1.0 3106
3108 0 277475.0 114868.0 349260.0 -1.0 3107
3109 0 277571.0 114980.0 349200.0 -1.0 3108
3110 0 277439.0 114823.0 349140.0 -1.0 3109
3111 0 277480.0 114881.0 349080.0 -1.0 3110
3112 0 277367.0 114794.0 349020.0 -1.0 3111
3113 0 277447.0 114937.0 348960.0 -1.0 3112
3114 0 277519.0 115057.0 348900.0 -1.0 3113
3115 0 277490.0 114956.0 348840.0 -1.0 3114
3116 0 277494.0 115001.0 348780.0 -1.0 3115
3117 0 277420.0 115080.0 348720.0 -1.0 3116
3118 0 277450.0 115040.0 348660.0 -1.0 3117
3119 0 277441.0 115067.0 348600.0 -1.0 3118
3120 0 277414.0 114989.0 348480.0 -1.0 3119
3121 0 277477.0 115045.0 348420.0 -1.0 3120
3122 0 277415.0 115012.0 348360.0 -1.0 3121
3123 0 277302.0 114998.0 348300.0 -1.0 3122
3124 0 277379.0 115035.0 348240.0 -1.0 3123
3125 0 277386.0 115146.0 348180.0 -1.0 3124
3126 0 277394.0 115128.0 348120.0 -1.0 3125
3127 0 277374.0 115066.0 348060.0 -1.0 3126
3128 0 277359.0 115101.0 348000.0 -1.0 3127
3129 0 277402.0 115129.0 347940.0 -1.0 3128
3130 0 277320.0 115185.0 347880.0 -1.0 3129
3131 0 277315.0 115126.0 347820.0 -1.0 3130
3132 0 277261.0 115143.0 347760.0 -1.0 3131
3133 0 277243.0 115103.0 347700.0 -1.0 3132
3134 0 277191.0 115152.0 347640.0 -1.0 3133
3135 0 277274.0 115220.0 347580.0 -1.0 3134
3136 0 277243.0 115197.0 347520.0 -1.0 3135
3137 0 277313.0 115222.0 347460.0 -1.0 3136
3138 0 277261.0 115234.0 347400.0 -1.0 3137
3139 0 277279.0 115222.0 347340.0 -1.0 3138
3140 0 277266.0 115203.0 347280.0 -1.0 3139
3141 0 277274.0 115193.0 347220.0 -1.0 3140
3142 0 277257.0 115152.0 347160.0 -1.0 3141
3143 0 277276.0 115193.0 347100.0 -1.0 3142
3144 0 277291.0 115284.0 347040.0 -1.0 3143
3145 0 277296.0 115268.0 346980.0 -1.0 3144
3146 0 277290.0 115402.0 346920.0 -1.0 3145
3147 0 277310.0 115342.0 346860.0 -1.0 3146
3148 0 277275.0 115397.0 346800.0 -1.0 3147
3149 0 277215.0 115429.0 346740.0 -1.0 3148
3150 0 277255.0 115556.0 346680.0 -1.0 3149
3151 0 277158.0 115514.0 346620.0 -1.0 3150
3152 0 277144.0 115634.0 346500.0 -1.0 3151
3153 0 277051.0 115685.0 346440.0 -1.0 3152
3154 0 277077.0 115788.0 346380.0 -1.0 3153
3155 0 277094.0 115817.0 346320.0 -1.0 3154
3156 0 277095.0 115867.0 346260.0 -1.0 3155
3157 0 277117.0 115925.0 346200.0 -1.0 3156
3158 0 277135.0 115982.0 346140.0 -1.0 3157
3159 0 277084.0 116000.0 346080.0 -1.0 3158
3160 0 277133.0 116032.0 346020.0 -1.0 3159
3161 0 277159.0 116081.0 345960.0 -1.0 3160
3162 0 277151.0 116076.0 345900.0 -1.0 3161
3163 0 277110.0 116120.0 345840.0 -1.0 3162
3164 0 277088.0 116167.0 345780.0 -1.0 3163
3165 0 277117.0 116170.0 345720.0 -1.0 3164
3166 0 277150.0 116199.0 345660.0 -1.0 3165
3167 0 277210.0 116191.0 345600.0 -1.0 3166
3168 0 277240.0 116217.0 345540.0 -1.0 3167
3169 0 277197.0 116231.0 345480.0 -1.0 3168
3170 0 277232.0 116239.0 345420.0 -1.0 3169
3171 0 277213.0 116236.0 345360.0 -1.0 3170
3172 0 277264.0 116232.0 345300.0 -1.0 3171
3173 0 277268.0 116215.0 345240.0 -1.0 3172
3174 0 277320.0 116222.0 345180.0 -1.0 3173
3175 0 277359.0 116330.0 345120.0 -1.0 3174
3176 0 277298.0 116267.0 345060.0 -1.0 3175
3177 0 277305.0 116284.0 345000.0 -1.0 3176
3178 0 277336.0 116341.0 344940.0 -1.0 3177
3179 0 277394.0 116338.0 344880.0 -1.0 3178
3180 0 277374.0 116337.0 344820.0 -1.0 3179
3181 0 277428.0 116471.0 344760.0 -1.0 3180
3182 0 277382.0 116413.0 344700.0 -1.0 3181
3183 0 277445.0 116480.0 344640.0 -1.0 3182
3184 0 277388.0 116539.0 344580.0 -1.0 3183
3185 0 277524.0 116644.0 344520.0 -1.0 3184
3186 0 277490.0 116625.0 344460.0 -1.0 3185
3187 0 277467.0 116621.0 344400.0 -1.0 3186
3188 0 277479.0 116653.0 344340.0 -1.0 3187
3189 0 277459.0 116654.0 344280.0 -1.0 3188
3190 0 277517.0 116694.0 344220.0 -1.0 3189
3191 0 277639.0 116707.0 344160.0 -1.0 3190
3192 0 277485.0 116756.0 344100.0 -1.0 3191
3193 0 277447.0 116805.0 344040.0 -1.0 3192
3194 0 277510.0 116842.0 343920.0 -1.0 3193
3195 0 277469.0 116860.0 343860.0 -1.0 3194
3196 0 277462.0 116914.0 343800.0 -1.0 3195
3197 0 277403.0 116914.0 343740.0 -1.0 3196
3198 0 277415.0 116938.0 343680.0 -1.0 3197
3199 0 277309.0 116905.0 343620.0 -1.0 3198
3200 0 277449.0 117005.0 343560.0 -1.0 3199
3201 0 277443.0 117024.0 343440.0 -1.0 3200
3202 0 277392.0 116905.0 343380.0 -1.0 3201
3203 0 277446.0 116940.0 343320.0 -1.0 3202
3204 0 277461.0 116956.0 343260.0 -1.0 3203
3205 0 277448.0 116951.0 343200.0 -1.0 3204
3206 0 277458.0 116975.0 343080.0 -1.0 3205
3207 0 277507.0 116996.0 343020.0 -1.0 3206
3208 0 277502.0 117005.0 342900.0 -1.0 3207
3209 0 277538.0 116958.0 342840.0 -1.0 3208
3210 0 277534.0 116938.0 342780.0 -1.0 3209
3211 0 277502.0 116959.0 342720.0 -1.0 3210
3212 0 277567.0 117026.0 342660.0 -1.0 3211
3213 0 277512.0 117019.0 342600.0 -1.0 3212
3214 0 277464.0 117007.0 342540.0 -1.0 3213
3215 0 277550.0 117009.0 342480.0 -1.0 3214
3216 0 277509.0 117044.0 342420.0 -1.0 3215
3217 0 277532.0 117028.0 342360.0 -1.0 3216
3218 0 277547.0 117074.0 342300.0 -1.0 3217
3219 0 277489.0 117002.0 342240.0 -1.0 3218
3220 0 277549.0 117053.0 342180.0 -1.0 3219
3221 0 277510.0 117005.0 342120.0 -1.0 3220
3222 0 277421.0 117049.0 342060.0 -1.0 3221
3223 0 277486.0 117043.0 342000.0 -1.0 3222
3224 0 277534.0 117013.0 341880.0 -1.0 3223
3225 0 277547.0 117053.0 341820.0 -1.0 3224
3226 0 277595.0 117037.0 341760.0 -1.0 3225
3227 0 277545.0 117076.0 341700.0 -1.0 3226
3228 0 277544.0 117014.0 341640.0 -1.0 3227
3229 0 277548.0 117037.0 341580.0 -1.0 3228
3230 0 277570.0 116997.0 341520.0 -1.0 3229
3231 0 277574.0 117002.0 341460.0 -1.0 3230
3232 0 277675.0 117054.0 341400.0 -1.0 3231
3233 0 277560.0 117041.0 341340.0 -1.0 3232
3234 0 277611.0 117031.0 341280.0 -1.0 3233
3235 0 277615.0 117036.0 341220.0 -1.0 3234
3236 0 277571.0 117082.0 341160.0 -1.0 3235
3237 0 277598.0 117089.0 341100.0 -1.0 3236
3238 0 277570.0 117079.0 341040.0 -1.0 3237
3239 0 277604.0 117110.0 340980.0 -1.0 3238
3240 0 277570.0 117138.0 340920.0 -1.0 3239
3241 0 277574.0 117177.0 340860.0 -1.0 3240
3242 0 277543.0 117146.0 340800.0 -1.0 3241
3243 0 277541.0 117234.0 340740.0 -1.0 3242
3244 0 277582.0 117215.0 340680.0 -1.0 3243
3245 0 277712.0 117282.0 340560.0 -1.0 3244
3246 0 277579.0 117242.0 340500.0 -1.0 3245
3247 0 277635.0 117307.0 340440.0 -1.0 3246
3248 0 277648.0 117342.0 340380.0 -1.0 3247
3249 0 277659.0 117371.0 340320.0 -1.0 3248
3250 0 277671.0 117388.0 340260.0 -1.0 3249
3251 0 277659.0 117375.0 340200.0 -1.0 3250
3252 0 277667.0 117424.0 340140.0 -1.0 3251
3253 0 277677.0 117470.0 340080.0 -1.0 3252
3254 0 277728.0 117419.0 340020.0 -1.0 3253
3255 0 277714.0 117486.0 339960.0 -1.0 3254
3256 0 277732.0 117504.0 339900.0 -1.0 3255
3257 0 277782.0 117599.0 339840.0 -1.0 3256
3258 0 277803.0 117599.0 339780.0 -1.0 3257
3259 0 277750.0 117589.0 339720.0 -1.0 3258
3260 0 277793.0 117617.0 339660.0 -1.0 3259
3261 0 277852.0 117653.0 339600.0 -1.0 3260
3262 0 277823.0 117646.0 339540.0 -1.0 3261
3263 0 277830.0 117703.0 339480.0 -1.0 3262
3264 0 277882.0 117714.0 339420.0 -1.0 3263
3265 0 277873.0 117720.0 339360.0 -1.0 3264
3266 0 277890.0 117798.0 339300.0 -1.0 3265
3267 0 277871.0 117756.0 339240.0 -1.0 3266
3268 0 277876.0 117812.0 339180.0 -1.0 3267
3269 0 277888.0 117809.0 339120.0 -1.0 3268
3270 0 277905.0 117868.0 339060.0 -1.0 3269
3271 0 277849.0 117825.0 339000.0 -1.0 3270
3272 0 277888.0 117808.0 338940.0 -1.0 3271
3273 0 277864.0 117853.0 338880.0 -1.0 3272
3274 0 277871.0 117831.0 338820.0 -1.0 3273
3275 0 277899.0 117899.0 338760.0 -1.0 3274
3276 0 277851.0 117876.0 338700.0 -1.0 3275
3277 0 277826.0 117892.0 338640.0 -1.0 3276
3278 0 277780.0 117937.0 338580.0 -1.0 3277
3279 0 277802.0 117952.0 338520.0 -1.0 3278
3280 0 277810.0 117943.0 338460.0 -1.0 3279
3281 0 277789.0 117992.0 338400.0 -1.0 3280
3282 0 277799.0 118031.0 338340.0 -1.0 3281
3283 0 277794.0 118036.0 338280.0 -1.0 3282
3284 0 277769.0 118074.0 338220.0 -1.0 3283
3285 0 277792.0 118107.0 338100.0 -1.0 3284
3286 0 277794.0 118124.0 338040.0 -1.0 3285
3287 0 277709.0 118053.0 337980.0 -1.0 3286
3288 0 277800.0 118199.0 337920.0 -1.0 3287
3289 0 277755.0 118137.0 337800.0 -1.0 3288
3290 0 277714.0 118091.0 337740.0 -1.0 3289
3291 0 277636.0 118126.0 337680.0 -1.0 3290
3292 0 277684.0 118134.0 337620.0 -1.0 3291
3293 0 277645.0 118133.0 337560.0 -1.0 3292
3294 0 277684.0 118142.0 337500.0 -1.0 3293
3295 0 277686.0 118165.0 337440.0 -1.0 3294
3296 0 277738.0 118160.0 337380.0 -1.0 3295
3297 0 277615.0 118173.0 337320.0 -1.0 3296
3298 0 277724.0 118152.0 337260.0 -1.0 3297
3299 0 277736.0 118143.0 337200.0 -1.0 3298
3300 0 277670.0 118088.0 337140.0 -1.0 3299
3301 0 277745.0 118185.0 337080.0 -1.0 3300
3302 0 277709.0 118207.0 337020.0 -1.0 3301
3303 0 277719.0 118182.0 336960.0 -1.0 3302
3304 0 277703.0 118225.0 336900.0 -1.0 3303
3305 0 277712.0 118226.0 336840.0 -1.0 3304
3306 0 277703.0 118244.0 336780.0 -1.0 3305
3307 0 277675.0 118232.0 336720.0 -1.0 3306
3308 0 277640.0 118280.0 336660.0 -1.0 3307
3309 0 277664.0 118336.0 336600.0 -1.0 3308
3310 0 277640.0 118320.0 336540.0 -1.0 3309
3311 0 277602.0 118302.0 336480.0 -1.0 3310
3312 0 277605.0 118362.0 336420.0 -1.0 3311
3313 0 277586.0 118338.0 336360.0 -1.0 3312
3314 0 277609.0 118336.0 336300.0 -1.0 3313
3315 0 277606.0 118338.0 336240.0 -1.0 3314
3316 0 277552.0 118337.0 336180.0 -1.0 3315
3317 0 277602.0 118363.0 336120.0 -1.0 3316
3318 0 277608.0 118375.0 336060.0 -1.0 3317
3319 0 277635.0 118416.0 336000.0 -1.0 3318
3320 0 277588.0 118379.0 335940.0 -1.0 3319
3321 0 277571.0 118414.0 335880.0 -1.0 3320
3322 0 277591.0 118410.0 335820.0 -1.0 3321
3323 0 277633.0 118446.0 335700.0 -1.0 3322
3324 0 277611.0 118456.0 335640.0 -1.0 3323
3325 0 277584.0 118490.0 335580.0 -1.0 3324
3326 0 277572.0 118473.0 335520.0 -1.0 3325
3327 0 277595.0 118508.0 335460.0 -1.0 3326
3328 0 277509.0 118489.0 335400.0 -1.0 3327
3329 0 277507.0 118519.0 335340.0 -1.0 3328
3330 0 277572.0 118554.0 335280.0 -1.0 3329
3331 0 277517.0 118498.0 335220.0 -1.0 3330
3332 0 277644.0 118600.0 335160.0 -1.0 3331
3333 0 277587.0 118558.0 335100.0 -1.0 3332
3334 0 277588.0 118576.0 335040.0 -1.0 3333
3335 0 277609.0 118600.0 334980.0 -1.0 3334
3336 0 277657.0 118644.0 334920.0 -1.0 3335
3337 0 277641.0 118664.0 334860.0 -1.0 3336
3338 0 277658.0 118636.0 334800.0 -1.0 3337
3339 0 277697.0 118701.0 334740.0 -1.0 3338
3340 0 277684.0 118661.0 334680.0 -1.0 3339
3341 0 277711.0 118723.0 334620.0 -1.0 3340
3342 0 277760.0 118676.0 334560.0 -1.0 3341
3343 0 277772.0 118697.0 334500.0 -1.0 3342
3344 0 277813.0 118763.0 334440.0 -1.0 3343
3345 0 277824.0 118795.0 334320.0 -1.0 3344
3346 0 277900.0 118812.0 334200.0 -1.0 3345
3347 0 277900.0 118848.0 334140.0 -1.0 3346
3348 0 277916.0 118861.0 334080.0 -1.0 3347
3349 0 277912.0 118891.0 334020.0 -1.0 3348
3350 0 277946.0 118895.0 333960.0 -1.0 3349
3351 0 277937.0 118869.0 333900.0 -1.0 3350
3352 0 277954.0 118915.0 333840.0 -1.0 3351
3353 0 277971.0 118926.0 333780.0 -1.0 3352
3354 0 277969.0 118963.0 333720.0 -1.0 3353
3355 0 277975.0 118938.0 333660.0 -1.0 3354
3356 0 277946.0 118923.0 333600.0 -1.0 3355
3357 0 277966.0 118962.0 333540.0 -1.0 3356
3358 0 277990.0 118974.0 333480.0 -1.0 3357
3359 0 278007.0 118998.0 333420.0 -1.0 3358
3360 0 277991.0 118970.0 333360.0 -1.0 3359
3361 0 277902.0 119042.0 333300.0 -1.0 3360
3362 0 277948.0 119128.0 333240.0 -1.0 3361
3363 0 277992.0 119151.0 333180.0 -1.0 3362
3364 0 277991.0 119170.0 333060.0 -1.0 3363
3365 0 277957.0 119225.0 332940.0 -1.0 3364
3366 0 278012.0 119242.0 332820.0 -1.0 3365
3367 0 277952.0 119246.0 332760.0 -1.0 3366
3368 0 277976.0 119259.0 332700.0 -1.0 3367
3369 0 277988.0 119234.0 332640.0 -1.0 3368
3370 0 277965.0 119271.0 332580.0 -1.0 3369
3371 0 277979.0 119190.0 332520.0 -1.0 3370
3372 0 277956.0 119209.0 332460.0 -1.0 3371
3373 0 278050.0 119294.0 332340.0 -1.0 3372
3374 0 278113.0 119272.0 332280.0 -1.0 3373
3375 0 278045.0 119253.0 332220.0 -1.0 3374
3376 0 278026.0 119198.0 332160.0 -1.0 3375
3377 0 278131.0 119335.0 332100.0 -1.0 3376
3378 0 278174.0 119332.0 332040.0 -1.0 3377
3379 0 278095.0 119388.0 331980.0 -1.0 3378
3380 0 278124.0 119347.0 331920.0 -1.0 3379
3381 0 278149.0 119382.0 331860.0 -1.0 3380
3382 0 278090.0 119304.0 331800.0 -1.0 3381
3383 0 278021.0 119304.0 331740.0 -1.0 3382
3384 0 278033.0 119276.0 331680.0 -1.0 3383
3385 0 278156.0 119411.0 331560.0 -1.0 3384
3386 0 278188.0 119407.0 331500.0 -1.0 3385
3387 0 278248.0 119448.0 331440.0 -1.0 3386
3388 0 278236.0 119406.0 331320.0 -1.0 3387
3389 0 278305.0 119438.0 331260.0 -1.0 3388
3390 0 278063.0 119407.0 331200.0 -1.0 3389
3391 0 278315.0 119461.0 331140.0 -1.0 3390
3392 0 278357.0 119498.0 331020.0 -1.0 3391
3393 0 278386.0 119505.0 330960.0 -1.0 3392
3394 0 278340.0 119435.0 330900.0 -1.0 3393
3395 0 278288.0 119483.0 330840.0 -1.0 3394
3396 0 278436.0 119502.0 330780.0 -1.0 3395
3397 0 278425.0 119530.0 330720.0 -1.0 3396
3398 0 278481.0 119579.0 330660.0 -1.0 3397
3399 0 278441.0 119606.0 330600.0 -1.0 3398
3400 0 278428.0 119522.0 330540.0 -1.0 3399
3401 0 278497.0 119589.0 330480.0 -1.0 3400
3402 0 278526.0 119590.0 330420.0 -1.0 3401
3403 0 278579.0 119677.0 330360.0 -1.0 3402
3404 0 278618.0 119670.0 330300.0 -1.0 3403
3405 0 278552.0 119622.0 330240.0 -1.0 3404
3406 0 278571.0 119634.0 330180.0 -1.0 3405
3407 0 278583.0 119638.0 330120.0 -1.0 3406
3408 0 278566.0 119610.0 330060.0 -1.0 3407
3409 0 278582.0 119625.0 330000.0 -1.0 3408
3410 0 278565.0 119615.0 329940.0 -1.0 3409
3411 0 278661.0 119668.0 329880.0 -1.0 3410
3412 0 278593.0 119673.0 329820.0 -1.0 3411
3413 0 278628.0 119685.0 329760.0 -1.0 3412
3414 0 278562.0 119638.0 329700.0 -1.0 3413
3415 0 278609.0 119736.0 329640.0 -1.0 3414
3416 0 278539.0 119692.0 329580.0 -1.0 3415
3417 0 278687.0 119734.0 329520.0 -1.0 3416
3418 0 278644.0 119794.0 329460.0 -1.0 3417
3419 0 278614.0 119833.0 329400.0 -1.0 3418
3420 0 278701.0 119869.0 329340.0 -1.0 3419
3421 0 278606.0 119903.0 329280.0 -1.0 3420
3422 0 278373.0 119750.0 329220.0 -1.0 3421
3423 0 278584.0 119924.0 329160.0 -1.0 3422
3424 0 278581.0 119886.0 329100.0 -1.0 3423
3425 0 278615.0 119946.0 329040.0 -1.0 3424
3426 0 278591.0 119941.0 328980.0 -1.0 3425
3427 0 278645.0 119983.0 328920.0 -1.0 3426
3428 0 278605.0 119975.0 328860.0 -1.0 3427
3429 0 278651.0 120002.0 328800.0 -1.0 3428
3430 0 278643.0 120032.0 328740.0 -1.0 3429
3431 0 278634.0 120020.0 328680.0 -1.0 3430
3432 0 278633.0 120030.0 328620.0 -1.0 3431
3433 0 278630.0 120041.0 328560.0 -1.0 3432
3434 0 278654.0 120078.0 328500.0 -1.0 3433
3435 0 278718.0 120047.0 328440.0 -1.0 3434
3436 0 278640.0 120114.0 328380.0 -1.0 3435
3437 0 278552.0 120094.0 328320.0 -1.0 3436
3438 0 278710.0 120082.0 328260.0 -1.0 3437
3439 0 278662.0 120054.0 328200.0 -1.0 3438
3440 0 278670.0 120085.0 328140.0 -1.0 3439
3441 0 278755.0 120166.0 328020.0 -1.0 3440
3442 0 278778.0 120169.0 327960.0 -1.0 3441
3443 0 278711.0 120128.0 327900.0 -1.0 3442
3444 0 278794.0 120165.0 327840.0 -1.0 3443
3445 0 278768.0 120148.0 327780.0 -1.0 3444
3446 0 278799.0 120166.0 327720.0 -1.0 3445
3447 0 278823.0 120126.0 327660.0 -1.0 3446
3448 0 278853.0 120136.0 327600.0 -1.0 3447
3449 0 278860.0 120157.0 327540.0 -1.0 3448
3450 0 278885.0 120187.0 327480.0 -1.0 3449
3451 0 278864.0 120161.0 327420.0 -1.0 3450
3452 0 278943.0 120157.0 327360.0 -1.0 3451
3453 0 278857.0 120040.0 327300.0 -1.0 3452
3454 0 278917.0 120062.0 327240.0 -1.0 3453
3455 0 278900.0 120054.0 327180.0 -1.0 3454
3456 0 278929.0 120108.0 327120.0 -1.0 3455
3457 0 278938.0 120067.0 327060.0 -1.0 3456
3458 0 278927.0 120118.0 327000.0 -1.0 3457
3459 0 278935.0 120080.0 326940.0 -1.0 3458
3460 0 278953.0 120128.0 326880.0 -1.0 3459
3461 0 278959.0 120111.0 326820.0 -1.0 3460
3462 0 278975.0 120095.0 326760.0 -1.0 3461
3463 0 278973.0 120136.0 326700.0 -1.0 3462
3464 0 278917.0 120116.0 326640.0 -1.0 3463
3465 0 278962.0 120116.0 326580.0 -1.0 3464
3466 0 278977.0 120158.0 326520.0 -1.0 3465
3467 0 278875.0 120137.0 326460.0 -1.0 3466
3468 0 278961.0 120137.0 326400.0 -1.0 3467
3469 0 278854.0 120201.0 326340.0 -1.0 3468
3470 0 278874.0 120144.0 326280.0 -1.0 3469
3471 0 278918.0 120288.0 326220.0 -1.0 3470
3472 0 278882.0 120218.0 326160.0 -1.0 3471
3473 0 278963.0 120309.0 326100.0 -1.0 3472
3474 0 278910.0 120342.0 326040.0 -1.0 3473
3475 0 278928.0 120336.0 325980.0 -1.0 3474
3476 0 278922.0 120360.0 325920.0 -1.0 3475
3477 0 278910.0 120375.0 325860.0 -1.0 3476
3478 0 278945.0 120411.0 325800.0 -1.0 3477
3479 0 278927.0 120378.0 325740.0 -1.0 3478
3480 0 278950.0 120415.0 325680.0 -1.0 3479
3481 0 279034.0 120377.0 325620.0 -1.0 3480
3482 0 279051.0 120422.0 325560.0 -1.0 3481
3483 0 279058.0 120423.0 325500.0 -1.0 3482
3484 0 279181.0 120506.0 325440.0 -1.0 3483
3485 0 279050.0 120536.0 325380.0 -1.0 3484
3486 0 279153.0 120507.0 325320.0 -1.0 3485
3487 0 279202.0 120551.0 325260.0 -1.0 3486
3488 0 279186.0 120495.0 325200.0 -1.0 3487
3489 0 279188.0 120550.0 325140.0 -1.0 3488
3490 0 279198.0 120560.0 325080.0 -1.0 3489
3491 0 279245.0 120588.0 325020.0 -1.0 3490
3492 0 279201.0 120572.0 324960.0 -1.0 3491
3493 0 279237.0 120532.0 324900.0 -1.0 3492
3494 0 279245.0 120561.0 324840.0 -1.0 3493
3495 0 279232.0 120657.0 324780.0 -1.0 3494
3496 0 279245.0 120693.0 324660.0 -1.0 3495
3497 0 279276.0 120667.0 324540.0 -1.0 3496
3498 0 279316.0 120744.0 324480.0 -1.0 3497
3499 0 279309.0 120719.0 324420.0 -1.0 3498
3500 0 279276.0 120743.0 324360.0 -1.0 3499
3501 0 279260.0 120708.0 324300.0 -1.0 3500
3502 0 279269.0 120728.0 324240.0 -1.0 3501
3503 0 279335.0 120745.0 324180.0 -1.0 3502
3504 0 279232.0 120716.0 324120.0 -1.0 3503
3505 0 279241.0 120767.0 324060.0 -1.0 3504
3506 0 279292.0 120714.0 324000.0 -1.0 3505
3507 0 279323.0 120772.0 323940.0 -1.0 3506
3508 0 279267.0 120692.0 323880.0 -1.0 3507
3509 0 279283.0 120831.0 323820.0 -1.0 3508
3510 0 279232.0 120736.0 323760.0 -1.0 3509
3511 0 279352.0 120867.0 323700.0 -1.0 3510
3512 0 279327.0 120900.0 323580.0 -1.0 3511
3513 0 279322.0 120920.0 323460.0 -1.0 3512
3514 0 279154.0 120779.0 323400.0 -1.0 3513
3515 0 279276.0 120909.0 323340.0 -1.0 3514
3516 0 279234.0 120868.0 323220.0 -1.0 3515
3517 0 279201.0 120933.0 323100.0 -1.0 3516
3518 0 279168.0 120786.0 322980.0 -1.0 3517
3519 0 279213.0 120847.0 322920.0 -1.0 3518
3520 0 279328.0 120795.0 322800.0 -1.0 3519
3521 0 279318.0 120707.0 322740.0 -1.0 3520
3522 0 279247.0 120761.0 322680.0 -1.0 3521
3523 0 279294.0 120760.0 322560.0 -1.0 3522
3524 0 279216.0 120652.0 322440.0 -1.0 3523
3525 0 279281.0 120667.0 322380.0 -1.0 3524
3526 0 279300.0 120597.0 322320.0 -1.0 3525
3527 0 279213.0 120431.0 322260.0 -1.0 3526
3528 0 279253.0 120516.0 322200.0 -1.0 3527
3529 0 279207.0 120471.0 322140.0 -1.0 3528
3530 0 279200.0 120412.0 322080.0 -1.0 3529
3531 0 279226.0 120406.0 322020.0 -1.0 3530
3532 0 279375.0 120416.0 321960.0 -1.0 3531
3533 0 279252.0 120279.0 321900.0 -1.0 3532
3534 0 279237.0 120329.0 321840.0 -1.0 3533
3535 0 279285.0 120355.0 321720.0 -1.0 3534
3536 0 279327.0 120254.0 321600.0 -1.0 3535
3537 0 279435.0 120320.0 321480.0 -1.0 3536
3538 0 279332.0 120187.0 321420.0 -1.0 3537
3539 0 279331.0 120128.0 321360.0 -1.0 3538
3540 0 279377.0 120086.0 321300.0 -1.0 3539
3541 0 279321.0 120072.0 321240.0 -1.0 3540
3542 0 279340.0 120046.0 321180.0 -1.0 3541
3543 0 279327.0 120074.0 321120.0 -1.0 3542
3544 0 279375.0 120090.0 321060.0 -1.0 3543
3545 0 279341.0 120005.0 321000.0 -1.0 3544
3546 0 279370.0 120016.0 320940.0 -1.0 3545
3547 0 279344.0 119993.0 320880.0 -1.0 3546
3548 0 279281.0 119966.0 320820.0 -1.0 3547
3549 0 279309.0 120001.0 320760.0 -1.0 3548
3550 0 279330.0 120035.0 320700.0 -1.0 3549
3551 0 279230.0 119968.0 320640.0 -1.0 3550
3552 0 279262.0 119941.0 320580.0 -1.0 3551
3553 0 279258.0 119927.0 320520.0 -1.0 3552
3554 0 279219.0 119946.0 320460.0 -1.0 3553
3555 0 279264.0 119949.0 320400.0 -1.0 3554
3556 0 279180.0 119917.0 320340.0 -1.0 3555
3557 0 279223.0 119881.0 320220.0 -1.0 3556
3558 0 279230.0 119875.0 320100.0 -1.0 3557
3559 0 279301.0 119795.0 319980.0 -1.0 3558
3560 0 279337.0 119769.0 319860.0 -1.0 3559
3561 0 279306.0 119740.0 319800.0 -1.0 3560
3562 0 279333.0 119717.0 319740.0 -1.0 3561
3563 0 279305.0 119658.0 319680.0 -1.0 3562
3564 0 279323.0 119576.0 319620.0 -1.0 3563
3565 0 279370.0 119635.0 319560.0 -1.0 3564
3566 0 279388.0 119557.0 319500.0 -1.0 3565
3567 0 279443.0 119546.0 319440.0 -1.0 3566
3568 0 279469.0 119562.0 319380.0 -1.0 3567
3569 0 279542.0 119514.0 319320.0 -1.0 3568
3570 0 279503.0 119438.0 319260.0 -1.0 3569
3571 0 279588.0 119416.0 319200.0 -1.0 3570
3572 0 279574.0 119430.0 319140.0 -1.0 3571
3573 0 279629.0 119398.0 319080.0 -1.0 3572
3574 0 279593.0 119355.0 319020.0 -1.0 3573
3575 0 279625.0 119347.0 318960.0 -1.0 3574
3576 0 279591.0 119335.0 318900.0 -1.0 3575
3577 0 279632.0 119298.0 318840.0 -1.0 3576
3578 0 279637.0 119336.0 318780.0 -1.0 3577
3579 0 279649.0 119307.0 318660.0 -1.0 3578
3580 0 279639.0 119328.0 318600.0 -1.0 3579
3581 0 279644.0 119293.0 318540.0 -1.0 3580
3582 0 279517.0 119224.0 318480.0 -1.0 3581
3583 0 279679.0 119252.0 318420.0 -1.0 3582
3584 0 279693.0 119237.0 318360.0 -1.0 3583
3585 0 279705.0 119197.0 318300.0 -1.0 3584
3586 0 279672.0 119227.0 318240.0 -1.0 3585
3587 0 279716.0 119223.0 318180.0 -1.0 3586
3588 0 279712.0 119272.0 318120.0 -1.0 3587
3589 0 279517.0 118994.0 318060.0 -1.0 3588
3590 0 279602.0 119019.0 318000.0 -1.0 3589
3591 0 279652.0 119209.0 317940.0 -1.0 3590
3592 0 279618.0 119179.0 317880.0 -1.0 3591
3593 0 279519.0 119102.0 317820.0 -1.0 3592
3594 0 279556.0 119098.0 317700.0 -1.0 3593
3595 0 279567.0 119123.0 317580.0 -1.0 3594
3596 0 279382.0 119158.0 317520.0 -1.0 3595
3597 0 279534.0 119019.0 317460.0 -1.0 3596
3598 0 279465.0 118930.0 317400.0 -1.0 3597
3599 0 279489.0 119029.0 317340.0 -1.0 3598
3600 0 279468.0 118935.0 317280.0 -1.0 3599
3601 0 279517.0 119008.0 317220.0 -1.0 3600
3602 0 279521.0 118919.0 317160.0 -1.0 3601
3603 0 279468.0 118909.0 317100.0 -1.0 3602
3604 0 279500.0 118952.0 317040.0 -1.0 3603
3605 0 279423.0 118903.0 316980.0 -1.0 3604
3606 0 279327.0 118849.0 316920.0 -1.0 3605
3607 0 279408.0 118853.0 316860.0 -1.0 3606
3608 0 279367.0 118707.0 316800.0 -1.0 3607
3609 0 279346.0 118727.0 316740.0 -1.0 3608
3610 0 279297.0 118734.0 316680.0 -1.0 3609
3611 0 279348.0 118658.0 316620.0 -1.0 3610
3612 0 279346.0 118671.0 316560.0 -1.0 3611
3613 0 279307.0 118659.0 316500.0 -1.0 3612
3614 0 279325.0 118630.0 316440.0 -1.0 3613
3615 0 279272.0 118686.0 316380.0 -1.0 3614
3616 0 279338.0 118668.0 316320.0 -1.0 3615
3617 0 279323.0 118628.0 316260.0 -1.0 3616
3618 0 279263.0 118647.0 316200.0 -1.0 3617
3619 0 279411.0 118569.0 316140.0 -1.0 3618
3620 0 279331.0 118533.0 316080.0 -1.0 3619
3621 0 279287.0 118626.0 316020.0 -1.0 3620
3622 0 279344.0 118526.0 315960.0 -1.0 3621
3623 0 279337.0 118486.0 315900.0 -1.0 3622
3624 0 279339.0 118464.0 315840.0 -1.0 3623
3625 0 279306.0 118413.0 315780.0 -1.0 3624
3626 0 279316.0 118424.0 315720.0 -1.0 3625
3627 0 279243.0 118366.0 315660.0 -1.0 3626
3628 0 279303.0 118336.0 315540.0 -1.0 3627
3629 0 279323.0 118336.0 315480.0 -1.0 3628
3630 0 279360.0 118376.0 315420.0 -1.0 3629
3631 0 279285.0 118307.0 315360.0 -1.0 3630
3632 0 279314.0 118328.0 315300.0 -1.0 3631
3633 0 279289.0 118309.0 315240.0 -1.0 3632
3634 0 279347.0 118323.0 315180.0 -1.0 3633
3635 0 279331.0 118353.0 315120.0 -1.0 3634
3636 0 279346.0 118289.0 315060.0 -1.0 3635
3637 0 279287.0 118232.0 315000.0 -1.0 3636
3638 0 279235.0 118226.0 314940.0 -1.0 3637
3639 0 279319.0 118235.0 314880.0 -1.0 3638
3640 0 279258.0 118221.0 314820.0 -1.0 3639
3641 0 279276.0 118170.0 314760.0 -1.0 3640
3642 0 279245.0 118179.0 314700.0 -1.0 3641
3643 0 279337.0 118183.0 314640.0 -1.0 3642
3644 0 279258.0 118138.0 314580.0 -1.0 3643
3645 0 279293.0 118135.0 314520.0 -1.0 3644
3646 0 279172.0 118097.0 314460.0 -1.0 3645
3647 0 279193.0 118033.0 314400.0 -1.0 3646
3648 0 279214.0 118072.0 314340.0 -1.0 3647
3649 0 279206.0 117986.0 314280.0 -1.0 3648
3650 0 279168.0 117954.0 314220.0 -1.0 3649
3651 0 279130.0 117973.0 314160.0 -1.0 3650
3652 0 279170.0 118002.0 314100.0 -1.0 3651
3653 0 279179.0 117985.0 314040.0 -1.0 3652
3654 0 279085.0 117976.0 313980.0 -1.0 3653
3655 0 279172.0 118027.0 313920.0 -1.0 3654
3656 0 279108.0 118068.0 313860.0 -1.0 3655
3657 0 279086.0 118113.0 313800.0 -1.0 3656
3658 0 279012.0 118089.0 313740.0 -1.0 3657
3659 0 279141.0 118003.0 313680.0 -1.0 3658
3660 0 279072.0 118050.0 313620.0 -1.0 3659
3661 0 279110.0 118016.0 313560.0 -1.0 3660
3662 0 279086.0 118032.0 313500.0 -1.0 3661
3663 0 279114.0 118047.0 313440.0 -1.0 3662
3664 0 279128.0 118101.0 313380.0 -1.0 3663
3665 0 279069.0 118067.0 313320.0 -1.0 3664
3666 0 279061.0 118002.0 313260.0 -1.0 3665
3667 0 279100.0 118062.0 313200.0 -1.0 3666
3668 0 279046.0 118038.0 313140.0 -1.0 3667
3669 0 279107.0 118045.0 313080.0 -1.0 3668
3670 0 279085.0 118060.0 313020.0 -1.0 3669
3671 0 279122.0 118081.0 312960.0 -1.0 3670
3672 0 279032.0 118074.0 312900.0 -1.0 3671
3673 0 279034.0 118059.0 312840.0 -1.0 3672
3674 0 279020.0 118121.0 312780.0 -1.0 3673
3675 0 279066.0 118140.0 312720.0 -1.0 3674
3676 0 279020.0 118166.0 312660.0 -1.0 3675
3677 0 278993.0 118121.0 312540.0 -1.0 3676
3678 0 278965.0 118099.0 312480.0 -1.0 3677
3679 0 278938.0 118045.0 312420.0 -1.0 3678
3680 0 278962.0 118076.0 312360.0 -1.0 3679
3681 0 278922.0 118040.0 312240.0 -1.0 3680
3682 0 278849.0 118134.0 312180.0 -1.0 3681
3683 0 278956.0 118007.0 312120.0 -1.0 3682
3684 0 278917.0 117992.0 312060.0 -1.0 3683
3685 0 278983.0 118019.0 312000.0 -1.0 3684
3686 0 278980.0 118018.0 311940.0 -1.0 3685
3687 0 278975.0 117988.0 311880.0 -1.0 3686
3688 0 279034.0 118045.0 311820.0 -1.0 3687
3689 0 279000.0 117993.0 311760.0 -1.0 3688
3690 0 279005.0 118081.0 311700.0 -1.0 3689
3691 0 279022.0 117993.0 311640.0 -1.0 3690
3692 0 279016.0 117948.0 311580.0 -1.0 3691
3693 0 279011.0 117901.0 311520.0 -1.0 3692
3694 0 279051.0 118006.0 311460.0 -1.0 3693
3695 0 279098.0 117959.0 311400.0 -1.0 3694
3696 0 279094.0 117985.0 311340.0 -1.0 3695
3697 0 279129.0 117917.0 311280.0 -1.0 3696
3698 0 279144.0 117944.0 311220.0 -1.0 3697
3699 0 279159.0 117905.0 311160.0 -1.0 3698
3700 0 279120.0 117833.0 311100.0 -1.0 3699
3701 0 279144.0 117923.0 311040.0 -1.0 3700
3702 0 279141.0 117970.0 310980.0 -1.0 3701
3703 0 279124.0 117911.0 310920.0 -1.0 3702
3704 0 279150.0 117939.0 310860.0 -1.0 3703
3705 0 279105.0 117842.0 310800.0 -1.0 3704
3706 0 279050.0 117819.0 310740.0 -1.0 3705
3707 0 279073.0 117755.0 310680.0 -1.0 3706
3708 0 279084.0 117820.0 310620.0 -1.0 3707
3709 0 279151.0 117824.0 310560.0 -1.0 3708
3710 0 279137.0 117843.0 310500.0 -1.0 3709
3711 0 279078.0 117841.0 310380.0 -1.0 3710
3712 0 279154.0 117880.0 310320.0 -1.0 3711
3713 0 279126.0 117852.0 310260.0 -1.0 3712
3714 0 279120.0 117873.0 310200.0 -1.0 3713
3715 0 279170.0 117829.0 310140.0 -1.0 3714
3716 0 279151.0 117798.0 310080.0 -1.0 3715
3717 0 279168.0 117849.0 310020.0 -1.0 3716
3718 0 279102.0 117789.0 309960.0 -1.0 3717
3719 0 279150.0 117792.0 309900.0 -1.0 3718
3720 0 279143.0 117824.0 309840.0 -1.0 3719
3721 0 279116.0 117772.0 309780.0 -1.0 3720
3722 0 279159.0 117826.0 309720.0 -1.0 3721
3723 0 279116.0 117733.0 309660.0 -1.0 3722
3724 0 279166.0 117830.0 309600.0 -1.0 3723
3725 0 279103.0 117769.0 309540.0 -1.0 3724
3726 0 279091.0 117674.0 309420.0 -1.0 3725
3727 0 279163.0 117640.0 309360.0 -1.0 3726
3728 0 279124.0 117686.0 309240.0 -1.0 3727
3729 0 279265.0 117593.0 309120.0 -1.0 3728
3730 0 279213.0 117648.0 309060.0 -1.0 3729
3731 0 279243.0 117562.0 309000.0 -1.0 3730
3732 0 279253.0 117539.0 308940.0 -1.0 3731
3733 0 279232.0 117577.0 308880.0 -1.0 3732
3734 0 279309.0 117596.0 308820.0 -1.0 3733
3735 0 279244.0 117514.0 308760.0 -1.0 3734
3736 0 279383.0 117552.0 308700.0 -1.0 3735
3737 0 279318.0 117535.0 308640.0 -1.0 3736
3738 0 279353.0 117470.0 308580.0 -1.0 3737
3739 0 279461.0 117608.0 308520.0 -1.0 3738
3740 0 279434.0 117541.0 308460.0 -1.0 3739
3741 0 279531.0 117616.0 308400.0 -1.0 3740
3742 0 279405.0 117535.0 308340.0 -1.0 3741
3743 0 279488.0 117548.0 308280.0 -1.0 3742
3744 0 279492.0 117545.0 308220.0 -1.0 3743
3745 0 279553.0 117543.0 308160.0 -1.0 3744
3746 0 279576.0 117522.0 308100.0 -1.0 3745
3747 0 279591.0 117509.0 308040.0 -1.0 3746
3748 0 279502.0 117501.0 307980.0 -1.0 3747
3749 0 279616.0 117443.0 307920.0 -1.0 3748
3750 0 279681.0 117526.0 307860.0 -1.0 3749
3751 0 279610.0 117472.0 307800.0 -1.0 3750
3752 0 279610.0 117442.0 307740.0 -1.0 3751
3753 0 279619.0 117459.0 307680.0 -1.0 3752
3754 0 279612.0 117430.0 307620.0 -1.0 3753
3755 0 279609.0 117433.0 307560.0 -1.0 3754
3756 0 279699.0 117479.0 307500.0 -1.0 3755
3757 0 279627.0 117426.0 307440.0 -1.0 3756
3758 0 279633.0 117449.0 307380.0 -1.0 3757
3759 0 279635.0 117460.0 307320.0 -1.0 3758
3760 0 279820.0 117455.0 307260.0 -1.0 3759
3761 0 279755.0 117377.0 307200.0 -1.0 3760
3762 0 279753.0 117437.0 307140.0 -1.0 3761
3763 0 279735.0 117431.0 307080.0 -1.0 3762
3764 0 279874.0 117474.0 306960.0 -1.0 3763
3765 0 279833.0 117531.0 306900.0 -1.0 3764
3766 0 279856.0 117456.0 306840.0 -1.0 3765
3767 0 279842.0 117435.0 306780.0 -1.0 3766
3768 0 279878.0 117394.0 306720.0 -1.0 3767
3769 0 279883.0 117488.0 306660.0 -1.0 3768
3770 0 279787.0 117362.0 306600.0 -1.0 3769
3771 0 279773.0 117421.0 306540.0 -1.0 3770
3772 0 279898.0 117423.0 306420.0 -1.0 3771
3773 0 279888.0 117323.0 306360.0 -1.0 3772
3774 0 279863.0 117299.0 306300.0 -1.0 3773
3775 0 279884.0 117355.0 306240.0 -1.0 3774
3776 0 279911.0 117378.0 306180.0 -1.0 3775
3777 0 279958.0 117386.0 306060.0 -1.0 3776
3778 0 279946.0 117403.0 306000.0 -1.0 3777
3779 0 279944.0 117378.0 305940.0 -1.0 3778
3780 0 279985.0 117402.0 305880.0 -1.0 3779
3781 0 279951.0 117402.0 305820.0 -1.0 3780
3782 0 279953.0 117396.0 305760.0 -1.0 3781
3783 0 279968.0 117384.0 305700.0 -1.0 3782
3784 0 279988.0 117338.0 305640.0 -1.0 3783
3785 0 279938.0 117372.0 305580.0 -1.0 3784
3786 0 279965.0 117359.0 305520.0 -1.0 3785
3787 0 280036.0 117383.0 305460.0 -1.0 3786
3788 0 279966.0 117341.0 305400.0 -1.0 3787
3789 0 279974.0 117256.0 305340.0 -1.0 3788
3790 0 279915.0 117227.0 305280.0 -1.0 3789
3791 0 279935.0 117198.0 305160.0 -1.0 3790
3792 0 280039.0 117164.0 305100.0 -1.0 3791
3793 0 280159.0 117186.0 305040.0 -1.0 3792
3794 0 280122.0 117117.0 304980.0 -1.0 3793
3795 0 280034.0 117046.0 304920.0 -1.0 3794
3796 0 280101.0 117120.0 304860.0 -1.0 3795
3797 0 280109.0 117075.0 304800.0 -1.0 3796
3798 0 280159.0 117015.0 304740.0 -1.0 3797
3799 0 280122.0 117020.0 304680.0 -1.0 3798
3800 0 280134.0 116998.0 304620.0 -1.0 3799
3801 0 280191.0 117038.0 304560.0 -1.0 3800
3802 0 280134.0 116985.0 304500.0 -1.0 3801
3803 0 280154.0 116988.0 304440.0 -1.0 3802
3804 0 280142.0 116926.0 304380.0 -1.0 3803
3805 0 280161.0 116949.0 304320.0 -1.0 3804
3806 0 280124.0 116874.0 304260.0 -1.0 3805
3807 0 280085.0 116769.0 304200.0 -1.0 3806
3808 0 280153.0 116736.0 304140.0 -1.0 3807
3809 0 280119.0 116663.0 304080.0 -1.0 3808
3810 0 280206.0 116678.0 304020.0 -1.0 3809
3811 0 280140.0 116635.0 303960.0 -1.0 3810
3812 0 280147.0 116644.0 303900.0 -1.0 3811
3813 0 280169.0 116590.0 303840.0 -1.0 3812
3814 0 280190.0 116552.0 303780.0 -1.0 3813
3815 0 280146.0 116519.0 303720.0 -1.0 3814
3816 0 280223.0 116483.0 303660.0 -1.0 3815
3817 0 280228.0 116482.0 303600.0 -1.0 3816
3818 0 280196.0 116454.0 303540.0 -1.0 3817
3819 0 280212.0 116458.0 303480.0 -1.0 3818
3820 0 280228.0 116459.0 303420.0 -1.0 3819
3821 0 280171.0 116424.0 303360.0 -1.0 3820
3822 0 280208.0 116421.0 303300.0 -1.0 3821
3823 0 280205.0 116426.0 303240.0 -1.0 3822
3824 0 280234.0 116431.0 303180.0 -1.0 3823
3825 0 280223.0 116402.0 303120.0 -1.0 3824
3826 0 280230.0 116389.0 303060.0 -1.0 3825
3827 0 280202.0 116326.0 303000.0 -1.0 3826
3828 0 280244.0 116362.0 302940.0 -1.0 3827
3829 0 280223.0 116358.0 302880.0 -1.0 3828
3830 0 280284.0 116351.0 302820.0 -1.0 3829
3831 0 280233.0 116292.0 302760.0 -1.0 3830
3832 0 280328.0 116402.0 302700.0 -1.0 3831
3833 0 280241.0 116388.0 302640.0 -1.0 3832
3834 0 280265.0 116379.0 302580.0 -1.0 3833
3835 0 280324.0 116392.0 302520.0 -1.0 3834
3836 0 280267.0 116329.0 302460.0 -1.0 3835
3837 0 280275.0 116378.0 302400.0 -1.0 3836
3838 0 280305.0 116380.0 302340.0 -1.0 3837
3839 0 280232.0 116284.0 302280.0 -1.0 3838
3840 0 280237.0 116250.0 302160.0 -1.0 3839
3841 0 280267.0 116103.0 302040.0 -1.0 3840
3842 0 280156.0 116028.0 301980.0 -1.0 3841
3843 0 280309.0 116109.0 301920.0 -1.0 3842
3844 0 280291.0 116020.0 301860.0 -1.0 3843
3845 0 280292.0 115930.0 301800.0 -1.0 3844
3846 0 280320.0 115799.0 301680.0 -1.0 3845
3847 0 280296.0 115664.0 301620.0 -1.0 3846
3848 0 280301.0 115573.0 301560.0 -1.0 3847
3849 0 280296.0 115480.0 301500.0 -1.0 3848
3850 0 280315.0 115491.0 301440.0 -1.0 3849
3851 0 280316.0 115443.0 301380.0 -1.0 3850
3852 0 280353.0 115470.0 301320.0 -1.0 3851
3853 0 280314.0 115392.0 301260.0 -1.0 3852
3854 0 280321.0 115381.0 301200.0 -1.0 3853
3855 0 280367.0 115387.0 301140.0 -1.0 3854
3856 0 280305.0 115322.0 301080.0 -1.0 3855
3857 0 280227.0 115178.0 301020.0 -1.0 3856
3858 0 280349.0 115208.0 300900.0 -1.0 3857
3859 0 280358.0 115158.0 300780.0 -1.0 3858
3860 0 280355.0 115148.0 300720.0 -1.0 3859
3861 0 280380.0 115152.0 300660.0 -1.0 3860
3862 0 280378.0 115173.0 300600.0 -1.0 3861
3863 0 280356.0 115143.0 300540.0 -1.0 3862
3864 0 280386.0 115178.0 300480.0 -1.0 3863
3865 0 280385.0 115151.0 300420.0 -1.0 3864
3866 0 280351.0 115128.0 300360.0 -1.0 3865
3867 0 280329.0 115117.0 300300.0 -1.0 3866
3868 0 280302.0 115127.0 300240.0 -1.0 3867
3869 0 280280.0 115045.0 300120.0 -1.0 3868
3870 0 280362.0 115024.0 300000.0 -1.0 3869
3871 0 280331.0 114970.0 299940.0 -1.0 3870
3872 0 280373.0 114959.0 299880.0 -1.0 3871
3873 0 280350.0 114932.0 299820.0 -1.0 3872
3874 0 280422.0 114931.0 299760.0 -1.0 3873
3875 0 280397.0 114913.0 299700.0 -1.0 3874
3876 0 280416.0 114844.0 299640.0 -1.0 3875
3877 0 280420.0 114820.0 299580.0 -1.0 3876
3878 0 280387.0 114816.0 299520.0 -1.0 3877
3879 0 280376.0 114851.0 299460.0 -1.0 3878
3880 0 280378.0 114827.0 299400.0 -1.0 3879
3881 0 280394.0 114766.0 299340.0 -1.0 3880
3882 0 280428.0 114706.0 299280.0 -1.0 3881
3883 0 280428.0 114744.0 299220.0 -1.0 3882
3884 0 280395.0 114540.0 299160.0 -1.0 3883
3885 0 280432.0 114522.0 299100.0 -1.0 3884
3886 0 280411.0 114514.0 299040.0 -1.0 3885
3887 0 280389.0 114481.0 298980.0 -1.0 3886
3888 0 280443.0 114461.0 298920.0 -1.0 3887
3889 0 280410.0 114392.0 298860.0 -1.0 3888
3890 0 280460.0 114387.0 298800.0 -1.0 3889
3891 0 280408.0 114314.0 298740.0 -1.0 3890
3892 0 280424.0 114338.0 298680.0 -1.0 3891
3893 0 280341.0 114270.0 298620.0 -1.0 3892
3894 0 280360.0 114256.0 298560.0 -1.0 3893
3895 0 280327.0 114227.0 298500.0 -1.0 3894
3896 0 280400.0 114255.0 298440.0 -1.0 3895
3897 0 280265.0 114108.0 298380.0 -1.0 3896
3898 0 280371.0 114049.0 298260.0 -1.0 3897
3899 0 280349.0 114062.0 298200.0 -1.0 3898
3900 0 280355.0 114027.0 298140.0 -1.0 3899
3901 0 280345.0 114004.0 298080.0 -1.0 3900
3902 0 280320.0 113961.0 298020.0 -1.0 3901
3903 0 280372.0 114014.0 297960.0 -1.0 3902
3904 0 280325.0 113995.0 297900.0 -1.0 3903
3905 0 280336.0 114001.0 297780.0 -1.0 3904
3906 0 280341.0 113952.0 297660.0 -1.0 3905
3907 0 280334.0 113853.0 297540.0 -1.0 3906
3908 0 280351.0 113834.0 297480.0 -1.0 3907
3909 0 280344.0 113803.0 297420.0 -1.0 3908
3910 0 280367.0 113819.0 297360.0 -1.0 3909
3911 0 280329.0 113765.0 297300.0 -1.0 3910
3912 0 280317.0 113736.0 297240.0 -1.0 3911
3913 0 280361.0 113639.0 297180.0 -1.0 3912
3914 0 280366.0 113461.0 297120.0 -1.0 3913
3915 0 280433.0 113465.0 297060.0 -1.0 3914
3916 0 280391.0 113429.0 297000.0 -1.0 3915
3917 0 280369.0 113391.0 296940.0 -1.0 3916
3918 0 280435.0 113427.0 296880.0 -1.0 3917
3919 0 280431.0 113367.0 296820.0 -1.0 3918
3920 0 280415.0 113335.0 296760.0 -1.0 3919
3921 0 280475.0 113319.0 296700.0 -1.0 3920
3922 0 280517.0 113286.0 296640.0 -1.0 3921
3923 0 280525.0 113251.0 296580.0 -1.0 3922
3924 0 280454.0 113167.0 296520.0 -1.0 3923
3925 0 280579.0 113121.0 296460.0 -1.0 3924
3926 0 280605.0 113086.0 296400.0 -1.0 3925
3927 0 280569.0 113071.0 296340.0 -1.0 3926
3928 0 280552.0 112973.0 296280.0 -1.0 3927
3929 0 280566.0 112917.0 296220.0 -1.0 3928
3930 0 280562.0 112825.0 296160.0 -1.0 3929
3931 0 280517.0 112802.0 296100.0 -1.0 3930
3932 0 280628.0 112829.0 296040.0 -1.0 3931
3933 0 280653.0 112836.0 295980.0 -1.0 3932
3934 0 280634.0 112760.0 295920.0 -1.0 3933
3935 0 280629.0 112738.0 295860.0 -1.0 3934
3936 0 280717.0 112776.0 295800.0 -1.0 3935
3937 0 280690.0 112657.0 295740.0 -1.0 3936
3938 0 280701.0 112657.0 295680.0 -1.0 3937
3939 0 280762.0 112595.0 295620.0 -1.0 3938
3940 0 280728.0 112578.0 295560.0 -1.0 3939
3941 0 280778.0 112538.0 295500.0 -1.0 3940
3942 0 280808.0 112494.0 295440.0 -1.0 3941
3943 0 280781.0 112445.0 295380.0 -1.0 3942
3944 0 280818.0 112436.0 295320.0 -1.0 3943
3945 0 280861.0 112510.0 295260.0 -1.0 3944
3946 0 280860.0 112351.0 295200.0 -1.0 3945
3947 0 280922.0 112384.0 295140.0 -1.0 3946
3948 0 280947.0 112345.0 295080.0 -1.0 3947
3949 0 280946.0 112367.0 295020.0 -1.0 3948
3950 0 280954.0 112347.0 294960.0 -1.0 3949
3951 0 280917.0 112339.0 294900.0 -1.0 3950
3952 0 280936.0 112345.0 294840.0 -1.0 3951
3953 0 280938.0 112320.0 294780.0 -1.0 3952
3954 0 280994.0 112269.0 294720.0 -1.0 3953
3955 0 280964.0 112239.0 294660.0 -1.0 3954
3956 0 280981.0 112285.0 294600.0 -1.0 3955
3957 0 281016.0 112272.0 294540.0 -1.0 3956
3958 0 280984.0 112273.0 294480.0 -1.0 3957
3959 0 280914.0 112211.0 294420.0 -1.0 3958
3960 0 280907.0 112186.0 294360.0 -1.0 3959
3961 0 280976.0 112183.0 294300.0 -1.0 3960
3962 0 280981.0 112197.0 294240.0 -1.0 3961
3963 0 280939.0 112156.0 294180.0 -1.0 3962
3964 0 280971.0 112185.0 294120.0 -1.0 3963
3965 0 280876.0 112097.0 294060.0 -1.0 3964
3966 0 280785.0 112014.0 294000.0 -1.0 3965
3967 0 280980.0 112185.0 293940.0 -1.0 3966
3968 0 280886.0 112105.0 293880.0 -1.0 3967
3969 0 280930.0 112050.0 293820.0 -1.0 3968
3970 0 280824.0 112019.0 293760.0 -1.0 3969
3971 0 280909.0 112006.0 293700.0 -1.0 3970
3972 0 280900.0 111982.0 293640.0 -1.0 3971
3973 0 280926.0 111959.0 293580.0 -1.0 3972
3974 0 280909.0 111940.0 293520.0 -1.0 3973
3975 0 280915.0 111903.0 293460.0 -1.0 3974
3976 0 280890.0 111854.0 293400.0 -1.0 3975
3977 0 280850.0 111831.0 293340.0 -1.0 3976
3978 0 280869.0 111802.0 293280.0 -1.0 3977
3979 0 280853.0 111913.0 293220.0 -1.0 3978
3980 0 280904.0 111905.0 293160.0 -1.0 3979
3981 0 280910.0 111837.0 293100.0 -1.0 3980
3982 0 280733.0 111796.0 293040.0 -1.0 3981
3983 0 280989.0 111816.0 292980.0 -1.0 3982
3984 0 280638.0 111662.0 292920.0 -1.0 3983
3985 0 280868.0 111762.0 292860.0 -1.0 3984
3986 6 280924.0 111647.0 292740.0 -1.0 3985
3987 0 358200.4 112092.15 525840.0 -1.0 245
3988 0 358260.22 112042.3 525900.0 -1.0 3987
3989 0 358389.84 112067.22 525960.0 -1.0 3988
3990 0 358474.6 112082.18 526020.0 -1.0 3989
3991 0 358529.4 112057.25 526080.0 -1.0 3990
3992 0 358604.2 111937.61 526140.0 -1.0 3991
3993 0 358659.03 111907.695 526200.0 -1.0 3992
3994 0 358723.84 111867.82 526260.0 -1.0 3993
3995 0 358748.78 111817.97 526320.0 -1.0 3994
3996 0 358723.84 111837.91 526380.0 -1.0 3995
3997 6 358753.75 111812.984 526440.0 -1.0 3996
3998 0 362859.38 127159.74 523800.0 -1.0 159
3999 0 362944.12 127134.82 523860.0 -1.0 3998
4000 0 362954.1 127030.13 523920.0 -1.0 3999
4001 0 363003.94 126940.4 523980.0 -1.0 4000
4002 0 363023.88 126421.95 524040.0 -1.0 4001
4003 0 363248.22 125649.26 524040.0 -1.0 4002
4004 0 363203.34 125365.11 524100.0 -1.0 4003
4005 0 363128.56 124717.05 524100.0 -1.0 4004
4006 0 362989.0 124118.836 524100.0 -1.0 4005
4007 0 362974.03 123919.43 524160.0 -1.0 4006
4008 0 362974.03 123789.81 524220.0 -1.0 4007
4009 0 363058.78 123206.555 524220.0 -1.0 4008
4010 0 363103.66 123027.09 524280.0 -1.0 4009
4011 0 363133.56 122807.75 524340.0 -1.0 4010
4012 0 363153.5 122638.26 524400.0 -1.0 4011
4013 0 363173.44 122453.805 524460.0 -1.0 4012
4014 0 363213.3 122149.72 524460.0 -1.0 4013
4015 0 363208.34 122094.88 524520.0 -1.0 4014
4016 0 363233.25 122010.13 524580.0 -1.0 4015
4017 0 363392.78 121725.984 524580.0 -1.0 4016
4018 0 363347.9 121332.16 524640.0 -1.0 4017
4019 0 363472.53 121112.81 524700.0 -1.0 4018
4020 0 363482.5 120868.55 524760.0 -1.0 4019
4021 0 363542.34 120763.86 524820.0 -1.0 4020
4022 0 363557.28 120499.65 524880.0 -1.0 4021
4023 0 363661.97 119921.375 524880.0 -1.0 4022
4024 0 363512.44 119348.086 524940.0 -1.0 4023
4025 0 363632.06 118754.86 524940.0 -1.0 4024
4026 0 363537.34 117922.35 524940.0 -1.0 4025
4027 5 363706.84 117533.51 525000.0 -1.0 4026
4028 0 363731.78 117274.29 525060.0 -1.0 4027
4029 0 363659.9 117150.34 524940.0 -1.0 4027
4030 0 363766.66 117134.7 525120.0 -1.0 4028
4031 6 363851.4 117079.87 525180.0 -1.0 4030
4032 0 355068.78 109112.15 524520.0 -1.0 210
4033 0 355083.72 109112.15 524460.0 -1.0 4032
4034 0 355083.72 109112.15 524400.0 -1.0 4033
4035 0 355153.53 109057.31 524340.0 -1.0 4034
4036 0 355098.7 108917.73 524280.0 -1.0 4035
4037 5 354894.28 108498.98 524220.0 -1.0 4036
4038 0 355028.25 108655.164 524160.0 -1.0 4037
4039 0 354714.84 108110.14 524220.0 -1.0 4037
4040 0 354545.34 108015.42 524280.0 -1.0 4039
4041 0 354505.47 107985.516 524340.0 -1.0 4040
4042 0 354380.84 107890.8 524400.0 -1.0 4041
4043 0 354375.84 107875.836 524460.0 -1.0 4042
4044 0 354340.94 107840.945 524520.0 -1.0 4043
4045 0 354311.03 107811.03 524580.0 -1.0 4044
4046 0 354211.34 107751.21 524640.0 -1.0 4045
4047 0 354166.47 107681.42 524700.0 -1.0 4046
4048 0 354006.94 107596.67 524760.0 -1.0 4047
4049 0 353872.34 107491.984 524820.0 -1.0 4048
4050 0 353887.3 107412.23 524880.0 -1.0 4049
4051 0 353682.9 107317.51 524940.0 -1.0 4050
4052 0 353498.47 107317.51 525000.0 -1.0 4051
4053 0 353363.88 107222.79 525060.0 -1.0 4052
4054 0 353328.97 107138.05 525120.0 -1.0 4053
4055 0 353084.7 106694.37 525120.0 -1.0 4054
4056 5 352940.12 106335.445 525120.0 -1.0 4055
4057 0 352895.28 106360.37 525180.0 -1.0 4056
4058 0 352970.66 106284.11 525060.0 -1.0 4056
4059 0 352925.2 106400.25 525240.0 -1.0 4057
4060 0 352905.25 106480.01 525300.0 -1.0 4059
4061 0 352920.2 106574.73 525360.0 -1.0 4060
4062 0 352895.28 106579.71 525420.0 -1.0 4061
4063 0 352895.28 106669.445 525480.0 -1.0 4062
4064 0 352895.28 106669.445 525540.0 -1.0 4063
4065 0 352795.56 106669.445 525660.0 -1.0 4064
4066 0 352715.8 107008.43 525840.0 -1.0 4065
4067 0 352695.88 107053.3 525900.0 -1.0 4066
4068 0 352680.9 107068.25 525960.0 -1.0 4067
4069 0 352641.03 107138.05 526020.0 -1.0 4068
4070 0 352626.06 107192.88 526080.0 -1.0 4069
4071 0 352636.03 107172.94 526140.0 -1.0 4070
4072 0 352556.28 107187.9 526200.0 -1.0 4071
4073 5 352561.28 107133.06 526260.0 -1.0 4072
4074 0 352326.97 107038.34 526320.0 -1.0 4073
4075 0 352733.5 107181.27 526320.0 -1.0 4073
4076 0 352162.47 106983.51 526380.0 -1.0 4074
4077 0 352037.84 106893.77 526440.0 -1.0 4076
4078 0 351983.0 106893.77 526500.0 -1.0 4077
4079 0 351928.16 106908.73 526560.0 -1.0 4078
4080 0 351868.34 106893.77 526620.0 -1.0 4079
4081 0 351838.44 106853.89 526680.0 -1.0 4080
4082 0 351803.53 106843.92 526740.0 -1.0 4081
4083 0 351663.94 106814.016 526800.0 -1.0 4082
4084 0 351663.94 106814.016 526860.0 -1.0 4083
4085 0 351653.97 106739.234 526920.0 -1.0 4084
4086 0 351539.3 106679.414 526980.0 -1.0 4085
4087 6 351479.5 106574.73 527040.0 -1.0 4086
4088 0 355028.25 108655.164 524100.0 -1.0 4038
4089 0 355174.03 108582.28 524040.0 -1.0 4088
4090 0 355101.16 108533.69 523980.0 -1.0 4089
4091 0 355084.97 108525.59 523920.0 -1.0 4090
4092 0 355084.97 108549.88 523860.0 -1.0 4091
4093 0 355068.75 108315.03 523800.0 -1.0 4092
4094 0 355125.44 108315.03 523740.0 -1.0 4093
4095 0 355190.22 108282.64 523680.0 -1.0 4094
4096 0 355198.34 108266.445 523620.0 -1.0 4095
4097 0 355619.44 108136.875 523620.0 -1.0 4096
4098 0 355635.62 108039.695 523560.0 -1.0 4097
4099 0 355740.9 107642.875 523560.0 -1.0 4098
4100 0 355797.6 107561.89 523500.0 -1.0 4099
4101 0 355781.4 107456.61 523440.0 -1.0 4100
4102 0 355830.0 107440.414 523380.0 -1.0 4101
4103 0 355813.8 107391.83 523320.0 -1.0 4102
4104 0 355700.44 107359.43 523260.0 -1.0 4103
4105 0 355749.03 107318.94 523200.0 -1.0 4104
4106 0 355813.8 107213.664 523140.0 -1.0 4105
4107 0 355749.03 107254.16 523080.0 -1.0 4106
4108 0 355789.5 107173.17 523020.0 -1.0 4107
4109 0 355781.4 107221.76 522960.0 -1.0 4108
4110 0 355821.9 107189.37 522900.0 -1.0 4109
4111 0 355797.6 107140.78 522840.0 -1.0 4110
4112 0 355765.22 107084.09 522780.0 -1.0 4111
4113 0 355821.9 107148.875 522720.0 -1.0 4112
4114 0 355821.9 107140.78 522660.0 -1.0 4113
4115 0 355821.9 107140.78 522600.0 -1.0 4114
4116 0 355813.8 107197.47 522540.0 -1.0 4115
4117 0 355805.72 107213.664 522480.0 -1.0 4116
4118 0 355846.2 107262.25 522420.0 -1.0 4117
4119 5 355886.7 107237.96 522360.0 -1.0 4118
4120 0 355894.78 107181.27 522300.0 -1.0 4119
4121 0 355959.56 107521.4 522300.0 -1.0 4119
4122 0 355967.66 107602.38 522240.0 -1.0 4121
4123 6 355894.78 107642.875 522180.0 -1.0 4122
4124 0 355894.78 107181.27 522240.0 -1.0 4120
4125 0 355878.6 107197.47 522180.0 -1.0 4124
4126 0 355927.2 107181.27 522120.0 -1.0 4125
4127 0 355975.78 107148.875 522060.0 -1.0 4126
4128 0 355935.28 107197.47 522000.0 -1.0 4127
4129 0 355919.1 107205.56 521940.0 -1.0 4128
4130 0 355943.38 107213.664 521880.0 -1.0 4129
4131 0 355983.88 107213.664 521820.0 -1.0 4130
4132 0 356032.47 107189.37 521760.0 -1.0 4131
4133 0 355983.88 107237.96 521700.0 -1.0 4132
4134 0 355983.88 107229.86 521640.0 -1.0 4133
4135 0 355983.88 107173.17 521580.0 -1.0 4134
4136 0 355967.66 107084.09 521520.0 -1.0 4135
4137 0 355862.4 106841.14 521460.0 -1.0 4136
4138 0 355821.9 106808.75 521400.0 -1.0 4137
4139 0 355805.72 106768.26 521340.0 -1.0 4138
4140 6 355975.78 106784.45 521280.0 -1.0 4139
4141 0 352970.66 106203.125 525000.0 -1.0 4058
4142 0 352889.66 106065.45 524940.0 -1.0 4141
4143 0 352938.25 105952.08 524880.0 -1.0 4142
4144 0 352881.56 105838.7 524820.0 -1.0 4143
4145 0 352922.06 105903.484 524760.0 -1.0 4144
4146 0 352930.16 105701.03 524700.0 -1.0 4145
4147 0 352889.66 105652.44 524640.0 -1.0 4146
4148 0 352930.16 105620.05 524580.0 -1.0 4147
4149 0 352938.25 105563.36 524520.0 -1.0 4148
4150 0 352978.75 105587.66 524460.0 -1.0 4149
4151 0 352922.06 105506.67 524400.0 -1.0 4150
4152 5 353019.25 105466.18 524340.0 -1.0 4151
4153 0 353051.62 105255.625 524280.0 -1.0 4152
4154 0 352784.38 105587.66 524280.0 -1.0 4152
4155 0 353148.8 104964.08 524220.0 -1.0 4153
4156 0 353197.4 104899.3 524160.0 -1.0 4155
4157 0 353197.4 104591.56 524100.0 -1.0 4156
4158 0 352687.22 105474.27 524220.0 -1.0 4154
4159 0 352691.03 105437.66 524160.0 -1.0 4158
4160 0 353286.47 104623.95 524040.0 -1.0 4157
4161 6 353197.4 104583.46 523980.0 -1.0 4160
4162 0 352626.22 105421.46 524100.0 -1.0 4159
4163 0 352666.72 105405.266 524040.0 -1.0 4162
4164 0 352553.34 105397.164 523980.0 -1.0 4163
4165 0 352585.75 105389.06 523920.0 -1.0 4164
4166 6 352650.53 105437.66 523860.0 -1.0 4165
4167 0 352733.5 107156.98 526380.0 -1.0 4075
4168 0 352668.72 107221.766 526440.0 -1.0 4167
4169 0 352676.8 107229.87 526500.0 -1.0 4168
4170 0 352676.8 107237.96 526560.0 -1.0 4169
4171 0 352652.5 107189.375 526620.0 -1.0 4170
4172 0 352693.0 107173.18 526680.0 -1.0 4171
4173 0 352717.28 107173.18 526740.0 -1.0 4172
4174 0 352539.12 107197.47 526800.0 -1.0 4173
4175 0 352579.62 107221.766 526860.0 -1.0 4174
4176 0 352595.8 107229.87 526920.0 -1.0 4175
4177 0 352563.44 107197.47 526980.0 -1.0 4176
4178 0 352514.84 107181.27 527040.0 -1.0 4177
4179 0 352532.06 107156.375 527100.0 -1.0 4178
4180 0 352496.8 107184.58 527160.0 -1.0 4179
4181 0 352412.22 107099.98 527220.0 -1.0 4180
4182 0 352376.97 107085.875 527280.0 -1.0 4181
4183 0 352299.4 107114.08 527340.0 -1.0 4182
4184 0 352250.06 107078.83 527460.0 -1.0 4183
4185 0 352024.47 107191.625 527520.0 -1.0 4184
4186 0 352003.3 107184.58 527580.0 -1.0 4185
4187 0 351968.06 107184.58 527640.0 -1.0 4186
4188 0 351841.16 107219.83 527700.0 -1.0 4187
4189 0 351848.22 107212.77 527760.0 -1.0 4188
4190 0 351897.56 107163.43 527820.0 -1.0 4189
4191 0 351876.4 107219.83 527880.0 -1.0 4190
4192 0 351657.84 107191.625 527940.0 -1.0 4191
4193 0 351629.66 107233.93 528000.0 -1.0 4192
4194 0 351566.22 107290.33 528060.0 -1.0 4193
4195 0 351538.0 107276.23 528120.0 -1.0 4194
4196 0 351467.5 107318.52 528180.0 -1.0 4195
4197 0 351523.9 107318.52 528240.0 -1.0 4196
4198 0 351594.4 107283.27 528300.0 -1.0 4197
4199 0 351594.4 107276.23 528360.0 -1.0 4198
4200 0 351559.16 107318.52 528420.0 -1.0 4199
4201 0 351509.8 107311.48 528480.0 -1.0 4200
4202 0 351488.66 107318.52 528540.0 -1.0 4201
4203 0 351368.8 107424.27 528600.0 -1.0 4202
4204 0 351333.56 107480.68 528660.0 -1.0 4203
4205 0 351340.6 107530.02 528720.0 -1.0 4204
4206 0 351340.6 107530.02 528780.0 -1.0 4205
4207 0 351354.72 107614.625 528840.0 -1.0 4206
4208 0 351389.97 107748.58 528900.0 -1.0 4207
4209 0 351389.97 107748.58 528960.0 -1.0 4208
4210 0 351389.97 107748.58 529020.0 -1.0 4209
4211 0 351418.16 107797.93 529080.0 -1.0 4210
4212 0 351439.3 107706.27 529140.0 -1.0 4211
4213 0 351460.47 107727.43 529200.0 -1.0 4212
4214 0 351418.16 107727.43 529260.0 -1.0 4213
4215 0 351446.34 107713.33 529320.0 -1.0 4214
4216 0 351502.75 107720.375 529380.0 -1.0 4215
4217 0 351481.6 107755.625 529440.0 -1.0 4216
4218 0 351488.66 107720.375 529500.0 -1.0 4217
4219 0 351495.72 107706.27 529560.0 -1.0 4218
4220 0 351495.72 107706.27 529620.0 -1.0 4219
4221 0 351509.8 107727.43 529680.0 -1.0 4220
4222 0 351488.66 107727.43 529740.0 -1.0 4221
4223 0 351474.56 107734.48 529800.0 -1.0 4222
4224 0 351418.16 107741.52 529860.0 -1.0 4223
4225 0 351474.56 107720.375 529920.0 -1.0 4224
4226 0 351446.34 107819.08 529980.0 -1.0 4225
4227 0 351361.75 107741.52 530040.0 -1.0 4226
4228 0 351389.97 107804.98 530100.0 -1.0 4227
4229 0 351375.84 107804.98 530160.0 -1.0 4228
4230 0 351347.66 107854.33 530220.0 -1.0 4229
4231 0 351354.72 107896.625 530280.0 -1.0 4230
4232 0 351453.4 107840.23 530340.0 -1.0 4231
4233 0 351375.84 107847.27 530400.0 -1.0 4232
4234 0 351397.0 107854.33 530460.0 -1.0 4233
4235 0 351432.25 107854.33 530520.0 -1.0 4234
4236 0 351375.84 107938.93 530580.0 -1.0 4235
4237 0 351333.56 107967.125 530640.0 -1.0 4236
4238 0 351319.47 107974.18 530700.0 -1.0 4237
4239 0 351277.16 108016.48 530760.0 -1.0 4238
4240 0 351256.0 108058.77 530820.0 -1.0 4239
4241 0 351220.75 108094.02 530880.0 -1.0 4240
4242 0 351171.4 108235.02 530940.0 -1.0 4241
4243 0 351143.22 108368.98 531000.0 -1.0 4242
4244 0 351143.22 108368.98 531060.0 -1.0 4243
4245 0 351115.0 108467.68 531120.0 -1.0 4244
4246 0 351044.5 108531.125 531180.0 -1.0 4245
4247 0 350974.0 108650.98 531240.0 -1.0 4246
4248 0 351016.3 108693.27 531300.0 -1.0 4247
4249 0 350938.75 108784.93 531360.0 -1.0 4248
4250 0 350924.66 108883.625 531420.0 -1.0 4249
4251 0 350847.1 108911.83 531480.0 -1.0 4250
4252 0 350790.72 109081.02 531540.0 -1.0 4251
4253 0 350670.84 109116.27 531600.0 -1.0 4252
4254 0 350706.1 109158.58 531660.0 -1.0 4253
4255 0 350699.06 109165.625 531720.0 -1.0 4254
4256 0 350684.97 109236.125 531780.0 -1.0 4255
4257 0 350642.66 109207.93 531840.0 -1.0 4256
4258 0 350572.16 109214.98 531900.0 -1.0 4257
4259 0 350508.72 109214.98 531960.0 -1.0 4258
4260 0 350452.3 109243.18 532020.0 -1.0 4259
4261 0 350473.47 109257.27 532080.0 -1.0 4260
4262 0 350381.8 109229.08 532140.0 -1.0 4261
4263 0 350297.22 109271.375 532200.0 -1.0 4262
4264 0 350261.97 109306.625 532260.0 -1.0 4263
4265 0 350233.75 109433.52 532320.0 -1.0 4264
4266 0 350043.4 109454.68 532380.0 -1.0 4265
4267 0 350029.3 109511.08 532440.0 -1.0 4266
4268 0 349930.6 109553.375 532500.0 -1.0 4267
4269 0 349937.66 109595.68 532560.0 -1.0 4268
4270 0 349888.3 109609.77 532620.0 -1.0 4269
4271 0 349881.25 109722.58 532680.0 -1.0 4270
4272 0 349810.75 109687.33 532740.0 -1.0 4271
4273 0 349824.84 109659.125 532800.0 -1.0 4272
4274 0 349768.47 109687.33 532860.0 -1.0 4273
4275 0 349803.72 109680.27 532920.0 -1.0 4274
4276 0 349803.72 109680.27 532980.0 -1.0 4275
4277 0 349796.66 109687.33 533040.0 -1.0 4276
4278 0 349796.66 109687.33 533100.0 -1.0 4277
4279 0 349733.22 109616.83 533160.0 -1.0 4278
4280 0 349775.5 109637.98 533220.0 -1.0 4279
4281 0 349761.4 109659.125 533280.0 -1.0 4280
4282 0 349775.5 109708.48 533340.0 -1.0 4281
4283 0 349895.34 109997.52 533340.0 -1.0 4282
4284 0 349867.16 110420.52 533400.0 -1.0 4283
4285 0 349860.1 111188.98 533400.0 -1.0 4284
4286 0 349874.22 111379.33 533460.0 -1.0 4285
4287 0 349867.16 111485.08 533520.0 -1.0 4286
4288 0 350015.22 111534.43 533580.0 -1.0 4287
4289 0 349768.47 111527.375 533640.0 -1.0 4288
4290 0 349726.16 111442.77 533700.0 -1.0 4289
4291 0 349712.06 111548.52 533760.0 -1.0 4290
4292 0 349690.9 111626.08 533820.0 -1.0 4291
4293 0 349676.8 111731.83 533880.0 -1.0 4292
4294 0 349578.1 111781.18 533940.0 -1.0 4293
4295 0 349578.1 111774.125 534000.0 -1.0 4294
4296 0 349387.75 111781.18 534060.0 -1.0 4295
4297 0 349359.56 111830.52 534120.0 -1.0 4296
4298 0 349331.34 111879.875 534180.0 -1.0 4297
4299 0 349225.6 111886.93 534240.0 -1.0 4298
4300 0 349282.0 111957.43 534300.0 -1.0 4299
4301 0 349232.66 111978.58 534360.0 -1.0 4300
4302 0 349218.56 112133.68 534420.0 -1.0 4301
4303 0 349190.34 112105.48 534480.0 -1.0 4302
4304 0 349176.25 112161.875 534540.0 -1.0 4303
4305 0 349162.16 112183.02 534600.0 -1.0 4304
4306 0 349126.9 112246.48 534660.0 -1.0 4305
4307 0 349211.5 112295.83 534720.0 -1.0 4306
4308 0 349225.6 112429.77 534780.0 -1.0 4307
4309 0 349204.47 112514.375 534840.0 -1.0 4308
4310 0 349148.06 112563.73 534900.0 -1.0 4309
4311 0 349119.84 112697.68 534960.0 -1.0 4310
4312 0 349021.16 112739.98 535020.0 -1.0 4311
4313 0 349056.4 112789.33 535080.0 -1.0 4312
4314 0 349014.1 112859.83 535140.0 -1.0 4313
4315 0 348830.8 112880.98 535200.0 -1.0 4314
4316 0 348781.47 112866.875 535260.0 -1.0 4315
4317 0 348725.06 112951.48 535320.0 -1.0 4316
4318 0 348605.22 112916.23 535380.0 -1.0 4317
4319 0 348527.66 112986.73 535440.0 -1.0 4318
4320 0 348577.0 112972.625 535500.0 -1.0 4319
4321 0 348548.8 113092.48 535560.0 -1.0 4320
4322 0 348464.22 113198.23 535620.0 -1.0 4321
4323 0 348548.8 113311.02 535680.0 -1.0 4322
4324 0 348443.06 113367.43 535740.0 -1.0 4323
4325 0 348428.97 113402.68 535800.0 -1.0 4324
4326 0 348386.66 113571.875 535860.0 -1.0 4325
4327 0 348365.5 113593.02 535920.0 -1.0 4326
4328 0 348330.25 113670.58 535980.0 -1.0 4327
4329 0 348330.25 113635.33 536040.0 -1.0 4328
4330 0 348196.3 113811.58 536100.0 -1.0 4329
4331 0 348132.84 113952.58 536160.0 -1.0 4330
4332 0 348034.16 114037.18 536220.0 -1.0 4331
4333 0 347956.6 114044.23 536280.0 -1.0 4332
4334 0 347914.3 114086.52 536340.0 -1.0 4333
4335 0 347900.22 114199.33 536400.0 -1.0 4334
4336 0 347886.1 114121.77 536460.0 -1.0 4335
4337 0 347822.66 114114.73 536520.0 -1.0 4336
4338 0 347815.6 114086.52 536580.0 -1.0 4337
4339 0 347794.47 114171.125 536640.0 -1.0 4338
4340 0 347752.16 114192.27 536700.0 -1.0 4339
4341 6 347766.25 114135.875 536760.0 -1.0 4340
4342 0 360080.47 128601.734 523020.0 -1.0 143
4343 0 360061.88 128722.664 522960.0 -1.0 4342
4344 0 360061.88 128778.484 522900.0 -1.0 4343
4345 0 360294.44 129020.34 522840.0 -1.0 4344
4346 0 360285.12 129048.26 522780.0 -1.0 4345
4347 0 360368.84 129234.305 522720.0 -1.0 4346
4348 0 360471.2 129513.38 522660.0 -1.0 4347
4349 0 360527.0 130015.72 522600.0 -1.0 4348
4350 5 360247.94 130238.98 522600.0 -1.0 4349
4351 0 360322.34 130425.03 522540.0 -1.0 4350
4352 0 360331.66 130573.87 522660.0 -1.0 4350
4353 0 360545.6 130145.95 522480.0 -1.0 4351
4354 0 360582.8 130118.05 522420.0 -1.0 4353
4355 0 360601.4 130099.44 522360.0 -1.0 4354
4356 0 360629.3 130071.53 522300.0 -1.0 4355
4357 0 360703.75 130052.93 522240.0 -1.0 4356
4358 0 360768.88 130006.414 522180.0 -1.0 4357
4359 0 360787.47 129959.91 522120.0 -1.0 4358
4360 0 360927.0 129931.99 522060.0 -1.0 4359
4361 0 360852.6 129987.81 522000.0 -1.0 4360
4362 0 360275.84 130657.59 522720.0 -1.0 4352
4363 0 360327.34 130718.805 522780.0 -1.0 4362
4364 0 361036.66 130120.77 521940.0 -1.0 4361
4365 0 361051.75 130166.11 521880.0 -1.0 4364
4366 0 361127.3 130151.0 521820.0 -1.0 4365
4367 0 361142.44 130294.56 521760.0 -1.0 4366
4368 0 361149.97 130370.125 521700.0 -1.0 4367
4369 0 361157.53 130362.57 521640.0 -1.0 4368
4370 0 361180.22 130385.234 521580.0 -1.0 4369
4371 0 361202.88 130430.57 521520.0 -1.0 4370
4372 0 361218.0 130460.8 521460.0 -1.0 4371
4373 0 361316.22 130551.47 521400.0 -1.0 4372
4374 0 361406.88 130634.586 521340.0 -1.0 4373
4375 6 361520.22 130846.16 521280.0 -1.0 4374
4376 0 360319.78 130771.695 522840.0 -1.0 4363
4377 0 360395.34 130915.266 522900.0 -1.0 4376
4378 0 360463.34 130953.04 522960.0 -1.0 4377
4379 0 360478.47 131104.16 523020.0 -1.0 4378
4380 0 360470.9 131270.39 523080.0 -1.0 4379
4381 0 360463.34 131277.95 523140.0 -1.0 4380
4382 0 360531.34 131444.19 523200.0 -1.0 4381
4383 0 360538.9 131542.4 523260.0 -1.0 4382
4384 0 360591.8 131708.64 523320.0 -1.0 4383
4385 0 360644.7 131806.88 523380.0 -1.0 4384
4386 0 360554.03 131769.1 523440.0 -1.0 4385
4387 0 360659.8 131844.66 523500.0 -1.0 4386
4388 0 360712.7 131912.66 523560.0 -1.0 4387
4389 0 360780.7 132071.33 523620.0 -1.0 4388
4390 0 360788.25 132237.56 523680.0 -1.0 4389
4391 0 361256.72 132721.14 523680.0 -1.0 4390
4392 0 361642.1 133098.95 523680.0 -1.0 4391
4393 0 361642.1 133197.17 523740.0 -1.0 4392
4394 0 361717.66 133189.62 523800.0 -1.0 4393
4395 0 361785.66 133340.73 523860.0 -1.0 4394
4396 6 361740.3 133340.73 523920.0 -1.0 4395
4397 5 363735.44 116953.89 524880.0 -1.0 4029
4398 0 363387.88 116576.086 524880.0 -1.0 4397
4399 0 364045.25 116628.984 524880.0 -1.0 4397
4400 5 363999.9 116379.63 524880.0 -1.0 4399
4401 0 363352.1 116455.65 524820.0 -1.0 4398
4402 0 364015.03 116341.85 524820.0 -1.0 4400
4403 0 363916.78 116424.97 524940.0 -1.0 4400
4404 6 363999.9 116273.85 524760.0 -1.0 4402
4405 5 363931.9 116477.86 525000.0 -1.0 4403
4406 0 363705.22 116152.95 525000.0 -1.0 4405
4407 0 364158.6 116462.75 525000.0 -1.0 4405
4408 0 363603.3 116005.75 525060.0 -1.0 4406
4409 0 364203.94 116447.64 525060.0 -1.0 4407
4410 0 364438.16 116440.08 525120.0 -1.0 4409
4411 0 364491.06 116455.195 525180.0 -1.0 4410
4412 0 364611.94 116432.52 525240.0 -1.0 4411
4413 0 364627.06 116470.305 525300.0 -1.0 4412
4414 0 365080.4 116462.75 525360.0 -1.0 4413
4415 0 365095.53 116387.19 525420.0 -1.0 4414
4416 0 365125.75 116341.85 525480.0 -1.0 4415
4417 6 365057.75 116387.19 525540.0 -1.0 4416
4418 0 363652.44 115876.125 525120.0 -1.0 4408
4419 0 363566.94 115652.48 525240.0 -1.0 4418
4420 0 363560.34 115573.54 525360.0 -1.0 4419
4421 0 363593.25 115501.19 525420.0 -1.0 4420
4422 0 363586.66 115448.56 525480.0 -1.0 4421
4423 6 363566.94 115461.72 525540.0 -1.0 4422
4424 0 363286.3 116330.664 524760.0 -1.0 4401
4425 0 363312.62 116232.0 524700.0 -1.0 4424
4426 5 363273.16 116087.28 524640.0 -1.0 4425
4427 0 363325.78 115922.836 524580.0 -1.0 4426
4428 0 363457.3 115508.43 524640.0 -1.0 4426
4429 0 363306.03 115863.63 524520.0 -1.0 4427
4430 6 363279.72 115857.055 524460.0 -1.0 4429
4431 0 363457.3 114837.484 524640.0 -1.0 4428
4432 0 363516.53 114554.64 524700.0 -1.0 4431
4433 0 363536.25 113804.76 524700.0 -1.0 4432
4434 0 363595.47 113166.7 524700.0 -1.0 4433
4435 0 363661.25 112929.9 524640.0 -1.0 4434
4436 0 363786.22 112482.6 524640.0 -1.0 4435
4437 0 363753.34 112232.65 524700.0 -1.0 4436
4438 0 363694.12 112101.086 524760.0 -1.0 4437
4439 0 363812.53 111870.86 524820.0 -1.0 4438
4440 0 363944.1 111752.46 524880.0 -1.0 4439
4441 0 364062.5 111489.34 524880.0 -1.0 4440
4442 0 364101.97 111311.74 524940.0 -1.0 4441
4443 0 364299.28 111028.89 524880.0 -1.0 4442
4444 0 364397.97 110890.76 524820.0 -1.0 4443
4445 0 364509.78 110884.18 524760.0 -1.0 4444
4446 0 364628.2 110844.71 524700.0 -1.0 4445
4447 0 364805.78 110798.664 524640.0 -1.0 4446
4448 0 365049.2 110706.58 524640.0 -1.0 4447
4449 0 365371.5 110548.71 524700.0 -1.0 4448
4450 0 365391.22 110548.71 524760.0 -1.0 4449
4451 0 365391.22 110496.086 524820.0 -1.0 4450
4452 6 365378.06 110522.4 524880.0 -1.0 4451
4453 0 332686.97 134866.77 518280.0 -1.0 338
4454 0 332762.53 135214.34 518220.0 -1.0 4453
4455 0 332853.2 135274.8 518160.0 -1.0 4454
4456 0 332868.3 135441.02 518100.0 -1.0 4455
4457 0 332868.3 135561.92 518040.0 -1.0 4456
4458 0 332928.75 135803.72 517980.0 -1.0 4457
4459 0 332928.75 135909.5 517920.0 -1.0 4458
4460 0 332974.1 135985.06 517860.0 -1.0 4459
4461 0 333185.66 136287.3 517800.0 -1.0 4460
4462 0 333185.66 136393.08 517740.0 -1.0 4461
4463 0 333170.53 136408.19 517680.0 -1.0 4462
4464 0 333170.53 136408.19 517620.0 -1.0 4463
4465 0 333215.88 136529.1 517560.0 -1.0 4464
4466 0 333215.88 136513.97 517500.0 -1.0 4465
4467 0 333246.1 136544.2 517440.0 -1.0 4466
4468 0 333503.0 136967.33 517380.0 -1.0 4467
4469 0 333623.9 137314.9 517320.0 -1.0 4468
4470 0 333800.7 137576.48 517260.0 -1.0 4469
4471 0 333993.03 137758.16 517200.0 -1.0 4470
4472 0 334431.12 138420.67 517200.0 -1.0 4471
4473 0 334484.56 138516.84 517140.0 -1.0 4472
4474 0 334580.75 138762.61 517080.0 -1.0 4473
4475 0 334708.97 138912.22 517020.0 -1.0 4474
4476 0 334826.5 139147.3 516960.0 -1.0 4475
4477 0 334944.06 139393.08 516900.0 -1.0 4476
4478 0 335179.16 139788.45 516840.0 -1.0 4477
4479 0 335221.88 140002.17 516780.0 -1.0 4478
4480 0 335424.9 140076.97 516720.0 -1.0 4479
4481 0 335595.9 140312.06 516660.0 -1.0 4480
4482 0 335563.84 140376.17 516600.0 -1.0 4481
4483 0 335563.84 140450.97 516540.0 -1.0 4482
4484 0 335681.38 140579.2 516480.0 -1.0 4483
4485 0 335681.38 140707.44 516420.0 -1.0 4484
4486 0 335820.28 140942.52 516360.0 -1.0 4485
4487 0 335948.53 140995.95 516300.0 -1.0 4486
4488 0 336087.44 141134.86 516240.0 -1.0 4487
4489 0 336226.34 141316.52 516180.0 -1.0 4488
4490 0 336290.47 141402.02 516120.0 -1.0 4489
4491 0 336343.9 141487.5 516060.0 -1.0 4490
4492 0 336440.06 141583.67 516000.0 -1.0 4491
4493 0 336707.22 141840.12 515940.0 -1.0 4492
4494 0 336995.72 141979.05 515880.0 -1.0 4493
4495 0 336835.44 142043.16 515820.0 -1.0 4494
4496 0 337230.8 142299.61 515760.0 -1.0 4495
4497 0 337294.94 142577.45 515700.0 -1.0 4496
4498 0 337647.56 142769.8 515640.0 -1.0 4497
4499 0 337701.0 142673.62 515580.0 -1.0 4498
4500 0 337647.56 142844.6 515520.0 -1.0 4499
4501 0 337647.56 142844.6 515460.0 -1.0 4500
4502 0 337904.03 143154.48 515400.0 -1.0 4501
4503 0 337882.66 143357.52 515340.0 -1.0 4502
4504 0 337957.47 143378.88 515280.0 -1.0 4503
4505 0 337946.78 143517.8 515220.0 -1.0 4504
4506 0 338171.16 143710.14 515160.0 -1.0 4505
4507 0 338278.03 143955.92 515100.0 -1.0 4506
4508 5 338278.03 143955.92 515040.0 -1.0 4507
4509 0 338630.66 144394.03 515040.0 -1.0 4508
4510 0 338374.2 144084.14 514980.0 -1.0 4508
4511 0 338523.8 144404.72 514920.0 -1.0 4510
4512 0 338716.16 144394.03 514860.0 -1.0 4511
4513 0 338748.22 144468.83 514800.0 -1.0 4512
4514 0 338844.38 144532.95 514740.0 -1.0 4513
4515 0 339026.03 144746.67 514680.0 -1.0 4514
4516 0 338609.28 144714.61 515040.0 -1.0 4509
4517 0 338587.9 144703.92 515100.0 -1.0 4516
4518 0 338684.1 144511.58 515160.0 -1.0 4517
4519 0 338641.34 144500.89 515220.0 -1.0 4518
4520 0 338641.34 144511.58 515280.0 -1.0 4519
4521 6 338684.1 144500.89 515340.0 -1.0 4520
4522 0 339068.78 144842.84 514620.0 -1.0 4515
4523 5 339261.12 144960.38 514560.0 -1.0 4522
4524 0 339782.16 145040.27 514500.0 -1.0 4523
4525 0 339263.84 145145.55 514500.0 -1.0 4523
4526 0 340567.7 145283.22 514500.0 -1.0 4524
4527 0 341273.78 145385.22 514500.0 -1.0 4526
4528 0 341547.6 145453.28 514560.0 -1.0 4527
4529 0 339263.84 145226.53 514440.0 -1.0 4525
4530 0 339288.16 145210.33 514380.0 -1.0 4529
4531 0 339402.72 145150.31 514320.0 -1.0 4530
4532 0 342244.03 145485.67 514620.0 -1.0 4528
4533 0 342900.0 145412.8 514620.0 -1.0 4532
4534 0 342891.9 145396.6 514680.0 -1.0 4533
4535 0 342875.72 145404.69 514740.0 -1.0 4534
4536 0 342940.5 145420.89 514800.0 -1.0 4535
4537 0 343183.44 145445.19 514860.0 -1.0 4536
4538 0 343280.62 145469.48 514920.0 -1.0 4537
4539 0 343313.03 145428.98 514980.0 -1.0 4538
4540 0 343475.0 145445.19 515040.0 -1.0 4539
4541 0 343604.56 145485.67 515100.0 -1.0 4540
4542 0 343685.53 145477.58 515160.0 -1.0 4541
4543 0 343669.34 145518.08 515220.0 -1.0 4542
4544 0 343726.03 145518.08 515280.0 -1.0 4543
4545 0 343726.03 145509.97 515340.0 -1.0 4544
4546 0 343807.03 145348.0 515400.0 -1.0 4545
4547 0 344179.53 145258.92 515520.0 -1.0 4546
4548 0 344236.22 145258.92 515580.0 -1.0 4547
4549 0 344244.3 145218.44 515640.0 -1.0 4548
4550 0 344114.75 145161.75 515700.0 -1.0 4549
4551 0 344616.84 145234.62 515760.0 -1.0 4550
4552 5 345086.56 145169.84 515760.0 -1.0 4551
4553 0 344867.9 145202.23 515820.0 -1.0 4552
4554 0 345345.7 145291.31 515760.0 -1.0 4552
4555 0 345054.16 145194.14 515880.0 -1.0 4553
4556 0 344985.78 145133.56 515940.0 -1.0 4555
4557 0 344989.38 145226.53 515700.0 -1.0 4554
4558 0 345329.5 145202.23 515640.0 -1.0 4557
4559 0 345507.66 145218.44 515580.0 -1.0 4558
4560 0 345515.75 145194.14 515520.0 -1.0 4559
4561 0 345491.47 145218.44 515460.0 -1.0 4560
4562 0 345896.38 145420.89 515400.0 -1.0 4561
4563 0 345969.28 145420.89 515340.0 -1.0 4562
4564 0 346098.84 145453.28 515280.0 -1.0 4563
4565 0 346220.3 145493.78 515220.0 -1.0 4564
4566 0 346309.4 145428.98 515160.0 -1.0 4565
4567 0 346390.38 145420.89 515100.0 -1.0 4566
4568 6 346625.25 145437.1 515040.0 -1.0 4567
4569 0 344953.38 145174.05 516000.0 -1.0 4556
4570 0 344953.38 145174.05 516060.0 -1.0 4569
4571 6 344920.97 145198.34 516120.0 -1.0 4570
4572 0 339491.8 145328.47 514260.0 -1.0 4531
4573 0 339556.6 145377.06 514200.0 -1.0 4572
4574 0 339613.28 145401.36 514140.0 -1.0 4573
4575 0 339661.88 145579.52 514080.0 -1.0 4574
4576 0 339686.16 145652.4 514020.0 -1.0 4575
4577 0 339864.3 145830.56 513960.0 -1.0 4576
4578 0 340010.1 145984.44 513900.0 -1.0 4577
4579 5 340082.97 145976.34 513840.0 -1.0 4578
4580 0 340342.12 146527.03 513780.0 -1.0 4579
4581 0 340957.6 146130.2 513780.0 -1.0 4579
4582 0 341204.75 146125.1 513720.0 -1.0 4581
4583 0 340307.0 146463.92 513720.0 -1.0 4580
4584 0 341597.53 146339.9 513720.0 -1.0 4582
4585 0 341818.47 146542.44 513660.0 -1.0 4584
4586 5 342272.62 147039.56 513660.0 -1.0 4585
4587 0 342233.5 147045.27 513540.0 -1.0 4586
4588 0 342659.28 147401.67 513600.0 -1.0 4586
4589 5 342987.62 147636.2 513600.0 -1.0 4588
4590 0 343113.47 147812.88 513660.0 -1.0 4589
4591 0 342953.88 147561.25 513540.0 -1.0 4589
4592 0 342996.84 147463.05 513480.0 -1.0 4591
4593 0 343003.0 147432.36 513420.0 -1.0 4592
4594 6 342984.56 147438.5 513360.0 -1.0 4593
4595 0 343067.84 147816.05 513720.0 -1.0 4590
4596 0 343215.16 147895.84 513780.0 -1.0 4595
4597 0 343233.56 147895.84 513840.0 -1.0 4596
4598 0 343307.22 147901.97 513900.0 -1.0 4597
4599 0 343393.12 148000.17 513960.0 -1.0 4598
4600 0 343399.28 148110.64 514020.0 -1.0 4599
4601 0 343558.84 148184.3 514080.0 -1.0 4600
4602 0 343564.97 148221.12 514140.0 -1.0 4601
4603 0 343577.25 148264.08 514200.0 -1.0 4602
4604 0 343632.5 148362.28 514260.0 -1.0 4603
4605 0 343810.47 148343.88 514320.0 -1.0 4604
4606 0 343718.4 148460.48 514380.0 -1.0 4605
4607 0 343804.34 148595.5 514440.0 -1.0 4606
4608 0 343816.62 148607.78 514500.0 -1.0 4607
4609 0 343963.9 148712.11 514560.0 -1.0 4608
4610 0 344074.38 148902.38 514620.0 -1.0 4609
4611 0 344019.16 148908.5 514680.0 -1.0 4610
4612 0 344221.7 149074.22 514740.0 -1.0 4611
4613 5 344533.03 149084.5 514740.0 -1.0 4612
4614 0 344829.28 148675.28 514740.0 -1.0 4613
4615 0 344430.34 149172.4 514800.0 -1.0 4613
4616 0 344845.12 148395.58 514680.0 -1.0 4614
4617 0 344528.56 149203.1 514860.0 -1.0 4615
4618 0 344461.03 149289.03 514920.0 -1.0 4617
4619 0 344510.12 149215.38 514980.0 -1.0 4618
4620 0 344461.03 149460.88 515040.0 -1.0 4619
4621 0 344405.8 149712.5 515100.0 -1.0 4620
4622 0 344436.5 149970.28 515160.0 -1.0 4621
4623 0 344307.6 149939.6 515220.0 -1.0 4622
4624 0 344270.78 149939.6 515280.0 -1.0 4623
4625 0 344227.8 149915.03 515340.0 -1.0 4624
4626 0 344209.4 149896.62 515400.0 -1.0 4625
4627 0 343920.94 149847.53 515460.0 -1.0 4626
4628 0 344160.3 150074.61 515520.0 -1.0 4627
4629 0 344135.75 150191.22 515580.0 -1.0 4628
4630 0 344080.53 150209.62 515640.0 -1.0 4629
4631 0 343773.66 150215.77 515700.0 -1.0 4630
4632 0 344166.44 150332.38 515760.0 -1.0 4631
4633 0 343718.4 150258.73 515820.0 -1.0 4632
4634 0 344166.44 150381.48 515880.0 -1.0 4633
4635 0 344215.53 150418.3 515940.0 -1.0 4634
4636 0 344178.72 150498.1 516000.0 -1.0 4635
4637 0 344252.38 150553.33 516060.0 -1.0 4636
4638 0 344295.34 150694.48 516120.0 -1.0 4637
4639 0 344307.6 150694.48 516180.0 -1.0 4638
4640 0 344485.6 150706.77 516240.0 -1.0 4639
4641 6 344510.12 150823.38 516300.0 -1.0 4640
4642 0 345004.7 148334.2 514620.0 -1.0 4616
4643 0 345127.44 148260.56 514560.0 -1.0 4642
4644 0 345072.2 148217.6 514500.0 -1.0 4643
4645 0 345151.97 148150.1 514440.0 -1.0 4644
4646 0 345139.72 148045.75 514380.0 -1.0 4645
4647 6 345176.53 148002.8 514260.0 -1.0 4646
4648 0 340337.7 146605.08 513660.0 -1.0 4583
4649 0 340313.16 146592.81 513600.0 -1.0 4648
4650 0 340460.44 146783.06 513540.0 -1.0 4649
4651 0 340534.1 146918.1 513480.0 -1.0 4650
4652 0 340595.47 147145.17 513420.0 -1.0 4651
4653 0 340638.44 147261.78 513360.0 -1.0 4652
4654 0 340705.94 147427.48 513300.0 -1.0 4653
4655 0 340724.34 147402.94 513240.0 -1.0 4654
4656 0 340724.34 147402.94 513180.0 -1.0 4655
4657 0 340730.5 147464.31 513120.0 -1.0 4656
4658 0 340828.7 147617.75 513060.0 -1.0 4657
4659 0 340865.53 147832.56 513000.0 -1.0 4658
4660 0 340896.2 147857.11 512940.0 -1.0 4659
4661 0 340969.84 147949.17 512880.0 -1.0 4660
4662 0 340724.34 148047.36 512820.0 -1.0 4661
4663 0 341018.94 148170.11 512760.0 -1.0 4662
4664 0 341080.3 148372.64 512700.0 -1.0 4663
4665 0 341104.88 148434.02 512640.0 -1.0 4664
4666 0 340828.7 148378.78 512580.0 -1.0 4665
4667 0 341264.44 148636.56 512520.0 -1.0 4666
4668 0 341344.22 148789.98 512460.0 -1.0 4667
4669 0 341381.06 148826.81 512400.0 -1.0 4668
4670 0 341381.06 148826.81 512340.0 -1.0 4669
4671 0 341350.38 148961.84 512280.0 -1.0 4670
4672 0 341479.25 149017.08 512220.0 -1.0 4671
4673 0 341466.97 149176.64 512160.0 -1.0 4672
4674 0 341466.97 149109.14 512100.0 -1.0 4673
4675 0 341516.1 149219.61 512040.0 -1.0 4674
4676 0 341559.03 149569.44 511980.0 -1.0 4675
4677 0 341559.03 149538.75 511920.0 -1.0 4676
4678 0 341559.03 149538.75 511860.0 -1.0 4677
4679 0 341651.1 149857.89 511800.0 -1.0 4678
4680 0 341681.78 150017.47 511740.0 -1.0 4679
4681 0 341663.38 149992.92 511680.0 -1.0 4680
4682 0 341700.2 150017.47 511620.0 -1.0 4681
4683 0 341780.0 150134.08 511560.0 -1.0 4682
4684 0 341884.3 150422.53 511440.0 -1.0 4683
4685 0 341835.22 150686.44 511380.0 -1.0 4684
4686 0 341773.84 151085.38 511320.0 -1.0 4685
4687 0 341706.34 151422.92 511260.0 -1.0 4686
4688 0 341589.72 152318.98 511260.0 -1.0 4687
4689 0 341528.34 152533.8 511320.0 -1.0 4688
4690 0 341528.34 152957.27 511380.0 -1.0 4689
4691 0 341270.6 154332.05 511380.0 -1.0 4690
4692 0 340877.78 155498.14 511380.0 -1.0 4691
4693 0 340570.9 156173.27 511440.0 -1.0 4692
4694 0 340607.75 157100.0 511440.0 -1.0 4693
4695 0 340825.84 157710.25 511380.0 -1.0 4694
4696 0 341086.47 158830.75 511440.0 -1.0 4695
4697 0 341528.34 159554.95 511440.0 -1.0 4696
4698 5 342485.78 160469.42 511440.0 -1.0 4697
4699 0 342448.97 160923.6 511380.0 -1.0 4698
4700 0 342737.4 160389.64 511500.0 -1.0 4698
4701 0 342841.75 160352.81 511560.0 -1.0 4700
4702 0 342835.62 160352.81 511620.0 -1.0 4701
4703 0 342946.1 160291.44 511680.0 -1.0 4702
4704 0 342489.06 161073.53 511320.0 -1.0 4699
4705 0 342952.22 160328.27 511740.0 -1.0 4703
4706 0 343001.3 160279.17 511800.0 -1.0 4705
4707 0 343105.66 160309.86 511860.0 -1.0 4706
4708 0 343160.9 160266.89 511920.0 -1.0 4707
4709 0 343185.44 160273.03 511980.0 -1.0 4708
4710 0 343191.6 160230.06 512040.0 -1.0 4709
4711 0 343203.84 160187.11 512100.0 -1.0 4710
4712 0 343234.53 160174.83 512160.0 -1.0 4711
4713 0 343246.8 160131.88 512220.0 -1.0 4712
4714 0 343271.38 160082.77 512280.0 -1.0 4713
4715 0 343271.38 160021.39 512340.0 -1.0 4714
4716 0 343197.72 160033.67 512400.0 -1.0 4715
4717 0 343228.4 160009.12 512460.0 -1.0 4716
4718 0 343222.28 159996.84 512520.0 -1.0 4717
4719 0 342804.94 159818.86 512580.0 -1.0 4718
4720 0 343136.34 159935.47 512640.0 -1.0 4719
4721 0 343068.84 159947.75 512700.0 -1.0 4720
4722 6 343038.16 159861.83 512760.0 -1.0 4721
4723 0 342599.53 161226.97 511260.0 -1.0 4704
4724 0 342746.84 161478.6 511260.0 -1.0 4723
4725 0 342771.38 161589.08 511200.0 -1.0 4724
4726 0 342826.62 161656.58 511140.0 -1.0 4725
4727 0 342924.8 161779.33 511080.0 -1.0 4726
4728 0 343127.34 162172.12 511020.0 -1.0 4727
4729 0 343440.38 162761.31 511020.0 -1.0 4728
4730 0 343612.22 163154.11 510960.0 -1.0 4729
4731 0 343833.16 163970.38 510960.0 -1.0 4730
4732 0 343833.16 164142.22 510900.0 -1.0 4731
4733 0 343986.6 164320.2 510840.0 -1.0 4732
4734 0 343943.62 164357.03 510780.0 -1.0 4733
4735 0 343974.3 164467.5 510720.0 -1.0 4734
4736 0 343962.03 164559.56 510660.0 -1.0 4735
4737 0 343968.2 164719.14 510600.0 -1.0 4736
4738 0 343962.03 164792.78 510540.0 -1.0 4737
4739 0 343931.34 164970.77 510480.0 -1.0 4738
4740 0 344225.94 165222.4 510420.0 -1.0 4739
4741 0 343912.94 165179.44 510360.0 -1.0 4740
4742 0 343925.22 165154.89 510300.0 -1.0 4741
4743 0 343906.8 165345.16 510240.0 -1.0 4742
4744 0 343784.06 165345.16 510180.0 -1.0 4743
4745 0 343734.97 165461.77 510120.0 -1.0 4744
4746 0 343734.97 165461.77 510060.0 -1.0 4745
4747 0 343771.78 165584.5 510000.0 -1.0 4746
4748 0 343710.4 165596.78 509940.0 -1.0 4747
4749 0 343685.84 165621.33 509880.0 -1.0 4748
4750 0 343655.16 165694.98 509820.0 -1.0 4749
4751 0 343612.22 165737.94 509760.0 -1.0 4750
4752 0 343612.22 165805.45 509700.0 -1.0 4751
4753 0 343698.12 166032.53 509640.0 -1.0 4752
4754 0 343759.5 166370.1 509640.0 -1.0 4753
4755 0 343581.53 166640.14 509580.0 -1.0 4754
4756 0 343102.8 167106.58 509520.0 -1.0 4755
4757 0 342691.6 167456.4 509460.0 -1.0 4756
4758 0 342427.7 167971.95 509460.0 -1.0 4757
4759 0 342126.97 168297.23 509520.0 -1.0 4758
4760 6 342133.1 168321.78 509580.0 -1.0 4759
4761 0 342603.56 148207.75 513000.0 -1.0 4762
4762 0 342559.16 147925.31 513060.0 -1.0 4763
4763 0 342549.25 147897.83 513120.0 -1.0 4764
4764 0 342482.75 147831.3 513180.0 -1.0 4765
4765 0 342426.28 147790.55 513240.0 -1.0 4766
4766 0 342295.53 147705.31 513300.0 -1.0 4767
4767 0 342280.6 147621.33 513360.0 -1.0 4910
4768 0 342297.22 147564.31 513480.0 -1.0 4910
4769 6 342293.66 147614.98 513540.0 -1.0 4768
4770 0 342663.2 148088.25 512940.0 -1.0 4761
4771 0 342816.16 148061.06 512880.0 -1.0 4770
4772 0 342541.56 147981.77 512820.0 -1.0 4771
4773 0 342948.03 148125.61 512760.0 -1.0 4772
4774 0 343068.75 148187.56 512700.0 -1.0 4773
4775 0 343218.34 148139.23 512640.0 -1.0 4774
4776 0 342858.84 148005.23 512580.0 -1.0 4775
4777 0 343331.22 148226.61 512520.0 -1.0 4776
4778 0 343402.28 148219.98 512460.0 -1.0 4777
4779 0 343395.3 148216.02 512400.0 -1.0 4778
4780 0 343549.4 148209.47 512340.0 -1.0 4779
4781 0 343516.34 148225.77 512280.0 -1.0 4780
4782 0 343585.25 148256.45 512220.0 -1.0 4781
4783 0 343629.6 148295.5 512160.0 -1.0 4782
4784 0 343637.72 148309.53 512100.0 -1.0 4783
4785 0 343635.47 148301.84 512040.0 -1.0 4784
4786 0 343607.94 148303.75 511980.0 -1.0 4785
4787 0 343602.84 148308.56 511920.0 -1.0 4786
4788 0 343710.84 148337.55 511860.0 -1.0 4787
4789 0 343688.62 148361.88 511800.0 -1.0 4788
4790 0 343721.16 148397.97 511740.0 -1.0 4789
4791 0 343803.84 148436.58 511680.0 -1.0 4790
4792 0 343768.9 148435.9 511620.0 -1.0 4791
4793 0 343885.12 148460.84 511560.0 -1.0 4792
4794 0 343914.8 148555.03 511440.0 -1.0 4793
4795 0 343904.62 148583.77 511380.0 -1.0 4794
4796 0 343915.66 148663.67 511320.0 -1.0 4795
4797 0 343927.88 148681.83 511260.0 -1.0 4796
4798 0 343877.5 148687.66 511200.0 -1.0 4797
4799 0 343771.97 148813.23 511140.0 -1.0 4798
4800 0 343865.1 148868.53 511080.0 -1.0 4799
4801 0 343774.88 148734.06 511020.0 -1.0 4800
4802 0 343894.6 148713.38 510960.0 -1.0 4801
4803 0 343868.5 148710.73 510900.0 -1.0 4802
4804 0 343941.5 148777.36 510840.0 -1.0 4803
4805 0 343929.44 148756.7 510780.0 -1.0 4804
4806 0 344038.06 148810.92 510720.0 -1.0 4805
4807 0 343969.88 148759.97 510660.0 -1.0 4806
4808 0 343874.88 148805.6 510600.0 -1.0 4807
4809 0 344100.25 148822.5 510540.0 -1.0 4808
4810 0 344025.72 148818.92 510480.0 -1.0 4809
4811 0 344496.53 149048.45 510420.0 -1.0 4810
4812 0 344294.56 148931.92 510360.0 -1.0 4811
4813 0 344229.6 148872.72 510300.0 -1.0 4812
4814 0 344372.6 148990.5 510240.0 -1.0 4813
4815 0 344469.94 148968.84 510180.0 -1.0 4814
4816 0 344364.34 148947.98 510120.0 -1.0 4815
4817 0 344445.8 149087.6 510060.0 -1.0 4816
4818 0 344412.78 149097.88 510000.0 -1.0 4817
4819 0 344484.8 149159.0 509940.0 -1.0 4818
4820 0 344527.44 149177.47 509880.0 -1.0 4819
4821 0 344614.28 149342.88 509820.0 -1.0 4820
4822 0 344641.12 149314.08 509760.0 -1.0 4821
4823 0 344708.5 149388.33 509700.0 -1.0 4822
4824 0 344772.2 149394.3 509640.0 -1.0 4823
4825 0 344840.47 149488.56 509580.0 -1.0 4824
4826 0 344819.6 149690.81 509520.0 -1.0 4825
4827 0 344755.34 150097.33 509460.0 -1.0 4826
4828 0 344680.2 150248.83 509400.0 -1.0 4827
4829 0 344679.12 150358.72 509340.0 -1.0 4828
4830 0 344697.5 150613.77 509280.0 -1.0 4829
4831 0 344657.0 150684.61 509220.0 -1.0 4830
4832 0 344763.97 150665.27 509160.0 -1.0 4831
4833 0 344572.84 150716.55 509100.0 -1.0 4832
4834 0 344667.38 150749.23 509040.0 -1.0 4833
4835 0 344486.4 150872.02 508980.0 -1.0 4834
4836 0 344567.28 151052.86 508920.0 -1.0 4835
4837 0 344468.12 151015.75 508860.0 -1.0 4836
4838 0 344405.22 151169.11 508800.0 -1.0 4837
4839 0 344361.34 151175.72 508740.0 -1.0 4838
4840 0 344427.8 151150.31 508680.0 -1.0 4839
4841 0 344261.16 151235.22 508620.0 -1.0 4840
4842 0 344470.16 151235.7 508560.0 -1.0 4841
4843 0 343828.4 151033.64 508500.0 -1.0 4842
4844 0 344453.1 151219.14 508440.0 -1.0 4843
4845 0 344196.75 151201.61 508320.0 -1.0 4844
4846 0 344294.38 151307.08 508260.0 -1.0 4845
4847 5 344216.0 151284.94 508200.0 -1.0 4846
4848 0 344679.94 151867.61 508200.0 -1.0 4847
4849 0 343880.6 151236.58 508140.0 -1.0 4847
4850 0 343955.0 151260.5 508080.0 -1.0 4849
4851 0 344717.1 152187.75 508200.0 -1.0 4848
4852 0 344425.6 152248.95 508140.0 -1.0 4851
4853 0 344684.3 152364.27 508080.0 -1.0 4852
4854 0 344142.94 151993.58 508020.0 -1.0 4853
4855 0 344658.7 152403.81 507960.0 -1.0 4854
4856 0 344659.25 152398.86 507900.0 -1.0 4855
4857 0 344693.56 152495.19 507840.0 -1.0 4856
4858 0 344670.88 152522.05 507780.0 -1.0 4857
4859 0 344649.12 152526.02 507720.0 -1.0 4858
4860 0 344626.34 152585.12 507660.0 -1.0 4859
4861 0 344556.5 152802.89 507600.0 -1.0 4860
4862 0 344540.56 152861.64 507540.0 -1.0 4861
4863 0 344544.06 152826.77 507480.0 -1.0 4862
4864 0 344518.22 152803.42 507420.0 -1.0 4863
4865 0 344883.0 153150.45 507360.0 -1.0 4864
4866 0 344527.0 152764.81 507300.0 -1.0 4865
4867 0 344347.1 152653.64 507240.0 -1.0 4866
4868 0 344403.88 152649.3 507180.0 -1.0 4867
4869 0 344421.16 152605.89 507120.0 -1.0 4868
4870 0 344374.5 152570.2 507060.0 -1.0 4869
4871 6 344385.38 152493.02 507000.0 -1.0 4870
4872 0 343299.97 150857.34 508020.0 -1.0 4850
4873 0 343742.53 151246.45 507960.0 -1.0 4872
4874 0 343621.75 151213.89 507900.0 -1.0 4873
4875 0 343611.7 151313.58 507840.0 -1.0 4874
4876 0 343633.72 151327.58 507780.0 -1.0 4875
4877 0 343590.53 151350.3 507720.0 -1.0 4876
4878 0 343723.9 151387.4 507660.0 -1.0 4877
4879 0 343586.2 151344.97 507600.0 -1.0 4878
4880 0 343513.0 151337.25 507540.0 -1.0 4879
4881 0 343482.25 151256.94 507480.0 -1.0 4880
4882 0 343410.56 151363.58 507420.0 -1.0 4881
4883 0 343735.44 151687.31 507360.0 -1.0 4882
4884 0 343404.47 151298.39 507300.0 -1.0 4883
4885 0 343244.06 151239.97 507240.0 -1.0 4884
4886 0 343294.78 151287.48 507180.0 -1.0 4885
4887 0 343125.38 151235.38 507120.0 -1.0 4886
4888 0 343047.38 151270.9 507060.0 -1.0 4887
4889 0 342858.97 151315.14 507000.0 -1.0 4888
4890 0 342639.72 151804.81 506940.0 -1.0 4889
4891 5 342360.56 151989.7 506880.0 -1.0 4890
4892 0 342017.97 152613.81 506820.0 -1.0 4891
4893 0 342551.94 151909.33 506820.0 -1.0 4891
4894 0 342597.78 151942.56 506760.0 -1.0 4893
4895 0 342409.97 151929.52 506700.0 -1.0 4894
4896 0 342631.0 151827.3 506640.0 -1.0 4895
4897 0 342530.38 151862.0 506580.0 -1.0 4896
4898 0 342628.56 151836.19 506520.0 -1.0 4897
4899 0 342635.5 151889.72 506460.0 -1.0 4898
4900 6 342637.6 151850.45 506400.0 -1.0 4899
4901 0 341960.12 152651.98 506760.0 -1.0 4892
4902 0 341680.75 152780.12 506700.0 -1.0 4901
4903 0 341875.56 152721.92 506640.0 -1.0 4902
4904 0 341824.38 152782.4 506580.0 -1.0 4903
4905 0 341797.22 152808.5 506520.0 -1.0 4904
4906 0 341789.7 152941.42 506460.0 -1.0 4905
4907 0 341707.5 152960.36 506400.0 -1.0 4906
4908 0 341595.75 153063.19 506340.0 -1.0 4907
4909 6 341436.0 153071.27 506280.0 -1.0 4908
4910 5 342247.2 147551.25 513420.0 -1.0 4911
4911 0 342138.78 147341.88 513420.0 -1.0 4912
4912 0 342191.12 147127.52 513480.0 -1.0 4587
