# Supplementary material for: Organization of the gravity-sensing system in zebrafish
Source: Nat Commun. 2022 Aug 27;13:5060. doi: 10.1038/s41467-022-32824-w (PMC9420129; doi:10.1038/s41467-022-32824-w)
Supplement: Supplementary file 11 — Source Data [file 41467_2022_32824_MOESM11_ESM.zip › Reconstruction files/VS_R_10.swc]

# SWC format file
# based on specifications at http://www.neuronland.org/NLMorphologyConverter/MorphologyFormats/SWC/Spec.html
# Created on 2022-04-20 using navis (https://github.com/navis-org/navis)
# Meta: {"id": "33066", "name": "VS_R_10", "units": "1 nanometer"}
# PointNo Label X Y Z Radius Parent
# Labels:
# 0 = undefined, 1 = soma, 5 = fork point, 6 = end point
1 1 339307.03 150604.36 518820.0 3595.0 -1
2 0 340136.47 148667.69 517020.0 1437.0 1
3 0 339993.56 148806.3 518760.0 1747.0 1
4 0 338505.0 148541.0 517920.0 -1.0 1
5 0 341101.03 149830.02 518520.0 -1.0 1
6 0 339261.7 151495.89 518520.0 2236.0 1
7 5 339301.78 150560.9 518760.0 3378.0 1
8 0 339389.0 147996.0 516960.0 -1.0 7820
9 0 339404.0 146862.0 516900.0 -1.0 8
10 0 339173.0 145327.0 516840.0 -1.0 9
11 0 339227.0 144806.0 516840.0 -1.0 10
12 0 339213.0 144425.0 516900.0 -1.0 11
13 0 339185.0 144030.0 516900.0 -1.0 12
14 0 339185.0 143621.0 516840.0 -1.0 13
15 0 339100.0 143015.0 516780.0 -1.0 14
16 0 339307.0 141803.0 516720.0 -1.0 15
17 5 339450.0 141788.0 516660.0 -1.0 16
18 0 339629.47 141668.36 516540.0 -1.0 17
19 0 340287.5 140382.2 516660.0 -1.0 17
20 0 338551.0 147750.0 517860.0 -1.0 4
21 0 338483.0 147044.0 517800.0 -1.0 20
22 0 338553.0 146565.0 517740.0 -1.0 21
23 0 338553.0 145832.0 517680.0 -1.0 22
24 0 338426.0 145141.0 517620.0 -1.0 23
25 0 338257.0 144548.0 517620.0 -1.0 24
26 0 337806.0 144041.0 517680.0 -1.0 25
27 0 337411.0 143618.0 517740.0 -1.0 26
28 0 337030.0 142997.0 517800.0 -1.0 27
29 0 336692.0 142631.0 517860.0 -1.0 28
30 0 336340.0 142335.0 517920.0 -1.0 29
31 0 335888.0 141813.0 517920.0 -1.0 30
32 0 335550.0 141531.0 517860.0 -1.0 31
33 0 335183.0 141136.0 517800.0 -1.0 32
34 0 334958.0 141024.0 517740.0 -1.0 33
35 0 334817.0 140826.0 517680.0 -1.0 34
36 0 334534.0 140657.0 517620.0 -1.0 35
37 0 334422.0 140417.0 517560.0 -1.0 36
38 0 334343.0 140570.0 517500.0 -1.0 37
39 0 334331.0 140364.0 517440.0 -1.0 38
40 0 333993.0 139981.0 517380.0 -1.0 39
41 0 333889.0 139859.0 517320.0 -1.0 40
42 0 333816.0 139774.0 517260.0 -1.0 41
43 0 333684.0 139681.0 517200.0 -1.0 42
44 0 333662.0 139602.0 517140.0 -1.0 43
45 0 333551.0 139518.0 517080.0 -1.0 44
46 0 333511.0 139430.0 517020.0 -1.0 45
47 0 333432.0 139368.0 516960.0 -1.0 46
48 0 333348.0 139260.0 516900.0 -1.0 47
49 0 333277.0 139129.0 516840.0 -1.0 48
50 0 333161.0 139008.0 516780.0 -1.0 49
51 0 333005.0 138888.0 516720.0 -1.0 50
52 0 333065.0 138861.0 516660.0 -1.0 51
53 0 332786.0 138641.0 516600.0 -1.0 52
54 0 332782.0 138589.0 516540.0 -1.0 53
55 0 332667.0 138437.0 516480.0 -1.0 54
56 0 332642.0 138465.0 516420.0 -1.0 55
57 0 332598.0 138299.0 516360.0 -1.0 56
58 0 332479.0 138122.0 516300.0 -1.0 57
59 0 332366.0 137948.0 516240.0 -1.0 58
60 0 332189.0 137784.0 516180.0 -1.0 59
61 0 332088.0 137569.0 516120.0 -1.0 60
62 0 332008.0 137567.0 516060.0 -1.0 61
63 0 332020.0 137541.0 516000.0 -1.0 62
64 0 331987.0 137491.0 515940.0 -1.0 63
65 0 332034.0 137455.0 515880.0 -1.0 64
66 0 331976.0 137388.0 515760.0 -1.0 65
67 0 331844.0 137253.0 515640.0 -1.0 66
68 0 331906.0 137207.0 515580.0 -1.0 67
69 0 331783.0 137057.0 515520.0 -1.0 68
70 0 331447.0 136842.0 515460.0 -1.0 69
71 0 331636.0 137000.0 515400.0 -1.0 70
72 0 331473.0 136793.0 515340.0 -1.0 71
73 0 331362.0 136728.0 515280.0 -1.0 72
74 0 331339.0 136689.0 515220.0 -1.0 73
75 0 331272.0 136547.0 515160.0 -1.0 74
76 0 331196.0 136448.0 515100.0 -1.0 75
77 0 331113.0 136379.0 515040.0 -1.0 76
78 0 331007.0 136263.0 514980.0 -1.0 77
79 0 330829.0 136206.0 514920.0 -1.0 78
80 0 330806.0 136175.0 514860.0 -1.0 79
81 0 330659.0 136074.0 514800.0 -1.0 80
82 0 330596.0 136026.0 514740.0 -1.0 81
83 0 330430.0 135970.0 514680.0 -1.0 82
84 0 330405.0 135897.0 514620.0 -1.0 83
85 0 330338.0 135780.0 514560.0 -1.0 84
86 0 330254.0 135727.0 514500.0 -1.0 85
87 0 330235.0 135811.0 514440.0 -1.0 86
88 0 330128.0 135676.0 514380.0 -1.0 87
89 0 330098.0 135636.0 514320.0 -1.0 88
90 0 330030.0 135620.0 514260.0 -1.0 89
91 0 329965.0 135618.0 514200.0 -1.0 90
92 0 329938.0 135580.0 514140.0 -1.0 91
93 0 329925.0 135598.0 514080.0 -1.0 92
94 0 329789.0 135517.0 514020.0 -1.0 93
95 0 329798.0 135531.0 513960.0 -1.0 94
96 0 329778.0 135456.0 513900.0 -1.0 95
97 0 329696.0 135352.0 513840.0 -1.0 96
98 0 329727.0 135376.0 513780.0 -1.0 97
99 0 329616.0 135291.0 513720.0 -1.0 98
100 0 329651.0 135278.0 513660.0 -1.0 99
101 0 329525.0 135180.0 513600.0 -1.0 100
102 0 329571.0 135143.0 513540.0 -1.0 101
103 0 329536.0 135041.0 513480.0 -1.0 102
104 0 329466.0 135120.0 513420.0 -1.0 103
105 0 329425.0 135050.0 513360.0 -1.0 104
106 0 329400.0 135027.0 513300.0 -1.0 105
107 0 329432.0 134950.0 513240.0 -1.0 106
108 0 329439.0 134922.0 513180.0 -1.0 107
109 0 329408.0 134873.0 513120.0 -1.0 108
110 0 329353.0 134804.0 513060.0 -1.0 109
111 0 329320.0 134814.0 513000.0 -1.0 110
112 0 329305.0 134767.0 512940.0 -1.0 111
113 0 329342.0 134732.0 512880.0 -1.0 112
114 0 328938.0 134643.0 512820.0 -1.0 113
115 0 329147.0 134632.0 512760.0 -1.0 114
116 0 329260.0 134640.0 512700.0 -1.0 115
117 0 329119.0 134530.0 512640.0 -1.0 116
118 0 328698.0 134352.0 512580.0 -1.0 117
119 0 328985.0 134338.0 512520.0 -1.0 118
120 0 329030.0 134325.0 512460.0 -1.0 119
121 0 329004.0 134249.0 512400.0 -1.0 120
122 0 328766.0 133768.0 512340.0 -1.0 121
123 0 328670.0 133692.0 512280.0 -1.0 122
124 0 328583.0 133583.0 512220.0 -1.0 123
125 0 328482.0 133428.0 512160.0 -1.0 124
126 0 328364.0 133397.0 512100.0 -1.0 125
127 0 328244.0 133302.0 512040.0 -1.0 126
128 0 328130.0 133221.0 511980.0 -1.0 127
129 0 327964.0 133129.0 511920.0 -1.0 128
130 0 327936.0 133094.0 511860.0 -1.0 129
131 0 327796.34 133065.44 511800.0 -1.0 130
132 0 327814.0 133066.0 511740.0 -1.0 131
133 0 327720.0 133009.0 511680.0 -1.0 132
134 0 327662.0 132987.0 511620.0 -1.0 133
135 0 327592.0 132949.0 511560.0 -1.0 134
136 0 327519.0 132908.0 511500.0 -1.0 135
137 0 327484.0 132907.0 511440.0 -1.0 136
138 0 327389.0 132819.0 511380.0 -1.0 137
139 0 327406.0 132830.0 511320.0 -1.0 138
140 0 327338.0 132795.0 511260.0 -1.0 139
141 0 327314.0 132759.0 511200.0 -1.0 140
142 0 327205.0 132690.0 511140.0 -1.0 141
143 0 327148.0 132678.0 511080.0 -1.0 142
144 0 327003.0 132583.0 511020.0 -1.0 143
145 0 326963.0 132555.0 510960.0 -1.0 144
146 0 326743.0 132415.0 510900.0 -1.0 145
147 0 326749.0 132424.0 510840.0 -1.0 146
148 0 326544.0 132323.0 510780.0 -1.0 147
149 0 326513.0 132333.0 510720.0 -1.0 148
150 0 326373.0 132262.0 510660.0 -1.0 149
151 0 326220.0 132288.0 510600.0 -1.0 150
152 0 326206.0 132247.0 510540.0 -1.0 151
153 0 326055.0 132186.0 510480.0 -1.0 152
154 0 326256.0 132361.0 510420.0 -1.0 153
155 0 325935.0 132180.0 510360.0 -1.0 154
156 0 325853.0 132145.0 510300.0 -1.0 155
157 0 325797.0 132164.0 510240.0 -1.0 156
158 0 325735.0 132110.0 510180.0 -1.0 157
159 0 325754.0 132134.0 510120.0 -1.0 158
160 0 325651.0 132061.0 510060.0 -1.0 159
161 0 325626.0 132051.0 510000.0 -1.0 160
162 0 325574.0 132008.0 509940.0 -1.0 161
163 0 325461.0 131987.0 509880.0 -1.0 162
164 0 325426.0 131993.0 509820.0 -1.0 163
165 0 325274.0 131897.0 509760.0 -1.0 164
166 0 325239.0 131882.0 509700.0 -1.0 165
167 0 325167.0 131885.0 509640.0 -1.0 166
168 0 325171.0 131912.0 509520.0 -1.0 167
169 0 325181.0 131915.0 509460.0 -1.0 168
170 0 325165.0 131929.0 509400.0 -1.0 169
171 0 325111.0 131913.0 509340.0 -1.0 170
172 0 325083.0 131867.0 509280.0 -1.0 171
173 0 325194.0 131933.0 509220.0 -1.0 172
174 0 325127.0 131845.0 509160.0 -1.0 173
175 0 325011.0 131862.0 509100.0 -1.0 174
176 0 324955.0 131816.0 509040.0 -1.0 175
177 0 324823.0 131808.0 508980.0 -1.0 176
178 0 324736.0 131749.0 508920.0 -1.0 177
179 0 324630.0 131687.0 508860.0 -1.0 178
180 0 324544.0 131720.0 508800.0 -1.0 179
181 0 324531.0 131684.0 508740.0 -1.0 180
182 0 324553.0 131677.0 508680.0 -1.0 181
183 0 324462.0 131610.0 508620.0 -1.0 182
184 0 324339.0 131627.0 508560.0 -1.0 183
185 0 323918.0 131387.0 508500.0 -1.0 184
186 0 324270.0 131599.0 508440.0 -1.0 185
187 0 324211.0 131577.0 508320.0 -1.0 186
188 0 324195.0 131534.0 508260.0 -1.0 187
189 0 324190.0 131512.0 508200.0 -1.0 188
190 0 323909.0 131279.0 508140.0 -1.0 189
191 0 324094.0 131410.0 508080.0 -1.0 190
192 0 323732.0 131110.0 508020.0 -1.0 191
193 0 324071.0 131373.0 507960.0 -1.0 192
194 0 324064.0 131358.0 507900.0 -1.0 193
195 0 323959.0 131257.0 507840.0 -1.0 194
196 0 324006.0 131296.0 507780.0 -1.0 195
197 0 323997.0 131200.0 507720.0 -1.0 196
198 0 324032.0 131188.0 507660.0 -1.0 197
199 0 323940.0 131107.0 507600.0 -1.0 198
200 0 323850.0 131076.0 507540.0 -1.0 199
201 0 323870.0 131014.0 507480.0 -1.0 200
202 0 323779.0 130996.0 507420.0 -1.0 201
203 0 324022.0 131389.0 507360.0 -1.0 202
204 0 323812.0 131002.0 507300.0 -1.0 203
205 0 323610.0 130911.0 507240.0 -1.0 204
206 0 323754.0 130950.0 507180.0 -1.0 205
207 0 323748.0 130881.0 507120.0 -1.0 206
208 0 323698.0 130869.0 507060.0 -1.0 207
209 0 323677.0 130864.0 507000.0 -1.0 208
210 0 323608.0 130811.0 506940.0 -1.0 209
211 0 323512.0 130761.0 506880.0 -1.0 210
212 0 323530.0 130765.0 506820.0 -1.0 211
213 0 323439.0 130688.0 506760.0 -1.0 212
214 0 323407.0 130626.0 506640.0 -1.0 213
215 0 323351.0 130605.0 506580.0 -1.0 214
216 0 323361.0 130564.0 506520.0 -1.0 215
217 0 323328.0 130530.0 506460.0 -1.0 216
218 0 323218.0 130511.0 506400.0 -1.0 217
219 0 323221.0 130461.0 506340.0 -1.0 218
220 0 323202.0 130376.0 506280.0 -1.0 219
221 0 323183.0 130392.0 506220.0 -1.0 220
222 0 323149.0 130301.0 506160.0 -1.0 221
223 0 323132.0 130295.0 506100.0 -1.0 222
224 0 323059.0 130216.0 506040.0 -1.0 223
225 0 323015.0 130202.0 505980.0 -1.0 224
226 0 322982.0 130160.0 505860.0 -1.0 225
227 0 322936.0 130141.0 505740.0 -1.0 226
228 0 322908.0 130101.0 505680.0 -1.0 227
229 0 322936.0 130097.0 505620.0 -1.0 228
230 0 322847.0 130035.0 505560.0 -1.0 229
231 0 322783.0 130023.0 505500.0 -1.0 230
232 0 322765.0 129964.0 505440.0 -1.0 231
233 0 322748.0 129956.0 505380.0 -1.0 232
234 0 322715.0 129932.0 505320.0 -1.0 233
235 0 322698.0 129850.0 505260.0 -1.0 234
236 0 322653.0 129833.0 505200.0 -1.0 235
237 0 322653.0 129796.0 505140.0 -1.0 236
238 0 322620.0 129772.0 505080.0 -1.0 237
239 0 322555.0 129682.0 505020.0 -1.0 238
240 0 322566.0 129662.0 504960.0 -1.0 239
241 0 322566.0 129633.0 504900.0 -1.0 240
242 0 322510.0 129603.0 504840.0 -1.0 241
243 0 322509.0 129620.0 504780.0 -1.0 242
244 0 322422.0 129577.0 504720.0 -1.0 243
245 0 322484.0 129565.0 504660.0 -1.0 244
246 0 322397.0 129524.0 504600.0 -1.0 245
247 0 322446.0 129541.0 504540.0 -1.0 246
248 0 322430.0 129506.0 504480.0 -1.0 247
249 0 322366.0 129460.0 504420.0 -1.0 248
250 0 322414.0 129445.0 504360.0 -1.0 249
251 0 322343.0 129410.0 504300.0 -1.0 250
252 0 322374.0 129398.0 504240.0 -1.0 251
253 0 322416.0 129358.0 504180.0 -1.0 252
254 0 322333.0 129302.0 504120.0 -1.0 253
255 0 322350.0 129258.0 504060.0 -1.0 254
256 0 322317.0 129248.0 504000.0 -1.0 255
257 0 322301.0 129172.0 503940.0 -1.0 256
258 0 322271.0 129181.0 503880.0 -1.0 257
259 0 322252.0 129093.0 503820.0 -1.0 258
260 0 322266.0 129092.0 503760.0 -1.0 259
261 0 322294.0 129067.0 503700.0 -1.0 260
262 0 321840.0 128728.0 503640.0 -1.0 261
263 0 322322.0 129018.0 503580.0 -1.0 262
264 0 322332.0 128970.0 503520.0 -1.0 263
265 0 322323.0 128954.0 503460.0 -1.0 264
266 0 322310.0 128942.0 503400.0 -1.0 265
267 0 322296.0 128870.0 503340.0 -1.0 266
268 0 322293.0 128805.0 503280.0 -1.0 267
269 0 321749.0 128703.0 503220.0 -1.0 268
270 0 322227.0 128745.0 503160.0 -1.0 269
271 0 322215.0 128710.0 503100.0 -1.0 270
272 0 322212.0 128674.0 503040.0 -1.0 271
273 0 322225.0 128629.0 502980.0 -1.0 272
274 0 322182.0 128595.0 502920.0 -1.0 273
275 0 322131.0 128496.0 502860.0 -1.0 274
276 0 322090.0 128469.0 502800.0 -1.0 275
277 0 322010.0 128363.0 502740.0 -1.0 276
278 0 322030.0 128317.0 502680.0 -1.0 277
279 0 321922.0 128259.0 502620.0 -1.0 278
280 0 321970.0 128240.0 502560.0 -1.0 279
281 0 321798.0 128146.0 502500.0 -1.0 280
282 0 321866.0 128096.0 502440.0 -1.0 281
283 0 321721.0 128005.0 502380.0 -1.0 282
284 0 321708.0 127993.0 502320.0 -1.0 283
285 0 321570.0 127914.0 502260.0 -1.0 284
286 0 321640.0 127958.0 502200.0 -1.0 285
287 0 321397.0 127868.0 502140.0 -1.0 286
288 0 321618.0 127910.0 502080.0 -1.0 287
289 0 321563.0 127900.0 502020.0 -1.0 288
290 0 321512.0 127898.0 501960.0 -1.0 289
291 0 321481.0 127881.0 501900.0 -1.0 290
292 0 321382.0 127951.0 501840.0 -1.0 291
293 0 321439.0 127858.0 501780.0 -1.0 292
294 0 321455.0 127906.0 501660.0 -1.0 293
295 0 321380.0 127799.0 501600.0 -1.0 294
296 0 321432.0 127941.0 501540.0 -1.0 295
297 0 321381.0 127894.0 501420.0 -1.0 296
298 0 320967.0 127548.0 501360.0 -1.0 297
299 0 321373.0 127880.0 501300.0 -1.0 298
300 0 321417.0 127867.0 501240.0 -1.0 299
301 0 321366.0 127879.0 501180.0 -1.0 300
302 0 321469.0 127890.0 501120.0 -1.0 301
303 0 321351.0 127803.0 501060.0 -1.0 302
304 0 321444.0 127845.0 501000.0 -1.0 303
305 0 321421.0 127812.0 500880.0 -1.0 304
306 0 320957.0 127474.0 500820.0 -1.0 305
307 0 321439.0 127752.0 500760.0 -1.0 306
308 0 321480.0 127741.0 500700.0 -1.0 307
309 0 321402.0 127734.0 500640.0 -1.0 308
310 0 321438.0 127743.0 500580.0 -1.0 309
311 0 321370.0 127651.0 500520.0 -1.0 310
312 0 321437.0 127674.0 500460.0 -1.0 311
313 0 321384.0 127664.0 500400.0 -1.0 312
314 0 321377.0 127632.0 500340.0 -1.0 313
315 0 321325.0 127534.0 500280.0 -1.0 314
316 0 321349.0 127509.0 500160.0 -1.0 315
317 0 321428.0 127798.0 500100.0 -1.0 316
318 0 321236.0 127401.0 500040.0 -1.0 317
319 0 321236.0 127389.0 499980.0 -1.0 318
320 0 321219.0 127403.0 499920.0 -1.0 319
321 0 321217.0 127295.0 499860.0 -1.0 320
322 0 321163.0 127242.0 499800.0 -1.0 321
323 0 321207.0 127234.0 499740.0 -1.0 322
324 0 321277.0 127262.0 499680.0 -1.0 323
325 0 321205.0 127137.0 499620.0 -1.0 324
326 0 321177.0 127170.0 499560.0 -1.0 325
327 0 321178.0 127224.0 499500.0 -1.0 326
328 0 320847.0 126951.0 499440.0 -1.0 327
329 0 321121.0 127173.0 499380.0 -1.0 328
330 0 320878.0 126935.0 499320.0 -1.0 329
331 0 321082.0 127164.0 499260.0 -1.0 330
332 0 321009.0 127127.0 499200.0 -1.0 331
333 0 321099.0 127192.0 499140.0 -1.0 332
334 0 320862.0 126833.0 499080.0 -1.0 333
335 0 321023.0 127131.0 498960.0 -1.0 334
336 0 321040.0 127110.0 498840.0 -1.0 335
337 0 320932.0 127236.0 498780.0 -1.0 336
338 0 321025.0 127099.0 498720.0 -1.0 337
339 0 320986.0 127080.0 498660.0 -1.0 338
340 0 320950.0 127030.0 498540.0 -1.0 339
341 0 320944.0 126931.0 498480.0 -1.0 340
342 0 320928.0 126977.0 498420.0 -1.0 341
343 0 320626.0 126785.0 498360.0 -1.0 342
344 0 320888.0 126881.0 498300.0 -1.0 343
345 0 320846.0 126861.0 498240.0 -1.0 344
346 0 320807.0 126842.0 498180.0 -1.0 345
347 0 320827.0 126812.0 498120.0 -1.0 346
348 0 320803.0 126778.0 498060.0 -1.0 347
349 0 320756.0 126752.0 498000.0 -1.0 348
350 0 320813.0 126814.0 497940.0 -1.0 349
351 0 320683.0 126718.0 497880.0 -1.0 350
352 0 320741.0 126753.0 497820.0 -1.0 351
353 0 320682.0 126704.0 497760.0 -1.0 352
354 0 320699.0 126694.0 497700.0 -1.0 353
355 0 320517.0 126551.0 497640.0 -1.0 354
356 0 320631.0 126617.0 497580.0 -1.0 355
357 0 320139.0 126353.0 497520.0 -1.0 356
358 0 320555.0 126567.0 497460.0 -1.0 357
359 0 320538.0 126563.0 497400.0 -1.0 358
360 0 320540.0 126584.0 497340.0 -1.0 359
361 0 320506.0 126579.0 497280.0 -1.0 360
362 0 320128.0 126413.0 497220.0 -1.0 361
363 0 320513.0 126553.0 497160.0 -1.0 362
364 0 320491.0 126560.0 497040.0 -1.0 363
365 0 320470.0 126460.0 496980.0 -1.0 364
366 0 320439.0 126493.0 496920.0 -1.0 365
367 0 320230.0 126350.0 496860.0 -1.0 366
368 0 320396.0 126452.0 496740.0 -1.0 367
369 0 320404.0 126427.0 496680.0 -1.0 368
370 0 320387.0 126434.0 496560.0 -1.0 369
371 0 320662.0 126480.0 496500.0 -1.0 370
372 0 320344.0 126349.0 496440.0 -1.0 371
373 0 320407.0 126350.0 496380.0 -1.0 372
374 0 320337.0 126330.0 496320.0 -1.0 373
375 0 320365.0 126317.0 496260.0 -1.0 374
376 0 320344.0 126297.0 496140.0 -1.0 375
377 0 319934.0 125981.0 496080.0 -1.0 376
378 0 320300.0 126262.0 496020.0 -1.0 377
379 0 319939.0 125976.0 495960.0 -1.0 378
380 0 320305.0 126269.0 495900.0 -1.0 379
381 0 320296.0 126219.0 495840.0 -1.0 380
382 0 320343.0 126196.0 495780.0 -1.0 381
383 0 319809.0 125971.0 495720.0 -1.0 382
384 0 320320.0 126172.0 495660.0 -1.0 383
385 0 320354.0 126203.0 495600.0 -1.0 384
386 0 320305.0 126154.0 495540.0 -1.0 385
387 0 320350.0 126131.0 495480.0 -1.0 386
388 0 320328.0 126126.0 495420.0 -1.0 387
389 0 320321.0 126060.0 495360.0 -1.0 388
390 0 320285.0 126087.0 495300.0 -1.0 389
391 0 320271.0 126079.0 495240.0 -1.0 390
392 0 320336.0 126017.0 495180.0 -1.0 391
393 0 320313.0 126036.0 495120.0 -1.0 392
394 0 320323.0 126014.0 495060.0 -1.0 393
395 0 320361.0 125983.0 495000.0 -1.0 394
396 0 320309.0 125954.0 494940.0 -1.0 395
397 0 320482.0 125888.0 494880.0 -1.0 396
398 0 320315.0 125823.0 494760.0 -1.0 397
399 0 320304.0 125835.0 494700.0 -1.0 398
400 0 320301.0 125788.0 494640.0 -1.0 399
401 0 320362.0 125789.0 494580.0 -1.0 400
402 0 320293.0 125711.0 494520.0 -1.0 401
403 0 320268.0 125682.0 494400.0 -1.0 402
404 0 320275.0 125623.0 494340.0 -1.0 403
405 0 320291.0 125637.0 494280.0 -1.0 404
406 0 320316.0 125506.0 494220.0 -1.0 405
407 0 320254.0 125515.0 494160.0 -1.0 406
408 0 320279.0 125540.0 494100.0 -1.0 407
409 0 320054.0 125294.0 494040.0 -1.0 408
410 0 320293.0 125499.0 493980.0 -1.0 409
411 0 320291.0 125478.0 493920.0 -1.0 410
412 0 320323.0 125426.0 493860.0 -1.0 411
413 0 320235.0 125520.0 493800.0 -1.0 412
414 0 320268.0 125486.0 493740.0 -1.0 413
415 0 320266.0 125498.0 493680.0 -1.0 414
416 0 320305.0 125473.0 493620.0 -1.0 415
417 0 320329.0 125482.0 493560.0 -1.0 416
418 0 320274.0 125403.0 493500.0 -1.0 417
419 0 320322.0 125379.0 493440.0 -1.0 418
420 0 320329.0 125308.0 493380.0 -1.0 419
421 0 320380.0 125505.0 493320.0 -1.0 420
422 0 320360.0 125468.0 493260.0 -1.0 421
423 0 320430.0 125478.0 493200.0 -1.0 422
424 0 320412.0 125409.0 493140.0 -1.0 423
425 0 320472.0 125427.0 493080.0 -1.0 424
426 0 320450.0 125381.0 493020.0 -1.0 425
427 0 320702.0 125572.0 492960.0 -1.0 426
428 0 320537.0 125473.0 492900.0 -1.0 427
429 0 320535.0 125502.0 492840.0 -1.0 428
430 0 320578.0 125531.0 492780.0 -1.0 429
431 0 320610.0 125485.0 492720.0 -1.0 430
432 0 320702.0 125594.0 492660.0 -1.0 431
433 0 320647.0 125490.0 492600.0 -1.0 432
434 0 320617.0 125478.0 492540.0 -1.0 433
435 0 320668.0 125466.0 492480.0 -1.0 434
436 0 320653.0 125394.0 492420.0 -1.0 435
437 0 320627.0 125387.0 492360.0 -1.0 436
438 0 320574.0 125324.0 492300.0 -1.0 437
439 0 320615.0 125347.0 492240.0 -1.0 438
440 0 320582.0 125314.0 492180.0 -1.0 439
441 0 320566.0 125291.0 492120.0 -1.0 440
442 0 320759.0 125376.0 492060.0 -1.0 441
443 0 320535.0 125230.0 492000.0 -1.0 442
444 0 320548.0 125234.0 491940.0 -1.0 443
445 0 320592.0 125211.0 491880.0 -1.0 444
446 0 320504.0 125185.0 491820.0 -1.0 445
447 0 320549.0 125156.0 491760.0 -1.0 446
448 0 320466.0 125300.0 491700.0 -1.0 447
449 0 320431.0 125094.0 491640.0 -1.0 448
450 0 320452.0 125109.0 491580.0 -1.0 449
451 0 320401.0 125086.0 491520.0 -1.0 450
452 0 320280.0 125010.0 491460.0 -1.0 451
453 0 320223.0 125017.0 491400.0 -1.0 452
454 0 320206.0 125046.0 491340.0 -1.0 453
455 0 320103.0 125052.0 491280.0 -1.0 454
456 0 320005.0 124959.0 491220.0 -1.0 455
457 0 319983.0 125030.0 491160.0 -1.0 456
458 0 319927.0 125016.0 491100.0 -1.0 457
459 0 319897.0 124998.0 491040.0 -1.0 458
460 0 319851.0 125028.0 490980.0 -1.0 459
461 0 319759.0 125006.0 490920.0 -1.0 460
462 0 319630.0 124913.0 490800.0 -1.0 461
463 0 319571.0 124945.0 490740.0 -1.0 462
464 0 319457.0 124872.0 490680.0 -1.0 463
465 0 319461.0 124890.0 490620.0 -1.0 464
466 0 319318.0 124852.0 490560.0 -1.0 465
467 0 319143.0 124795.0 490500.0 -1.0 466
468 0 319116.0 124834.0 490440.0 -1.0 467
469 0 318983.0 124724.0 490380.0 -1.0 468
470 0 318784.0 124744.0 490320.0 -1.0 469
471 0 318653.0 124596.0 490260.0 -1.0 470
472 0 318759.0 124836.0 490200.0 -1.0 471
473 0 318585.0 124634.0 490140.0 -1.0 472
474 0 318547.0 124633.0 490080.0 -1.0 473
475 0 318524.0 124536.0 490020.0 -1.0 474
476 0 318401.0 124579.0 489960.0 -1.0 475
477 0 318366.0 124715.0 489900.0 -1.0 476
478 0 318149.0 124491.0 489840.0 -1.0 477
479 0 318130.0 124515.0 489780.0 -1.0 478
480 0 318111.0 124521.0 489720.0 -1.0 479
481 0 317948.0 124488.0 489660.0 -1.0 480
482 0 317898.0 124440.0 489600.0 -1.0 481
483 0 317852.0 124453.0 489540.0 -1.0 482
484 0 317764.0 124386.0 489480.0 -1.0 483
485 0 317752.0 124350.0 489420.0 -1.0 484
486 0 317685.0 124336.0 489360.0 -1.0 485
487 0 317659.0 124265.0 489300.0 -1.0 486
488 0 317703.0 124339.0 489240.0 -1.0 487
489 0 317588.0 124275.0 489180.0 -1.0 488
490 0 317599.0 124279.0 489120.0 -1.0 489
491 0 317555.0 124254.0 489060.0 -1.0 490
492 0 317541.0 124259.0 489000.0 -1.0 491
493 0 317459.0 124185.0 488940.0 -1.0 492
494 0 317481.0 124183.0 488880.0 -1.0 493
495 0 317406.0 124125.0 488820.0 -1.0 494
496 0 317441.0 124112.0 488760.0 -1.0 495
497 0 317333.0 124030.0 488640.0 -1.0 496
498 0 317305.0 123975.0 488580.0 -1.0 497
499 0 317256.0 123933.0 488520.0 -1.0 498
500 0 317220.0 123867.0 488460.0 -1.0 499
501 0 317119.0 123789.0 488400.0 -1.0 500
502 0 317087.0 123726.0 488340.0 -1.0 501
503 0 317070.0 123693.0 488280.0 -1.0 502
504 0 316988.0 123629.0 488220.0 -1.0 503
505 0 317022.0 123614.0 488160.0 -1.0 504
506 0 316931.0 123562.0 488100.0 -1.0 505
507 0 316888.0 123514.0 488040.0 -1.0 506
508 0 316915.0 123509.0 487980.0 -1.0 507
509 0 316550.0 123248.0 487920.0 -1.0 508
510 0 316792.0 123387.0 487860.0 -1.0 509
511 0 316596.0 123248.0 487800.0 -1.0 510
512 0 316718.0 123325.0 487740.0 -1.0 511
513 0 316330.0 123067.0 487680.0 -1.0 512
514 0 316657.0 123244.0 487620.0 -1.0 513
515 0 316725.0 123242.0 487560.0 -1.0 514
516 0 316586.0 123135.0 487500.0 -1.0 515
517 0 316583.0 123135.0 487440.0 -1.0 516
518 0 316555.0 123048.0 487380.0 -1.0 517
519 0 316544.0 122955.0 487320.0 -1.0 518
520 0 316542.0 122900.0 487260.0 -1.0 519
521 0 316524.0 122879.0 487200.0 -1.0 520
522 0 316483.0 122833.0 487140.0 -1.0 521
523 0 316426.0 122783.0 487080.0 -1.0 522
524 0 316335.0 122693.0 487020.0 -1.0 523
525 0 316318.0 122638.0 486960.0 -1.0 524
526 0 316220.0 122559.0 486900.0 -1.0 525
527 0 316227.0 122541.0 486840.0 -1.0 526
528 0 316221.0 122506.0 486780.0 -1.0 527
529 0 316266.0 122521.0 486720.0 -1.0 528
530 0 316249.0 122456.0 486660.0 -1.0 529
531 0 316264.0 122480.0 486600.0 -1.0 530
532 0 316226.0 122402.0 486540.0 -1.0 531
533 0 316252.0 122332.0 486480.0 -1.0 532
534 0 316138.0 122212.0 486420.0 -1.0 533
535 0 316183.0 122183.0 486360.0 -1.0 534
536 0 316126.0 122077.0 486300.0 -1.0 535
537 0 316101.0 122060.0 486240.0 -1.0 536
538 0 316117.0 122112.0 486180.0 -1.0 537
539 0 316031.0 122034.0 486120.0 -1.0 538
540 0 316107.0 122086.0 486060.0 -1.0 539
541 0 316029.0 122070.0 486000.0 -1.0 540
542 0 315983.0 121962.0 485940.0 -1.0 541
543 0 316015.0 122029.0 485880.0 -1.0 542
544 0 315939.0 121897.0 485820.0 -1.0 543
545 0 315944.0 121856.0 485760.0 -1.0 544
546 0 316005.0 122103.0 485700.0 -1.0 545
547 0 315853.0 121831.0 485640.0 -1.0 546
548 0 315826.0 121866.0 485580.0 -1.0 547
549 0 315781.0 121812.0 485520.0 -1.0 548
550 0 315751.0 121815.0 485460.0 -1.0 549
551 0 315757.0 121781.0 485400.0 -1.0 550
552 0 315685.0 121754.0 485340.0 -1.0 551
553 0 315691.0 121713.0 485280.0 -1.0 552
554 0 315705.0 121781.0 485220.0 -1.0 553
555 0 315668.0 121760.0 485160.0 -1.0 554
556 0 315634.0 121775.0 485100.0 -1.0 555
557 0 315611.0 121772.0 485040.0 -1.0 556
558 0 315589.0 121796.0 484980.0 -1.0 557
559 0 315529.0 121833.0 484920.0 -1.0 558
560 0 315511.0 121847.0 484860.0 -1.0 559
561 0 315437.0 121830.0 484800.0 -1.0 560
562 0 315452.0 121922.0 484740.0 -1.0 561
563 0 315368.0 121876.0 484680.0 -1.0 562
564 0 315317.0 121930.0 484620.0 -1.0 563
565 0 315316.0 121898.0 484560.0 -1.0 564
566 0 315400.0 121872.0 484500.0 -1.0 565
567 0 315244.0 121878.0 484440.0 -1.0 566
568 0 315191.0 121887.0 484380.0 -1.0 567
569 0 315166.0 121891.0 484320.0 -1.0 568
570 0 315173.0 121918.0 484260.0 -1.0 569
571 0 315149.0 121926.0 484200.0 -1.0 570
572 0 315108.0 121944.0 484140.0 -1.0 571
573 0 315168.0 121953.0 484080.0 -1.0 572
574 0 315089.0 121913.0 484020.0 -1.0 573
575 0 315103.0 121892.0 483960.0 -1.0 574
576 0 315055.0 121856.0 483900.0 -1.0 575
577 0 315064.0 121874.0 483840.0 -1.0 576
578 0 315011.0 121840.0 483780.0 -1.0 577
579 0 314909.0 121801.0 483720.0 -1.0 578
580 0 314947.0 121793.0 483660.0 -1.0 579
581 0 314907.0 121836.0 483600.0 -1.0 580
582 0 314964.0 121803.0 483540.0 -1.0 581
583 0 314890.0 121841.0 483480.0 -1.0 582
584 0 314946.0 121822.0 483420.0 -1.0 583
585 0 314934.0 121838.0 483360.0 -1.0 584
586 0 314878.0 121844.0 483300.0 -1.0 585
587 0 314829.0 121752.0 483240.0 -1.0 586
588 0 314851.0 121808.0 483180.0 -1.0 587
589 0 314803.0 121735.0 483120.0 -1.0 588
590 0 314829.0 121710.0 483060.0 -1.0 589
591 0 314729.0 121688.0 483000.0 -1.0 590
592 0 314723.0 121667.0 482940.0 -1.0 591
593 0 314678.0 121580.0 482880.0 -1.0 592
594 0 314578.0 121567.0 482820.0 -1.0 593
595 0 314573.0 121591.0 482760.0 -1.0 594
596 0 314530.0 121477.0 482640.0 -1.0 595
597 0 314562.0 121507.0 482580.0 -1.0 596
598 0 314503.0 121449.0 482520.0 -1.0 597
599 0 314535.0 121414.0 482460.0 -1.0 598
600 0 314486.0 121412.0 482400.0 -1.0 599
601 0 314460.0 121305.0 482280.0 -1.0 600
602 0 314419.0 121287.0 482220.0 -1.0 601
603 0 314381.0 121201.0 482160.0 -1.0 602
604 0 314391.0 121247.0 482100.0 -1.0 603
605 0 314300.0 121126.0 482040.0 -1.0 604
606 0 314415.0 121155.0 481980.0 -1.0 605
607 0 314357.0 121131.0 481920.0 -1.0 606
608 0 314300.0 121108.0 481860.0 -1.0 607
609 0 314307.0 121116.0 481800.0 -1.0 608
610 0 314288.0 121140.0 481740.0 -1.0 609
611 0 314275.0 121116.0 481680.0 -1.0 610
612 0 314211.0 121071.0 481620.0 -1.0 611
613 0 314274.0 121058.0 481560.0 -1.0 612
614 0 314291.0 121060.0 481500.0 -1.0 613
615 0 314234.0 120975.0 481440.0 -1.0 614
616 0 314294.0 120968.0 481380.0 -1.0 615
617 0 314228.0 120900.0 481320.0 -1.0 616
618 0 314200.0 120877.0 481260.0 -1.0 617
619 0 314331.0 120935.0 481200.0 -1.0 618
620 0 314412.0 120775.0 481140.0 -1.0 619
621 0 314294.0 120898.0 481080.0 -1.0 620
622 0 314270.0 120856.0 481020.0 -1.0 621
623 0 314326.0 120853.0 480960.0 -1.0 622
624 0 314330.0 120862.0 480900.0 -1.0 623
625 0 314332.0 120883.0 480840.0 -1.0 624
626 0 314345.0 120874.0 480780.0 -1.0 625
627 0 314330.0 120858.0 480660.0 -1.0 626
628 0 314262.0 120779.0 480600.0 -1.0 627
629 0 314284.0 120723.0 480540.0 -1.0 628
630 0 314247.0 120698.0 480480.0 -1.0 629
631 0 314248.0 120682.0 480420.0 -1.0 630
632 0 314313.0 120677.0 480360.0 -1.0 631
633 0 314365.0 120581.0 480300.0 -1.0 632
634 0 314366.0 120649.0 480240.0 -1.0 633
635 0 314285.0 120643.0 480180.0 -1.0 634
636 0 314393.0 120684.0 480120.0 -1.0 635
637 0 314265.0 120629.0 480060.0 -1.0 636
638 0 314358.0 120636.0 480000.0 -1.0 637
639 0 314275.0 120580.0 479940.0 -1.0 638
640 0 314334.0 120653.0 479880.0 -1.0 639
641 0 314319.0 120623.0 479820.0 -1.0 640
642 0 314325.0 120629.0 479760.0 -1.0 641
643 0 314339.0 120603.0 479700.0 -1.0 642
644 0 314389.0 120613.0 479640.0 -1.0 643
645 0 314317.0 120556.0 479580.0 -1.0 644
646 0 314403.0 120641.0 479520.0 -1.0 645
647 0 314380.0 120578.0 479460.0 -1.0 646
648 0 314434.0 120580.0 479400.0 -1.0 647
649 0 314363.0 120519.0 479340.0 -1.0 648
650 0 314394.0 120571.0 479280.0 -1.0 649
651 0 314352.0 120518.0 479220.0 -1.0 650
652 0 314365.0 120578.0 479160.0 -1.0 651
653 0 314390.0 120552.0 479100.0 -1.0 652
654 0 314366.0 120548.0 479040.0 -1.0 653
655 0 314284.0 120541.0 478980.0 -1.0 654
656 0 314327.0 120494.0 478920.0 -1.0 655
657 0 314354.0 120502.0 478860.0 -1.0 656
658 0 314341.0 120482.0 478800.0 -1.0 657
659 0 314304.0 120422.0 478740.0 -1.0 658
660 0 314285.0 120425.0 478680.0 -1.0 659
661 0 314212.0 120311.0 478620.0 -1.0 660
662 0 314248.0 120338.0 478560.0 -1.0 661
663 0 314150.0 120314.0 478500.0 -1.0 662
664 0 314218.0 120320.0 478440.0 -1.0 663
665 0 314224.0 120301.0 478380.0 -1.0 664
666 0 314254.0 120310.0 478320.0 -1.0 665
667 0 314261.0 120313.0 478260.0 -1.0 666
668 0 314318.0 120318.0 478200.0 -1.0 667
669 0 314336.0 120257.0 478080.0 -1.0 668
670 0 314337.0 120213.0 477960.0 -1.0 669
671 0 314317.0 120283.0 477840.0 -1.0 670
672 0 314241.0 120195.0 477780.0 -1.0 671
673 0 314326.0 120249.0 477720.0 -1.0 672
674 0 314284.0 120224.0 477660.0 -1.0 673
675 0 314312.0 120266.0 477600.0 -1.0 674
676 0 314333.0 120275.0 477540.0 -1.0 675
677 0 314344.0 120263.0 477480.0 -1.0 676
678 0 314340.0 120282.0 477420.0 -1.0 677
679 0 314276.0 120231.0 477360.0 -1.0 678
680 0 314320.0 120292.0 477300.0 -1.0 679
681 0 314332.0 120289.0 477240.0 -1.0 680
682 0 314317.0 120258.0 477180.0 -1.0 681
683 0 314301.0 120257.0 477120.0 -1.0 682
684 0 314262.0 120227.0 477060.0 -1.0 683
685 0 314212.0 120259.0 477000.0 -1.0 684
686 0 314228.0 120298.0 476940.0 -1.0 685
687 0 314124.0 120227.0 476880.0 -1.0 686
688 0 314216.0 120327.0 476820.0 -1.0 687
689 0 314180.0 120270.0 476760.0 -1.0 688
690 0 314142.0 120300.0 476700.0 -1.0 689
691 0 314159.0 120328.0 476640.0 -1.0 690
692 0 314128.0 120316.0 476580.0 -1.0 691
693 0 314041.0 120277.0 476520.0 -1.0 692
694 0 314085.0 120336.0 476460.0 -1.0 693
695 0 314124.0 120356.0 476400.0 -1.0 694
696 0 314032.0 120339.0 476340.0 -1.0 695
697 0 314033.0 120387.0 476280.0 -1.0 696
698 0 314031.0 120375.0 476220.0 -1.0 697
699 0 314102.0 120393.0 476160.0 -1.0 698
700 0 314083.0 120358.0 476100.0 -1.0 699
701 0 314094.0 120430.0 476040.0 -1.0 700
702 0 314000.0 120412.0 475980.0 -1.0 701
703 0 314016.0 120414.0 475920.0 -1.0 702
704 0 314062.0 120433.0 475860.0 -1.0 703
705 0 313986.0 120451.0 475800.0 -1.0 704
706 0 313970.0 120415.0 475740.0 -1.0 705
707 0 314000.0 120470.0 475680.0 -1.0 706
708 0 313942.0 120489.0 475620.0 -1.0 707
709 0 313998.0 120537.0 475560.0 -1.0 708
710 0 313914.0 120544.0 475500.0 -1.0 709
711 0 313984.0 120564.0 475440.0 -1.0 710
712 0 313904.0 120576.0 475380.0 -1.0 711
713 0 313947.0 120566.0 475320.0 -1.0 712
714 0 313867.0 120568.0 475260.0 -1.0 713
715 0 313891.0 120598.0 475200.0 -1.0 714
716 0 313815.0 120592.0 475140.0 -1.0 715
717 0 313852.0 120666.0 475080.0 -1.0 716
718 0 313805.0 120591.0 475020.0 -1.0 717
719 0 313837.0 120661.0 474960.0 -1.0 718
720 0 313712.0 120597.0 474900.0 -1.0 719
721 0 313856.0 120697.0 474840.0 -1.0 720
722 0 313839.0 120701.0 474780.0 -1.0 721
723 0 313837.0 120685.0 474720.0 -1.0 722
724 0 313855.0 120671.0 474660.0 -1.0 723
725 0 313808.0 120712.0 474600.0 -1.0 724
726 0 313880.0 120771.0 474540.0 -1.0 725
727 0 313892.0 120764.0 474480.0 -1.0 726
728 0 313925.0 120861.0 474420.0 -1.0 727
729 0 313917.0 120847.0 474360.0 -1.0 728
730 0 313908.0 120860.0 474300.0 -1.0 729
731 0 313876.0 120822.0 474240.0 -1.0 730
732 0 313936.0 120902.0 474180.0 -1.0 731
733 0 313912.0 120887.0 474120.0 -1.0 732
734 0 313890.0 120865.0 474060.0 -1.0 733
735 0 313900.0 120908.0 474000.0 -1.0 734
736 0 313900.0 120910.0 473940.0 -1.0 735
737 0 313913.0 120950.0 473880.0 -1.0 736
738 0 313883.0 120938.0 473820.0 -1.0 737
739 0 313873.0 120933.0 473760.0 -1.0 738
740 0 313873.0 121006.0 473700.0 -1.0 739
741 0 313847.0 120999.0 473640.0 -1.0 740
742 0 313848.0 121023.0 473580.0 -1.0 741
743 0 313876.0 121011.0 473520.0 -1.0 742
744 0 313862.0 121033.0 473460.0 -1.0 743
745 0 313852.0 121046.0 473400.0 -1.0 744
746 0 313894.0 121081.0 473280.0 -1.0 745
747 0 313852.0 121099.0 473220.0 -1.0 746
748 0 313870.0 121131.0 473160.0 -1.0 747
749 0 313884.0 121112.0 473100.0 -1.0 748
750 0 313898.0 121140.0 473040.0 -1.0 749
751 0 313926.0 121148.0 472980.0 -1.0 750
752 0 313902.0 121161.0 472920.0 -1.0 751
753 0 313935.0 121168.0 472860.0 -1.0 752
754 0 313907.0 121184.0 472800.0 -1.0 753
755 0 313894.0 121170.0 472740.0 -1.0 754
756 0 313898.0 121184.0 472680.0 -1.0 755
757 0 313975.0 121308.0 472620.0 -1.0 756
758 0 313956.0 121228.0 472560.0 -1.0 757
759 0 313890.0 121191.0 472500.0 -1.0 758
760 0 313890.0 121213.0 472440.0 -1.0 759
761 0 313939.0 121232.0 472380.0 -1.0 760
762 0 313920.0 121248.0 472320.0 -1.0 761
763 0 313920.0 121205.0 472260.0 -1.0 762
764 0 313950.0 121233.0 472200.0 -1.0 763
765 0 313903.0 121212.0 472140.0 -1.0 764
766 0 313852.0 121196.0 472080.0 -1.0 765
767 0 313952.0 121280.0 472020.0 -1.0 766
768 0 313870.0 121221.0 471960.0 -1.0 767
769 0 313936.0 121238.0 471900.0 -1.0 768
770 0 313935.0 121240.0 471840.0 -1.0 769
771 0 313915.0 121215.0 471780.0 -1.0 770
772 0 313877.0 121215.0 471720.0 -1.0 771
773 0 313899.0 121225.0 471660.0 -1.0 772
774 0 313933.0 121239.0 471600.0 -1.0 773
775 0 313947.0 121213.0 471540.0 -1.0 774
776 0 313914.0 121202.0 471480.0 -1.0 775
777 0 313966.0 121227.0 471420.0 -1.0 776
778 0 313941.0 121164.0 471360.0 -1.0 777
779 0 313943.0 121196.0 471300.0 -1.0 778
780 0 313977.0 121180.0 471240.0 -1.0 779
781 0 314024.0 121190.0 471180.0 -1.0 780
782 0 313999.0 121227.0 471120.0 -1.0 781
783 0 314059.0 121211.0 471060.0 -1.0 782
784 0 314070.0 121215.0 471000.0 -1.0 783
785 0 314042.0 121222.0 470940.0 -1.0 784
786 0 314075.0 121255.0 470880.0 -1.0 785
787 0 314086.0 121285.0 470820.0 -1.0 786
788 0 314109.0 121227.0 470760.0 -1.0 787
789 0 314128.0 121276.0 470700.0 -1.0 788
790 0 314140.0 121219.0 470640.0 -1.0 789
791 0 314251.0 121288.0 470580.0 -1.0 790
792 0 314193.0 121266.0 470520.0 -1.0 791
793 0 314298.0 121303.0 470460.0 -1.0 792
794 0 314224.0 121298.0 470400.0 -1.0 793
795 0 314260.0 121308.0 470340.0 -1.0 794
796 0 314232.0 121285.0 470280.0 -1.0 795
797 0 314241.0 121299.0 470220.0 -1.0 796
798 0 314282.0 121317.0 470160.0 -1.0 797
799 0 314240.0 121250.0 470100.0 -1.0 798
800 0 314299.0 121311.0 470040.0 -1.0 799
801 0 314322.0 121277.0 469980.0 -1.0 800
802 0 314325.0 121272.0 469920.0 -1.0 801
803 0 314321.0 121298.0 469860.0 -1.0 802
804 0 314282.0 121266.0 469800.0 -1.0 803
805 0 314282.0 121289.0 469740.0 -1.0 804
806 0 314317.0 121242.0 469680.0 -1.0 805
807 0 314299.0 121210.0 469620.0 -1.0 806
808 0 314286.0 121211.0 469560.0 -1.0 807
809 0 314282.0 121160.0 469500.0 -1.0 808
810 0 314370.0 121183.0 469440.0 -1.0 809
811 0 314336.0 121130.0 469380.0 -1.0 810
812 0 314411.0 121191.0 469320.0 -1.0 811
813 0 314450.0 121156.0 469260.0 -1.0 812
814 0 314379.0 121174.0 469200.0 -1.0 813
815 0 314455.0 121147.0 469140.0 -1.0 814
816 0 314441.0 121161.0 469080.0 -1.0 815
817 0 314417.0 121161.0 469020.0 -1.0 816
818 0 314498.0 121254.0 468960.0 -1.0 817
819 0 314529.0 121182.0 468900.0 -1.0 818
820 0 314485.0 121201.0 468840.0 -1.0 819
821 0 314434.0 121203.0 468780.0 -1.0 820
822 0 314466.0 121206.0 468720.0 -1.0 821
823 0 314483.0 121194.0 468660.0 -1.0 822
824 0 314518.0 121227.0 468600.0 -1.0 823
825 0 314497.0 121194.0 468540.0 -1.0 824
826 0 314551.0 121239.0 468480.0 -1.0 825
827 0 314544.0 121235.0 468420.0 -1.0 826
828 0 314559.0 121245.0 468360.0 -1.0 827
829 0 314589.0 121278.0 468300.0 -1.0 828
830 0 314634.0 121271.0 468240.0 -1.0 829
831 0 314624.0 121316.0 468180.0 -1.0 830
832 0 314677.0 121326.0 468120.0 -1.0 831
833 0 314645.0 121372.0 468060.0 -1.0 832
834 0 314621.0 121329.0 468000.0 -1.0 833
835 0 314574.0 121357.0 467940.0 -1.0 834
836 0 314687.0 121368.0 467880.0 -1.0 835
837 0 314651.0 121343.0 467820.0 -1.0 836
838 0 314643.0 121336.0 467760.0 -1.0 837
839 0 314648.0 121390.0 467700.0 -1.0 838
840 0 314697.0 121387.0 467640.0 -1.0 839
841 0 314612.0 121375.0 467580.0 -1.0 840
842 0 314710.0 121412.0 467520.0 -1.0 841
843 0 314735.0 121465.0 467460.0 -1.0 842
844 0 314674.0 121416.0 467400.0 -1.0 843
845 0 314758.0 121447.0 467340.0 -1.0 844
846 0 314706.0 121458.0 467280.0 -1.0 845
847 0 314599.0 121412.0 467220.0 -1.0 846
848 0 314659.0 121452.0 467160.0 -1.0 847
849 0 314620.0 121449.0 467100.0 -1.0 848
850 0 314578.0 121376.0 467040.0 -1.0 849
851 0 314622.0 121410.0 466980.0 -1.0 850
852 0 314626.0 121404.0 466920.0 -1.0 851
853 0 314615.0 121373.0 466860.0 -1.0 852
854 0 314596.0 121419.0 466800.0 -1.0 853
855 0 314577.0 121362.0 466740.0 -1.0 854
856 0 314538.0 121403.0 466680.0 -1.0 855
857 0 314584.0 121454.0 466620.0 -1.0 856
858 0 314557.0 121422.0 466560.0 -1.0 857
859 0 314548.0 121398.0 466500.0 -1.0 858
860 0 314508.0 121359.0 466440.0 -1.0 859
861 0 314533.0 121372.0 466380.0 -1.0 860
862 0 314500.0 121360.0 466320.0 -1.0 861
863 0 314580.0 121394.0 466260.0 -1.0 862
864 0 314510.0 121401.0 466200.0 -1.0 863
865 0 314552.0 121407.0 466140.0 -1.0 864
866 0 314534.0 121438.0 466080.0 -1.0 865
867 0 314505.0 121380.0 466020.0 -1.0 866
868 0 314495.0 121368.0 465960.0 -1.0 867
869 0 314490.0 121331.0 465840.0 -1.0 868
870 0 314533.0 121376.0 465780.0 -1.0 869
871 0 314524.0 121368.0 465720.0 -1.0 870
872 0 314502.0 121395.0 465660.0 -1.0 871
873 0 314496.0 121326.0 465600.0 -1.0 872
874 0 314503.0 121336.0 465540.0 -1.0 873
875 0 314489.0 121337.0 465480.0 -1.0 874
876 0 314505.0 121272.0 465420.0 -1.0 875
877 0 314477.0 121263.0 465360.0 -1.0 876
878 0 314475.0 121265.0 465300.0 -1.0 877
879 0 314406.0 121258.0 465240.0 -1.0 878
880 0 314424.0 121220.0 465180.0 -1.0 879
881 0 314491.0 121239.0 465120.0 -1.0 880
882 0 314490.0 121155.0 465060.0 -1.0 881
883 0 314571.0 121090.0 465000.0 -1.0 882
884 0 314594.0 121050.0 464940.0 -1.0 883
885 0 314613.0 120999.0 464880.0 -1.0 884
886 0 314616.0 120893.0 464820.0 -1.0 885
887 0 314673.0 120883.0 464760.0 -1.0 886
888 0 314688.0 120864.0 464700.0 -1.0 887
889 0 314706.0 120851.0 464640.0 -1.0 888
890 0 314683.0 120778.0 464580.0 -1.0 889
891 0 314709.0 120763.0 464520.0 -1.0 890
892 0 314761.0 120673.0 464460.0 -1.0 891
893 0 314740.0 120651.0 464400.0 -1.0 892
894 0 314742.0 120600.0 464340.0 -1.0 893
895 0 314773.0 120624.0 464280.0 -1.0 894
896 0 314746.0 120580.0 464220.0 -1.0 895
897 0 314732.0 120558.0 464160.0 -1.0 896
898 0 314729.0 120497.0 464100.0 -1.0 897
899 0 314708.0 120464.0 464040.0 -1.0 898
900 0 314728.0 120486.0 463980.0 -1.0 899
901 0 314651.0 120449.0 463920.0 -1.0 900
902 0 314708.0 120416.0 463860.0 -1.0 901
903 0 314642.0 120363.0 463800.0 -1.0 902
904 0 314664.0 120335.0 463740.0 -1.0 903
905 0 314604.0 120252.0 463680.0 -1.0 904
906 0 314623.0 120272.0 463620.0 -1.0 905
907 0 314621.0 120292.0 463560.0 -1.0 906
908 0 314629.0 120209.0 463500.0 -1.0 907
909 0 314609.0 120163.0 463440.0 -1.0 908
910 0 314613.0 120133.0 463380.0 -1.0 909
911 0 314609.0 120068.0 463320.0 -1.0 910
912 0 314636.0 120009.0 463260.0 -1.0 911
913 0 314639.0 119909.0 463200.0 -1.0 912
914 0 314644.0 119888.0 463140.0 -1.0 913
915 0 314613.0 119776.0 463080.0 -1.0 914
916 0 314604.0 119739.0 463020.0 -1.0 915
917 0 314624.0 119692.0 462960.0 -1.0 916
918 0 314634.0 119655.0 462900.0 -1.0 917
919 0 314713.0 119584.0 462840.0 -1.0 918
920 0 314652.0 119580.0 462780.0 -1.0 919
921 0 314635.0 119480.0 462720.0 -1.0 920
922 0 314664.0 119422.0 462660.0 -1.0 921
923 0 314579.0 119338.0 462600.0 -1.0 922
924 0 314677.0 119398.0 462540.0 -1.0 923
925 0 314629.0 119287.0 462480.0 -1.0 924
926 0 314651.0 119312.0 462420.0 -1.0 925
927 0 314600.0 119247.0 462360.0 -1.0 926
928 0 314640.0 119209.0 462300.0 -1.0 927
929 0 314588.0 119178.0 462240.0 -1.0 928
930 0 314614.0 119086.0 462180.0 -1.0 929
931 0 314618.0 119102.0 462120.0 -1.0 930
932 0 314569.0 119045.0 462060.0 -1.0 931
933 0 314574.0 119074.0 462000.0 -1.0 932
934 0 314631.0 119051.0 461940.0 -1.0 933
935 0 314573.0 119011.0 461880.0 -1.0 934
936 0 314616.0 119021.0 461820.0 -1.0 935
937 0 314629.0 119001.0 461760.0 -1.0 936
938 0 314620.0 118939.0 461700.0 -1.0 937
939 0 314652.0 118902.0 461640.0 -1.0 938
940 0 314630.0 118843.0 461580.0 -1.0 939
941 0 314617.0 118825.0 461520.0 -1.0 940
942 0 314658.0 118836.0 461460.0 -1.0 941
943 0 314574.0 118826.0 461400.0 -1.0 942
944 0 314604.0 118749.0 461340.0 -1.0 943
945 0 314589.0 118793.0 461280.0 -1.0 944
946 0 314607.0 118785.0 461220.0 -1.0 945
947 0 314632.0 118777.0 461160.0 -1.0 946
948 0 314701.0 118770.0 461100.0 -1.0 947
949 0 314670.0 118718.0 461040.0 -1.0 948
950 0 314704.0 118758.0 460980.0 -1.0 949
951 0 314698.0 118700.0 460920.0 -1.0 950
952 0 314683.0 118688.0 460860.0 -1.0 951
953 0 314652.0 118710.0 460800.0 -1.0 952
954 0 314725.0 118730.0 460740.0 -1.0 953
955 0 314766.0 118751.0 460680.0 -1.0 954
956 0 314715.0 118697.0 460620.0 -1.0 955
957 0 314764.0 118755.0 460560.0 -1.0 956
958 0 314769.0 118698.0 460500.0 -1.0 957
959 0 314719.0 118631.0 460440.0 -1.0 958
960 0 314744.0 118648.0 460380.0 -1.0 959
961 0 314763.0 118641.0 460320.0 -1.0 960
962 0 314794.0 118655.0 460260.0 -1.0 961
963 0 314736.0 118576.0 460200.0 -1.0 962
964 0 314778.0 118560.0 460140.0 -1.0 963
965 0 314776.0 118554.0 460080.0 -1.0 964
966 0 314759.0 118526.0 460020.0 -1.0 965
967 0 314753.0 118539.0 459960.0 -1.0 966
968 0 314746.0 118487.0 459900.0 -1.0 967
969 0 314735.0 118472.0 459840.0 -1.0 968
970 0 314778.0 118461.0 459780.0 -1.0 969
971 0 314813.0 118461.0 459720.0 -1.0 970
972 0 314848.0 118435.0 459660.0 -1.0 971
973 0 314846.0 118419.0 459600.0 -1.0 972
974 0 314832.0 118385.0 459540.0 -1.0 973
975 0 314854.0 118388.0 459480.0 -1.0 974
976 0 314810.0 118319.0 459420.0 -1.0 975
977 0 314807.0 118324.0 459360.0 -1.0 976
978 0 314795.0 118294.0 459300.0 -1.0 977
979 0 314739.0 118240.0 459240.0 -1.0 978
980 0 314803.0 118203.0 459180.0 -1.0 979
981 0 314801.0 118181.0 459120.0 -1.0 980
982 0 314799.0 118125.0 459060.0 -1.0 981
983 0 314764.0 118105.0 459000.0 -1.0 982
984 0 314844.0 118088.0 458940.0 -1.0 983
985 0 314815.0 118076.0 458880.0 -1.0 984
986 0 314788.0 118030.0 458820.0 -1.0 985
987 0 314820.0 118028.0 458760.0 -1.0 986
988 0 314792.0 118011.0 458700.0 -1.0 987
989 0 314808.0 117958.0 458640.0 -1.0 988
990 0 314823.0 117962.0 458580.0 -1.0 989
991 0 314820.0 117920.0 458520.0 -1.0 990
992 0 314823.0 117878.0 458460.0 -1.0 991
993 0 314814.0 117829.0 458400.0 -1.0 992
994 0 314830.0 117802.0 458340.0 -1.0 993
995 0 314817.0 117800.0 458280.0 -1.0 994
996 0 314821.0 117805.0 458220.0 -1.0 995
997 0 314846.0 117768.0 458160.0 -1.0 996
998 0 314806.0 117767.0 458100.0 -1.0 997
999 0 314766.0 117735.0 458040.0 -1.0 998
1000 0 314768.0 117725.0 457980.0 -1.0 999
1001 0 314773.0 117719.0 457920.0 -1.0 1000
1002 0 314682.0 117633.0 457860.0 -1.0 1001
1003 0 314726.0 117636.0 457800.0 -1.0 1002
1004 0 314684.0 117570.0 457740.0 -1.0 1003
1005 0 314664.0 117547.0 457680.0 -1.0 1004
1006 0 314644.0 117547.0 457620.0 -1.0 1005
1007 0 314646.0 117486.0 457560.0 -1.0 1006
1008 0 314567.0 117382.0 457500.0 -1.0 1007
1009 0 314524.0 117423.0 457440.0 -1.0 1008
1010 0 314540.0 117378.0 457380.0 -1.0 1009
1011 0 314501.0 117413.0 457320.0 -1.0 1010
1012 0 314446.0 117438.0 457260.0 -1.0 1011
1013 0 314403.0 117424.0 457200.0 -1.0 1012
1014 0 314383.0 117404.0 457140.0 -1.0 1013
1015 0 314334.0 117448.0 457080.0 -1.0 1014
1016 0 314369.0 117431.0 457020.0 -1.0 1015
1017 0 314378.0 117424.0 456960.0 -1.0 1016
1018 0 314273.0 117407.0 456900.0 -1.0 1017
1019 0 314300.0 117359.0 456840.0 -1.0 1018
1020 0 314211.0 117421.0 456780.0 -1.0 1019
1021 0 314222.0 117421.0 456720.0 -1.0 1020
1022 0 314246.0 117419.0 456660.0 -1.0 1021
1023 0 314218.0 117355.0 456600.0 -1.0 1022
1024 0 314186.0 117384.0 456540.0 -1.0 1023
1025 0 314194.0 117430.0 456480.0 -1.0 1024
1026 0 314208.0 117479.0 456420.0 -1.0 1025
1027 0 314178.0 117479.0 456360.0 -1.0 1026
1028 0 314230.0 117441.0 456300.0 -1.0 1027
1029 0 314244.0 117480.0 456240.0 -1.0 1028
1030 0 314187.0 117492.0 456180.0 -1.0 1029
1031 0 314120.0 117494.0 456120.0 -1.0 1030
1032 0 314111.0 117419.0 456060.0 -1.0 1031
1033 0 314105.0 117465.0 456000.0 -1.0 1032
1034 0 314065.0 117412.0 455940.0 -1.0 1033
1035 0 314131.0 117377.0 455880.0 -1.0 1034
1036 0 314067.0 117434.0 455820.0 -1.0 1035
1037 0 314131.0 117341.0 455760.0 -1.0 1036
1038 0 314193.0 117398.0 455700.0 -1.0 1037
1039 0 314114.0 117326.0 455640.0 -1.0 1038
1040 0 314075.0 117301.0 455580.0 -1.0 1039
1041 0 314233.0 117457.0 455520.0 -1.0 1040
1042 0 314166.0 117302.0 455460.0 -1.0 1041
1043 0 314186.0 117329.0 455400.0 -1.0 1042
1044 0 314130.0 117296.0 455340.0 -1.0 1043
1045 0 314076.0 117258.0 455280.0 -1.0 1044
1046 0 314088.0 117200.0 455220.0 -1.0 1045
1047 0 314136.0 117207.0 455160.0 -1.0 1046
1048 0 314083.0 117185.0 455100.0 -1.0 1047
1049 0 314190.0 117150.0 455040.0 -1.0 1048
1050 0 314095.0 117031.0 454980.0 -1.0 1049
1051 0 314085.0 117058.0 454920.0 -1.0 1050
1052 0 314076.0 117051.0 454860.0 -1.0 1051
1053 0 314040.0 117003.0 454800.0 -1.0 1052
1054 0 314043.0 116961.0 454740.0 -1.0 1053
1055 0 314068.0 117014.0 454680.0 -1.0 1054
1056 0 313957.0 116912.0 454620.0 -1.0 1055
1057 0 314234.0 117041.0 454560.0 -1.0 1056
1058 0 313947.0 116910.0 454500.0 -1.0 1057
1059 0 313948.0 116995.0 454440.0 -1.0 1058
1060 0 313936.0 116878.0 454380.0 -1.0 1059
1061 0 313935.0 116855.0 454320.0 -1.0 1060
1062 0 313885.0 116902.0 454260.0 -1.0 1061
1063 0 313933.0 116818.0 454200.0 -1.0 1062
1064 0 313817.0 116841.0 454140.0 -1.0 1063
1065 0 313876.0 116821.0 454080.0 -1.0 1064
1066 0 313858.0 116828.0 454020.0 -1.0 1065
1067 0 313922.0 116812.0 453960.0 -1.0 1066
1068 0 313874.0 116806.0 453900.0 -1.0 1067
1069 0 313882.0 116802.0 453840.0 -1.0 1068
1070 0 313820.0 116851.0 453780.0 -1.0 1069
1071 0 313827.0 116843.0 453720.0 -1.0 1070
1072 0 313785.0 116833.0 453660.0 -1.0 1071
1073 0 313757.0 116836.0 453600.0 -1.0 1072
1074 0 313767.0 116871.0 453540.0 -1.0 1073
1075 0 313758.0 116857.0 453480.0 -1.0 1074
1076 0 313701.0 116831.0 453420.0 -1.0 1075
1077 0 313721.0 116897.0 453360.0 -1.0 1076
1078 0 313679.0 116866.0 453300.0 -1.0 1077
1079 0 313724.0 116887.0 453240.0 -1.0 1078
1080 0 313757.0 116872.0 453180.0 -1.0 1079
1081 0 313685.0 116834.0 453120.0 -1.0 1080
1082 0 313649.0 116808.0 453060.0 -1.0 1081
1083 0 313643.0 116820.0 453000.0 -1.0 1082
1084 0 313623.0 116811.0 452940.0 -1.0 1083
1085 0 313665.0 116830.0 452880.0 -1.0 1084
1086 0 313621.0 116791.0 452820.0 -1.0 1085
1087 0 313700.0 116826.0 452760.0 -1.0 1086
1088 0 313630.0 116787.0 452700.0 -1.0 1087
1089 0 313680.0 116795.0 452640.0 -1.0 1088
1090 0 313626.0 116755.0 452580.0 -1.0 1089
1091 0 313603.0 116806.0 452520.0 -1.0 1090
1092 0 313632.0 116718.0 452460.0 -1.0 1091
1093 0 313719.0 116759.0 452400.0 -1.0 1092
1094 0 313728.0 116707.0 452340.0 -1.0 1093
1095 0 313764.0 116724.0 452280.0 -1.0 1094
1096 0 313707.0 116678.0 452220.0 -1.0 1095
1097 0 313794.0 116703.0 452160.0 -1.0 1096
1098 0 313801.0 116697.0 452100.0 -1.0 1097
1099 0 313788.0 116657.0 452040.0 -1.0 1098
1100 0 313761.0 116612.0 451980.0 -1.0 1099
1101 0 313752.0 116659.0 451920.0 -1.0 1100
1102 0 313793.0 116628.0 451860.0 -1.0 1101
1103 0 313816.0 116643.0 451800.0 -1.0 1102
1104 0 313816.0 116623.0 451740.0 -1.0 1103
1105 0 313741.0 116534.0 451680.0 -1.0 1104
1106 0 313787.0 116563.0 451620.0 -1.0 1105
1107 0 313811.0 116542.0 451560.0 -1.0 1106
1108 0 313844.0 116531.0 451500.0 -1.0 1107
1109 0 313820.0 116516.0 451440.0 -1.0 1108
1110 0 313881.0 116512.0 451380.0 -1.0 1109
1111 0 313808.0 116480.0 451320.0 -1.0 1110
1112 0 313859.0 116450.0 451260.0 -1.0 1111
1113 0 313801.0 116459.0 451200.0 -1.0 1112
1114 0 313842.0 116450.0 451140.0 -1.0 1113
1115 0 313845.0 116424.0 451080.0 -1.0 1114
1116 0 313792.0 116460.0 451020.0 -1.0 1115
1117 0 313820.0 116413.0 450960.0 -1.0 1116
1118 0 313754.0 116439.0 450900.0 -1.0 1117
1119 0 313682.0 116392.0 450840.0 -1.0 1118
1120 0 313745.0 116451.0 450780.0 -1.0 1119
1121 0 313642.0 116401.0 450720.0 -1.0 1120
1122 0 313744.0 116396.0 450660.0 -1.0 1121
1123 0 313791.0 116381.0 450600.0 -1.0 1122
1124 0 313783.0 116308.0 450540.0 -1.0 1123
1125 0 313717.0 116298.0 450480.0 -1.0 1124
1126 0 313786.0 116318.0 450420.0 -1.0 1125
1127 0 313816.0 116257.0 450360.0 -1.0 1126
1128 0 313892.0 116300.0 450240.0 -1.0 1127
1129 0 313733.0 116226.0 450180.0 -1.0 1128
1130 0 313829.0 116231.0 450120.0 -1.0 1129
1131 0 313827.0 116198.0 450060.0 -1.0 1130
1132 0 313755.0 116199.0 450000.0 -1.0 1131
1133 0 313817.0 116209.0 449940.0 -1.0 1132
1134 0 313819.0 116198.0 449880.0 -1.0 1133
1135 0 313765.0 116225.0 449820.0 -1.0 1134
1136 0 313877.0 116226.0 449760.0 -1.0 1135
1137 0 313897.0 116185.0 449700.0 -1.0 1136
1138 0 313900.0 116195.0 449640.0 -1.0 1137
1139 0 313826.0 116193.0 449580.0 -1.0 1138
1140 0 313904.0 116205.0 449520.0 -1.0 1139
1141 0 313888.0 116200.0 449460.0 -1.0 1140
1142 0 313862.0 116227.0 449400.0 -1.0 1141
1143 0 313809.0 116200.0 449340.0 -1.0 1142
1144 0 313877.0 116205.0 449280.0 -1.0 1143
1145 0 313732.0 116160.0 449220.0 -1.0 1144
1146 0 313862.0 116180.0 449160.0 -1.0 1145
1147 0 313762.0 116187.0 449100.0 -1.0 1146
1148 0 313858.0 116196.0 449040.0 -1.0 1147
1149 0 313821.0 116179.0 448980.0 -1.0 1148
1150 0 313797.0 116194.0 448920.0 -1.0 1149
1151 0 313837.0 116191.0 448860.0 -1.0 1150
1152 0 313765.0 116235.0 448800.0 -1.0 1151
1153 0 313784.0 116251.0 448740.0 -1.0 1152
1154 0 313732.0 116235.0 448680.0 -1.0 1153
1155 0 313742.0 116176.0 448620.0 -1.0 1154
1156 0 313707.0 116185.0 448560.0 -1.0 1155
1157 0 313757.0 116168.0 448500.0 -1.0 1156
1158 0 313764.0 116143.0 448440.0 -1.0 1157
1159 0 313727.0 116032.0 448380.0 -1.0 1158
1160 0 313714.0 116026.0 448320.0 -1.0 1159
1161 0 313736.0 116032.0 448260.0 -1.0 1160
1162 0 313689.0 116035.0 448200.0 -1.0 1161
1163 0 313682.0 116009.0 448140.0 -1.0 1162
1164 0 313741.0 116057.0 448080.0 -1.0 1163
1165 0 313718.0 115994.0 448020.0 -1.0 1164
1166 0 313783.0 116084.0 447960.0 -1.0 1165
1167 0 313735.0 116050.0 447900.0 -1.0 1166
1168 0 313764.0 116086.0 447840.0 -1.0 1167
1169 0 313744.0 116062.0 447780.0 -1.0 1168
1170 0 313762.0 116066.0 447720.0 -1.0 1169
1171 0 313728.0 116048.0 447660.0 -1.0 1170
1172 0 313746.0 116024.0 447600.0 -1.0 1171
1173 0 313779.0 116000.0 447540.0 -1.0 1172
1174 0 313772.0 115977.0 447480.0 -1.0 1173
1175 0 313776.0 116025.0 447420.0 -1.0 1174
1176 0 313819.0 116018.0 447360.0 -1.0 1175
1177 0 313839.0 115987.0 447300.0 -1.0 1176
1178 0 313805.0 116012.0 447240.0 -1.0 1177
1179 0 313768.0 116022.0 447180.0 -1.0 1178
1180 0 313791.0 116035.0 447120.0 -1.0 1179
1181 0 313790.0 116010.0 447060.0 -1.0 1180
1182 0 313684.0 115983.0 447000.0 -1.0 1181
1183 0 313721.0 115973.0 446940.0 -1.0 1182
1184 0 313684.0 115976.0 446880.0 -1.0 1183
1185 0 313748.0 116005.0 446820.0 -1.0 1184
1186 0 313752.0 115975.0 446760.0 -1.0 1185
1187 0 313749.0 115943.0 446700.0 -1.0 1186
1188 0 313670.0 115903.0 446640.0 -1.0 1187
1189 0 313698.0 115962.0 446580.0 -1.0 1188
1190 0 313684.0 115947.0 446520.0 -1.0 1189
1191 0 313687.0 115963.0 446460.0 -1.0 1190
1192 0 313696.0 115922.0 446400.0 -1.0 1191
1193 0 313717.0 115920.0 446340.0 -1.0 1192
1194 0 313662.0 115895.0 446280.0 -1.0 1193
1195 0 313704.0 115953.0 446220.0 -1.0 1194
1196 0 313666.0 115845.0 446160.0 -1.0 1195
1197 0 313699.0 115845.0 446100.0 -1.0 1196
1198 0 313702.0 115791.0 446040.0 -1.0 1197
1199 0 313685.0 115819.0 445980.0 -1.0 1198
1200 0 313634.0 115740.0 445920.0 -1.0 1199
1201 0 313632.0 115787.0 445860.0 -1.0 1200
1202 0 313683.0 115813.0 445800.0 -1.0 1201
1203 0 313702.0 115811.0 445740.0 -1.0 1202
1204 0 313738.0 115866.0 445680.0 -1.0 1203
1205 0 313682.0 115807.0 445620.0 -1.0 1204
1206 0 313723.0 115842.0 445560.0 -1.0 1205
1207 0 313693.0 115825.0 445440.0 -1.0 1206
1208 0 313617.0 115843.0 445380.0 -1.0 1207
1209 0 313629.0 115868.0 445320.0 -1.0 1208
1210 0 313660.0 115845.0 445260.0 -1.0 1209
1211 0 313598.0 115834.0 445200.0 -1.0 1210
1212 0 313546.0 115811.0 445140.0 -1.0 1211
1213 0 313567.0 115856.0 445080.0 -1.0 1212
1214 0 313530.0 115835.0 445020.0 -1.0 1213
1215 0 313558.0 115843.0 444960.0 -1.0 1214
1216 0 313512.0 115871.0 444900.0 -1.0 1215
1217 0 313515.0 115787.0 444840.0 -1.0 1216
1218 0 313555.0 115850.0 444780.0 -1.0 1217
1219 0 313551.0 115819.0 444720.0 -1.0 1218
1220 0 313494.0 115873.0 444660.0 -1.0 1219
1221 0 313530.0 115863.0 444600.0 -1.0 1220
1222 0 313544.0 115849.0 444540.0 -1.0 1221
1223 0 313514.0 115892.0 444480.0 -1.0 1222
1224 0 313620.0 115876.0 444420.0 -1.0 1223
1225 0 313596.0 115883.0 444360.0 -1.0 1224
1226 0 313644.0 115909.0 444300.0 -1.0 1225
1227 0 313633.0 115873.0 444240.0 -1.0 1226
1228 0 313716.0 115923.0 444180.0 -1.0 1227
1229 0 313636.0 115904.0 444120.0 -1.0 1228
1230 0 313679.0 115880.0 444060.0 -1.0 1229
1231 0 313669.0 115903.0 444000.0 -1.0 1230
1232 0 313638.0 115866.0 443940.0 -1.0 1231
1233 0 313656.0 115907.0 443880.0 -1.0 1232
1234 0 313788.0 115878.0 443820.0 -1.0 1233
1235 0 313689.0 115821.0 443760.0 -1.0 1234
1236 0 313607.0 115671.0 443700.0 -1.0 1235
1237 0 313711.0 115769.0 443640.0 -1.0 1236
1238 0 313692.0 115784.0 443580.0 -1.0 1237
1239 0 313687.0 115752.0 443520.0 -1.0 1238
1240 0 313688.0 115763.0 443460.0 -1.0 1239
1241 0 313651.0 115750.0 443400.0 -1.0 1240
1242 0 313657.0 115730.0 443340.0 -1.0 1241
1243 0 313706.0 115697.0 443280.0 -1.0 1242
1244 0 313654.0 115727.0 443220.0 -1.0 1243
1245 0 313690.0 115732.0 443160.0 -1.0 1244
1246 0 313611.0 115702.0 443100.0 -1.0 1245
1247 0 313645.0 115679.0 443040.0 -1.0 1246
1248 0 313687.0 115674.0 442980.0 -1.0 1247
1249 0 313713.0 115677.0 442920.0 -1.0 1248
1250 0 313656.0 115659.0 442860.0 -1.0 1249
1251 0 313733.0 115712.0 442800.0 -1.0 1250
1252 0 313773.0 115676.0 442740.0 -1.0 1251
1253 0 313680.0 115592.0 442680.0 -1.0 1252
1254 0 313736.0 115689.0 442620.0 -1.0 1253
1255 0 313762.0 115603.0 442560.0 -1.0 1254
1256 0 313774.0 115612.0 442500.0 -1.0 1255
1257 0 313807.0 115596.0 442440.0 -1.0 1256
1258 0 313750.0 115618.0 442380.0 -1.0 1257
1259 0 313774.0 115596.0 442320.0 -1.0 1258
1260 0 313825.0 115597.0 442260.0 -1.0 1259
1261 0 313807.0 115605.0 442200.0 -1.0 1260
1262 0 313789.0 115584.0 442140.0 -1.0 1261
1263 0 313804.0 115600.0 442080.0 -1.0 1262
1264 0 313727.0 115568.0 442020.0 -1.0 1263
1265 0 313739.0 115566.0 441960.0 -1.0 1264
1266 0 313739.0 115553.0 441900.0 -1.0 1265
1267 0 313737.0 115569.0 441840.0 -1.0 1266
1268 0 313762.0 115558.0 441780.0 -1.0 1267
1269 0 313762.0 115588.0 441720.0 -1.0 1268
1270 0 313711.0 115526.0 441660.0 -1.0 1269
1271 0 313741.0 115515.0 441600.0 -1.0 1270
1272 0 313675.0 115435.0 441540.0 -1.0 1271
1273 0 313739.0 115371.0 441480.0 -1.0 1272
1274 0 313655.0 115339.0 441420.0 -1.0 1273
1275 0 313696.0 115337.0 441360.0 -1.0 1274
1276 0 313677.0 115293.0 441300.0 -1.0 1275
1277 0 313699.0 115280.0 441240.0 -1.0 1276
1278 0 313668.0 115266.0 441180.0 -1.0 1277
1279 0 313651.0 115265.0 441120.0 -1.0 1278
1280 0 313687.0 115171.0 441060.0 -1.0 1279
1281 0 313689.0 115133.0 441000.0 -1.0 1280
1282 0 313658.0 115128.0 440940.0 -1.0 1281
1283 0 313710.0 115095.0 440880.0 -1.0 1282
1284 0 313673.0 115105.0 440820.0 -1.0 1283
1285 0 313708.0 115088.0 440760.0 -1.0 1284
1286 0 313613.0 115069.0 440700.0 -1.0 1285
1287 0 313634.0 115031.0 440640.0 -1.0 1286
1288 0 313662.0 115042.0 440580.0 -1.0 1287
1289 0 313730.0 115048.0 440520.0 -1.0 1288
1290 0 313670.0 115005.0 440460.0 -1.0 1289
1291 0 313673.0 115001.0 440400.0 -1.0 1290
1292 0 313730.0 114982.0 440340.0 -1.0 1291
1293 0 313666.0 114921.0 440280.0 -1.0 1292
1294 0 313621.0 114881.0 440220.0 -1.0 1293
1295 0 313665.0 114869.0 440160.0 -1.0 1294
1296 0 313606.0 114799.0 440100.0 -1.0 1295
1297 0 313626.0 114811.0 440040.0 -1.0 1296
1298 0 313648.0 114767.0 439980.0 -1.0 1297
1299 0 313605.0 114714.0 439920.0 -1.0 1298
1300 0 313619.0 114705.0 439860.0 -1.0 1299
1301 0 313614.0 114692.0 439800.0 -1.0 1300
1302 0 313600.0 114609.0 439740.0 -1.0 1301
1303 0 313608.0 114597.0 439680.0 -1.0 1302
1304 0 313642.0 114559.0 439620.0 -1.0 1303
1305 0 313722.0 114538.0 439560.0 -1.0 1304
1306 0 313644.0 114499.0 439500.0 -1.0 1305
1307 0 313615.0 114472.0 439440.0 -1.0 1306
1308 0 313687.0 114454.0 439380.0 -1.0 1307
1309 0 313627.0 114443.0 439320.0 -1.0 1308
1310 0 313690.0 114383.0 439260.0 -1.0 1309
1311 0 313696.0 114374.0 439200.0 -1.0 1310
1312 0 313714.0 114373.0 439140.0 -1.0 1311
1313 0 313680.0 114378.0 439080.0 -1.0 1312
1314 0 313733.0 114392.0 439020.0 -1.0 1313
1315 0 313734.0 114352.0 438960.0 -1.0 1314
1316 0 313726.0 114349.0 438900.0 -1.0 1315
1317 0 313711.0 114305.0 438840.0 -1.0 1316
1318 0 313671.0 114306.0 438780.0 -1.0 1317
1319 0 313669.0 114244.0 438720.0 -1.0 1318
1320 0 313703.0 114260.0 438660.0 -1.0 1319
1321 0 313653.0 114229.0 438600.0 -1.0 1320
1322 0 313673.0 114225.0 438540.0 -1.0 1321
1323 0 313700.0 114227.0 438480.0 -1.0 1322
1324 0 313661.0 114153.0 438420.0 -1.0 1323
1325 0 313724.0 114213.0 438360.0 -1.0 1324
1326 0 313588.0 114091.0 438300.0 -1.0 1325
1327 0 313662.0 114109.0 438240.0 -1.0 1326
1328 0 313671.0 114130.0 438180.0 -1.0 1327
1329 0 313724.0 114140.0 438120.0 -1.0 1328
1330 0 313649.0 114114.0 438060.0 -1.0 1329
1331 0 313687.0 114014.0 438000.0 -1.0 1330
1332 0 313689.0 114022.0 437940.0 -1.0 1331
1333 0 313682.0 114030.0 437880.0 -1.0 1332
1334 0 313700.0 114027.0 437820.0 -1.0 1333
1335 0 313706.0 114003.0 437760.0 -1.0 1334
1336 0 313660.0 114027.0 437700.0 -1.0 1335
1337 0 313640.0 113955.0 437640.0 -1.0 1336
1338 0 313646.0 113968.0 437580.0 -1.0 1337
1339 0 313626.0 113953.0 437520.0 -1.0 1338
1340 0 313676.0 113916.0 437460.0 -1.0 1339
1341 0 313667.0 113899.0 437400.0 -1.0 1340
1342 0 313645.0 113861.0 437340.0 -1.0 1341
1343 0 313639.0 113845.0 437280.0 -1.0 1342
1344 0 313631.0 113873.0 437220.0 -1.0 1343
1345 0 313598.0 113814.0 437160.0 -1.0 1344
1346 0 313661.0 113885.0 437100.0 -1.0 1345
1347 0 313549.0 113802.0 437040.0 -1.0 1346
1348 0 313596.0 113845.0 436980.0 -1.0 1347
1349 0 313557.0 113785.0 436920.0 -1.0 1348
1350 0 313559.0 113727.0 436860.0 -1.0 1349
1351 0 313541.0 113700.0 436800.0 -1.0 1350
1352 0 313505.0 113652.0 436740.0 -1.0 1351
1353 0 313471.0 113715.0 436680.0 -1.0 1352
1354 0 313365.0 113669.0 436620.0 -1.0 1353
1355 0 313376.0 113701.0 436560.0 -1.0 1354
1356 0 313280.0 113680.0 436500.0 -1.0 1355
1357 0 313324.0 113638.0 436440.0 -1.0 1356
1358 0 313266.0 113638.0 436380.0 -1.0 1357
1359 0 313181.0 113598.0 436320.0 -1.0 1358
1360 0 313176.0 113591.0 436260.0 -1.0 1359
1361 0 313113.0 113582.0 436200.0 -1.0 1360
1362 0 313100.0 113586.0 436140.0 -1.0 1361
1363 0 313050.0 113576.0 436080.0 -1.0 1362
1364 0 313066.0 113590.0 436020.0 -1.0 1363
1365 0 313059.0 113587.0 435960.0 -1.0 1364
1366 0 312997.0 113626.0 435900.0 -1.0 1365
1367 0 313023.0 113577.0 435840.0 -1.0 1366
1368 0 312951.0 113568.0 435780.0 -1.0 1367
1369 0 312969.0 113611.0 435720.0 -1.0 1368
1370 0 312854.0 113573.0 435660.0 -1.0 1369
1371 0 312907.0 113617.0 435600.0 -1.0 1370
1372 0 312872.0 113561.0 435540.0 -1.0 1371
1373 0 312829.0 113576.0 435480.0 -1.0 1372
1374 0 312784.0 113574.0 435420.0 -1.0 1373
1375 0 312827.0 113562.0 435360.0 -1.0 1374
1376 0 312743.0 113520.0 435300.0 -1.0 1375
1377 0 312692.0 113532.0 435240.0 -1.0 1376
1378 0 312637.0 113540.0 435180.0 -1.0 1377
1379 0 312700.0 113535.0 435120.0 -1.0 1378
1380 0 312628.0 113581.0 435060.0 -1.0 1379
1381 0 312661.0 113591.0 435000.0 -1.0 1380
1382 0 312499.0 113571.0 434940.0 -1.0 1381
1383 0 312552.0 113607.0 434880.0 -1.0 1382
1384 0 312525.0 113623.0 434820.0 -1.0 1383
1385 0 312485.0 113598.0 434760.0 -1.0 1384
1386 0 312417.0 113548.0 434700.0 -1.0 1385
1387 0 312389.0 113533.0 434640.0 -1.0 1386
1388 0 312412.0 113568.0 434580.0 -1.0 1387
1389 0 312369.0 113588.0 434520.0 -1.0 1388
1390 0 312398.0 113568.0 434460.0 -1.0 1389
1391 0 312298.0 113518.0 434400.0 -1.0 1390
1392 0 312393.0 113559.0 434340.0 -1.0 1391
1393 0 312302.0 113478.0 434280.0 -1.0 1392
1394 0 312332.0 113482.0 434220.0 -1.0 1393
1395 0 312252.0 113438.0 434160.0 -1.0 1394
1396 0 312251.0 113475.0 434100.0 -1.0 1395
1397 0 312200.0 113441.0 434040.0 -1.0 1396
1398 0 312207.0 113477.0 433980.0 -1.0 1397
1399 0 312193.0 113478.0 433920.0 -1.0 1398
1400 0 312197.0 113434.0 433860.0 -1.0 1399
1401 0 312162.0 113463.0 433800.0 -1.0 1400
1402 0 312097.0 113402.0 433740.0 -1.0 1401
1403 0 312135.0 113400.0 433680.0 -1.0 1402
1404 0 312009.0 113370.0 433620.0 -1.0 1403
1405 0 311987.0 113399.0 433560.0 -1.0 1404
1406 0 311999.0 113423.0 433500.0 -1.0 1405
1407 0 311952.0 113410.0 433440.0 -1.0 1406
1408 0 311960.0 113428.0 433380.0 -1.0 1407
1409 0 311905.0 113415.0 433320.0 -1.0 1408
1410 0 311931.0 113453.0 433260.0 -1.0 1409
1411 0 311893.0 113432.0 433200.0 -1.0 1410
1412 0 311882.0 113367.0 433140.0 -1.0 1411
1413 0 311836.0 113417.0 433080.0 -1.0 1412
1414 0 311832.0 113411.0 433020.0 -1.0 1413
1415 0 311768.0 113378.0 432960.0 -1.0 1414
1416 0 311748.0 113394.0 432900.0 -1.0 1415
1417 0 311744.0 113356.0 432840.0 -1.0 1416
1418 0 311757.0 113345.0 432780.0 -1.0 1417
1419 0 311723.0 113357.0 432720.0 -1.0 1418
1420 0 311698.0 113324.0 432660.0 -1.0 1419
1421 0 311701.0 113334.0 432600.0 -1.0 1420
1422 0 311665.0 113337.0 432540.0 -1.0 1421
1423 0 311658.0 113351.0 432480.0 -1.0 1422
1424 0 311614.0 113309.0 432420.0 -1.0 1423
1425 0 311668.0 113365.0 432360.0 -1.0 1424
1426 0 311577.0 113282.0 432300.0 -1.0 1425
1427 0 311628.0 113321.0 432240.0 -1.0 1426
1428 0 311627.0 113341.0 432180.0 -1.0 1427
1429 0 311534.0 113326.0 432120.0 -1.0 1428
1430 0 311532.0 113376.0 432060.0 -1.0 1429
1431 0 311525.0 113357.0 432000.0 -1.0 1430
1432 0 311519.0 113288.0 431940.0 -1.0 1431
1433 0 311580.0 113275.0 431880.0 -1.0 1432
1434 0 311565.0 113257.0 431820.0 -1.0 1433
1435 0 311597.0 113277.0 431760.0 -1.0 1434
1436 0 311533.0 113285.0 431700.0 -1.0 1435
1437 0 311530.0 113247.0 431640.0 -1.0 1436
1438 0 311559.0 113274.0 431580.0 -1.0 1437
1439 0 311534.0 113274.0 431520.0 -1.0 1438
1440 0 311487.0 113305.0 431460.0 -1.0 1439
1441 0 311452.0 113244.0 431400.0 -1.0 1440
1442 0 311450.0 113256.0 431340.0 -1.0 1441
1443 0 311448.0 113212.0 431280.0 -1.0 1442
1444 0 311416.0 113252.0 431220.0 -1.0 1443
1445 0 311453.0 113236.0 431160.0 -1.0 1444
1446 0 311468.0 113258.0 431100.0 -1.0 1445
1447 0 311484.0 113247.0 431040.0 -1.0 1446
1448 0 311448.0 113261.0 430980.0 -1.0 1447
1449 0 311428.0 113219.0 430920.0 -1.0 1448
1450 0 311461.0 113211.0 430860.0 -1.0 1449
1451 0 311444.0 113142.0 430800.0 -1.0 1450
1452 0 311422.0 113170.0 430740.0 -1.0 1451
1453 0 311370.0 113176.0 430680.0 -1.0 1452
1454 0 311432.0 113214.0 430620.0 -1.0 1453
1455 0 311466.0 113218.0 430560.0 -1.0 1454
1456 0 311463.0 113174.0 430500.0 -1.0 1455
1457 0 311452.0 113199.0 430440.0 -1.0 1456
1458 0 311394.0 113155.0 430380.0 -1.0 1457
1459 0 311427.0 113164.0 430320.0 -1.0 1458
1460 0 311382.0 113159.0 430260.0 -1.0 1459
1461 0 311395.0 113145.0 430200.0 -1.0 1460
1462 0 311352.0 113177.0 430140.0 -1.0 1461
1463 0 311356.0 113087.0 430080.0 -1.0 1462
1464 0 311370.0 113111.0 430020.0 -1.0 1463
1465 0 311301.0 113044.0 429960.0 -1.0 1464
1466 0 311288.0 113068.0 429900.0 -1.0 1465
1467 0 311268.0 113071.0 429840.0 -1.0 1466
1468 0 311300.0 113069.0 429780.0 -1.0 1467
1469 0 311240.0 112978.0 429720.0 -1.0 1468
1470 0 311293.0 113048.0 429660.0 -1.0 1469
1471 0 311237.0 113017.0 429600.0 -1.0 1470
1472 0 311295.0 112998.0 429540.0 -1.0 1471
1473 0 311263.0 113018.0 429480.0 -1.0 1472
1474 0 311282.0 113040.0 429420.0 -1.0 1473
1475 0 311257.0 113035.0 429360.0 -1.0 1474
1476 0 311242.0 113025.0 429300.0 -1.0 1475
1477 0 311286.0 113027.0 429240.0 -1.0 1476
1478 0 311258.0 112995.0 429180.0 -1.0 1477
1479 0 311326.0 112987.0 429120.0 -1.0 1478
1480 0 311338.0 113009.0 429060.0 -1.0 1479
1481 0 311364.0 112991.0 429000.0 -1.0 1480
1482 0 311361.0 112987.0 428940.0 -1.0 1481
1483 0 311372.0 112977.0 428880.0 -1.0 1482
1484 0 311379.0 112988.0 428820.0 -1.0 1483
1485 0 311357.0 112947.0 428760.0 -1.0 1484
1486 0 311296.0 112924.0 428700.0 -1.0 1485
1487 0 311281.0 112906.0 428640.0 -1.0 1486
1488 0 311332.0 112910.0 428580.0 -1.0 1487
1489 0 311285.0 112875.0 428520.0 -1.0 1488
1490 0 311318.0 112863.0 428460.0 -1.0 1489
1491 0 311309.0 112884.0 428400.0 -1.0 1490
1492 0 311273.0 112935.0 428340.0 -1.0 1491
1493 0 311223.0 112874.0 428280.0 -1.0 1492
1494 0 311270.0 112817.0 428220.0 -1.0 1493
1495 0 311276.0 112797.0 428160.0 -1.0 1494
1496 0 311214.0 112833.0 428100.0 -1.0 1495
1497 0 311255.0 112836.0 428040.0 -1.0 1496
1498 0 311250.0 112822.0 427980.0 -1.0 1497
1499 0 311254.0 112851.0 427920.0 -1.0 1498
1500 0 311252.0 112902.0 427860.0 -1.0 1499
1501 0 311250.0 112810.0 427800.0 -1.0 1500
1502 0 311285.0 112729.0 427740.0 -1.0 1501
1503 0 311379.0 112784.0 427680.0 -1.0 1502
1504 0 311326.0 112746.0 427620.0 -1.0 1503
1505 0 311366.0 112715.0 427560.0 -1.0 1504
1506 0 311392.0 112727.0 427500.0 -1.0 1505
1507 0 311352.0 112682.0 427440.0 -1.0 1506
1508 0 311357.0 112709.0 427380.0 -1.0 1507
1509 0 311330.0 112736.0 427320.0 -1.0 1508
1510 0 311292.0 112751.0 427260.0 -1.0 1509
1511 0 311227.0 112747.0 427200.0 -1.0 1510
1512 0 311254.0 112746.0 427140.0 -1.0 1511
1513 0 311232.0 112707.0 427080.0 -1.0 1512
1514 0 311235.0 112736.0 427020.0 -1.0 1513
1515 0 311281.0 112674.0 426960.0 -1.0 1514
1516 0 311192.0 112626.0 426900.0 -1.0 1515
1517 0 311242.0 112652.0 426840.0 -1.0 1516
1518 0 311263.0 112652.0 426780.0 -1.0 1517
1519 0 311220.0 112631.0 426720.0 -1.0 1518
1520 0 311265.0 112631.0 426660.0 -1.0 1519
1521 0 311247.0 112591.0 426600.0 -1.0 1520
1522 0 311275.0 112601.0 426540.0 -1.0 1521
1523 0 311210.0 112555.0 426480.0 -1.0 1522
1524 0 311209.0 112512.0 426420.0 -1.0 1523
1525 0 311238.0 112516.0 426360.0 -1.0 1524
1526 0 311144.0 112456.0 426300.0 -1.0 1525
1527 0 311133.0 112480.0 426240.0 -1.0 1526
1528 0 311177.0 112441.0 426180.0 -1.0 1527
1529 0 311154.0 112429.0 426120.0 -1.0 1528
1530 0 311141.0 112441.0 426060.0 -1.0 1529
1531 0 311098.0 112371.0 426000.0 -1.0 1530
1532 0 311165.0 112420.0 425940.0 -1.0 1531
1533 0 311155.0 112425.0 425880.0 -1.0 1532
1534 0 311164.0 112416.0 425820.0 -1.0 1533
1535 0 311159.0 112407.0 425760.0 -1.0 1534
1536 0 311149.0 112382.0 425700.0 -1.0 1535
1537 0 311151.0 112376.0 425640.0 -1.0 1536
1538 0 311172.0 112375.0 425580.0 -1.0 1537
1539 0 311150.0 112353.0 425520.0 -1.0 1538
1540 0 311126.0 112320.0 425460.0 -1.0 1539
1541 0 311094.0 112290.0 425400.0 -1.0 1540
1542 0 311089.0 112267.0 425340.0 -1.0 1541
1543 0 311025.0 112241.0 425280.0 -1.0 1542
1544 0 311013.0 112229.0 425220.0 -1.0 1543
1545 0 310944.0 112195.0 425160.0 -1.0 1544
1546 0 310944.0 112178.0 425100.0 -1.0 1545
1547 0 310954.0 112162.0 425040.0 -1.0 1546
1548 0 310978.0 112142.0 424980.0 -1.0 1547
1549 0 310886.0 112123.0 424920.0 -1.0 1548
1550 0 310892.0 112102.0 424860.0 -1.0 1549
1551 0 310889.0 112101.0 424800.0 -1.0 1550
1552 0 310860.0 112053.0 424740.0 -1.0 1551
1553 0 310881.0 112064.0 424680.0 -1.0 1552
1554 0 310867.0 112071.0 424620.0 -1.0 1553
1555 0 310831.0 112045.0 424560.0 -1.0 1554
1556 0 310824.0 112068.0 424500.0 -1.0 1555
1557 0 310812.0 112041.0 424440.0 -1.0 1556
1558 0 310768.0 112016.0 424380.0 -1.0 1557
1559 0 310773.0 112048.0 424320.0 -1.0 1558
1560 0 310703.0 111971.0 424260.0 -1.0 1559
1561 0 310737.0 111952.0 424200.0 -1.0 1560
1562 0 310678.0 111908.0 424140.0 -1.0 1561
1563 0 310654.0 111877.0 424080.0 -1.0 1562
1564 0 310670.0 111916.0 424020.0 -1.0 1563
1565 0 310659.0 111907.0 423960.0 -1.0 1564
1566 0 310669.0 111904.0 423900.0 -1.0 1565
1567 0 310643.0 111915.0 423840.0 -1.0 1566
1568 0 310666.0 111877.0 423780.0 -1.0 1567
1569 0 310685.0 111864.0 423720.0 -1.0 1568
1570 0 310649.0 111785.0 423660.0 -1.0 1569
1571 0 310697.0 111827.0 423600.0 -1.0 1570
1572 0 310641.0 111770.0 423540.0 -1.0 1571
1573 0 310697.0 111771.0 423480.0 -1.0 1572
1574 0 310633.0 111755.0 423420.0 -1.0 1573
1575 0 310643.0 111715.0 423360.0 -1.0 1574
1576 0 310670.0 111726.0 423300.0 -1.0 1575
1577 0 310604.0 111693.0 423240.0 -1.0 1576
1578 0 310642.0 111705.0 423180.0 -1.0 1577
1579 0 310625.0 111656.0 423120.0 -1.0 1578
1580 0 310651.0 111688.0 423060.0 -1.0 1579
1581 0 310646.0 111659.0 423000.0 -1.0 1580
1582 0 310701.0 111684.0 422940.0 -1.0 1581
1583 0 310649.0 111642.0 422880.0 -1.0 1582
1584 0 310592.0 111639.0 422820.0 -1.0 1583
1585 0 310647.0 111622.0 422760.0 -1.0 1584
1586 0 310604.0 111583.0 422700.0 -1.0 1585
1587 0 310580.0 111547.0 422640.0 -1.0 1586
1588 0 310602.0 111539.0 422580.0 -1.0 1587
1589 0 310585.0 111548.0 422520.0 -1.0 1588
1590 0 310590.0 111526.0 422460.0 -1.0 1589
1591 0 310545.0 111491.0 422400.0 -1.0 1590
1592 0 310604.0 111457.0 422340.0 -1.0 1591
1593 0 310522.0 111434.0 422280.0 -1.0 1592
1594 0 310553.0 111441.0 422220.0 -1.0 1593
1595 0 310620.0 111412.0 422160.0 -1.0 1594
1596 0 310598.0 111402.0 422100.0 -1.0 1595
1597 0 310630.0 111416.0 422040.0 -1.0 1596
1598 0 310576.0 111367.0 421980.0 -1.0 1597
1599 0 310586.0 111358.0 421920.0 -1.0 1598
1600 0 310669.0 111404.0 421860.0 -1.0 1599
1601 0 310575.0 111456.0 421800.0 -1.0 1600
1602 0 310690.0 111389.0 421740.0 -1.0 1601
1603 0 310682.0 111352.0 421680.0 -1.0 1602
1604 0 310753.0 111375.0 421620.0 -1.0 1603
1605 0 310724.0 111314.0 421560.0 -1.0 1604
1606 0 310729.0 111285.0 421500.0 -1.0 1605
1607 0 310731.0 111266.0 421440.0 -1.0 1606
1608 0 310783.0 111270.0 421380.0 -1.0 1607
1609 0 310838.0 111244.0 421320.0 -1.0 1608
1610 0 310862.0 111284.0 421260.0 -1.0 1609
1611 0 310855.0 111252.0 421200.0 -1.0 1610
1612 0 310837.0 111232.0 421140.0 -1.0 1611
1613 0 310858.0 111239.0 421080.0 -1.0 1612
1614 0 310838.0 111182.0 421020.0 -1.0 1613
1615 0 310863.0 111188.0 420960.0 -1.0 1614
1616 0 310849.0 111203.0 420900.0 -1.0 1615
1617 0 310833.0 111197.0 420840.0 -1.0 1616
1618 0 310847.0 111144.0 420780.0 -1.0 1617
1619 0 310788.0 111091.0 420720.0 -1.0 1618
1620 0 310761.0 111063.0 420660.0 -1.0 1619
1621 0 310790.0 111062.0 420600.0 -1.0 1620
1622 0 310767.0 110965.0 420540.0 -1.0 1621
1623 0 310725.0 110965.0 420480.0 -1.0 1622
1624 0 310739.0 110968.0 420420.0 -1.0 1623
1625 0 310785.0 110978.0 420360.0 -1.0 1624
1626 0 310793.0 110968.0 420300.0 -1.0 1625
1627 0 310730.0 110967.0 420240.0 -1.0 1626
1628 0 310712.0 110933.0 420180.0 -1.0 1627
1629 0 310682.0 110943.0 420120.0 -1.0 1628
1630 0 310706.0 110932.0 420060.0 -1.0 1629
1631 0 310650.0 110863.0 420000.0 -1.0 1630
1632 0 310603.0 110807.0 419940.0 -1.0 1631
1633 0 310612.0 110809.0 419880.0 -1.0 1632
1634 0 310546.0 110774.0 419820.0 -1.0 1633
1635 0 310586.0 110710.0 419760.0 -1.0 1634
1636 0 310564.0 110704.0 419700.0 -1.0 1635
1637 0 310518.0 110626.0 419640.0 -1.0 1636
1638 0 310502.0 110608.0 419580.0 -1.0 1637
1639 0 310460.0 110562.0 419520.0 -1.0 1638
1640 0 310422.0 110516.0 419460.0 -1.0 1639
1641 0 310399.0 110486.0 419400.0 -1.0 1640
1642 0 310395.0 110470.0 419340.0 -1.0 1641
1643 0 310362.0 110480.0 419280.0 -1.0 1642
1644 0 310340.0 110433.0 419220.0 -1.0 1643
1645 0 310363.0 110387.0 419160.0 -1.0 1644
1646 0 310273.0 110373.0 419100.0 -1.0 1645
1647 0 310236.0 110351.0 419040.0 -1.0 1646
1648 0 310155.0 110345.0 418980.0 -1.0 1647
1649 0 310151.0 110294.0 418920.0 -1.0 1648
1650 0 310208.0 110260.0 418860.0 -1.0 1649
1651 0 310178.0 110307.0 418800.0 -1.0 1650
1652 0 310331.0 110180.0 418740.0 -1.0 1651
1653 0 310119.0 110279.0 418500.0 -1.0 1652
1654 0 310120.0 110254.0 418440.0 -1.0 1653
1655 0 310145.0 110305.0 418380.0 -1.0 1654
1656 0 310147.0 110315.0 418320.0 -1.0 1655
1657 0 310114.0 110181.0 418260.0 -1.0 1656
1658 0 310146.0 110239.0 418200.0 -1.0 1657
1659 0 310088.0 110223.0 418140.0 -1.0 1658
1660 0 310081.0 110217.0 418080.0 -1.0 1659
1661 0 310111.0 110272.0 418020.0 -1.0 1660
1662 0 310030.0 110168.0 417960.0 -1.0 1661
1663 0 310033.0 110212.0 417900.0 -1.0 1662
1664 0 309898.0 110014.0 417840.0 -1.0 1663
1665 0 309937.0 110139.0 417780.0 -1.0 1664
1666 0 309799.0 110038.0 417720.0 -1.0 1665
1667 0 309858.0 110062.0 417660.0 -1.0 1666
1668 0 309864.0 110010.0 417600.0 -1.0 1667
1669 0 309904.0 110018.0 417540.0 -1.0 1668
1670 0 309879.0 110010.0 417480.0 -1.0 1669
1671 0 309873.0 109972.0 417420.0 -1.0 1670
1672 0 309846.0 109978.0 417360.0 -1.0 1671
1673 0 309779.0 109991.0 417300.0 -1.0 1672
1674 0 309783.0 110030.0 417240.0 -1.0 1673
1675 0 309764.0 110009.0 417180.0 -1.0 1674
1676 0 309684.0 109995.0 417120.0 -1.0 1675
1677 0 309807.0 110078.0 417060.0 -1.0 1676
1678 0 309792.0 110089.0 416940.0 -1.0 1677
1679 0 309694.0 110052.0 416880.0 -1.0 1678
1680 0 309759.0 110063.0 416820.0 -1.0 1679
1681 0 309687.0 110047.0 416760.0 -1.0 1680
1682 0 309611.0 110014.0 416700.0 -1.0 1681
1683 0 309652.0 109990.0 416640.0 -1.0 1682
1684 0 309571.0 109917.0 416580.0 -1.0 1683
1685 0 309584.0 109908.0 416520.0 -1.0 1684
1686 0 309557.0 109920.0 416460.0 -1.0 1685
1687 0 309617.0 109919.0 416400.0 -1.0 1686
1688 0 309576.0 109898.0 416340.0 -1.0 1687
1689 0 309577.0 109879.0 416280.0 -1.0 1688
1690 0 309526.0 109853.0 416220.0 -1.0 1689
1691 0 309560.0 109875.0 416160.0 -1.0 1690
1692 0 309540.0 109858.0 416100.0 -1.0 1691
1693 0 309445.0 109820.0 416040.0 -1.0 1692
1694 0 309505.0 109833.0 415980.0 -1.0 1693
1695 0 309432.0 109790.0 415920.0 -1.0 1694
1696 0 309439.0 109810.0 415860.0 -1.0 1695
1697 0 309387.0 109783.0 415800.0 -1.0 1696
1698 0 309333.0 109726.0 415740.0 -1.0 1697
1699 0 309321.0 109778.0 415680.0 -1.0 1698
1700 0 309338.0 109742.0 415620.0 -1.0 1699
1701 0 309319.0 109703.0 415560.0 -1.0 1700
1702 0 309321.0 109780.0 415500.0 -1.0 1701
1703 0 309287.0 109697.0 415440.0 -1.0 1702
1704 0 309299.0 109725.0 415380.0 -1.0 1703
1705 0 309260.0 109711.0 415320.0 -1.0 1704
1706 0 309268.0 109691.0 415260.0 -1.0 1705
1707 0 309286.0 109653.0 415200.0 -1.0 1706
1708 0 309258.0 109665.0 415140.0 -1.0 1707
1709 0 309259.0 109662.0 415080.0 -1.0 1708
1710 0 309240.0 109725.0 415020.0 -1.0 1709
1711 0 309259.0 109744.0 414960.0 -1.0 1710
1712 0 309256.0 109754.0 414900.0 -1.0 1711
1713 0 309255.0 109737.0 414840.0 -1.0 1712
1714 0 309201.0 109746.0 414780.0 -1.0 1713
1715 0 309166.0 109680.0 414720.0 -1.0 1714
1716 0 309205.0 109731.0 414660.0 -1.0 1715
1717 0 309142.0 109762.0 414600.0 -1.0 1716
1718 0 309201.0 109778.0 414540.0 -1.0 1717
1719 0 309118.0 109706.0 414480.0 -1.0 1718
1720 0 309122.0 109819.0 414420.0 -1.0 1719
1721 0 309086.0 109820.0 414360.0 -1.0 1720
1722 0 309124.0 109848.0 414300.0 -1.0 1721
1723 0 309074.0 109826.0 414240.0 -1.0 1722
1724 0 309113.0 109816.0 414180.0 -1.0 1723
1725 0 309047.0 109816.0 414120.0 -1.0 1724
1726 0 309107.0 109831.0 414060.0 -1.0 1725
1727 0 309067.0 109844.0 414000.0 -1.0 1726
1728 0 309018.0 109825.0 413940.0 -1.0 1727
1729 0 308992.0 109846.0 413880.0 -1.0 1728
1730 0 308948.0 109812.0 413820.0 -1.0 1729
1731 0 308850.0 109808.0 413760.0 -1.0 1730
1732 0 308858.0 109824.0 413700.0 -1.0 1731
1733 0 308863.0 109832.0 413640.0 -1.0 1732
1734 0 308805.0 109816.0 413580.0 -1.0 1733
1735 0 308731.0 109791.0 413520.0 -1.0 1734
1736 0 308713.0 109781.0 413460.0 -1.0 1735
1737 0 308724.0 109810.0 413400.0 -1.0 1736
1738 0 308671.0 109781.0 413340.0 -1.0 1737
1739 0 308676.0 109818.0 413280.0 -1.0 1738
1740 0 308681.0 109811.0 413220.0 -1.0 1739
1741 0 308668.0 109840.0 413160.0 -1.0 1740
1742 0 308637.0 109788.0 413100.0 -1.0 1741
1743 0 308616.0 109833.0 413040.0 -1.0 1742
1744 0 308567.0 109855.0 412980.0 -1.0 1743
1745 0 308585.0 109835.0 412920.0 -1.0 1744
1746 0 308528.0 109841.0 412860.0 -1.0 1745
1747 0 308514.0 109858.0 412800.0 -1.0 1746
1748 0 308423.0 109882.0 412740.0 -1.0 1747
1749 0 308358.0 109867.0 412680.0 -1.0 1748
1750 0 308252.0 109898.0 412620.0 -1.0 1749
1751 0 308298.0 109853.0 412560.0 -1.0 1750
1752 0 308221.0 109815.0 412500.0 -1.0 1751
1753 0 308192.0 109810.0 412440.0 -1.0 1752
1754 0 308220.0 109825.0 412380.0 -1.0 1753
1755 0 308183.0 109815.0 412320.0 -1.0 1754
1756 0 308136.0 109840.0 412260.0 -1.0 1755
1757 0 308086.0 109790.0 412200.0 -1.0 1756
1758 0 308036.0 109774.0 412140.0 -1.0 1757
1759 0 308088.0 109826.0 412080.0 -1.0 1758
1760 0 307983.0 109726.0 412020.0 -1.0 1759
1761 0 308012.0 109760.0 411960.0 -1.0 1760
1762 0 307893.0 109658.0 411900.0 -1.0 1761
1763 0 307908.0 109699.0 411840.0 -1.0 1762
1764 0 307815.0 109616.0 411780.0 -1.0 1763
1765 0 307846.0 109679.0 411720.0 -1.0 1764
1766 0 307785.0 109630.0 411660.0 -1.0 1765
1767 0 307779.0 109660.0 411600.0 -1.0 1766
1768 0 307730.0 109672.0 411540.0 -1.0 1767
1769 0 307651.0 109581.0 411480.0 -1.0 1768
1770 0 307725.0 109631.0 411420.0 -1.0 1769
1771 0 307714.0 109654.0 411360.0 -1.0 1770
1772 0 307586.0 109536.0 411300.0 -1.0 1771
1773 0 307602.0 109578.0 411240.0 -1.0 1772
1774 0 307606.0 109562.0 411180.0 -1.0 1773
1775 0 307623.0 109560.0 411120.0 -1.0 1774
1776 0 307939.0 109571.0 411060.0 -1.0 1775
1777 0 307579.0 109474.0 411000.0 -1.0 1776
1778 0 307529.0 109480.0 410940.0 -1.0 1777
1779 0 307531.0 109452.0 410880.0 -1.0 1778
1780 0 307511.0 109429.0 410820.0 -1.0 1779
1781 0 307409.0 109388.0 410760.0 -1.0 1780
1782 0 307468.0 109370.0 410700.0 -1.0 1781
1783 0 307479.0 109370.0 410640.0 -1.0 1782
1784 0 307469.0 109356.0 410580.0 -1.0 1783
1785 0 307496.0 109347.0 410520.0 -1.0 1784
1786 0 307446.0 109364.0 410460.0 -1.0 1785
1787 0 307417.0 109312.0 410400.0 -1.0 1786
1788 0 307453.0 109289.0 410340.0 -1.0 1787
1789 0 307426.0 109308.0 410280.0 -1.0 1788
1790 0 307387.0 109360.0 410220.0 -1.0 1789
1791 0 307401.0 109294.0 410160.0 -1.0 1790
1792 0 307414.0 109322.0 410100.0 -1.0 1791
1793 0 307382.0 109277.0 410040.0 -1.0 1792
1794 0 307407.0 109334.0 409980.0 -1.0 1793
1795 0 307313.0 109259.0 409920.0 -1.0 1794
1796 0 307376.0 109302.0 409860.0 -1.0 1795
1797 0 307346.0 109278.0 409800.0 -1.0 1796
1798 0 307280.0 109248.0 409740.0 -1.0 1797
1799 0 307268.0 109302.0 409680.0 -1.0 1798
1800 0 307240.0 109243.0 409620.0 -1.0 1799
1801 0 307219.0 109290.0 409560.0 -1.0 1800
1802 0 307132.0 109165.0 409500.0 -1.0 1801
1803 0 307162.0 109274.0 409440.0 -1.0 1802
1804 0 307047.0 109141.0 409380.0 -1.0 1803
1805 0 307119.0 109233.0 409320.0 -1.0 1804
1806 0 307075.0 109230.0 409260.0 -1.0 1805
1807 0 307085.0 109186.0 409200.0 -1.0 1806
1808 0 307098.0 109187.0 409140.0 -1.0 1807
1809 0 307030.0 109170.0 409080.0 -1.0 1808
1810 0 307051.0 109218.0 409020.0 -1.0 1809
1811 0 306979.0 109139.0 408960.0 -1.0 1810
1812 0 307025.0 109181.0 408900.0 -1.0 1811
1813 0 306968.0 109157.0 408840.0 -1.0 1812
1814 0 306921.0 109115.0 408780.0 -1.0 1813
1815 0 306956.0 109119.0 408720.0 -1.0 1814
1816 0 306876.0 109106.0 408660.0 -1.0 1815
1817 0 306892.0 109126.0 408600.0 -1.0 1816
1818 0 306898.0 109138.0 408540.0 -1.0 1817
1819 0 306863.0 109109.0 408480.0 -1.0 1818
1820 0 306892.0 109143.0 408420.0 -1.0 1819
1821 0 306883.0 109124.0 408360.0 -1.0 1820
1822 0 306801.0 109073.0 408300.0 -1.0 1821
1823 0 306809.0 109040.0 408240.0 -1.0 1822
1824 0 306824.0 109029.0 408180.0 -1.0 1823
1825 0 306771.0 109044.0 408120.0 -1.0 1824
1826 0 306730.0 109040.0 408060.0 -1.0 1825
1827 0 306629.0 108999.0 408000.0 -1.0 1826
1828 0 306587.0 109007.0 407940.0 -1.0 1827
1829 0 306542.0 109005.0 407880.0 -1.0 1828
1830 0 306522.0 108972.0 407820.0 -1.0 1829
1831 0 306489.0 108957.0 407760.0 -1.0 1830
1832 0 306460.0 108915.0 407700.0 -1.0 1831
1833 0 306388.0 108926.0 407640.0 -1.0 1832
1834 0 306307.0 108837.0 407580.0 -1.0 1833
1835 0 306310.0 108854.0 407520.0 -1.0 1834
1836 0 306247.0 108840.0 407460.0 -1.0 1835
1837 0 306143.0 108819.0 407400.0 -1.0 1836
1838 0 306208.0 108818.0 407340.0 -1.0 1837
1839 0 306139.0 108817.0 407280.0 -1.0 1838
1840 0 306098.0 108815.0 407220.0 -1.0 1839
1841 0 306095.0 108818.0 407160.0 -1.0 1840
1842 0 305998.0 108783.0 407100.0 -1.0 1841
1843 0 305950.0 108720.0 407040.0 -1.0 1842
1844 0 305979.0 108692.0 406980.0 -1.0 1843
1845 0 305962.0 108682.0 406920.0 -1.0 1844
1846 0 305853.0 108630.0 406860.0 -1.0 1845
1847 0 305848.0 108603.0 406800.0 -1.0 1846
1848 0 305854.0 108560.0 406740.0 -1.0 1847
1849 0 305838.0 108567.0 406680.0 -1.0 1848
1850 0 305806.0 108547.0 406620.0 -1.0 1849
1851 0 305778.0 108618.0 406560.0 -1.0 1850
1852 0 305777.0 108540.0 406500.0 -1.0 1851
1853 0 305668.0 108509.0 406440.0 -1.0 1852
1854 0 305761.0 108539.0 406380.0 -1.0 1853
1855 0 305731.0 108520.0 406320.0 -1.0 1854
1856 0 305682.0 108477.0 406260.0 -1.0 1855
1857 0 305703.0 108519.0 406200.0 -1.0 1856
1858 0 305707.0 108530.0 406140.0 -1.0 1857
1859 0 305699.0 108511.0 406080.0 -1.0 1858
1860 0 305627.0 108467.0 406020.0 -1.0 1859
1861 0 305610.0 108500.0 405960.0 -1.0 1860
1862 0 305522.0 108473.0 405900.0 -1.0 1861
1863 0 305457.0 108489.0 405840.0 -1.0 1862
1864 0 305452.0 108521.0 405780.0 -1.0 1863
1865 0 305465.0 108546.0 405720.0 -1.0 1864
1866 0 305392.0 108567.0 405660.0 -1.0 1865
1867 0 305404.0 108589.0 405600.0 -1.0 1866
1868 0 305384.0 108563.0 405540.0 -1.0 1867
1869 0 305373.0 108610.0 405480.0 -1.0 1868
1870 0 305187.0 108620.0 405420.0 -1.0 1869
1871 0 305315.0 108610.0 405360.0 -1.0 1870
1872 0 305082.0 108370.0 405300.0 -1.0 1871
1873 0 305216.0 108607.0 405240.0 -1.0 1872
1874 0 305170.0 108624.0 405180.0 -1.0 1873
1875 0 305099.0 108547.0 405120.0 -1.0 1874
1876 0 305076.0 108501.0 405060.0 -1.0 1875
1877 0 304991.0 108537.0 405000.0 -1.0 1876
1878 0 304976.0 108534.0 404940.0 -1.0 1877
1879 0 304934.0 108493.0 404880.0 -1.0 1878
1880 0 304897.0 108496.0 404820.0 -1.0 1879
1881 0 304824.0 108510.0 404760.0 -1.0 1880
1882 0 304794.0 108484.0 404700.0 -1.0 1881
1883 0 304687.0 108366.0 404640.0 -1.0 1882
1884 0 304690.0 108439.0 404580.0 -1.0 1883
1885 0 304624.0 108440.0 404520.0 -1.0 1884
1886 0 304555.0 108437.0 404460.0 -1.0 1885
1887 0 304506.0 108452.0 404400.0 -1.0 1886
1888 0 304373.0 108370.0 404340.0 -1.0 1887
1889 0 304379.0 108412.0 404280.0 -1.0 1888
1890 0 304284.0 108428.0 404220.0 -1.0 1889
1891 0 304285.0 108431.0 404160.0 -1.0 1890
1892 0 304154.0 108369.0 404100.0 -1.0 1891
1893 0 304137.0 108400.0 404040.0 -1.0 1892
1894 0 304095.0 108343.0 403980.0 -1.0 1893
1895 0 303999.0 108368.0 403920.0 -1.0 1894
1896 0 303899.0 108313.0 403860.0 -1.0 1895
1897 0 303750.0 108290.0 403800.0 -1.0 1896
1898 0 303627.0 108317.0 403740.0 -1.0 1897
1899 0 303481.0 108286.0 403680.0 -1.0 1898
1900 0 303417.0 108340.0 403620.0 -1.0 1899
1901 0 303355.0 108404.0 403560.0 -1.0 1900
1902 0 303272.0 108431.0 403500.0 -1.0 1901
1903 0 303229.0 108444.0 403440.0 -1.0 1902
1904 0 303202.0 108426.0 403380.0 -1.0 1903
1905 0 303182.0 108473.0 403320.0 -1.0 1904
1906 0 303144.0 108515.0 403260.0 -1.0 1905
1907 0 303039.0 108454.0 403200.0 -1.0 1906
1908 0 303144.0 108555.0 403140.0 -1.0 1907
1909 0 303009.0 108502.0 403080.0 -1.0 1908
1910 0 302956.0 108447.0 403020.0 -1.0 1909
1911 0 303007.0 108542.0 402960.0 -1.0 1910
1912 0 302984.0 108485.0 402900.0 -1.0 1911
1913 0 302857.0 108431.0 402840.0 -1.0 1912
1914 0 302880.0 108463.0 402780.0 -1.0 1913
1915 0 302780.0 108400.0 402720.0 -1.0 1914
1916 0 302801.0 108447.0 402660.0 -1.0 1915
1917 0 302753.0 108440.0 402600.0 -1.0 1916
1918 0 302727.0 108298.0 402540.0 -1.0 1917
1919 0 302637.0 108471.0 402480.0 -1.0 1918
1920 0 302748.0 108375.0 402420.0 -1.0 1919
1921 0 302570.0 108241.0 402300.0 -1.0 1920
1922 0 302535.0 108268.0 402240.0 -1.0 1921
1923 0 302480.0 108278.0 402180.0 -1.0 1922
1924 0 302532.0 108205.0 402120.0 -1.0 1923
1925 0 302430.0 108137.0 402000.0 -1.0 1924
1926 0 302376.0 108155.0 401940.0 -1.0 1925
1927 0 302382.0 108262.0 401880.0 -1.0 1926
1928 0 302385.0 108058.0 401820.0 -1.0 1927
1929 0 302266.0 108075.0 401760.0 -1.0 1928
1930 0 302244.0 108062.0 401700.0 -1.0 1929
1931 0 302268.0 108079.0 401640.0 -1.0 1930
1932 0 302240.0 108064.0 401580.0 -1.0 1931
1933 0 302259.0 108102.0 401520.0 -1.0 1932
1934 0 302206.0 108101.0 401460.0 -1.0 1933
1935 0 302140.0 108045.0 401400.0 -1.0 1934
1936 0 302118.0 108053.0 401340.0 -1.0 1935
1937 0 302030.0 107948.0 401280.0 -1.0 1936
1938 0 301993.0 107987.0 401220.0 -1.0 1937
1939 0 301865.0 107972.0 401160.0 -1.0 1938
1940 0 301707.0 107889.0 401100.0 -1.0 1939
1941 0 301703.0 107924.0 401040.0 -1.0 1940
1942 0 301603.0 107930.0 400980.0 -1.0 1941
1943 0 301544.0 107823.0 400920.0 -1.0 1942
1944 0 301390.0 107755.0 400860.0 -1.0 1943
1945 0 301284.0 107710.0 400800.0 -1.0 1944
1946 0 301212.0 107647.0 400740.0 -1.0 1945
1947 0 301134.0 107650.0 400680.0 -1.0 1946
1948 0 301061.0 107550.0 400620.0 -1.0 1947
1949 0 300960.0 107591.0 400560.0 -1.0 1948
1950 0 300900.0 107415.0 400500.0 -1.0 1949
1951 0 300842.0 107452.0 400440.0 -1.0 1950
1952 0 300813.0 107506.0 400380.0 -1.0 1951
1953 0 300706.0 107450.0 400320.0 -1.0 1952
1954 0 300666.0 107428.0 400260.0 -1.0 1953
1955 0 300534.0 107392.0 400200.0 -1.0 1954
1956 0 300527.0 107423.0 400140.0 -1.0 1955
1957 0 300393.0 107390.0 400080.0 -1.0 1956
1958 0 300483.0 107475.0 400020.0 -1.0 1957
1959 0 300309.0 107395.0 399960.0 -1.0 1958
1960 0 300300.0 107405.0 399900.0 -1.0 1959
1961 0 300138.0 107351.0 399840.0 -1.0 1960
1962 0 299956.0 107293.0 399720.0 -1.0 1961
1963 0 299931.0 107317.0 399660.0 -1.0 1962
1964 0 299756.0 107228.0 399600.0 -1.0 1963
1965 0 299746.0 107297.0 399540.0 -1.0 1964
1966 0 299609.0 107198.0 399480.0 -1.0 1965
1967 0 299597.0 107198.0 399420.0 -1.0 1966
1968 0 299520.0 107173.0 399360.0 -1.0 1967
1969 0 299486.0 107179.0 399300.0 -1.0 1968
1970 0 299302.0 107063.0 399240.0 -1.0 1969
1971 0 299203.0 107087.0 399180.0 -1.0 1970
1972 0 299180.0 107079.0 399120.0 -1.0 1971
1973 0 299045.0 107016.0 399060.0 -1.0 1972
1974 0 299038.0 107018.0 399000.0 -1.0 1973
1975 0 298931.0 106991.0 398940.0 -1.0 1974
1976 0 298924.0 107031.0 398880.0 -1.0 1975
1977 0 298897.0 107019.0 398820.0 -1.0 1976
1978 0 298829.0 106996.0 398760.0 -1.0 1977
1979 0 298870.0 107056.0 398700.0 -1.0 1978
1980 0 298773.0 107007.0 398640.0 -1.0 1979
1981 0 298577.0 106991.0 398580.0 -1.0 1980
1982 0 298527.0 106975.0 398520.0 -1.0 1981
1983 0 298367.0 106891.0 398460.0 -1.0 1982
1984 0 298270.0 106859.0 398400.0 -1.0 1983
1985 0 298174.0 106851.0 398340.0 -1.0 1984
1986 0 298053.0 106862.0 398280.0 -1.0 1985
1987 0 297930.0 106757.0 398220.0 -1.0 1986
1988 0 297772.0 106698.0 398160.0 -1.0 1987
1989 0 297610.0 106549.0 398100.0 -1.0 1988
1990 0 297578.0 106527.0 398040.0 -1.0 1989
1991 0 297517.0 106579.0 397980.0 -1.0 1990
1992 0 297318.0 106478.0 397920.0 -1.0 1991
1993 0 297281.0 106548.0 397860.0 -1.0 1992
1994 0 297120.0 106416.0 397800.0 -1.0 1993
1995 0 297196.0 106462.0 397740.0 -1.0 1994
1996 0 297050.0 106462.0 397680.0 -1.0 1995
1997 0 297025.0 106450.0 397620.0 -1.0 1996
1998 0 296972.0 106461.0 397560.0 -1.0 1997
1999 0 296840.0 106427.0 397500.0 -1.0 1998
2000 0 296770.0 106413.0 397440.0 -1.0 1999
2001 0 296659.0 106356.0 397380.0 -1.0 2000
2002 0 296628.0 106409.0 397320.0 -1.0 2001
2003 0 296449.0 106368.0 397260.0 -1.0 2002
2004 0 296490.0 106443.0 397200.0 -1.0 2003
2005 0 296267.0 106382.0 397140.0 -1.0 2004
2006 0 296279.0 106432.0 397080.0 -1.0 2005
2007 0 296145.0 106418.0 397020.0 -1.0 2006
2008 0 296019.0 106403.0 396960.0 -1.0 2007
2009 0 295925.0 106404.0 396900.0 -1.0 2008
2010 0 295846.0 106341.0 396840.0 -1.0 2009
2011 0 295660.0 106316.0 396720.0 -1.0 2010
2012 0 295607.0 106318.0 396660.0 -1.0 2011
2013 0 295543.0 106305.0 396600.0 -1.0 2012
2014 0 295363.0 106236.0 396540.0 -1.0 2013
2015 0 295307.0 106285.0 396480.0 -1.0 2014
2016 0 295355.0 106339.0 396420.0 -1.0 2015
2017 0 295195.0 106353.0 396360.0 -1.0 2016
2018 0 295130.0 106344.0 396300.0 -1.0 2017
2019 0 295062.0 106336.0 396240.0 -1.0 2018
2020 0 295015.0 106282.0 396180.0 -1.0 2019
2021 0 294977.0 106282.0 396120.0 -1.0 2020
2022 0 294806.0 106284.0 396060.0 -1.0 2021
2023 0 294815.0 106272.0 396000.0 -1.0 2022
2024 0 294704.0 106263.0 395940.0 -1.0 2023
2025 0 294668.0 106234.0 395880.0 -1.0 2024
2026 0 294661.0 106238.0 395820.0 -1.0 2025
2027 0 294585.0 106289.0 395760.0 -1.0 2026
2028 0 294535.0 106334.0 395700.0 -1.0 2027
2029 0 294433.0 106370.0 395640.0 -1.0 2028
2030 0 294378.0 106378.0 395580.0 -1.0 2029
2031 0 294312.0 106366.0 395520.0 -1.0 2030
2032 0 294188.0 106396.0 395460.0 -1.0 2031
2033 0 294193.0 106459.0 395400.0 -1.0 2032
2034 0 294074.0 106421.0 395340.0 -1.0 2033
2035 0 293994.0 106444.0 395220.0 -1.0 2034
2036 0 293855.0 106399.0 395160.0 -1.0 2035
2037 0 293859.0 106422.0 395100.0 -1.0 2036
2038 0 293803.0 106439.0 395040.0 -1.0 2037
2039 0 293732.0 106481.0 394980.0 -1.0 2038
2040 0 293686.0 106495.0 394920.0 -1.0 2039
2041 0 293618.0 106499.0 394860.0 -1.0 2040
2042 0 293608.0 106602.0 394800.0 -1.0 2041
2043 0 293576.0 106620.0 394680.0 -1.0 2042
2044 0 293634.0 106474.0 394620.0 -1.0 2043
2045 0 293409.0 106475.0 394560.0 -1.0 2044
2046 0 293318.0 106476.0 394500.0 -1.0 2045
2047 0 293234.0 106433.0 394440.0 -1.0 2046
2048 0 293227.0 106463.0 394380.0 -1.0 2047
2049 0 293127.0 106422.0 394320.0 -1.0 2048
2050 0 293120.0 106450.0 394260.0 -1.0 2049
2051 0 293043.0 106447.0 394200.0 -1.0 2050
2052 0 292996.0 106494.0 394140.0 -1.0 2051
2053 0 292881.0 106461.0 394080.0 -1.0 2052
2054 0 292931.0 106586.0 394020.0 -1.0 2053
2055 0 292836.0 106507.0 393960.0 -1.0 2054
2056 0 292748.0 106526.0 393900.0 -1.0 2055
2057 0 292653.0 106514.0 393840.0 -1.0 2056
2058 0 292621.0 106425.0 393780.0 -1.0 2057
2059 0 292647.0 106515.0 393660.0 -1.0 2058
2060 0 292569.0 106386.0 393600.0 -1.0 2059
2061 0 292515.0 106439.0 393540.0 -1.0 2060
2062 0 292392.0 106465.0 393480.0 -1.0 2061
2063 0 292390.0 106536.0 393420.0 -1.0 2062
2064 0 292223.0 106513.0 393360.0 -1.0 2063
2065 0 292234.0 106552.0 393300.0 -1.0 2064
2066 0 292180.0 106483.0 393240.0 -1.0 2065
2067 0 292102.0 106513.0 393180.0 -1.0 2066
2068 0 292080.0 106583.0 393120.0 -1.0 2067
2069 0 292044.0 106609.0 393060.0 -1.0 2068
2070 0 292024.0 106696.0 393000.0 -1.0 2069
2071 0 291977.0 106703.0 392940.0 -1.0 2070
2072 0 291988.0 106762.0 392880.0 -1.0 2071
2073 0 291940.0 106759.0 392820.0 -1.0 2072
2074 0 291962.0 106790.0 392760.0 -1.0 2073
2075 0 291788.0 106744.0 392700.0 -1.0 2074
2076 0 291702.0 106748.0 392640.0 -1.0 2075
2077 0 291698.0 106801.0 392580.0 -1.0 2076
2078 0 291655.0 106790.0 392520.0 -1.0 2077
2079 0 291650.0 106823.0 392460.0 -1.0 2078
2080 0 291686.0 106867.0 392400.0 -1.0 2079
2081 0 291508.0 106870.0 392340.0 -1.0 2080
2082 0 291481.0 106881.0 392280.0 -1.0 2081
2083 0 291414.0 106870.0 392220.0 -1.0 2082
2084 0 291350.0 106859.0 392160.0 -1.0 2083
2085 0 291316.0 106885.0 392100.0 -1.0 2084
2086 0 291352.0 106868.0 392040.0 -1.0 2085
2087 0 291221.0 106858.0 391980.0 -1.0 2086
2088 0 291263.0 106890.0 391920.0 -1.0 2087
2089 0 291153.0 106846.0 391860.0 -1.0 2088
2090 0 291258.0 106934.0 391800.0 -1.0 2089
2091 0 291089.0 106864.0 391740.0 -1.0 2090
2092 0 291132.0 106903.0 391680.0 -1.0 2091
2093 0 291005.0 106843.0 391620.0 -1.0 2092
2094 0 291053.0 106915.0 391560.0 -1.0 2093
2095 0 290944.0 106829.0 391500.0 -1.0 2094
2096 0 290916.0 106924.0 391440.0 -1.0 2095
2097 0 290834.0 106895.0 391380.0 -1.0 2096
2098 0 290872.0 106936.0 391320.0 -1.0 2097
2099 0 290772.0 106907.0 391260.0 -1.0 2098
2100 0 290714.0 106937.0 391200.0 -1.0 2099
2101 0 290646.0 106977.0 391140.0 -1.0 2100
2102 0 290719.0 106949.0 391080.0 -1.0 2101
2103 0 290562.0 106936.0 391020.0 -1.0 2102
2104 0 290580.0 106949.0 390960.0 -1.0 2103
2105 0 290509.0 106972.0 390900.0 -1.0 2104
2106 0 290407.0 106930.0 390840.0 -1.0 2105
2107 0 290385.0 106961.0 390780.0 -1.0 2106
2108 0 290305.0 106949.0 390720.0 -1.0 2107
2109 0 290180.0 106964.0 390660.0 -1.0 2108
2110 0 290049.0 106964.0 390600.0 -1.0 2109
2111 0 290045.0 107070.0 390540.0 -1.0 2110
2112 0 290066.0 107121.0 390480.0 -1.0 2111
2113 0 289996.0 107145.0 390420.0 -1.0 2112
2114 0 289936.0 107177.0 390360.0 -1.0 2113
2115 0 289945.0 107162.0 390300.0 -1.0 2114
2116 0 289855.0 107153.0 390240.0 -1.0 2115
2117 0 289871.0 107207.0 390180.0 -1.0 2116
2118 0 289791.0 107150.0 390120.0 -1.0 2117
2119 0 289739.0 107196.0 390060.0 -1.0 2118
2120 0 289749.0 107296.0 390000.0 -1.0 2119
2121 0 289615.0 107251.0 389940.0 -1.0 2120
2122 0 289465.0 107238.0 389880.0 -1.0 2121
2123 0 289421.0 107250.0 389820.0 -1.0 2122
2124 0 289259.0 107234.0 389760.0 -1.0 2123
2125 0 289264.0 107309.0 389700.0 -1.0 2124
2126 0 289120.0 107291.0 389640.0 -1.0 2125
2127 0 289043.0 107396.0 389580.0 -1.0 2126
2128 0 288932.0 107496.0 389520.0 -1.0 2127
2129 0 288804.0 107518.0 389460.0 -1.0 2128
2130 0 288657.0 107575.0 389400.0 -1.0 2129
2131 0 288534.0 107585.0 389340.0 -1.0 2130
2132 0 288334.0 107626.0 389280.0 -1.0 2131
2133 0 288300.0 107665.0 389220.0 -1.0 2132
2134 0 288225.0 107687.0 389160.0 -1.0 2133
2135 0 288119.0 107626.0 389100.0 -1.0 2134
2136 0 288103.0 107655.0 389040.0 -1.0 2135
2137 0 288074.0 107628.0 388980.0 -1.0 2136
2138 0 288004.0 107619.0 388920.0 -1.0 2137
2139 0 287977.0 107624.0 388860.0 -1.0 2138
2140 0 287929.0 107634.0 388800.0 -1.0 2139
2141 0 287933.0 107636.0 388740.0 -1.0 2140
2142 0 287874.0 107752.0 388680.0 -1.0 2141
2143 0 287759.0 107685.0 388620.0 -1.0 2142
2144 0 287657.0 107757.0 388560.0 -1.0 2143
2145 0 287603.0 107796.0 388500.0 -1.0 2144
2146 0 287540.0 107792.0 388440.0 -1.0 2145
2147 0 287484.0 107855.0 388380.0 -1.0 2146
2148 0 287375.0 107933.0 388320.0 -1.0 2147
2149 0 287302.0 107985.0 388260.0 -1.0 2148
2150 0 287231.0 108041.0 388200.0 -1.0 2149
2151 0 287132.0 107989.0 388140.0 -1.0 2150
2152 0 286947.0 108069.0 388080.0 -1.0 2151
2153 0 286971.0 108080.0 388020.0 -1.0 2152
2154 0 286843.0 108189.0 387960.0 -1.0 2153
2155 0 286651.0 108104.0 387900.0 -1.0 2154
2156 0 286598.0 108135.0 387840.0 -1.0 2155
2157 0 286545.0 108154.0 387780.0 -1.0 2156
2158 0 286412.0 108170.0 387720.0 -1.0 2157
2159 0 286395.0 108227.0 387660.0 -1.0 2158
2160 0 286392.0 108263.0 387600.0 -1.0 2159
2161 0 286254.0 108282.0 387540.0 -1.0 2160
2162 0 286206.0 108290.0 387480.0 -1.0 2161
2163 0 286074.0 108340.0 387420.0 -1.0 2162
2164 0 286101.0 108330.0 387360.0 -1.0 2163
2165 0 285961.0 108398.0 387300.0 -1.0 2164
2166 0 285935.0 108371.0 387240.0 -1.0 2165
2167 0 285865.0 108424.0 387180.0 -1.0 2166
2168 0 285769.0 108407.0 387120.0 -1.0 2167
2169 0 285795.0 108564.0 387060.0 -1.0 2168
2170 0 285713.0 108587.0 386940.0 -1.0 2169
2171 0 285557.0 108586.0 386820.0 -1.0 2170
2172 0 285490.0 108634.0 386760.0 -1.0 2171
2173 0 285482.0 108673.0 386700.0 -1.0 2172
2174 0 285415.0 108622.0 386640.0 -1.0 2173
2175 0 285337.0 108664.0 386580.0 -1.0 2174
2176 0 285227.0 108721.0 386520.0 -1.0 2175
2177 0 285132.0 108740.0 386460.0 -1.0 2176
2178 0 285105.0 108774.0 386400.0 -1.0 2177
2179 0 285056.0 108811.0 386340.0 -1.0 2178
2180 0 284872.0 108738.0 386280.0 -1.0 2179
2181 0 284890.0 108794.0 386220.0 -1.0 2180
2182 0 284796.0 108750.0 386160.0 -1.0 2181
2183 0 284822.0 108770.0 386100.0 -1.0 2182
2184 0 284743.0 108818.0 386040.0 -1.0 2183
2185 0 284620.0 108870.0 385980.0 -1.0 2184
2186 0 284646.0 108907.0 385920.0 -1.0 2185
2187 0 284568.0 108929.0 385860.0 -1.0 2186
2188 0 284456.0 108952.0 385800.0 -1.0 2187
2189 0 284418.0 108906.0 385740.0 -1.0 2188
2190 0 284423.0 108975.0 385680.0 -1.0 2189
2191 0 284381.0 108957.0 385620.0 -1.0 2190
2192 0 284347.0 108999.0 385560.0 -1.0 2191
2193 0 284308.0 109028.0 385500.0 -1.0 2192
2194 0 284251.0 109026.0 385440.0 -1.0 2193
2195 0 284240.0 109044.0 385380.0 -1.0 2194
2196 0 284226.0 109109.0 385320.0 -1.0 2195
2197 0 284102.0 109036.0 385260.0 -1.0 2196
2198 0 284162.0 109105.0 385200.0 -1.0 2197
2199 0 284047.0 109083.0 385140.0 -1.0 2198
2200 0 284029.0 109114.0 385080.0 -1.0 2199
2201 0 283994.0 109087.0 385020.0 -1.0 2200
2202 0 283908.0 109056.0 384960.0 -1.0 2201
2203 0 283843.0 109098.0 384900.0 -1.0 2202
2204 0 283832.0 109094.0 384840.0 -1.0 2203
2205 0 283771.0 109087.0 384780.0 -1.0 2204
2206 0 283753.0 109127.0 384720.0 -1.0 2205
2207 0 283697.0 109127.0 384660.0 -1.0 2206
2208 0 283658.0 109142.0 384600.0 -1.0 2207
2209 0 283632.0 109129.0 384540.0 -1.0 2208
2210 0 283574.0 109111.0 384480.0 -1.0 2209
2211 0 283496.0 109145.0 384420.0 -1.0 2210
2212 0 283552.0 109188.0 384360.0 -1.0 2211
2213 0 283430.0 109138.0 384300.0 -1.0 2212
2214 0 283376.0 109155.0 384240.0 -1.0 2213
2215 0 283388.0 109185.0 384180.0 -1.0 2214
2216 0 283320.0 109189.0 384120.0 -1.0 2215
2217 0 283342.0 109223.0 384060.0 -1.0 2216
2218 0 283311.0 109279.0 384000.0 -1.0 2217
2219 0 283276.0 109255.0 383940.0 -1.0 2218
2220 0 283312.0 109349.0 383880.0 -1.0 2219
2221 0 283436.0 109509.0 383820.0 -1.0 2220
2222 0 283204.0 109300.0 383760.0 -1.0 2221
2223 0 283191.0 109394.0 383700.0 -1.0 2222
2224 0 283141.0 109358.0 383640.0 -1.0 2223
2225 0 283111.0 109419.0 383580.0 -1.0 2224
2226 0 283033.0 109367.0 383520.0 -1.0 2225
2227 0 283049.0 109421.0 383460.0 -1.0 2226
2228 0 283052.0 109443.0 383400.0 -1.0 2227
2229 0 282998.0 109497.0 383340.0 -1.0 2228
2230 0 283007.0 109519.0 383280.0 -1.0 2229
2231 0 283083.0 109539.0 383220.0 -1.0 2230
2232 0 282962.0 109594.0 383160.0 -1.0 2231
2233 0 282973.0 109567.0 383100.0 -1.0 2232
2234 0 282853.0 109482.0 383040.0 -1.0 2233
2235 0 282886.0 109523.0 382980.0 -1.0 2234
2236 0 282813.0 109494.0 382920.0 -1.0 2235
2237 0 282827.0 109573.0 382860.0 -1.0 2236
2238 0 282736.0 109508.0 382740.0 -1.0 2237
2239 0 282711.0 109371.0 382620.0 -1.0 2238
2240 0 282674.0 109308.0 382560.0 -1.0 2239
2241 0 282651.0 109277.0 382500.0 -1.0 2240
2242 0 282627.0 109261.0 382440.0 -1.0 2241
2243 0 282600.0 109280.0 382380.0 -1.0 2242
2244 0 282483.0 109198.0 382320.0 -1.0 2243
2245 0 282465.0 109256.0 382260.0 -1.0 2244
2246 0 282433.0 109261.0 382200.0 -1.0 2245
2247 0 282305.0 109198.0 382140.0 -1.0 2246
2248 0 282322.0 109203.0 382080.0 -1.0 2247
2249 0 282377.0 109229.0 382020.0 -1.0 2248
2250 0 282341.0 109305.0 381960.0 -1.0 2249
2251 0 282319.0 109189.0 381900.0 -1.0 2250
2252 0 282275.0 109176.0 381840.0 -1.0 2251
2253 0 282249.0 109225.0 381780.0 -1.0 2252
2254 0 282244.0 109206.0 381720.0 -1.0 2253
2255 0 282177.0 109206.0 381660.0 -1.0 2254
2256 0 282213.0 109180.0 381600.0 -1.0 2255
2257 0 282191.0 109268.0 381540.0 -1.0 2256
2258 0 282102.0 109238.0 381480.0 -1.0 2257
2259 0 282081.0 109311.0 381420.0 -1.0 2258
2260 0 282029.0 109221.0 381360.0 -1.0 2259
2261 0 281993.0 109285.0 381300.0 -1.0 2260
2262 0 281949.0 109290.0 381240.0 -1.0 2261
2263 0 281900.0 109246.0 381180.0 -1.0 2262
2264 0 281821.0 109339.0 381120.0 -1.0 2263
2265 0 281704.0 109306.0 381060.0 -1.0 2264
2266 0 281675.0 109314.0 381000.0 -1.0 2265
2267 0 281631.0 109299.0 380940.0 -1.0 2266
2268 0 281589.0 109291.0 380880.0 -1.0 2267
2269 0 281550.0 109327.0 380820.0 -1.0 2268
2270 0 281571.0 109334.0 380760.0 -1.0 2269
2271 0 281519.0 109318.0 380700.0 -1.0 2270
2272 0 281589.0 109393.0 380640.0 -1.0 2271
2273 0 281510.0 109391.0 380580.0 -1.0 2272
2274 0 281462.0 109373.0 380520.0 -1.0 2273
2275 0 281440.0 109422.0 380460.0 -1.0 2274
2276 0 281364.0 109374.0 380400.0 -1.0 2275
2277 0 281373.0 109428.0 380340.0 -1.0 2276
2278 0 281388.0 109459.0 380280.0 -1.0 2277
2279 0 281350.0 109472.0 380220.0 -1.0 2278
2280 0 281312.0 109443.0 380160.0 -1.0 2279
2281 0 281344.0 109530.0 380100.0 -1.0 2280
2282 0 281231.0 109507.0 380040.0 -1.0 2281
2283 0 281158.0 109599.0 379980.0 -1.0 2282
2284 0 280991.0 109582.0 379920.0 -1.0 2283
2285 0 281041.0 109629.0 379860.0 -1.0 2284
2286 0 281070.0 109673.0 379800.0 -1.0 2285
2287 0 281062.0 109793.0 379740.0 -1.0 2286
2288 0 280981.0 109722.0 379680.0 -1.0 2287
2289 0 280886.0 109747.0 379620.0 -1.0 2288
2290 0 280908.0 109770.0 379560.0 -1.0 2289
2291 0 280803.0 109815.0 379500.0 -1.0 2290
2292 0 280805.0 109876.0 379440.0 -1.0 2291
2293 0 280791.0 109879.0 379380.0 -1.0 2292
2294 0 280769.0 109897.0 379320.0 -1.0 2293
2295 0 280746.0 109969.0 379260.0 -1.0 2294
2296 0 280750.0 109979.0 379200.0 -1.0 2295
2297 0 280737.0 110021.0 379140.0 -1.0 2296
2298 0 280651.0 110016.0 379080.0 -1.0 2297
2299 0 280611.0 110071.0 379020.0 -1.0 2298
2300 0 280576.0 110115.0 378960.0 -1.0 2299
2301 0 280601.0 110129.0 378900.0 -1.0 2300
2302 0 280549.0 110164.0 378840.0 -1.0 2301
2303 0 280490.0 110135.0 378780.0 -1.0 2302
2304 0 280285.0 110001.0 378720.0 -1.0 2303
2305 0 280315.0 110066.0 378660.0 -1.0 2304
2306 0 280219.0 110013.0 378600.0 -1.0 2305
2307 0 280178.0 109951.0 378540.0 -1.0 2306
2308 0 280085.0 109917.0 378480.0 -1.0 2307
2309 0 280024.0 109992.0 378420.0 -1.0 2308
2310 0 279966.0 109869.0 378360.0 -1.0 2309
2311 0 279922.0 109956.0 378300.0 -1.0 2310
2312 0 279875.0 109898.0 378240.0 -1.0 2311
2313 0 279870.0 109903.0 378180.0 -1.0 2312
2314 0 279879.0 109936.0 378120.0 -1.0 2313
2315 0 279826.0 109964.0 378060.0 -1.0 2314
2316 0 279827.0 109983.0 378000.0 -1.0 2315
2317 0 279736.0 109981.0 377940.0 -1.0 2316
2318 0 279793.0 110054.0 377880.0 -1.0 2317
2319 0 279752.0 110068.0 377820.0 -1.0 2318
2320 0 279812.0 110116.0 377760.0 -1.0 2319
2321 0 279822.0 110155.0 377700.0 -1.0 2320
2322 0 279756.0 110123.0 377640.0 -1.0 2321
2323 0 279790.0 110180.0 377580.0 -1.0 2322
2324 0 279704.0 110167.0 377520.0 -1.0 2323
2325 0 279711.0 110260.0 377460.0 -1.0 2324
2326 0 279676.0 110289.0 377400.0 -1.0 2325
2327 0 279733.0 110367.0 377340.0 -1.0 2326
2328 0 279684.0 110389.0 377280.0 -1.0 2327
2329 0 279685.0 110384.0 377220.0 -1.0 2328
2330 0 279702.0 110470.0 377160.0 -1.0 2329
2331 0 279675.0 110480.0 377100.0 -1.0 2330
2332 0 279665.0 110500.0 377040.0 -1.0 2331
2333 0 279654.0 110518.0 376980.0 -1.0 2332
2334 0 279648.0 110565.0 376920.0 -1.0 2333
2335 0 279642.0 110594.0 376860.0 -1.0 2334
2336 0 279661.0 110596.0 376800.0 -1.0 2335
2337 0 279620.0 110631.0 376740.0 -1.0 2336
2338 0 279567.0 110634.0 376680.0 -1.0 2337
2339 0 279535.0 110649.0 376620.0 -1.0 2338
2340 0 279576.0 110684.0 376560.0 -1.0 2339
2341 0 279575.0 110734.0 376500.0 -1.0 2340
2342 0 279539.0 110787.0 376440.0 -1.0 2341
2343 0 279515.0 110795.0 376380.0 -1.0 2342
2344 0 279569.0 110840.0 376320.0 -1.0 2343
2345 0 279517.0 110833.0 376260.0 -1.0 2344
2346 0 279448.0 110884.0 376200.0 -1.0 2345
2347 0 279420.0 110923.0 376080.0 -1.0 2346
2348 0 279444.0 110950.0 376020.0 -1.0 2347
2349 0 279447.0 111002.0 375960.0 -1.0 2348
2350 0 279490.0 111003.0 375900.0 -1.0 2349
2351 0 279482.0 111039.0 375840.0 -1.0 2350
2352 0 279487.0 111038.0 375780.0 -1.0 2351
2353 0 279436.0 111065.0 375720.0 -1.0 2352
2354 0 279389.0 111038.0 375660.0 -1.0 2353
2355 0 279460.0 111054.0 375600.0 -1.0 2354
2356 0 279405.0 111086.0 375540.0 -1.0 2355
2357 0 279384.0 111099.0 375480.0 -1.0 2356
2358 0 279376.0 111108.0 375420.0 -1.0 2357
2359 0 279422.0 111122.0 375360.0 -1.0 2358
2360 0 279387.0 111103.0 375300.0 -1.0 2359
2361 0 279459.0 111210.0 375240.0 -1.0 2360
2362 0 279420.0 111200.0 375180.0 -1.0 2361
2363 0 279414.0 111144.0 375120.0 -1.0 2362
2364 0 279355.0 111158.0 375060.0 -1.0 2363
2365 0 279373.0 111189.0 375000.0 -1.0 2364
2366 0 279416.0 111212.0 374940.0 -1.0 2365
2367 0 279351.0 111217.0 374880.0 -1.0 2366
2368 0 279403.0 111250.0 374820.0 -1.0 2367
2369 0 279324.0 111206.0 374760.0 -1.0 2368
2370 0 279338.0 111248.0 374700.0 -1.0 2369
2371 0 279304.0 111230.0 374640.0 -1.0 2370
2372 0 279310.0 111260.0 374580.0 -1.0 2371
2373 0 279313.0 111294.0 374520.0 -1.0 2372
2374 0 279261.0 111322.0 374460.0 -1.0 2373
2375 0 279314.0 111386.0 374400.0 -1.0 2374
2376 0 279241.0 111380.0 374340.0 -1.0 2375
2377 0 279198.0 111382.0 374280.0 -1.0 2376
2378 0 279194.0 111329.0 374220.0 -1.0 2377
2379 0 279199.0 111351.0 374160.0 -1.0 2378
2380 0 279148.0 111345.0 374100.0 -1.0 2379
2381 0 279132.0 111353.0 374040.0 -1.0 2380
2382 0 279128.0 111383.0 373980.0 -1.0 2381
2383 0 279098.0 111398.0 373920.0 -1.0 2382
2384 0 279099.0 111423.0 373860.0 -1.0 2383
2385 0 279053.0 111419.0 373800.0 -1.0 2384
2386 0 279069.0 111451.0 373740.0 -1.0 2385
2387 0 279028.0 111484.0 373680.0 -1.0 2386
2388 0 279014.0 111491.0 373620.0 -1.0 2387
2389 0 278980.0 111448.0 373560.0 -1.0 2388
2390 0 278974.0 111512.0 373500.0 -1.0 2389
2391 0 278961.0 111524.0 373440.0 -1.0 2390
2392 0 278963.0 111589.0 373380.0 -1.0 2391
2393 0 278919.0 111616.0 373320.0 -1.0 2392
2394 0 278863.0 111582.0 373260.0 -1.0 2393
2395 0 278829.0 111621.0 373200.0 -1.0 2394
2396 0 278816.0 111682.0 373140.0 -1.0 2395
2397 0 278784.0 111702.0 373080.0 -1.0 2396
2398 0 278735.0 111689.0 373020.0 -1.0 2397
2399 0 278715.0 111730.0 372960.0 -1.0 2398
2400 0 278664.0 111710.0 372900.0 -1.0 2399
2401 0 278596.0 111693.0 372840.0 -1.0 2400
2402 0 278601.0 111704.0 372780.0 -1.0 2401
2403 0 278578.0 111714.0 372720.0 -1.0 2402
2404 0 278565.0 111754.0 372660.0 -1.0 2403
2405 0 278486.0 111701.0 372600.0 -1.0 2404
2406 0 278403.0 111771.0 372540.0 -1.0 2405
2407 0 278470.0 111797.0 372480.0 -1.0 2406
2408 0 278499.0 111887.0 372420.0 -1.0 2407
2409 0 278391.0 111812.0 372360.0 -1.0 2408
2410 0 278443.0 111833.0 372300.0 -1.0 2409
2411 0 278460.0 111895.0 372240.0 -1.0 2410
2412 0 278411.0 111877.0 372180.0 -1.0 2411
2413 0 278500.0 111953.0 372120.0 -1.0 2412
2414 0 278415.0 111921.0 372060.0 -1.0 2413
2415 0 278446.0 112012.0 372000.0 -1.0 2414
2416 0 278436.0 112018.0 371940.0 -1.0 2415
2417 0 278450.0 112068.0 371880.0 -1.0 2416
2418 0 278403.0 112087.0 371820.0 -1.0 2417
2419 0 278421.0 112137.0 371760.0 -1.0 2418
2420 0 278404.0 112150.0 371700.0 -1.0 2419
2421 0 278392.0 112173.0 371640.0 -1.0 2420
2422 0 278433.0 112229.0 371580.0 -1.0 2421
2423 0 278361.0 112246.0 371520.0 -1.0 2422
2424 0 278367.0 112276.0 371460.0 -1.0 2423
2425 0 278337.0 112297.0 371400.0 -1.0 2424
2426 0 278341.0 112384.0 371340.0 -1.0 2425
2427 0 278309.0 112417.0 371280.0 -1.0 2426
2428 0 278309.0 112469.0 371220.0 -1.0 2427
2429 0 278280.0 112460.0 371160.0 -1.0 2428
2430 0 278193.0 112469.0 371100.0 -1.0 2429
2431 0 278124.0 112504.0 371040.0 -1.0 2430
2432 0 278069.0 112565.0 370980.0 -1.0 2431
2433 0 278072.0 112586.0 370920.0 -1.0 2432
2434 0 278064.0 112602.0 370860.0 -1.0 2433
2435 0 278020.0 112560.0 370800.0 -1.0 2434
2436 0 277991.0 112578.0 370740.0 -1.0 2435
2437 0 277899.0 112648.0 370680.0 -1.0 2436
2438 0 277902.0 112676.0 370620.0 -1.0 2437
2439 0 277827.0 112675.0 370560.0 -1.0 2438
2440 0 277872.0 112680.0 370500.0 -1.0 2439
2441 0 277747.0 112669.0 370440.0 -1.0 2440
2442 0 277783.0 112684.0 370380.0 -1.0 2441
2443 0 277746.0 112695.0 370320.0 -1.0 2442
2444 0 277670.0 112686.0 370260.0 -1.0 2443
2445 0 277671.0 112750.0 370200.0 -1.0 2444
2446 0 277663.0 112799.0 370140.0 -1.0 2445
2447 0 277681.0 112809.0 370080.0 -1.0 2446
2448 0 277625.0 112755.0 370020.0 -1.0 2447
2449 0 277602.0 112768.0 369960.0 -1.0 2448
2450 0 277574.0 112756.0 369900.0 -1.0 2449
2451 0 277548.0 112763.0 369840.0 -1.0 2450
2452 0 277590.0 112935.0 369780.0 -1.0 2451
2453 0 277491.0 112846.0 369720.0 -1.0 2452
2454 0 277728.0 113052.0 369660.0 -1.0 2453
2455 0 277489.0 112943.0 369600.0 -1.0 2454
2456 0 277511.0 113000.0 369540.0 -1.0 2455
2457 0 277346.0 112908.0 369480.0 -1.0 2456
2458 0 277408.0 113079.0 369420.0 -1.0 2457
2459 0 277421.0 113128.0 369360.0 -1.0 2458
2460 0 277337.0 113183.0 369300.0 -1.0 2459
2461 0 277379.0 113140.0 369240.0 -1.0 2460
2462 0 277345.0 113201.0 369180.0 -1.0 2461
2463 0 277278.0 113137.0 369120.0 -1.0 2462
2464 0 277270.0 113152.0 369060.0 -1.0 2463
2465 0 277239.0 113113.0 369000.0 -1.0 2464
2466 0 277252.0 113150.0 368940.0 -1.0 2465
2467 0 277245.0 113233.0 368880.0 -1.0 2466
2468 0 277273.0 113213.0 368820.0 -1.0 2467
2469 0 277285.0 113211.0 368760.0 -1.0 2468
2470 0 277270.0 113215.0 368700.0 -1.0 2469
2471 0 277225.0 113262.0 368640.0 -1.0 2470
2472 0 277187.0 113247.0 368580.0 -1.0 2471
2473 0 277199.0 113296.0 368520.0 -1.0 2472
2474 0 277145.0 113265.0 368460.0 -1.0 2473
2475 0 277214.0 113328.0 368400.0 -1.0 2474
2476 0 277179.0 113319.0 368340.0 -1.0 2475
2477 0 277146.0 113348.0 368280.0 -1.0 2476
2478 0 277178.0 113403.0 368220.0 -1.0 2477
2479 0 277148.0 113406.0 368160.0 -1.0 2478
2480 0 277158.0 113405.0 368100.0 -1.0 2479
2481 0 277213.0 113456.0 368040.0 -1.0 2480
2482 0 277181.0 113469.0 367980.0 -1.0 2481
2483 0 277176.0 113539.0 367920.0 -1.0 2482
2484 0 277160.0 113556.0 367860.0 -1.0 2483
2485 0 277184.0 113596.0 367800.0 -1.0 2484
2486 0 277154.0 113564.0 367740.0 -1.0 2485
2487 0 277081.0 113552.0 367680.0 -1.0 2486
2488 0 277159.0 113597.0 367620.0 -1.0 2487
2489 0 277117.0 113596.0 367560.0 -1.0 2488
2490 0 277090.0 113566.0 367500.0 -1.0 2489
2491 0 277079.0 113566.0 367440.0 -1.0 2490
2492 0 277006.0 113590.0 367380.0 -1.0 2491
2493 0 277075.0 113623.0 367320.0 -1.0 2492
2494 0 277013.0 113622.0 367260.0 -1.0 2493
2495 0 277043.0 113685.0 367200.0 -1.0 2494
2496 0 276965.0 113651.0 367140.0 -1.0 2495
2497 0 276994.0 113711.0 367080.0 -1.0 2496
2498 0 277009.0 113703.0 367020.0 -1.0 2497
2499 0 277005.0 113769.0 366960.0 -1.0 2498
2500 0 276958.0 113753.0 366900.0 -1.0 2499
2501 0 276973.0 113744.0 366840.0 -1.0 2500
2502 0 276940.0 113806.0 366780.0 -1.0 2501
2503 0 276952.0 113797.0 366720.0 -1.0 2502
2504 0 276958.0 113893.0 366660.0 -1.0 2503
2505 0 276947.0 113967.0 366540.0 -1.0 2504
2506 0 276941.0 114018.0 366480.0 -1.0 2505
2507 0 276934.0 114014.0 366420.0 -1.0 2506
2508 0 276945.0 114027.0 366360.0 -1.0 2507
2509 0 276923.0 113949.0 366300.0 -1.0 2508
2510 0 276938.0 114031.0 366240.0 -1.0 2509
2511 0 276910.0 114026.0 366180.0 -1.0 2510
2512 0 276918.0 114090.0 366120.0 -1.0 2511
2513 0 276906.0 114102.0 366060.0 -1.0 2512
2514 0 276921.0 114146.0 366000.0 -1.0 2513
2515 0 276882.0 114147.0 365940.0 -1.0 2514
2516 0 276853.0 114172.0 365880.0 -1.0 2515
2517 0 276829.0 114211.0 365820.0 -1.0 2516
2518 0 276804.0 114244.0 365760.0 -1.0 2517
2519 0 276832.0 114237.0 365700.0 -1.0 2518
2520 0 276779.0 114215.0 365640.0 -1.0 2519
2521 0 276737.0 114204.0 365580.0 -1.0 2520
2522 0 276768.0 114273.0 365520.0 -1.0 2521
2523 0 276713.0 114246.0 365460.0 -1.0 2522
2524 0 276749.0 114284.0 365400.0 -1.0 2523
2525 0 276769.0 114321.0 365340.0 -1.0 2524
2526 0 276754.0 114333.0 365280.0 -1.0 2525
2527 0 276808.0 114346.0 365220.0 -1.0 2526
2528 0 276753.0 114328.0 365160.0 -1.0 2527
2529 0 276732.0 114346.0 365100.0 -1.0 2528
2530 0 276707.0 114328.0 365040.0 -1.0 2529
2531 0 276753.0 114405.0 364980.0 -1.0 2530
2532 0 276754.0 114406.0 364920.0 -1.0 2531
2533 0 276766.0 114412.0 364860.0 -1.0 2532
2534 0 276746.0 114473.0 364800.0 -1.0 2533
2535 0 276701.0 114447.0 364740.0 -1.0 2534
2536 0 276755.0 114533.0 364680.0 -1.0 2535
2537 0 276775.0 114557.0 364620.0 -1.0 2536
2538 0 276791.0 114579.0 364560.0 -1.0 2537
2539 0 276754.0 114612.0 364500.0 -1.0 2538
2540 0 276808.0 114696.0 364440.0 -1.0 2539
2541 0 276759.0 114707.0 364380.0 -1.0 2540
2542 0 276755.0 114766.0 364320.0 -1.0 2541
2543 0 276784.0 114823.0 364260.0 -1.0 2542
2544 0 276766.0 114825.0 364200.0 -1.0 2543
2545 0 276795.0 114884.0 364140.0 -1.0 2544
2546 0 276740.0 114879.0 364080.0 -1.0 2545
2547 0 276791.0 114850.0 364020.0 -1.0 2546
2548 0 276745.0 114859.0 363960.0 -1.0 2547
2549 0 276763.0 114904.0 363900.0 -1.0 2548
2550 0 276735.0 114918.0 363840.0 -1.0 2549
2551 0 276769.0 114966.0 363780.0 -1.0 2550
2552 0 276738.0 114928.0 363720.0 -1.0 2551
2553 0 276732.0 114946.0 363660.0 -1.0 2552
2554 0 276706.0 114926.0 363600.0 -1.0 2553
2555 0 276747.0 114930.0 363540.0 -1.0 2554
2556 0 276743.0 114936.0 363480.0 -1.0 2555
2557 0 276708.0 114978.0 363420.0 -1.0 2556
2558 0 276679.0 114985.0 363360.0 -1.0 2557
2559 0 276786.0 115023.0 363300.0 -1.0 2558
2560 0 276644.0 114986.0 363240.0 -1.0 2559
2561 0 276729.0 115008.0 363180.0 -1.0 2560
2562 0 276731.0 115030.0 363120.0 -1.0 2561
2563 0 276828.0 115049.0 363060.0 -1.0 2562
2564 0 276769.0 115105.0 363000.0 -1.0 2563
2565 0 276795.0 115076.0 362940.0 -1.0 2564
2566 0 276810.0 115053.0 362880.0 -1.0 2565
2567 0 276886.0 115175.0 362820.0 -1.0 2566
2568 0 276913.0 115144.0 362760.0 -1.0 2567
2569 0 276881.0 115168.0 362700.0 -1.0 2568
2570 0 276888.0 115129.0 362640.0 -1.0 2569
2571 0 276908.0 115192.0 362580.0 -1.0 2570
2572 0 276883.0 115113.0 362520.0 -1.0 2571
2573 0 276888.0 115231.0 362460.0 -1.0 2572
2574 0 276837.0 115145.0 362400.0 -1.0 2573
2575 0 276903.0 115193.0 362340.0 -1.0 2574
2576 0 276843.0 115145.0 362280.0 -1.0 2575
2577 0 276865.0 115187.0 362220.0 -1.0 2576
2578 0 276829.0 115187.0 362160.0 -1.0 2577
2579 0 276826.0 115207.0 362100.0 -1.0 2578
2580 0 276780.0 115235.0 362040.0 -1.0 2579
2581 0 276765.0 115198.0 361980.0 -1.0 2580
2582 0 276821.0 115271.0 361920.0 -1.0 2581
2583 0 276739.0 115207.0 361860.0 -1.0 2582
2584 0 276762.0 115244.0 361800.0 -1.0 2583
2585 0 276734.0 115239.0 361740.0 -1.0 2584
2586 0 276736.0 115238.0 361680.0 -1.0 2585
2587 0 276657.0 115270.0 361620.0 -1.0 2586
2588 0 276656.0 115238.0 361560.0 -1.0 2587
2589 0 276663.0 115272.0 361500.0 -1.0 2588
2590 0 276573.0 115252.0 361440.0 -1.0 2589
2591 0 276584.0 115240.0 361380.0 -1.0 2590
2592 0 276592.0 115226.0 361320.0 -1.0 2591
2593 0 276593.0 115249.0 361260.0 -1.0 2592
2594 0 276597.0 115234.0 361200.0 -1.0 2593
2595 0 276550.0 115253.0 361140.0 -1.0 2594
2596 0 276558.0 115145.0 361080.0 -1.0 2595
2597 0 276490.0 115126.0 361020.0 -1.0 2596
2598 0 276525.0 115131.0 360960.0 -1.0 2597
2599 0 276499.0 115145.0 360900.0 -1.0 2598
2600 0 276507.0 115164.0 360840.0 -1.0 2599
2601 0 276525.0 115178.0 360780.0 -1.0 2600
2602 0 276450.0 115159.0 360720.0 -1.0 2601
2603 0 276505.0 115148.0 360660.0 -1.0 2602
2604 0 276414.0 115130.0 360600.0 -1.0 2603
2605 0 276486.0 115165.0 360540.0 -1.0 2604
2606 0 276445.0 115125.0 360480.0 -1.0 2605
2607 0 276480.0 115206.0 360420.0 -1.0 2606
2608 0 276440.0 115090.0 360360.0 -1.0 2607
2609 0 276412.0 115160.0 360300.0 -1.0 2608
2610 0 276439.0 115135.0 360240.0 -1.0 2609
2611 0 276411.0 115156.0 360180.0 -1.0 2610
2612 0 276392.0 115168.0 360120.0 -1.0 2611
2613 0 276393.0 115189.0 360060.0 -1.0 2612
2614 0 276389.0 115064.0 360000.0 -1.0 2613
2615 0 276400.0 115104.0 359940.0 -1.0 2614
2616 0 276397.0 115165.0 359880.0 -1.0 2615
2617 0 276353.0 115087.0 359820.0 -1.0 2616
2618 0 276385.0 115082.0 359760.0 -1.0 2617
2619 0 276393.0 115017.0 359700.0 -1.0 2618
2620 0 276346.0 115051.0 359640.0 -1.0 2619
2621 0 276313.0 115031.0 359580.0 -1.0 2620
2622 0 276290.0 114942.0 359520.0 -1.0 2621
2623 0 276352.0 114973.0 359460.0 -1.0 2622
2624 0 276404.0 114928.0 359400.0 -1.0 2623
2625 0 276341.0 114924.0 359340.0 -1.0 2624
2626 0 276349.0 114978.0 359280.0 -1.0 2625
2627 0 276364.0 114848.0 359220.0 -1.0 2626
2628 0 276400.0 114988.0 359160.0 -1.0 2627
2629 0 276362.0 114938.0 359100.0 -1.0 2628
2630 0 276417.0 114959.0 359040.0 -1.0 2629
2631 0 276422.0 115010.0 358980.0 -1.0 2630
2632 0 276390.0 114970.0 358920.0 -1.0 2631
2633 0 276436.0 114920.0 358860.0 -1.0 2632
2634 0 276488.0 115145.0 358800.0 -1.0 2633
2635 0 276423.0 115022.0 358740.0 -1.0 2634
2636 0 276425.0 115006.0 358680.0 -1.0 2635
2637 0 276477.0 115053.0 358620.0 -1.0 2636
2638 0 276414.0 114976.0 358560.0 -1.0 2637
2639 0 276490.0 115076.0 358500.0 -1.0 2638
2640 0 276488.0 115085.0 358440.0 -1.0 2639
2641 0 276537.0 115110.0 358380.0 -1.0 2640
2642 0 276490.0 115116.0 358320.0 -1.0 2641
2643 0 276473.0 115129.0 358260.0 -1.0 2642
2644 0 276506.0 115110.0 358200.0 -1.0 2643
2645 0 276490.0 115137.0 358140.0 -1.0 2644
2646 0 276537.0 115156.0 358080.0 -1.0 2645
2647 0 276546.0 115125.0 358020.0 -1.0 2646
2648 0 276582.0 115198.0 357960.0 -1.0 2647
2649 0 276598.0 115162.0 357900.0 -1.0 2648
2650 0 276542.0 115103.0 357840.0 -1.0 2649
2651 0 276591.0 115111.0 357780.0 -1.0 2650
2652 0 276560.0 115221.0 357720.0 -1.0 2651
2653 0 276559.0 115179.0 357660.0 -1.0 2652
2654 0 276551.0 115158.0 357600.0 -1.0 2653
2655 0 276553.0 115209.0 357540.0 -1.0 2654
2656 0 276482.0 115151.0 357480.0 -1.0 2655
2657 0 276519.0 115180.0 357420.0 -1.0 2656
2658 0 276480.0 115196.0 357360.0 -1.0 2657
2659 0 276469.0 115133.0 357300.0 -1.0 2658
2660 0 276448.0 115214.0 357240.0 -1.0 2659
2661 0 276455.0 115229.0 357180.0 -1.0 2660
2662 0 276439.0 115275.0 357120.0 -1.0 2661
2663 0 276405.0 115307.0 357060.0 -1.0 2662
2664 0 276350.0 115274.0 357000.0 -1.0 2663
2665 0 276274.0 115223.0 356940.0 -1.0 2664
2666 0 276309.0 115279.0 356880.0 -1.0 2665
2667 0 276232.0 115278.0 356820.0 -1.0 2666
2668 0 276282.0 115311.0 356760.0 -1.0 2667
2669 0 276256.0 115258.0 356700.0 -1.0 2668
2670 0 276240.0 115292.0 356640.0 -1.0 2669
2671 0 276212.0 115308.0 356580.0 -1.0 2670
2672 0 276249.0 115385.0 356520.0 -1.0 2671
2673 0 276172.0 115365.0 356460.0 -1.0 2672
2674 0 276179.0 115454.0 356400.0 -1.0 2673
2675 0 276192.0 115512.0 356340.0 -1.0 2674
2676 0 276141.0 115515.0 356280.0 -1.0 2675
2677 0 276156.0 115464.0 356220.0 -1.0 2676
2678 0 276148.0 115438.0 356160.0 -1.0 2677
2679 0 276153.0 115409.0 356100.0 -1.0 2678
2680 0 276101.0 115392.0 356040.0 -1.0 2679
2681 0 276159.0 115420.0 355980.0 -1.0 2680
2682 0 276163.0 115391.0 355920.0 -1.0 2681
2683 0 276239.0 115403.0 355860.0 -1.0 2682
2684 0 276243.0 115391.0 355800.0 -1.0 2683
2685 0 276273.0 115434.0 355740.0 -1.0 2684
2686 0 276244.0 115394.0 355680.0 -1.0 2685
2687 0 276307.0 115481.0 355620.0 -1.0 2686
2688 0 276322.0 115455.0 355560.0 -1.0 2687
2689 0 276310.0 115504.0 355500.0 -1.0 2688
2690 0 276308.0 115478.0 355440.0 -1.0 2689
2691 0 276295.0 115496.0 355380.0 -1.0 2690
2692 0 276286.0 115484.0 355320.0 -1.0 2691
2693 0 276310.0 115436.0 355260.0 -1.0 2692
2694 0 276315.0 115442.0 355200.0 -1.0 2693
2695 0 276339.0 115481.0 355140.0 -1.0 2694
2696 0 276374.0 115452.0 355080.0 -1.0 2695
2697 0 276336.0 115460.0 355020.0 -1.0 2696
2698 0 276345.0 115450.0 354960.0 -1.0 2697
2699 0 276322.0 115425.0 354900.0 -1.0 2698
2700 0 276324.0 115403.0 354840.0 -1.0 2699
2701 0 276385.0 115475.0 354720.0 -1.0 2700
2702 0 276315.0 115524.0 354660.0 -1.0 2701
2703 0 276381.0 115433.0 354600.0 -1.0 2702
2704 0 276343.0 115456.0 354540.0 -1.0 2703
2705 0 276375.0 115434.0 354480.0 -1.0 2704
2706 0 276392.0 115425.0 354420.0 -1.0 2705
2707 0 276353.0 115518.0 354360.0 -1.0 2706
2708 0 276464.0 115495.0 354300.0 -1.0 2707
2709 0 276444.0 115506.0 354240.0 -1.0 2708
2710 0 276400.0 115480.0 354180.0 -1.0 2709
2711 0 276449.0 115578.0 354120.0 -1.0 2710
2712 0 276450.0 115599.0 354060.0 -1.0 2711
2713 0 276466.0 115617.0 354000.0 -1.0 2712
2714 0 276440.0 115647.0 353940.0 -1.0 2713
2715 0 276443.0 115634.0 353880.0 -1.0 2714
2716 0 276421.0 115657.0 353820.0 -1.0 2715
2717 0 276372.0 115666.0 353760.0 -1.0 2716
2718 0 276408.0 115651.0 353700.0 -1.0 2717
2719 0 276413.0 115700.0 353640.0 -1.0 2718
2720 0 276378.0 115675.0 353580.0 -1.0 2719
2721 0 276379.0 115773.0 353520.0 -1.0 2720
2722 0 276385.0 115772.0 353460.0 -1.0 2721
2723 0 276378.0 115802.0 353400.0 -1.0 2722
2724 0 276383.0 115798.0 353340.0 -1.0 2723
2725 0 276443.0 115795.0 353280.0 -1.0 2724
2726 0 276403.0 115831.0 353220.0 -1.0 2725
2727 0 276472.0 115824.0 353160.0 -1.0 2726
2728 0 276475.0 115781.0 353100.0 -1.0 2727
2729 0 276454.0 115859.0 353040.0 -1.0 2728
2730 0 276394.0 115829.0 352980.0 -1.0 2729
2731 0 276500.0 115854.0 352920.0 -1.0 2730
2732 0 276486.0 115859.0 352860.0 -1.0 2731
2733 0 276531.0 115847.0 352800.0 -1.0 2732
2734 0 276503.0 115877.0 352740.0 -1.0 2733
2735 0 276537.0 115919.0 352680.0 -1.0 2734
2736 0 276560.0 115973.0 352620.0 -1.0 2735
2737 0 276538.0 115962.0 352560.0 -1.0 2736
2738 0 276555.0 115974.0 352500.0 -1.0 2737
2739 0 276538.0 115980.0 352440.0 -1.0 2738
2740 0 276590.0 115959.0 352380.0 -1.0 2739
2741 0 276542.0 115917.0 352320.0 -1.0 2740
2742 0 276591.0 115900.0 352260.0 -1.0 2741
2743 0 276509.0 115899.0 352200.0 -1.0 2742
2744 0 276557.0 115914.0 352140.0 -1.0 2743
2745 0 276592.0 115947.0 352080.0 -1.0 2744
2746 0 276591.0 115891.0 352020.0 -1.0 2745
2747 0 276548.0 115863.0 351960.0 -1.0 2746
2748 0 276580.0 115863.0 351900.0 -1.0 2747
2749 0 276581.0 115852.0 351840.0 -1.0 2748
2750 0 276561.0 115787.0 351780.0 -1.0 2749
2751 0 276598.0 115836.0 351720.0 -1.0 2750
2752 0 276561.0 115792.0 351660.0 -1.0 2751
2753 0 276588.0 115835.0 351600.0 -1.0 2752
2754 0 276616.0 115828.0 351540.0 -1.0 2753
2755 0 276592.0 115798.0 351480.0 -1.0 2754
2756 0 276638.0 115850.0 351420.0 -1.0 2755
2757 0 276608.0 115858.0 351360.0 -1.0 2756
2758 0 276537.0 115789.0 351300.0 -1.0 2757
2759 0 276536.0 115772.0 351240.0 -1.0 2758
2760 0 276541.0 115775.0 351180.0 -1.0 2759
2761 0 276508.0 115776.0 351120.0 -1.0 2760
2762 0 276530.0 115794.0 351060.0 -1.0 2761
2763 0 276514.0 115758.0 351000.0 -1.0 2762
2764 0 276537.0 115777.0 350940.0 -1.0 2763
2765 0 276549.0 115764.0 350880.0 -1.0 2764
2766 0 276539.0 115776.0 350820.0 -1.0 2765
2767 0 276591.0 115829.0 350760.0 -1.0 2766
2768 0 276536.0 115777.0 350700.0 -1.0 2767
2769 0 276573.0 115832.0 350640.0 -1.0 2768
2770 0 276549.0 115863.0 350580.0 -1.0 2769
2771 0 276610.0 115785.0 350520.0 -1.0 2770
2772 0 276530.0 115841.0 350460.0 -1.0 2771
2773 0 276581.0 115763.0 350400.0 -1.0 2772
2774 0 276565.0 115784.0 350340.0 -1.0 2773
2775 0 276617.0 115759.0 350280.0 -1.0 2774
2776 0 276523.0 115776.0 350220.0 -1.0 2775
2777 0 276508.0 115799.0 350160.0 -1.0 2776
2778 0 276504.0 115724.0 350100.0 -1.0 2777
2779 0 276493.0 115820.0 350040.0 -1.0 2778
2780 0 276477.0 115798.0 349920.0 -1.0 2779
2781 0 276511.0 115804.0 349860.0 -1.0 2780
2782 0 276531.0 115811.0 349800.0 -1.0 2781
2783 0 276458.0 115848.0 349740.0 -1.0 2782
2784 0 276564.0 115889.0 349680.0 -1.0 2783
2785 0 276566.0 115841.0 349620.0 -1.0 2784
2786 0 276527.0 115890.0 349560.0 -1.0 2785
2787 0 276539.0 115835.0 349500.0 -1.0 2786
2788 0 276621.0 115812.0 349440.0 -1.0 2787
2789 0 276594.0 115790.0 349380.0 -1.0 2788
2790 0 276562.0 115844.0 349320.0 -1.0 2789
2791 0 276584.0 115852.0 349260.0 -1.0 2790
2792 0 276616.0 115853.0 349200.0 -1.0 2791
2793 0 276647.0 115836.0 349140.0 -1.0 2792
2794 0 276665.0 115866.0 349080.0 -1.0 2793
2795 0 276569.0 115919.0 349020.0 -1.0 2794
2796 0 276622.0 115912.0 348960.0 -1.0 2795
2797 0 276613.0 115900.0 348900.0 -1.0 2796
2798 0 276570.0 115931.0 348840.0 -1.0 2797
2799 0 276553.0 115872.0 348780.0 -1.0 2798
2800 0 276505.0 115962.0 348720.0 -1.0 2799
2801 0 276547.0 115921.0 348660.0 -1.0 2800
2802 0 276507.0 115903.0 348600.0 -1.0 2801
2803 0 276461.0 115872.0 348480.0 -1.0 2802
2804 0 276441.0 115869.0 348420.0 -1.0 2803
2805 0 276484.0 115866.0 348360.0 -1.0 2804
2806 0 276421.0 115872.0 348300.0 -1.0 2805
2807 0 276463.0 115822.0 348240.0 -1.0 2806
2808 0 276445.0 115841.0 348180.0 -1.0 2807
2809 0 276414.0 115859.0 348120.0 -1.0 2808
2810 0 276424.0 115826.0 348060.0 -1.0 2809
2811 0 276429.0 115859.0 348000.0 -1.0 2810
2812 0 276451.0 115878.0 347940.0 -1.0 2811
2813 0 276408.0 115833.0 347880.0 -1.0 2812
2814 0 276421.0 115821.0 347820.0 -1.0 2813
2815 0 276403.0 115782.0 347760.0 -1.0 2814
2816 0 276393.0 115785.0 347700.0 -1.0 2815
2817 0 276428.0 115735.0 347640.0 -1.0 2816
2818 0 276454.0 115755.0 347580.0 -1.0 2817
2819 0 276426.0 115742.0 347520.0 -1.0 2818
2820 0 276466.0 115757.0 347460.0 -1.0 2819
2821 0 276428.0 115704.0 347400.0 -1.0 2820
2822 0 276416.0 115719.0 347340.0 -1.0 2821
2823 0 276445.0 115729.0 347280.0 -1.0 2822
2824 0 276420.0 115737.0 347220.0 -1.0 2823
2825 0 276455.0 115687.0 347160.0 -1.0 2824
2826 0 276394.0 115699.0 347100.0 -1.0 2825
2827 0 276404.0 115698.0 347040.0 -1.0 2826
2828 0 276381.0 115644.0 346980.0 -1.0 2827
2829 0 276367.0 115679.0 346920.0 -1.0 2828
2830 0 276299.0 115647.0 346860.0 -1.0 2829
2831 0 276302.0 115670.0 346800.0 -1.0 2830
2832 0 276293.0 115683.0 346740.0 -1.0 2831
2833 0 276322.0 115798.0 346680.0 -1.0 2832
2834 0 276282.0 115741.0 346620.0 -1.0 2833
2835 0 276278.0 115733.0 346500.0 -1.0 2834
2836 0 276266.0 115800.0 346440.0 -1.0 2835
2837 0 276202.0 115762.0 346380.0 -1.0 2836
2838 0 276236.0 115773.0 346320.0 -1.0 2837
2839 0 276194.0 115771.0 346260.0 -1.0 2838
2840 0 276247.0 115784.0 346200.0 -1.0 2839
2841 0 276228.0 115801.0 346140.0 -1.0 2840
2842 0 276168.0 115804.0 346080.0 -1.0 2841
2843 0 276229.0 115822.0 346020.0 -1.0 2842
2844 0 276229.0 115833.0 345960.0 -1.0 2843
2845 0 276201.0 115793.0 345900.0 -1.0 2844
2846 0 276188.0 115820.0 345840.0 -1.0 2845
2847 0 276181.0 115880.0 345780.0 -1.0 2846
2848 0 276163.0 115843.0 345720.0 -1.0 2847
2849 0 276211.0 115865.0 345660.0 -1.0 2848
2850 0 276225.0 115847.0 345600.0 -1.0 2849
2851 0 276197.0 115839.0 345540.0 -1.0 2850
2852 0 276185.0 115854.0 345480.0 -1.0 2851
2853 0 276221.0 115841.0 345420.0 -1.0 2852
2854 0 276220.0 115846.0 345360.0 -1.0 2853
2855 0 276210.0 115840.0 345300.0 -1.0 2854
2856 0 276217.0 115834.0 345240.0 -1.0 2855
2857 0 276260.0 115858.0 345180.0 -1.0 2856
2858 0 276266.0 115905.0 345120.0 -1.0 2857
2859 0 276210.0 115891.0 345060.0 -1.0 2858
2860 0 276253.0 115873.0 345000.0 -1.0 2859
2861 0 276240.0 115912.0 344940.0 -1.0 2860
2862 0 276251.0 115889.0 344880.0 -1.0 2861
2863 0 276256.0 115841.0 344820.0 -1.0 2862
2864 0 276291.0 115943.0 344760.0 -1.0 2863
2865 0 276291.0 115898.0 344700.0 -1.0 2864
2866 0 276396.0 115954.0 344640.0 -1.0 2865
2867 0 276334.0 115953.0 344580.0 -1.0 2866
2868 0 276449.0 116022.0 344520.0 -1.0 2867
2869 0 276372.0 115888.0 344460.0 -1.0 2868
2870 0 276375.0 115943.0 344400.0 -1.0 2869
2871 0 276420.0 115934.0 344340.0 -1.0 2870
2872 0 276418.0 115944.0 344280.0 -1.0 2871
2873 0 276450.0 115901.0 344220.0 -1.0 2872
2874 0 276524.0 115931.0 344160.0 -1.0 2873
2875 0 276381.0 115859.0 344100.0 -1.0 2874
2876 0 276380.0 115908.0 344040.0 -1.0 2875
2877 0 276427.0 115883.0 343920.0 -1.0 2876
2878 0 276399.0 115828.0 343860.0 -1.0 2877
2879 0 276379.0 115853.0 343800.0 -1.0 2878
2880 0 276338.0 115758.0 343740.0 -1.0 2879
2881 0 276402.0 115813.0 343680.0 -1.0 2880
2882 0 276286.0 115744.0 343620.0 -1.0 2881
2883 0 276366.0 115861.0 343560.0 -1.0 2882
2884 0 276333.0 115703.0 343440.0 -1.0 2883
2885 0 276365.0 115675.0 343380.0 -1.0 2884
2886 0 276366.0 115674.0 343320.0 -1.0 2885
2887 0 276338.0 115670.0 343260.0 -1.0 2886
2888 0 276289.0 115625.0 343200.0 -1.0 2887
2889 0 276287.0 115610.0 343080.0 -1.0 2888
2890 0 276256.0 115574.0 343020.0 -1.0 2889
2891 0 276213.0 115489.0 342900.0 -1.0 2890
2892 0 276293.0 115470.0 342840.0 -1.0 2891
2893 0 276266.0 115473.0 342780.0 -1.0 2892
2894 0 276222.0 115441.0 342720.0 -1.0 2893
2895 0 276279.0 115464.0 342660.0 -1.0 2894
2896 0 276222.0 115405.0 342600.0 -1.0 2895
2897 0 276218.0 115357.0 342540.0 -1.0 2896
2898 0 276196.0 115363.0 342480.0 -1.0 2897
2899 0 276213.0 115335.0 342420.0 -1.0 2898
2900 0 276246.0 115306.0 342360.0 -1.0 2899
2901 0 276296.0 115196.0 342300.0 -1.0 2900
2902 0 276271.0 115134.0 342240.0 -1.0 2901
2903 0 276276.0 115088.0 342180.0 -1.0 2902
2904 0 276309.0 115066.0 342120.0 -1.0 2903
2905 0 276269.0 114985.0 342060.0 -1.0 2904
2906 0 276251.0 114925.0 342000.0 -1.0 2905
2907 0 276370.0 114922.0 341880.0 -1.0 2906
2908 0 276365.0 114928.0 341820.0 -1.0 2907
2909 0 276391.0 114928.0 341760.0 -1.0 2908
2910 0 276375.0 114911.0 341700.0 -1.0 2909
2911 0 276383.0 114808.0 341640.0 -1.0 2910
2912 0 276398.0 114846.0 341580.0 -1.0 2911
2913 0 276384.0 114770.0 341520.0 -1.0 2912
2914 0 276399.0 114780.0 341460.0 -1.0 2913
2915 0 276478.0 114787.0 341400.0 -1.0 2914
2916 0 276410.0 114760.0 341340.0 -1.0 2915
2917 0 276418.0 114648.0 341280.0 -1.0 2916
2918 0 276385.0 114620.0 341220.0 -1.0 2917
2919 0 276421.0 114631.0 341160.0 -1.0 2918
2920 0 276429.0 114607.0 341100.0 -1.0 2919
2921 0 276412.0 114582.0 341040.0 -1.0 2920
2922 0 276428.0 114570.0 340980.0 -1.0 2921
2923 0 276443.0 114548.0 340920.0 -1.0 2922
2924 0 276397.0 114566.0 340860.0 -1.0 2923
2925 0 276421.0 114538.0 340800.0 -1.0 2924
2926 0 276460.0 114573.0 340740.0 -1.0 2925
2927 0 276458.0 114502.0 340680.0 -1.0 2926
2928 0 276591.0 114486.0 340560.0 -1.0 2927
2929 0 276510.0 114462.0 340500.0 -1.0 2928
2930 0 276542.0 114479.0 340440.0 -1.0 2929
2931 0 276511.0 114397.0 340380.0 -1.0 2930
2932 0 276557.0 114416.0 340320.0 -1.0 2931
2933 0 276551.0 114406.0 340260.0 -1.0 2932
2934 0 276569.0 114459.0 340200.0 -1.0 2933
2935 0 276582.0 114430.0 340140.0 -1.0 2934
2936 0 276577.0 114453.0 340080.0 -1.0 2935
2937 0 276588.0 114457.0 340020.0 -1.0 2936
2938 0 276595.0 114538.0 339960.0 -1.0 2937
2939 0 276579.0 114468.0 339900.0 -1.0 2938
2940 0 276606.0 114543.0 339840.0 -1.0 2939
2941 0 276668.0 114569.0 339780.0 -1.0 2940
2942 0 276613.0 114589.0 339720.0 -1.0 2941
2943 0 276609.0 114564.0 339660.0 -1.0 2942
2944 0 276659.0 114609.0 339600.0 -1.0 2943
2945 0 276653.0 114586.0 339540.0 -1.0 2944
2946 0 276652.0 114589.0 339480.0 -1.0 2945
2947 0 276670.0 114561.0 339420.0 -1.0 2946
2948 0 276702.0 114608.0 339360.0 -1.0 2947
2949 0 276665.0 114636.0 339300.0 -1.0 2948
2950 0 276619.0 114529.0 339240.0 -1.0 2949
2951 0 276610.0 114560.0 339180.0 -1.0 2950
2952 0 276643.0 114505.0 339120.0 -1.0 2951
2953 0 276614.0 114553.0 339060.0 -1.0 2952
2954 0 276596.0 114528.0 339000.0 -1.0 2953
2955 0 276601.0 114538.0 338940.0 -1.0 2954
2956 0 276608.0 114533.0 338880.0 -1.0 2955
2957 0 276615.0 114539.0 338820.0 -1.0 2956
2958 0 276622.0 114537.0 338760.0 -1.0 2957
2959 0 276628.0 114490.0 338700.0 -1.0 2958
2960 0 276611.0 114540.0 338640.0 -1.0 2959
2961 0 276608.0 114552.0 338580.0 -1.0 2960
2962 0 276619.0 114522.0 338520.0 -1.0 2961
2963 0 276619.0 114517.0 338460.0 -1.0 2962
2964 0 276619.0 114494.0 338400.0 -1.0 2963
2965 0 276600.0 114533.0 338340.0 -1.0 2964
2966 0 276569.0 114437.0 338280.0 -1.0 2965
2967 0 276618.0 114456.0 338220.0 -1.0 2966
2968 0 276609.0 114420.0 338100.0 -1.0 2967
2969 0 276580.0 114418.0 338040.0 -1.0 2968
2970 0 276507.0 114353.0 337980.0 -1.0 2969
2971 0 276594.0 114394.0 337920.0 -1.0 2970
2972 0 276598.0 114364.0 337800.0 -1.0 2971
2973 0 276522.0 114309.0 337740.0 -1.0 2972
2974 0 276552.0 114338.0 337680.0 -1.0 2973
2975 0 276604.0 114319.0 337620.0 -1.0 2974
2976 0 276569.0 114256.0 337560.0 -1.0 2975
2977 0 276559.0 114277.0 337500.0 -1.0 2976
2978 0 276578.0 114280.0 337440.0 -1.0 2977
2979 0 276578.0 114279.0 337380.0 -1.0 2978
2980 0 276441.0 114253.0 337320.0 -1.0 2979
2981 0 276558.0 114194.0 337260.0 -1.0 2980
2982 0 276534.0 114208.0 337200.0 -1.0 2981
2983 0 276509.0 114154.0 337140.0 -1.0 2982
2984 0 276525.0 114180.0 337080.0 -1.0 2983
2985 0 276504.0 114202.0 337020.0 -1.0 2984
2986 0 276487.0 114152.0 336960.0 -1.0 2985
2987 0 276498.0 114141.0 336900.0 -1.0 2986
2988 0 276515.0 114145.0 336840.0 -1.0 2987
2989 0 276478.0 114133.0 336780.0 -1.0 2988
2990 0 276486.0 114111.0 336720.0 -1.0 2989
2991 0 276460.0 114178.0 336660.0 -1.0 2990
2992 0 276456.0 114193.0 336600.0 -1.0 2991
2993 0 276426.0 114154.0 336540.0 -1.0 2992
2994 0 276489.0 114147.0 336480.0 -1.0 2993
2995 0 276516.0 114213.0 336420.0 -1.0 2994
2996 0 276522.0 114249.0 336360.0 -1.0 2995
2997 0 276525.0 114242.0 336300.0 -1.0 2996
2998 0 276493.0 114260.0 336240.0 -1.0 2997
2999 0 276459.0 114227.0 336180.0 -1.0 2998
3000 0 276502.0 114284.0 336120.0 -1.0 2999
3001 0 276494.0 114292.0 336060.0 -1.0 3000
3002 0 276534.0 114278.0 336000.0 -1.0 3001
3003 0 276455.0 114291.0 335940.0 -1.0 3002
3004 0 276454.0 114346.0 335880.0 -1.0 3003
3005 0 276440.0 114332.0 335820.0 -1.0 3004
3006 0 276442.0 114312.0 335700.0 -1.0 3005
3007 0 276403.0 114334.0 335640.0 -1.0 3006
3008 0 276434.0 114337.0 335580.0 -1.0 3007
3009 0 276410.0 114349.0 335520.0 -1.0 3008
3010 0 276480.0 114358.0 335460.0 -1.0 3009
3011 0 276486.0 114366.0 335400.0 -1.0 3010
3012 0 276483.0 114389.0 335340.0 -1.0 3011
3013 0 276464.0 114421.0 335280.0 -1.0 3012
3014 0 276443.0 114407.0 335220.0 -1.0 3013
3015 0 276503.0 114454.0 335160.0 -1.0 3014
3016 0 276420.0 114445.0 335100.0 -1.0 3015
3017 0 276477.0 114429.0 335040.0 -1.0 3016
3018 0 276430.0 114419.0 334980.0 -1.0 3017
3019 0 276466.0 114418.0 334920.0 -1.0 3018
3020 0 276494.0 114441.0 334860.0 -1.0 3019
3021 0 276466.0 114444.0 334800.0 -1.0 3020
3022 0 276474.0 114454.0 334740.0 -1.0 3021
3023 0 276486.0 114441.0 334680.0 -1.0 3022
3024 0 276472.0 114477.0 334620.0 -1.0 3023
3025 0 276430.0 114456.0 334560.0 -1.0 3024
3026 0 276417.0 114473.0 334500.0 -1.0 3025
3027 0 276441.0 114522.0 334440.0 -1.0 3026
3028 0 276472.0 114543.0 334320.0 -1.0 3027
3029 0 276490.0 114559.0 334200.0 -1.0 3028
3030 0 276454.0 114507.0 334140.0 -1.0 3029
3031 0 276504.0 114528.0 334080.0 -1.0 3030
3032 0 276459.0 114563.0 334020.0 -1.0 3031
3033 0 276505.0 114552.0 333960.0 -1.0 3032
3034 0 276480.0 114538.0 333900.0 -1.0 3033
3035 0 276464.0 114537.0 333840.0 -1.0 3034
3036 0 276510.0 114548.0 333780.0 -1.0 3035
3037 0 276509.0 114507.0 333720.0 -1.0 3036
3038 0 276495.0 114555.0 333660.0 -1.0 3037
3039 0 276541.0 114538.0 333600.0 -1.0 3038
3040 0 276561.0 114566.0 333540.0 -1.0 3039
3041 0 276561.0 114566.0 333480.0 -1.0 3040
3042 0 276569.0 114588.0 333420.0 -1.0 3041
3043 0 276604.0 114610.0 333360.0 -1.0 3042
3044 0 276541.0 114640.0 333300.0 -1.0 3043
3045 0 276579.0 114584.0 333240.0 -1.0 3044
3046 0 276577.0 114638.0 333180.0 -1.0 3045
3047 0 276631.0 114682.0 333060.0 -1.0 3046
3048 0 276628.0 114687.0 332940.0 -1.0 3047
3049 0 276638.0 114704.0 332820.0 -1.0 3048
3050 0 276590.0 114728.0 332760.0 -1.0 3049
3051 0 276670.0 114703.0 332700.0 -1.0 3050
3052 0 276661.0 114652.0 332640.0 -1.0 3051
3053 0 276576.0 114653.0 332580.0 -1.0 3052
3054 0 276661.0 114614.0 332520.0 -1.0 3053
3055 0 276722.0 114641.0 332460.0 -1.0 3054
3056 0 276688.0 114601.0 332400.0 -1.0 3055
3057 0 276689.0 114632.0 332340.0 -1.0 3056
3058 0 276705.0 114683.0 332280.0 -1.0 3057
3059 0 276658.0 114634.0 332220.0 -1.0 3058
3060 0 276662.0 114597.0 332160.0 -1.0 3059
3061 0 276722.0 114616.0 332100.0 -1.0 3060
3062 0 276758.0 114669.0 332040.0 -1.0 3061
3063 0 276728.0 114674.0 331980.0 -1.0 3062
3064 0 276755.0 114654.0 331920.0 -1.0 3063
3065 0 276800.0 114864.0 331860.0 -1.0 3064
3066 0 276789.0 114651.0 331800.0 -1.0 3065
3067 0 276795.0 114700.0 331740.0 -1.0 3066
3068 0 276802.0 114700.0 331680.0 -1.0 3067
3069 0 276832.0 114777.0 331560.0 -1.0 3068
3070 0 276754.0 114760.0 331500.0 -1.0 3069
3071 0 276788.0 114763.0 331440.0 -1.0 3070
3072 0 276773.0 114803.0 331320.0 -1.0 3071
3073 0 276749.0 114773.0 331260.0 -1.0 3072
3074 0 276773.0 114878.0 331200.0 -1.0 3073
3075 0 276803.0 114786.0 331140.0 -1.0 3074
3076 0 276617.0 114611.0 331080.0 -1.0 3075
3077 0 276825.0 114746.0 331020.0 -1.0 3076
3078 0 276808.0 114754.0 330960.0 -1.0 3077
3079 0 276777.0 114745.0 330900.0 -1.0 3078
3080 0 276801.0 114793.0 330840.0 -1.0 3079
3081 0 276785.0 114758.0 330780.0 -1.0 3080
3082 0 276785.0 114747.0 330720.0 -1.0 3081
3083 0 276793.0 114737.0 330660.0 -1.0 3082
3084 0 276826.0 114815.0 330600.0 -1.0 3083
3085 0 276792.0 114695.0 330540.0 -1.0 3084
3086 0 276822.0 114785.0 330480.0 -1.0 3085
3087 0 276833.0 114791.0 330420.0 -1.0 3086
3088 0 276879.0 114854.0 330360.0 -1.0 3087
3089 0 276837.0 114808.0 330300.0 -1.0 3088
3090 0 276841.0 114779.0 330240.0 -1.0 3089
3091 0 276819.0 114776.0 330180.0 -1.0 3090
3092 0 276866.0 114784.0 330120.0 -1.0 3091
3093 0 276848.0 114763.0 330060.0 -1.0 3092
3094 0 276844.0 114792.0 330000.0 -1.0 3093
3095 0 276854.0 114835.0 329940.0 -1.0 3094
3096 0 276824.0 114895.0 329880.0 -1.0 3095
3097 0 276862.0 114895.0 329820.0 -1.0 3096
3098 0 276882.0 114895.0 329760.0 -1.0 3097
3099 0 276875.0 114918.0 329700.0 -1.0 3098
3100 0 276884.0 114885.0 329640.0 -1.0 3099
3101 0 276879.0 114880.0 329580.0 -1.0 3100
3102 0 276903.0 114849.0 329520.0 -1.0 3101
3103 0 276923.0 114917.0 329460.0 -1.0 3102
3104 0 276868.0 114970.0 329400.0 -1.0 3103
3105 0 276862.0 115004.0 329340.0 -1.0 3104
3106 0 276887.0 114825.0 329280.0 -1.0 3105
3107 0 276817.0 114789.0 329220.0 -1.0 3106
3108 0 276885.0 114810.0 329160.0 -1.0 3107
3109 0 276887.0 114841.0 329100.0 -1.0 3108
3110 0 276861.0 114859.0 329040.0 -1.0 3109
3111 0 276834.0 114922.0 328980.0 -1.0 3110
3112 0 276866.0 114857.0 328920.0 -1.0 3111
3113 0 276820.0 114919.0 328860.0 -1.0 3112
3114 0 276861.0 114938.0 328800.0 -1.0 3113
3115 0 276839.0 114943.0 328740.0 -1.0 3114
3116 0 276874.0 115014.0 328680.0 -1.0 3115
3117 0 276822.0 114997.0 328620.0 -1.0 3116
3118 0 276835.0 115040.0 328560.0 -1.0 3117
3119 0 276865.0 115048.0 328500.0 -1.0 3118
3120 0 276915.0 115032.0 328440.0 -1.0 3119
3121 0 276868.0 115032.0 328380.0 -1.0 3120
3122 0 276888.0 115080.0 328320.0 -1.0 3121
3123 0 276893.0 115053.0 328260.0 -1.0 3122
3124 0 276878.0 115009.0 328200.0 -1.0 3123
3125 0 276833.0 115098.0 328140.0 -1.0 3124
3126 0 276915.0 115107.0 328020.0 -1.0 3125
3127 0 276944.0 115128.0 327960.0 -1.0 3126
3128 0 276918.0 115096.0 327900.0 -1.0 3127
3129 0 276928.0 115105.0 327840.0 -1.0 3128
3130 0 276938.0 115090.0 327780.0 -1.0 3129
3131 0 276983.0 115122.0 327720.0 -1.0 3130
3132 0 276951.0 115145.0 327660.0 -1.0 3131
3133 0 276936.0 115158.0 327600.0 -1.0 3132
3134 0 276949.0 115212.0 327540.0 -1.0 3133
3135 0 276932.0 115183.0 327480.0 -1.0 3134
3136 0 276973.0 115199.0 327420.0 -1.0 3135
3137 0 277033.0 115227.0 327360.0 -1.0 3136
3138 0 276989.0 115170.0 327300.0 -1.0 3137
3139 0 277018.0 115177.0 327240.0 -1.0 3138
3140 0 277029.0 115213.0 327180.0 -1.0 3139
3141 0 277046.0 115257.0 327120.0 -1.0 3140
3142 0 277019.0 115180.0 327060.0 -1.0 3141
3143 0 277057.0 115252.0 327000.0 -1.0 3142
3144 0 277115.0 115288.0 326940.0 -1.0 3143
3145 0 277125.0 115266.0 326880.0 -1.0 3144
3146 0 277108.0 115353.0 326820.0 -1.0 3145
3147 0 277156.0 115298.0 326760.0 -1.0 3146
3148 0 277113.0 115304.0 326700.0 -1.0 3147
3149 0 277165.0 115275.0 326640.0 -1.0 3148
3150 0 277145.0 115332.0 326580.0 -1.0 3149
3151 0 277174.0 115300.0 326520.0 -1.0 3150
3152 0 277219.0 115291.0 326460.0 -1.0 3151
3153 0 277225.0 115311.0 326400.0 -1.0 3152
3154 0 277227.0 115346.0 326340.0 -1.0 3153
3155 0 277227.0 115344.0 326280.0 -1.0 3154
3156 0 277268.0 115326.0 326220.0 -1.0 3155
3157 0 277328.0 115320.0 326160.0 -1.0 3156
3158 0 277281.0 115363.0 326100.0 -1.0 3157
3159 0 277294.0 115371.0 326040.0 -1.0 3158
3160 0 277247.0 115352.0 325980.0 -1.0 3159
3161 0 277266.0 115381.0 325920.0 -1.0 3160
3162 0 277283.0 115374.0 325860.0 -1.0 3161
3163 0 277327.0 115380.0 325800.0 -1.0 3162
3164 0 277313.0 115448.0 325740.0 -1.0 3163
3165 0 277359.0 115512.0 325680.0 -1.0 3164
3166 0 277376.0 115443.0 325620.0 -1.0 3165
3167 0 277391.0 115510.0 325560.0 -1.0 3166
3168 0 277385.0 115527.0 325500.0 -1.0 3167
3169 0 277408.0 115498.0 325440.0 -1.0 3168
3170 0 277370.0 115603.0 325380.0 -1.0 3169
3171 0 277443.0 115604.0 325320.0 -1.0 3170
3172 0 277462.0 115581.0 325260.0 -1.0 3171
3173 0 277510.0 115626.0 325200.0 -1.0 3172
3174 0 277527.0 115699.0 325140.0 -1.0 3173
3175 0 277575.0 115733.0 325080.0 -1.0 3174
3176 0 277596.0 115744.0 325020.0 -1.0 3175
3177 0 277605.0 115794.0 324960.0 -1.0 3176
3178 0 277587.0 115744.0 324900.0 -1.0 3177
3179 0 277601.0 115794.0 324840.0 -1.0 3178
3180 0 277593.0 115792.0 324780.0 -1.0 3179
3181 0 277553.0 115781.0 324660.0 -1.0 3180
3182 0 277605.0 115784.0 324540.0 -1.0 3181
3183 0 277637.0 115825.0 324480.0 -1.0 3182
3184 0 277672.0 115851.0 324420.0 -1.0 3183
3185 0 277631.0 115869.0 324360.0 -1.0 3184
3186 0 277594.0 115900.0 324300.0 -1.0 3185
3187 0 277613.0 115894.0 324240.0 -1.0 3186
3188 0 277674.0 115929.0 324180.0 -1.0 3187
3189 0 277630.0 115960.0 324120.0 -1.0 3188
3190 0 277598.0 115926.0 324060.0 -1.0 3189
3191 0 277617.0 115903.0 324000.0 -1.0 3190
3192 0 277662.0 116004.0 323940.0 -1.0 3191
3193 0 277676.0 115978.0 323880.0 -1.0 3192
3194 0 277666.0 116077.0 323820.0 -1.0 3193
3195 0 277594.0 116085.0 323760.0 -1.0 3194
3196 0 277658.0 116085.0 323700.0 -1.0 3195
3197 0 277695.0 116203.0 323580.0 -1.0 3196
3198 0 277712.0 116216.0 323460.0 -1.0 3197
3199 0 277674.0 116264.0 323400.0 -1.0 3198
3200 0 277763.0 116336.0 323340.0 -1.0 3199
3201 0 277740.0 116349.0 323220.0 -1.0 3200
3202 0 277809.0 116392.0 323100.0 -1.0 3201
3203 0 277831.0 116324.0 322980.0 -1.0 3202
3204 0 277842.0 116401.0 322920.0 -1.0 3203
3205 0 277857.0 116307.0 322800.0 -1.0 3204
3206 0 277900.0 116305.0 322740.0 -1.0 3205
3207 0 277903.0 116388.0 322680.0 -1.0 3206
3208 0 277929.0 116442.0 322560.0 -1.0 3207
3209 0 277953.0 116390.0 322440.0 -1.0 3208
3210 0 278009.0 116474.0 322380.0 -1.0 3209
3211 0 277961.0 116326.0 322320.0 -1.0 3210
3212 0 277941.0 116252.0 322260.0 -1.0 3211
3213 0 277974.0 116306.0 322200.0 -1.0 3212
3214 0 277942.0 116283.0 322140.0 -1.0 3213
3215 0 277927.0 116280.0 322080.0 -1.0 3214
3216 0 277953.0 116260.0 322020.0 -1.0 3215
3217 0 278102.0 116195.0 321960.0 -1.0 3216
3218 0 278095.0 116253.0 321900.0 -1.0 3217
3219 0 278104.0 116287.0 321840.0 -1.0 3218
3220 0 278075.0 116370.0 321720.0 -1.0 3219
3221 0 278160.0 116330.0 321600.0 -1.0 3220
3222 0 278235.0 116325.0 321480.0 -1.0 3221
3223 0 278220.0 116336.0 321420.0 -1.0 3222
3224 0 278275.0 116257.0 321360.0 -1.0 3223
3225 0 278385.0 116213.0 321300.0 -1.0 3224
3226 0 278390.0 116194.0 321240.0 -1.0 3225
3227 0 278486.0 116160.0 321180.0 -1.0 3226
3228 0 278456.0 116124.0 321120.0 -1.0 3227
3229 0 278535.0 116146.0 321060.0 -1.0 3228
3230 0 278546.0 116135.0 321000.0 -1.0 3229
3231 0 278570.0 116158.0 320940.0 -1.0 3230
3232 0 278552.0 116216.0 320880.0 -1.0 3231
3233 0 278516.0 116210.0 320820.0 -1.0 3232
3234 0 278562.0 116133.0 320760.0 -1.0 3233
3235 0 278602.0 116167.0 320700.0 -1.0 3234
3236 0 278559.0 116095.0 320640.0 -1.0 3235
3237 0 278579.0 116040.0 320580.0 -1.0 3236
3238 0 278619.0 116084.0 320520.0 -1.0 3237
3239 0 278579.0 116113.0 320460.0 -1.0 3238
3240 0 278662.0 116080.0 320400.0 -1.0 3239
3241 0 278642.0 116121.0 320340.0 -1.0 3240
3242 0 278711.0 116057.0 320220.0 -1.0 3241
3243 0 278768.0 116079.0 320100.0 -1.0 3242
3244 0 278771.0 116025.0 319980.0 -1.0 3243
3245 0 278804.0 115989.0 319860.0 -1.0 3244
3246 0 278796.0 115992.0 319800.0 -1.0 3245
3247 0 278836.0 115927.0 319740.0 -1.0 3246
3248 0 278770.0 115912.0 319680.0 -1.0 3247
3249 0 278833.0 115962.0 319620.0 -1.0 3248
3250 0 278816.0 115959.0 319560.0 -1.0 3249
3251 0 278844.0 115875.0 319500.0 -1.0 3250
3252 0 278846.0 115930.0 319440.0 -1.0 3251
3253 0 278792.0 115847.0 319380.0 -1.0 3252
3254 0 278846.0 115843.0 319320.0 -1.0 3253
3255 0 278837.0 115905.0 319260.0 -1.0 3254
3256 0 278891.0 115938.0 319200.0 -1.0 3255
3257 0 278882.0 115892.0 319140.0 -1.0 3256
3258 0 278997.0 115936.0 319080.0 -1.0 3257
3259 0 279037.0 115967.0 319020.0 -1.0 3258
3260 0 279087.0 116005.0 318960.0 -1.0 3259
3261 0 279070.0 116012.0 318900.0 -1.0 3260
3262 0 279103.0 116068.0 318840.0 -1.0 3261
3263 0 279111.0 116050.0 318780.0 -1.0 3262
3264 0 279210.0 116143.0 318660.0 -1.0 3263
3265 0 279197.0 116153.0 318600.0 -1.0 3264
3266 0 279208.0 116170.0 318540.0 -1.0 3265
3267 0 279210.0 116151.0 318480.0 -1.0 3266
3268 0 279274.0 116157.0 318420.0 -1.0 3267
3269 0 279320.0 116196.0 318360.0 -1.0 3268
3270 0 279354.0 116189.0 318300.0 -1.0 3269
3271 0 279324.0 116194.0 318240.0 -1.0 3270
3272 0 279302.0 116191.0 318180.0 -1.0 3271
3273 0 279329.0 116213.0 318120.0 -1.0 3272
3274 0 279283.0 116170.0 318060.0 -1.0 3273
3275 0 279349.0 116213.0 318000.0 -1.0 3274
3276 0 279317.0 116236.0 317940.0 -1.0 3275
3277 0 279338.0 116239.0 317880.0 -1.0 3276
3278 0 279321.0 116236.0 317820.0 -1.0 3277
3279 0 279381.0 116324.0 317700.0 -1.0 3278
3280 0 279410.0 116398.0 317580.0 -1.0 3279
3281 0 279307.0 116257.0 317460.0 -1.0 3280
3282 0 279351.0 116293.0 317400.0 -1.0 3281
3283 0 279356.0 116276.0 317340.0 -1.0 3282
3284 0 279334.0 116263.0 317280.0 -1.0 3283
3285 0 279394.0 116301.0 317220.0 -1.0 3284
3286 0 279415.0 116321.0 317160.0 -1.0 3285
3287 0 279416.0 116285.0 317100.0 -1.0 3286
3288 0 279402.0 116335.0 317040.0 -1.0 3287
3289 0 279337.0 116260.0 316980.0 -1.0 3288
3290 0 279324.0 116323.0 316920.0 -1.0 3289
3291 0 279437.0 116313.0 316860.0 -1.0 3290
3292 0 279397.0 116342.0 316800.0 -1.0 3291
3293 0 279386.0 116257.0 316740.0 -1.0 3292
3294 0 279297.0 116248.0 316680.0 -1.0 3293
3295 0 279380.0 116204.0 316620.0 -1.0 3294
3296 0 279377.0 116280.0 316560.0 -1.0 3295
3297 0 279361.0 116224.0 316500.0 -1.0 3296
3298 0 279390.0 116221.0 316440.0 -1.0 3297
3299 0 279397.0 116289.0 316380.0 -1.0 3298
3300 0 279413.0 116296.0 316320.0 -1.0 3299
3301 0 279372.0 116280.0 316260.0 -1.0 3300
3302 0 279352.0 116256.0 316200.0 -1.0 3301
3303 0 279447.0 116179.0 316140.0 -1.0 3302
3304 0 279369.0 116171.0 316080.0 -1.0 3303
3305 0 279369.0 116252.0 316020.0 -1.0 3304
3306 0 279399.0 116212.0 315960.0 -1.0 3305
3307 0 279425.0 116254.0 315900.0 -1.0 3306
3308 0 279393.0 116195.0 315840.0 -1.0 3307
3309 0 279395.0 116183.0 315780.0 -1.0 3308
3310 0 279455.0 116223.0 315720.0 -1.0 3309
3311 0 279401.0 116211.0 315660.0 -1.0 3310
3312 0 279447.0 116270.0 315540.0 -1.0 3311
3313 0 279479.0 116280.0 315480.0 -1.0 3312
3314 0 279482.0 116331.0 315420.0 -1.0 3313
3315 0 279450.0 116252.0 315360.0 -1.0 3314
3316 0 279389.0 116328.0 315300.0 -1.0 3315
3317 0 279407.0 116355.0 315240.0 -1.0 3316
3318 0 279410.0 116368.0 315180.0 -1.0 3317
3319 0 279385.0 116353.0 315120.0 -1.0 3318
3320 0 279386.0 116371.0 315060.0 -1.0 3319
3321 0 279401.0 116360.0 315000.0 -1.0 3320
3322 0 279404.0 116369.0 314940.0 -1.0 3321
3323 0 279391.0 116380.0 314880.0 -1.0 3322
3324 0 279337.0 116295.0 314820.0 -1.0 3323
3325 0 279354.0 116360.0 314760.0 -1.0 3324
3326 0 279293.0 116387.0 314700.0 -1.0 3325
3327 0 279312.0 116355.0 314640.0 -1.0 3326
3328 0 279283.0 116352.0 314580.0 -1.0 3327
3329 0 279360.0 116364.0 314520.0 -1.0 3328
3330 0 279275.0 116301.0 314460.0 -1.0 3329
3331 0 279262.0 116271.0 314400.0 -1.0 3330
3332 0 279184.0 116282.0 314340.0 -1.0 3331
3333 0 279178.0 116204.0 314280.0 -1.0 3332
3334 0 279231.0 116322.0 314220.0 -1.0 3333
3335 0 279225.0 116305.0 314160.0 -1.0 3334
3336 0 279183.0 116351.0 314100.0 -1.0 3335
3337 0 279232.0 116343.0 314040.0 -1.0 3336
3338 0 279162.0 116316.0 313980.0 -1.0 3337
3339 0 279201.0 116403.0 313920.0 -1.0 3338
3340 0 279114.0 116307.0 313860.0 -1.0 3339
3341 0 279130.0 116346.0 313800.0 -1.0 3340
3342 0 279050.0 116310.0 313740.0 -1.0 3341
3343 0 279208.0 116304.0 313680.0 -1.0 3342
3344 0 279103.0 116335.0 313620.0 -1.0 3343
3345 0 279146.0 116273.0 313560.0 -1.0 3344
3346 0 279112.0 116335.0 313500.0 -1.0 3345
3347 0 279133.0 116359.0 313440.0 -1.0 3346
3348 0 279116.0 116341.0 313380.0 -1.0 3347
3349 0 279060.0 116279.0 313320.0 -1.0 3348
3350 0 279047.0 116254.0 313260.0 -1.0 3349
3351 0 279031.0 116357.0 313200.0 -1.0 3350
3352 0 279037.0 116359.0 313140.0 -1.0 3351
3353 0 279044.0 116367.0 313080.0 -1.0 3352
3354 0 279007.0 116309.0 313020.0 -1.0 3353
3355 0 279001.0 116339.0 312960.0 -1.0 3354
3356 0 278939.0 116349.0 312900.0 -1.0 3355
3357 0 278962.0 116357.0 312840.0 -1.0 3356
3358 0 278987.0 116416.0 312780.0 -1.0 3357
3359 0 278974.0 116340.0 312720.0 -1.0 3358
3360 0 278944.0 116353.0 312660.0 -1.0 3359
3361 0 278922.0 116288.0 312540.0 -1.0 3360
3362 0 278833.0 116256.0 312480.0 -1.0 3361
3363 0 278791.0 116267.0 312420.0 -1.0 3362
3364 0 278830.0 116254.0 312360.0 -1.0 3363
3365 0 278851.0 116154.0 312240.0 -1.0 3364
3366 0 278745.0 116185.0 312180.0 -1.0 3365
3367 0 278816.0 116062.0 312120.0 -1.0 3366
3368 0 278788.0 116039.0 312060.0 -1.0 3367
3369 0 278836.0 116011.0 312000.0 -1.0 3368
3370 0 278817.0 116029.0 311940.0 -1.0 3369
3371 0 278816.0 116025.0 311880.0 -1.0 3370
3372 0 278814.0 115996.0 311820.0 -1.0 3371
3373 0 278764.0 115956.0 311760.0 -1.0 3372
3374 0 278774.0 115978.0 311700.0 -1.0 3373
3375 0 278823.0 115948.0 311640.0 -1.0 3374
3376 0 278824.0 115953.0 311580.0 -1.0 3375
3377 0 278813.0 115967.0 311520.0 -1.0 3376
3378 0 278821.0 115966.0 311460.0 -1.0 3377
3379 0 278810.0 115932.0 311400.0 -1.0 3378
3380 0 278837.0 115986.0 311340.0 -1.0 3379
3381 0 278828.0 115982.0 311280.0 -1.0 3380
3382 0 278816.0 115970.0 311220.0 -1.0 3381
3383 0 278837.0 115952.0 311160.0 -1.0 3382
3384 0 278829.0 115898.0 311100.0 -1.0 3383
3385 0 278803.0 115923.0 311040.0 -1.0 3384
3386 0 278794.0 115932.0 310980.0 -1.0 3385
3387 0 278795.0 115938.0 310920.0 -1.0 3386
3388 0 278859.0 115948.0 310860.0 -1.0 3387
3389 0 278839.0 115951.0 310800.0 -1.0 3388
3390 0 278794.0 115866.0 310740.0 -1.0 3389
3391 0 278773.0 115863.0 310680.0 -1.0 3390
3392 0 278844.0 115859.0 310620.0 -1.0 3391
3393 0 278904.0 115810.0 310560.0 -1.0 3392
3394 0 278864.0 115846.0 310500.0 -1.0 3393
3395 0 278864.0 115861.0 310380.0 -1.0 3394
3396 0 278891.0 115835.0 310320.0 -1.0 3395
3397 0 278860.0 115836.0 310260.0 -1.0 3396
3398 0 278864.0 115888.0 310200.0 -1.0 3397
3399 0 278914.0 115869.0 310140.0 -1.0 3398
3400 0 278922.0 115863.0 310080.0 -1.0 3399
3401 0 278940.0 115835.0 310020.0 -1.0 3400
3402 0 278942.0 115849.0 309960.0 -1.0 3401
3403 0 278994.0 115826.0 309900.0 -1.0 3402
3404 0 278962.0 115828.0 309840.0 -1.0 3403
3405 0 279043.0 115798.0 309780.0 -1.0 3404
3406 0 279037.0 115867.0 309720.0 -1.0 3405
3407 0 279038.0 115795.0 309660.0 -1.0 3406
3408 0 279082.0 115922.0 309600.0 -1.0 3407
3409 0 279069.0 115936.0 309540.0 -1.0 3408
3410 0 279116.0 115893.0 309420.0 -1.0 3409
3411 0 279131.0 115887.0 309360.0 -1.0 3410
3412 0 279084.0 115904.0 309240.0 -1.0 3411
3413 0 279195.0 115941.0 309120.0 -1.0 3412
3414 0 279132.0 115893.0 309060.0 -1.0 3413
3415 0 279138.0 115880.0 309000.0 -1.0 3414
3416 0 279122.0 115866.0 308940.0 -1.0 3415
3417 0 279068.0 115830.0 308880.0 -1.0 3416
3418 0 279108.0 115847.0 308820.0 -1.0 3417
3419 0 279112.0 115850.0 308760.0 -1.0 3418
3420 0 279177.0 115832.0 308700.0 -1.0 3419
3421 0 279091.0 115860.0 308640.0 -1.0 3420
3422 0 279111.0 115813.0 308580.0 -1.0 3421
3423 0 279141.0 115875.0 308520.0 -1.0 3422
3424 0 279100.0 115772.0 308460.0 -1.0 3423
3425 0 279145.0 115780.0 308400.0 -1.0 3424
3426 0 279043.0 115775.0 308340.0 -1.0 3425
3427 0 279115.0 115760.0 308280.0 -1.0 3426
3428 0 279082.0 115742.0 308220.0 -1.0 3427
3429 0 279094.0 115700.0 308160.0 -1.0 3428
3430 0 279087.0 115738.0 308100.0 -1.0 3429
3431 0 279042.0 115727.0 308040.0 -1.0 3430
3432 0 278986.0 115744.0 307980.0 -1.0 3431
3433 0 279045.0 115658.0 307920.0 -1.0 3432
3434 0 279121.0 115702.0 307860.0 -1.0 3433
3435 0 279086.0 115688.0 307800.0 -1.0 3434
3436 0 279136.0 115679.0 307740.0 -1.0 3435
3437 0 279138.0 115712.0 307680.0 -1.0 3436
3438 0 279143.0 115678.0 307620.0 -1.0 3437
3439 0 279137.0 115632.0 307560.0 -1.0 3438
3440 0 279176.0 115645.0 307500.0 -1.0 3439
3441 0 279178.0 115615.0 307440.0 -1.0 3440
3442 0 279135.0 115625.0 307380.0 -1.0 3441
3443 0 279113.0 115585.0 307320.0 -1.0 3442
3444 0 279162.0 115582.0 307260.0 -1.0 3443
3445 0 279201.0 115605.0 307200.0 -1.0 3444
3446 0 279213.0 115631.0 307140.0 -1.0 3445
3447 0 279227.0 115615.0 307080.0 -1.0 3446
3448 0 279298.0 115706.0 306960.0 -1.0 3447
3449 0 279265.0 115740.0 306900.0 -1.0 3448
3450 0 279260.0 115700.0 306840.0 -1.0 3449
3451 0 279200.0 115595.0 306780.0 -1.0 3450
3452 0 279262.0 115575.0 306720.0 -1.0 3451
3453 0 279262.0 115660.0 306660.0 -1.0 3452
3454 0 279213.0 115584.0 306600.0 -1.0 3453
3455 0 279189.0 115547.0 306540.0 -1.0 3454
3456 0 279259.0 115493.0 306420.0 -1.0 3455
3457 0 279253.0 115434.0 306360.0 -1.0 3456
3458 0 279289.0 115472.0 306300.0 -1.0 3457
3459 0 279266.0 115491.0 306240.0 -1.0 3458
3460 0 279192.0 115397.0 306180.0 -1.0 3459
3461 0 279222.0 115311.0 306060.0 -1.0 3460
3462 0 279246.0 115321.0 306000.0 -1.0 3461
3463 0 279200.0 115266.0 305940.0 -1.0 3462
3464 0 279210.0 115262.0 305880.0 -1.0 3463
3465 0 279176.0 115278.0 305820.0 -1.0 3464
3466 0 279164.0 115229.0 305760.0 -1.0 3465
3467 0 279153.0 115234.0 305700.0 -1.0 3466
3468 0 279159.0 115198.0 305640.0 -1.0 3467
3469 0 279154.0 115176.0 305580.0 -1.0 3468
3470 0 279174.0 115189.0 305520.0 -1.0 3469
3471 0 279142.0 115139.0 305460.0 -1.0 3470
3472 0 279159.0 115165.0 305400.0 -1.0 3471
3473 0 279197.0 115154.0 305340.0 -1.0 3472
3474 0 279103.0 115076.0 305280.0 -1.0 3473
3475 0 279180.0 115066.0 305160.0 -1.0 3474
3476 0 279201.0 115086.0 305100.0 -1.0 3475
3477 0 279222.0 115069.0 305040.0 -1.0 3476
3478 0 279156.0 115039.0 304980.0 -1.0 3477
3479 0 279134.0 114965.0 304920.0 -1.0 3478
3480 0 279243.0 115057.0 304860.0 -1.0 3479
3481 0 279223.0 115015.0 304800.0 -1.0 3480
3482 0 279283.0 114993.0 304740.0 -1.0 3481
3483 0 279200.0 114952.0 304680.0 -1.0 3482
3484 0 279213.0 114898.0 304620.0 -1.0 3483
3485 0 279295.0 114932.0 304560.0 -1.0 3484
3486 0 279245.0 114892.0 304500.0 -1.0 3485
3487 0 279218.0 114925.0 304440.0 -1.0 3486
3488 0 279203.0 114848.0 304380.0 -1.0 3487
3489 0 279204.0 114881.0 304320.0 -1.0 3488
3490 0 279156.0 114769.0 304260.0 -1.0 3489
3491 0 279076.0 114635.0 304200.0 -1.0 3490
3492 0 279180.0 114610.0 304140.0 -1.0 3491
3493 0 279120.0 114539.0 304080.0 -1.0 3492
3494 0 279148.0 114590.0 304020.0 -1.0 3493
3495 0 279067.0 114517.0 303960.0 -1.0 3494
3496 0 279119.0 114525.0 303900.0 -1.0 3495
3497 0 279097.0 114446.0 303840.0 -1.0 3496
3498 0 279064.0 114434.0 303780.0 -1.0 3497
3499 0 279044.0 114416.0 303720.0 -1.0 3498
3500 0 279066.0 114411.0 303660.0 -1.0 3499
3501 0 279072.0 114349.0 303600.0 -1.0 3500
3502 0 279012.0 114332.0 303540.0 -1.0 3501
3503 0 279024.0 114363.0 303480.0 -1.0 3502
3504 0 279056.0 114385.0 303420.0 -1.0 3503
3505 0 279013.0 114298.0 303360.0 -1.0 3504
3506 0 279003.0 114304.0 303300.0 -1.0 3505
3507 0 279006.0 114279.0 303240.0 -1.0 3506
3508 0 279010.0 114293.0 303180.0 -1.0 3507
3509 0 278999.0 114217.0 303120.0 -1.0 3508
3510 0 278980.0 114204.0 303060.0 -1.0 3509
3511 0 278956.0 114120.0 303000.0 -1.0 3510
3512 0 279018.0 114129.0 302940.0 -1.0 3511
3513 0 278998.0 114110.0 302880.0 -1.0 3512
3514 0 279080.0 114080.0 302820.0 -1.0 3513
3515 0 279035.0 114084.0 302760.0 -1.0 3514
3516 0 279112.0 114057.0 302700.0 -1.0 3515
3517 0 279050.0 114018.0 302640.0 -1.0 3516
3518 0 279033.0 114013.0 302580.0 -1.0 3517
3519 0 279132.0 114014.0 302520.0 -1.0 3518
3520 0 279089.0 113945.0 302460.0 -1.0 3519
3521 0 279115.0 113970.0 302400.0 -1.0 3520
3522 0 279156.0 113983.0 302340.0 -1.0 3521
3523 0 279091.0 113910.0 302280.0 -1.0 3522
3524 0 279069.0 113808.0 302160.0 -1.0 3523
3525 0 278898.0 113617.0 302100.0 -1.0 3524
3526 0 279090.0 113668.0 302040.0 -1.0 3525
3527 0 278994.0 113599.0 301980.0 -1.0 3526
3528 0 279139.0 113577.0 301920.0 -1.0 3527
3529 0 279097.0 113506.0 301860.0 -1.0 3528
3530 0 279098.0 113442.0 301800.0 -1.0 3529
3531 0 279116.0 113313.0 301680.0 -1.0 3530
3532 0 279118.0 113209.0 301620.0 -1.0 3531
3533 0 279056.0 113188.0 301560.0 -1.0 3532
3534 0 279029.0 113096.0 301500.0 -1.0 3533
3535 0 279062.0 113131.0 301440.0 -1.0 3534
3536 0 279112.0 113081.0 301380.0 -1.0 3535
3537 0 279073.0 113052.0 301320.0 -1.0 3536
3538 0 279095.0 113008.0 301260.0 -1.0 3537
3539 0 279071.0 112993.0 301200.0 -1.0 3538
3540 0 279076.0 112857.0 301140.0 -1.0 3539
3541 0 279049.0 112905.0 301080.0 -1.0 3540
3542 0 279028.0 112819.0 301020.0 -1.0 3541
3543 0 279056.0 112797.0 300900.0 -1.0 3542
3544 0 279114.0 112733.0 300780.0 -1.0 3543
3545 0 279113.0 112737.0 300720.0 -1.0 3544
3546 0 279098.0 112680.0 300660.0 -1.0 3545
3547 0 279073.0 112735.0 300600.0 -1.0 3546
3548 0 279076.0 112665.0 300540.0 -1.0 3547
3549 0 279058.0 112647.0 300480.0 -1.0 3548
3550 0 279062.0 112628.0 300420.0 -1.0 3549
3551 0 279019.0 112608.0 300360.0 -1.0 3550
3552 0 279076.0 112606.0 300300.0 -1.0 3551
3553 0 279022.0 112563.0 300240.0 -1.0 3552
3554 0 279028.0 112512.0 300120.0 -1.0 3553
3555 0 279044.0 112451.0 300000.0 -1.0 3554
3556 0 279049.0 112522.0 299940.0 -1.0 3555
3557 0 279073.0 112455.0 299880.0 -1.0 3556
3558 0 279073.0 112484.0 299820.0 -1.0 3557
3559 0 279071.0 112510.0 299760.0 -1.0 3558
3560 0 279105.0 112464.0 299700.0 -1.0 3559
3561 0 279086.0 112330.0 299640.0 -1.0 3560
3562 0 279142.0 112409.0 299580.0 -1.0 3561
3563 0 279097.0 112369.0 299520.0 -1.0 3562
3564 0 279141.0 112494.0 299460.0 -1.0 3563
3565 0 279152.0 112379.0 299400.0 -1.0 3564
3566 0 279126.0 112309.0 299340.0 -1.0 3565
3567 0 279166.0 112240.0 299280.0 -1.0 3566
3568 0 279179.0 112281.0 299220.0 -1.0 3567
3569 0 279179.0 112102.0 299160.0 -1.0 3568
3570 0 279160.0 112076.0 299100.0 -1.0 3569
3571 0 279164.0 111999.0 299040.0 -1.0 3570
3572 0 279118.0 111966.0 298980.0 -1.0 3571
3573 0 279230.0 111974.0 298920.0 -1.0 3572
3574 0 279207.0 111868.0 298860.0 -1.0 3573
3575 0 279239.0 111818.0 298800.0 -1.0 3574
3576 0 279169.0 111753.0 298740.0 -1.0 3575
3577 0 279253.0 111714.0 298680.0 -1.0 3576
3578 0 279161.0 111672.0 298620.0 -1.0 3577
3579 0 279201.0 111633.0 298560.0 -1.0 3578
3580 0 279139.0 111612.0 298500.0 -1.0 3579
3581 0 279279.0 111688.0 298440.0 -1.0 3580
3582 0 279195.0 111527.0 298380.0 -1.0 3581
3583 0 279247.0 111483.0 298260.0 -1.0 3582
3584 0 279234.0 111534.0 298200.0 -1.0 3583
3585 0 279228.0 111489.0 298140.0 -1.0 3584
3586 0 279217.0 111419.0 298080.0 -1.0 3585
3587 0 279208.0 111427.0 298020.0 -1.0 3586
3588 0 279273.0 111485.0 297960.0 -1.0 3587
3589 0 279218.0 111475.0 297900.0 -1.0 3588
3590 0 279245.0 111448.0 297780.0 -1.0 3589
3591 0 279261.0 111447.0 297660.0 -1.0 3590
3592 0 279262.0 111380.0 297540.0 -1.0 3591
3593 0 279247.0 111387.0 297480.0 -1.0 3592
3594 0 279236.0 111360.0 297420.0 -1.0 3593
3595 0 279308.0 111364.0 297360.0 -1.0 3594
3596 0 279205.0 111285.0 297300.0 -1.0 3595
3597 0 279226.0 111243.0 297240.0 -1.0 3596
3598 0 279251.0 111142.0 297180.0 -1.0 3597
3599 0 279254.0 111029.0 297120.0 -1.0 3598
3600 0 279287.0 110991.0 297060.0 -1.0 3599
3601 0 279291.0 110986.0 297000.0 -1.0 3600
3602 0 279294.0 110976.0 296940.0 -1.0 3601
3603 0 279286.0 110959.0 296880.0 -1.0 3602
3604 0 279282.0 110913.0 296820.0 -1.0 3603
3605 0 279346.0 110880.0 296760.0 -1.0 3604
3606 0 279318.0 110946.0 296700.0 -1.0 3605
3607 0 279349.0 110934.0 296640.0 -1.0 3606
3608 0 279369.0 110863.0 296580.0 -1.0 3607
3609 0 279315.0 110770.0 296520.0 -1.0 3608
3610 0 279398.0 110710.0 296460.0 -1.0 3609
3611 0 279427.0 110753.0 296400.0 -1.0 3610
3612 0 279387.0 110740.0 296340.0 -1.0 3611
3613 0 279379.0 110673.0 296280.0 -1.0 3612
3614 0 279391.0 110625.0 296220.0 -1.0 3613
3615 0 279439.0 110617.0 296160.0 -1.0 3614
3616 0 279399.0 110615.0 296100.0 -1.0 3615
3617 0 279472.0 110575.0 296040.0 -1.0 3616
3618 0 279451.0 110600.0 295980.0 -1.0 3617
3619 0 279379.0 110467.0 295920.0 -1.0 3618
3620 0 279395.0 110468.0 295860.0 -1.0 3619
3621 0 279440.0 110468.0 295800.0 -1.0 3620
3622 0 279429.0 110418.0 295740.0 -1.0 3621
3623 0 279386.0 110390.0 295680.0 -1.0 3622
3624 0 279451.0 110353.0 295620.0 -1.0 3623
3625 0 279469.0 110335.0 295560.0 -1.0 3624
3626 0 279534.0 110348.0 295500.0 -1.0 3625
3627 0 279500.0 110257.0 295440.0 -1.0 3626
3628 0 279440.0 110217.0 295380.0 -1.0 3627
3629 0 279446.0 110153.0 295320.0 -1.0 3628
3630 0 279455.0 110204.0 295260.0 -1.0 3629
3631 0 279394.0 110079.0 295200.0 -1.0 3630
3632 0 279506.0 110144.0 295140.0 -1.0 3631
3633 0 279536.0 110124.0 295080.0 -1.0 3632
3634 0 279573.0 110162.0 295020.0 -1.0 3633
3635 0 279549.0 110127.0 294960.0 -1.0 3634
3636 0 279460.0 110052.0 294900.0 -1.0 3635
3637 0 279538.0 110083.0 294840.0 -1.0 3636
3638 0 279508.0 110092.0 294780.0 -1.0 3637
3639 0 279548.0 110039.0 294720.0 -1.0 3638
3640 0 279547.0 110057.0 294660.0 -1.0 3639
3641 0 279534.0 109995.0 294600.0 -1.0 3640
3642 0 279525.0 109966.0 294540.0 -1.0 3641
3643 0 279488.0 109952.0 294480.0 -1.0 3642
3644 0 279436.0 109899.0 294420.0 -1.0 3643
3645 0 279416.0 109895.0 294360.0 -1.0 3644
3646 0 279433.0 109878.0 294300.0 -1.0 3645
3647 0 279420.0 109889.0 294240.0 -1.0 3646
3648 0 279383.0 109846.0 294180.0 -1.0 3647
3649 0 279414.0 109883.0 294120.0 -1.0 3648
3650 0 279359.0 109858.0 294060.0 -1.0 3649
3651 0 279245.0 109780.0 294000.0 -1.0 3650
3652 0 279338.0 109859.0 293940.0 -1.0 3651
3653 0 279304.0 109814.0 293880.0 -1.0 3652
3654 0 279322.0 109815.0 293820.0 -1.0 3653
3655 0 279320.0 109844.0 293760.0 -1.0 3654
3656 0 279366.0 109805.0 293700.0 -1.0 3655
3657 0 279332.0 109797.0 293640.0 -1.0 3656
3658 0 279364.0 109788.0 293580.0 -1.0 3657
3659 0 279358.0 109816.0 293520.0 -1.0 3658
3660 0 279387.0 109815.0 293460.0 -1.0 3659
3661 0 279354.0 109763.0 293400.0 -1.0 3660
3662 0 279301.0 109796.0 293340.0 -1.0 3661
3663 0 279237.0 109723.0 293280.0 -1.0 3662
3664 0 279226.0 109779.0 293220.0 -1.0 3663
3665 0 279253.0 109773.0 293160.0 -1.0 3664
3666 0 279179.0 109716.0 293100.0 -1.0 3665
3667 0 279016.0 109622.0 293040.0 -1.0 3666
3668 0 279252.0 109730.0 292980.0 -1.0 3667
3669 0 279056.0 109625.0 292920.0 -1.0 3668
3670 0 279155.0 109732.0 292860.0 -1.0 3669
3671 0 279178.0 109591.0 292740.0 -1.0 3670
3672 0 278998.0 109608.0 292680.0 -1.0 3671
3673 0 279101.0 109490.0 292620.0 -1.0 3672
3674 0 279046.0 109507.0 292560.0 -1.0 3673
3675 0 278995.0 109443.0 292500.0 -1.0 3674
3676 0 278996.0 109442.0 292440.0 -1.0 3675
3677 0 278966.0 109442.0 292380.0 -1.0 3676
3678 0 278929.0 109424.0 292320.0 -1.0 3677
3679 0 278968.0 109436.0 292260.0 -1.0 3678
3680 0 278934.0 109402.0 292200.0 -1.0 3679
3681 0 278930.0 109446.0 292140.0 -1.0 3680
3682 0 278988.0 109419.0 292080.0 -1.0 3681
3683 0 279021.0 109486.0 292020.0 -1.0 3682
3684 0 279010.0 109418.0 291960.0 -1.0 3683
3685 0 278955.0 109432.0 291900.0 -1.0 3684
3686 0 278969.0 109450.0 291840.0 -1.0 3685
3687 0 278960.0 109369.0 291780.0 -1.0 3686
3688 0 278921.0 109455.0 291720.0 -1.0 3687
3689 0 278699.0 109317.0 291660.0 -1.0 3688
3690 0 278968.0 109324.0 291600.0 -1.0 3689
3691 0 278839.0 109302.0 291540.0 -1.0 3690
3692 0 278857.0 109216.0 291480.0 -1.0 3691
3693 0 278847.0 109287.0 291420.0 -1.0 3692
3694 0 278800.0 109221.0 291360.0 -1.0 3693
3695 0 278663.0 109229.0 291300.0 -1.0 3694
3696 0 278679.0 109191.0 291240.0 -1.0 3695
3697 0 278685.0 109034.0 291180.0 -1.0 3696
3698 0 278706.0 109125.0 291120.0 -1.0 3697
3699 0 278689.0 109157.0 291060.0 -1.0 3698
3700 0 278716.0 109184.0 291000.0 -1.0 3699
3701 0 278648.0 109195.0 290940.0 -1.0 3700
3702 0 278583.0 109133.0 290880.0 -1.0 3701
3703 0 278598.0 109169.0 290820.0 -1.0 3702
3704 0 278570.0 109161.0 290760.0 -1.0 3703
3705 0 278502.0 109143.0 290700.0 -1.0 3704
3706 0 278534.0 109171.0 290640.0 -1.0 3705
3707 0 278448.0 109167.0 290580.0 -1.0 3706
3708 0 278487.0 109190.0 290520.0 -1.0 3707
3709 0 278477.0 109177.0 290460.0 -1.0 3708
3710 0 278438.0 109131.0 290400.0 -1.0 3709
3711 0 278476.0 109154.0 290340.0 -1.0 3710
3712 0 278373.0 109133.0 290280.0 -1.0 3711
3713 0 278410.0 109131.0 290220.0 -1.0 3712
3714 0 278367.0 109108.0 290160.0 -1.0 3713
3715 0 278328.0 109083.0 290100.0 -1.0 3714
3716 0 278353.0 109132.0 290040.0 -1.0 3715
3717 0 278371.0 109105.0 289980.0 -1.0 3716
3718 0 278356.0 109157.0 289920.0 -1.0 3717
3719 0 278249.0 109066.0 289860.0 -1.0 3718
3720 0 278276.0 109070.0 289800.0 -1.0 3719
3721 0 278220.0 109035.0 289740.0 -1.0 3720
3722 0 278295.0 109110.0 289680.0 -1.0 3721
3723 0 278277.0 109084.0 289620.0 -1.0 3722
3724 0 278212.0 109025.0 289560.0 -1.0 3723
3725 0 278266.0 109038.0 289500.0 -1.0 3724
3726 0 278225.0 108981.0 289440.0 -1.0 3725
3727 0 278244.0 108965.0 289380.0 -1.0 3726
3728 0 278296.0 108936.0 289260.0 -1.0 3727
3729 0 278257.0 108946.0 289200.0 -1.0 3728
3730 0 278346.0 108958.0 289140.0 -1.0 3729
3731 0 278382.0 108957.0 289020.0 -1.0 3730
3732 0 278371.0 108932.0 288960.0 -1.0 3731
3733 0 278326.0 108912.0 288900.0 -1.0 3732
3734 0 278315.0 108910.0 288840.0 -1.0 3733
3735 0 278291.0 108906.0 288780.0 -1.0 3734
3736 0 278149.0 108874.0 288720.0 -1.0 3735
3737 0 278348.0 108859.0 288660.0 -1.0 3736
3738 0 278318.0 108797.0 288600.0 -1.0 3737
3739 0 278345.0 108841.0 288540.0 -1.0 3738
3740 0 278314.0 108793.0 288480.0 -1.0 3739
3741 0 278386.0 108828.0 288420.0 -1.0 3740
3742 0 278395.0 108811.0 288360.0 -1.0 3741
3743 0 278425.0 108857.0 288300.0 -1.0 3742
3744 0 278360.0 108904.0 288240.0 -1.0 3743
3745 0 278362.0 108936.0 288180.0 -1.0 3744
3746 0 278279.0 108784.0 288120.0 -1.0 3745
3747 0 278315.0 108772.0 288060.0 -1.0 3746
3748 0 278259.0 108715.0 288000.0 -1.0 3747
3749 0 278249.0 108699.0 287940.0 -1.0 3748
3750 0 278270.0 108675.0 287880.0 -1.0 3749
3751 0 278216.0 108761.0 287820.0 -1.0 3750
3752 0 278164.0 108717.0 287760.0 -1.0 3751
3753 0 278169.0 108727.0 287700.0 -1.0 3752
3754 0 278141.0 108718.0 287640.0 -1.0 3753
3755 0 278170.0 108732.0 287580.0 -1.0 3754
3756 0 278170.0 108721.0 287520.0 -1.0 3755
3757 0 278196.0 108746.0 287460.0 -1.0 3756
3758 0 278218.0 108767.0 287400.0 -1.0 3757
3759 0 278181.0 108758.0 287340.0 -1.0 3758
3760 0 278218.0 108757.0 287280.0 -1.0 3759
3761 0 278204.0 108789.0 287220.0 -1.0 3760
3762 0 278150.0 108716.0 287160.0 -1.0 3761
3763 0 278156.0 108742.0 287100.0 -1.0 3762
3764 0 278165.0 108756.0 287040.0 -1.0 3763
3765 0 278143.0 108763.0 286980.0 -1.0 3764
3766 0 278134.0 108744.0 286920.0 -1.0 3765
3767 0 278159.0 108780.0 286860.0 -1.0 3766
3768 0 278112.0 108740.0 286800.0 -1.0 3767
3769 0 278120.0 108733.0 286740.0 -1.0 3768
3770 0 278128.0 108798.0 286680.0 -1.0 3769
3771 0 278133.0 108784.0 286620.0 -1.0 3770
3772 0 278145.0 108772.0 286560.0 -1.0 3771
3773 0 278094.0 108789.0 286500.0 -1.0 3772
3774 0 278115.0 108844.0 286440.0 -1.0 3773
3775 0 278074.0 108810.0 286380.0 -1.0 3774
3776 0 278082.0 108877.0 286320.0 -1.0 3775
3777 0 278033.0 108853.0 286260.0 -1.0 3776
3778 0 278079.0 108857.0 286200.0 -1.0 3777
3779 0 278104.0 108867.0 286080.0 -1.0 3778
3780 0 278094.0 108894.0 286020.0 -1.0 3779
3781 0 277884.0 108762.0 285960.0 -1.0 3780
3782 0 278126.0 108800.0 285900.0 -1.0 3781
3783 0 278183.0 108811.0 285780.0 -1.0 3782
3784 0 278145.0 108813.0 285720.0 -1.0 3783
3785 0 278138.0 108765.0 285660.0 -1.0 3784
3786 0 278268.0 108762.0 285600.0 -1.0 3785
3787 0 278128.0 108709.0 285540.0 -1.0 3786
3788 0 278180.0 108714.0 285420.0 -1.0 3787
3789 0 278220.0 108615.0 285300.0 -1.0 3788
3790 0 278247.0 108600.0 285240.0 -1.0 3789
3791 0 278220.0 108595.0 285180.0 -1.0 3790
3792 0 278190.0 108617.0 285120.0 -1.0 3791
3793 0 278234.0 108635.0 285060.0 -1.0 3792
3794 0 278186.0 108603.0 285000.0 -1.0 3793
3795 0 278134.0 108541.0 284940.0 -1.0 3794
3796 0 278226.0 108620.0 284880.0 -1.0 3795
3797 0 278244.0 108608.0 284820.0 -1.0 3796
3798 0 278227.0 108640.0 284760.0 -1.0 3797
3799 0 278179.0 108564.0 284700.0 -1.0 3798
3800 0 278217.0 108611.0 284640.0 -1.0 3799
3801 0 278169.0 108616.0 284580.0 -1.0 3800
3802 0 278231.0 108634.0 284520.0 -1.0 3801
3803 0 278186.0 108635.0 284460.0 -1.0 3802
3804 0 278221.0 108602.0 284400.0 -1.0 3803
3805 0 278222.0 108595.0 284340.0 -1.0 3804
3806 0 278209.0 108636.0 284280.0 -1.0 3805
3807 0 278164.0 108596.0 284220.0 -1.0 3806
3808 0 278216.0 108582.0 284160.0 -1.0 3807
3809 0 278179.0 108586.0 284100.0 -1.0 3808
3810 0 278201.0 108586.0 284040.0 -1.0 3809
3811 0 278188.0 108549.0 283980.0 -1.0 3810
3812 0 278142.0 108492.0 283920.0 -1.0 3811
3813 0 278174.0 108540.0 283860.0 -1.0 3812
3814 0 278085.0 108463.0 283800.0 -1.0 3813
3815 0 278144.0 108445.0 283740.0 -1.0 3814
3816 0 278195.0 108447.0 283680.0 -1.0 3815
3817 0 278102.0 108413.0 283620.0 -1.0 3816
3818 0 278094.0 108340.0 283560.0 -1.0 3817
3819 0 278216.0 108357.0 283500.0 -1.0 3818
3820 0 278135.0 108365.0 283440.0 -1.0 3819
3821 0 278066.0 108373.0 283380.0 -1.0 3820
3822 0 278090.0 108360.0 283320.0 -1.0 3821
3823 0 278070.0 108331.0 283260.0 -1.0 3822
3824 0 278111.0 108328.0 283200.0 -1.0 3823
3825 0 278092.0 108317.0 283080.0 -1.0 3824
3826 0 278128.0 108317.0 282960.0 -1.0 3825
3827 0 278037.0 108264.0 282900.0 -1.0 3826
3828 0 278034.0 108277.0 282840.0 -1.0 3827
3829 0 278039.0 108326.0 282780.0 -1.0 3828
3830 0 278027.0 108212.0 282720.0 -1.0 3829
3831 0 277940.0 108076.0 282660.0 -1.0 3830
3832 0 277953.0 108111.0 282600.0 -1.0 3831
3833 0 277992.0 107994.0 282540.0 -1.0 3832
3834 0 277974.0 107961.0 282480.0 -1.0 3833
3835 0 278060.0 108035.0 282420.0 -1.0 3834
3836 0 277975.0 107961.0 282360.0 -1.0 3835
3837 0 278070.0 107919.0 282300.0 -1.0 3836
3838 0 278014.0 107924.0 282240.0 -1.0 3837
3839 0 278104.0 107913.0 282180.0 -1.0 3838
3840 0 277992.0 107863.0 282120.0 -1.0 3839
3841 0 278010.0 107883.0 282060.0 -1.0 3840
3842 0 278000.0 107761.0 282000.0 -1.0 3841
3843 0 278036.0 107816.0 281940.0 -1.0 3842
3844 0 277979.0 107749.0 281880.0 -1.0 3843
3845 0 277927.0 107745.0 281820.0 -1.0 3844
3846 0 277927.0 107693.0 281760.0 -1.0 3845
3847 0 277939.0 107681.0 281640.0 -1.0 3846
3848 0 277779.0 107594.0 281580.0 -1.0 3847
3849 0 277870.0 107620.0 281520.0 -1.0 3848
3850 0 277926.0 107652.0 281460.0 -1.0 3849
3851 0 277875.0 107622.0 281400.0 -1.0 3850
3852 0 277906.0 107630.0 281340.0 -1.0 3851
3853 0 277850.0 107621.0 281280.0 -1.0 3852
3854 0 277851.0 107594.0 281220.0 -1.0 3853
3855 0 277835.0 107651.0 281160.0 -1.0 3854
3856 0 277796.0 107612.0 281100.0 -1.0 3855
3857 0 277863.0 107629.0 281040.0 -1.0 3856
3858 0 277815.0 107587.0 280980.0 -1.0 3857
3859 0 277777.0 107585.0 280920.0 -1.0 3858
3860 0 277758.0 107551.0 280860.0 -1.0 3859
3861 0 277724.0 107559.0 280800.0 -1.0 3860
3862 0 277826.0 107556.0 280740.0 -1.0 3861
3863 0 277772.0 107506.0 280680.0 -1.0 3862
3864 0 277700.0 107476.0 280620.0 -1.0 3863
3865 0 277734.0 107495.0 280560.0 -1.0 3864
3866 0 277724.0 107482.0 280500.0 -1.0 3865
3867 0 277730.0 107485.0 280440.0 -1.0 3866
3868 0 277727.0 107380.0 280380.0 -1.0 3867
3869 0 277694.0 107392.0 280320.0 -1.0 3868
3870 0 277722.0 107403.0 280260.0 -1.0 3869
3871 0 277645.0 107311.0 280200.0 -1.0 3870
3872 0 277725.0 107335.0 280140.0 -1.0 3871
3873 0 277660.0 107307.0 280080.0 -1.0 3872
3874 0 277678.0 107327.0 280020.0 -1.0 3873
3875 0 277626.0 107271.0 279960.0 -1.0 3874
3876 0 277736.0 107262.0 279900.0 -1.0 3875
3877 0 277696.0 107298.0 279840.0 -1.0 3876
3878 0 277687.0 107307.0 279780.0 -1.0 3877
3879 0 277706.0 107321.0 279720.0 -1.0 3878
3880 0 277744.0 107274.0 279660.0 -1.0 3879
3881 0 277629.0 107258.0 279600.0 -1.0 3880
3882 0 277583.0 107283.0 279540.0 -1.0 3881
3883 0 277712.0 107247.0 279480.0 -1.0 3882
3884 0 277611.0 107263.0 279420.0 -1.0 3883
3885 0 277624.0 107267.0 279360.0 -1.0 3884
3886 0 277582.0 107238.0 279300.0 -1.0 3885
3887 0 277584.0 107228.0 279240.0 -1.0 3886
3888 0 277582.0 107179.0 279180.0 -1.0 3887
3889 0 277623.0 107154.0 279120.0 -1.0 3888
3890 0 277635.0 107137.0 279060.0 -1.0 3889
3891 0 277647.0 107098.0 279000.0 -1.0 3890
3892 0 277580.0 107051.0 278940.0 -1.0 3891
3893 0 277619.0 107084.0 278880.0 -1.0 3892
3894 0 277597.0 107106.0 278820.0 -1.0 3893
3895 0 277677.0 107145.0 278760.0 -1.0 3894
3896 0 277661.0 107058.0 278700.0 -1.0 3895
3897 0 277666.0 107077.0 278640.0 -1.0 3896
3898 0 277661.0 107050.0 278580.0 -1.0 3897
3899 0 277718.0 107088.0 278520.0 -1.0 3898
3900 0 277667.0 107077.0 278460.0 -1.0 3899
3901 0 277668.0 107116.0 278400.0 -1.0 3900
3902 0 277605.0 107095.0 278340.0 -1.0 3901
3903 0 277662.0 107147.0 278280.0 -1.0 3902
3904 0 277578.0 107104.0 278220.0 -1.0 3903
3905 0 277680.0 107127.0 278160.0 -1.0 3904
3906 0 277623.0 107070.0 278100.0 -1.0 3905
3907 0 277730.0 107071.0 278040.0 -1.0 3906
3908 0 277734.0 107000.0 277980.0 -1.0 3907
3909 0 277766.0 106971.0 277920.0 -1.0 3908
3910 0 277777.0 106910.0 277860.0 -1.0 3909
3911 0 277793.0 106892.0 277800.0 -1.0 3910
3912 0 277796.0 106839.0 277740.0 -1.0 3911
3913 0 277775.0 106851.0 277680.0 -1.0 3912
3914 0 277768.0 106871.0 277620.0 -1.0 3913
3915 0 277724.0 106810.0 277560.0 -1.0 3914
3916 0 277771.0 106833.0 277500.0 -1.0 3915
3917 0 277751.0 106784.0 277440.0 -1.0 3916
3918 0 277802.0 106761.0 277380.0 -1.0 3917
3919 0 277848.0 106805.0 277320.0 -1.0 3918
3920 0 277854.0 106778.0 277260.0 -1.0 3919
3921 0 277828.0 106751.0 277200.0 -1.0 3920
3922 0 277872.0 106798.0 277140.0 -1.0 3921
3923 0 277939.0 106775.0 277080.0 -1.0 3922
3924 0 277847.0 106742.0 277020.0 -1.0 3923
3925 0 277967.0 106732.0 276960.0 -1.0 3924
3926 0 277595.0 106668.0 276900.0 -1.0 3925
3927 0 277966.0 106743.0 276840.0 -1.0 3926
3928 0 277892.0 106727.0 276720.0 -1.0 3927
3929 0 277893.0 106695.0 276660.0 -1.0 3928
3930 0 277899.0 106707.0 276600.0 -1.0 3929
3931 0 277905.0 106704.0 276540.0 -1.0 3930
3932 0 277950.0 106704.0 276480.0 -1.0 3931
3933 0 277969.0 106693.0 276420.0 -1.0 3932
3934 0 277895.0 106656.0 276360.0 -1.0 3933
3935 0 277938.0 106633.0 276300.0 -1.0 3934
3936 0 277951.0 106607.0 276240.0 -1.0 3935
3937 0 277947.0 106651.0 276180.0 -1.0 3936
3938 0 277917.0 106590.0 276120.0 -1.0 3937
3939 0 277928.0 106572.0 276060.0 -1.0 3938
3940 0 277908.0 106580.0 276000.0 -1.0 3939
3941 0 277995.0 106507.0 275940.0 -1.0 3940
3942 0 277977.0 106515.0 275880.0 -1.0 3941
3943 0 278001.0 106529.0 275820.0 -1.0 3942
3944 0 277994.0 106463.0 275760.0 -1.0 3943
3945 0 278019.0 106488.0 275700.0 -1.0 3944
3946 0 278059.0 106406.0 275640.0 -1.0 3945
3947 0 278071.0 106429.0 275580.0 -1.0 3946
3948 0 278066.0 106406.0 275520.0 -1.0 3947
3949 0 277974.0 106422.0 275460.0 -1.0 3948
3950 0 278028.0 106421.0 275400.0 -1.0 3949
3951 0 278058.0 106406.0 275340.0 -1.0 3950
3952 0 278015.0 106359.0 275280.0 -1.0 3951
3953 0 278022.0 106299.0 275220.0 -1.0 3952
3954 0 278002.0 106333.0 275160.0 -1.0 3953
3955 0 277929.0 106335.0 275100.0 -1.0 3954
3956 0 277936.0 106310.0 275040.0 -1.0 3955
3957 0 277963.0 106311.0 274980.0 -1.0 3956
3958 0 277949.0 106327.0 274920.0 -1.0 3957
3959 0 277919.0 106295.0 274860.0 -1.0 3958
3960 0 277824.0 106212.0 274800.0 -1.0 3959
3961 0 277910.0 106319.0 274740.0 -1.0 3960
3962 0 277845.0 106379.0 274620.0 -1.0 3961
3963 0 277668.0 106244.0 274560.0 -1.0 3962
3964 0 277921.0 106180.0 274500.0 -1.0 3963
3965 0 277856.0 106254.0 274440.0 -1.0 3964
3966 0 277825.0 106148.0 274380.0 -1.0 3965
3967 0 277725.0 106136.0 274320.0 -1.0 3966
3968 0 277667.0 106174.0 274260.0 -1.0 3967
3969 0 277665.0 106052.0 274200.0 -1.0 3968
3970 0 277422.0 106034.0 274140.0 -1.0 3969
3971 0 277666.0 105989.0 274080.0 -1.0 3970
3972 0 277466.0 105853.0 274020.0 -1.0 3971
3973 0 277626.0 105857.0 273960.0 -1.0 3972
3974 0 277549.0 105919.0 273900.0 -1.0 3973
3975 0 277592.0 105941.0 273840.0 -1.0 3974
3976 0 277553.0 105926.0 273780.0 -1.0 3975
3977 0 277578.0 105902.0 273720.0 -1.0 3976
3978 0 277565.0 105937.0 273660.0 -1.0 3977
3979 0 277549.0 105960.0 273600.0 -1.0 3978
3980 0 277614.0 105941.0 273540.0 -1.0 3979
3981 0 277586.0 105892.0 273480.0 -1.0 3980
3982 0 277624.0 105979.0 273420.0 -1.0 3981
3983 0 277586.0 105955.0 273360.0 -1.0 3982
3984 0 277586.0 105994.0 273300.0 -1.0 3983
3985 0 277558.0 105972.0 273240.0 -1.0 3984
3986 0 277557.0 106013.0 273180.0 -1.0 3985
3987 0 277571.0 106009.0 273120.0 -1.0 3986
3988 0 277596.0 106041.0 273060.0 -1.0 3987
3989 0 277522.0 106049.0 273000.0 -1.0 3988
3990 0 277570.0 106074.0 272940.0 -1.0 3989
3991 0 277561.0 106047.0 272880.0 -1.0 3990
3992 0 277562.0 106059.0 272820.0 -1.0 3991
3993 0 277530.0 106092.0 272760.0 -1.0 3992
3994 0 277582.0 106127.0 272700.0 -1.0 3993
3995 0 277461.0 106122.0 272640.0 -1.0 3994
3996 0 277612.0 106190.0 272580.0 -1.0 3995
3997 0 277564.0 106135.0 272520.0 -1.0 3996
3998 0 277577.0 106122.0 272460.0 -1.0 3997
3999 0 277595.0 106162.0 272340.0 -1.0 3998
4000 0 277606.0 106223.0 272220.0 -1.0 3999
4001 0 277640.0 106179.0 272160.0 -1.0 4000
4002 0 277680.0 106182.0 272100.0 -1.0 4001
4003 0 277587.0 106141.0 272040.0 -1.0 4002
4004 0 277652.0 106036.0 271980.0 -1.0 4003
4005 0 277614.0 106040.0 271860.0 -1.0 4004
4006 0 277656.0 106014.0 271800.0 -1.0 4005
4007 0 277640.0 105910.0 271740.0 -1.0 4006
4008 0 277706.0 105924.0 271680.0 -1.0 4007
4009 0 277644.0 105825.0 271620.0 -1.0 4008
4010 0 277680.0 105912.0 271560.0 -1.0 4009
4011 0 277523.0 105923.0 271500.0 -1.0 4010
4012 0 277725.0 105875.0 271440.0 -1.0 4011
4013 0 277662.0 105889.0 271380.0 -1.0 4012
4014 0 277698.0 105882.0 271320.0 -1.0 4013
4015 0 277689.0 105888.0 271260.0 -1.0 4014
4016 0 277665.0 105814.0 271200.0 -1.0 4015
4017 0 277769.0 105949.0 271140.0 -1.0 4016
4018 0 277707.0 105908.0 271080.0 -1.0 4017
4019 0 277737.0 105912.0 271020.0 -1.0 4018
4020 0 277744.0 105813.0 270960.0 -1.0 4019
4021 0 277821.0 105850.0 270900.0 -1.0 4020
4022 0 277496.0 105897.0 270840.0 -1.0 4021
4023 0 277835.0 105871.0 270780.0 -1.0 4022
4024 0 277806.0 105857.0 270720.0 -1.0 4023
4025 0 277834.0 105906.0 270660.0 -1.0 4024
4026 0 277801.0 105863.0 270600.0 -1.0 4025
4027 0 277846.0 105910.0 270540.0 -1.0 4026
4028 0 277882.0 105923.0 270480.0 -1.0 4027
4029 0 277837.0 105920.0 270420.0 -1.0 4028
4030 0 277871.0 105895.0 270360.0 -1.0 4029
4031 0 277818.0 105893.0 270300.0 -1.0 4030
4032 0 277872.0 105899.0 270240.0 -1.0 4031
4033 0 277904.0 105883.0 270180.0 -1.0 4032
4034 0 277956.0 105903.0 270120.0 -1.0 4033
4035 0 277938.0 105874.0 270060.0 -1.0 4034
4036 0 277994.0 105859.0 270000.0 -1.0 4035
4037 0 278010.0 105913.0 269940.0 -1.0 4036
4038 0 278035.0 105910.0 269880.0 -1.0 4037
4039 0 278085.0 105924.0 269820.0 -1.0 4038
4040 0 278064.0 105895.0 269760.0 -1.0 4039
4041 0 278091.0 105893.0 269700.0 -1.0 4040
4042 0 278072.0 105821.0 269640.0 -1.0 4041
4043 0 278072.0 105893.0 269580.0 -1.0 4042
4044 0 278099.0 105871.0 269520.0 -1.0 4043
4045 0 278138.0 105927.0 269460.0 -1.0 4044
4046 0 278109.0 105892.0 269400.0 -1.0 4045
4047 0 278148.0 105951.0 269340.0 -1.0 4046
4048 0 278126.0 105951.0 269280.0 -1.0 4047
4049 0 278155.0 105956.0 269220.0 -1.0 4048
4050 0 278203.0 105963.0 269160.0 -1.0 4049
4051 0 278213.0 105973.0 269100.0 -1.0 4050
4052 0 278242.0 105990.0 269040.0 -1.0 4051
4053 0 278200.0 105988.0 268980.0 -1.0 4052
4054 0 278244.0 106011.0 268920.0 -1.0 4053
4055 0 278215.0 105993.0 268860.0 -1.0 4054
4056 0 278264.0 105978.0 268800.0 -1.0 4055
4057 0 278297.0 106027.0 268740.0 -1.0 4056
4058 0 278288.0 105981.0 268680.0 -1.0 4057
4059 0 278313.0 106005.0 268620.0 -1.0 4058
4060 0 278309.0 105983.0 268560.0 -1.0 4059
4061 0 278337.0 105976.0 268500.0 -1.0 4060
4062 0 278342.0 106022.0 268440.0 -1.0 4061
4063 0 278367.0 106012.0 268380.0 -1.0 4062
4064 0 278360.0 106026.0 268320.0 -1.0 4063
4065 0 278334.0 106018.0 268260.0 -1.0 4064
4066 0 278350.0 106016.0 268200.0 -1.0 4065
4067 0 278408.0 106017.0 268140.0 -1.0 4066
4068 0 278351.0 105963.0 268080.0 -1.0 4067
4069 0 278477.0 105973.0 268020.0 -1.0 4068
4070 0 278355.0 105950.0 267960.0 -1.0 4069
4071 0 278430.0 105942.0 267900.0 -1.0 4070
4072 0 278419.0 105938.0 267840.0 -1.0 4071
4073 0 278425.0 105940.0 267780.0 -1.0 4072
4074 0 278403.0 105891.0 267720.0 -1.0 4073
4075 0 278406.0 105902.0 267660.0 -1.0 4074
4076 0 278434.0 105888.0 267600.0 -1.0 4075
4077 0 278485.0 105858.0 267540.0 -1.0 4076
4078 0 278473.0 105871.0 267480.0 -1.0 4077
4079 0 278463.0 105879.0 267420.0 -1.0 4078
4080 0 278509.0 105860.0 267360.0 -1.0 4079
4081 0 278502.0 105837.0 267300.0 -1.0 4080
4082 0 278582.0 105885.0 267240.0 -1.0 4081
4083 0 278550.0 105866.0 267180.0 -1.0 4082
4084 0 278595.0 105894.0 267120.0 -1.0 4083
4085 0 278635.0 105885.0 267060.0 -1.0 4084
4086 0 278639.0 105872.0 267000.0 -1.0 4085
4087 0 278649.0 105874.0 266940.0 -1.0 4086
4088 0 278657.0 105884.0 266880.0 -1.0 4087
4089 0 278633.0 105928.0 266820.0 -1.0 4088
4090 0 278635.0 105937.0 266760.0 -1.0 4089
4091 0 278650.0 105969.0 266700.0 -1.0 4090
4092 0 278624.0 105951.0 266640.0 -1.0 4091
4093 0 278655.0 105983.0 266580.0 -1.0 4092
4094 0 278545.0 105976.0 266520.0 -1.0 4093
4095 0 278706.0 106043.0 266460.0 -1.0 4094
4096 0 278700.0 106026.0 266400.0 -1.0 4095
4097 0 278682.0 106081.0 266340.0 -1.0 4096
4098 0 278725.0 106057.0 266280.0 -1.0 4097
4099 0 278653.0 106038.0 266220.0 -1.0 4098
4100 0 278777.0 106109.0 266160.0 -1.0 4099
4101 0 278498.0 105966.0 266100.0 -1.0 4100
4102 0 278811.0 106136.0 266040.0 -1.0 4101
4103 0 278799.0 106102.0 265920.0 -1.0 4102
4104 0 278838.0 106105.0 265860.0 -1.0 4103
4105 0 278840.0 106123.0 265800.0 -1.0 4104
4106 0 278863.0 106123.0 265740.0 -1.0 4105
4107 0 278829.0 106137.0 265680.0 -1.0 4106
4108 0 278886.0 106184.0 265620.0 -1.0 4107
4109 0 278847.0 106196.0 265560.0 -1.0 4108
4110 0 278870.0 106223.0 265500.0 -1.0 4109
4111 0 278859.0 106217.0 265440.0 -1.0 4110
4112 0 278940.0 106264.0 265380.0 -1.0 4111
4113 0 278915.0 106273.0 265320.0 -1.0 4112
4114 0 278930.0 106275.0 265260.0 -1.0 4113
4115 0 278923.0 106254.0 265200.0 -1.0 4114
4116 0 278919.0 106292.0 265140.0 -1.0 4115
4117 0 278949.0 106294.0 265080.0 -1.0 4116
4118 0 278885.0 106286.0 265020.0 -1.0 4117
4119 0 278924.0 106302.0 264960.0 -1.0 4118
4120 0 278978.0 106338.0 264900.0 -1.0 4119
4121 0 278984.0 106329.0 264840.0 -1.0 4120
4122 0 278998.0 106397.0 264780.0 -1.0 4121
4123 0 279019.0 106406.0 264720.0 -1.0 4122
4124 0 279051.0 106398.0 264660.0 -1.0 4123
4125 0 279036.0 106330.0 264600.0 -1.0 4124
4126 0 279032.0 106342.0 264540.0 -1.0 4125
4127 0 278981.0 106285.0 264480.0 -1.0 4126
4128 0 279075.0 106297.0 264420.0 -1.0 4127
4129 0 278961.0 106299.0 264360.0 -1.0 4128
4130 0 279079.0 106311.0 264300.0 -1.0 4129
4131 0 279066.0 106296.0 264240.0 -1.0 4130
4132 0 279080.0 106282.0 264180.0 -1.0 4131
4133 0 278992.0 106206.0 264120.0 -1.0 4132
4134 0 279095.0 106259.0 264060.0 -1.0 4133
4135 0 279013.0 106198.0 264000.0 -1.0 4134
4136 0 279114.0 106217.0 263940.0 -1.0 4135
4137 0 279117.0 106205.0 263880.0 -1.0 4136
4138 0 279145.0 106227.0 263820.0 -1.0 4137
4139 0 279150.0 106220.0 263760.0 -1.0 4138
4140 0 279257.0 106203.0 263700.0 -1.0 4139
4141 0 279258.0 106212.0 263640.0 -1.0 4140
4142 0 279272.0 106171.0 263580.0 -1.0 4141
4143 0 279373.0 106206.0 263520.0 -1.0 4142
4144 0 279415.0 106192.0 263460.0 -1.0 4143
4145 0 279337.0 106165.0 263400.0 -1.0 4144
4146 0 279399.0 106163.0 263340.0 -1.0 4145
4147 0 279324.0 106134.0 263280.0 -1.0 4146
4148 0 279371.0 106089.0 263220.0 -1.0 4147
4149 0 279388.0 106094.0 263160.0 -1.0 4148
4150 0 279413.0 106096.0 263100.0 -1.0 4149
4151 0 279392.0 106048.0 263040.0 -1.0 4150
4152 0 279390.0 106071.0 262980.0 -1.0 4151
4153 0 279443.0 106081.0 262920.0 -1.0 4152
4154 0 279466.0 106054.0 262860.0 -1.0 4153
4155 0 279407.0 106039.0 262800.0 -1.0 4154
4156 0 279486.0 106096.0 262740.0 -1.0 4155
4157 0 279403.0 106072.0 262680.0 -1.0 4156
4158 0 279459.0 106086.0 262620.0 -1.0 4157
4159 0 279453.0 106083.0 262560.0 -1.0 4158
4160 0 279505.0 106078.0 262500.0 -1.0 4159
4161 0 279492.0 106071.0 262440.0 -1.0 4160
4162 0 279482.0 106044.0 262380.0 -1.0 4161
4163 0 279501.0 106060.0 262320.0 -1.0 4162
4164 0 279510.0 106056.0 262260.0 -1.0 4163
4165 0 279553.0 106106.0 262200.0 -1.0 4164
4166 0 279504.0 106071.0 262140.0 -1.0 4165
4167 0 279494.0 106036.0 262080.0 -1.0 4166
4168 0 279485.0 106057.0 262020.0 -1.0 4167
4169 0 279538.0 106121.0 261960.0 -1.0 4168
4170 0 279512.0 106143.0 261900.0 -1.0 4169
4171 0 279358.0 106048.0 261840.0 -1.0 4170
4172 0 279415.0 106140.0 261780.0 -1.0 4171
4173 0 279292.0 106037.0 261720.0 -1.0 4172
4174 0 279305.0 106034.0 261660.0 -1.0 4173
4175 0 279305.0 106070.0 261600.0 -1.0 4174
4176 0 279232.0 106033.0 261540.0 -1.0 4175
4177 0 279205.0 106032.0 261480.0 -1.0 4176
4178 0 279179.0 106029.0 261420.0 -1.0 4177
4179 0 279174.0 106005.0 261360.0 -1.0 4178
4180 0 279252.0 106033.0 261300.0 -1.0 4179
4181 0 278919.0 106083.0 261240.0 -1.0 4180
4182 0 279234.0 106052.0 261180.0 -1.0 4181
4183 0 279286.0 105950.0 261120.0 -1.0 4182
4184 0 279279.0 105994.0 261060.0 -1.0 4183
4185 0 279193.0 105970.0 261000.0 -1.0 4184
4186 0 279093.0 106009.0 260940.0 -1.0 4185
4187 0 279130.0 105962.0 260820.0 -1.0 4186
4188 0 279129.0 105981.0 260760.0 -1.0 4187
4189 0 279158.0 105985.0 260700.0 -1.0 4188
4190 0 279193.0 105915.0 260640.0 -1.0 4189
4191 0 279186.0 105976.0 260580.0 -1.0 4190
4192 0 279168.0 105927.0 260520.0 -1.0 4191
4193 0 279151.0 105957.0 260460.0 -1.0 4192
4194 0 279196.0 105925.0 260400.0 -1.0 4193
4195 0 279229.0 105895.0 260340.0 -1.0 4194
4196 0 279182.0 105896.0 260280.0 -1.0 4195
4197 0 279194.0 105831.0 260220.0 -1.0 4196
4198 0 279228.0 105777.0 260160.0 -1.0 4197
4199 0 279221.0 105719.0 260100.0 -1.0 4198
4200 0 279225.0 105699.0 260040.0 -1.0 4199
4201 0 279198.0 105696.0 259980.0 -1.0 4200
4202 0 279200.0 105689.0 259920.0 -1.0 4201
4203 0 279164.0 105664.0 259860.0 -1.0 4202
4204 0 279129.0 105667.0 259800.0 -1.0 4203
4205 0 279158.0 105643.0 259740.0 -1.0 4204
4206 0 279163.0 105666.0 259680.0 -1.0 4205
4207 0 279147.0 105650.0 259620.0 -1.0 4206
4208 0 279114.0 105629.0 259560.0 -1.0 4207
4209 0 279178.0 105622.0 259500.0 -1.0 4208
4210 0 279138.0 105589.0 259440.0 -1.0 4209
4211 0 279227.0 105597.0 259380.0 -1.0 4210
4212 0 279167.0 105619.0 259320.0 -1.0 4211
4213 0 279174.0 105643.0 259260.0 -1.0 4212
4214 0 279123.0 105600.0 259200.0 -1.0 4213
4215 0 279102.0 105573.0 259140.0 -1.0 4214
4216 0 279135.0 105555.0 259080.0 -1.0 4215
4217 0 279190.0 105532.0 259020.0 -1.0 4216
4218 0 279179.0 105549.0 258960.0 -1.0 4217
4219 0 279152.0 105473.0 258900.0 -1.0 4218
4220 0 279195.0 105516.0 258840.0 -1.0 4219
4221 0 279175.0 105479.0 258780.0 -1.0 4220
4222 0 279189.0 105419.0 258720.0 -1.0 4221
4223 0 279195.0 105462.0 258660.0 -1.0 4222
4224 0 279168.0 105474.0 258600.0 -1.0 4223
4225 0 279180.0 105507.0 258540.0 -1.0 4224
4226 0 278993.0 105489.0 258480.0 -1.0 4225
4227 0 279234.0 105543.0 258420.0 -1.0 4226
4228 0 279223.0 105457.0 258360.0 -1.0 4227
4229 0 279188.0 105489.0 258300.0 -1.0 4228
4230 0 279227.0 105515.0 258240.0 -1.0 4229
4231 0 279235.0 105496.0 258180.0 -1.0 4230
4232 0 279242.0 105537.0 258120.0 -1.0 4231
4233 0 279254.0 105548.0 258060.0 -1.0 4232
4234 0 279292.0 105577.0 258000.0 -1.0 4233
4235 0 279250.0 105513.0 257940.0 -1.0 4234
4236 0 279296.0 105567.0 257880.0 -1.0 4235
4237 0 279260.0 105506.0 257820.0 -1.0 4236
4238 0 279342.0 105573.0 257760.0 -1.0 4237
4239 0 279252.0 105517.0 257700.0 -1.0 4238
4240 0 279361.0 105557.0 257640.0 -1.0 4239
4241 0 279420.0 105531.0 257580.0 -1.0 4240
4242 0 279370.0 105472.0 257520.0 -1.0 4241
4243 0 279465.0 105507.0 257460.0 -1.0 4242
4244 0 279422.0 105458.0 257400.0 -1.0 4243
4245 0 279473.0 105511.0 257340.0 -1.0 4244
4246 0 279462.0 105513.0 257280.0 -1.0 4245
4247 0 279530.0 105507.0 257220.0 -1.0 4246
4248 0 279580.0 105561.0 257160.0 -1.0 4247
4249 0 279541.0 105474.0 257100.0 -1.0 4248
4250 0 279558.0 105538.0 257040.0 -1.0 4249
4251 0 279545.0 105475.0 256980.0 -1.0 4250
4252 0 279566.0 105487.0 256920.0 -1.0 4251
4253 0 279555.0 105500.0 256860.0 -1.0 4252
4254 0 279583.0 105484.0 256800.0 -1.0 4253
4255 0 279565.0 105520.0 256740.0 -1.0 4254
4256 0 279604.0 105522.0 256680.0 -1.0 4255
4257 0 279576.0 105444.0 256620.0 -1.0 4256
4258 0 279583.0 105468.0 256560.0 -1.0 4257
4259 0 279626.0 105462.0 256500.0 -1.0 4258
4260 0 279611.0 105479.0 256440.0 -1.0 4259
4261 0 279636.0 105504.0 256380.0 -1.0 4260
4262 0 279647.0 105540.0 256320.0 -1.0 4261
4263 0 279648.0 105471.0 256260.0 -1.0 4262
4264 0 279648.0 105502.0 256200.0 -1.0 4263
4265 0 279677.0 105510.0 256140.0 -1.0 4264
4266 0 279681.0 105488.0 256080.0 -1.0 4265
4267 0 279670.0 105442.0 256020.0 -1.0 4266
4268 0 279662.0 105467.0 255960.0 -1.0 4267
4269 0 279561.0 105478.0 255900.0 -1.0 4268
4270 0 279624.0 105443.0 255840.0 -1.0 4269
4271 0 279622.0 105498.0 255780.0 -1.0 4270
4272 0 279617.0 105436.0 255720.0 -1.0 4271
4273 0 279719.0 105459.0 255660.0 -1.0 4272
4274 0 279578.0 105382.0 255600.0 -1.0 4273
4275 0 279666.0 105419.0 255540.0 -1.0 4274
4276 0 279625.0 105377.0 255480.0 -1.0 4275
4277 0 279587.0 105359.0 255420.0 -1.0 4276
4278 0 279623.0 105383.0 255360.0 -1.0 4277
4279 0 279706.0 105388.0 255300.0 -1.0 4278
4280 0 279697.0 105340.0 255240.0 -1.0 4279
4281 0 279668.0 105311.0 255180.0 -1.0 4280
4282 0 279721.0 105319.0 255120.0 -1.0 4281
4283 0 279665.0 105326.0 255060.0 -1.0 4282
4284 0 279698.0 105333.0 255000.0 -1.0 4283
4285 0 279645.0 105286.0 254940.0 -1.0 4284
4286 0 279677.0 105306.0 254880.0 -1.0 4285
4287 0 279588.0 105322.0 254820.0 -1.0 4286
4288 0 279650.0 105344.0 254760.0 -1.0 4287
4289 0 279660.0 105319.0 254700.0 -1.0 4288
4290 0 279693.0 105328.0 254640.0 -1.0 4289
4291 0 279716.0 105374.0 254580.0 -1.0 4290
4292 0 279702.0 105347.0 254520.0 -1.0 4291
4293 0 279714.0 105369.0 254460.0 -1.0 4292
4294 0 279684.0 105346.0 254400.0 -1.0 4293
4295 0 279738.0 105355.0 254340.0 -1.0 4294
4296 0 279655.0 105372.0 254280.0 -1.0 4295
4297 0 279668.0 105317.0 254220.0 -1.0 4296
4298 0 279683.0 105358.0 254160.0 -1.0 4297
4299 0 279709.0 105378.0 254100.0 -1.0 4298
4300 0 279690.0 105413.0 254040.0 -1.0 4299
4301 0 279649.0 105389.0 253980.0 -1.0 4300
4302 0 279604.0 105432.0 253920.0 -1.0 4301
4303 0 279729.0 105396.0 253860.0 -1.0 4302
4304 0 279696.0 105404.0 253800.0 -1.0 4303
4305 0 279731.0 105415.0 253740.0 -1.0 4304
4306 0 279776.0 105386.0 253680.0 -1.0 4305
4307 0 279816.0 105390.0 253620.0 -1.0 4306
4308 0 279820.0 105354.0 253560.0 -1.0 4307
4309 0 279857.0 105387.0 253500.0 -1.0 4308
4310 0 279851.0 105389.0 253440.0 -1.0 4309
4311 0 279881.0 105361.0 253380.0 -1.0 4310
4312 0 279817.0 105402.0 253320.0 -1.0 4311
4313 0 279829.0 105337.0 253260.0 -1.0 4312
4314 0 279840.0 105361.0 253200.0 -1.0 4313
4315 0 279748.0 105234.0 253140.0 -1.0 4314
4316 0 279832.0 105340.0 253080.0 -1.0 4315
4317 0 279635.0 105236.0 253020.0 -1.0 4316
4318 0 279896.0 105289.0 252960.0 -1.0 4317
4319 0 279857.0 105215.0 252900.0 -1.0 4318
4320 0 279915.0 105155.0 252840.0 -1.0 4319
4321 0 279901.0 105156.0 252780.0 -1.0 4320
4322 0 279758.0 105170.0 252720.0 -1.0 4321
4323 0 279914.0 105127.0 252660.0 -1.0 4322
4324 0 279818.0 105011.0 252600.0 -1.0 4323
4325 0 279889.0 105104.0 252540.0 -1.0 4324
4326 0 279946.0 105065.0 252480.0 -1.0 4325
4327 0 279839.0 105087.0 252420.0 -1.0 4326
4328 0 279950.0 105061.0 252360.0 -1.0 4327
4329 0 279878.0 105043.0 252300.0 -1.0 4328
4330 0 279968.0 105091.0 252240.0 -1.0 4329
4331 0 279952.0 105099.0 252180.0 -1.0 4330
4332 0 279844.0 105136.0 252120.0 -1.0 4331
4333 0 279777.0 105097.0 252060.0 -1.0 4332
4334 0 279811.0 105137.0 252000.0 -1.0 4333
4335 0 279773.0 105171.0 251940.0 -1.0 4334
4336 0 279804.0 105113.0 251880.0 -1.0 4335
4337 0 279792.0 105123.0 251820.0 -1.0 4336
4338 0 279746.0 105094.0 251760.0 -1.0 4337
4339 0 279837.0 105075.0 251700.0 -1.0 4338
4340 0 279803.0 105007.0 251640.0 -1.0 4339
4341 0 279812.0 105052.0 251580.0 -1.0 4340
4342 0 279752.0 105008.0 251520.0 -1.0 4341
4343 0 279846.0 105030.0 251460.0 -1.0 4342
4344 0 279758.0 104941.0 251400.0 -1.0 4343
4345 0 279822.0 104997.0 251340.0 -1.0 4344
4346 0 280020.0 104940.0 251220.0 -1.0 4345
4347 0 279976.0 104717.0 251160.0 -1.0 4346
4348 0 280098.0 104796.0 251100.0 -1.0 4347
4349 0 279995.0 104778.0 251040.0 -1.0 4348
4350 0 280003.0 104774.0 250980.0 -1.0 4349
4351 0 279842.0 104746.0 250920.0 -1.0 4350
4352 0 279935.0 104752.0 250860.0 -1.0 4351
4353 0 280033.0 104816.0 250800.0 -1.0 4352
4354 0 279935.0 104719.0 250740.0 -1.0 4353
4355 0 279943.0 104777.0 250680.0 -1.0 4354
4356 0 279783.0 104741.0 250620.0 -1.0 4355
4357 0 279761.0 104836.0 250560.0 -1.0 4356
4358 0 279430.0 104533.0 250500.0 -1.0 4357
4359 0 279817.0 104771.0 250440.0 -1.0 4358
4360 0 279919.0 104742.0 250380.0 -1.0 4359
4361 0 279836.0 104649.0 250320.0 -1.0 4360
4362 0 279921.0 104726.0 250260.0 -1.0 4361
4363 0 279898.0 104738.0 250200.0 -1.0 4362
4364 0 279866.0 104709.0 250140.0 -1.0 4363
4365 0 279847.0 104629.0 250080.0 -1.0 4364
4366 0 279801.0 104695.0 250020.0 -1.0 4365
4367 0 279804.0 104643.0 249960.0 -1.0 4366
4368 0 279659.0 104711.0 249900.0 -1.0 4367
4369 0 279888.0 104584.0 249840.0 -1.0 4368
4370 0 279897.0 104646.0 249780.0 -1.0 4369
4371 0 279824.0 104674.0 249720.0 -1.0 4370
4372 0 279919.0 104618.0 249660.0 -1.0 4371
4373 0 279854.0 104552.0 249600.0 -1.0 4372
4374 0 280007.0 104594.0 249540.0 -1.0 4373
4375 0 279609.0 104314.0 249480.0 -1.0 4374
4376 0 280073.0 104540.0 249420.0 -1.0 4375
4377 0 280056.0 104447.0 249360.0 -1.0 4376
4378 0 279982.0 104479.0 249300.0 -1.0 4377
4379 0 280015.0 104500.0 249240.0 -1.0 4378
4380 0 280024.0 104448.0 249180.0 -1.0 4379
4381 0 279960.0 104483.0 249120.0 -1.0 4380
4382 0 279995.0 104505.0 249060.0 -1.0 4381
4383 0 279920.0 104461.0 249000.0 -1.0 4382
4384 0 280066.0 104476.0 248940.0 -1.0 4383
4385 0 280011.0 104458.0 248880.0 -1.0 4384
4386 0 280028.0 104501.0 248820.0 -1.0 4385
4387 0 279974.0 104443.0 248760.0 -1.0 4386
4388 0 280076.0 104474.0 248700.0 -1.0 4387
4389 0 280065.0 104330.0 248640.0 -1.0 4388
4390 0 280001.0 104420.0 248580.0 -1.0 4389
4391 0 280031.0 104365.0 248520.0 -1.0 4390
4392 0 279994.0 104423.0 248460.0 -1.0 4391
4393 0 279948.0 104376.0 248400.0 -1.0 4392
4394 0 279939.0 104397.0 248340.0 -1.0 4393
4395 0 279892.0 104387.0 248280.0 -1.0 4394
4396 0 279964.0 104399.0 248220.0 -1.0 4395
4397 0 279833.0 104214.0 248160.0 -1.0 4396
4398 0 279976.0 104398.0 248100.0 -1.0 4397
4399 0 279812.0 104294.0 248040.0 -1.0 4398
4400 0 279913.0 104346.0 247980.0 -1.0 4399
4401 0 280415.0 103932.0 247920.0 -1.0 4400
4402 0 279869.0 104347.0 247860.0 -1.0 4401
4403 0 279909.0 104292.0 247800.0 -1.0 4402
4404 0 279842.0 104223.0 247740.0 -1.0 4403
4405 0 280047.0 104301.0 247680.0 -1.0 4404
4406 0 279945.0 104102.0 247620.0 -1.0 4405
4407 0 280032.0 104293.0 247560.0 -1.0 4406
4408 0 279764.0 104164.0 247500.0 -1.0 4407
4409 0 279913.0 104236.0 247440.0 -1.0 4408
4410 0 279891.0 104192.0 247380.0 -1.0 4409
4411 0 279866.0 104167.0 247320.0 -1.0 4410
4412 0 279684.0 104140.0 247260.0 -1.0 4411
4413 0 279673.0 104116.0 247200.0 -1.0 4412
4414 0 279622.0 104171.0 247140.0 -1.0 4413
4415 0 279774.0 104087.0 247080.0 -1.0 4414
4416 0 279804.0 104044.0 247020.0 -1.0 4415
4417 0 279798.0 104093.0 246960.0 -1.0 4416
4418 0 279732.0 104106.0 246900.0 -1.0 4417
4419 0 279870.0 104095.0 246840.0 -1.0 4418
4420 0 279842.0 104022.0 246780.0 -1.0 4419
4421 0 280024.0 103985.0 246720.0 -1.0 4420
4422 0 279855.0 104053.0 246660.0 -1.0 4421
4423 0 279741.0 104105.0 246600.0 -1.0 4422
4424 0 279627.0 104116.0 246540.0 -1.0 4423
4425 0 279696.0 104098.0 246480.0 -1.0 4424
4426 0 279617.0 104046.0 246420.0 -1.0 4425
4427 0 279575.0 104062.0 246360.0 -1.0 4426
4428 0 279569.0 104099.0 246300.0 -1.0 4427
4429 0 279664.0 104023.0 246240.0 -1.0 4428
4430 0 279582.0 104035.0 246180.0 -1.0 4429
4431 0 279548.0 104014.0 246120.0 -1.0 4430
4432 0 279609.0 103965.0 246060.0 -1.0 4431
4433 0 279624.0 103894.0 246000.0 -1.0 4432
4434 0 279683.0 103967.0 245940.0 -1.0 4433
4435 0 279656.0 103786.0 245880.0 -1.0 4434
4436 0 279794.0 103863.0 245820.0 -1.0 4435
4437 0 279787.0 103875.0 245760.0 -1.0 4436
4438 0 279710.0 103887.0 245700.0 -1.0 4437
4439 0 279716.0 103849.0 245640.0 -1.0 4438
4440 0 279711.0 103819.0 245580.0 -1.0 4439
4441 0 279764.0 103778.0 245520.0 -1.0 4440
4442 0 279689.0 103794.0 245460.0 -1.0 4441
4443 0 279569.0 103686.0 245400.0 -1.0 4442
4444 0 279573.0 103747.0 245340.0 -1.0 4443
4445 0 279396.0 103616.0 245280.0 -1.0 4444
4446 0 279575.0 103708.0 245220.0 -1.0 4445
4447 0 279476.0 103645.0 245160.0 -1.0 4446
4448 0 279550.0 103687.0 245100.0 -1.0 4447
4449 0 279564.0 103575.0 245040.0 -1.0 4448
4450 0 279661.0 103602.0 244980.0 -1.0 4449
4451 0 279583.0 103536.0 244920.0 -1.0 4450
4452 0 279661.0 103538.0 244860.0 -1.0 4451
4453 0 279584.0 103597.0 244800.0 -1.0 4452
4454 0 279609.0 103544.0 244740.0 -1.0 4453
4455 0 279600.0 103546.0 244680.0 -1.0 4454
4456 0 279611.0 103571.0 244620.0 -1.0 4455
4457 0 279677.0 103520.0 244560.0 -1.0 4456
4458 0 279686.0 103548.0 244500.0 -1.0 4457
4459 0 279635.0 103537.0 244440.0 -1.0 4458
4460 0 279674.0 103551.0 244380.0 -1.0 4459
4461 0 279736.0 103527.0 244320.0 -1.0 4460
4462 0 279732.0 103488.0 244260.0 -1.0 4461
4463 0 279605.0 103518.0 244200.0 -1.0 4462
4464 0 279616.0 103530.0 244140.0 -1.0 4463
4465 0 279644.0 103538.0 244080.0 -1.0 4464
4466 0 279525.0 103496.0 244020.0 -1.0 4465
4467 0 279663.0 103551.0 243960.0 -1.0 4466
4468 0 279531.0 103506.0 243900.0 -1.0 4467
4469 0 279505.0 103469.0 243840.0 -1.0 4468
4470 0 279470.0 103464.0 243780.0 -1.0 4469
4471 0 279379.0 103411.0 243720.0 -1.0 4470
4472 0 279388.0 103446.0 243660.0 -1.0 4471
4473 0 279322.0 103351.0 243600.0 -1.0 4472
4474 0 279432.0 103436.0 243540.0 -1.0 4473
4475 0 279392.0 103392.0 243420.0 -1.0 4474
4476 0 279224.0 103322.0 243360.0 -1.0 4475
4477 0 279335.0 103384.0 243300.0 -1.0 4476
4478 0 279253.0 103377.0 243240.0 -1.0 4477
4479 0 279344.0 103398.0 243180.0 -1.0 4478
4480 0 279389.0 103359.0 243120.0 -1.0 4479
4481 0 279411.0 103355.0 243060.0 -1.0 4480
4482 0 279407.0 103325.0 243000.0 -1.0 4481
4483 0 279433.0 103391.0 242940.0 -1.0 4482
4484 0 279470.0 103301.0 242880.0 -1.0 4483
4485 0 279552.0 103317.0 242820.0 -1.0 4484
4486 0 279428.0 103244.0 242760.0 -1.0 4485
4487 0 279471.0 103283.0 242700.0 -1.0 4486
4488 0 279403.0 103208.0 242640.0 -1.0 4487
4489 0 279417.0 103215.0 242580.0 -1.0 4488
4490 0 279349.0 103072.0 242520.0 -1.0 4489
4491 0 279292.0 103160.0 242460.0 -1.0 4490
4492 0 279379.0 103166.0 242400.0 -1.0 4491
4493 0 279346.0 103096.0 242340.0 -1.0 4492
4494 0 279340.0 103153.0 242280.0 -1.0 4493
4495 0 279313.0 103061.0 242220.0 -1.0 4494
4496 0 279366.0 103140.0 242160.0 -1.0 4495
4497 0 279300.0 103064.0 242100.0 -1.0 4496
4498 0 279281.0 103063.0 242040.0 -1.0 4497
4499 0 279227.0 103085.0 241980.0 -1.0 4498
4500 0 279214.0 103017.0 241920.0 -1.0 4499
4501 0 279130.0 102954.0 241860.0 -1.0 4500
4502 0 279190.0 102955.0 241800.0 -1.0 4501
4503 0 279143.0 102934.0 241740.0 -1.0 4502
4504 0 279154.0 102911.0 241680.0 -1.0 4503
4505 0 279201.0 102874.0 241620.0 -1.0 4504
4506 0 279153.0 102865.0 241560.0 -1.0 4505
4507 0 279133.0 102841.0 241500.0 -1.0 4506
4508 0 279126.0 102840.0 241440.0 -1.0 4507
4509 0 279132.0 102839.0 241380.0 -1.0 4508
4510 0 279063.0 102756.0 241320.0 -1.0 4509
4511 0 279125.0 102817.0 241260.0 -1.0 4510
4512 0 279166.0 102805.0 241200.0 -1.0 4511
4513 0 279114.0 102809.0 241140.0 -1.0 4512
4514 0 279132.0 102742.0 241080.0 -1.0 4513
4515 0 279068.0 102715.0 241020.0 -1.0 4514
4516 0 279001.0 102614.0 240960.0 -1.0 4515
4517 0 279088.0 102642.0 240900.0 -1.0 4516
4518 0 279049.0 102578.0 240840.0 -1.0 4517
4519 0 279102.0 102598.0 240780.0 -1.0 4518
4520 0 279040.0 102587.0 240720.0 -1.0 4519
4521 0 279139.0 102542.0 240660.0 -1.0 4520
4522 0 279100.0 102576.0 240600.0 -1.0 4521
4523 0 279104.0 102526.0 240540.0 -1.0 4522
4524 0 279131.0 102565.0 240480.0 -1.0 4523
4525 0 279095.0 102556.0 240420.0 -1.0 4524
4526 0 279177.0 102567.0 240360.0 -1.0 4525
4527 0 279291.0 102524.0 240240.0 -1.0 4526
4528 0 278984.0 102332.0 240180.0 -1.0 4527
4529 0 279198.0 102457.0 240120.0 -1.0 4528
4530 0 279128.0 102319.0 240060.0 -1.0 4529
4531 0 279218.0 102386.0 240000.0 -1.0 4530
4532 0 279156.0 102376.0 239940.0 -1.0 4531
4533 0 279110.0 102314.0 239880.0 -1.0 4532
4534 0 279126.0 102308.0 239820.0 -1.0 4533
4535 0 279164.0 102290.0 239760.0 -1.0 4534
4536 0 279221.0 102294.0 239700.0 -1.0 4535
4537 0 279194.0 102253.0 239640.0 -1.0 4536
4538 0 279211.0 102262.0 239580.0 -1.0 4537
4539 0 279178.0 102254.0 239520.0 -1.0 4538
4540 0 279245.0 102240.0 239460.0 -1.0 4539
4541 0 279258.0 102252.0 239400.0 -1.0 4540
4542 0 279308.0 102237.0 239340.0 -1.0 4541
4543 0 279272.0 102195.0 239280.0 -1.0 4542
4544 0 279230.0 102156.0 239220.0 -1.0 4543
4545 0 279280.0 102228.0 239160.0 -1.0 4544
4546 0 279296.0 102231.0 239100.0 -1.0 4545
4547 0 279289.0 102156.0 239040.0 -1.0 4546
4548 0 279320.0 102158.0 238980.0 -1.0 4547
4549 0 279373.0 102147.0 238920.0 -1.0 4548
4550 0 279318.0 102127.0 238860.0 -1.0 4549
4551 0 279402.0 102042.0 238800.0 -1.0 4550
4552 0 279397.0 102094.0 238740.0 -1.0 4551
4553 0 279392.0 102048.0 238680.0 -1.0 4552
4554 0 279504.0 102015.0 238620.0 -1.0 4553
4555 0 279508.0 101984.0 238560.0 -1.0 4554
4556 0 279548.0 101960.0 238500.0 -1.0 4555
4557 0 279492.0 101926.0 238440.0 -1.0 4556
4558 0 279481.0 101917.0 238380.0 -1.0 4557
4559 0 279408.0 101906.0 238320.0 -1.0 4558
4560 0 279560.0 101897.0 238260.0 -1.0 4559
4561 0 279568.0 101860.0 238200.0 -1.0 4560
4562 0 279573.0 101829.0 238140.0 -1.0 4561
4563 0 279641.0 101847.0 238080.0 -1.0 4562
4564 0 279707.0 101776.0 238020.0 -1.0 4563
4565 0 279653.0 101786.0 237960.0 -1.0 4564
4566 0 279660.0 101793.0 237900.0 -1.0 4565
4567 0 279653.0 101766.0 237840.0 -1.0 4566
4568 0 279684.0 101750.0 237780.0 -1.0 4567
4569 0 279747.0 101694.0 237720.0 -1.0 4568
4570 0 279711.0 101670.0 237660.0 -1.0 4569
4571 0 279796.0 101653.0 237600.0 -1.0 4570
4572 0 279792.0 101597.0 237540.0 -1.0 4571
4573 0 279795.0 101623.0 237480.0 -1.0 4572
4574 0 279787.0 101557.0 237420.0 -1.0 4573
4575 0 279808.0 101554.0 237360.0 -1.0 4574
4576 0 279755.0 101531.0 237300.0 -1.0 4575
4577 0 279808.0 101499.0 237240.0 -1.0 4576
4578 0 279705.0 101429.0 237180.0 -1.0 4577
4579 0 279792.0 101457.0 237120.0 -1.0 4578
4580 0 279810.0 101434.0 237060.0 -1.0 4579
4581 0 279769.0 101355.0 237000.0 -1.0 4580
4582 0 279720.0 101374.0 236940.0 -1.0 4581
4583 0 279763.0 101363.0 236880.0 -1.0 4582
4584 0 279799.0 101375.0 236820.0 -1.0 4583
4585 0 279720.0 101382.0 236760.0 -1.0 4584
4586 0 279786.0 101327.0 236700.0 -1.0 4585
4587 0 279822.0 101344.0 236640.0 -1.0 4586
4588 0 279785.0 101305.0 236580.0 -1.0 4587
4589 0 279843.0 101310.0 236520.0 -1.0 4588
4590 0 279891.0 101289.0 236460.0 -1.0 4589
4591 0 279846.0 101299.0 236400.0 -1.0 4590
4592 0 279783.0 101307.0 236340.0 -1.0 4591
4593 0 279839.0 101284.0 236280.0 -1.0 4592
4594 0 279878.0 101297.0 236220.0 -1.0 4593
4595 0 279734.0 101320.0 236160.0 -1.0 4594
4596 0 279732.0 101291.0 236100.0 -1.0 4595
4597 0 279784.0 101239.0 236040.0 -1.0 4596
4598 0 279843.0 101264.0 235980.0 -1.0 4597
4599 0 279683.0 101207.0 235920.0 -1.0 4598
4600 0 279782.0 101267.0 235860.0 -1.0 4599
4601 0 279687.0 101161.0 235800.0 -1.0 4600
4602 0 279694.0 101192.0 235740.0 -1.0 4601
4603 0 279742.0 101166.0 235680.0 -1.0 4602
4604 0 279652.0 101096.0 235620.0 -1.0 4603
4605 0 279681.0 101132.0 235560.0 -1.0 4604
4606 0 279644.0 101081.0 235440.0 -1.0 4605
4607 0 279671.0 101087.0 235320.0 -1.0 4606
4608 0 279659.0 101061.0 235260.0 -1.0 4607
4609 0 279620.0 101082.0 235200.0 -1.0 4608
4610 0 279675.0 101015.0 235140.0 -1.0 4609
4611 0 279659.0 101008.0 235080.0 -1.0 4610
4612 0 279786.0 100988.0 235020.0 -1.0 4611
4613 0 279597.0 100937.0 234960.0 -1.0 4612
4614 0 279681.0 100913.0 234900.0 -1.0 4613
4615 0 279669.0 100922.0 234840.0 -1.0 4614
4616 0 279626.0 100856.0 234780.0 -1.0 4615
4617 0 279572.0 100866.0 234720.0 -1.0 4616
4618 0 279604.0 100842.0 234660.0 -1.0 4617
4619 0 279653.0 100795.0 234600.0 -1.0 4618
4620 0 279565.0 100761.0 234540.0 -1.0 4619
4621 0 279609.0 100732.0 234480.0 -1.0 4620
4622 0 279526.0 100720.0 234420.0 -1.0 4621
4623 0 279538.0 100739.0 234360.0 -1.0 4622
4624 0 279453.0 100534.0 234300.0 -1.0 4623
4625 0 279526.0 100719.0 234240.0 -1.0 4624
4626 0 279561.0 100631.0 234120.0 -1.0 4625
4627 0 279531.0 100563.0 234060.0 -1.0 4626
4628 0 279595.0 100557.0 234000.0 -1.0 4627
4629 0 279595.0 100512.0 233940.0 -1.0 4628
4630 0 279560.0 100496.0 233880.0 -1.0 4629
4631 0 279578.0 100481.0 233820.0 -1.0 4630
4632 0 279600.0 100466.0 233760.0 -1.0 4631
4633 0 279551.0 100475.0 233700.0 -1.0 4632
4634 0 279551.0 100426.0 233640.0 -1.0 4633
4635 0 279583.0 100430.0 233580.0 -1.0 4634
4636 0 279562.0 100421.0 233520.0 -1.0 4635
4637 0 279461.0 100361.0 233460.0 -1.0 4636
4638 0 279575.0 100383.0 233400.0 -1.0 4637
4639 0 279551.0 100351.0 233340.0 -1.0 4638
4640 0 279602.0 100364.0 233280.0 -1.0 4639
4641 0 279580.0 100312.0 233220.0 -1.0 4640
4642 0 279578.0 100336.0 233160.0 -1.0 4641
4643 0 279642.0 100311.0 233100.0 -1.0 4642
4644 0 279641.0 100327.0 233040.0 -1.0 4643
4645 0 279611.0 100341.0 232980.0 -1.0 4644
4646 0 279659.0 100330.0 232920.0 -1.0 4645
4647 0 279630.0 100324.0 232860.0 -1.0 4646
4648 0 279605.0 100340.0 232800.0 -1.0 4647
4649 0 279601.0 100283.0 232740.0 -1.0 4648
4650 0 279515.0 100236.0 232680.0 -1.0 4649
4651 0 279554.0 100234.0 232620.0 -1.0 4650
4652 0 279546.0 100211.0 232560.0 -1.0 4651
4653 0 279529.0 100205.0 232500.0 -1.0 4652
4654 0 279535.0 100181.0 232440.0 -1.0 4653
4655 0 279475.0 100133.0 232380.0 -1.0 4654
4656 0 279498.0 100152.0 232320.0 -1.0 4655
4657 0 279450.0 100116.0 232260.0 -1.0 4656
4658 0 279515.0 100076.0 232200.0 -1.0 4657
4659 0 279439.0 100091.0 232140.0 -1.0 4658
4660 0 279443.0 100029.0 232080.0 -1.0 4659
4661 0 279401.0 100090.0 232020.0 -1.0 4660
4662 0 279418.0 100063.0 231960.0 -1.0 4661
4663 0 279341.0 100066.0 231900.0 -1.0 4662
4664 0 279320.0 100036.0 231840.0 -1.0 4663
4665 0 279350.0 100030.0 231780.0 -1.0 4664
4666 0 279323.0 100045.0 231720.0 -1.0 4665
4667 0 279386.0 100011.0 231660.0 -1.0 4666
4668 0 279357.0 99994.4 231600.0 -1.0 4667
4669 0 279403.0 99979.7 231540.0 -1.0 4668
4670 0 279423.0 99956.0 231480.0 -1.0 4669
4671 0 279427.0 99888.9 231420.0 -1.0 4670
4672 0 279438.0 99896.2 231360.0 -1.0 4671
4673 0 279393.0 99860.1 231300.0 -1.0 4672
4674 0 279419.0 99869.7 231240.0 -1.0 4673
4675 0 279454.0 99830.8 231180.0 -1.0 4674
4676 0 279425.0 99805.4 231120.0 -1.0 4675
4677 0 279536.0 99803.8 231060.0 -1.0 4676
4678 0 279540.0 99776.7 231000.0 -1.0 4677
4679 0 279492.0 99791.9 230940.0 -1.0 4678
4680 0 279541.0 99778.9 230880.0 -1.0 4679
4681 0 279501.0 99784.6 230820.0 -1.0 4680
4682 0 279570.0 99820.7 230760.0 -1.0 4681
4683 0 279480.0 99782.9 230700.0 -1.0 4682
4684 0 279553.0 99764.8 230640.0 -1.0 4683
4685 0 279542.0 99708.4 230580.0 -1.0 4684
4686 0 279539.0 99754.1 230520.0 -1.0 4685
4687 0 279574.0 99724.2 230460.0 -1.0 4686
4688 0 279527.0 99706.7 230400.0 -1.0 4687
4689 0 279511.0 99711.2 230340.0 -1.0 4688
4690 0 279483.0 99675.2 230280.0 -1.0 4689
4691 0 279479.0 99650.9 230220.0 -1.0 4690
4692 0 279516.0 99656.0 230160.0 -1.0 4691
4693 0 279586.0 99630.0 230100.0 -1.0 4692
4694 0 279600.0 99610.3 230040.0 -1.0 4693
4695 0 279635.0 99574.8 229980.0 -1.0 4694
4696 0 279732.0 99610.9 229920.0 -1.0 4695
4697 0 279715.0 99546.0 229860.0 -1.0 4696
4698 0 279723.0 99525.1 229800.0 -1.0 4697
4699 0 279675.0 99563.5 229740.0 -1.0 4698
4700 0 279643.0 99530.8 229680.0 -1.0 4699
4701 0 279712.0 99483.4 229620.0 -1.0 4700
4702 0 279747.0 99484.5 229560.0 -1.0 4701
4703 0 279699.0 99454.6 229500.0 -1.0 4702
4704 0 279742.0 99370.6 229440.0 -1.0 4703
4705 0 279626.0 99455.2 229380.0 -1.0 4704
4706 0 279630.0 99416.3 229320.0 -1.0 4705
4707 0 279608.0 99410.1 229260.0 -1.0 4706
4708 0 279732.0 99359.3 229200.0 -1.0 4707
4709 0 279681.0 99340.1 229140.0 -1.0 4708
4710 0 279682.0 99329.4 229080.0 -1.0 4709
4711 0 279672.0 99318.1 229020.0 -1.0 4710
4712 0 279630.0 99298.4 228960.0 -1.0 4711
4713 0 279625.0 99252.7 228900.0 -1.0 4712
4714 0 279620.0 99220.6 228840.0 -1.0 4713
4715 0 279609.0 99229.0 228780.0 -1.0 4714
4716 0 279609.0 99277.5 228720.0 -1.0 4715
4717 0 279573.0 99253.3 228660.0 -1.0 4716
4718 0 279541.0 99289.4 228600.0 -1.0 4717
4719 0 279496.0 99220.0 228540.0 -1.0 4718
4720 0 279454.0 99173.8 228480.0 -1.0 4719
4721 0 279408.0 99158.0 228420.0 -1.0 4720
4722 0 279404.0 99112.3 228360.0 -1.0 4721
4723 0 279443.0 99052.5 228240.0 -1.0 4722
4724 0 279504.0 99017.0 228180.0 -1.0 4723
4725 0 279424.0 98993.8 228120.0 -1.0 4724
4726 0 279348.0 98921.1 228060.0 -1.0 4725
4727 0 279384.0 98879.9 228000.0 -1.0 4726
4728 0 279372.0 98866.9 227940.0 -1.0 4727
4729 0 279409.0 98882.7 227880.0 -1.0 4728
4730 0 279415.0 98883.9 227820.0 -1.0 4729
4731 0 279385.0 98869.8 227760.0 -1.0 4730
4732 0 279283.0 98767.7 227700.0 -1.0 4731
4733 0 279282.0 98839.3 227640.0 -1.0 4732
4734 0 279398.0 98759.2 227520.0 -1.0 4733
4735 0 279380.0 98709.6 227460.0 -1.0 4734
4736 0 279307.0 98706.2 227400.0 -1.0 4735
4737 0 279335.0 98684.8 227340.0 -1.0 4736
4738 0 279340.0 98717.5 227280.0 -1.0 4737
4739 0 279277.0 98692.7 227220.0 -1.0 4738
4740 0 279297.0 98644.2 227160.0 -1.0 4739
4741 0 279285.0 98669.0 227100.0 -1.0 4740
4742 0 279280.0 98605.8 227040.0 -1.0 4741
4743 0 279232.0 98550.5 226980.0 -1.0 4742
4744 0 279225.0 98462.6 226920.0 -1.0 4743
4745 0 279289.0 98521.2 226860.0 -1.0 4744
4746 0 279367.0 98478.4 226800.0 -1.0 4745
4747 0 279416.0 98380.8 226740.0 -1.0 4746
4748 0 279413.0 98327.8 226680.0 -1.0 4747
4749 0 279596.0 98224.5 226620.0 -1.0 4748
4750 0 279542.0 98246.5 226560.0 -1.0 4749
4751 0 279595.0 98168.1 226500.0 -1.0 4750
4752 0 279503.0 98202.6 226440.0 -1.0 4751
4753 0 279508.0 98172.7 226380.0 -1.0 4752
4754 0 279524.0 98154.0 226320.0 -1.0 4753
4755 0 279556.0 98147.3 226260.0 -1.0 4754
4756 0 279511.0 98123.6 226200.0 -1.0 4755
4757 0 279503.0 98054.2 226140.0 -1.0 4756
4758 0 279526.0 98094.3 226080.0 -1.0 4757
4759 0 279508.0 98019.2 226020.0 -1.0 4758
4760 0 279554.0 97979.2 225960.0 -1.0 4759
4761 0 279547.0 97958.9 225900.0 -1.0 4760
4762 0 279571.0 97946.5 225840.0 -1.0 4761
4763 0 279578.0 97873.2 225780.0 -1.0 4762
4764 0 279549.0 97891.2 225720.0 -1.0 4763
4765 0 279392.0 97757.6 225660.0 -1.0 4764
4766 0 279533.0 97879.9 225600.0 -1.0 4765
4767 0 279545.0 97785.8 225480.0 -1.0 4766
4768 0 279595.0 97578.8 225420.0 -1.0 4767
4769 0 279414.0 97467.7 225360.0 -1.0 4768
4770 0 279559.0 97436.1 225300.0 -1.0 4769
4771 0 279411.0 97231.9 225240.0 -1.0 4770
4772 0 279348.0 97123.1 225180.0 -1.0 4771
4773 0 279316.0 97104.4 225120.0 -1.0 4772
4774 0 279380.0 97024.9 225060.0 -1.0 4773
4775 0 279591.0 97094.3 225000.0 -1.0 4774
4776 0 279297.0 97009.1 224940.0 -1.0 4775
4777 0 279321.0 97035.6 224880.0 -1.0 4776
4778 0 279326.0 97020.4 224820.0 -1.0 4777
4779 0 279417.0 97014.2 224760.0 -1.0 4778
4780 0 279358.0 96975.9 224700.0 -1.0 4779
4781 0 279354.0 96957.2 224640.0 -1.0 4780
4782 0 279409.0 96975.9 224580.0 -1.0 4781
4783 0 279441.0 96947.1 224520.0 -1.0 4782
4784 0 279416.0 96962.3 224460.0 -1.0 4783
4785 0 279354.0 96956.1 224400.0 -1.0 4784
4786 0 279346.0 96962.9 224340.0 -1.0 4785
4787 0 279392.0 96925.1 224280.0 -1.0 4786
4788 0 279411.0 96922.3 224220.0 -1.0 4787
4789 0 279425.0 96864.2 224160.0 -1.0 4788
4790 0 279384.0 96843.9 224100.0 -1.0 4789
4791 0 279280.0 96943.7 224040.0 -1.0 4790
4792 0 279362.0 96882.2 223980.0 -1.0 4791
4793 0 279302.0 96885.0 223920.0 -1.0 4792
4794 0 279416.0 96860.2 223860.0 -1.0 4793
4795 0 279480.0 96785.8 223800.0 -1.0 4794
4796 0 279435.0 96831.5 223740.0 -1.0 4795
4797 0 279297.0 96833.2 223680.0 -1.0 4796
4798 0 279354.0 96763.2 223620.0 -1.0 4797
4799 0 279325.0 96767.7 223560.0 -1.0 4798
4800 0 279204.0 96546.1 223440.0 -1.0 4799
4801 0 279659.0 96552.9 223380.0 -1.0 4800
4802 0 279277.0 96497.0 223320.0 -1.0 4801
4803 0 279241.0 96399.4 223260.0 -1.0 4802
4804 0 279269.0 96420.3 223200.0 -1.0 4803
4805 0 279258.0 96409.6 223140.0 -1.0 4804
4806 0 279210.0 96362.2 223080.0 -1.0 4805
4807 0 279272.0 96361.1 223020.0 -1.0 4806
4808 0 279256.0 96340.2 222960.0 -1.0 4807
4809 0 279239.0 96262.4 222900.0 -1.0 4808
4810 0 279236.0 96275.9 222840.0 -1.0 4809
4811 0 279095.0 96257.9 222780.0 -1.0 4810
4812 0 279292.0 96295.1 222720.0 -1.0 4811
4813 0 279143.0 96266.9 222660.0 -1.0 4812
4814 0 279097.0 96213.9 222600.0 -1.0 4813
4815 0 279129.0 96196.4 222540.0 -1.0 4814
4816 0 279051.0 96217.8 222480.0 -1.0 4815
4817 0 279098.0 96165.9 222420.0 -1.0 4816
4818 0 279118.0 96164.8 222360.0 -1.0 4817
4819 0 279046.0 96142.8 222300.0 -1.0 4818
4820 0 279092.0 96145.1 222240.0 -1.0 4819
4821 0 278967.0 96124.2 222180.0 -1.0 4820
4822 0 279031.0 96139.4 222120.0 -1.0 4821
4823 0 279081.0 96115.2 222060.0 -1.0 4822
4824 0 279030.0 96049.8 222000.0 -1.0 4823
4825 0 279063.0 96049.8 221940.0 -1.0 4824
4826 0 278883.0 95939.2 221880.0 -1.0 4825
4827 0 278872.0 95988.9 221820.0 -1.0 4826
4828 0 278917.0 95914.4 221700.0 -1.0 4827
4829 0 278945.0 95927.4 221640.0 -1.0 4828
4830 0 278909.0 95854.6 221580.0 -1.0 4829
4831 0 278869.0 95903.7 221520.0 -1.0 4830
4832 0 278842.0 95930.8 221460.0 -1.0 4831
4833 0 278799.0 95920.6 221400.0 -1.0 4832
4834 0 278755.0 95935.3 221340.0 -1.0 4833
4835 0 278720.0 95938.1 221280.0 -1.0 4834
4836 0 278738.0 95951.1 221220.0 -1.0 4835
4837 0 278697.0 95920.0 221160.0 -1.0 4836
4838 0 278632.0 95895.8 221100.0 -1.0 4837
4839 0 278648.0 95929.1 221040.0 -1.0 4838
4840 0 278632.0 95952.2 220980.0 -1.0 4839
4841 0 278627.0 95927.9 220920.0 -1.0 4840
4842 0 278640.0 95885.1 220860.0 -1.0 4841
4843 0 278792.0 95846.7 220800.0 -1.0 4842
4844 0 278434.0 95787.5 220740.0 -1.0 4843
4845 0 278480.0 95744.1 220680.0 -1.0 4844
4846 0 278345.0 95543.3 220500.0 -1.0 4845
4847 0 278320.0 95561.3 220440.0 -1.0 4846
4848 0 278356.0 95551.8 220380.0 -1.0 4847
4849 0 278314.0 95530.9 220320.0 -1.0 4848
4850 0 278305.0 95503.8 220260.0 -1.0 4849
4851 0 278371.0 95475.6 220200.0 -1.0 4850
4852 0 278278.0 95506.1 220140.0 -1.0 4851
4853 0 278267.0 95502.1 220080.0 -1.0 4852
4854 0 278227.0 95451.4 220020.0 -1.0 4853
4855 0 278273.0 95468.8 219960.0 -1.0 4854
4856 0 278238.0 95438.4 219900.0 -1.0 4855
4857 0 278162.0 95398.9 219840.0 -1.0 4856
4858 0 278192.0 95362.8 219780.0 -1.0 4857
4859 0 278176.0 95310.9 219720.0 -1.0 4858
4860 0 278180.0 95349.3 219660.0 -1.0 4859
4861 0 278086.0 95312.1 219600.0 -1.0 4860
4862 0 278135.0 95298.0 219540.0 -1.0 4861
4863 0 278085.0 95260.2 219480.0 -1.0 4862
4864 0 278152.0 95349.3 219420.0 -1.0 4863
4865 0 278125.0 95291.8 219360.0 -1.0 4864
4866 0 278170.0 95235.4 219300.0 -1.0 4865
4867 0 278111.0 95255.1 219240.0 -1.0 4866
4868 0 278073.0 95252.3 219180.0 -1.0 4867
4869 0 278104.0 95272.6 219120.0 -1.0 4868
4870 0 278124.0 95237.6 219060.0 -1.0 4869
4871 0 278224.0 95251.7 219000.0 -1.0 4870
4872 0 278152.0 95239.3 218940.0 -1.0 4871
4873 0 278142.0 95222.9 218880.0 -1.0 4872
4874 0 278100.0 95191.4 218820.0 -1.0 4873
4875 0 278235.0 95217.3 218760.0 -1.0 4874
4876 0 278113.0 95182.3 218700.0 -1.0 4875
4877 0 278225.0 95191.4 218640.0 -1.0 4876
4878 0 278270.0 95190.2 218580.0 -1.0 4877
4879 0 278347.0 95198.7 218520.0 -1.0 4878
4880 0 278342.0 95156.4 218460.0 -1.0 4879
4881 0 278305.0 95110.7 218400.0 -1.0 4880
4882 0 278269.0 95159.2 218340.0 -1.0 4881
4883 0 278358.0 95129.9 218280.0 -1.0 4882
4884 0 278323.0 95157.0 218220.0 -1.0 4883
4885 0 278320.0 95095.5 218160.0 -1.0 4884
4886 0 278337.0 95097.2 218100.0 -1.0 4885
4887 0 278510.0 95219.6 218040.0 -1.0 4886
4888 0 278573.0 95150.8 217980.0 -1.0 4887
4889 0 278533.0 95199.2 217920.0 -1.0 4888
4890 0 278465.0 95192.5 217860.0 -1.0 4889
4891 0 278561.0 95166.0 217800.0 -1.0 4890
4892 0 278552.0 95215.0 217740.0 -1.0 4891
4893 0 278601.0 95169.4 217620.0 -1.0 4892
4894 0 278654.0 95188.0 217560.0 -1.0 4893
4895 0 278564.0 95230.8 217500.0 -1.0 4894
4896 0 278676.0 95280.5 217380.0 -1.0 4895
4897 0 278706.0 95248.3 217320.0 -1.0 4896
4898 0 278697.0 95246.1 217260.0 -1.0 4897
4899 0 278698.0 95261.3 217200.0 -1.0 4898
4900 0 278702.0 95237.6 217140.0 -1.0 4899
4901 0 278720.0 95239.9 217080.0 -1.0 4900
4902 0 278896.0 95254.5 217020.0 -1.0 4901
4903 0 278724.0 95244.9 216960.0 -1.0 4902
4904 0 278707.0 95269.2 216900.0 -1.0 4903
4905 0 278677.0 95265.8 216840.0 -1.0 4904
4906 0 278728.0 95258.5 216780.0 -1.0 4905
4907 0 278685.0 95237.6 216720.0 -1.0 4906
4908 0 278809.0 95296.8 216660.0 -1.0 4907
4909 0 278516.0 95104.5 216600.0 -1.0 4908
4910 0 278890.0 95390.4 216540.0 -1.0 4909
4911 0 278755.0 95274.3 216420.0 -1.0 4910
4912 0 278676.0 95195.3 216360.0 -1.0 4911
4913 0 278807.0 95267.5 216300.0 -1.0 4912
4914 0 278762.0 95239.9 216240.0 -1.0 4913
4915 0 278738.0 95260.7 216180.0 -1.0 4914
4916 0 278715.0 95239.9 216120.0 -1.0 4915
4917 0 278711.0 95246.6 216060.0 -1.0 4916
4918 0 278714.0 95232.5 216000.0 -1.0 4917
4919 0 278710.0 95254.0 215940.0 -1.0 4918
4920 0 278658.0 95235.4 215880.0 -1.0 4919
4921 0 278618.0 95270.9 215820.0 -1.0 4920
4922 0 278680.0 95325.6 215760.0 -1.0 4921
4923 0 278714.0 95318.8 215700.0 -1.0 4922
4924 0 278634.0 95334.6 215640.0 -1.0 4923
4925 0 278693.0 95329.0 215580.0 -1.0 4924
4926 0 278622.0 95335.7 215520.0 -1.0 4925
4927 0 278634.0 95313.7 215460.0 -1.0 4926
4928 0 278686.0 95348.1 215340.0 -1.0 4927
4929 0 278612.0 95355.5 215280.0 -1.0 4928
4930 0 278562.0 95372.4 215220.0 -1.0 4929
4931 0 278557.0 95388.8 215160.0 -1.0 4930
4932 0 278586.0 95348.7 215100.0 -1.0 4931
4933 0 278627.0 95414.7 215040.0 -1.0 4932
4934 0 278614.0 95411.3 214980.0 -1.0 4933
4935 0 278644.0 95476.2 214920.0 -1.0 4934
4936 0 278538.0 95417.5 214860.0 -1.0 4935
4937 0 278612.0 95459.3 214800.0 -1.0 4936
4938 0 278622.0 95488.6 214680.0 -1.0 4937
4939 0 278685.0 95471.7 214620.0 -1.0 4938
4940 0 278672.0 95447.4 214500.0 -1.0 4939
4941 0 278583.0 95471.7 214440.0 -1.0 4940
4942 0 278596.0 95492.0 214380.0 -1.0 4941
4943 0 278609.0 95425.4 214320.0 -1.0 4942
4944 0 278560.0 95536.5 214260.0 -1.0 4943
4945 0 278493.0 95512.8 214200.0 -1.0 4944
4946 0 278569.0 95554.6 214140.0 -1.0 4945
4947 0 278637.0 95468.3 214080.0 -1.0 4946
4948 0 278582.0 95524.1 214020.0 -1.0 4947
4949 0 278584.0 95569.2 213960.0 -1.0 4948
4950 0 278634.0 95558.5 213900.0 -1.0 4949
4951 0 278633.0 95497.6 213840.0 -1.0 4950
4952 0 278676.0 95528.6 213780.0 -1.0 4951
4953 0 278697.0 95578.8 213720.0 -1.0 4952
4954 0 278713.0 95542.7 213660.0 -1.0 4953
4955 0 278631.0 95534.3 213600.0 -1.0 4954
4956 0 278799.0 95585.0 213540.0 -1.0 4955
4957 0 278861.0 95561.9 213420.0 -1.0 4956
4958 0 278898.0 95515.7 213300.0 -1.0 4957
4959 0 278836.0 95561.9 213240.0 -1.0 4958
4960 0 278853.0 95517.9 213180.0 -1.0 4959
4961 0 278771.0 95469.4 213120.0 -1.0 4960
4962 0 278816.0 95478.4 213060.0 -1.0 4961
4963 0 278787.0 95478.4 213000.0 -1.0 4962
4964 0 278812.0 95467.7 212940.0 -1.0 4963
4965 0 278795.0 95466.6 212880.0 -1.0 4964
4966 0 278778.0 95454.7 212820.0 -1.0 4965
4967 0 278741.0 95497.6 212760.0 -1.0 4966
4968 0 278755.0 95449.7 212700.0 -1.0 4967
4969 0 278683.0 95427.1 212640.0 -1.0 4968
4970 0 278791.0 95506.1 212580.0 -1.0 4969
4971 0 278698.0 95450.8 212520.0 -1.0 4970
4972 0 278782.0 95490.3 212460.0 -1.0 4971
4973 0 278745.0 95431.6 212400.0 -1.0 4972
4974 0 278831.0 95462.1 212340.0 -1.0 4973
4975 0 278858.0 95445.2 212280.0 -1.0 4974
4976 0 278738.0 95441.8 212220.0 -1.0 4975
4977 0 278787.0 95448.0 212160.0 -1.0 4976
4978 0 278771.0 95470.5 212100.0 -1.0 4977
4979 0 278797.0 95444.0 212040.0 -1.0 4978
4980 0 278774.0 95437.3 211980.0 -1.0 4979
4981 0 278815.0 95442.9 211920.0 -1.0 4980
4982 0 278725.0 95425.4 211860.0 -1.0 4981
4983 0 278732.0 95367.9 211800.0 -1.0 4982
4984 0 278738.0 95353.2 211740.0 -1.0 4983
4985 0 278815.0 95304.2 211680.0 -1.0 4984
4986 0 278637.0 95255.6 211620.0 -1.0 4985
4987 0 278723.0 95318.8 211560.0 -1.0 4986
4988 0 278747.0 95270.9 211440.0 -1.0 4987
4989 0 278721.0 95247.2 211380.0 -1.0 4988
4990 0 278765.0 95170.5 211320.0 -1.0 4989
4991 0 278724.0 95117.5 211260.0 -1.0 4990
4992 0 278672.0 95100.0 211200.0 -1.0 4991
4993 0 278748.0 95114.1 211140.0 -1.0 4992
4994 0 278658.0 95134.4 211080.0 -1.0 4993
4995 0 278696.0 95125.9 211020.0 -1.0 4994
4996 0 278680.0 95076.9 210960.0 -1.0 4995
4997 0 278654.0 95059.4 210900.0 -1.0 4996
4998 0 278680.0 95096.6 210840.0 -1.0 4997
4999 0 278815.0 95190.8 210780.0 -1.0 4998
5000 0 278687.0 95114.6 210720.0 -1.0 4999
5001 0 278763.0 95150.8 210660.0 -1.0 5000
5002 0 278701.0 95137.8 210600.0 -1.0 5001
5003 0 278702.0 95221.2 210540.0 -1.0 5002
5004 0 278724.0 95159.8 210480.0 -1.0 5003
5005 0 278789.0 95232.5 210420.0 -1.0 5004
5006 0 278661.0 95218.4 210360.0 -1.0 5005
5007 0 278680.0 95272.6 210300.0 -1.0 5006
5008 0 278531.0 95143.4 210240.0 -1.0 5007
5009 0 278674.0 95242.7 210180.0 -1.0 5008
5010 0 278620.0 95239.3 210120.0 -1.0 5009
5011 0 278657.0 95222.4 210060.0 -1.0 5010
5012 0 278634.0 95145.1 209940.0 -1.0 5011
5013 0 278671.0 95115.8 209820.0 -1.0 5012
5014 0 278671.0 95030.1 209700.0 -1.0 5013
5015 0 278641.0 94999.6 209640.0 -1.0 5014
5016 0 278612.0 94962.9 209580.0 -1.0 5015
5017 0 278617.0 94899.2 209520.0 -1.0 5016
5018 0 278624.0 94856.3 209460.0 -1.0 5017
5019 0 278713.0 94780.2 209400.0 -1.0 5018
5020 0 278578.0 94805.0 209340.0 -1.0 5019
5021 0 278580.0 94751.4 209280.0 -1.0 5020
5022 0 278640.0 94722.1 209160.0 -1.0 5021
5023 0 278585.0 94612.1 209100.0 -1.0 5022
5024 0 278586.0 94621.1 209040.0 -1.0 5023
5025 0 278573.0 94458.2 208980.0 -1.0 5024
5026 0 278564.0 94453.1 208920.0 -1.0 5025
5027 0 278596.0 94424.3 208860.0 -1.0 5026
5028 0 278523.0 94386.0 208800.0 -1.0 5027
5029 0 278476.0 94362.8 208740.0 -1.0 5028
5030 0 278561.0 94336.3 208680.0 -1.0 5029
5031 0 278583.0 94285.6 208620.0 -1.0 5030
5032 0 278450.0 94246.1 208560.0 -1.0 5031
5033 0 278526.0 94305.3 208500.0 -1.0 5032
5034 0 278267.0 94101.1 208440.0 -1.0 5033
5035 0 278505.0 94256.2 208380.0 -1.0 5034
5036 0 278517.0 94263.0 208260.0 -1.0 5035
5037 0 278469.0 94260.2 208140.0 -1.0 5036
5038 0 278452.0 94203.8 208020.0 -1.0 5037
5039 0 278411.0 94201.0 207960.0 -1.0 5038
5040 0 278447.0 94218.5 207900.0 -1.0 5039
5041 0 278412.0 94227.5 207840.0 -1.0 5040
5042 0 278439.0 94167.1 207780.0 -1.0 5041
5043 0 278476.0 94188.0 207720.0 -1.0 5042
5044 0 278426.0 94106.2 207660.0 -1.0 5043
5045 0 278446.0 94013.2 207600.0 -1.0 5044
5046 0 278461.0 94030.6 207540.0 -1.0 5045
5047 0 278337.0 94006.4 207480.0 -1.0 5046
5048 0 278448.0 93997.4 207420.0 -1.0 5047
5049 0 278441.0 93979.9 207300.0 -1.0 5048
5050 0 278456.0 93882.3 207240.0 -1.0 5049
5051 0 278472.0 93900.4 207180.0 -1.0 5050
5052 0 278614.0 93953.9 207120.0 -1.0 5051
5053 0 278494.0 93867.6 207060.0 -1.0 5052
5054 0 278602.0 93923.5 207000.0 -1.0 5053
5055 0 278637.0 93881.8 206940.0 -1.0 5054
5056 0 278463.0 93843.4 206880.0 -1.0 5055
5057 0 278477.0 93796.6 206820.0 -1.0 5056
5058 0 278513.0 93798.8 206760.0 -1.0 5057
5059 0 278496.0 93736.2 206700.0 -1.0 5058
5060 0 278460.0 93737.4 206640.0 -1.0 5059
5061 0 278399.0 93699.6 206580.0 -1.0 5060
5062 0 278496.0 93700.7 206520.0 -1.0 5061
5063 0 278473.0 93700.1 206460.0 -1.0 5062
5064 0 278502.0 93729.5 206400.0 -1.0 5063
5065 0 278511.0 93647.1 206340.0 -1.0 5064
5066 0 278571.0 93671.9 206280.0 -1.0 5065
5067 0 278471.0 93643.7 206220.0 -1.0 5066
5068 0 278531.0 93639.8 206160.0 -1.0 5067
5069 0 278536.0 93643.7 206100.0 -1.0 5068
5070 0 278548.0 93619.5 206040.0 -1.0 5069
5071 0 278499.0 93625.7 205980.0 -1.0 5070
5072 0 278525.0 93550.7 205920.0 -1.0 5071
5073 0 278575.0 93540.5 205860.0 -1.0 5072
5074 0 278526.0 93552.9 205800.0 -1.0 5073
5075 0 278502.0 93494.3 205740.0 -1.0 5074
5076 0 278438.0 93543.4 205680.0 -1.0 5075
5077 0 278475.0 93525.3 205620.0 -1.0 5076
5078 0 278336.0 93573.2 205560.0 -1.0 5077
5079 0 278443.0 93565.3 205500.0 -1.0 5078
5080 0 278388.0 93529.8 205440.0 -1.0 5079
5081 0 278407.0 93546.7 205380.0 -1.0 5080
5082 0 278288.0 93489.8 205260.0 -1.0 5081
5083 0 278252.0 93442.4 205200.0 -1.0 5082
5084 0 278206.0 93452.0 205140.0 -1.0 5083
5085 0 278263.0 93389.9 205080.0 -1.0 5084
5086 0 278185.0 93406.3 205020.0 -1.0 5085
5087 0 278193.0 93350.5 204960.0 -1.0 5086
5088 0 278190.0 93356.7 204900.0 -1.0 5087
5089 0 278144.0 93357.2 204840.0 -1.0 5088
5090 0 278175.0 93344.3 204780.0 -1.0 5089
5091 0 278122.0 93313.2 204720.0 -1.0 5090
5092 0 278142.0 93294.6 204660.0 -1.0 5091
5093 0 278196.0 93322.8 204600.0 -1.0 5092
5094 0 278214.0 93297.4 204540.0 -1.0 5093
5095 0 278245.0 93289.0 204480.0 -1.0 5094
5096 0 278205.0 93255.7 204420.0 -1.0 5095
5097 0 278210.0 93181.3 204360.0 -1.0 5096
5098 0 278265.0 93228.1 204300.0 -1.0 5097
5099 0 278203.0 93219.6 204240.0 -1.0 5098
5100 0 278253.0 93173.4 204180.0 -1.0 5099
5101 0 278291.0 93167.7 204120.0 -1.0 5100
5102 0 278272.0 93130.5 204060.0 -1.0 5101
5103 0 278355.0 93111.9 204000.0 -1.0 5102
5104 0 278329.0 93053.2 203940.0 -1.0 5103
5105 0 278384.0 93077.5 203880.0 -1.0 5104
5106 0 278337.0 92973.1 203820.0 -1.0 5105
5107 0 278460.0 93053.8 203760.0 -1.0 5106
5108 0 278499.0 92959.0 203700.0 -1.0 5107
5109 0 278426.0 92961.3 203640.0 -1.0 5108
5110 0 278421.0 92924.1 203580.0 -1.0 5109
5111 0 278401.0 92892.5 203520.0 -1.0 5110
5112 0 278493.0 92937.6 203460.0 -1.0 5111
5113 0 278249.0 92809.6 203400.0 -1.0 5112
5114 0 278426.0 92891.4 203340.0 -1.0 5113
5115 0 278230.0 92753.2 203280.0 -1.0 5114
5116 0 278369.0 92828.8 203220.0 -1.0 5115
5117 0 278390.0 92773.5 203160.0 -1.0 5116
5118 0 278323.0 92736.8 203100.0 -1.0 5117
5119 0 278256.0 92659.6 203040.0 -1.0 5118
5120 0 278376.0 92760.0 202980.0 -1.0 5119
5121 0 278309.0 92761.1 202920.0 -1.0 5120
5122 0 278296.0 92771.8 202860.0 -1.0 5121
5123 0 278167.0 92736.8 202800.0 -1.0 5122
5124 0 278276.0 92730.6 202740.0 -1.0 5123
5125 0 278202.0 92671.4 202680.0 -1.0 5124
5126 0 278189.0 92695.7 202620.0 -1.0 5125
5127 0 278120.0 92582.3 202560.0 -1.0 5126
5128 0 278139.0 92703.6 202500.0 -1.0 5127
5129 0 278194.0 92692.8 202380.0 -1.0 5128
5130 0 278130.0 92620.1 202260.0 -1.0 5129
5131 0 278085.0 92548.5 202200.0 -1.0 5130
5132 0 278016.0 92560.3 202140.0 -1.0 5131
5133 0 278015.0 92582.9 202080.0 -1.0 5132
5134 0 277967.0 92567.6 202020.0 -1.0 5133
5135 0 278013.0 92544.5 201960.0 -1.0 5134
5136 0 277981.0 92507.3 201900.0 -1.0 5135
5137 0 278005.0 92516.9 201840.0 -1.0 5136
5138 0 278008.0 92473.4 201780.0 -1.0 5137
5139 0 278056.0 92436.2 201720.0 -1.0 5138
5140 0 277981.0 92410.8 201660.0 -1.0 5139
5141 0 277987.0 92401.2 201600.0 -1.0 5140
5142 0 278058.0 92362.9 201540.0 -1.0 5141
5143 0 278070.0 92451.4 201480.0 -1.0 5142
5144 0 278010.0 92395.0 201420.0 -1.0 5143
5145 0 278055.0 92412.0 201360.0 -1.0 5144
5146 0 278029.0 92350.5 201300.0 -1.0 5145
5147 0 278019.0 92356.1 201240.0 -1.0 5146
5148 0 277943.0 92343.2 201180.0 -1.0 5147
5149 0 278054.0 92338.1 201120.0 -1.0 5148
5150 0 277985.0 92327.4 201060.0 -1.0 5149
5151 0 278066.0 92312.7 201000.0 -1.0 5150
5152 0 277949.0 92204.4 200940.0 -1.0 5151
5153 0 277901.0 92295.8 200880.0 -1.0 5152
5154 0 277979.0 92222.5 200820.0 -1.0 5153
5155 0 277988.0 92180.2 200760.0 -1.0 5154
5156 0 277956.0 92116.4 200700.0 -1.0 5155
5157 0 277936.0 92116.4 200640.0 -1.0 5156
5158 0 278110.0 92124.9 200580.0 -1.0 5157
5159 0 278086.0 92118.7 200520.0 -1.0 5158
5160 0 278042.0 92112.5 200460.0 -1.0 5159
5161 0 278122.0 92101.8 200340.0 -1.0 5160
5162 0 278006.0 92047.6 200280.0 -1.0 5161
5163 0 278059.0 92079.8 200220.0 -1.0 5162
5164 0 278179.0 92087.1 200100.0 -1.0 5163
5165 0 278067.0 92047.6 200040.0 -1.0 5164
5166 0 277984.0 92006.4 199980.0 -1.0 5165
5167 0 277991.0 92042.5 199920.0 -1.0 5166
5168 0 278003.0 92027.3 199860.0 -1.0 5167
5169 0 277950.0 92000.2 199800.0 -1.0 5168
5170 0 277948.0 92030.7 199740.0 -1.0 5169
5171 0 278170.0 92113.6 199680.0 -1.0 5170
5172 0 278218.0 92134.5 199620.0 -1.0 5171
5173 0 278318.0 92252.9 199560.0 -1.0 5172
5174 0 278199.0 92086.5 199500.0 -1.0 5173
5175 0 278193.0 92080.9 199440.0 -1.0 5174
5176 0 278001.0 92000.8 199380.0 -1.0 5175
5177 0 278030.0 92054.4 199320.0 -1.0 5176
5178 0 278176.0 92068.5 199200.0 -1.0 5177
5179 0 277853.0 91953.4 199140.0 -1.0 5178
5180 0 278082.0 92034.6 199080.0 -1.0 5179
5181 0 278248.0 92057.2 199020.0 -1.0 5180
5182 0 278108.0 91985.6 198960.0 -1.0 5181
5183 0 278264.0 91950.6 198900.0 -1.0 5182
5184 0 278071.0 91930.3 198840.0 -1.0 5183
5185 0 278224.0 91860.9 198780.0 -1.0 5184
5186 0 278328.0 91845.1 198720.0 -1.0 5185
5187 0 278208.0 91798.9 198660.0 -1.0 5186
5188 0 278289.0 91841.8 198600.0 -1.0 5187
5189 0 278121.0 91709.2 198540.0 -1.0 5188
5190 0 278269.0 91741.4 198480.0 -1.0 5189
5191 0 278164.0 91632.5 198420.0 -1.0 5190
5192 0 278234.0 91717.1 198360.0 -1.0 5191
5193 0 278182.0 91665.8 198300.0 -1.0 5192
5194 0 278117.0 91633.1 198240.0 -1.0 5193
5195 0 278256.0 91664.1 198180.0 -1.0 5194
5196 0 278297.0 91653.9 198060.0 -1.0 5195
5197 0 278275.0 91652.3 198000.0 -1.0 5196
5198 0 278242.0 91511.8 197940.0 -1.0 5197
5199 0 278108.0 91486.4 197880.0 -1.0 5198
5200 0 278313.0 91640.4 197820.0 -1.0 5199
5201 0 278407.0 91551.9 197760.0 -1.0 5200
5202 0 278396.0 91540.0 197700.0 -1.0 5201
5203 0 278296.0 91531.6 197640.0 -1.0 5202
5204 0 278322.0 91551.3 197580.0 -1.0 5203
5205 0 278381.0 91678.2 197520.0 -1.0 5204
5206 0 278229.0 91529.9 197460.0 -1.0 5205
5207 0 278291.0 91567.1 197400.0 -1.0 5206
5208 0 278313.0 91584.6 197280.0 -1.0 5207
5209 0 278028.0 91360.1 197220.0 -1.0 5208
5210 0 278269.0 91551.9 197160.0 -1.0 5209
5211 0 278119.0 91394.5 197100.0 -1.0 5210
5212 0 278324.0 91559.8 197040.0 -1.0 5211
5213 0 278309.0 91471.2 196920.0 -1.0 5212
5214 0 278092.0 91295.8 196860.0 -1.0 5213
5215 0 278345.0 91441.9 196800.0 -1.0 5214
5216 0 278151.0 91308.8 196740.0 -1.0 5215
5217 0 278289.0 91370.8 196680.0 -1.0 5216
5218 0 278401.0 91306.0 196560.0 -1.0 5217
5219 0 278229.0 91233.8 196500.0 -1.0 5218
5220 0 278209.0 91164.4 196440.0 -1.0 5219
5221 0 278227.0 91174.0 196380.0 -1.0 5220
5222 0 278125.0 91044.8 196320.0 -1.0 5221
5223 0 277984.0 90899.3 196260.0 -1.0 5222
5224 0 278203.0 90964.2 196200.0 -1.0 5223
5225 0 278303.0 90946.1 196140.0 -1.0 5224
5226 0 278337.0 90844.0 196080.0 -1.0 5225
5227 0 278313.0 90880.1 196020.0 -1.0 5226
5228 0 278231.0 90700.2 195960.0 -1.0 5227
5229 0 278342.0 90833.3 195900.0 -1.0 5228
5230 0 278326.0 90800.1 195840.0 -1.0 5229
5231 0 278292.0 90891.4 195780.0 -1.0 5230
5232 0 278124.0 90691.8 195660.0 -1.0 5231
5233 0 278135.0 90725.0 195600.0 -1.0 5232
5234 0 278183.0 90692.9 195540.0 -1.0 5233
5235 0 278190.0 90641.6 195480.0 -1.0 5234
5236 0 278110.0 90584.6 195420.0 -1.0 5235
5237 0 278174.0 90592.5 195360.0 -1.0 5236
5238 0 278229.0 90542.3 195300.0 -1.0 5237
5239 0 278152.0 90546.8 195240.0 -1.0 5238
5240 0 278280.0 90567.7 195180.0 -1.0 5239
5241 0 278318.0 90630.9 195120.0 -1.0 5240
5242 0 278300.0 90564.9 195060.0 -1.0 5241
5243 0 278448.0 90585.2 195000.0 -1.0 5242
5244 0 278419.0 90552.5 194940.0 -1.0 5243
5245 0 278475.0 90585.7 194880.0 -1.0 5244
5246 0 278470.0 90560.9 194820.0 -1.0 5245
5247 0 278522.0 90516.9 194760.0 -1.0 5246
5248 0 278579.0 90551.9 194700.0 -1.0 5247
5249 0 278538.0 90493.2 194640.0 -1.0 5248
5250 0 278595.0 90546.2 194580.0 -1.0 5249
5251 0 278625.0 90547.9 194520.0 -1.0 5250
5252 0 278669.0 90541.7 194460.0 -1.0 5251
5253 0 278633.0 90557.5 194400.0 -1.0 5252
5254 0 278646.0 90537.8 194340.0 -1.0 5253
5255 0 278585.0 90568.8 194280.0 -1.0 5254
5256 0 278533.0 90462.2 194220.0 -1.0 5255
5257 0 278568.0 90576.7 194160.0 -1.0 5256
5258 0 278494.0 90464.5 194100.0 -1.0 5257
5259 0 278633.0 90517.5 194040.0 -1.0 5258
5260 0 278564.0 90437.4 193980.0 -1.0 5259
5261 0 278552.0 90421.6 193920.0 -1.0 5260
5262 0 278491.0 90410.9 193860.0 -1.0 5261
5263 0 278595.0 90379.9 193800.0 -1.0 5262
5264 0 278402.0 90378.2 193740.0 -1.0 5263
5265 0 278547.0 90352.8 193680.0 -1.0 5264
5266 0 278674.0 90439.7 193620.0 -1.0 5265
5267 0 278384.0 90232.7 193560.0 -1.0 5266
5268 0 278494.0 90365.2 193500.0 -1.0 5267
5269 0 278412.0 90346.0 193440.0 -1.0 5268
5270 0 278525.0 90241.1 193380.0 -1.0 5269
5271 0 278612.0 90271.0 193320.0 -1.0 5270
5272 0 278569.0 90234.9 193260.0 -1.0 5271
5273 0 278753.0 90273.8 193200.0 -1.0 5272
5274 0 278728.0 90214.6 193140.0 -1.0 5273
5275 0 278684.0 90250.7 193080.0 -1.0 5274
5276 0 278584.0 90270.5 193020.0 -1.0 5275
5277 0 278496.0 90138.5 192960.0 -1.0 5276
5278 0 278535.0 90217.4 192900.0 -1.0 5277
5279 0 278612.0 90242.8 192840.0 -1.0 5278
5280 0 278392.0 90174.6 192780.0 -1.0 5279
5281 0 278586.0 90232.1 192720.0 -1.0 5280
5282 0 278390.0 90185.9 192660.0 -1.0 5281
5283 0 278388.0 90161.6 192600.0 -1.0 5282
5284 0 278523.0 90186.4 192540.0 -1.0 5283
5285 0 278606.0 90224.8 192480.0 -1.0 5284
5286 0 278492.0 90253.5 192420.0 -1.0 5285
5287 0 278554.0 90207.3 192360.0 -1.0 5286
5288 0 278531.0 90243.4 192300.0 -1.0 5287
5289 0 278467.0 90232.7 192240.0 -1.0 5288
5290 0 278497.0 90308.2 192180.0 -1.0 5289
5291 0 278486.0 90227.0 192120.0 -1.0 5290
5292 0 278447.0 90246.2 192060.0 -1.0 5291
5293 0 278483.0 90202.8 192000.0 -1.0 5292
5294 0 278440.0 90163.3 191940.0 -1.0 5293
5295 0 278330.0 90129.5 191880.0 -1.0 5294
5296 0 278377.0 90113.7 191820.0 -1.0 5295
5297 0 278362.0 90083.2 191760.0 -1.0 5296
5298 0 278207.0 90059.5 191700.0 -1.0 5297
5299 0 278271.0 90082.6 191640.0 -1.0 5298
5300 0 278246.0 90074.8 191580.0 -1.0 5299
5301 0 278260.0 90060.1 191520.0 -1.0 5300
5302 0 278306.0 90080.4 191460.0 -1.0 5301
5303 0 278300.0 90118.7 191400.0 -1.0 5302
5304 0 278354.0 90126.1 191340.0 -1.0 5303
5305 0 278191.0 90084.9 191280.0 -1.0 5304
5306 0 278348.0 90031.3 191220.0 -1.0 5305
5307 0 278273.0 90038.1 191160.0 -1.0 5306
5308 0 278264.0 90066.3 191100.0 -1.0 5307
5309 0 278306.0 90092.8 191040.0 -1.0 5308
5310 0 278366.0 90137.9 190980.0 -1.0 5309
5311 0 278371.0 90137.9 190920.0 -1.0 5310
5312 0 278314.0 90123.2 190860.0 -1.0 5311
5313 0 278403.0 90158.2 190800.0 -1.0 5312
5314 0 278307.0 90062.3 190740.0 -1.0 5313
5315 0 278292.0 90053.3 190680.0 -1.0 5314
5316 0 278235.0 90026.8 190620.0 -1.0 5315
5317 0 278269.0 90097.3 190560.0 -1.0 5316
5318 0 278167.0 90004.8 190500.0 -1.0 5317
5319 0 278200.0 90000.9 190440.0 -1.0 5318
5320 0 278160.0 89947.9 190380.0 -1.0 5319
5321 0 278195.0 89972.7 190320.0 -1.0 5320
5322 0 278166.0 89937.1 190260.0 -1.0 5321
5323 0 278172.0 90015.5 190200.0 -1.0 5322
5324 0 278136.0 89971.5 190140.0 -1.0 5323
5325 0 278133.0 89984.5 190080.0 -1.0 5324
5326 0 278172.0 89943.3 190020.0 -1.0 5325
5327 0 278084.0 89964.8 189960.0 -1.0 5326
5328 0 278158.0 89965.9 189900.0 -1.0 5327
5329 0 278123.0 89995.8 189840.0 -1.0 5328
5330 0 278175.0 89992.4 189780.0 -1.0 5329
5331 0 278166.0 90020.6 189720.0 -1.0 5330
5332 0 278179.0 89994.1 189660.0 -1.0 5331
5333 0 278093.0 89989.0 189600.0 -1.0 5332
5334 0 278156.0 89960.8 189540.0 -1.0 5333
5335 0 278151.0 89978.9 189480.0 -1.0 5334
5336 0 278046.0 89951.2 189420.0 -1.0 5335
5337 0 278064.0 90021.7 189360.0 -1.0 5336
5338 0 278079.0 89942.2 189300.0 -1.0 5337
5339 0 278112.0 90005.9 189180.0 -1.0 5338
5340 0 278125.0 89973.2 189060.0 -1.0 5339
5341 0 278188.0 89889.2 189000.0 -1.0 5340
5342 0 278185.0 89993.0 188940.0 -1.0 5341
5343 0 278128.0 89905.5 188880.0 -1.0 5342
5344 0 278069.0 89908.4 188820.0 -1.0 5343
5345 0 278093.0 89807.4 188760.0 -1.0 5344
5346 0 278133.0 89828.8 188700.0 -1.0 5345
5347 0 278165.0 89846.9 188640.0 -1.0 5346
5348 0 278090.0 89745.9 188580.0 -1.0 5347
5349 0 278136.0 89747.1 188520.0 -1.0 5348
5350 0 278170.0 89759.5 188460.0 -1.0 5349
5351 0 278198.0 89735.8 188400.0 -1.0 5350
5352 0 278227.0 89718.3 188280.0 -1.0 5351
5353 0 278179.0 89733.5 188220.0 -1.0 5352
5354 0 278194.0 89629.8 188160.0 -1.0 5353
5355 0 278163.0 89590.3 188100.0 -1.0 5354
5356 0 278109.0 89556.4 188040.0 -1.0 5355
5357 0 278194.0 89552.5 187980.0 -1.0 5356
5358 0 278124.0 89522.6 187860.0 -1.0 5357
5359 0 278194.0 89528.8 187800.0 -1.0 5358
5360 0 278192.0 89549.1 187740.0 -1.0 5359
5361 0 278249.0 89519.8 187680.0 -1.0 5360
5362 0 278465.0 89515.3 187620.0 -1.0 5361
5363 0 278169.0 89483.1 187560.0 -1.0 5362
5364 0 278155.0 89451.0 187500.0 -1.0 5363
5365 0 278220.0 89463.4 187440.0 -1.0 5364
5366 0 278248.0 89476.9 187380.0 -1.0 5365
5367 0 278164.0 89421.1 187320.0 -1.0 5366
5368 0 278238.0 89428.4 187260.0 -1.0 5367
5369 0 278158.0 89416.6 187200.0 -1.0 5368
5370 0 278214.0 89398.5 187140.0 -1.0 5369
5371 0 278165.0 89360.2 187080.0 -1.0 5370
5372 0 278224.0 89463.9 187020.0 -1.0 5371
5373 0 278036.0 89279.5 186960.0 -1.0 5372
5374 0 278177.0 89371.4 186900.0 -1.0 5373
5375 0 278142.0 89240.0 186840.0 -1.0 5374
5376 0 278322.0 89340.4 186780.0 -1.0 5375
5377 0 278180.0 89307.1 186720.0 -1.0 5376
5378 0 278234.0 89307.1 186660.0 -1.0 5377
5379 0 278200.0 89262.6 186600.0 -1.0 5378
5380 0 278253.0 89278.4 186540.0 -1.0 5379
5381 0 278299.0 89307.7 186480.0 -1.0 5380
5382 0 278322.0 89306.6 186420.0 -1.0 5381
5383 0 278363.0 89364.7 186360.0 -1.0 5382
5384 0 278317.0 89278.4 186300.0 -1.0 5383
5385 0 278322.0 89278.9 186240.0 -1.0 5384
5386 0 278244.0 89284.6 186180.0 -1.0 5385
5387 0 278244.0 89207.9 186120.0 -1.0 5386
5388 0 278169.0 89166.1 186060.0 -1.0 5387
5389 0 278274.0 89219.2 186000.0 -1.0 5388
5390 0 278159.0 89155.4 185940.0 -1.0 5389
5391 0 278290.0 89131.7 185880.0 -1.0 5390
5392 0 278255.0 89180.2 185820.0 -1.0 5391
5393 0 278241.0 89124.4 185760.0 -1.0 5392
5394 0 278226.0 89159.4 185700.0 -1.0 5393
5395 0 278284.0 89162.2 185640.0 -1.0 5394
5396 0 278219.0 89135.7 185580.0 -1.0 5395
5397 0 278198.0 89113.1 185520.0 -1.0 5396
5398 0 278201.0 89144.7 185460.0 -1.0 5397
5399 0 278240.0 89126.1 185400.0 -1.0 5398
5400 0 278185.0 89062.4 185340.0 -1.0 5399
5401 0 278288.0 89161.6 185280.0 -1.0 5400
5402 0 278141.0 89018.9 185220.0 -1.0 5401
5403 0 278306.0 89131.2 185160.0 -1.0 5402
5404 0 278297.0 89098.5 185040.0 -1.0 5403
5405 0 278256.0 89011.6 184980.0 -1.0 5404
5406 0 278317.0 89018.9 184920.0 -1.0 5405
5407 0 278127.0 88892.6 184860.0 -1.0 5406
5408 0 278225.0 88930.4 184800.0 -1.0 5407
5409 0 278227.0 88941.1 184740.0 -1.0 5408
5410 0 278277.0 88945.6 184680.0 -1.0 5409
5411 0 278277.0 88907.8 184620.0 -1.0 5410
5412 0 278198.0 88874.0 184560.0 -1.0 5411
5413 0 278292.0 88892.6 184500.0 -1.0 5412
5414 0 278275.0 88868.9 184440.0 -1.0 5413
5415 0 278346.0 88859.9 184380.0 -1.0 5414
5416 0 278195.0 88781.5 184320.0 -1.0 5415
5417 0 278243.0 88755.0 184260.0 -1.0 5416
5418 0 278363.0 88805.8 184140.0 -1.0 5417
5419 0 278292.0 88745.4 184020.0 -1.0 5418
5420 0 278310.0 88810.8 183960.0 -1.0 5419
5421 0 278254.0 88788.8 183900.0 -1.0 5420
5422 0 278280.0 88733.0 183840.0 -1.0 5421
5423 0 278295.0 88691.8 183720.0 -1.0 5422
5424 0 278262.0 88707.6 183600.0 -1.0 5423
5425 0 278296.0 88665.9 183480.0 -1.0 5424
5426 0 278320.0 88588.0 183360.0 -1.0 5425
5427 0 278308.0 88567.7 183240.0 -1.0 5426
5428 0 278283.0 88494.4 183180.0 -1.0 5427
5429 0 278355.0 88519.2 183120.0 -1.0 5428
5430 0 278310.0 88491.6 183000.0 -1.0 5429
5431 0 278267.0 88444.8 182940.0 -1.0 5430
5432 0 278282.0 88453.8 182880.0 -1.0 5431
5433 0 278240.0 88443.7 182820.0 -1.0 5432
5434 0 278278.0 88426.2 182760.0 -1.0 5433
5435 0 277807.0 88103.6 182700.0 -1.0 5434
5436 0 278261.0 88369.2 182640.0 -1.0 5435
5437 0 278437.0 88430.1 182580.0 -1.0 5436
5438 0 278315.0 88324.7 182460.0 -1.0 5437
5439 0 278324.0 88312.2 182340.0 -1.0 5438
5440 0 278152.0 88147.6 182280.0 -1.0 5439
5441 0 278265.0 88229.3 182220.0 -1.0 5440
5442 0 278000.0 87974.4 182160.0 -1.0 5441
5443 0 278060.0 87978.4 182100.0 -1.0 5442
5444 0 277943.0 87921.4 182040.0 -1.0 5443
5445 0 277963.0 87935.5 181980.0 -1.0 5444
5446 0 278017.0 87949.0 181920.0 -1.0 5445
5447 0 277922.0 87903.9 181860.0 -1.0 5446
5448 0 277820.0 87895.5 181800.0 -1.0 5447
5449 0 277868.0 87834.0 181740.0 -1.0 5448
5450 0 277862.0 87887.0 181680.0 -1.0 5449
5451 0 277887.0 87863.9 181620.0 -1.0 5450
5452 0 277778.0 87874.0 181560.0 -1.0 5451
5453 0 277921.0 87878.0 181500.0 -1.0 5452
5454 0 277826.0 87831.7 181440.0 -1.0 5453
5455 0 277892.0 87803.0 181380.0 -1.0 5454
5456 0 277839.0 87799.6 181320.0 -1.0 5455
5457 0 277813.0 87770.2 181260.0 -1.0 5456
5458 0 277932.0 87803.5 181200.0 -1.0 5457
5459 0 277838.0 87724.0 181140.0 -1.0 5458
5460 0 277908.0 87810.3 181080.0 -1.0 5459
5461 0 277938.0 87694.7 181020.0 -1.0 5460
5462 0 277945.0 87716.1 180960.0 -1.0 5461
5463 0 277905.0 87682.3 180900.0 -1.0 5462
5464 0 277939.0 87685.6 180840.0 -1.0 5463
5465 0 277886.0 87637.7 180780.0 -1.0 5464
5466 0 277970.0 87660.8 180720.0 -1.0 5465
5467 0 277855.0 87596.5 180660.0 -1.0 5466
5468 0 277904.0 87605.6 180600.0 -1.0 5467
5469 0 277913.0 87576.2 180540.0 -1.0 5468
5470 0 277896.0 87530.5 180480.0 -1.0 5469
5471 0 277953.0 87610.1 180420.0 -1.0 5470
5472 0 277891.0 87492.8 180360.0 -1.0 5471
5473 0 277876.0 87536.8 180300.0 -1.0 5472
5474 0 277787.0 87454.4 180240.0 -1.0 5473
5475 0 277932.0 87537.9 180180.0 -1.0 5474
5476 0 277834.0 87425.6 180120.0 -1.0 5475
5477 0 277903.0 87468.5 180060.0 -1.0 5476
5478 0 277806.0 87349.5 180000.0 -1.0 5477
5479 0 277794.0 87391.8 179940.0 -1.0 5478
5480 0 277757.0 87336.5 179880.0 -1.0 5479
5481 0 277780.0 87319.6 179820.0 -1.0 5480
5482 0 277795.0 87317.9 179760.0 -1.0 5481
5483 0 277746.0 87285.8 179700.0 -1.0 5482
5484 0 277843.0 87374.3 179640.0 -1.0 5483
5485 0 277759.0 87280.7 179580.0 -1.0 5484
5486 0 277718.0 87293.7 179520.0 -1.0 5485
5487 0 277801.0 87334.3 179460.0 -1.0 5486
5488 0 277745.0 87281.3 179400.0 -1.0 5487
5489 0 277815.0 87315.7 179340.0 -1.0 5488
5490 0 277771.0 87314.0 179280.0 -1.0 5489
5491 0 277772.0 87319.6 179220.0 -1.0 5490
5492 0 277743.0 87279.0 179160.0 -1.0 5491
5493 0 277839.0 87369.2 179100.0 -1.0 5492
5494 0 277741.0 87264.3 179040.0 -1.0 5493
5495 0 277811.0 87284.6 178980.0 -1.0 5494
5496 0 277762.0 87325.2 178920.0 -1.0 5495
5497 0 277736.0 87306.6 178860.0 -1.0 5496
5498 0 277774.0 87320.7 178800.0 -1.0 5497
5499 0 277649.0 87254.2 178740.0 -1.0 5498
5500 0 277681.0 87259.3 178680.0 -1.0 5499
5501 0 277779.0 87286.9 178620.0 -1.0 5500
5502 0 277737.0 87292.0 178560.0 -1.0 5501
5503 0 277662.0 87220.9 178500.0 -1.0 5502
5504 0 277767.0 87328.6 178440.0 -1.0 5503
5505 0 277636.0 87170.7 178380.0 -1.0 5504
5506 0 277723.0 87308.3 178320.0 -1.0 5505
5507 0 277741.0 87320.7 178200.0 -1.0 5506
5508 0 277673.0 87218.1 178140.0 -1.0 5507
5509 0 277706.0 87259.3 178080.0 -1.0 5508
5510 0 277685.0 87273.4 178020.0 -1.0 5509
5511 0 277673.0 87254.8 177960.0 -1.0 5510
5512 0 277685.0 87284.6 177900.0 -1.0 5511
5513 0 277595.0 87223.7 177840.0 -1.0 5512
5514 0 277580.0 87213.6 177780.0 -1.0 5513
5515 0 277663.0 87286.3 177720.0 -1.0 5514
5516 0 277617.0 87244.0 177660.0 -1.0 5515
5517 0 277711.0 87268.9 177600.0 -1.0 5516
5518 0 277612.0 87242.9 177540.0 -1.0 5517
5519 0 277693.0 87303.2 177480.0 -1.0 5518
5520 0 277640.0 87258.7 177420.0 -1.0 5519
5521 0 277692.0 87312.3 177360.0 -1.0 5520
5522 0 277530.0 87217.0 177300.0 -1.0 5521
5523 0 277617.0 87229.9 177240.0 -1.0 5522
5524 0 277576.0 87231.6 177180.0 -1.0 5523
5525 0 277615.0 87290.8 177120.0 -1.0 5524
5526 0 277766.0 87315.7 177000.0 -1.0 5525
5527 0 277562.0 87165.6 176940.0 -1.0 5526
5528 0 277683.0 87247.4 176880.0 -1.0 5527
5529 0 277666.0 87236.1 176760.0 -1.0 5528
5530 0 277686.0 87236.1 176640.0 -1.0 5529
5531 0 277704.0 87261.0 176580.0 -1.0 5530
5532 0 277664.0 87193.8 176520.0 -1.0 5531
5533 0 277709.0 87254.2 176460.0 -1.0 5532
5534 0 277693.0 87186.5 176400.0 -1.0 5533
5535 0 277702.0 87290.8 176340.0 -1.0 5534
5536 0 277670.0 87256.4 176280.0 -1.0 5535
5537 0 277655.0 87299.9 176220.0 -1.0 5536
5538 0 277723.0 87298.2 176160.0 -1.0 5537
5539 0 277560.0 87167.9 176100.0 -1.0 5538
5540 0 277627.0 87160.0 176040.0 -1.0 5539
5541 0 277680.0 87182.6 175980.0 -1.0 5540
5542 0 277610.0 87143.6 175920.0 -1.0 5541
5543 0 277536.0 87129.0 175860.0 -1.0 5542
5544 0 277566.0 87117.7 175800.0 -1.0 5543
5545 0 277551.0 87086.1 175740.0 -1.0 5544
5546 0 277605.0 87148.7 175680.0 -1.0 5545
5547 0 277706.0 87202.9 175620.0 -1.0 5546
5548 0 277674.0 87105.9 175560.0 -1.0 5547
5549 0 277649.0 87130.1 175500.0 -1.0 5548
5550 0 277635.0 87122.2 175440.0 -1.0 5549
5551 0 277651.0 87116.0 175380.0 -1.0 5550
5552 0 277676.0 87130.7 175320.0 -1.0 5551
5553 0 277628.0 87123.9 175260.0 -1.0 5552
5554 0 277696.0 87156.6 175200.0 -1.0 5553
5555 0 277533.0 87050.0 175140.0 -1.0 5554
5556 0 277728.0 87132.4 175080.0 -1.0 5555
5557 0 277712.0 87091.2 175020.0 -1.0 5556
5558 0 277802.0 87196.1 174960.0 -1.0 5557
5559 0 277656.0 87072.6 174900.0 -1.0 5558
5560 0 277786.0 87180.3 174840.0 -1.0 5559
5561 0 277715.0 87117.1 174780.0 -1.0 5560
5562 0 277807.0 87209.1 174720.0 -1.0 5561
5563 0 277754.0 87107.0 174600.0 -1.0 5562
5564 0 277759.0 87109.2 174540.0 -1.0 5563
5565 0 277788.0 87120.5 174480.0 -1.0 5564
5566 0 277884.0 87190.5 174420.0 -1.0 5565
5567 0 277777.0 87088.9 174360.0 -1.0 5566
5568 0 277776.0 87151.5 174300.0 -1.0 5567
5569 0 277750.0 87106.4 174240.0 -1.0 5568
5570 0 277789.0 87135.2 174180.0 -1.0 5569
5571 0 277808.0 87132.9 174120.0 -1.0 5570
5572 0 277869.0 87202.3 174060.0 -1.0 5571
5573 0 277816.0 87198.9 174000.0 -1.0 5572
5574 0 277818.0 87178.0 173940.0 -1.0 5573
5575 0 277877.0 87200.6 173880.0 -1.0 5574
5576 0 277834.0 87215.3 173820.0 -1.0 5575
5577 0 277795.0 87207.4 173760.0 -1.0 5576
5578 0 277850.0 87263.8 173700.0 -1.0 5577
5579 0 277864.0 87180.9 173580.0 -1.0 5578
5580 0 277911.0 87224.9 173460.0 -1.0 5579
5581 0 277787.0 87107.5 173340.0 -1.0 5580
5582 0 277944.0 87126.7 173280.0 -1.0 5581
5583 0 277866.0 87120.5 173220.0 -1.0 5582
5584 0 278026.0 87200.0 173160.0 -1.0 5583
5585 0 277965.0 87055.1 173100.0 -1.0 5584
5586 0 277998.0 87151.5 173040.0 -1.0 5585
5587 0 277908.0 87012.2 172980.0 -1.0 5586
5588 0 277970.0 87089.5 172920.0 -1.0 5587
5589 0 277984.0 87032.5 172860.0 -1.0 5588
5590 0 277946.0 87073.7 172800.0 -1.0 5589
5591 0 278024.0 87073.1 172740.0 -1.0 5590
5592 0 278073.0 87029.7 172620.0 -1.0 5591
5593 0 277989.0 86951.3 172560.0 -1.0 5592
5594 0 277988.0 86960.9 172500.0 -1.0 5593
5595 0 278022.0 86933.8 172440.0 -1.0 5594
5596 0 277891.0 86879.7 172380.0 -1.0 5595
5597 0 278026.0 86972.8 172320.0 -1.0 5596
5598 0 278116.0 87003.2 172200.0 -1.0 5597
5599 0 277930.0 86886.5 172140.0 -1.0 5598
5600 0 278056.0 86975.6 172080.0 -1.0 5599
5601 0 277892.0 86822.2 172020.0 -1.0 5600
5602 0 277975.0 86915.2 171960.0 -1.0 5601
5603 0 277963.0 86907.3 171900.0 -1.0 5602
5604 0 277928.0 86869.5 171840.0 -1.0 5603
5605 0 277958.0 86896.6 171780.0 -1.0 5604
5606 0 277947.0 86854.3 171720.0 -1.0 5605
5607 0 277912.0 86825.5 171660.0 -1.0 5606
5608 0 277948.0 86840.8 171600.0 -1.0 5607
5609 0 277957.0 86821.0 171540.0 -1.0 5608
5610 0 277958.0 86820.5 171480.0 -1.0 5609
5611 0 278015.0 86839.1 171420.0 -1.0 5610
5612 0 277920.0 86813.7 171360.0 -1.0 5611
5613 0 278014.0 86851.5 171300.0 -1.0 5612
5614 0 278015.0 86803.5 171240.0 -1.0 5613
5615 0 278013.0 86823.9 171180.0 -1.0 5614
5616 0 278091.0 86836.8 171120.0 -1.0 5615
5617 0 277957.0 86793.4 171060.0 -1.0 5616
5618 0 278059.0 86892.7 171000.0 -1.0 5617
5619 0 278019.0 86808.1 170880.0 -1.0 5618
5620 0 278004.0 86812.0 170820.0 -1.0 5619
5621 0 278058.0 86838.5 170760.0 -1.0 5620
5622 0 277969.0 86804.7 170700.0 -1.0 5621
5623 0 278011.0 86857.1 170640.0 -1.0 5622
5624 0 278012.0 86836.3 170580.0 -1.0 5623
5625 0 278058.0 86838.0 170520.0 -1.0 5624
5626 0 278019.0 86818.2 170460.0 -1.0 5625
5627 0 278017.0 86823.3 170400.0 -1.0 5626
5628 0 277987.0 86847.5 170340.0 -1.0 5627
5629 0 278081.0 86894.4 170280.0 -1.0 5628
5630 0 277888.0 86792.8 170220.0 -1.0 5629
5631 0 278121.0 86887.6 170160.0 -1.0 5630
5632 0 277981.0 86815.4 170040.0 -1.0 5631
5633 0 277971.0 86827.2 169980.0 -1.0 5632
5634 0 278032.0 86859.9 169920.0 -1.0 5633
5635 0 278121.0 86897.2 169800.0 -1.0 5634
5636 0 277969.0 86821.6 169740.0 -1.0 5635
5637 0 278068.0 86831.2 169680.0 -1.0 5636
5638 0 278029.0 86796.8 169620.0 -1.0 5637
5639 0 278108.0 86802.4 169560.0 -1.0 5638
5640 0 278093.0 86783.2 169440.0 -1.0 5639
5641 0 278101.0 86761.2 169320.0 -1.0 5640
5642 0 278098.0 86772.0 169200.0 -1.0 5641
5643 0 278097.0 86731.9 169140.0 -1.0 5642
5644 0 278139.0 86752.2 169080.0 -1.0 5643
5645 0 278103.0 86705.4 169020.0 -1.0 5644
5646 0 278133.0 86738.1 168960.0 -1.0 5645
5647 0 278173.0 86759.0 168900.0 -1.0 5646
5648 0 278172.0 86783.2 168840.0 -1.0 5647
5649 0 278110.0 86713.9 168780.0 -1.0 5648
5650 0 278170.0 86746.6 168720.0 -1.0 5649
5651 0 278183.0 86775.4 168660.0 -1.0 5650
5652 0 278042.0 86646.8 168600.0 -1.0 5651
5653 0 278085.0 86667.1 168540.0 -1.0 5652
5654 0 277989.0 86634.4 168480.0 -1.0 5653
5655 0 278074.0 86651.8 168420.0 -1.0 5654
5656 0 278082.0 86595.4 168360.0 -1.0 5655
5657 0 278005.0 86610.1 168300.0 -1.0 5656
5658 0 277944.0 86559.9 168240.0 -1.0 5657
5659 0 277901.0 86477.6 168120.0 -1.0 5658
5660 0 277925.0 86515.3 168060.0 -1.0 5659
5661 0 277865.0 86499.6 168000.0 -1.0 5660
5662 0 277853.0 86442.6 167940.0 -1.0 5661
5663 0 277895.0 86494.5 167880.0 -1.0 5662
5664 0 277835.0 86445.4 167820.0 -1.0 5663
5665 0 277956.0 86477.6 167760.0 -1.0 5664
5666 0 277848.0 86410.4 167700.0 -1.0 5665
5667 0 277941.0 86468.5 167640.0 -1.0 5666
5668 0 277884.0 86497.9 167580.0 -1.0 5667
5669 0 277916.0 86480.4 167520.0 -1.0 5668
5670 0 277908.0 86504.1 167460.0 -1.0 5669
5671 0 277933.0 86515.3 167400.0 -1.0 5670
5672 0 277886.0 86499.6 167340.0 -1.0 5671
5673 0 277971.0 86521.5 167280.0 -1.0 5672
5674 0 277941.0 86539.6 167220.0 -1.0 5673
5675 0 277941.0 86592.6 167160.0 -1.0 5674
5676 0 278006.0 86614.6 167100.0 -1.0 5675
5677 0 277950.0 86605.0 167040.0 -1.0 5676
5678 0 278033.0 86599.4 166980.0 -1.0 5677
5679 0 278034.0 86640.0 166920.0 -1.0 5678
5680 0 278029.0 86592.6 166860.0 -1.0 5679
5681 0 278015.0 86585.8 166800.0 -1.0 5680
5682 0 278026.0 86640.6 166740.0 -1.0 5681
5683 0 278014.0 86611.2 166680.0 -1.0 5682
5684 0 278448.0 86827.2 166560.0 -1.0 5683
5685 0 278390.0 86751.7 166440.0 -1.0 5684
5686 0 278322.0 86731.4 166380.0 -1.0 5685
5687 0 278379.0 86764.1 166320.0 -1.0 5686
5688 0 278308.0 86658.6 166260.0 -1.0 5687
5689 0 278335.0 86709.9 166200.0 -1.0 5688
5690 0 278309.0 86694.7 166140.0 -1.0 5689
5691 0 278288.0 86698.1 166080.0 -1.0 5690
5692 0 278327.0 86761.2 166020.0 -1.0 5691
5693 0 278318.0 86682.3 165900.0 -1.0 5692
5694 0 278290.0 86666.5 165840.0 -1.0 5693
5695 0 278312.0 86663.1 165780.0 -1.0 5694
5696 0 278308.0 86646.8 165720.0 -1.0 5695
5697 0 278201.0 86607.3 165660.0 -1.0 5696
5698 0 278213.0 86629.8 165600.0 -1.0 5697
5699 0 278297.0 86281.9 165540.0 -1.0 5698
5700 0 278169.0 86608.4 165480.0 -1.0 5699
5701 0 278113.0 86484.3 165360.0 -1.0 5700
5702 0 278086.0 86513.1 165300.0 -1.0 5701
5703 0 278106.0 86522.1 165240.0 -1.0 5702
5704 0 278087.0 86478.7 165180.0 -1.0 5703
5705 0 278021.0 86488.8 165120.0 -1.0 5704
5706 0 278052.0 86521.0 165060.0 -1.0 5705
5707 0 278006.0 86515.3 165000.0 -1.0 5706
5708 0 277988.0 86457.2 164940.0 -1.0 5707
5709 0 278036.0 86506.9 164880.0 -1.0 5708
5710 0 278038.0 86490.5 164820.0 -1.0 5709
5711 0 278029.0 86501.8 164760.0 -1.0 5710
5712 0 278016.0 86550.3 164700.0 -1.0 5711
5713 0 277948.0 86556.5 164640.0 -1.0 5712
5714 0 278009.0 86545.2 164580.0 -1.0 5713
5715 0 278006.0 86547.5 164520.0 -1.0 5714
5716 0 277957.0 86535.6 164460.0 -1.0 5715
5717 0 277935.0 86544.7 164400.0 -1.0 5716
5718 0 277919.0 86537.3 164340.0 -1.0 5717
5719 0 277983.0 86507.4 164280.0 -1.0 5718
5720 0 277941.0 86535.1 164220.0 -1.0 5719
5721 0 278031.0 86539.0 164160.0 -1.0 5720
5722 0 278006.0 86521.5 164100.0 -1.0 5721
5723 0 277963.0 86464.6 164040.0 -1.0 5722
5724 0 278006.0 86460.1 163980.0 -1.0 5723
5725 0 277944.0 86461.2 163920.0 -1.0 5724
5726 0 278011.0 86491.1 163860.0 -1.0 5725
5727 0 277960.0 86470.8 163800.0 -1.0 5726
5728 0 277947.0 86461.2 163740.0 -1.0 5727
5729 0 277938.0 86469.7 163680.0 -1.0 5728
5730 0 277900.0 86491.7 163620.0 -1.0 5729
5731 0 277868.0 86407.6 163560.0 -1.0 5730
5732 0 277938.0 86391.8 163440.0 -1.0 5731
5733 0 277986.0 86406.5 163320.0 -1.0 5732
5734 0 278090.0 86447.1 163260.0 -1.0 5733
5735 0 277908.0 86351.8 163200.0 -1.0 5734
5736 0 277963.0 86395.8 163080.0 -1.0 5735
5737 0 277908.0 86330.9 163020.0 -1.0 5736
5738 0 277896.0 86347.8 162960.0 -1.0 5737
5739 0 277838.0 86308.4 162900.0 -1.0 5738
5740 0 277879.0 86393.5 162840.0 -1.0 5739
5741 0 277879.0 86364.8 162780.0 -1.0 5740
5742 0 277806.0 86321.9 162720.0 -1.0 5741
5743 0 277768.0 86299.3 162660.0 -1.0 5742
5744 0 277806.0 86345.6 162600.0 -1.0 5743
5745 0 277784.0 86307.8 162540.0 -1.0 5744
5746 0 277770.0 86350.1 162480.0 -1.0 5745
5747 0 277830.0 86367.6 162420.0 -1.0 5746
5748 0 277812.0 86383.4 162360.0 -1.0 5747
5749 0 277761.0 86349.5 162300.0 -1.0 5748
5750 0 277812.0 86371.0 162240.0 -1.0 5749
5751 0 277731.0 86342.2 162180.0 -1.0 5750
5752 0 277672.0 86326.4 162120.0 -1.0 5751
5753 0 277717.0 86324.7 162060.0 -1.0 5752
5754 0 277684.0 86314.6 162000.0 -1.0 5753
5755 0 277700.0 86360.8 161940.0 -1.0 5754
5756 0 277714.0 86358.6 161880.0 -1.0 5755
5757 0 277687.0 86370.4 161820.0 -1.0 5756
5758 0 277659.0 86385.1 161760.0 -1.0 5757
5759 0 277634.0 86412.7 161700.0 -1.0 5758
5760 0 277852.0 86413.3 161640.0 -1.0 5759
5761 0 277643.0 86402.5 161580.0 -1.0 5760
5762 0 277641.0 86351.2 161460.0 -1.0 5761
5763 0 277638.0 86371.5 161400.0 -1.0 5762
5764 0 277636.0 86384.5 161340.0 -1.0 5763
5765 0 277697.0 86406.5 161280.0 -1.0 5764
5766 0 277604.0 86390.1 161220.0 -1.0 5765
5767 0 277652.0 86402.5 161160.0 -1.0 5766
5768 0 277561.0 86293.7 161100.0 -1.0 5767
5769 0 277619.0 86421.7 161040.0 -1.0 5768
5770 0 277602.0 86382.8 160980.0 -1.0 5769
5771 0 277628.0 86374.3 160920.0 -1.0 5770
5772 0 277618.0 86407.1 160860.0 -1.0 5771
5773 0 277562.0 86377.7 160800.0 -1.0 5772
5774 0 277568.0 86400.9 160740.0 -1.0 5773
5775 0 277562.0 86391.3 160680.0 -1.0 5774
5776 0 277646.0 86381.1 160620.0 -1.0 5775
5777 0 277592.0 86397.5 160560.0 -1.0 5776
5778 0 277579.0 86382.8 160500.0 -1.0 5777
5779 0 277613.0 86376.0 160440.0 -1.0 5778
5780 0 277608.0 86394.1 160380.0 -1.0 5779
5781 0 277591.0 86405.9 160320.0 -1.0 5780
5782 0 277629.0 86387.3 160260.0 -1.0 5781
5783 0 277698.0 86471.4 160200.0 -1.0 5782
5784 0 277715.0 86425.7 160140.0 -1.0 5783
5785 0 277702.0 86403.1 160080.0 -1.0 5784
5786 0 277776.0 86462.3 160020.0 -1.0 5785
5787 0 277711.0 86439.8 159960.0 -1.0 5786
5788 0 277751.0 86424.5 159900.0 -1.0 5787
5789 0 277749.0 86439.2 159840.0 -1.0 5788
5790 0 277704.0 86413.8 159780.0 -1.0 5789
5791 0 277691.0 86413.3 159720.0 -1.0 5790
5792 0 277789.0 86417.2 159660.0 -1.0 5791
5793 0 277759.0 86446.0 159600.0 -1.0 5792
5794 0 277940.0 86497.3 159540.0 -1.0 5793
5795 0 277757.0 86451.0 159480.0 -1.0 5794
5796 0 277899.0 86496.7 159420.0 -1.0 5795
5797 0 277874.0 86501.8 159360.0 -1.0 5796
5798 0 277779.0 86442.0 159300.0 -1.0 5797
5799 0 277826.0 86461.8 159240.0 -1.0 5798
5800 0 277811.0 86432.4 159180.0 -1.0 5799
5801 0 277840.0 86444.8 159120.0 -1.0 5800
5802 0 277853.0 86434.1 159060.0 -1.0 5801
5803 0 277820.0 86430.2 159000.0 -1.0 5802
5804 0 277840.0 86418.9 158940.0 -1.0 5803
5805 0 277824.0 86434.7 158880.0 -1.0 5804
5806 0 277879.0 86505.8 158820.0 -1.0 5805
5807 0 277910.0 86499.0 158760.0 -1.0 5806
5808 0 277882.0 86526.1 158700.0 -1.0 5807
5809 0 277994.0 86522.1 158640.0 -1.0 5808
5810 0 277794.0 86506.3 158580.0 -1.0 5809
5811 0 277988.0 86540.7 158520.0 -1.0 5810
5812 0 277866.0 86486.6 158460.0 -1.0 5811
5813 0 277872.0 86509.7 158400.0 -1.0 5812
5814 0 277868.0 86458.9 158340.0 -1.0 5813
5815 0 277882.0 86508.0 158280.0 -1.0 5814
5816 0 277919.0 86514.2 158220.0 -1.0 5815
5817 0 277890.0 86496.7 158160.0 -1.0 5816
5818 0 277870.0 86490.5 158100.0 -1.0 5817
5819 0 277861.0 86492.2 158040.0 -1.0 5818
5820 0 277951.0 86547.5 157980.0 -1.0 5819
5821 0 277922.0 86550.3 157920.0 -1.0 5820
5822 0 277968.0 86620.8 157860.0 -1.0 5821
5823 0 278040.0 86668.2 157800.0 -1.0 5822
5824 0 278093.0 86746.6 157740.0 -1.0 5823
5825 0 278064.0 86646.2 157680.0 -1.0 5824
5826 0 278142.0 86801.9 157620.0 -1.0 5825
5827 0 278077.0 86778.7 157560.0 -1.0 5826
5828 0 278261.0 86812.6 157500.0 -1.0 5827
5829 0 278077.0 86821.6 157440.0 -1.0 5828
5830 0 278282.0 86777.6 157380.0 -1.0 5829
5831 0 278131.0 86815.4 157320.0 -1.0 5830
5832 0 278121.0 86848.7 157260.0 -1.0 5831
5833 0 278119.0 86852.6 157200.0 -1.0 5832
5834 0 278144.0 86852.6 157140.0 -1.0 5833
5835 0 278097.0 86825.5 157080.0 -1.0 5834
5836 0 278103.0 86849.2 157020.0 -1.0 5835
5837 0 278070.0 86802.4 156960.0 -1.0 5836
5838 0 278093.0 86815.4 156900.0 -1.0 5837
5839 0 278064.0 86827.2 156840.0 -1.0 5838
5840 0 278080.0 86874.6 156780.0 -1.0 5839
5841 0 277994.0 86833.4 156720.0 -1.0 5840
5842 0 277989.0 86871.2 156660.0 -1.0 5841
5843 0 277988.0 86813.1 156540.0 -1.0 5842
5844 0 277987.0 86848.7 156480.0 -1.0 5843
5845 0 277890.0 86839.1 156420.0 -1.0 5844
5846 0 277944.0 86764.6 156300.0 -1.0 5845
5847 0 278055.0 86970.2 156240.0 -1.0 5846
5848 0 277940.0 86876.5 156180.0 -1.0 5847
5849 0 277894.0 86815.6 156120.0 -1.0 5848
5850 0 277914.0 86742.1 156060.0 -1.0 5849
5851 0 277837.0 86699.8 156000.0 -1.0 5850
5852 0 277896.0 86693.6 155940.0 -1.0 5851
5853 0 277904.0 86721.8 155880.0 -1.0 5852
5854 0 277809.0 86730.8 155820.0 -1.0 5853
5855 0 277731.0 86672.7 155760.0 -1.0 5854
5856 0 277796.0 86737.0 155640.0 -1.0 5855
5857 0 277798.0 86682.9 155580.0 -1.0 5856
5858 0 277791.0 86713.3 155520.0 -1.0 5857
5859 0 277758.0 86625.3 155460.0 -1.0 5858
5860 0 277760.0 86653.5 155400.0 -1.0 5859
5861 0 277859.0 86733.0 155340.0 -1.0 5860
5862 0 277888.0 86691.3 155280.0 -1.0 5861
5863 0 277894.0 86717.3 155220.0 -1.0 5862
5864 0 277853.0 86711.6 155160.0 -1.0 5863
5865 0 277805.0 86667.1 155100.0 -1.0 5864
5866 0 277855.0 86774.8 155040.0 -1.0 5865
5867 0 277756.0 86732.5 154980.0 -1.0 5866
5868 0 277803.0 86781.6 154920.0 -1.0 5867
5869 0 277877.0 86768.6 154860.0 -1.0 5868
5870 0 277763.0 86705.4 154800.0 -1.0 5869
5871 0 277839.0 86784.4 154740.0 -1.0 5870
5872 0 277830.0 86747.1 154680.0 -1.0 5871
5873 0 277740.0 86714.4 154620.0 -1.0 5872
5874 0 277722.0 86745.5 154560.0 -1.0 5873
5875 0 277762.0 86762.9 154500.0 -1.0 5874
5876 0 277892.0 86794.5 154440.0 -1.0 5875
5877 0 277804.0 86795.6 154380.0 -1.0 5876
5878 0 277737.0 86768.6 154320.0 -1.0 5877
5879 0 277718.0 86796.2 154260.0 -1.0 5878
5880 0 277689.0 86774.2 154200.0 -1.0 5879
5881 0 277706.0 86747.7 154140.0 -1.0 5880
5882 0 277655.0 86730.8 154080.0 -1.0 5881
5883 0 277692.0 86728.0 154020.0 -1.0 5882
5884 0 277632.0 86742.6 153960.0 -1.0 5883
5885 0 277626.0 86749.4 153900.0 -1.0 5884
5886 0 277710.0 86795.6 153840.0 -1.0 5885
5887 0 277680.0 86854.3 153780.0 -1.0 5886
5888 0 277640.0 86771.4 153660.0 -1.0 5887
5889 0 277853.0 86774.2 153600.0 -1.0 5888
5890 0 277725.0 86791.7 153540.0 -1.0 5889
5891 0 277694.0 86740.4 153480.0 -1.0 5890
5892 0 277707.0 86758.4 153420.0 -1.0 5891
5893 0 277763.0 86783.2 153360.0 -1.0 5892
5894 0 277734.0 86763.5 153300.0 -1.0 5893
5895 0 277710.0 86749.4 153240.0 -1.0 5894
5896 0 277758.0 86774.2 153180.0 -1.0 5895
5897 0 277706.0 86761.2 153120.0 -1.0 5896
5898 0 277780.0 86800.7 153060.0 -1.0 5897
5899 0 277728.0 86771.4 153000.0 -1.0 5898
5900 0 277846.0 86865.0 152940.0 -1.0 5899
5901 0 277789.0 86816.0 152880.0 -1.0 5900
5902 0 277767.0 86774.8 152820.0 -1.0 5901
5903 0 277781.0 86830.1 152760.0 -1.0 5902
5904 0 277729.0 86818.2 152700.0 -1.0 5903
5905 0 277813.0 86843.0 152640.0 -1.0 5904
5906 0 277769.0 86859.4 152580.0 -1.0 5905
5907 0 277817.0 86875.7 152520.0 -1.0 5906
5908 0 277798.0 86858.8 152460.0 -1.0 5907
5909 0 277796.0 86927.1 152400.0 -1.0 5908
5910 0 277825.0 86971.6 152340.0 -1.0 5909
5911 0 277862.0 86974.4 152280.0 -1.0 5910
5912 0 277808.0 86931.0 152220.0 -1.0 5911
5913 0 277899.0 86979.5 152160.0 -1.0 5912
5914 0 277893.0 87003.2 152100.0 -1.0 5913
5915 0 277935.0 87073.7 152040.0 -1.0 5914
5916 0 277944.0 87092.9 151980.0 -1.0 5915
5917 0 277991.0 87109.2 151920.0 -1.0 5916
5918 0 277929.0 87121.6 151860.0 -1.0 5917
5919 0 278007.0 87152.1 151800.0 -1.0 5918
5920 0 278055.0 87196.7 151740.0 -1.0 5919
5921 0 278044.0 87191.0 151680.0 -1.0 5920
5922 0 278119.0 87223.2 151620.0 -1.0 5921
5923 0 278105.0 87192.7 151560.0 -1.0 5922
5924 0 278161.0 87268.9 151500.0 -1.0 5923
5925 0 278235.0 87295.4 151440.0 -1.0 5924
5926 0 278287.0 87241.8 151380.0 -1.0 5925
5927 0 278388.0 87385.0 151320.0 -1.0 5926
5928 0 278247.0 87288.6 151260.0 -1.0 5927
5929 0 278347.0 87326.9 151200.0 -1.0 5928
5930 0 278360.0 87368.1 151140.0 -1.0 5929
5931 0 278390.0 87385.6 151080.0 -1.0 5930
5932 0 278459.0 87442.6 151020.0 -1.0 5931
5933 0 278375.0 87365.3 150960.0 -1.0 5932
5934 0 278498.0 87420.6 150900.0 -1.0 5933
5935 0 278505.0 87428.5 150840.0 -1.0 5934
5936 0 278487.0 87443.1 150780.0 -1.0 5935
5937 0 278534.0 87477.5 150720.0 -1.0 5936
5938 0 278559.0 87460.0 150660.0 -1.0 5937
5939 0 278610.0 87477.5 150600.0 -1.0 5938
5940 0 278553.0 87491.1 150540.0 -1.0 5939
5941 0 278600.0 87508.0 150480.0 -1.0 5940
5942 0 278642.0 87492.8 150420.0 -1.0 5941
5943 0 278676.0 87525.5 150360.0 -1.0 5942
5944 0 278619.0 87548.0 150300.0 -1.0 5943
5945 0 278667.0 87489.9 150240.0 -1.0 5944
5946 0 278701.0 87535.1 150180.0 -1.0 5945
5947 0 278766.0 87561.0 150120.0 -1.0 5946
5948 0 278812.0 87556.5 150060.0 -1.0 5947
5949 0 278847.0 87612.9 150000.0 -1.0 5948
5950 0 278846.0 87605.0 149940.0 -1.0 5949
5951 0 278843.0 87596.0 149880.0 -1.0 5950
5952 0 278877.0 87549.2 149820.0 -1.0 5951
5953 0 278804.0 87551.4 149760.0 -1.0 5952
5954 0 278881.0 87528.3 149700.0 -1.0 5953
5955 0 278848.0 87561.6 149640.0 -1.0 5954
5956 0 278905.0 87599.9 149580.0 -1.0 5955
5957 0 278873.0 87532.8 149520.0 -1.0 5956
5958 0 278917.0 87523.2 149460.0 -1.0 5957
5959 0 278872.0 87523.2 149400.0 -1.0 5958
5960 0 278749.0 87398.6 149340.0 -1.0 5959
5961 0 278949.0 87545.8 149280.0 -1.0 5960
5962 0 278876.0 87452.1 149220.0 -1.0 5961
5963 0 278908.0 87502.3 149160.0 -1.0 5962
5964 0 278940.0 87523.2 149100.0 -1.0 5963
5965 0 278912.0 87477.5 149040.0 -1.0 5964
5966 0 278924.0 87486.0 148980.0 -1.0 5965
5967 0 278992.0 87458.4 148920.0 -1.0 5966
5968 0 278994.0 87508.0 148860.0 -1.0 5967
5969 0 278998.0 87497.3 148800.0 -1.0 5968
5970 0 279068.0 87512.5 148740.0 -1.0 5969
5971 0 279091.0 87479.2 148680.0 -1.0 5970
5972 0 279108.0 87479.2 148620.0 -1.0 5971
5973 0 279071.0 87527.7 148560.0 -1.0 5972
5974 0 279022.0 87479.8 148500.0 -1.0 5973
5975 0 279168.0 87478.1 148440.0 -1.0 5974
5976 0 279143.0 87478.1 148380.0 -1.0 5975
5977 0 279204.0 87495.6 148320.0 -1.0 5976
5978 0 279176.0 87453.8 148260.0 -1.0 5977
5979 0 279273.0 87522.1 148200.0 -1.0 5978
5980 0 279139.0 87379.4 148140.0 -1.0 5979
5981 0 279144.0 87438.0 148080.0 -1.0 5980
5982 0 279135.0 87435.8 148020.0 -1.0 5981
5983 0 279194.0 87448.2 147960.0 -1.0 5982
5984 0 279222.0 87392.4 147900.0 -1.0 5983
5985 0 279166.0 87383.3 147840.0 -1.0 5984
5986 0 279311.0 87444.2 147780.0 -1.0 5985
5987 0 279153.0 87430.7 147720.0 -1.0 5986
5988 0 279228.0 87443.7 147660.0 -1.0 5987
5989 0 279182.0 87464.0 147600.0 -1.0 5988
5990 0 279214.0 87452.1 147540.0 -1.0 5989
5991 0 279233.0 87486.6 147480.0 -1.0 5990
5992 0 279119.0 87407.6 147420.0 -1.0 5991
5993 0 279108.0 87416.1 147360.0 -1.0 5992
5994 0 279141.0 87459.5 147300.0 -1.0 5993
5995 0 279173.0 87421.7 147240.0 -1.0 5994
5996 0 279149.0 87421.7 147180.0 -1.0 5995
5997 0 279201.0 87467.4 147120.0 -1.0 5996
5998 0 279148.0 87452.7 147060.0 -1.0 5997
5999 0 279143.0 87408.2 147000.0 -1.0 5998
6000 0 279102.0 87437.5 146940.0 -1.0 5999
6001 0 279109.0 87459.5 146880.0 -1.0 6000
6002 0 279093.0 87494.4 146820.0 -1.0 6001
6003 0 279072.0 87471.9 146760.0 -1.0 6002
6004 0 279090.0 87444.8 146700.0 -1.0 6003
6005 0 279173.0 87473.0 146640.0 -1.0 6004
6006 0 279230.0 87509.7 146580.0 -1.0 6005
6007 0 279248.0 87508.5 146520.0 -1.0 6006
6008 0 279222.0 87515.3 146460.0 -1.0 6007
6009 0 279226.0 87493.9 146400.0 -1.0 6008
6010 0 279250.0 87482.6 146340.0 -1.0 6009
6011 0 279222.0 87421.1 146280.0 -1.0 6010
6012 0 279147.0 87400.8 146220.0 -1.0 6011
6013 0 279241.0 87484.9 146160.0 -1.0 6012
6014 0 279245.0 87493.9 146100.0 -1.0 6013
6015 0 279394.0 87586.9 146040.0 -1.0 6014
6016 0 279219.0 87460.0 145980.0 -1.0 6015
6017 0 279219.0 87479.8 145920.0 -1.0 6016
6018 0 279238.0 87405.3 145860.0 -1.0 6017
6019 0 279241.0 87466.8 145800.0 -1.0 6018
6020 0 279224.0 87507.4 145740.0 -1.0 6019
6021 0 279321.0 87519.8 145680.0 -1.0 6020
6022 0 279345.0 87487.1 145620.0 -1.0 6021
6023 0 279370.0 87545.2 145560.0 -1.0 6022
6024 0 279293.0 87477.0 145500.0 -1.0 6023
6025 0 279318.0 87505.7 145440.0 -1.0 6024
6026 0 279278.0 87465.1 145380.0 -1.0 6025
6027 0 279302.0 87498.4 145320.0 -1.0 6026
6028 0 279362.0 87512.5 145260.0 -1.0 6027
6029 0 279271.0 87423.9 145200.0 -1.0 6028
6030 0 279257.0 87445.9 145140.0 -1.0 6029
6031 0 279304.0 87468.5 145080.0 -1.0 6030
6032 0 279354.0 87455.0 145020.0 -1.0 6031
6033 0 279310.0 87427.3 144960.0 -1.0 6032
6034 0 279312.0 87460.0 144900.0 -1.0 6033
6035 0 279459.0 87512.5 144840.0 -1.0 6034
6036 0 279373.0 87451.0 144780.0 -1.0 6035
6037 0 279469.0 87494.4 144720.0 -1.0 6036
6038 0 279460.0 87459.5 144660.0 -1.0 6037
6039 0 279502.0 87489.9 144600.0 -1.0 6038
6040 0 279506.0 87453.8 144540.0 -1.0 6039
6041 0 279496.0 87478.1 144480.0 -1.0 6040
6042 0 279513.0 87501.8 144420.0 -1.0 6041
6043 0 279566.0 87504.6 144360.0 -1.0 6042
6044 0 279572.0 87501.8 144300.0 -1.0 6043
6045 0 279749.0 87304.4 144240.0 -1.0 6044
6046 0 279538.0 87491.1 144180.0 -1.0 6045
6047 0 279621.0 87512.5 144120.0 -1.0 6046
6048 0 279565.0 87521.0 144060.0 -1.0 6047
6049 0 279624.0 87549.7 143940.0 -1.0 6048
6050 0 279654.0 87503.5 143880.0 -1.0 6049
6051 0 279597.0 87546.3 143820.0 -1.0 6050
6052 0 279571.0 87519.3 143760.0 -1.0 6051
6053 0 279663.0 87537.9 143700.0 -1.0 6052
6054 0 279591.0 87537.9 143640.0 -1.0 6053
6055 0 279549.0 87527.7 143580.0 -1.0 6054
6056 0 279573.0 87575.1 143520.0 -1.0 6055
6057 0 279575.0 87502.3 143460.0 -1.0 6056
6058 0 279569.0 87552.0 143400.0 -1.0 6057
6059 0 279479.0 87533.9 143340.0 -1.0 6058
6060 0 279573.0 87561.6 143280.0 -1.0 6059
6061 0 279549.0 87563.3 143220.0 -1.0 6060
6062 0 279532.0 87588.1 143160.0 -1.0 6061
6063 0 279540.0 87565.5 143100.0 -1.0 6062
6064 0 279543.0 87611.8 143040.0 -1.0 6063
6065 0 279522.0 87597.7 142980.0 -1.0 6064
6066 0 279490.0 87589.8 142920.0 -1.0 6065
6067 0 279525.0 87568.9 142860.0 -1.0 6066
6068 0 279478.0 87567.2 142800.0 -1.0 6067
6069 0 279451.0 87574.0 142740.0 -1.0 6068
6070 0 279423.0 87536.8 142680.0 -1.0 6069
6071 0 279445.0 87519.3 142620.0 -1.0 6070
6072 0 279361.0 87537.9 142560.0 -1.0 6071
6073 0 279332.0 87456.1 142500.0 -1.0 6072
6074 0 279361.0 87525.5 142440.0 -1.0 6073
6075 0 279254.0 87488.2 142380.0 -1.0 6074
6076 0 279292.0 87469.6 142320.0 -1.0 6075
6077 0 279292.0 87473.6 142260.0 -1.0 6076
6078 0 279261.0 87485.4 142200.0 -1.0 6077
6079 0 279260.0 87499.5 142140.0 -1.0 6078
6080 0 279237.0 87497.8 142080.0 -1.0 6079
6081 0 279265.0 87488.8 141960.0 -1.0 6080
6082 0 279194.0 87463.4 141900.0 -1.0 6081
6083 0 279265.0 87469.6 141840.0 -1.0 6082
6084 0 279258.0 87452.7 141780.0 -1.0 6083
6085 0 279201.0 87449.9 141720.0 -1.0 6084
6086 0 279206.0 87500.1 141660.0 -1.0 6085
6087 0 279135.0 87415.5 141600.0 -1.0 6086
6088 0 279144.0 87458.9 141540.0 -1.0 6087
6089 0 279150.0 87437.5 141480.0 -1.0 6088
6090 0 279190.0 87397.4 141420.0 -1.0 6089
6091 0 279186.0 87432.4 141360.0 -1.0 6090
6092 0 279124.0 87412.1 141300.0 -1.0 6091
6093 0 279217.0 87444.8 141240.0 -1.0 6092
6094 0 279164.0 87433.5 141180.0 -1.0 6093
6095 0 279145.0 87443.1 141120.0 -1.0 6094
6096 0 279178.0 87520.4 141060.0 -1.0 6095
6097 0 279068.0 87440.9 141000.0 -1.0 6096
6098 0 279073.0 87492.8 140940.0 -1.0 6097
6099 0 279110.0 87404.2 140880.0 -1.0 6098
6100 0 279095.0 87423.9 140820.0 -1.0 6099
6101 0 279063.0 87427.3 140760.0 -1.0 6100
6102 0 279102.0 87457.8 140700.0 -1.0 6101
6103 0 279037.0 87363.6 140640.0 -1.0 6102
6104 0 279088.0 87427.3 140580.0 -1.0 6103
6105 0 279071.0 87435.8 140520.0 -1.0 6104
6106 0 279094.0 87435.2 140460.0 -1.0 6105
6107 0 279094.0 87407.6 140400.0 -1.0 6106
6108 0 279088.0 87496.7 140340.0 -1.0 6107
6109 0 279026.0 87462.9 140280.0 -1.0 6108
6110 0 279053.0 87458.4 140220.0 -1.0 6109
6111 0 279005.0 87402.5 140160.0 -1.0 6110
6112 0 279048.0 87456.7 140100.0 -1.0 6111
6113 0 278961.0 87447.1 140040.0 -1.0 6112
6114 0 278925.0 87456.1 139980.0 -1.0 6113
6115 0 278917.0 87446.5 139920.0 -1.0 6114
6116 0 278958.0 87434.7 139860.0 -1.0 6115
6117 0 278969.0 87498.4 139800.0 -1.0 6116
6118 0 278984.0 87446.5 139740.0 -1.0 6117
6119 0 278997.0 87516.4 139680.0 -1.0 6118
6120 0 278955.0 87445.4 139620.0 -1.0 6119
6121 0 278939.0 87414.9 139560.0 -1.0 6120
6122 0 278875.0 87389.5 139500.0 -1.0 6121
6123 0 278961.0 87500.1 139440.0 -1.0 6122
6124 0 278859.0 87370.4 139380.0 -1.0 6123
6125 0 278791.0 87356.3 139320.0 -1.0 6124
6126 0 278806.0 87368.7 139260.0 -1.0 6125
6127 0 278914.0 87333.7 139200.0 -1.0 6126
6128 0 278812.0 87330.3 139140.0 -1.0 6127
6129 0 278813.0 87318.5 139080.0 -1.0 6128
6130 0 278841.0 87246.9 139020.0 -1.0 6129
6131 0 278777.0 87357.4 138960.0 -1.0 6130
6132 0 278676.0 87292.0 138900.0 -1.0 6131
6133 0 278774.0 87382.8 138840.0 -1.0 6132
6134 0 278755.0 87378.8 138780.0 -1.0 6133
6135 0 278753.0 87387.9 138720.0 -1.0 6134
6136 0 278760.0 87376.0 138660.0 -1.0 6135
6137 0 278789.0 87384.5 138600.0 -1.0 6136
6138 0 278630.0 87315.7 138540.0 -1.0 6137
6139 0 278743.0 87368.1 138480.0 -1.0 6138
6140 0 278602.0 87319.0 138420.0 -1.0 6139
6141 0 278683.0 87387.3 138360.0 -1.0 6140
6142 0 278522.0 87237.8 138300.0 -1.0 6141
6143 0 278495.0 87266.6 138240.0 -1.0 6142
6144 0 278432.0 87228.2 138180.0 -1.0 6143
6145 0 278416.0 87197.2 138120.0 -1.0 6144
6146 0 278409.0 87253.1 138060.0 -1.0 6145
6147 0 278410.0 87204.0 138000.0 -1.0 6146
6148 0 278417.0 87197.8 137940.0 -1.0 6147
6149 0 278404.0 87159.4 137880.0 -1.0 6148
6150 0 278390.0 87108.7 137820.0 -1.0 6149
6151 0 278478.0 87138.6 137760.0 -1.0 6150
6152 0 278465.0 87067.5 137700.0 -1.0 6151
6153 0 278494.0 87133.5 137640.0 -1.0 6152
6154 0 278385.0 87151.5 137580.0 -1.0 6153
6155 0 278382.0 87137.4 137520.0 -1.0 6154
6156 0 278307.0 87105.9 137460.0 -1.0 6155
6157 0 278297.0 87138.6 137400.0 -1.0 6156
6158 0 278361.0 87123.3 137340.0 -1.0 6157
6159 0 278281.0 87116.6 137280.0 -1.0 6158
6160 0 278271.0 87126.7 137220.0 -1.0 6159
6161 0 278231.0 87144.8 137160.0 -1.0 6160
6162 0 278295.0 87152.1 137100.0 -1.0 6161
6163 0 278291.0 87118.3 137040.0 -1.0 6162
6164 0 278247.0 87141.9 136980.0 -1.0 6163
6165 0 278254.0 87095.7 136920.0 -1.0 6164
6166 0 278374.0 87090.6 136860.0 -1.0 6165
6167 0 278309.0 87157.7 136800.0 -1.0 6166
6168 0 278229.0 87132.9 136740.0 -1.0 6167
6169 0 278225.0 87253.1 136680.0 -1.0 6168
6170 0 278185.0 87182.6 136620.0 -1.0 6169
6171 0 278154.0 87386.2 136560.0 -1.0 6170
6172 0 278200.0 87417.2 136500.0 -1.0 6171
6173 0 278181.0 87394.1 136440.0 -1.0 6172
6174 0 278138.0 87324.1 136380.0 -1.0 6173
6175 0 278138.0 87405.9 136320.0 -1.0 6174
6176 0 278162.0 87357.4 136260.0 -1.0 6175
6177 0 278203.0 87398.6 136200.0 -1.0 6176
6178 0 278142.0 87358.0 136140.0 -1.0 6177
6179 0 278207.0 87368.1 136080.0 -1.0 6178
6180 0 278118.0 87419.4 136020.0 -1.0 6179
6181 0 278189.0 87442.6 135960.0 -1.0 6180
6182 0 278182.0 87458.9 135900.0 -1.0 6181
6183 0 278128.0 87457.8 135840.0 -1.0 6182
6184 0 278195.0 87452.7 135780.0 -1.0 6183
6185 0 278232.0 87503.5 135720.0 -1.0 6184
6186 0 278081.0 87487.7 135660.0 -1.0 6185
6187 0 278078.0 87482.6 135600.0 -1.0 6186
6188 0 278082.0 87497.3 135540.0 -1.0 6187
6189 0 278059.0 87486.6 135480.0 -1.0 6188
6190 0 278069.0 87491.6 135420.0 -1.0 6189
6191 0 278071.0 87509.1 135360.0 -1.0 6190
6192 0 278059.0 87544.6 135300.0 -1.0 6191
6193 0 278020.0 87525.5 135240.0 -1.0 6192
6194 0 278038.0 87571.7 135180.0 -1.0 6193
6195 0 278075.0 87546.9 135120.0 -1.0 6194
6196 0 278104.0 87590.9 135060.0 -1.0 6195
6197 0 278151.0 87597.7 135000.0 -1.0 6196
6198 0 278115.0 87641.1 134940.0 -1.0 6197
6199 0 278035.0 87579.6 134880.0 -1.0 6198
6200 0 278094.0 87596.5 134820.0 -1.0 6199
6201 0 278113.0 87533.9 134760.0 -1.0 6200
6202 0 278045.0 87633.8 134700.0 -1.0 6201
6203 0 278085.0 87550.3 134640.0 -1.0 6202
6204 0 278072.0 87585.8 134580.0 -1.0 6203
6205 0 278146.0 87531.1 134520.0 -1.0 6204
6206 0 278104.0 87528.9 134460.0 -1.0 6205
6207 0 278135.0 87522.1 134400.0 -1.0 6206
6208 0 278122.0 87480.4 134340.0 -1.0 6207
6209 0 278078.0 87552.0 134280.0 -1.0 6208
6210 0 278081.0 87404.2 134220.0 -1.0 6209
6211 0 278075.0 87444.2 134160.0 -1.0 6210
6212 0 278082.0 87489.9 134100.0 -1.0 6211
6213 0 278060.0 87463.4 134040.0 -1.0 6212
6214 0 278054.0 87361.9 133980.0 -1.0 6213
6215 0 278134.0 87454.4 133920.0 -1.0 6214
6216 0 278089.0 87422.3 133860.0 -1.0 6215
6217 0 278082.0 87485.4 133800.0 -1.0 6216
6218 0 278085.0 87454.4 133740.0 -1.0 6217
6219 0 278040.0 87366.4 133680.0 -1.0 6218
6220 0 278082.0 87440.3 133620.0 -1.0 6219
6221 0 278015.0 87399.7 133560.0 -1.0 6220
6222 0 278077.0 87419.4 133500.0 -1.0 6221
6223 0 278031.0 87374.9 133440.0 -1.0 6222
6224 0 278046.0 87394.6 133380.0 -1.0 6223
6225 0 278033.0 87379.4 133320.0 -1.0 6224
6226 0 278073.0 87345.6 133260.0 -1.0 6225
6227 0 278046.0 87416.1 133200.0 -1.0 6226
6228 0 278067.0 87413.2 133140.0 -1.0 6227
6229 0 278015.0 87433.0 133080.0 -1.0 6228
6230 0 278112.0 87479.8 133020.0 -1.0 6229
6231 0 278137.0 87511.4 132960.0 -1.0 6230
6232 0 278100.0 87504.0 132900.0 -1.0 6231
6233 0 278118.0 87514.2 132840.0 -1.0 6232
6234 0 278173.0 87516.4 132780.0 -1.0 6233
6235 0 278124.0 87524.9 132720.0 -1.0 6234
6236 0 278287.0 87564.4 132660.0 -1.0 6235
6237 0 278150.0 87528.3 132600.0 -1.0 6236
6238 0 278174.0 87532.2 132540.0 -1.0 6237
6239 0 278170.0 87527.7 132480.0 -1.0 6238
6240 0 278337.0 87584.7 132420.0 -1.0 6239
6241 0 278295.0 87564.4 132360.0 -1.0 6240
6242 0 278286.0 87562.1 132300.0 -1.0 6241
6243 0 278266.0 87589.8 132240.0 -1.0 6242
6244 0 278318.0 87621.9 132180.0 -1.0 6243
6245 0 278279.0 87620.2 132120.0 -1.0 6244
6246 0 278241.0 87646.7 132060.0 -1.0 6245
6247 0 278179.0 87561.6 132000.0 -1.0 6246
6248 0 278258.0 87604.4 131940.0 -1.0 6247
6249 0 278215.0 87612.9 131880.0 -1.0 6248
6250 0 278299.0 87631.5 131820.0 -1.0 6249
6251 0 278229.0 87605.0 131760.0 -1.0 6250
6252 0 278253.0 87660.3 131700.0 -1.0 6251
6253 0 278281.0 87632.1 131640.0 -1.0 6252
6254 0 278247.0 87626.4 131580.0 -1.0 6253
6255 0 278120.0 87568.9 131520.0 -1.0 6254
6256 0 278238.0 87626.4 131460.0 -1.0 6255
6257 0 278295.0 87593.1 131400.0 -1.0 6256
6258 0 278330.0 87576.8 131340.0 -1.0 6257
6259 0 278309.0 87557.6 131280.0 -1.0 6258
6260 0 278322.0 87571.7 131220.0 -1.0 6259
6261 0 278333.0 87541.8 131160.0 -1.0 6260
6262 0 278390.0 87560.4 131100.0 -1.0 6261
6263 0 278404.0 87581.9 131040.0 -1.0 6262
6264 0 278436.0 87623.0 130980.0 -1.0 6263
6265 0 278445.0 87603.3 130920.0 -1.0 6264
6266 0 278445.0 87630.4 130860.0 -1.0 6265
6267 0 278408.0 87572.3 130800.0 -1.0 6266
6268 0 278380.0 87549.2 130740.0 -1.0 6267
6269 0 278421.0 87586.9 130680.0 -1.0 6268
6270 0 278415.0 87539.0 130620.0 -1.0 6269
6271 0 278407.0 87517.0 130560.0 -1.0 6270
6272 0 278399.0 87551.4 130500.0 -1.0 6271
6273 0 278463.0 87486.6 130440.0 -1.0 6272
6274 0 278445.0 87429.6 130380.0 -1.0 6273
6275 0 278486.0 87486.0 130320.0 -1.0 6274
6276 0 278587.0 87434.1 130260.0 -1.0 6275
6277 0 278426.0 87455.0 130200.0 -1.0 6276
6278 0 278513.0 87414.9 130140.0 -1.0 6277
6279 0 278520.0 87383.3 130080.0 -1.0 6278
6280 0 278614.0 87319.6 130020.0 -1.0 6279
6281 0 278581.0 87400.3 129960.0 -1.0 6280
6282 0 278603.0 87302.1 129900.0 -1.0 6281
6283 0 278544.0 87346.1 129840.0 -1.0 6282
6284 0 278499.0 87217.0 129780.0 -1.0 6283
6285 0 278637.0 87285.2 129720.0 -1.0 6284
6286 0 278584.0 87293.1 129660.0 -1.0 6285
6287 0 278594.0 87228.8 129600.0 -1.0 6286
6288 0 278635.0 87227.1 129540.0 -1.0 6287
6289 0 278642.0 87196.1 129480.0 -1.0 6288
6290 0 278691.0 87211.3 129420.0 -1.0 6289
6291 0 278689.0 87197.8 129360.0 -1.0 6290
6292 0 278700.0 87181.4 129300.0 -1.0 6291
6293 0 278758.0 87219.8 129240.0 -1.0 6292
6294 0 278782.0 87201.2 129180.0 -1.0 6293
6295 0 278814.0 87213.0 129120.0 -1.0 6294
6296 0 278784.0 87193.8 129060.0 -1.0 6295
6297 0 278840.0 87239.5 129000.0 -1.0 6296
6298 0 278844.0 87213.6 128940.0 -1.0 6297
6299 0 278812.0 87198.9 128880.0 -1.0 6298
6300 0 278866.0 87227.1 128820.0 -1.0 6299
6301 0 278850.0 87257.0 128760.0 -1.0 6300
6302 0 278843.0 87231.6 128700.0 -1.0 6301
6303 0 278880.0 87222.6 128640.0 -1.0 6302
6304 0 278882.0 87227.1 128580.0 -1.0 6303
6305 0 278928.0 87253.1 128520.0 -1.0 6304
6306 0 278966.0 87280.7 128460.0 -1.0 6305
6307 0 278882.0 87257.0 128400.0 -1.0 6306
6308 0 278929.0 87298.7 128340.0 -1.0 6307
6309 0 278996.0 87279.0 128280.0 -1.0 6308
6310 0 278892.0 87258.1 128220.0 -1.0 6309
6311 0 278925.0 87232.8 128160.0 -1.0 6310
6312 0 278981.0 87255.9 128100.0 -1.0 6311
6313 0 278875.0 87188.2 128040.0 -1.0 6312
6314 0 278981.0 87215.8 127980.0 -1.0 6313
6315 0 278961.0 87173.5 127920.0 -1.0 6314
6316 0 278943.0 87115.4 127860.0 -1.0 6315
6317 0 278978.0 87132.9 127800.0 -1.0 6316
6318 0 278936.0 87090.6 127740.0 -1.0 6317
6319 0 278975.0 87060.7 127680.0 -1.0 6318
6320 0 278984.0 87026.3 127620.0 -1.0 6319
6321 0 278929.0 87025.2 127560.0 -1.0 6320
6322 0 278934.0 87056.2 127500.0 -1.0 6321
6323 0 278998.0 87012.8 127440.0 -1.0 6322
6324 0 279000.0 86965.4 127380.0 -1.0 6323
6325 0 278958.0 86933.3 127320.0 -1.0 6324
6326 0 278998.0 86892.7 127260.0 -1.0 6325
6327 0 279006.0 86919.7 127200.0 -1.0 6326
6328 0 278976.0 86850.9 127140.0 -1.0 6327
6329 0 279014.0 86830.6 127080.0 -1.0 6328
6330 0 278988.0 86800.7 127020.0 -1.0 6329
6331 0 279019.0 86802.4 126960.0 -1.0 6330
6332 0 279023.0 86791.1 126900.0 -1.0 6331
6333 0 279098.0 86858.3 126840.0 -1.0 6332
6334 0 279022.0 86770.8 126780.0 -1.0 6333
6335 0 279026.0 86843.0 126720.0 -1.0 6334
6336 0 279027.0 86767.5 126660.0 -1.0 6335
6337 0 279025.0 86743.8 126600.0 -1.0 6336
6338 0 279040.0 86736.4 126540.0 -1.0 6337
6339 0 279016.0 86737.6 126480.0 -1.0 6338
6340 0 279005.0 86678.3 126420.0 -1.0 6339
6341 0 279082.0 86718.4 126360.0 -1.0 6340
6342 0 279052.0 86716.1 126300.0 -1.0 6341
6343 0 279060.0 86728.0 126240.0 -1.0 6342
6344 0 279037.0 86735.3 126180.0 -1.0 6343
6345 0 279056.0 86778.2 126120.0 -1.0 6344
6346 0 279089.0 86744.3 126060.0 -1.0 6345
6347 0 279053.0 86762.9 126000.0 -1.0 6346
6348 0 279032.0 86756.2 125940.0 -1.0 6347
6349 0 279042.0 86801.3 125880.0 -1.0 6348
6350 0 279056.0 86819.3 125820.0 -1.0 6349
6351 0 279010.0 86834.0 125760.0 -1.0 6350
6352 0 278998.0 86829.5 125700.0 -1.0 6351
6353 0 279048.0 86825.5 125640.0 -1.0 6352
6354 0 279054.0 86833.4 125580.0 -1.0 6353
6355 0 279025.0 86839.1 125520.0 -1.0 6354
6356 0 278965.0 86850.9 125460.0 -1.0 6355
6357 0 279006.0 86904.5 125400.0 -1.0 6356
6358 0 278947.0 86893.8 125340.0 -1.0 6357
6359 0 278957.0 86852.6 125280.0 -1.0 6358
6360 0 278945.0 86893.2 125220.0 -1.0 6359
6361 0 278932.0 86870.1 125160.0 -1.0 6360
6362 0 278917.0 86913.5 125100.0 -1.0 6361
6363 0 278879.0 86950.2 125040.0 -1.0 6362
6364 0 278935.0 86916.9 124980.0 -1.0 6363
6365 0 278842.0 86928.2 124920.0 -1.0 6364
6366 0 278791.0 86926.5 124860.0 -1.0 6365
6367 0 278754.0 86920.9 124800.0 -1.0 6366
6368 0 278797.0 86972.8 124740.0 -1.0 6367
6369 0 278781.0 87008.8 124680.0 -1.0 6368
6370 0 278997.0 87003.8 124620.0 -1.0 6369
6371 0 278703.0 86986.3 124560.0 -1.0 6370
6372 0 278705.0 87054.0 124500.0 -1.0 6371
6373 0 278671.0 86967.1 124440.0 -1.0 6372
6374 0 278643.0 86962.0 124380.0 -1.0 6373
6375 0 278668.0 87019.0 124320.0 -1.0 6374
6376 0 278632.0 87041.0 124260.0 -1.0 6375
6377 0 278632.0 86947.9 124200.0 -1.0 6376
6378 0 278638.0 86971.6 124140.0 -1.0 6377
6379 0 278622.0 86952.4 124080.0 -1.0 6378
6380 0 278685.0 86990.8 124020.0 -1.0 6379
6381 0 278668.0 86941.7 123960.0 -1.0 6380
6382 0 278613.0 86955.3 123900.0 -1.0 6381
6383 0 278693.0 86836.3 123840.0 -1.0 6382
6384 0 278666.0 86929.9 123780.0 -1.0 6383
6385 0 278653.0 86932.7 123720.0 -1.0 6384
6386 0 278641.0 86935.0 123660.0 -1.0 6385
6387 0 278677.0 86927.6 123600.0 -1.0 6386
6388 0 278695.0 86944.5 123540.0 -1.0 6387
6389 0 278624.0 86888.1 123480.0 -1.0 6388
6390 0 278631.0 86900.6 123360.0 -1.0 6389
6391 0 278704.0 86924.2 123240.0 -1.0 6390
6392 0 278678.0 86945.1 123180.0 -1.0 6391
6393 0 278702.0 86941.2 123120.0 -1.0 6392
6394 0 278719.0 86933.3 123060.0 -1.0 6393
6395 0 278708.0 86868.4 123000.0 -1.0 6394
6396 0 278718.0 86814.3 122940.0 -1.0 6395
6397 0 278689.0 86965.4 122880.0 -1.0 6396
6398 0 278736.0 86960.9 122820.0 -1.0 6397
6399 0 278782.0 86952.4 122760.0 -1.0 6398
6400 0 278747.0 86944.5 122700.0 -1.0 6399
6401 0 278765.0 86953.0 122640.0 -1.0 6400
6402 0 278812.0 87005.5 122580.0 -1.0 6401
6403 0 278812.0 86946.8 122520.0 -1.0 6402
6404 0 278820.0 86898.9 122460.0 -1.0 6403
6405 0 278870.0 86861.1 122400.0 -1.0 6404
6406 0 278890.0 86844.2 122340.0 -1.0 6405
6407 0 278773.0 86746.0 122280.0 -1.0 6406
6408 0 278944.0 86836.8 122220.0 -1.0 6407
6409 0 278962.0 86812.6 122160.0 -1.0 6408
6410 0 278968.0 86844.2 122100.0 -1.0 6409
6411 0 278993.0 86859.9 122040.0 -1.0 6410
6412 0 278936.0 86859.9 121980.0 -1.0 6411
6413 0 278970.0 86892.1 121920.0 -1.0 6412
6414 0 278970.0 86909.6 121860.0 -1.0 6413
6415 0 279010.0 86916.4 121800.0 -1.0 6414
6416 0 278979.0 86889.3 121740.0 -1.0 6415
6417 0 278998.0 86920.9 121680.0 -1.0 6416
6418 0 279003.0 86918.6 121620.0 -1.0 6417
6419 0 278971.0 86934.4 121560.0 -1.0 6418
6420 0 279025.0 86945.1 121500.0 -1.0 6419
6421 0 278989.0 86931.0 121440.0 -1.0 6420
6422 0 279004.0 86957.5 121380.0 -1.0 6421
6423 0 279051.0 86999.8 121320.0 -1.0 6422
6424 0 279014.0 86994.7 121260.0 -1.0 6423
6425 0 279010.0 86999.3 121200.0 -1.0 6424
6426 0 279110.0 87010.5 121140.0 -1.0 6425
6427 0 279104.0 87020.1 121080.0 -1.0 6426
6428 0 279107.0 87082.7 121020.0 -1.0 6427
6429 0 279037.0 87054.5 120960.0 -1.0 6428
6430 0 279125.0 87047.8 120900.0 -1.0 6429
6431 0 279092.0 87037.6 120840.0 -1.0 6430
6432 6 279160.0 87026.9 120780.0 -1.0 6431
6433 0 340566.66 139524.77 516660.0 -1.0 19
6434 5 340437.06 139006.31 516600.0 -1.0 6433
6435 0 340596.56 138767.03 516540.0 -1.0 6434
6436 5 340466.97 137510.78 516600.0 -1.0 6434
6437 0 340566.66 137341.28 516540.0 -1.0 6436
6438 0 340706.8 137461.94 516660.0 -1.0 6436
6439 0 340566.66 137351.27 516480.0 -1.0 6437
6440 0 340397.16 137032.22 516420.0 -1.0 6439
6441 0 340337.34 136922.55 516360.0 -1.0 6440
6442 6 340307.44 136962.42 516300.0 -1.0 6441
6443 0 340596.56 138816.88 516480.0 -1.0 6435
6444 0 340516.8 138876.7 516420.0 -1.0 6443
6445 0 340536.75 138707.2 516360.0 -1.0 6444
6446 6 340556.7 138567.62 516300.0 -1.0 6445
6447 0 339469.94 141598.56 516480.0 -1.0 18
6448 0 339479.9 141528.78 516420.0 -1.0 6447
6449 0 339828.88 141279.52 516360.0 -1.0 6448
6450 0 339798.97 141259.58 516300.0 -1.0 6449
6451 0 339978.4 141229.67 516240.0 -1.0 6450
6452 0 339928.56 141289.48 516180.0 -1.0 6451
6453 0 340048.22 141199.77 516120.0 -1.0 6452
6454 0 340098.06 141209.73 516060.0 -1.0 6453
6455 0 340267.56 141120.0 516000.0 -1.0 6454
6456 0 340337.34 141090.08 515940.0 -1.0 6455
6457 0 340476.94 141090.08 515880.0 -1.0 6456
6458 0 340247.62 141050.2 515820.0 -1.0 6457
6459 0 340656.4 141050.2 515760.0 -1.0 6458
6460 0 340457.0 141070.14 515700.0 -1.0 6459
6461 0 340736.16 141080.11 515640.0 -1.0 6460
6462 0 340915.62 141209.73 515580.0 -1.0 6461
6463 0 340965.47 141189.78 515520.0 -1.0 6462
6464 0 340825.88 140980.4 515460.0 -1.0 6463
6465 0 341020.1 141140.86 515400.0 -1.0 6464
6466 0 341134.97 141070.14 515340.0 -1.0 6465
6467 0 341234.66 141129.97 515280.0 -1.0 6466
6468 0 341284.53 141070.14 515220.0 -1.0 6467
6469 0 341366.2 140989.02 515160.0 -1.0 6468
6470 0 341404.16 141010.33 515100.0 -1.0 6469
6471 0 341444.03 140920.6 515040.0 -1.0 6470
6472 0 341503.88 140900.66 514980.0 -1.0 6471
6473 0 341493.9 140890.69 514920.0 -1.0 6472
6474 0 341623.5 140820.89 514860.0 -1.0 6473
6475 0 341643.44 140781.02 514800.0 -1.0 6474
6476 0 341693.28 140790.98 514740.0 -1.0 6475
6477 0 341643.44 140681.31 514680.0 -1.0 6476
6478 0 341703.28 140711.22 514620.0 -1.0 6477
6479 0 341773.06 140691.28 514560.0 -1.0 6478
6480 0 341703.28 140651.39 514500.0 -1.0 6479
6481 0 341773.06 140681.31 514440.0 -1.0 6480
6482 0 341793.0 140591.58 514380.0 -1.0 6481
6483 0 341822.9 140511.81 514320.0 -1.0 6482
6484 0 341842.84 140511.81 514260.0 -1.0 6483
6485 0 341723.22 140521.78 514200.0 -1.0 6484
6486 0 341812.94 140432.05 514140.0 -1.0 6485
6487 0 341812.94 140432.05 514080.0 -1.0 6486
6488 0 341802.97 140392.17 514020.0 -1.0 6487
6489 0 342062.2 140531.75 513960.0 -1.0 6488
6490 0 342052.22 140531.75 513900.0 -1.0 6489
6491 0 342052.22 140561.67 513840.0 -1.0 6490
6492 0 342141.97 140651.39 513780.0 -1.0 6491
6493 0 342079.0 140590.88 513720.0 -1.0 6492
6494 0 341781.06 149406.88 518460.0 -1.0 5
6495 0 342687.78 148847.73 518400.0 -1.0 6494
6496 5 342990.03 148817.52 518340.0 -1.0 6495
6497 0 343534.06 149044.19 518280.0 -1.0 6496
6498 0 343557.84 148955.92 518400.0 -1.0 6496
6499 0 344078.1 149255.77 518220.0 -1.0 6497
6500 0 344259.44 149527.78 518220.0 -1.0 6499
6501 0 344682.56 149799.8 518220.0 -1.0 6500
6502 5 344743.03 149845.12 518160.0 -1.0 6501
6503 0 345028.9 149590.69 518100.0 -1.0 6502
6504 0 344718.34 149930.58 518100.0 -1.0 6502
6505 0 344675.6 150016.06 518040.0 -1.0 6504
6506 0 344761.1 150133.6 517980.0 -1.0 6505
6507 0 344771.78 150133.6 517920.0 -1.0 6506
6508 0 344846.56 150325.95 517860.0 -1.0 6507
6509 0 344814.5 150849.55 517860.0 -1.0 6508
6510 0 344803.8 151020.52 517800.0 -1.0 6509
6511 0 344825.2 151031.2 517740.0 -1.0 6510
6512 0 344761.1 151095.33 517680.0 -1.0 6511
6513 0 344782.47 151148.75 517620.0 -1.0 6512
6514 0 344790.0 151140.31 517560.0 -1.0 6513
6515 6 344771.78 151095.33 517500.0 -1.0 6514
6516 0 341692.28 153955.06 516540.0 -1.0 7826
6517 0 341858.5 153985.28 516480.0 -1.0 6516
6518 0 342206.1 154121.3 516420.0 -1.0 6517
6519 0 342277.34 154099.7 516360.0 -1.0 6518
6520 0 342795.44 153985.28 515880.0 -1.0 7825
6521 0 342795.47 153803.94 515640.0 -1.0 7824
6522 0 342825.7 153486.58 515220.0 -1.0 6521
6523 0 342810.56 153426.14 514980.0 -1.0 6522
6524 0 342886.12 153562.14 514920.0 -1.0 6523
6525 0 342946.56 153819.05 514920.0 -1.0 6524
6526 0 343091.72 153966.98 514860.0 -1.0 6525
6527 0 343068.47 153957.69 514800.0 -1.0 6526
6528 0 343017.3 154060.02 514740.0 -1.0 6527
6529 0 342956.84 154125.12 514680.0 -1.0 6528
6530 0 342998.7 154204.2 514620.0 -1.0 6529
6531 0 342998.7 154357.69 514560.0 -1.0 6530
6532 0 343119.62 154590.25 514500.0 -1.0 6531
6533 0 343142.88 154613.52 514440.0 -1.0 6532
6534 0 343119.62 154441.42 514380.0 -1.0 6533
6535 0 343142.88 154557.7 514320.0 -1.0 6534
6536 0 343133.6 154646.08 514260.0 -1.0 6535
6537 0 343156.84 154706.53 514200.0 -1.0 6536
6538 0 343291.72 154976.31 514140.0 -1.0 6537
6539 0 343356.84 155055.39 514080.0 -1.0 6538
6540 0 343356.84 155004.22 514020.0 -1.0 6539
6541 0 343356.84 154999.56 513960.0 -1.0 6540
6542 0 343352.2 154976.31 513900.0 -1.0 6541
6543 0 343352.2 154953.06 513840.0 -1.0 6542
6544 0 343361.5 154957.7 513780.0 -1.0 6543
6545 0 343356.84 154934.45 513720.0 -1.0 6544
6546 0 343375.44 154990.27 513660.0 -1.0 6545
6547 0 343352.2 154962.36 513600.0 -1.0 6546
6548 0 343375.44 155004.22 513540.0 -1.0 6547
6549 0 343380.1 154980.97 513480.0 -1.0 6548
6550 0 343380.1 155027.47 513420.0 -1.0 6549
6551 0 343380.1 155027.47 513360.0 -1.0 6550
6552 0 343380.1 155022.83 513300.0 -1.0 6551
6553 0 343431.25 155250.73 513240.0 -1.0 6552
6554 0 343487.1 155422.83 513180.0 -1.0 6553
6555 0 343510.34 155460.05 513120.0 -1.0 6554
6556 0 343519.62 155562.38 513060.0 -1.0 6555
6557 0 343515.0 155571.67 513000.0 -1.0 6556
6558 0 343515.0 155567.02 512940.0 -1.0 6557
6559 0 343515.0 155567.02 512880.0 -1.0 6558
6560 0 343217.3 155501.9 512820.0 -1.0 6559
6561 0 343519.62 155664.7 512760.0 -1.0 6560
6562 0 343524.28 155841.45 512700.0 -1.0 6561
6563 0 343468.47 155887.95 512640.0 -1.0 6562
6564 0 343101.03 155701.9 512580.0 -1.0 6563
6565 0 343426.62 155887.95 512520.0 -1.0 6564
6566 0 343426.62 155887.95 512460.0 -1.0 6565
6567 0 343298.66 155907.34 512400.0 -1.0 6566
6568 0 343305.7 155967.03 512340.0 -1.0 6567
6569 0 343305.7 155967.03 512280.0 -1.0 6568
6570 0 343305.7 155962.38 512220.0 -1.0 6569
6571 0 343301.03 155962.38 512160.0 -1.0 6570
6572 0 343249.88 155971.69 512100.0 -1.0 6571
6573 0 343249.88 155994.94 512040.0 -1.0 6572
6574 0 343203.34 156022.84 511980.0 -1.0 6573
6575 0 343175.44 156013.55 511920.0 -1.0 6574
6576 0 343142.88 156097.27 511860.0 -1.0 6575
6577 0 343110.3 156171.69 511800.0 -1.0 6576
6578 0 343059.16 156311.22 511740.0 -1.0 6577
6579 0 342980.1 156408.9 511680.0 -1.0 6578
6580 0 342733.56 156660.08 511620.0 -1.0 6579
6581 0 342668.47 156822.86 511560.0 -1.0 6580
6582 0 342561.47 156869.38 511500.0 -1.0 6581
6583 0 342449.84 157264.73 511440.0 -1.0 6582
6584 0 342412.62 157422.88 511380.0 -1.0 6583
6585 0 342356.8 157613.58 511320.0 -1.0 6584
6586 0 342361.47 157720.56 511260.0 -1.0 6585
6587 0 342389.38 157832.19 511200.0 -1.0 6586
6588 0 342440.53 157962.42 511140.0 -1.0 6587
6589 0 342501.0 158022.89 511080.0 -1.0 6588
6590 0 342510.3 158181.03 511020.0 -1.0 6589
6591 0 342589.38 158283.36 510960.0 -1.0 6590
6592 0 342617.28 158390.34 510900.0 -1.0 6591
6593 0 342649.84 158515.92 510840.0 -1.0 6592
6594 0 342640.56 158581.05 510780.0 -1.0 6593
6595 0 342705.66 158711.28 510720.0 -1.0 6594
6596 0 342687.06 158767.1 510660.0 -1.0 6595
6597 0 342705.66 158878.72 510600.0 -1.0 6596
6598 0 342714.97 158976.4 510540.0 -1.0 6597
6599 0 342635.9 159129.89 510480.0 -1.0 6598
6600 0 342966.12 159329.89 510420.0 -1.0 6599
6601 0 342635.9 159283.39 510360.0 -1.0 6600
6602 0 342654.5 159329.89 510300.0 -1.0 6601
6603 0 342696.38 159497.34 510240.0 -1.0 6602
6604 0 342696.38 159497.34 510180.0 -1.0 6603
6605 0 342687.06 159655.48 510120.0 -1.0 6604
6606 0 342719.62 159739.2 510060.0 -1.0 6605
6607 0 342831.25 159925.27 510000.0 -1.0 6606
6608 0 342877.75 159939.22 509940.0 -1.0 6607
6609 0 342882.4 160064.8 509880.0 -1.0 6608
6610 0 342901.03 160190.38 509820.0 -1.0 6609
6611 0 342849.84 160404.34 509760.0 -1.0 6610
6612 0 342831.25 160711.33 509700.0 -1.0 6611
6613 0 342840.56 160757.83 509640.0 -1.0 6612
6614 0 342840.56 160925.28 509580.0 -1.0 6613
6615 0 342756.84 161376.45 509520.0 -1.0 6614
6616 0 342784.75 161464.83 509460.0 -1.0 6615
6617 0 342873.12 161618.31 509400.0 -1.0 6616
6618 0 342961.5 161674.14 509340.0 -1.0 6617
6619 0 343101.03 161864.84 509280.0 -1.0 6618
6620 0 343101.03 161878.8 509220.0 -1.0 6619
6621 0 343110.3 161902.05 509160.0 -1.0 6620
6622 0 343091.72 161855.53 509100.0 -1.0 6621
6623 0 343189.4 161985.77 509040.0 -1.0 6622
6624 0 343287.06 162148.56 508980.0 -1.0 6623
6625 0 343366.16 162367.17 508920.0 -1.0 6624
6626 0 343361.5 162771.83 508920.0 -1.0 6625
6627 0 343161.5 163060.22 508860.0 -1.0 6626
6628 0 343045.22 163343.94 508800.0 -1.0 6627
6629 0 342984.75 163404.4 508740.0 -1.0 6628
6630 0 343008.0 163464.88 508680.0 -1.0 6629
6631 0 342770.78 163432.31 508620.0 -1.0 6630
6632 0 342914.97 163595.11 508560.0 -1.0 6631
6633 0 342389.38 163390.45 508500.0 -1.0 6632
6634 0 342868.47 163664.88 508440.0 -1.0 6633
6635 0 342984.75 163892.78 508320.0 -1.0 6634
6636 0 343031.25 164074.19 508260.0 -1.0 6635
6637 0 343073.12 164218.38 508200.0 -1.0 6636
6638 0 342863.8 164255.6 508140.0 -1.0 6637
6639 0 343133.6 164618.39 508080.0 -1.0 6638
6640 0 342659.16 164297.45 508020.0 -1.0 6639
6641 0 343249.88 164906.77 507960.0 -1.0 6640
6642 0 343245.22 164943.97 507900.0 -1.0 6641
6643 0 343268.47 165074.2 507840.0 -1.0 6642
6644 0 343403.34 165288.17 507780.0 -1.0 6643
6645 0 343398.72 165385.84 507720.0 -1.0 6644
6646 0 343570.8 165627.7 507660.0 -1.0 6645
6647 0 343310.34 165706.78 507600.0 -1.0 6646
6648 0 343240.56 165702.12 507540.0 -1.0 6647
6649 0 343114.97 165753.3 507480.0 -1.0 6648
6650 0 343124.28 165804.45 507420.0 -1.0 6649
6651 0 343431.25 165716.08 507360.0 -1.0 6650
6652 0 343012.66 165367.23 507240.0 -1.0 6651
6653 0 343101.03 165437.02 507180.0 -1.0 6652
6654 0 343068.47 165395.14 507120.0 -1.0 6653
6655 6 343054.5 165423.05 507060.0 -1.0 6654
6656 0 343938.34 149324.16 518460.0 -1.0 6498
6657 0 344251.38 149545.11 518520.0 -1.0 6656
6658 0 344208.4 149594.2 518580.0 -1.0 6657
6659 0 344380.25 149747.64 518640.0 -1.0 6658
6660 0 344552.1 149870.39 518700.0 -1.0 6659
6661 0 344674.84 149956.31 518760.0 -1.0 6660
6662 0 344680.97 150005.4 518820.0 -1.0 6661
6663 0 344754.62 150011.55 518880.0 -1.0 6662
6664 0 344601.2 149962.45 518940.0 -1.0 6663
6665 0 344797.6 150103.61 519000.0 -1.0 6664
6666 0 344914.2 150128.16 519060.0 -1.0 6665
6667 0 344957.16 150140.44 519120.0 -1.0 6666
6668 0 344994.03 150225.92 519180.0 -1.0 6667
6669 0 345030.8 150250.9 519240.0 -1.0 6668
6670 0 345079.9 150257.05 519300.0 -1.0 6669
6671 0 345110.6 150287.73 519360.0 -1.0 6670
6672 0 345165.84 150306.14 519420.0 -1.0 6671
6673 0 345159.7 150269.31 519480.0 -1.0 6672
6674 0 345202.66 150342.97 519540.0 -1.0 6673
6675 0 345337.7 150367.52 519660.0 -1.0 6674
6676 0 345331.53 150367.52 519720.0 -1.0 6675
6677 0 345349.94 150435.03 519780.0 -1.0 6676
6678 0 345399.06 150410.47 519840.0 -1.0 6677
6679 0 345417.47 150508.67 519900.0 -1.0 6678
6680 0 345472.7 150465.72 519960.0 -1.0 6679
6681 0 345472.7 150471.84 520020.0 -1.0 6680
6682 0 345509.53 150514.81 520080.0 -1.0 6681
6683 0 345534.06 150545.5 520140.0 -1.0 6682
6684 0 345662.97 150637.56 520200.0 -1.0 6683
6685 0 345748.88 150686.66 520260.0 -1.0 6684
6686 0 345804.12 150766.44 520320.0 -1.0 6685
6687 0 345834.8 150766.44 520380.0 -1.0 6686
6688 0 345963.7 150938.3 520500.0 -1.0 6687
6689 0 346080.3 150999.67 520560.0 -1.0 6688
6690 0 346141.7 150999.67 520620.0 -1.0 6689
6691 0 346239.88 151134.69 520680.0 -1.0 6690
6692 0 346387.16 151245.16 520740.0 -1.0 6691
6693 0 346522.2 151331.08 520800.0 -1.0 6692
6694 0 346522.2 151331.08 520860.0 -1.0 6693
6695 0 346577.44 151453.83 520920.0 -1.0 6694
6696 0 346644.94 151502.94 520980.0 -1.0 6695
6697 0 346749.28 151619.55 521040.0 -1.0 6696
6698 0 346822.94 151699.33 521100.0 -1.0 6697
6699 0 346822.94 151730.02 521160.0 -1.0 6698
6700 0 346847.47 151748.42 521280.0 -1.0 6699
6701 0 346908.84 151840.48 521340.0 -1.0 6700
6702 0 346988.62 151975.52 521400.0 -1.0 6701
6703 0 347025.47 152153.5 521460.0 -1.0 6702
6704 0 347099.1 152263.97 521520.0 -1.0 6703
6705 0 347197.3 152417.4 521580.0 -1.0 6704
6706 0 347228.0 152411.27 521640.0 -1.0 6705
6707 0 347326.2 152448.1 521700.0 -1.0 6706
6708 0 347326.2 152448.1 521760.0 -1.0 6707
6709 0 347455.06 152497.19 521820.0 -1.0 6708
6710 0 347541.0 152693.58 521880.0 -1.0 6709
6711 0 347528.72 152810.19 521940.0 -1.0 6710
6712 0 347571.7 152877.7 522000.0 -1.0 6711
6713 0 347688.28 153153.89 522060.0 -1.0 6712
6714 5 347780.34 153344.14 522120.0 -1.0 6713
6715 0 348098.8 154031.86 522120.0 -1.0 6714
6716 0 348019.72 153749.22 522180.0 -1.0 6714
6717 0 348167.0 153939.47 522240.0 -1.0 6716
6718 0 348283.62 154240.2 522300.0 -1.0 6717
6719 0 348289.75 154227.92 522360.0 -1.0 6718
6720 0 348295.9 154227.92 522420.0 -1.0 6719
6721 0 348295.9 154227.92 522480.0 -1.0 6720
6722 0 348302.03 154234.06 522540.0 -1.0 6721
6723 0 348271.34 154148.14 522600.0 -1.0 6722
6724 0 348326.6 154240.2 522660.0 -1.0 6723
6725 0 348363.4 154172.69 522720.0 -1.0 6724
6726 0 348418.66 154240.2 522780.0 -1.0 6725
6727 0 348492.28 154301.58 522840.0 -1.0 6726
6728 0 348449.34 154485.7 522900.0 -1.0 6727
6729 0 348443.2 154479.56 522960.0 -1.0 6728
6730 0 348443.2 154479.56 523020.0 -1.0 6729
6731 0 348461.6 154436.6 523080.0 -1.0 6730
6732 0 348473.88 154381.36 523140.0 -1.0 6731
6733 0 348529.12 154442.73 523200.0 -1.0 6732
6734 0 348529.12 154442.73 523260.0 -1.0 6733
6735 0 348541.38 154461.14 523320.0 -1.0 6734
6736 0 348541.38 154461.14 523380.0 -1.0 6735
6737 0 348541.38 154461.14 523440.0 -1.0 6736
6738 0 348541.38 154461.14 523500.0 -1.0 6737
6739 0 348541.38 154461.14 523560.0 -1.0 6738
6740 0 348541.38 154461.14 523620.0 -1.0 6739
6741 0 348541.38 154461.14 523680.0 -1.0 6740
6742 0 348541.38 154461.14 523740.0 -1.0 6741
6743 0 348541.38 154461.14 523800.0 -1.0 6742
6744 0 348541.38 154461.14 523860.0 -1.0 6743
6745 5 348541.38 154455.02 523920.0 -1.0 6744
6746 0 348541.38 154455.02 523980.0 -1.0 6745
6747 0 348953.72 154901.14 523920.0 -1.0 6745
6748 0 348541.38 154455.02 524040.0 -1.0 6746
6749 0 348541.38 154455.02 524100.0 -1.0 6748
6750 0 348541.38 154430.45 524160.0 -1.0 6749
6751 0 348541.38 154430.45 524220.0 -1.0 6750
6752 0 348541.38 154430.45 524280.0 -1.0 6751
6753 0 348541.38 154430.45 524340.0 -1.0 6752
6754 0 348541.38 154424.33 524400.0 -1.0 6753
6755 5 348508.3 154382.84 524460.0 -1.0 6754
6756 0 348751.25 153605.4 524460.0 -1.0 6755
6757 0 348504.56 154362.95 524520.0 -1.0 6755
6758 0 348424.78 154393.64 524580.0 -1.0 6757
6759 0 348430.9 154455.02 524640.0 -1.0 6758
6760 0 348363.4 154510.25 524700.0 -1.0 6759
6761 0 348130.2 154669.81 524760.0 -1.0 6760
6762 0 348044.25 154700.5 524820.0 -1.0 6761
6763 0 348062.7 154749.61 524880.0 -1.0 6762
6764 0 347933.78 154749.61 524940.0 -1.0 6763
6765 0 347933.78 154841.67 525000.0 -1.0 6764
6766 0 347694.44 154823.25 525060.0 -1.0 6765
6767 0 347706.72 154933.72 525120.0 -1.0 6766
6768 0 347639.2 154995.1 525180.0 -1.0 6767
6769 0 347614.66 155044.2 525240.0 -1.0 6768
6770 0 347491.9 155068.75 525300.0 -1.0 6769
6771 0 347479.62 155105.58 525360.0 -1.0 6770
6772 0 347479.62 155105.58 525420.0 -1.0 6771
6773 0 347479.62 155105.58 525480.0 -1.0 6772
6774 0 347455.06 155062.61 525540.0 -1.0 6773
6775 0 347455.06 155081.02 525660.0 -1.0 6774
6776 0 347516.44 155271.28 525840.0 -1.0 6775
6777 0 347399.84 155228.33 525900.0 -1.0 6776
6778 0 347412.12 155259.0 525960.0 -1.0 6777
6779 0 347313.9 155295.83 526020.0 -1.0 6778
6780 0 347332.3 155344.94 526080.0 -1.0 6779
6781 0 347332.3 155344.94 526140.0 -1.0 6780
6782 0 347332.3 155381.75 526200.0 -1.0 6781
6783 5 347197.3 155590.42 526260.0 -1.0 6782
6784 0 347164.0 155816.25 526260.0 -1.0 6783
6785 0 347197.3 155590.42 526320.0 -1.0 6783
6786 0 347092.97 155670.22 526380.0 -1.0 6785
6787 6 347031.6 155743.86 526440.0 -1.0 6786
6788 0 348333.6 154209.39 522120.0 -1.0 6715
6789 0 348430.97 154295.28 522060.0 -1.0 6788
6790 0 348436.7 154295.28 522000.0 -1.0 6789
6791 0 348488.22 154346.81 521940.0 -1.0 6790
6792 0 348488.22 154341.1 521880.0 -1.0 6791
6793 0 348522.6 154301.0 521820.0 -1.0 6792
6794 6 348476.78 154341.1 521760.0 -1.0 6793
6795 0 342090.47 140642.4 513660.0 -1.0 6493
6796 0 341993.12 140539.33 513600.0 -1.0 6795
6797 0 342256.53 140722.58 513540.0 -1.0 6796
6798 0 342273.72 140693.95 513480.0 -1.0 6797
6799 0 342290.88 140653.86 513420.0 -1.0 6798
6800 0 342290.88 140653.86 513360.0 -1.0 6799
6801 0 342290.88 140653.86 513300.0 -1.0 6800
6802 0 342290.88 140653.86 513240.0 -1.0 6801
6803 0 342319.53 140671.05 513180.0 -1.0 6802
6804 0 342404.72 140633.73 513120.0 -1.0 6803
6805 0 342519.94 140619.5 513060.0 -1.0 6804
6806 0 342502.75 140619.5 513000.0 -1.0 6805
6807 5 342485.6 140636.69 512940.0 -1.0 6806
6808 0 343012.4 140682.5 512880.0 -1.0 6807
6809 0 342459.8 141110.53 512940.0 -1.0 6807
6810 0 342794.8 140665.31 512820.0 -1.0 6808
6811 0 343195.66 140711.12 512760.0 -1.0 6810
6812 0 343774.03 140945.9 512700.0 -1.0 6811
6813 0 344008.8 141048.98 512640.0 -1.0 6812
6814 0 344369.56 141272.31 512580.0 -1.0 6813
6815 0 344741.78 141404.02 512520.0 -1.0 6814
6816 0 345474.75 141799.14 512520.0 -1.0 6815
6817 0 346058.84 141885.03 512520.0 -1.0 6816
6818 0 346098.94 141959.48 512460.0 -1.0 6817
6819 5 346024.5 141907.94 512400.0 -1.0 6818
6820 0 346030.22 141896.48 512340.0 -1.0 6819
6821 0 346345.28 142067.4 512460.0 -1.0 6819
6822 0 346087.47 141890.77 512220.0 -1.0 6820
6823 0 346345.16 142051.1 512160.0 -1.0 6822
6824 0 346345.16 142016.73 512100.0 -1.0 6823
6825 0 346356.94 141978.48 512040.0 -1.0 6824
6826 0 340603.4 152870.67 517440.0 977.0 6
6827 0 341257.16 146260.22 518640.0 -1.0 7799
6828 0 341353.34 146035.81 518580.0 -1.0 6827
6829 0 341641.84 145629.77 518520.0 -1.0 6828
6830 0 341834.2 145394.67 518460.0 -1.0 6829
6831 0 342122.72 145234.39 518400.0 -1.0 6830
6832 0 342699.75 145148.89 518340.0 -1.0 6831
6833 0 342774.53 145159.58 518280.0 -1.0 6832
6834 0 342902.78 145127.53 518220.0 -1.0 6833
6835 0 342924.16 145223.7 518160.0 -1.0 6834
6836 0 342931.72 145177.66 518100.0 -1.0 6835
6837 0 342999.72 145192.77 518040.0 -1.0 6836
6838 0 343264.2 145283.44 517980.0 -1.0 6837
6839 0 343347.3 145253.2 517920.0 -1.0 6838
6840 0 343687.34 145283.44 517860.0 -1.0 6839
6841 0 343868.7 145343.88 517800.0 -1.0 6840
6842 0 343974.47 145381.66 517740.0 -1.0 6841
6843 0 344065.12 145547.89 517680.0 -1.0 6842
6844 0 344065.12 145525.22 517620.0 -1.0 6843
6845 0 344170.9 145638.56 517560.0 -1.0 6844
6846 0 344148.25 145668.8 517500.0 -1.0 6845
6847 0 344186.03 145759.47 517440.0 -1.0 6846
6848 0 344201.12 145872.8 517380.0 -1.0 6847
6849 0 344276.7 145872.8 517320.0 -1.0 6848
6850 0 344329.6 145963.47 517260.0 -1.0 6849
6851 6 344329.6 146054.14 517200.0 -1.0 6850
6852 0 349152.44 155058.33 523860.0 -1.0 6747
6853 0 348714.5 153318.08 524520.0 -1.0 6756
6854 0 347172.1 155872.94 526200.0 -1.0 6784
6855 0 347131.6 155872.94 526140.0 -1.0 6854
6856 0 347002.03 155929.62 526080.0 -1.0 6855
6857 0 346896.75 155864.84 526020.0 -1.0 6856
6858 0 346621.4 156415.53 526020.0 -1.0 6857
6859 0 346580.9 156488.42 526080.0 -1.0 6858
6860 0 346572.8 156642.28 526140.0 -1.0 6859
6861 0 346467.53 156731.36 526200.0 -1.0 6860
6862 0 346216.5 157006.7 526260.0 -1.0 6861
6863 0 346451.34 157468.31 526260.0 -1.0 6862
6864 0 346329.88 157954.22 526260.0 -1.0 6863
6865 0 345819.66 158561.6 526260.0 -1.0 6864
6866 0 345771.06 158650.67 526320.0 -1.0 6865
6867 0 345819.66 158674.97 526380.0 -1.0 6866
6868 0 345795.38 158707.36 526440.0 -1.0 6867
6869 0 345868.25 158836.92 526500.0 -1.0 6868
6870 0 345876.34 158901.72 526560.0 -1.0 6869
6871 0 345884.47 158917.9 526620.0 -1.0 6870
6872 0 345957.34 159031.28 526680.0 -1.0 6871
6873 0 345933.03 158982.7 526740.0 -1.0 6872
6874 0 346103.1 159112.27 526800.0 -1.0 6873
6875 0 346014.03 159217.55 526860.0 -1.0 6874
6876 0 346030.22 159241.84 526920.0 -1.0 6875
6877 0 346200.28 159492.89 526980.0 -1.0 6876
6878 0 346281.28 159735.84 527040.0 -1.0 6877
6879 0 346313.66 160383.7 526980.0 -1.0 6878
6880 0 346580.9 161266.42 527040.0 -1.0 6879
6881 0 346742.88 161614.66 527040.0 -1.0 6880
6882 0 346637.6 161525.58 527100.0 -1.0 6881
6883 0 346629.5 161493.17 527160.0 -1.0 6882
6884 0 346686.2 161695.64 527220.0 -1.0 6883
6885 0 346807.66 161914.3 527280.0 -1.0 6884
6886 0 346807.66 161914.3 527340.0 -1.0 6885
6887 0 346896.75 162076.27 527460.0 -1.0 6886
6888 0 347026.3 162189.64 527520.0 -1.0 6887
6889 0 347018.22 162108.66 527580.0 -1.0 6888
6890 0 346961.53 162213.94 527640.0 -1.0 6889
6891 0 347099.2 162335.4 527700.0 -1.0 6890
6892 0 347091.1 162335.4 527760.0 -1.0 6891
6893 0 347050.62 162384.0 527820.0 -1.0 6892
6894 0 347107.3 162408.3 527880.0 -1.0 6893
6895 0 347212.6 162408.3 527940.0 -1.0 6894
6896 0 347188.28 162440.69 528000.0 -1.0 6895
6897 0 347196.38 162473.08 528060.0 -1.0 6896
6898 0 347212.6 162367.8 528120.0 -1.0 6897
6899 0 347188.28 162359.7 528180.0 -1.0 6898
6900 0 347123.5 162303.02 528240.0 -1.0 6899
6901 0 347180.2 162424.48 528300.0 -1.0 6900
6902 0 347188.28 162367.8 528360.0 -1.0 6901
6903 0 347172.1 162327.31 528420.0 -1.0 6902
6904 0 347050.62 162165.34 528480.0 -1.0 6903
6905 0 347091.1 162222.03 528540.0 -1.0 6904
6906 0 347091.1 162222.03 528600.0 -1.0 6905
6907 0 347018.22 162205.83 528660.0 -1.0 6906
6908 0 347010.12 162165.34 528720.0 -1.0 6907
6909 0 346848.16 162262.52 528780.0 -1.0 6908
6910 0 346904.84 162213.94 528840.0 -1.0 6909
6911 0 346904.84 162213.94 528900.0 -1.0 6910
6912 0 346880.56 162213.94 528960.0 -1.0 6911
6913 0 346848.16 162262.52 529020.0 -1.0 6912
6914 0 347002.03 162311.11 529080.0 -1.0 6913
6915 0 346977.72 162327.31 529140.0 -1.0 6914
6916 0 347034.4 162303.02 529200.0 -1.0 6915
6917 0 347034.4 162303.02 529260.0 -1.0 6916
6918 0 347099.2 162408.3 529320.0 -1.0 6917
6919 0 347099.2 162408.3 529380.0 -1.0 6918
6920 0 347099.2 162408.3 529440.0 -1.0 6919
6921 0 347099.2 162408.3 529500.0 -1.0 6920
6922 0 347099.2 162408.3 529560.0 -1.0 6921
6923 0 347180.2 162521.67 529620.0 -1.0 6922
6924 0 347236.88 162626.94 529680.0 -1.0 6923
6925 0 347390.75 162934.69 529740.0 -1.0 6924
6926 0 347487.94 163639.23 529800.0 -1.0 6925
6927 0 347933.34 164368.08 529800.0 -1.0 6926
6928 0 348540.72 164683.92 529800.0 -1.0 6927
6929 0 348508.3 164675.83 529860.0 -1.0 6928
6930 0 348565.0 164821.6 529920.0 -1.0 6929
6931 0 348710.78 164959.27 529980.0 -1.0 6930
6932 0 348775.56 165048.34 530040.0 -1.0 6931
6933 0 348840.34 165040.25 530100.0 -1.0 6932
6934 0 348743.16 165096.94 530160.0 -1.0 6933
6935 0 348807.94 165177.92 530220.0 -1.0 6934
6936 0 348775.56 165161.72 530280.0 -1.0 6935
6937 0 348783.66 165194.11 530340.0 -1.0 6936
6938 0 348799.84 165234.61 530400.0 -1.0 6937
6939 0 348791.75 165291.3 530460.0 -1.0 6938
6940 0 348848.44 165380.38 530520.0 -1.0 6939
6941 0 348832.25 165364.17 530580.0 -1.0 6940
6942 0 348832.25 165396.58 530640.0 -1.0 6941
6943 0 348816.06 165437.06 530700.0 -1.0 6942
6944 0 348880.84 165437.06 530760.0 -1.0 6943
6945 0 348897.03 165453.27 530820.0 -1.0 6944
6946 0 348937.53 165477.55 530880.0 -1.0 6945
6947 0 348953.72 165526.14 530940.0 -1.0 6946
6948 0 348953.72 165526.14 531000.0 -1.0 6947
6949 0 348961.8 165558.53 531060.0 -1.0 6948
6950 0 349002.3 165615.22 531120.0 -1.0 6949
6951 0 349010.4 165550.44 531180.0 -1.0 6950
6952 0 349042.8 165550.44 531240.0 -1.0 6951
6953 0 349075.2 165623.33 531300.0 -1.0 6952
6954 0 349139.97 165623.33 531360.0 -1.0 6953
6955 0 349156.2 165550.44 531420.0 -1.0 6954
6956 0 349139.97 165501.84 531480.0 -1.0 6955
6957 0 349172.38 165574.73 531540.0 -1.0 6956
6958 0 349229.06 165534.25 531600.0 -1.0 6957
6959 0 349123.78 165526.14 531660.0 -1.0 6958
6960 0 349123.78 165526.14 531720.0 -1.0 6959
6961 0 349229.06 165526.14 531780.0 -1.0 6960
6962 0 349293.84 165590.94 531840.0 -1.0 6961
6963 0 349399.12 165639.52 531900.0 -1.0 6962
6964 0 349488.22 165688.11 531960.0 -1.0 6963
6965 0 349488.22 165688.11 532020.0 -1.0 6964
6966 0 349569.2 165712.4 532080.0 -1.0 6965
6967 0 349674.47 165744.8 532140.0 -1.0 6966
6968 0 349690.66 165736.7 532200.0 -1.0 6967
6969 0 349755.44 165761.0 532260.0 -1.0 6968
6970 0 350022.7 165866.28 532320.0 -1.0 6969
6971 0 350119.88 165939.16 532380.0 -1.0 6970
6972 0 350233.25 165955.36 532440.0 -1.0 6971
6973 0 350265.66 166020.14 532500.0 -1.0 6972
6974 0 350419.5 166003.95 532560.0 -1.0 6973
6975 0 350808.25 166044.44 532620.0 -1.0 6974
6976 0 350978.3 166165.9 532680.0 -1.0 6975
6977 0 351075.47 166101.12 532740.0 -1.0 6976
6978 0 351075.47 166214.5 532800.0 -1.0 6977
6979 0 350970.2 166084.92 532860.0 -1.0 6978
6980 0 350962.1 166141.61 532920.0 -1.0 6979
6981 0 350962.1 166141.61 532980.0 -1.0 6980
6982 0 351059.28 166028.23 533040.0 -1.0 6981
6983 0 351132.16 165906.77 533100.0 -1.0 6982
6984 6 350670.56 165979.66 533160.0 -1.0 6983
6985 0 348876.47 153018.44 524580.0 -1.0 6853
6986 0 348811.7 152807.88 524640.0 -1.0 6985
6987 0 348835.97 152783.58 524700.0 -1.0 6986
6988 0 348795.5 152629.72 524760.0 -1.0 6987
6989 0 348779.28 152475.84 524820.0 -1.0 6988
6990 0 348787.4 152443.45 524880.0 -1.0 6989
6991 0 348641.62 152062.83 524940.0 -1.0 6990
6992 0 348698.3 151998.05 525000.0 -1.0 6991
6993 0 348625.44 151957.55 525060.0 -1.0 6992
6994 0 348625.44 151844.17 525120.0 -1.0 6993
6995 0 348503.94 151779.39 525180.0 -1.0 6994
6996 0 348528.25 151722.7 525240.0 -1.0 6995
6997 0 348520.16 151706.5 525300.0 -1.0 6996
6998 0 348536.34 151706.5 525360.0 -1.0 6997
6999 0 348479.66 151682.2 525420.0 -1.0 6998
7000 0 348487.75 151682.2 525480.0 -1.0 6999
7001 0 348487.75 151617.42 525540.0 -1.0 7000
7002 0 348463.47 151649.81 525660.0 -1.0 7001
7003 0 348479.66 151771.3 525840.0 -1.0 7002
7004 0 348350.1 151617.42 525900.0 -1.0 7003
7005 0 348333.88 151682.2 525960.0 -1.0 7004
7006 0 348277.2 151633.62 526020.0 -1.0 7005
7007 0 348333.88 151714.61 526080.0 -1.0 7006
7008 0 348390.56 151633.62 526140.0 -1.0 7007
7009 0 348374.38 151641.72 526200.0 -1.0 7008
7010 0 348439.16 151576.94 526260.0 -1.0 7009
7011 0 348536.34 151568.83 526320.0 -1.0 7010
7012 0 348625.44 151512.14 526380.0 -1.0 7011
7013 0 348633.53 151495.95 526440.0 -1.0 7012
7014 0 348698.3 151463.55 526500.0 -1.0 7013
7015 0 348706.4 151447.36 526560.0 -1.0 7014
7016 0 348633.53 151528.34 526620.0 -1.0 7015
7017 0 348714.5 151439.27 526680.0 -1.0 7016
7018 0 348795.5 151495.95 526740.0 -1.0 7017
7019 0 348811.7 151520.25 526800.0 -1.0 7018
7020 0 348763.1 151495.95 526860.0 -1.0 7019
7021 0 348852.2 151544.53 526920.0 -1.0 7020
7022 0 348876.47 151447.36 526980.0 -1.0 7021
7023 0 348884.56 151447.36 527040.0 -1.0 7022
7024 0 348803.6 151520.25 527100.0 -1.0 7023
7025 0 348844.1 151406.86 527160.0 -1.0 7024
7026 0 348746.9 151390.67 527220.0 -1.0 7025
7027 0 348779.28 151423.06 527280.0 -1.0 7026
7028 0 348665.9 151269.19 527340.0 -1.0 7027
7029 0 348520.16 151163.92 527460.0 -1.0 7028
7030 0 348528.25 151115.33 527520.0 -1.0 7029
7031 0 348503.94 151034.34 527580.0 -1.0 7030
7032 0 348422.97 150993.86 527640.0 -1.0 7031
7033 0 348280.4 150969.89 527700.0 -1.0 7032
7034 0 349322.5 155034.03 523800.0 -1.0 6852
7035 0 349541.16 155422.75 523740.0 -1.0 7034
7036 0 349541.16 155406.55 523680.0 -1.0 7035
7037 0 349614.03 155422.75 523620.0 -1.0 7036
7038 0 349662.62 155463.23 523560.0 -1.0 7037
7039 0 349662.62 155463.23 523500.0 -1.0 7038
7040 0 349662.62 155455.14 523440.0 -1.0 7039
7041 6 349670.72 155519.92 523380.0 -1.0 7040
7042 0 345109.47 149531.42 518040.0 -1.0 6503
7043 0 345661.06 149523.88 517980.0 -1.0 7042
7044 6 345676.16 149501.2 517920.0 -1.0 7043
7045 0 340587.2 137302.4 516720.0 -1.0 6438
7046 0 340690.12 137123.11 516780.0 -1.0 7045
7047 0 342559.78 141240.23 512880.0 -1.0 6809
7048 0 346322.22 141969.81 511980.0 -1.0 6825
7049 0 346270.16 141935.1 511920.0 -1.0 7048
7050 0 346296.2 141874.33 511860.0 -1.0 7049
7051 0 346296.2 141804.89 511800.0 -1.0 7050
7052 6 346270.16 141839.61 511740.0 -1.0 7051
7053 0 342134.47 141240.23 512820.0 -1.0 7047
7054 0 342455.62 141422.5 512760.0 -1.0 7053
7055 0 342464.3 141491.94 512700.0 -1.0 7054
7056 0 342507.7 141517.97 512640.0 -1.0 7055
7057 0 342134.47 141457.22 512580.0 -1.0 7056
7058 0 342551.1 141674.2 512520.0 -1.0 7057
7059 0 342559.78 141726.28 512460.0 -1.0 7058
7060 0 342525.06 141665.53 512400.0 -1.0 7059
7061 0 342577.12 141717.61 512340.0 -1.0 7060
7062 0 342499.03 141691.56 512280.0 -1.0 7061
7063 0 342507.7 141726.28 512220.0 -1.0 7062
7064 0 342464.3 141734.97 512160.0 -1.0 7063
7065 0 342464.3 141717.61 512100.0 -1.0 7064
7066 0 342525.06 141726.28 512040.0 -1.0 7065
7067 0 342525.06 141717.61 511980.0 -1.0 7066
7068 0 342446.94 141778.36 511920.0 -1.0 7067
7069 0 342455.62 142142.9 511860.0 -1.0 7068
7070 0 342368.8 142177.62 511800.0 -1.0 7069
7071 0 342351.47 142351.22 511740.0 -1.0 7070
7072 0 342325.44 142411.97 511680.0 -1.0 7071
7073 0 342308.06 142620.28 511620.0 -1.0 7072
7074 0 342412.22 142741.8 511560.0 -1.0 7073
7075 0 342655.25 143219.17 511440.0 -1.0 7074
7076 0 342776.75 143436.16 511380.0 -1.0 7075
7077 0 342733.38 143522.95 511320.0 -1.0 7076
7078 0 342863.56 143496.92 511260.0 -1.0 7077
7079 0 342889.6 143592.39 511200.0 -1.0 7078
7080 0 342837.53 143844.1 511140.0 -1.0 7079
7081 0 342941.7 143896.17 511080.0 -1.0 7080
7082 0 342898.28 143930.89 511020.0 -1.0 7081
7083 0 343097.9 144330.16 510960.0 -1.0 7082
7084 0 343167.34 144442.98 510900.0 -1.0 7083
7085 0 343167.34 144521.11 510840.0 -1.0 7084
7086 0 343132.62 144564.5 510780.0 -1.0 7085
7087 0 343167.34 144616.58 510720.0 -1.0 7086
7088 0 343176.03 144590.55 510660.0 -1.0 7087
7089 0 343158.66 144729.42 510600.0 -1.0 7088
7090 0 343349.62 144903.0 510540.0 -1.0 7089
7091 0 343436.4 145024.52 510480.0 -1.0 7090
7092 0 343748.88 145397.75 510420.0 -1.0 7091
7093 0 343557.94 145389.06 510360.0 -1.0 7092
7094 0 343523.22 145501.89 510300.0 -1.0 7093
7095 0 343618.7 145744.92 510240.0 -1.0 7094
7096 0 343774.9 146022.67 510180.0 -1.0 7095
7097 0 343827.0 146100.78 510120.0 -1.0 7096
7098 0 343905.12 146257.02 510060.0 -1.0 7097
7099 0 343896.44 146343.81 510000.0 -1.0 7098
7100 0 343905.12 146326.45 509940.0 -1.0 7099
7101 0 343905.12 146326.45 509880.0 -1.0 7100
7102 0 343905.12 146326.45 509820.0 -1.0 7101
7103 0 343922.47 146491.38 509760.0 -1.0 7102
7104 0 343861.72 146656.28 509700.0 -1.0 7103
7105 0 343861.72 146656.28 509640.0 -1.0 7104
7106 0 343809.62 146743.08 509580.0 -1.0 7105
7107 0 343783.6 146821.19 509520.0 -1.0 7106
7108 0 343740.2 146951.39 509460.0 -1.0 7107
7109 0 343748.88 147029.5 509400.0 -1.0 7108
7110 0 343731.53 147038.19 509340.0 -1.0 7109
7111 0 343618.7 147124.98 509280.0 -1.0 7110
7112 0 343670.75 147203.1 509220.0 -1.0 7111
7113 0 343696.8 147246.48 509160.0 -1.0 7112
7114 0 343714.16 147394.05 509100.0 -1.0 7113
7115 0 343832.47 147485.92 509040.0 -1.0 7114
7116 0 343922.47 147628.39 508980.0 -1.0 7115
7117 0 343948.5 147723.88 508920.0 -1.0 7116
7118 0 344061.34 147880.1 508860.0 -1.0 7117
7119 0 344130.78 147992.94 508800.0 -1.0 7118
7120 0 344122.1 148036.33 508740.0 -1.0 7119
7121 0 344200.22 148131.81 508680.0 -1.0 7120
7122 0 344035.3 148426.9 508620.0 -1.0 7121
7123 0 344295.7 148869.58 508560.0 -1.0 7122
7124 0 344000.6 148695.98 508500.0 -1.0 7123
7125 0 344399.84 148947.69 508440.0 -1.0 7124
7126 0 344425.88 148956.36 508320.0 -1.0 7125
7127 0 344495.3 149286.19 508260.0 -1.0 7126
7128 0 344608.16 149442.42 508200.0 -1.0 7127
7129 0 344295.7 149294.88 508140.0 -1.0 7128
7130 0 344573.44 149468.45 508080.0 -1.0 7129
7131 0 344113.4 149069.2 508020.0 -1.0 7130
7132 0 344070.03 149589.97 508020.0 -1.0 7131
7133 0 344538.72 150032.62 507960.0 -1.0 7132
7134 0 344512.7 150145.47 507900.0 -1.0 7133
7135 0 344538.72 150249.62 507840.0 -1.0 7134
7136 0 344625.5 150301.7 507780.0 -1.0 7135
7137 0 344694.94 150327.73 507720.0 -1.0 7136
7138 0 344929.3 150301.7 507660.0 -1.0 7137
7139 0 344816.47 150275.66 507600.0 -1.0 7138
7140 6 344807.78 150214.9 507540.0 -1.0 7139
7141 0 340680.8 137085.9 516840.0 -1.0 7046
7142 0 340718.03 136974.27 516900.0 -1.0 7141
7143 0 340690.12 136909.16 516960.0 -1.0 7142
7144 0 340690.12 136899.84 517020.0 -1.0 7143
7145 0 340690.12 136890.55 517080.0 -1.0 7144
7146 0 340718.03 136620.78 517140.0 -1.0 7145
7147 0 340718.03 136620.78 517200.0 -1.0 7146
7148 0 340625.0 136453.33 517260.0 -1.0 7147
7149 0 340718.03 136313.8 517320.0 -1.0 7148
7150 0 340634.3 136304.48 517380.0 -1.0 7149
7151 0 340662.22 136220.77 517440.0 -1.0 7150
7152 0 340690.12 136127.73 517500.0 -1.0 7151
7153 0 340736.62 135988.2 517560.0 -1.0 7152
7154 0 340764.53 135867.27 517620.0 -1.0 7153
7155 0 340801.75 135616.1 517680.0 -1.0 7154
7156 0 340792.44 135457.95 517740.0 -1.0 7155
7157 0 340876.16 135178.88 517800.0 -1.0 7156
7158 0 340829.66 135030.05 517860.0 -1.0 7157
7159 0 340978.5 134816.08 517920.0 -1.0 7158
7160 0 340959.88 134453.28 517980.0 -1.0 7159
7161 0 341015.72 134332.36 518040.0 -1.0 7160
7162 0 341034.3 133857.92 518100.0 -1.0 7161
7163 0 341304.1 133541.64 518160.0 -1.0 7162
7164 0 341369.2 133262.56 518220.0 -1.0 7163
7165 0 341657.6 132983.48 518280.0 -1.0 7164
7166 0 342336.66 131820.67 518280.0 -1.0 7165
7167 0 342457.6 131299.73 518340.0 -1.0 7166
7168 0 342876.22 129467.125 518340.0 -1.0 7167
7169 0 343201.8 128657.805 518280.0 -1.0 7168
7170 0 344011.12 127764.766 518280.0 -1.0 7169
7171 5 344866.94 127355.45 518280.0 -1.0 7170
7172 0 344429.72 127122.89 518280.0 -1.0 7171
7173 0 345108.8 127336.85 518220.0 -1.0 7171
7174 6 344336.72 126350.78 518340.0 -1.0 7172
7175 0 345192.53 127355.45 518160.0 -1.0 7173
7176 0 345266.97 127327.55 518100.0 -1.0 7175
7177 0 346373.97 126862.42 518100.0 -1.0 7176
7178 0 347750.75 126564.74 518100.0 -1.0 7177
7179 0 348160.06 126676.37 518160.0 -1.0 7178
7180 0 348978.66 126890.33 518220.0 -1.0 7179
7181 5 349601.94 126871.72 518280.0 -1.0 7180
7182 6 349788.0 127215.914 518280.0 -1.0 7181
7183 0 350029.84 126481.016 518340.0 -1.0 7181
7184 0 350792.66 125941.47 518340.0 -1.0 7183
7185 0 350857.78 125941.47 518400.0 -1.0 7184
7186 0 351062.44 125857.75 518460.0 -1.0 7185
7187 0 351843.84 125401.92 518520.0 -1.0 7186
7188 0 352169.44 125401.92 518580.0 -1.0 7187
7189 0 352141.53 125271.69 518640.0 -1.0 7188
7190 0 352271.78 125234.48 518700.0 -1.0 7189
7191 0 352253.16 125178.664 518760.0 -1.0 7190
7192 0 352392.7 125253.08 518820.0 -1.0 7191
7193 0 352513.62 125234.48 518880.0 -1.0 7192
7194 0 352550.84 125150.76 518940.0 -1.0 7193
7195 0 352802.0 125020.516 519000.0 -1.0 7194
7196 0 352997.38 125001.914 519060.0 -1.0 7195
7197 0 352969.47 124918.19 519120.0 -1.0 7196
7198 0 352978.75 124918.19 519180.0 -1.0 7197
7199 0 353136.9 124880.984 519240.0 -1.0 7198
7200 0 353276.44 124657.72 519300.0 -1.0 7199
7201 0 353574.12 124462.37 519360.0 -1.0 7200
7202 0 353899.72 124369.34 519420.0 -1.0 7201
7203 0 354392.75 124248.41 519480.0 -1.0 7202
7204 5 354392.75 124248.41 519540.0 -1.0 7203
7205 0 354309.03 123792.586 519660.0 -1.0 7204
7206 5 355267.2 124834.47 519540.0 -1.0 7204
7207 6 355783.72 125294.53 519540.0 -1.0 7206
7208 0 355458.12 124950.34 519660.0 -1.0 7206
7209 0 354941.6 122211.16 519720.0 -1.0 7205
7210 0 355109.03 122034.41 519780.0 -1.0 7209
7211 0 355295.1 121727.42 519840.0 -1.0 7210
7212 0 355602.06 121327.414 519900.0 -1.0 7211
7213 0 355536.97 121159.97 519960.0 -1.0 7212
7214 0 355536.97 121178.57 520020.0 -1.0 7213
7215 0 355481.12 121113.45 520080.0 -1.0 7214
7216 0 355434.62 121039.04 520140.0 -1.0 7215
7217 0 355388.12 121011.125 520200.0 -1.0 7216
7218 0 355378.8 120964.62 520260.0 -1.0 7217
7219 0 355397.4 120825.08 520320.0 -1.0 7218
7220 0 355388.12 120666.94 520380.0 -1.0 7219
7221 0 355062.53 120629.73 520440.0 -1.0 7220
7222 0 355276.47 120620.42 520500.0 -1.0 7221
7223 0 355481.12 120378.555 520560.0 -1.0 7222
7224 0 355416.03 120239.016 520620.0 -1.0 7223
7225 0 355471.84 120239.016 520680.0 -1.0 7224
7226 0 355397.4 120145.99 520740.0 -1.0 7225
7227 0 355397.4 120145.99 520800.0 -1.0 7226
7228 0 355443.94 120006.45 520860.0 -1.0 7227
7229 0 355499.75 120006.45 520920.0 -1.0 7228
7230 0 355443.94 119820.41 520980.0 -1.0 7229
7231 0 355518.34 119913.43 521040.0 -1.0 7230
7232 0 355518.34 119922.734 521100.0 -1.0 7231
7233 0 355509.06 119866.914 521160.0 -1.0 7232
7234 0 355443.94 119876.22 521280.0 -1.0 7233
7235 0 355369.5 119811.1 521340.0 -1.0 7234
7236 0 355369.5 119811.1 521400.0 -1.0 7235
7237 0 355341.6 119680.87 521460.0 -1.0 7236
7238 0 355257.88 119643.66 521520.0 -1.0 7237
7239 0 355267.2 119643.66 521580.0 -1.0 7238
7240 0 355118.34 119466.91 521640.0 -1.0 7239
7241 0 355034.62 119225.04 521700.0 -1.0 7240
7242 0 354988.1 119066.9 521760.0 -1.0 7241
7243 0 354783.44 118341.305 521820.0 -1.0 7242
7244 0 354774.16 118220.37 521880.0 -1.0 7243
7245 0 354764.84 118229.67 521940.0 -1.0 7244
7246 0 354764.84 118229.67 522000.0 -1.0 7245
7247 0 354709.03 118201.766 522060.0 -1.0 7246
7248 0 354588.1 118043.62 522120.0 -1.0 7247
7249 0 354634.6 117959.9 522180.0 -1.0 7248
7250 0 354643.9 117783.15 522240.0 -1.0 7249
7251 0 354634.6 117578.49 522300.0 -1.0 7250
7252 0 354653.22 117494.77 522360.0 -1.0 7251
7253 0 354671.8 117466.87 522420.0 -1.0 7252
7254 0 354588.1 117383.14 522480.0 -1.0 7253
7255 0 354616.0 117327.33 522540.0 -1.0 7254
7256 0 354597.4 117290.12 522600.0 -1.0 7255
7257 0 354634.6 117131.97 522660.0 -1.0 7256
7258 0 354569.5 117048.25 522720.0 -1.0 7257
7259 0 354616.0 116862.195 522780.0 -1.0 7258
7260 0 354625.3 116834.29 522840.0 -1.0 7259
7261 0 354625.3 116834.29 522900.0 -1.0 7260
7262 0 354625.3 116834.29 522960.0 -1.0 7261
7263 0 354616.0 116704.055 523020.0 -1.0 7262
7264 0 354578.78 116573.82 523080.0 -1.0 7263
7265 0 354522.97 116508.7 523140.0 -1.0 7264
7266 0 354495.06 116452.89 523200.0 -1.0 7265
7267 0 354467.16 116434.28 523260.0 -1.0 7266
7268 0 354420.66 116387.77 523320.0 -1.0 7267
7269 0 354457.88 116350.56 523380.0 -1.0 7268
7270 0 354457.88 116350.56 523440.0 -1.0 7269
7271 0 354448.56 116304.05 523500.0 -1.0 7270
7272 0 354485.78 116173.81 523560.0 -1.0 7271
7273 0 354560.2 116118.0 523620.0 -1.0 7272
7274 0 354532.28 116006.37 523680.0 -1.0 7273
7275 0 354532.28 116006.37 523740.0 -1.0 7274
7276 0 354578.78 115894.734 523800.0 -1.0 7275
7277 0 354513.7 115792.41 523860.0 -1.0 7276
7278 0 354522.97 115736.59 523920.0 -1.0 7277
7279 0 354504.38 115597.055 523980.0 -1.0 7278
7280 0 354597.4 115504.03 524040.0 -1.0 7279
7281 0 354504.38 115373.8 524100.0 -1.0 7280
7282 0 354541.6 115290.07 524160.0 -1.0 7281
7283 0 354541.6 115141.234 524220.0 -1.0 7282
7284 0 354513.7 114899.37 524280.0 -1.0 7283
7285 0 354485.78 114843.55 524340.0 -1.0 7284
7286 0 354467.16 114583.08 524400.0 -1.0 7285
7287 0 354476.47 114508.66 524460.0 -1.0 7286
7288 0 354476.47 114424.94 524520.0 -1.0 7287
7289 0 354504.38 113783.06 524580.0 -1.0 7288
7290 0 354485.78 113550.5 524640.0 -1.0 7289
7291 0 354467.16 113113.28 524700.0 -1.0 7290
7292 0 354429.97 112927.23 524760.0 -1.0 7291
7293 0 354429.97 112806.3 524820.0 -1.0 7292
7294 0 354476.47 112759.78 524880.0 -1.0 7293
7295 0 354160.2 111876.04 524940.0 -1.0 7294
7296 0 354234.6 110945.79 524940.0 -1.0 7295
7297 0 354346.22 110871.37 525000.0 -1.0 7296
7298 5 354374.12 110778.34 525060.0 -1.0 7297
7299 0 353899.72 110750.44 525060.0 -1.0 7298
7300 0 354792.75 109801.58 525120.0 -1.0 7298
7301 0 354746.25 109355.055 525180.0 -1.0 7300
7302 0 353606.53 110745.44 525120.0 -1.0 7299
7303 0 354746.25 109364.36 525240.0 -1.0 7301
7304 0 354727.62 109308.55 525300.0 -1.0 7303
7305 0 354746.25 109327.15 525360.0 -1.0 7304
7306 6 354671.8 109280.63 525420.0 -1.0 7305
7307 0 353522.8 110698.93 525180.0 -1.0 7302
7308 0 353457.7 110754.74 525240.0 -1.0 7307
7309 0 353383.28 110717.53 525300.0 -1.0 7308
7310 0 353290.25 110736.14 525360.0 -1.0 7309
7311 0 353215.84 110726.836 525420.0 -1.0 7310
7312 0 353253.03 110791.95 525480.0 -1.0 7311
7313 6 353141.4 110782.65 525540.0 -1.0 7312
7314 0 355783.72 125155.0 519720.0 -1.0 7208
7315 0 355923.28 125089.88 519780.0 -1.0 7314
7316 0 356090.72 124978.25 519840.0 -1.0 7315
7317 0 356118.62 124996.85 519900.0 -1.0 7316
7318 0 356155.84 124959.64 519960.0 -1.0 7317
7319 0 356267.47 124922.43 520020.0 -1.0 7318
7320 0 356509.3 124792.195 520080.0 -1.0 7319
7321 0 356593.06 124764.29 520140.0 -1.0 7320
7322 0 356751.2 124699.17 520200.0 -1.0 7321
7323 0 356918.62 124578.24 520260.0 -1.0 7322
7324 0 356918.62 124578.24 520320.0 -1.0 7323
7325 0 357030.28 124531.73 520380.0 -1.0 7324
7326 0 356779.1 124401.49 520440.0 -1.0 7325
7327 0 357309.34 124373.586 520500.0 -1.0 7326
7328 0 357532.6 124280.56 520560.0 -1.0 7327
7329 0 357458.2 124113.12 520620.0 -1.0 7328
7330 0 357551.22 124215.44 520680.0 -1.0 7329
7331 0 357579.12 124075.91 520740.0 -1.0 7330
7332 0 357653.53 124168.93 520800.0 -1.0 7331
7333 0 357625.62 124029.39 520860.0 -1.0 7332
7334 0 357709.34 124122.414 520920.0 -1.0 7333
7335 0 357672.16 123945.664 520980.0 -1.0 7334
7336 0 357672.16 123796.83 521040.0 -1.0 7335
7337 0 357700.06 123694.5 521100.0 -1.0 7336
7338 0 357700.06 123610.77 521160.0 -1.0 7337
7339 0 357700.06 123610.77 521280.0 -1.0 7338
7340 0 357672.16 123480.54 521340.0 -1.0 7339
7341 0 357653.53 123406.12 521400.0 -1.0 7340
7342 0 357746.56 123378.21 521460.0 -1.0 7341
7343 5 357727.97 123313.09 521520.0 -1.0 7342
7344 0 357672.16 123238.67 521580.0 -1.0 7343
7345 6 358537.28 123006.11 521520.0 -1.0 7343
7346 0 357718.66 123238.67 521640.0 -1.0 7344
7347 0 357718.66 123238.67 521700.0 -1.0 7346
7348 0 357690.75 123238.67 521760.0 -1.0 7347
7349 0 357690.75 123238.67 521820.0 -1.0 7348
7350 0 357709.34 123210.766 521880.0 -1.0 7349
7351 0 357625.62 123257.28 521940.0 -1.0 7350
7352 0 357541.9 123210.766 522000.0 -1.0 7351
7353 0 357448.88 123192.164 522060.0 -1.0 7352
7354 0 357430.28 123127.05 522120.0 -1.0 7353
7355 0 357458.2 123257.28 522180.0 -1.0 7354
7356 0 357458.2 123257.28 522240.0 -1.0 7355
7357 0 357439.6 123201.47 522300.0 -1.0 7356
7358 0 357439.6 123201.47 522360.0 -1.0 7357
7359 0 357327.94 123192.164 522420.0 -1.0 7358
7360 0 357151.2 123136.34 522480.0 -1.0 7359
7361 5 357169.8 123071.23 522540.0 -1.0 7360
7362 0 356797.72 123294.49 522540.0 -1.0 7361
7363 0 357197.72 123099.14 522600.0 -1.0 7361
7364 0 357197.72 123099.14 522660.0 -1.0 7363
7365 0 357207.0 123099.14 522720.0 -1.0 7364
7366 0 357193.25 123084.95 522780.0 -1.0 7365
7367 0 356797.72 123313.09 522600.0 -1.0 7362
7368 6 356797.72 123313.09 522660.0 -1.0 7367
7369 0 357174.66 123140.766 522840.0 -1.0 7366
7370 0 357165.34 123131.47 522900.0 -1.0 7369
7371 0 357128.12 123187.28 522960.0 -1.0 7370
7372 0 357118.84 123205.88 523020.0 -1.0 7371
7373 0 357128.12 123196.586 523080.0 -1.0 7372
7374 0 357025.8 123159.375 523140.0 -1.0 7373
7375 0 357016.5 123159.375 523200.0 -1.0 7374
7376 0 357118.84 123215.19 523260.0 -1.0 7375
7377 5 357230.47 123550.08 523320.0 -1.0 7376
7378 0 357276.97 123577.984 523380.0 -1.0 7377
7379 0 357621.2 124052.414 523320.0 -1.0 7377
7380 0 357081.62 123243.09 523440.0 -1.0 7378
7381 0 357044.4 123196.586 523500.0 -1.0 7380
7382 0 357755.16 124180.93 523380.0 -1.0 7379
7383 0 357016.5 123215.19 523560.0 -1.0 7381
7384 0 357016.5 123168.68 523620.0 -1.0 7383
7385 0 356904.88 123057.05 523680.0 -1.0 7384
7386 0 356690.9 123094.26 523740.0 -1.0 7385
7387 0 356700.22 123075.65 523800.0 -1.0 7386
7388 0 356663.0 122991.93 523860.0 -1.0 7387
7389 0 356616.5 122982.625 523920.0 -1.0 7388
7390 0 356570.0 123019.836 523980.0 -1.0 7389
7391 0 356570.0 123019.836 524040.0 -1.0 7390
7392 0 356337.44 122982.625 524100.0 -1.0 7391
7393 0 356272.3 122954.72 524160.0 -1.0 7392
7394 0 356244.4 122964.02 524220.0 -1.0 7393
7395 0 356188.6 122917.51 524280.0 -1.0 7394
7396 0 355993.22 122861.695 524340.0 -1.0 7395
7397 0 355983.94 122861.695 524400.0 -1.0 7396
7398 0 355928.12 122843.086 524460.0 -1.0 7397
7399 0 355872.3 122759.37 524520.0 -1.0 7398
7400 0 355835.1 122768.664 524580.0 -1.0 7399
7401 0 355807.2 122759.37 524640.0 -1.0 7400
7402 0 355779.28 122638.43 524700.0 -1.0 7401
7403 0 355658.34 122564.016 524760.0 -1.0 7402
7404 0 355630.44 122554.71 524820.0 -1.0 7403
7405 0 355593.22 122461.69 524880.0 -1.0 7404
7406 0 355490.9 122377.96 524940.0 -1.0 7405
7407 0 355472.28 122396.57 525000.0 -1.0 7406
7408 0 355249.03 122238.42 525060.0 -1.0 7407
7409 0 355267.62 122238.42 525120.0 -1.0 7408
7410 0 355193.22 122201.21 525180.0 -1.0 7409
7411 0 355193.22 122201.21 525240.0 -1.0 7410
7412 0 355118.78 122061.67 525360.0 -1.0 7411
7413 0 355118.78 121968.65 525420.0 -1.0 7412
7414 5 355221.12 122089.586 525480.0 -1.0 7413
7415 6 355267.62 123103.56 525480.0 -1.0 7414
7416 0 355239.72 121373.29 525480.0 -1.0 7414
7417 0 355239.72 121345.38 525540.0 -1.0 7416
7418 0 355314.16 120601.18 525540.0 -1.0 7417
7419 0 355278.8 119751.41 525660.0 -1.0 7418
7420 0 355203.25 119366.05 525720.0 -1.0 7419
7421 0 355105.03 119222.484 525780.0 -1.0 7420
7422 0 355097.47 119207.375 525840.0 -1.0 7421
7423 0 354953.9 119086.48 525900.0 -1.0 7422
7424 0 354976.6 119041.14 525960.0 -1.0 7423
7425 0 354810.34 118784.234 526020.0 -1.0 7424
7426 0 354780.12 118633.12 526080.0 -1.0 7425
7427 0 354795.25 118300.65 526140.0 -1.0 7426
7428 0 354719.7 117824.625 526200.0 -1.0 7427
7429 0 354727.22 117288.15 526260.0 -1.0 7428
7430 6 354878.34 116925.46 526260.0 -1.0 7429
7431 0 357762.7 124211.15 523440.0 -1.0 7382
7432 0 357800.47 124407.61 523500.0 -1.0 7431
7433 0 357959.16 124664.51 523560.0 -1.0 7432
7434 0 358200.94 125102.76 523620.0 -1.0 7433
7435 0 358389.84 125510.78 523680.0 -1.0 7434
7436 0 358722.3 125707.24 523740.0 -1.0 7435
7437 0 358654.3 125639.234 523800.0 -1.0 7436
7438 0 358828.1 125790.35 523860.0 -1.0 7437
7439 0 359047.22 125661.91 523920.0 -1.0 7438
7440 0 359206.72 125707.76 523980.0 -1.0 7439
7441 0 359356.28 125637.97 524040.0 -1.0 7440
7442 0 359356.28 125628.0 524100.0 -1.0 7441
7443 0 359326.38 125558.21 524160.0 -1.0 7442
7444 5 359475.94 125578.15 524220.0 -1.0 7443
7445 0 359585.6 125618.03 524280.0 -1.0 7444
7446 0 359166.84 125667.88 524280.0 -1.0 7444
7447 0 359814.9 125677.85 524340.0 -1.0 7445
7448 0 359824.88 125717.734 524400.0 -1.0 7447
7449 0 359984.4 125727.7 524460.0 -1.0 7448
7450 0 359042.28 125612.9 524340.0 -1.0 7446
7451 0 359984.4 125747.64 524520.0 -1.0 7449
7452 0 360034.25 125807.46 524580.0 -1.0 7451
7453 0 360104.06 125827.41 524640.0 -1.0 7452
7454 0 360124.0 125827.41 524700.0 -1.0 7453
7455 0 360263.56 125787.52 524760.0 -1.0 7454
7456 0 360313.44 125827.41 524820.0 -1.0 7455
7457 0 360462.97 125976.95 524880.0 -1.0 7456
7458 0 360462.97 125976.95 524940.0 -1.0 7457
7459 0 360462.97 125976.95 525000.0 -1.0 7458
7460 0 360462.97 125976.95 525060.0 -1.0 7459
7461 0 360612.53 126086.625 525120.0 -1.0 7460
7462 0 361031.28 126465.5 525180.0 -1.0 7461
7463 0 361569.66 126924.125 525240.0 -1.0 7462
7464 0 361868.78 127103.586 525300.0 -1.0 7463
7465 5 362277.56 127532.305 525360.0 -1.0 7464
7466 0 362167.88 127482.46 525420.0 -1.0 7465
7467 0 362586.62 127442.58 525300.0 -1.0 7465
7468 0 362183.28 127467.195 525480.0 -1.0 7466
7469 0 362716.25 127352.84 525240.0 -1.0 7467
7470 0 362726.22 127462.516 525180.0 -1.0 7469
7471 0 362796.0 127402.695 525120.0 -1.0 7470
7472 0 362706.28 127392.73 525060.0 -1.0 7471
7473 0 363184.84 127402.695 525000.0 -1.0 7472
7474 0 363533.8 127143.47 524940.0 -1.0 7473
7475 0 363693.3 127133.5 524880.0 -1.0 7474
7476 0 363952.56 127073.68 524820.0 -1.0 7475
7477 0 364211.78 127003.89 524760.0 -1.0 7476
7478 0 364461.03 126864.305 524700.0 -1.0 7477
7479 5 364461.03 126864.305 524640.0 -1.0 7478
7480 0 364570.7 126924.125 524580.0 -1.0 7479
7481 0 364829.94 126714.75 524640.0 -1.0 7479
7482 0 364580.66 126924.125 524520.0 -1.0 7480
7483 0 364620.56 126993.914 524460.0 -1.0 7482
7484 0 364545.75 127058.42 524400.0 -1.0 7483
7485 0 365288.56 126465.5 524580.0 -1.0 7481
7486 0 365577.7 126445.555 524640.0 -1.0 7485
7487 5 365946.6 126814.45 524640.0 -1.0 7486
7488 0 365946.6 126754.63 524700.0 -1.0 7487
7489 0 366046.28 126824.42 524580.0 -1.0 7487
7490 0 366026.34 126824.42 524520.0 -1.0 7489
7491 0 366026.34 126824.42 524460.0 -1.0 7490
7492 6 366046.28 126884.24 524400.0 -1.0 7491
7493 0 365886.78 126644.96 524760.0 -1.0 7488
7494 0 365886.78 126644.96 524820.0 -1.0 7493
7495 0 365886.78 126644.96 524880.0 -1.0 7494
7496 0 365767.12 126515.34 524940.0 -1.0 7495
7497 0 365777.1 126555.23 525000.0 -1.0 7496
7498 0 365737.22 126565.195 525060.0 -1.0 7497
7499 5 365717.28 126555.23 525120.0 -1.0 7498
7500 0 365537.8 125957.016 525120.0 -1.0 7499
7501 0 365707.3 126993.914 525120.0 -1.0 7499
7502 0 365452.78 125812.22 525180.0 -1.0 7500
7503 0 365597.62 126934.09 525180.0 -1.0 7501
7504 0 365637.5 126934.09 525240.0 -1.0 7503
7505 0 365627.53 126964.01 525300.0 -1.0 7504
7506 0 365627.53 126964.01 525360.0 -1.0 7505
7507 0 365587.66 126884.24 525420.0 -1.0 7506
7508 0 365587.66 126854.336 525480.0 -1.0 7507
7509 6 365567.72 126794.516 525540.0 -1.0 7508
7510 0 365442.8 125662.664 525240.0 -1.0 7502
7511 0 365402.94 125682.61 525300.0 -1.0 7510
7512 0 365402.94 125513.12 525360.0 -1.0 7511
7513 0 365353.1 125473.234 525420.0 -1.0 7512
7514 0 365333.16 125343.62 525480.0 -1.0 7513
7515 0 365243.4 125233.945 525540.0 -1.0 7514
7516 0 365004.12 124884.99 525660.0 -1.0 7515
7517 0 365044.0 124416.39 525840.0 -1.0 7516
7518 0 364914.4 124486.18 525900.0 -1.0 7517
7519 0 364914.4 124486.18 525960.0 -1.0 7518
7520 0 364804.72 124426.36 526020.0 -1.0 7519
7521 0 364854.56 124316.69 526080.0 -1.0 7520
7522 0 364894.47 124256.87 526140.0 -1.0 7521
7523 0 364894.47 124127.26 526200.0 -1.0 7522
7524 0 365063.94 123509.1 526260.0 -1.0 7523
7525 0 365063.94 123578.89 526320.0 -1.0 7524
7526 0 365083.9 123558.95 526380.0 -1.0 7525
7527 0 365083.9 123558.95 526440.0 -1.0 7526
7528 0 365103.84 123429.34 526500.0 -1.0 7527
7529 0 365083.9 123389.46 526560.0 -1.0 7528
7530 0 365093.88 123339.61 526620.0 -1.0 7529
7531 6 365093.88 123349.58 526680.0 -1.0 7530
7532 0 364505.88 127078.36 524340.0 -1.0 7484
7533 0 364505.88 127058.42 524280.0 -1.0 7532
7534 0 364505.88 127058.42 524220.0 -1.0 7533
7535 0 364505.88 127068.39 524160.0 -1.0 7534
7536 6 364625.5 127108.27 524100.0 -1.0 7535
7537 0 362163.34 127477.164 525540.0 -1.0 7468
7538 0 362173.3 127477.164 525660.0 -1.0 7537
7539 0 362302.94 127666.6 525720.0 -1.0 7538
7540 0 362263.03 127536.984 525780.0 -1.0 7539
7541 0 362312.9 127536.984 525840.0 -1.0 7540
7542 6 362143.4 127437.28 525900.0 -1.0 7541
7543 0 359032.3 125622.87 524400.0 -1.0 7450
7544 0 359022.34 125612.9 524460.0 -1.0 7543
7545 0 359132.03 125622.87 524520.0 -1.0 7544
7546 0 359181.88 125652.77 524580.0 -1.0 7545
7547 0 359201.8 125602.92 524640.0 -1.0 7546
7548 0 359271.62 125573.016 524700.0 -1.0 7547
7549 0 359211.78 125573.016 524760.0 -1.0 7548
7550 0 359221.75 125563.05 524820.0 -1.0 7549
7551 0 359221.75 125592.95 524880.0 -1.0 7550
7552 6 359032.3 125622.87 524940.0 -1.0 7551
7553 0 340913.5 148800.14 517980.0 1808.0 7
7554 0 339249.44 150129.9 518160.0 2212.0 7
7555 0 343335.25 146923.52 517020.0 -1.0 7733
7556 0 343543.9 147009.44 516960.0 -1.0 7555
7557 0 343605.28 147021.72 516900.0 -1.0 7556
7558 0 343691.22 147034.0 516840.0 -1.0 7557
7559 0 343728.03 147021.72 516780.0 -1.0 7558
7560 0 343813.97 147070.81 516720.0 -1.0 7559
7561 0 343961.25 147254.94 516660.0 -1.0 7560
7562 0 343887.62 147218.11 516600.0 -1.0 7561
7563 0 343985.8 147304.03 516540.0 -1.0 7562
7564 0 344133.1 147316.31 516480.0 -1.0 7563
7565 0 344145.38 147389.95 516420.0 -1.0 7564
7566 0 344133.1 147451.33 516360.0 -1.0 7565
7567 0 344292.7 147586.36 516300.0 -1.0 7566
7568 0 344341.78 147574.08 516240.0 -1.0 7567
7569 0 344390.88 147709.11 516180.0 -1.0 7568
7570 0 344501.34 147795.03 516120.0 -1.0 7569
7571 5 344734.56 147991.42 516060.0 -1.0 7570
7572 0 344710.03 147979.16 516000.0 -1.0 7571
7573 0 344884.84 148103.62 516120.0 -1.0 7571
7574 0 344739.38 148075.67 515940.0 -1.0 7572
7575 0 344733.12 148147.12 515880.0 -1.0 7574
7576 0 344439.72 148051.38 515820.0 -1.0 7575
7577 0 344828.44 148221.44 515760.0 -1.0 7576
7578 0 344407.34 148180.94 515700.0 -1.0 7577
7579 0 344901.34 148245.73 515640.0 -1.0 7578
7580 0 344941.8 148261.92 515580.0 -1.0 7579
7581 0 344949.9 148261.92 515520.0 -1.0 7580
7582 0 344885.12 148189.05 515460.0 -1.0 7581
7583 5 344933.72 148172.84 515400.0 -1.0 7582
7584 0 344917.53 148010.88 515340.0 -1.0 7583
7585 0 345176.7 148440.1 515400.0 -1.0 7583
7586 0 344917.53 148002.78 515280.0 -1.0 7584
7587 6 344868.94 148027.08 515220.0 -1.0 7586
7588 0 345192.88 148553.47 515340.0 -1.0 7585
7589 0 345273.84 148626.34 515280.0 -1.0 7588
7590 0 345322.44 148707.33 515220.0 -1.0 7589
7591 0 345452.0 148683.03 515160.0 -1.0 7590
7592 0 345492.5 148764.02 515100.0 -1.0 7591
7593 0 345638.28 148804.52 515040.0 -1.0 7592
7594 0 345751.66 148828.81 514980.0 -1.0 7593
7595 0 345734.5 148888.94 514920.0 -1.0 7594
7596 0 345735.47 148780.22 514860.0 -1.0 7595
7597 0 345646.38 148812.61 514800.0 -1.0 7596
7598 0 345775.94 148845.0 514740.0 -1.0 7597
7599 0 345759.75 148796.42 514680.0 -1.0 7598
7600 0 345816.44 148772.12 514620.0 -1.0 7599
7601 0 345905.53 148691.14 514560.0 -1.0 7600
7602 0 345897.44 148755.92 514500.0 -1.0 7601
7603 0 345913.62 148715.44 514440.0 -1.0 7602
7604 0 345937.9 148707.33 514380.0 -1.0 7603
7605 0 346051.28 148755.92 514260.0 -1.0 7604
7606 0 346083.7 148739.73 514200.0 -1.0 7605
7607 0 346253.75 148666.84 514140.0 -1.0 7606
7608 0 346294.25 148658.75 514080.0 -1.0 7607
7609 0 346294.25 148683.03 514020.0 -1.0 7608
7610 0 346342.84 148772.12 513960.0 -1.0 7609
7611 0 346367.12 148723.53 513900.0 -1.0 7610
7612 0 346367.12 148707.33 513840.0 -1.0 7611
7613 0 346456.22 148715.44 513780.0 -1.0 7612
7614 0 346448.1 148642.55 513720.0 -1.0 7613
7615 0 346544.4 148644.61 513660.0 -1.0 7614
7616 0 346601.97 148618.25 513600.0 -1.0 7615
7617 0 346796.34 148650.64 513540.0 -1.0 7616
7618 0 346974.5 148674.94 513480.0 -1.0 7617
7619 0 346974.5 148699.23 513420.0 -1.0 7618
7620 0 347063.6 148755.92 513360.0 -1.0 7619
7621 0 347104.06 148796.42 513300.0 -1.0 7620
7622 0 347266.03 148893.6 513240.0 -1.0 7621
7623 0 347371.3 148942.19 513180.0 -1.0 7622
7624 0 347444.2 148966.48 513120.0 -1.0 7623
7625 0 347492.78 149071.77 513060.0 -1.0 7624
7626 0 347606.16 149290.4 513000.0 -1.0 7625
7627 0 347679.06 149314.7 512940.0 -1.0 7626
7628 0 347776.22 149282.31 512880.0 -1.0 7627
7629 0 347557.6 149395.69 512820.0 -1.0 7628
7630 0 347897.72 149646.73 512760.0 -1.0 7629
7631 0 347994.88 149768.22 512700.0 -1.0 7630
7632 0 348027.28 149703.42 512640.0 -1.0 7631
7633 0 347687.16 149711.53 512580.0 -1.0 7632
7634 0 348205.44 150116.44 512520.0 -1.0 7633
7635 0 348335.03 150213.62 512460.0 -1.0 7634
7636 0 348375.5 150229.81 512400.0 -1.0 7635
7637 0 348456.5 150246.02 512340.0 -1.0 7636
7638 0 348513.2 150399.89 512280.0 -1.0 7637
7639 0 348602.25 150416.08 512220.0 -1.0 7638
7640 0 348642.75 150521.36 512160.0 -1.0 7639
7641 5 348634.66 150545.66 512100.0 -1.0 7640
7642 0 348590.47 150234.22 512100.0 -1.0 7641
7643 0 348853.3 150845.3 512100.0 -1.0 7641
7644 0 348990.97 150869.6 512040.0 -1.0 7643
7645 0 348893.8 150869.6 511980.0 -1.0 7644
7646 0 348869.5 150861.48 511920.0 -1.0 7645
7647 0 348974.78 151007.25 511860.0 -1.0 7646
7648 0 348655.25 150299.0 512040.0 -1.0 7642
7649 0 349007.2 150982.97 511800.0 -1.0 7647
7650 0 349047.66 151072.05 511740.0 -1.0 7649
7651 0 349055.78 151015.36 511680.0 -1.0 7650
7652 0 349128.66 151072.05 511620.0 -1.0 7651
7653 0 349193.44 151136.83 511560.0 -1.0 7652
7654 0 349217.75 151153.03 511500.0 -1.0 7653
7655 0 349258.22 151201.62 511440.0 -1.0 7654
7656 0 349363.5 151258.31 511380.0 -1.0 7655
7657 0 349395.9 151339.28 511320.0 -1.0 7656
7658 0 349493.1 151347.39 511260.0 -1.0 7657
7659 0 349468.78 151436.47 511200.0 -1.0 7658
7660 0 349468.78 151525.55 511140.0 -1.0 7659
7661 0 349574.06 151590.34 511080.0 -1.0 7660
7662 0 349565.97 151614.62 511020.0 -1.0 7661
7663 0 349727.94 151736.11 510960.0 -1.0 7662
7664 0 349671.25 151728.02 510900.0 -1.0 7663
7665 0 349792.72 151865.69 510840.0 -1.0 7664
7666 0 349744.12 151849.48 510780.0 -1.0 7665
7667 0 349833.22 151954.77 510720.0 -1.0 7666
7668 0 349849.4 151938.56 510660.0 -1.0 7667
7669 0 349914.2 152060.05 510600.0 -1.0 7668
7670 0 349873.7 152076.23 510540.0 -1.0 7669
7671 0 349922.28 152100.53 510480.0 -1.0 7670
7672 0 350205.72 152335.38 510420.0 -1.0 7671
7673 0 349898.0 152197.72 510360.0 -1.0 7672
7674 0 349849.4 152124.83 510300.0 -1.0 7673
7675 0 349898.0 152278.69 510240.0 -1.0 7674
7676 0 349833.22 152197.72 510180.0 -1.0 7675
7677 0 349873.7 152311.1 510120.0 -1.0 7676
7678 0 349833.22 152246.3 510060.0 -1.0 7677
7679 0 349841.3 152367.78 510000.0 -1.0 7678
7680 0 349833.22 152392.08 509940.0 -1.0 7679
7681 0 349833.22 152367.78 509880.0 -1.0 7680
7682 0 349833.22 152367.78 509820.0 -1.0 7681
7683 0 349841.3 152416.36 509760.0 -1.0 7682
7684 0 349800.8 152440.66 509700.0 -1.0 7683
7685 0 349817.0 152489.25 509640.0 -1.0 7684
7686 0 349784.62 152529.75 509580.0 -1.0 7685
7687 0 349671.25 152489.25 509520.0 -1.0 7686
7688 0 349719.84 152602.62 509460.0 -1.0 7687
7689 0 349695.53 152594.53 509400.0 -1.0 7688
7690 0 349703.62 152464.95 509340.0 -1.0 7689
7691 0 349752.22 152335.38 509280.0 -1.0 7690
7692 0 349703.62 152246.3 509220.0 -1.0 7691
7693 0 349687.44 152165.31 509160.0 -1.0 7692
7694 0 349719.84 152173.42 509100.0 -1.0 7693
7695 0 349768.4 152092.44 509040.0 -1.0 7694
7696 0 349784.62 152060.05 508980.0 -1.0 7695
7697 0 349833.22 151987.16 508920.0 -1.0 7696
7698 0 349808.9 151922.38 508860.0 -1.0 7697
7699 0 349808.9 151922.38 508800.0 -1.0 7698
7700 0 349857.5 151825.19 508740.0 -1.0 7699
7701 0 349606.47 151339.28 508740.0 -1.0 7700
7702 0 349630.75 151104.44 508680.0 -1.0 7701
7703 0 349468.78 151088.23 508620.0 -1.0 7702
7704 0 349493.1 151023.45 508560.0 -1.0 7703
7705 0 349055.78 150610.44 508500.0 -1.0 7704
7706 0 349395.9 150626.64 508440.0 -1.0 7705
7707 0 349306.8 150416.08 508320.0 -1.0 7706
7708 0 349379.7 150416.08 508260.0 -1.0 7707
7709 0 349347.3 150367.48 508200.0 -1.0 7708
7710 6 349152.94 150197.42 508140.0 -1.0 7709
7711 0 348655.25 150274.7 511980.0 -1.0 7648
7712 0 348614.75 150201.83 511920.0 -1.0 7711
7713 0 348614.75 150177.53 511860.0 -1.0 7712
7714 6 348614.75 150177.53 511800.0 -1.0 7713
7715 0 346337.2 142067.4 512520.0 -1.0 6821
7716 0 345948.47 141954.03 512580.0 -1.0 7715
7717 0 346240.0 142116.0 512640.0 -1.0 7716
7718 0 346337.2 142083.61 512700.0 -1.0 7717
7719 0 346288.6 142091.7 512760.0 -1.0 7718
7720 0 345956.56 142043.11 512820.0 -1.0 7719
7721 0 346280.5 142148.39 512880.0 -1.0 7720
7722 0 346288.6 142148.39 512940.0 -1.0 7721
7723 0 346264.28 142164.6 513000.0 -1.0 7722
7724 0 346240.0 142164.6 513060.0 -1.0 7723
7725 0 346304.78 142221.28 513120.0 -1.0 7724
7726 0 346329.1 142277.97 513180.0 -1.0 7725
7727 0 346361.47 142375.14 513240.0 -1.0 7726
7728 0 346361.47 142472.33 513300.0 -1.0 7727
7729 0 346401.97 142496.62 513360.0 -1.0 7728
7730 6 346393.88 142569.5 513420.0 -1.0 7729
7731 6 340371.6 147756.16 515280.0 -1.0 7819
7732 0 342277.25 147310.27 517320.0 481.0 7800
7733 0 342773.16 146768.5 517080.0 -1.0 7732
7734 0 340302.34 148280.34 516660.0 1026.0 7817
7735 0 341348.78 153634.44 516840.0 278.0 6826
7736 0 348220.56 150974.88 527760.0 -1.0 7033
7737 0 348128.34 150962.42 527820.0 -1.0 7736
7738 0 348100.94 150927.52 527880.0 -1.0 7737
7739 0 347993.75 150842.78 527940.0 -1.0 7738
7740 0 347921.47 150763.02 528000.0 -1.0 7739
7741 0 347861.66 150705.69 528060.0 -1.0 7740
7742 0 347786.88 150648.36 528120.0 -1.0 7741
7743 0 347749.47 150558.62 528180.0 -1.0 7742
7744 0 347657.25 150496.31 528240.0 -1.0 7743
7745 0 347719.56 150513.75 528300.0 -1.0 7744
7746 0 347657.25 150471.39 528360.0 -1.0 7745
7747 0 347639.8 150361.72 528420.0 -1.0 7746
7748 0 347582.47 150306.88 528480.0 -1.0 7747
7749 0 347515.2 150204.69 528540.0 -1.0 7748
7750 0 347495.25 150192.22 528600.0 -1.0 7749
7751 0 347450.38 150184.73 528660.0 -1.0 7750
7752 0 347440.4 150174.77 528720.0 -1.0 7751
7753 0 347350.66 150169.78 528780.0 -1.0 7752
7754 0 347236.0 150127.4 528840.0 -1.0 7753
7755 0 347203.62 150109.97 528900.0 -1.0 7754
7756 0 347203.62 150109.97 528960.0 -1.0 7755
7757 0 347176.2 150082.55 529020.0 -1.0 7756
7758 0 347113.88 150047.66 529080.0 -1.0 7757
7759 0 347083.97 150007.77 529140.0 -1.0 7758
7760 0 347079.03 149950.31 529200.0 -1.0 7759
7761 0 347051.56 149875.66 529260.0 -1.0 7760
7762 0 347046.6 149845.75 529320.0 -1.0 7761
7763 0 347039.1 149800.89 529380.0 -1.0 7762
7764 0 347036.62 149785.94 529440.0 -1.0 7763
7765 0 347006.7 149751.03 529500.0 -1.0 7764
7766 0 346931.94 149698.69 529560.0 -1.0 7765
7767 0 346742.5 149546.64 529620.0 -1.0 7766
7768 0 346675.2 149451.94 529680.0 -1.0 7767
7769 0 346535.6 149417.03 529740.0 -1.0 7768
7770 0 346475.78 149424.52 529800.0 -1.0 7769
7771 0 346453.34 149439.47 529860.0 -1.0 7770
7772 0 346383.56 149469.38 529920.0 -1.0 7771
7773 0 346278.88 149511.75 529980.0 -1.0 7772
7774 0 346159.22 149509.27 530040.0 -1.0 7773
7775 0 346081.97 149501.78 530100.0 -1.0 7774
7776 0 345942.38 149546.64 530160.0 -1.0 7775
7777 0 345872.6 149584.03 530220.0 -1.0 7776
7778 0 345812.78 149621.42 530280.0 -1.0 7777
7779 0 345775.38 149618.94 530340.0 -1.0 7778
7780 0 345730.5 149646.34 530400.0 -1.0 7779
7781 0 345670.7 149656.31 530460.0 -1.0 7780
7782 0 345663.22 149653.83 530520.0 -1.0 7781
7783 0 345553.53 149571.58 530580.0 -1.0 7782
7784 0 345473.78 149564.1 530640.0 -1.0 7783
7785 0 345040.06 149506.77 530760.0 -1.0 7784
7786 0 344711.06 149471.88 530820.0 -1.0 7785
7787 0 344464.3 149397.1 530820.0 -1.0 7786
7788 0 344269.88 149392.11 530820.0 -1.0 7787
7789 0 344122.8 149312.34 530880.0 -1.0 7788
7790 0 344040.56 149252.53 530940.0 -1.0 7789
7791 0 343918.44 149172.77 531000.0 -1.0 7790
7792 0 343806.25 148970.88 531060.0 -1.0 7791
7793 0 343252.9 148342.75 531120.0 -1.0 7792
7794 0 343085.9 148155.8 531180.0 -1.0 7793
7795 0 342911.44 147983.81 531240.0 -1.0 7794
7796 0 342911.44 147983.81 531300.0 -1.0 7795
7797 0 342886.5 147953.9 531360.0 -1.0 7796
7798 6 342784.3 147864.17 531420.0 -1.0 7797
7799 0 340680.12 147008.23 518700.0 -1.0 3
7800 0 341533.38 148122.92 517680.0 1205.0 7553
7801 0 345572.22 148251.67 516540.0 -1.0 7805
7802 0 345582.8 148258.72 516600.0 -1.0 7801
7803 0 345734.38 148420.88 516660.0 -1.0 7802
7804 6 345607.47 148360.94 516720.0 -1.0 7803
7805 0 345568.7 148244.62 516480.0 -1.0 7806
7806 0 345572.22 148248.14 516420.0 -1.0 7807
7807 0 345572.22 148237.56 516360.0 -1.0 7808
7808 0 345536.97 148251.67 516300.0 -1.0 7810
7809 6 345036.44 148135.34 516240.0 -1.0 7810
7810 5 345480.56 148142.39 516240.0 -1.0 7811
7811 0 345417.12 148142.39 516180.0 -1.0 7813
7812 6 345413.6 148054.27 516060.0 -1.0 7813
7813 5 345395.97 148089.52 516120.0 -1.0 7814
7814 0 345212.7 148057.8 516120.0 -1.0 7815
7815 0 345082.25 148135.34 516180.0 -1.0 7573
7816 0 340191.75 148538.56 516900.0 1300.0 2
7817 0 340274.7 148344.9 516720.0 1095.0 7823
7818 0 340495.84 147828.45 516240.0 546.0 7822
7819 0 340717.03 147312.02 515760.0 -1.0 7818
7820 0 339150.0 149311.0 517020.0 -1.0 7554
7821 0 341497.88 153787.19 516720.0 138.0 7735
7822 0 340357.62 148151.23 516540.0 889.0 7734
7823 0 340247.06 148409.45 516780.0 1163.0 7816
7824 0 342886.12 154000.39 515760.0 -1.0 6520
7825 0 342704.78 153970.17 516000.0 -1.0 6519
7826 0 341646.94 153939.94 516600.0 -1.0 7821
