# Supplementary material for: Organization of the gravity-sensing system in zebrafish
Source: Nat Commun. 2022 Aug 27;13:5060. doi: 10.1038/s41467-022-32824-w (PMC9420129; doi:10.1038/s41467-022-32824-w)
Supplement: Supplementary file 11 — Source Data [file 41467_2022_32824_MOESM11_ESM.zip › Reconstruction files/VS_R_11.swc]

# SWC format file
# based on specifications at http://www.neuronland.org/NLMorphologyConverter/MorphologyFormats/SWC/Spec.html
# Created on 2022-04-20 using navis (https://github.com/navis-org/navis)
# Meta: {"id": "49875", "name": "VS_R_11", "units": "1 nanometer"}
# PointNo Label X Y Z Radius Parent
# Labels:
# 0 = undefined, 1 = soma, 5 = fork point, 6 = end point
1 1 337447.4 151489.95 512040.0 3614.0 -1
2 0 336744.0 149848.0 513840.0 -1.0 1
3 0 338443.78 151492.4 511860.0 2064.0 1
4 0 340081.56 147653.28 513960.0 -1.0 1
5 0 338462.0 153432.0 512460.0 -1.0 1
6 0 337254.0 149004.0 513900.0 -1.0 2
7 0 337367.0 148957.0 513960.0 -1.0 6
8 0 337420.0 148857.0 514020.0 -1.0 7
9 0 337520.0 148938.0 514080.0 -1.0 8
10 0 337292.0 148965.0 514140.0 -1.0 9
11 0 337535.0 148762.0 514200.0 -1.0 10
12 0 337514.0 148464.0 514260.0 -1.0 11
13 0 337467.0 148318.0 514320.0 -1.0 12
14 0 337770.0 148374.0 514380.0 -1.0 13
15 0 337609.0 147608.0 514440.0 -1.0 14
16 0 337981.0 147329.0 514500.0 -1.0 15
17 0 337521.0 146657.0 514560.0 -1.0 16
18 0 337715.0 146377.0 514620.0 -1.0 17
19 0 337173.0 145612.0 514680.0 -1.0 18
20 0 336748.0 144533.0 514740.0 -1.0 19
21 0 336577.0 143979.0 514800.0 -1.0 20
22 0 336210.0 143391.0 514860.0 -1.0 21
23 0 336093.0 143350.0 514920.0 -1.0 22
24 0 335883.0 142987.0 514980.0 -1.0 23
25 0 335724.0 142605.0 515040.0 -1.0 24
26 0 335261.0 142132.0 515100.0 -1.0 25
27 0 335221.0 141917.0 515160.0 -1.0 26
28 0 335208.0 141839.0 515220.0 -1.0 27
29 0 334850.0 141441.0 515280.0 -1.0 28
30 0 334722.0 141180.0 515340.0 -1.0 29
31 0 334346.0 140589.0 515400.0 -1.0 30
32 0 333759.0 140065.0 515460.0 -1.0 31
33 0 333965.0 140151.0 515520.0 -1.0 32
34 0 333616.0 139903.0 515580.0 -1.0 33
35 0 333400.0 139650.0 515640.0 -1.0 34
36 0 332855.0 139022.0 515760.0 -1.0 35
37 0 332392.0 138328.0 515760.0 -1.0 36
38 0 331441.0 137063.0 515640.0 -1.0 37
39 0 330780.0 136503.0 515580.0 -1.0 38
40 0 330597.0 136244.0 515520.0 -1.0 39
41 0 330004.0 135821.0 515460.0 -1.0 40
42 0 330075.0 135778.0 515400.0 -1.0 41
43 0 329703.0 135546.0 515340.0 -1.0 42
44 0 329612.0 135472.0 515280.0 -1.0 43
45 0 329571.0 135513.0 515220.0 -1.0 44
46 0 329406.0 135293.0 515160.0 -1.0 45
47 0 329293.0 135149.0 515100.0 -1.0 46
48 0 329227.0 135108.0 515040.0 -1.0 47
49 0 328954.0 134922.0 514980.0 -1.0 48
50 0 328846.0 134890.0 514920.0 -1.0 49
51 0 328785.0 134813.0 514860.0 -1.0 50
52 0 328606.0 134725.0 514800.0 -1.0 51
53 0 328458.0 134703.0 514740.0 -1.0 52
54 0 328345.0 134596.0 514680.0 -1.0 53
55 0 328275.0 134624.0 514620.0 -1.0 54
56 0 328131.0 134533.0 514560.0 -1.0 55
57 0 328040.0 134400.0 514500.0 -1.0 56
58 0 327954.0 134399.0 514440.0 -1.0 57
59 0 327925.0 134280.0 514380.0 -1.0 58
60 0 327769.0 134247.0 514320.0 -1.0 59
61 0 327752.0 134233.0 514260.0 -1.0 60
62 0 327665.0 134154.0 514200.0 -1.0 61
63 0 327527.0 134124.0 514140.0 -1.0 62
64 0 327554.0 134109.0 514080.0 -1.0 63
65 0 327370.0 134017.0 514020.0 -1.0 64
66 0 327183.0 133986.0 513960.0 -1.0 65
67 0 327157.0 133929.0 513900.0 -1.0 66
68 0 327135.0 133926.0 513840.0 -1.0 67
69 0 326985.0 133930.0 513780.0 -1.0 68
70 0 326998.0 133862.0 513720.0 -1.0 69
71 0 326896.0 133858.0 513660.0 -1.0 70
72 0 326842.0 133767.0 513600.0 -1.0 71
73 0 326774.0 133823.0 513540.0 -1.0 72
74 0 326756.0 133766.0 513480.0 -1.0 73
75 0 326638.0 133738.0 513420.0 -1.0 74
76 0 326514.0 133724.0 513360.0 -1.0 75
77 0 326495.0 133663.0 513300.0 -1.0 76
78 0 326482.0 133670.0 513240.0 -1.0 77
79 0 326406.0 133636.0 513180.0 -1.0 78
80 0 326447.0 133593.0 513120.0 -1.0 79
81 0 326291.0 133506.0 513060.0 -1.0 80
82 0 326223.0 133552.0 513000.0 -1.0 81
83 0 326220.0 133497.0 512940.0 -1.0 82
84 0 326210.0 133545.0 512880.0 -1.0 83
85 0 325786.0 133395.0 512820.0 -1.0 84
86 0 326018.0 133452.0 512760.0 -1.0 85
87 0 325984.0 133427.0 512700.0 -1.0 86
88 0 325885.0 133430.0 512640.0 -1.0 87
89 0 325472.0 133276.0 512580.0 -1.0 88
90 0 325856.0 133306.0 512520.0 -1.0 89
91 0 325934.0 133326.0 512460.0 -1.0 90
92 0 325937.0 133284.0 512400.0 -1.0 91
93 0 325896.0 133242.0 512340.0 -1.0 92
94 0 325784.0 133180.0 512280.0 -1.0 93
95 0 325753.0 133119.0 512220.0 -1.0 94
96 0 325800.0 133179.0 512160.0 -1.0 95
97 0 325735.0 133116.0 512100.0 -1.0 96
98 0 325712.0 133069.0 512040.0 -1.0 97
99 0 325577.0 133019.0 511980.0 -1.0 98
100 0 325511.0 133047.0 511920.0 -1.0 99
101 0 325488.0 132951.0 511860.0 -1.0 100
102 0 325376.0 132960.0 511800.0 -1.0 101
103 0 325386.0 133015.0 511740.0 -1.0 102
104 0 325312.0 133012.0 511680.0 -1.0 103
105 0 325284.0 132962.0 511620.0 -1.0 104
106 0 325232.0 133044.0 511560.0 -1.0 105
107 0 325256.0 132988.0 511500.0 -1.0 106
108 0 325212.0 132985.0 511440.0 -1.0 107
109 0 325113.0 132865.0 511380.0 -1.0 108
110 0 325130.0 132931.0 511320.0 -1.0 109
111 0 325192.0 132842.0 511260.0 -1.0 110
112 0 325183.0 132833.0 511200.0 -1.0 111
113 0 325119.0 132839.0 511140.0 -1.0 112
114 0 325149.0 132849.0 511080.0 -1.0 113
115 0 325108.0 132770.0 511020.0 -1.0 114
116 0 325179.0 132817.0 510960.0 -1.0 115
117 0 325088.0 132719.0 510900.0 -1.0 116
118 0 325147.0 132753.0 510840.0 -1.0 117
119 0 324982.0 132717.0 510780.0 -1.0 118
120 0 325008.0 132740.0 510720.0 -1.0 119
121 0 325038.0 132764.0 510660.0 -1.0 120
122 0 324865.0 132700.0 510600.0 -1.0 121
123 0 324903.0 132682.0 510540.0 -1.0 122
124 0 324976.0 132622.0 510480.0 -1.0 123
125 0 325132.0 132722.0 510420.0 -1.0 124
126 0 324898.0 132633.0 510360.0 -1.0 125
127 0 324822.0 132630.0 510300.0 -1.0 126
128 0 324872.0 132582.0 510240.0 -1.0 127
129 0 324783.0 132527.0 510180.0 -1.0 128
130 0 324848.0 132480.0 510120.0 -1.0 129
131 0 324674.0 132451.0 510060.0 -1.0 130
132 0 324788.0 132533.0 510000.0 -1.0 131
133 0 324673.0 132415.0 509940.0 -1.0 132
134 0 324522.0 132340.0 509880.0 -1.0 133
135 0 324535.0 132354.0 509820.0 -1.0 134
136 0 324465.0 132243.0 509760.0 -1.0 135
137 0 324266.0 132208.0 509700.0 -1.0 136
138 0 324173.0 132194.0 509640.0 -1.0 137
139 0 324229.0 132180.0 509580.0 -1.0 138
140 0 324060.0 132113.0 509520.0 -1.0 139
141 0 323873.0 132054.0 509460.0 -1.0 140
142 0 323814.0 132048.0 509400.0 -1.0 141
143 0 323690.0 131953.0 509340.0 -1.0 142
144 0 323664.0 131886.0 509280.0 -1.0 143
145 0 323682.0 131874.0 509220.0 -1.0 144
146 0 323618.0 131740.0 509160.0 -1.0 145
147 0 323537.0 131847.0 509100.0 -1.0 146
148 0 323531.0 131718.0 509040.0 -1.0 147
149 0 323351.0 131655.0 508980.0 -1.0 148
150 0 323281.0 131678.0 508920.0 -1.0 149
151 0 323191.0 131598.0 508860.0 -1.0 150
152 0 323190.0 131636.0 508800.0 -1.0 151
153 0 323187.0 131549.0 508740.0 -1.0 152
154 0 323179.0 131594.0 508680.0 -1.0 153
155 0 323065.0 131507.0 508620.0 -1.0 154
156 0 322932.0 131487.0 508560.0 -1.0 155
157 0 322525.0 131242.0 508500.0 -1.0 156
158 0 322911.0 131444.0 508440.0 -1.0 157
159 0 322790.0 131351.0 508320.0 -1.0 158
160 0 322768.0 131356.0 508260.0 -1.0 159
161 0 322728.0 131312.0 508200.0 -1.0 160
162 0 322490.0 131144.0 508140.0 -1.0 161
163 0 322679.0 131294.0 508080.0 -1.0 162
164 0 322262.0 130918.0 508020.0 -1.0 163
165 0 322593.0 131223.0 507960.0 -1.0 164
166 0 322594.0 131207.0 507900.0 -1.0 165
167 0 322500.0 131147.0 507840.0 -1.0 166
168 0 322505.0 131164.0 507780.0 -1.0 167
169 0 322442.0 131120.0 507720.0 -1.0 168
170 0 322519.0 131133.0 507660.0 -1.0 169
171 0 322399.0 131006.0 507600.0 -1.0 170
172 0 322318.0 130973.0 507540.0 -1.0 171
173 0 322416.0 130950.0 507480.0 -1.0 172
174 0 322272.0 130878.0 507420.0 -1.0 173
175 0 322490.0 131305.0 507360.0 -1.0 174
176 0 322239.0 130926.0 507300.0 -1.0 175
177 0 322015.0 130831.0 507240.0 -1.0 176
178 0 322148.0 130900.0 507180.0 -1.0 177
179 0 322102.0 130823.0 507120.0 -1.0 178
180 0 322065.0 130781.0 507060.0 -1.0 179
181 0 322074.0 130785.0 507000.0 -1.0 180
182 0 322047.0 130748.0 506940.0 -1.0 181
183 0 322005.0 130738.0 506880.0 -1.0 182
184 0 321986.0 130693.0 506820.0 -1.0 183
185 0 321968.0 130703.0 506760.0 -1.0 184
186 0 321859.0 130634.0 506640.0 -1.0 185
187 0 321921.0 130601.0 506580.0 -1.0 186
188 0 321882.0 130537.0 506520.0 -1.0 187
189 0 321835.0 130484.0 506460.0 -1.0 188
190 0 321791.0 130433.0 506400.0 -1.0 189
191 0 321868.0 130512.0 506340.0 -1.0 190
192 0 321834.0 130436.0 506280.0 -1.0 191
193 0 321870.0 130449.0 506220.0 -1.0 192
194 0 321903.0 130364.0 506160.0 -1.0 193
195 0 321935.0 130375.0 506100.0 -1.0 194
196 0 321928.0 130339.0 506040.0 -1.0 195
197 0 321864.0 130326.0 505980.0 -1.0 196
198 0 321854.0 130294.0 505860.0 -1.0 197
199 0 321808.0 130264.0 505740.0 -1.0 198
200 0 321773.0 130241.0 505680.0 -1.0 199
201 0 321778.0 130278.0 505620.0 -1.0 200
202 0 321679.0 130210.0 505560.0 -1.0 201
203 0 321610.0 130176.0 505500.0 -1.0 202
204 0 321594.0 130173.0 505440.0 -1.0 203
205 0 321584.0 130156.0 505380.0 -1.0 204
206 0 321577.0 130121.0 505320.0 -1.0 205
207 0 321583.0 130102.0 505260.0 -1.0 206
208 0 321548.0 130085.0 505200.0 -1.0 207
209 0 321549.0 130069.0 505140.0 -1.0 208
210 0 321544.0 130079.0 505080.0 -1.0 209
211 0 321496.0 129980.0 505020.0 -1.0 210
212 0 321522.0 129987.0 504960.0 -1.0 211
213 0 321529.0 129956.0 504900.0 -1.0 212
214 0 321516.0 129943.0 504840.0 -1.0 213
215 0 321527.0 129979.0 504780.0 -1.0 214
216 0 321496.0 129935.0 504720.0 -1.0 215
217 0 321559.0 129931.0 504660.0 -1.0 216
218 0 321519.0 129889.0 504600.0 -1.0 217
219 0 321516.0 129888.0 504540.0 -1.0 218
220 0 321567.0 129859.0 504480.0 -1.0 219
221 0 321481.0 129842.0 504420.0 -1.0 220
222 0 321501.0 129818.0 504360.0 -1.0 221
223 0 321449.0 129746.0 504300.0 -1.0 222
224 0 321464.0 129744.0 504240.0 -1.0 223
225 0 321536.0 129723.0 504180.0 -1.0 224
226 0 321367.0 129697.0 504120.0 -1.0 225
227 0 321419.0 129689.0 504060.0 -1.0 226
228 0 321350.0 129682.0 504000.0 -1.0 227
229 0 321301.0 129625.0 503940.0 -1.0 228
230 0 321251.0 129587.0 503880.0 -1.0 229
231 0 321239.0 129526.0 503820.0 -1.0 230
232 0 321194.0 129503.0 503760.0 -1.0 231
233 0 321226.0 129521.0 503700.0 -1.0 232
234 0 320743.0 129168.0 503640.0 -1.0 233
235 0 321214.0 129487.0 503580.0 -1.0 234
236 0 321219.0 129466.0 503520.0 -1.0 235
237 0 321226.0 129476.0 503460.0 -1.0 236
238 0 321215.0 129428.0 503400.0 -1.0 237
239 0 321166.0 129368.0 503340.0 -1.0 238
240 0 321190.0 129348.0 503280.0 -1.0 239
241 0 320654.0 129235.0 503220.0 -1.0 240
242 0 321135.0 129306.0 503160.0 -1.0 241
243 0 321110.0 129274.0 503100.0 -1.0 242
244 0 321089.0 129254.0 503040.0 -1.0 243
245 0 321104.0 129217.0 502980.0 -1.0 244
246 0 321096.0 129258.0 502920.0 -1.0 245
247 0 321024.0 129197.0 502860.0 -1.0 246
248 0 321015.0 129196.0 502800.0 -1.0 247
249 0 320948.0 129137.0 502740.0 -1.0 248
250 0 320957.0 129175.0 502680.0 -1.0 249
251 0 320831.0 129079.0 502620.0 -1.0 250
252 0 320846.0 129080.0 502560.0 -1.0 251
253 0 320700.0 128978.0 502500.0 -1.0 252
254 0 320704.0 128977.0 502440.0 -1.0 253
255 0 320565.0 128914.0 502380.0 -1.0 254
256 0 320593.0 128925.0 502320.0 -1.0 255
257 0 320383.0 128852.0 502260.0 -1.0 256
258 0 320449.0 128877.0 502200.0 -1.0 257
259 0 320156.0 128779.0 502140.0 -1.0 258
260 0 320326.0 128685.0 502080.0 -1.0 259
261 0 320260.0 128628.0 502020.0 -1.0 260
262 0 320157.0 128563.0 501960.0 -1.0 261
263 0 320124.0 128575.0 501900.0 -1.0 262
264 0 320019.0 128548.0 501840.0 -1.0 263
265 0 320031.0 128473.0 501780.0 -1.0 264
266 0 319829.0 128337.0 501660.0 -1.0 265
267 0 319681.0 128197.0 501600.0 -1.0 266
268 0 319728.0 128361.0 501540.0 -1.0 267
269 0 319679.0 128259.0 501420.0 -1.0 268
270 0 319266.0 127930.0 501360.0 -1.0 269
271 0 319601.0 128203.0 501300.0 -1.0 270
272 0 319373.0 128011.0 501240.0 -1.0 271
273 0 319183.0 127918.0 501180.0 -1.0 272
274 0 319150.0 127876.0 501120.0 -1.0 273
275 0 318978.0 127767.0 501060.0 -1.0 274
276 0 318953.0 127793.0 501000.0 -1.0 275
277 0 318716.0 127729.0 500880.0 -1.0 276
278 0 318103.0 127379.0 500820.0 -1.0 277
279 0 318487.0 127614.0 500760.0 -1.0 278
280 0 318379.0 127606.0 500700.0 -1.0 279
281 0 318316.0 127561.0 500640.0 -1.0 280
282 0 318158.0 127470.0 500640.0 -1.0 281
283 0 317967.0 127399.0 500640.0 -1.0 282
284 0 317674.0 127390.0 500580.0 -1.0 283
285 0 317450.0 127303.0 500520.0 -1.0 284
286 0 317367.0 127316.0 500460.0 -1.0 285
287 0 316999.0 127269.0 500400.0 -1.0 286
288 0 316644.0 127123.0 500340.0 -1.0 287
289 0 316485.0 127098.0 500280.0 -1.0 288
290 0 316177.0 126977.0 500160.0 -1.0 289
291 0 315916.0 127143.0 500100.0 -1.0 290
292 0 314922.0 126461.0 500040.0 -1.0 291
293 0 314424.0 126308.0 500040.0 -1.0 292
294 0 314292.0 126222.0 499980.0 -1.0 293
295 0 314139.0 126224.0 499920.0 -1.0 294
296 0 314088.0 126118.0 499860.0 -1.0 295
297 0 313958.0 126050.0 499800.0 -1.0 296
298 0 313658.0 125932.0 499800.0 -1.0 297
299 0 313305.0 125764.0 499800.0 -1.0 298
300 0 312773.0 125655.0 499800.0 -1.0 299
301 0 312351.0 125574.0 499800.0 -1.0 300
302 0 312094.0 125542.0 499740.0 -1.0 301
303 0 311860.0 125528.0 499680.0 -1.0 302
304 0 311761.0 125530.0 499620.0 -1.0 303
305 0 311627.0 125502.0 499560.0 -1.0 304
306 0 311574.0 125530.0 499500.0 -1.0 305
307 0 311170.0 125262.0 499440.0 -1.0 306
308 0 311393.0 125511.0 499380.0 -1.0 307
309 0 311073.0 125242.0 499320.0 -1.0 308
310 0 311245.0 125507.0 499260.0 -1.0 309
311 0 311195.0 125533.0 499200.0 -1.0 310
312 0 311162.0 125582.0 499140.0 -1.0 311
313 0 310903.0 125246.0 499080.0 -1.0 312
314 0 310954.0 125588.0 498960.0 -1.0 313
315 0 310964.0 125586.0 498840.0 -1.0 314
316 0 311109.0 125670.0 498780.0 -1.0 315
317 0 310899.0 125585.0 498720.0 -1.0 316
318 0 310774.0 125604.0 498660.0 -1.0 317
319 0 310747.0 125537.0 498540.0 -1.0 318
320 0 310721.0 125502.0 498480.0 -1.0 319
321 0 310651.0 125519.0 498420.0 -1.0 320
322 0 310355.0 125385.0 498360.0 -1.0 321
323 0 310500.0 125479.0 498300.0 -1.0 322
324 0 310532.0 125554.0 498240.0 -1.0 323
325 0 310452.0 125475.0 498180.0 -1.0 324
326 0 310499.0 125566.0 498120.0 -1.0 325
327 0 310402.0 125492.0 498060.0 -1.0 326
328 0 310311.0 125494.0 498000.0 -1.0 327
329 0 310271.0 125537.0 497940.0 -1.0 328
330 0 310122.0 125524.0 497880.0 -1.0 329
331 0 309992.0 125628.0 497820.0 -1.0 330
332 0 309949.0 125689.0 497760.0 -1.0 331
333 0 309929.0 125666.0 497700.0 -1.0 332
334 0 309665.0 125551.0 497640.0 -1.0 333
335 0 309785.0 125641.0 497580.0 -1.0 334
336 0 309365.0 125423.0 497520.0 -1.0 335
337 0 309760.0 125695.0 497460.0 -1.0 336
338 0 309678.0 125676.0 497400.0 -1.0 337
339 0 309735.0 125680.0 497340.0 -1.0 338
340 0 309630.0 125753.0 497280.0 -1.0 339
341 0 309250.0 125650.0 497220.0 -1.0 340
342 0 309632.0 125883.0 497160.0 -1.0 341
343 0 309501.0 125911.0 497040.0 -1.0 342
344 0 309464.0 125958.0 496980.0 -1.0 343
345 0 309397.0 125944.0 496920.0 -1.0 344
346 0 309079.0 125694.0 496860.0 -1.0 345
347 0 309223.0 125869.0 496740.0 -1.0 346
348 0 309262.0 125858.0 496680.0 -1.0 347
349 0 309160.0 125967.0 496560.0 -1.0 348
350 0 308990.0 125836.0 496440.0 -1.0 349
351 0 308919.0 125836.0 496380.0 -1.0 350
352 0 308871.0 125835.0 496320.0 -1.0 351
353 0 308833.0 125863.0 496260.0 -1.0 352
354 0 308752.0 125847.0 496140.0 -1.0 353
355 0 308356.0 125599.0 496080.0 -1.0 354
356 0 308696.0 125965.0 496020.0 -1.0 355
357 0 308295.0 125608.0 495960.0 -1.0 356
358 0 308619.0 125929.0 495900.0 -1.0 357
359 0 308634.0 125963.0 495840.0 -1.0 358
360 0 308655.0 125954.0 495780.0 -1.0 359
361 0 308184.0 125770.0 495720.0 -1.0 360
362 0 308563.0 125984.0 495660.0 -1.0 361
363 0 308648.0 126011.0 495600.0 -1.0 362
364 0 308595.0 126014.0 495540.0 -1.0 363
365 0 308564.0 126048.0 495480.0 -1.0 364
366 0 308546.0 126055.0 495420.0 -1.0 365
367 0 308566.0 126083.0 495360.0 -1.0 366
368 0 308542.0 126123.0 495300.0 -1.0 367
369 0 308520.0 126124.0 495240.0 -1.0 368
370 0 308559.0 126132.0 495180.0 -1.0 369
371 0 308523.0 126088.0 495120.0 -1.0 370
372 0 308514.0 126181.0 495060.0 -1.0 371
373 0 308561.0 126150.0 495000.0 -1.0 372
374 0 308575.0 126140.0 494940.0 -1.0 373
375 0 308662.0 126141.0 494880.0 -1.0 374
376 0 308498.0 126134.0 494760.0 -1.0 375
377 0 308498.0 126163.0 494700.0 -1.0 376
378 0 308468.0 126153.0 494640.0 -1.0 377
379 0 308536.0 126146.0 494580.0 -1.0 378
380 0 308553.0 126193.0 494520.0 -1.0 379
381 0 308509.0 126199.0 494400.0 -1.0 380
382 0 308495.0 126172.0 494340.0 -1.0 381
383 0 308505.0 126235.0 494280.0 -1.0 382
384 0 308507.0 126157.0 494220.0 -1.0 383
385 0 308462.0 126191.0 494160.0 -1.0 384
386 0 308462.0 126251.0 494100.0 -1.0 385
387 0 308212.0 126128.0 494040.0 -1.0 386
388 0 308496.0 126390.0 493980.0 -1.0 387
389 0 308543.0 126418.0 493920.0 -1.0 388
390 0 308503.0 126479.0 493860.0 -1.0 389
391 0 308538.0 126514.0 493800.0 -1.0 390
392 0 308482.0 126483.0 493740.0 -1.0 391
393 0 308515.0 126504.0 493680.0 -1.0 392
394 0 308501.0 126507.0 493620.0 -1.0 393
395 0 308496.0 126589.0 493560.0 -1.0 394
396 0 308438.0 126567.0 493500.0 -1.0 395
397 0 308469.0 126630.0 493440.0 -1.0 396
398 0 308435.0 126559.0 493380.0 -1.0 397
399 0 308488.0 126598.0 493320.0 -1.0 398
400 0 308421.0 126571.0 493260.0 -1.0 399
401 0 308477.0 126618.0 493200.0 -1.0 400
402 0 308424.0 126590.0 493140.0 -1.0 401
403 0 308428.0 126648.0 493080.0 -1.0 402
404 0 308398.0 126571.0 493020.0 -1.0 403
405 0 308674.0 126779.0 492960.0 -1.0 404
406 0 308500.0 126642.0 492900.0 -1.0 405
407 0 308507.0 126703.0 492840.0 -1.0 406
408 0 308501.0 126750.0 492780.0 -1.0 407
409 0 308502.0 126747.0 492720.0 -1.0 408
410 0 308529.0 126840.0 492660.0 -1.0 409
411 0 308479.0 126827.0 492600.0 -1.0 410
412 0 308462.0 126828.0 492540.0 -1.0 411
413 0 308445.0 126845.0 492480.0 -1.0 412
414 0 308448.0 126818.0 492420.0 -1.0 413
415 0 308384.0 126845.0 492360.0 -1.0 414
416 0 308315.0 126892.0 492300.0 -1.0 415
417 0 308331.0 126929.0 492240.0 -1.0 416
418 0 308265.0 126934.0 492180.0 -1.0 417
419 0 308294.0 127008.0 492120.0 -1.0 418
420 0 308369.0 127108.0 492060.0 -1.0 419
421 0 308265.0 127024.0 492000.0 -1.0 420
422 0 308175.0 127047.0 491940.0 -1.0 421
423 0 308167.0 127088.0 491880.0 -1.0 422
424 0 308126.0 127087.0 491820.0 -1.0 423
425 0 308112.0 127120.0 491760.0 -1.0 424
426 0 308088.0 127108.0 491700.0 -1.0 425
427 0 307969.0 127027.0 491640.0 -1.0 426
428 0 307910.0 126902.0 491580.0 -1.0 427
429 0 307794.0 126827.0 491520.0 -1.0 428
430 0 307727.0 126815.0 491460.0 -1.0 429
431 0 307639.0 126808.0 491400.0 -1.0 430
432 0 307610.0 126765.0 491340.0 -1.0 431
433 0 307602.0 126938.0 491280.0 -1.0 432
434 0 307627.0 126890.0 491220.0 -1.0 433
435 0 307598.0 126989.0 491160.0 -1.0 434
436 0 307739.0 127107.0 491100.0 -1.0 435
437 0 307760.0 127109.0 491040.0 -1.0 436
438 0 307645.0 127087.0 490980.0 -1.0 437
439 0 307639.0 127112.0 490920.0 -1.0 438
440 0 307669.0 127166.0 490800.0 -1.0 439
441 0 307613.0 127137.0 490740.0 -1.0 440
442 0 307584.0 127174.0 490680.0 -1.0 441
443 0 307623.0 127172.0 490620.0 -1.0 442
444 0 307568.0 127141.0 490560.0 -1.0 443
445 0 307538.0 127114.0 490500.0 -1.0 444
446 0 307592.0 127238.0 490440.0 -1.0 445
447 0 307464.0 127141.0 490380.0 -1.0 446
448 0 307531.0 127159.0 490320.0 -1.0 447
449 0 307469.0 127086.0 490260.0 -1.0 448
450 0 307551.0 127264.0 490200.0 -1.0 449
451 0 307457.0 127174.0 490140.0 -1.0 450
452 0 307447.0 127158.0 490080.0 -1.0 451
453 0 307375.0 127009.0 490020.0 -1.0 452
454 0 307405.0 127171.0 489960.0 -1.0 453
455 0 307315.0 127162.0 489900.0 -1.0 454
456 0 307281.0 127069.0 489840.0 -1.0 455
457 0 307283.0 127183.0 489780.0 -1.0 456
458 0 307355.0 127138.0 489720.0 -1.0 457
459 0 307176.0 127243.0 489660.0 -1.0 458
460 0 307232.0 127201.0 489600.0 -1.0 459
461 0 307197.0 127321.0 489540.0 -1.0 460
462 0 307136.0 127259.0 489480.0 -1.0 461
463 0 307171.0 127292.0 489420.0 -1.0 462
464 0 307241.0 127350.0 489360.0 -1.0 463
465 0 307223.0 127325.0 489300.0 -1.0 464
466 0 307264.0 127424.0 489240.0 -1.0 465
467 0 307228.0 127375.0 489180.0 -1.0 466
468 0 307250.0 127408.0 489120.0 -1.0 467
469 0 307254.0 127402.0 489060.0 -1.0 468
470 0 307275.0 127459.0 489000.0 -1.0 469
471 0 307313.0 127445.0 488940.0 -1.0 470
472 0 307355.0 127549.0 488880.0 -1.0 471
473 0 307316.0 127518.0 488820.0 -1.0 472
474 0 307329.0 127559.0 488760.0 -1.0 473
475 0 307302.0 127574.0 488640.0 -1.0 474
476 0 307347.0 127604.0 488580.0 -1.0 475
477 0 307346.0 127617.0 488520.0 -1.0 476
478 0 307374.0 127680.0 488460.0 -1.0 477
479 0 307273.0 127633.0 488400.0 -1.0 478
480 0 307324.0 127676.0 488340.0 -1.0 479
481 0 307273.0 127684.0 488280.0 -1.0 480
482 0 307255.0 127716.0 488220.0 -1.0 481
483 0 307227.0 127782.0 488160.0 -1.0 482
484 0 307123.0 127719.0 488100.0 -1.0 483
485 0 307189.0 127744.0 488040.0 -1.0 484
486 0 307239.0 127831.0 487980.0 -1.0 485
487 0 306888.0 127550.0 487920.0 -1.0 486
488 0 307197.0 127798.0 487860.0 -1.0 487
489 0 307047.0 127674.0 487800.0 -1.0 488
490 0 307211.0 127860.0 487740.0 -1.0 489
491 0 306799.0 127575.0 487680.0 -1.0 490
492 0 307246.0 127894.0 487620.0 -1.0 491
493 0 307240.0 127927.0 487560.0 -1.0 492
494 0 307217.0 127883.0 487500.0 -1.0 493
495 0 307224.0 127909.0 487440.0 -1.0 494
496 0 307180.0 127857.0 487380.0 -1.0 495
497 0 307181.0 127895.0 487320.0 -1.0 496
498 0 307229.0 127884.0 487260.0 -1.0 497
499 0 307225.0 127914.0 487200.0 -1.0 498
500 0 307220.0 127945.0 487140.0 -1.0 499
501 0 307158.0 127880.0 487080.0 -1.0 500
502 0 307183.0 127927.0 487020.0 -1.0 501
503 0 307175.0 127888.0 486960.0 -1.0 502
504 0 307176.0 127941.0 486900.0 -1.0 503
505 0 307202.0 127984.0 486840.0 -1.0 504
506 0 307229.0 127975.0 486780.0 -1.0 505
507 0 307255.0 128027.0 486720.0 -1.0 506
508 0 307162.0 127969.0 486660.0 -1.0 507
509 0 307227.0 128010.0 486600.0 -1.0 508
510 0 307197.0 127986.0 486540.0 -1.0 509
511 0 307317.0 128060.0 486480.0 -1.0 510
512 0 307278.0 128043.0 486420.0 -1.0 511
513 0 307287.0 128110.0 486360.0 -1.0 512
514 0 307255.0 128033.0 486300.0 -1.0 513
515 0 307296.0 128087.0 486240.0 -1.0 514
516 0 307295.0 128113.0 486180.0 -1.0 515
517 0 307284.0 128122.0 486120.0 -1.0 516
518 0 307334.0 128181.0 486060.0 -1.0 517
519 0 307322.0 128221.0 486000.0 -1.0 518
520 0 307277.0 128210.0 485940.0 -1.0 519
521 0 307317.0 128289.0 485880.0 -1.0 520
522 0 307288.0 128227.0 485820.0 -1.0 521
523 0 307312.0 128201.0 485760.0 -1.0 522
524 0 307254.0 128333.0 485700.0 -1.0 523
525 0 307247.0 128196.0 485640.0 -1.0 524
526 0 307282.0 128270.0 485580.0 -1.0 525
527 0 307239.0 128265.0 485520.0 -1.0 526
528 0 307188.0 128224.0 485460.0 -1.0 527
529 0 307260.0 128256.0 485400.0 -1.0 528
530 0 307174.0 128241.0 485340.0 -1.0 529
531 0 307166.0 128243.0 485280.0 -1.0 530
532 0 307115.0 128307.0 485220.0 -1.0 531
533 0 307105.0 128303.0 485160.0 -1.0 532
534 0 307077.0 128359.0 485100.0 -1.0 533
535 0 307012.0 128350.0 485040.0 -1.0 534
536 0 306977.0 128407.0 484980.0 -1.0 535
537 0 306977.0 128400.0 484920.0 -1.0 536
538 0 306919.0 128379.0 484860.0 -1.0 537
539 0 306919.0 128396.0 484800.0 -1.0 538
540 0 306898.0 128404.0 484740.0 -1.0 539
541 0 306840.0 128380.0 484680.0 -1.0 540
542 0 306864.0 128490.0 484620.0 -1.0 541
543 0 306822.0 128527.0 484560.0 -1.0 542
544 0 306845.0 128524.0 484500.0 -1.0 543
545 0 306740.0 128582.0 484440.0 -1.0 544
546 0 306753.0 128573.0 484380.0 -1.0 545
547 0 306640.0 128596.0 484320.0 -1.0 546
548 0 306649.0 128654.0 484260.0 -1.0 547
549 0 306597.0 128619.0 484200.0 -1.0 548
550 0 306504.0 128588.0 484140.0 -1.0 549
551 0 306564.0 128670.0 484080.0 -1.0 550
552 0 306488.0 128693.0 484020.0 -1.0 551
553 0 306416.0 128674.0 483960.0 -1.0 552
554 0 306334.0 128705.0 483900.0 -1.0 553
555 0 306388.0 128734.0 483840.0 -1.0 554
556 0 306332.0 128786.0 483780.0 -1.0 555
557 0 306348.0 128828.0 483720.0 -1.0 556
558 0 306297.0 128873.0 483660.0 -1.0 557
559 0 306365.0 128925.0 483600.0 -1.0 558
560 0 306259.0 128875.0 483540.0 -1.0 559
561 0 306274.0 128956.0 483480.0 -1.0 560
562 0 306193.0 128943.0 483420.0 -1.0 561
563 0 306129.0 128948.0 483360.0 -1.0 562
564 0 306132.0 129007.0 483300.0 -1.0 563
565 0 306167.0 128901.0 483240.0 -1.0 564
566 0 306160.0 128873.0 483180.0 -1.0 565
567 0 306128.0 128853.0 483120.0 -1.0 566
568 0 306185.0 128919.0 483060.0 -1.0 567
569 0 306193.0 128937.0 483000.0 -1.0 568
570 0 306112.0 128983.0 482940.0 -1.0 569
571 0 306112.0 129029.0 482880.0 -1.0 570
572 0 306060.0 129077.0 482820.0 -1.0 571
573 0 306120.0 129131.0 482760.0 -1.0 572
574 0 306139.0 129114.0 482640.0 -1.0 573
575 0 306130.0 129186.0 482580.0 -1.0 574
576 0 306174.0 129228.0 482520.0 -1.0 575
577 0 306166.0 129236.0 482460.0 -1.0 576
578 0 306065.0 129327.0 482400.0 -1.0 577
579 0 306041.0 129347.0 482280.0 -1.0 578
580 0 306096.0 129434.0 482220.0 -1.0 579
581 0 306024.0 129404.0 482160.0 -1.0 580
582 0 306078.0 129549.0 482100.0 -1.0 581
583 0 306022.0 129514.0 482040.0 -1.0 582
584 0 306135.0 129729.0 481980.0 -1.0 583
585 0 306119.0 129780.0 481920.0 -1.0 584
586 0 306059.0 129853.0 481860.0 -1.0 585
587 0 306117.0 129926.0 481800.0 -1.0 586
588 0 306077.0 129891.0 481740.0 -1.0 587
589 0 306065.0 129888.0 481680.0 -1.0 588
590 0 305950.0 130043.0 481620.0 -1.0 589
591 0 305821.0 130030.0 481560.0 -1.0 590
592 0 305879.0 130115.0 481500.0 -1.0 591
593 0 305748.0 130127.0 481440.0 -1.0 592
594 0 305775.0 130269.0 481380.0 -1.0 593
595 0 305673.0 130300.0 481320.0 -1.0 594
596 0 305684.0 130318.0 481260.0 -1.0 595
597 0 305732.0 130454.0 481200.0 -1.0 596
598 0 305605.0 130348.0 481140.0 -1.0 597
599 0 305658.0 130466.0 481080.0 -1.0 598
600 0 305679.0 130472.0 481020.0 -1.0 599
601 0 305647.0 130528.0 480960.0 -1.0 600
602 0 305640.0 130539.0 480900.0 -1.0 601
603 0 305713.0 130662.0 480840.0 -1.0 602
604 0 305657.0 130649.0 480780.0 -1.0 603
605 0 305668.0 130707.0 480660.0 -1.0 604
606 0 305589.0 130671.0 480600.0 -1.0 605
607 0 305582.0 130755.0 480540.0 -1.0 606
608 0 305613.0 130823.0 480480.0 -1.0 607
609 0 305604.0 130856.0 480420.0 -1.0 608
610 0 305663.0 130932.0 480360.0 -1.0 609
611 0 305626.0 130921.0 480300.0 -1.0 610
612 0 305622.0 131042.0 480240.0 -1.0 611
613 0 305548.0 131025.0 480180.0 -1.0 612
614 0 305594.0 131125.0 480120.0 -1.0 613
615 0 305488.0 131058.0 480060.0 -1.0 614
616 0 305558.0 131175.0 480000.0 -1.0 615
617 0 305423.0 131154.0 479940.0 -1.0 616
618 0 305496.0 131192.0 479880.0 -1.0 617
619 0 305497.0 131212.0 479820.0 -1.0 618
620 0 305490.0 131281.0 479760.0 -1.0 619
621 0 305446.0 131329.0 479700.0 -1.0 620
622 0 305517.0 131279.0 479640.0 -1.0 621
623 0 305445.0 131402.0 479580.0 -1.0 622
624 0 305500.0 131456.0 479520.0 -1.0 623
625 0 305456.0 131514.0 479460.0 -1.0 624
626 0 305506.0 131565.0 479400.0 -1.0 625
627 0 305436.0 131525.0 479340.0 -1.0 626
628 0 305440.0 131591.0 479280.0 -1.0 627
629 0 305386.0 131572.0 479220.0 -1.0 628
630 0 305394.0 131667.0 479160.0 -1.0 629
631 0 305351.0 131686.0 479100.0 -1.0 630
632 0 305425.0 131718.0 479040.0 -1.0 631
633 0 305381.0 131774.0 478980.0 -1.0 632
634 0 305394.0 131758.0 478920.0 -1.0 633
635 0 305363.0 131822.0 478860.0 -1.0 634
636 0 305315.0 131803.0 478800.0 -1.0 635
637 0 305323.0 131805.0 478740.0 -1.0 636
638 0 305361.0 131899.0 478680.0 -1.0 637
639 0 305316.0 131825.0 478620.0 -1.0 638
640 0 305311.0 131851.0 478560.0 -1.0 639
641 0 305214.0 131841.0 478500.0 -1.0 640
642 0 305281.0 131909.0 478440.0 -1.0 641
643 0 305206.0 131862.0 478380.0 -1.0 642
644 0 305249.0 131947.0 478320.0 -1.0 643
645 0 305148.0 131920.0 478260.0 -1.0 644
646 0 305191.0 131915.0 478200.0 -1.0 645
647 0 305206.0 132004.0 478080.0 -1.0 646
648 0 305140.0 131921.0 477960.0 -1.0 647
649 0 305078.0 131951.0 477840.0 -1.0 648
650 0 305032.0 131860.0 477780.0 -1.0 649
651 0 305046.0 131921.0 477720.0 -1.0 650
652 0 304995.0 131892.0 477660.0 -1.0 651
653 0 305023.0 131944.0 477600.0 -1.0 652
654 0 304999.0 132016.0 477540.0 -1.0 653
655 0 304976.0 132029.0 477480.0 -1.0 654
656 0 305013.0 132045.0 477420.0 -1.0 655
657 0 304963.0 132087.0 477360.0 -1.0 656
658 0 305006.0 132091.0 477300.0 -1.0 657
659 0 304993.0 132087.0 477240.0 -1.0 658
660 0 304944.0 132109.0 477180.0 -1.0 659
661 0 304904.0 132115.0 477120.0 -1.0 660
662 0 304898.0 132173.0 477060.0 -1.0 661
663 0 304874.0 132169.0 477000.0 -1.0 662
664 0 304858.0 132238.0 476940.0 -1.0 663
665 0 304828.0 132199.0 476880.0 -1.0 664
666 0 304885.0 132289.0 476820.0 -1.0 665
667 0 304876.0 132239.0 476760.0 -1.0 666
668 0 304861.0 132314.0 476700.0 -1.0 667
669 0 304852.0 132274.0 476640.0 -1.0 668
670 0 304838.0 132245.0 476580.0 -1.0 669
671 0 304828.0 132285.0 476520.0 -1.0 670
672 0 304870.0 132349.0 476460.0 -1.0 671
673 0 304856.0 132400.0 476400.0 -1.0 672
674 0 304880.0 132371.0 476340.0 -1.0 673
675 0 304854.0 132465.0 476280.0 -1.0 674
676 0 304852.0 132441.0 476220.0 -1.0 675
677 0 304890.0 132481.0 476160.0 -1.0 676
678 0 304836.0 132464.0 476100.0 -1.0 677
679 0 304852.0 132480.0 476040.0 -1.0 678
680 0 304884.0 132506.0 475980.0 -1.0 679
681 0 304851.0 132479.0 475920.0 -1.0 680
682 0 304938.0 132507.0 475860.0 -1.0 681
683 0 304914.0 132521.0 475800.0 -1.0 682
684 0 304861.0 132450.0 475740.0 -1.0 683
685 0 304938.0 132440.0 475680.0 -1.0 684
686 0 304872.0 132361.0 475620.0 -1.0 685
687 0 304956.0 132442.0 475560.0 -1.0 686
688 0 304822.0 132368.0 475500.0 -1.0 687
689 0 304908.0 132382.0 475440.0 -1.0 688
690 0 304848.0 132330.0 475380.0 -1.0 689
691 0 304845.0 132377.0 475320.0 -1.0 690
692 0 304842.0 132297.0 475260.0 -1.0 691
693 0 304822.0 132287.0 475200.0 -1.0 692
694 0 304825.0 132249.0 475140.0 -1.0 693
695 0 304779.0 132218.0 475080.0 -1.0 694
696 0 304781.0 132170.0 475020.0 -1.0 695
697 0 304715.0 132120.0 474960.0 -1.0 696
698 0 304714.0 132008.0 474900.0 -1.0 697
699 0 304804.0 132069.0 474840.0 -1.0 698
700 0 304788.0 132031.0 474780.0 -1.0 699
701 0 304799.0 132016.0 474720.0 -1.0 700
702 0 304847.0 131969.0 474660.0 -1.0 701
703 0 304882.0 131955.0 474600.0 -1.0 702
704 0 304932.0 131928.0 474540.0 -1.0 703
705 0 304942.0 131913.0 474480.0 -1.0 704
706 0 305011.0 131908.0 474420.0 -1.0 705
707 0 304981.0 131899.0 474360.0 -1.0 706
708 0 305043.0 131865.0 474300.0 -1.0 707
709 0 304973.0 131798.0 474240.0 -1.0 708
710 0 305057.0 131851.0 474180.0 -1.0 709
711 0 305055.0 131810.0 474120.0 -1.0 710
712 0 305000.0 131745.0 474060.0 -1.0 711
713 0 304999.0 131715.0 474000.0 -1.0 712
714 0 305000.0 131666.0 473940.0 -1.0 713
715 0 305004.0 131648.0 473880.0 -1.0 714
716 0 304998.0 131640.0 473820.0 -1.0 715
717 0 304961.0 131605.0 473760.0 -1.0 716
718 0 305036.0 131609.0 473700.0 -1.0 717
719 0 304972.0 131565.0 473640.0 -1.0 718
720 0 304978.0 131612.0 473580.0 -1.0 719
721 0 305006.0 131617.0 473520.0 -1.0 720
722 0 305013.0 131624.0 473460.0 -1.0 721
723 0 304997.0 131656.0 473400.0 -1.0 722
724 0 305004.0 131567.0 473280.0 -1.0 723
725 0 304998.0 131618.0 473220.0 -1.0 724
726 0 305024.0 131596.0 473160.0 -1.0 725
727 0 305010.0 131661.0 473100.0 -1.0 726
728 0 305035.0 131632.0 473040.0 -1.0 727
729 0 305039.0 131625.0 472980.0 -1.0 728
730 0 305024.0 131615.0 472920.0 -1.0 729
731 0 305007.0 131598.0 472860.0 -1.0 730
732 0 305051.0 131654.0 472800.0 -1.0 731
733 0 304978.0 131570.0 472740.0 -1.0 732
734 0 305025.0 131625.0 472680.0 -1.0 733
735 0 305035.0 131581.0 472620.0 -1.0 734
736 0 305064.0 131629.0 472560.0 -1.0 735
737 0 304952.0 131591.0 472500.0 -1.0 736
738 0 304978.0 131653.0 472440.0 -1.0 737
739 0 305008.0 131644.0 472380.0 -1.0 738
740 0 304995.0 131660.0 472320.0 -1.0 739
741 0 305039.0 131666.0 472260.0 -1.0 740
742 0 305007.0 131731.0 472200.0 -1.0 741
743 0 305029.0 131687.0 472140.0 -1.0 742
744 0 305037.0 131732.0 472080.0 -1.0 743
745 0 305024.0 131822.0 472020.0 -1.0 744
746 0 304961.0 131780.0 471960.0 -1.0 745
747 0 304979.0 131735.0 471900.0 -1.0 746
748 0 304947.0 131740.0 471840.0 -1.0 747
749 0 304945.0 131761.0 471780.0 -1.0 748
750 0 304880.0 131758.0 471720.0 -1.0 749
751 0 304876.0 131770.0 471660.0 -1.0 750
752 0 304857.0 131756.0 471600.0 -1.0 751
753 0 304846.0 131755.0 471540.0 -1.0 752
754 0 304854.0 131803.0 471480.0 -1.0 753
755 0 304861.0 131859.0 471420.0 -1.0 754
756 0 304902.0 131887.0 471360.0 -1.0 755
757 0 304905.0 131913.0 471300.0 -1.0 756
758 0 304900.0 131921.0 471240.0 -1.0 757
759 0 304895.0 131946.0 471180.0 -1.0 758
760 0 304903.0 132001.0 471120.0 -1.0 759
761 0 304910.0 131963.0 471060.0 -1.0 760
762 0 304925.0 132017.0 471000.0 -1.0 761
763 0 304932.0 132012.0 470940.0 -1.0 762
764 0 304956.0 132085.0 470880.0 -1.0 763
765 0 304983.0 132088.0 470820.0 -1.0 764
766 0 305008.0 132089.0 470760.0 -1.0 765
767 0 305107.0 132147.0 470700.0 -1.0 766
768 0 305099.0 132115.0 470640.0 -1.0 767
769 0 305232.0 132203.0 470580.0 -1.0 768
770 0 305163.0 132207.0 470520.0 -1.0 769
771 0 305211.0 132188.0 470460.0 -1.0 770
772 0 305155.0 132171.0 470400.0 -1.0 771
773 0 305314.0 132249.0 470340.0 -1.0 772
774 0 305341.0 132185.0 470280.0 -1.0 773
775 0 305359.0 132269.0 470220.0 -1.0 774
776 0 305339.0 132264.0 470160.0 -1.0 775
777 0 305383.0 132211.0 470100.0 -1.0 776
778 0 305437.0 132199.0 470040.0 -1.0 777
779 0 305479.0 132248.0 469980.0 -1.0 778
780 0 305482.0 132233.0 469920.0 -1.0 779
781 0 305529.0 132242.0 469860.0 -1.0 780
782 0 305555.0 132219.0 469800.0 -1.0 781
783 0 305612.0 132287.0 469740.0 -1.0 782
784 0 305587.0 132221.0 469680.0 -1.0 783
785 0 305594.0 132229.0 469620.0 -1.0 784
786 0 305651.0 132207.0 469560.0 -1.0 785
787 0 305637.0 132186.0 469500.0 -1.0 786
788 0 305732.0 132300.0 469440.0 -1.0 787
789 0 305729.0 132194.0 469380.0 -1.0 788
790 0 305752.0 132280.0 469320.0 -1.0 789
791 0 305770.0 132314.0 469260.0 -1.0 790
792 0 305775.0 132295.0 469200.0 -1.0 791
793 0 305824.0 132269.0 469140.0 -1.0 792
794 0 305829.0 132273.0 469080.0 -1.0 793
795 0 305850.0 132289.0 469020.0 -1.0 794
796 0 305914.0 132300.0 468960.0 -1.0 795
797 0 305960.0 132335.0 468900.0 -1.0 796
798 0 305933.0 132343.0 468840.0 -1.0 797
799 0 305990.0 132334.0 468780.0 -1.0 798
800 0 305940.0 132267.0 468720.0 -1.0 799
801 0 305966.0 132259.0 468660.0 -1.0 800
802 0 306029.0 132306.0 468600.0 -1.0 801
803 0 305974.0 132263.0 468540.0 -1.0 802
804 0 306056.0 132338.0 468480.0 -1.0 803
805 0 306091.0 132319.0 468420.0 -1.0 804
806 0 306034.0 132294.0 468360.0 -1.0 805
807 0 306067.0 132299.0 468300.0 -1.0 806
808 0 306071.0 132258.0 468240.0 -1.0 807
809 0 306173.0 132305.0 468180.0 -1.0 808
810 0 306121.0 132199.0 468120.0 -1.0 809
811 0 306167.0 132146.0 468060.0 -1.0 810
812 0 306166.0 132167.0 468000.0 -1.0 811
813 0 306156.0 132189.0 467940.0 -1.0 812
814 0 306301.0 132165.0 467880.0 -1.0 813
815 0 306335.0 132185.0 467820.0 -1.0 814
816 0 306223.0 132052.0 467760.0 -1.0 815
817 0 306329.0 132156.0 467700.0 -1.0 816
818 0 306348.0 132067.0 467640.0 -1.0 817
819 0 306389.0 132043.0 467580.0 -1.0 818
820 0 306468.0 132123.0 467520.0 -1.0 819
821 0 306482.0 132091.0 467460.0 -1.0 820
822 0 306469.0 132038.0 467400.0 -1.0 821
823 0 306533.0 132137.0 467340.0 -1.0 822
824 0 306611.0 132114.0 467280.0 -1.0 823
825 0 306548.0 132020.0 467220.0 -1.0 824
826 0 306543.0 132032.0 467160.0 -1.0 825
827 0 306588.0 132049.0 467100.0 -1.0 826
828 0 306615.0 132019.0 467040.0 -1.0 827
829 0 306730.0 132062.0 466980.0 -1.0 828
830 0 306660.0 132027.0 466920.0 -1.0 829
831 0 306742.0 131965.0 466860.0 -1.0 830
832 0 306771.0 132029.0 466800.0 -1.0 831
833 0 306789.0 131965.0 466740.0 -1.0 832
834 0 306790.0 131966.0 466680.0 -1.0 833
835 0 306848.0 131969.0 466620.0 -1.0 834
836 0 306898.0 131973.0 466560.0 -1.0 835
837 0 306889.0 131854.0 466500.0 -1.0 836
838 0 306836.0 131876.0 466440.0 -1.0 837
839 0 306898.0 131841.0 466380.0 -1.0 838
840 0 306893.0 131830.0 466320.0 -1.0 839
841 0 306940.0 131823.0 466260.0 -1.0 840
842 0 306905.0 131866.0 466200.0 -1.0 841
843 0 306962.0 131843.0 466140.0 -1.0 842
844 0 306989.0 131835.0 466080.0 -1.0 843
845 0 306934.0 131830.0 466020.0 -1.0 844
846 0 306985.0 131776.0 465960.0 -1.0 845
847 0 307060.0 131834.0 465900.0 -1.0 846
848 0 306906.0 131723.0 465840.0 -1.0 847
849 0 306980.0 131777.0 465780.0 -1.0 848
850 0 306958.0 131730.0 465720.0 -1.0 849
851 0 306984.0 131740.0 465660.0 -1.0 850
852 0 307013.0 131706.0 465600.0 -1.0 851
853 0 307009.0 131708.0 465540.0 -1.0 852
854 0 307000.0 131727.0 465480.0 -1.0 853
855 0 307008.0 131696.0 465420.0 -1.0 854
856 0 306977.0 131646.0 465360.0 -1.0 855
857 0 306949.0 131600.0 465300.0 -1.0 856
858 0 306990.0 131632.0 465240.0 -1.0 857
859 0 306938.0 131590.0 465180.0 -1.0 858
860 0 306960.0 131585.0 465120.0 -1.0 859
861 0 306912.0 131517.0 465060.0 -1.0 860
862 0 306967.0 131545.0 465000.0 -1.0 861
863 0 306987.0 131476.0 464940.0 -1.0 862
864 0 306950.0 131517.0 464880.0 -1.0 863
865 0 306985.0 131502.0 464820.0 -1.0 864
866 0 306999.0 131484.0 464760.0 -1.0 865
867 0 306998.0 131482.0 464700.0 -1.0 866
868 0 307028.0 131426.0 464640.0 -1.0 867
869 0 307019.0 131391.0 464580.0 -1.0 868
870 0 306985.0 131367.0 464520.0 -1.0 869
871 0 307010.0 131353.0 464460.0 -1.0 870
872 0 306998.0 131330.0 464400.0 -1.0 871
873 0 306965.0 131279.0 464340.0 -1.0 872
874 0 307017.0 131250.0 464280.0 -1.0 873
875 0 307057.0 131249.0 464220.0 -1.0 874
876 0 307075.0 131210.0 464160.0 -1.0 875
877 0 307071.0 131222.0 464100.0 -1.0 876
878 0 307044.0 131189.0 464040.0 -1.0 877
879 0 307131.0 131281.0 463980.0 -1.0 878
880 0 307141.0 131250.0 463920.0 -1.0 879
881 0 307181.0 131221.0 463860.0 -1.0 880
882 0 307153.0 131148.0 463800.0 -1.0 881
883 0 307161.0 131162.0 463740.0 -1.0 882
884 0 307114.0 131142.0 463680.0 -1.0 883
885 0 307137.0 131139.0 463620.0 -1.0 884
886 0 307182.0 131179.0 463560.0 -1.0 885
887 0 307262.0 131062.0 463500.0 -1.0 886
888 0 307225.0 130997.0 463440.0 -1.0 887
889 0 307238.0 131021.0 463380.0 -1.0 888
890 0 307342.0 130933.0 463320.0 -1.0 889
891 0 307291.0 130937.0 463260.0 -1.0 890
892 0 307388.0 130845.0 463200.0 -1.0 891
893 0 307356.0 130776.0 463140.0 -1.0 892
894 0 307440.0 130796.0 463080.0 -1.0 893
895 0 307400.0 130763.0 463020.0 -1.0 894
896 0 307455.0 130705.0 462960.0 -1.0 895
897 0 307408.0 130655.0 462900.0 -1.0 896
898 0 307540.0 130641.0 462840.0 -1.0 897
899 0 307506.0 130640.0 462780.0 -1.0 898
900 0 307437.0 130534.0 462720.0 -1.0 899
901 0 307489.0 130453.0 462660.0 -1.0 900
902 0 307427.0 130410.0 462600.0 -1.0 901
903 0 307439.0 130408.0 462540.0 -1.0 902
904 0 307435.0 130375.0 462480.0 -1.0 903
905 0 307518.0 130325.0 462420.0 -1.0 904
906 0 307384.0 130294.0 462360.0 -1.0 905
907 0 307470.0 130251.0 462300.0 -1.0 906
908 0 307346.0 130207.0 462240.0 -1.0 907
909 0 307386.0 130143.0 462180.0 -1.0 908
910 0 307372.0 130153.0 462120.0 -1.0 909
911 0 307346.0 130155.0 462060.0 -1.0 910
912 0 307357.0 130151.0 462000.0 -1.0 911
913 0 307407.0 130199.0 461940.0 -1.0 912
914 0 307349.0 130142.0 461880.0 -1.0 913
915 0 307337.0 130128.0 461820.0 -1.0 914
916 0 307377.0 130136.0 461760.0 -1.0 915
917 0 307385.0 130107.0 461700.0 -1.0 916
918 0 307343.0 130067.0 461640.0 -1.0 917
919 0 307356.0 130124.0 461580.0 -1.0 918
920 0 307297.0 130081.0 461520.0 -1.0 919
921 0 307291.0 130093.0 461460.0 -1.0 920
922 0 307291.0 130138.0 461400.0 -1.0 921
923 0 307195.0 130048.0 461340.0 -1.0 922
924 0 307228.0 130053.0 461280.0 -1.0 923
925 0 307275.0 130036.0 461220.0 -1.0 924
926 0 307188.0 130060.0 461160.0 -1.0 925
927 0 307254.0 130060.0 461100.0 -1.0 926
928 0 307248.0 130001.0 461040.0 -1.0 927
929 0 307289.0 130010.0 460980.0 -1.0 928
930 0 307250.0 129979.0 460920.0 -1.0 929
931 0 307167.0 129934.0 460860.0 -1.0 930
932 0 307268.0 129963.0 460800.0 -1.0 931
933 0 307265.0 129959.0 460740.0 -1.0 932
934 0 307307.0 130000.0 460680.0 -1.0 933
935 0 307204.0 129910.0 460620.0 -1.0 934
936 0 307189.0 129854.0 460560.0 -1.0 935
937 0 307245.0 129882.0 460500.0 -1.0 936
938 0 307217.0 129806.0 460440.0 -1.0 937
939 0 307276.0 129841.0 460380.0 -1.0 938
940 0 307240.0 129818.0 460320.0 -1.0 939
941 0 307209.0 129769.0 460260.0 -1.0 940
942 0 307211.0 129725.0 460200.0 -1.0 941
943 0 307189.0 129750.0 460140.0 -1.0 942
944 0 307178.0 129669.0 460080.0 -1.0 943
945 0 307178.0 129629.0 460020.0 -1.0 944
946 0 307165.0 129637.0 459960.0 -1.0 945
947 0 307160.0 129584.0 459900.0 -1.0 946
948 0 307155.0 129528.0 459840.0 -1.0 947
949 0 307185.0 129569.0 459780.0 -1.0 948
950 0 307186.0 129564.0 459720.0 -1.0 949
951 0 307166.0 129494.0 459660.0 -1.0 950
952 0 307175.0 129532.0 459600.0 -1.0 951
953 0 307176.0 129510.0 459540.0 -1.0 952
954 0 307140.0 129450.0 459480.0 -1.0 953
955 0 307118.0 129400.0 459420.0 -1.0 954
956 0 307107.0 129398.0 459360.0 -1.0 955
957 0 307128.0 129309.0 459300.0 -1.0 956
958 0 307060.0 129286.0 459240.0 -1.0 957
959 0 307138.0 129311.0 459180.0 -1.0 958
960 0 307111.0 129263.0 459120.0 -1.0 959
961 0 307151.0 129235.0 459060.0 -1.0 960
962 0 307053.0 129177.0 459000.0 -1.0 961
963 0 307083.0 129188.0 458940.0 -1.0 962
964 0 307109.0 129140.0 458880.0 -1.0 963
965 0 307085.0 129040.0 458820.0 -1.0 964
966 0 307293.0 129140.0 458760.0 -1.0 965
967 0 307111.0 129049.0 458700.0 -1.0 966
968 0 307033.0 128968.0 458640.0 -1.0 967
969 0 307081.0 128930.0 458580.0 -1.0 968
970 0 307036.0 128882.0 458520.0 -1.0 969
971 0 307061.0 128859.0 458460.0 -1.0 970
972 0 306997.0 128763.0 458400.0 -1.0 971
973 0 306956.0 128760.0 458340.0 -1.0 972
974 0 306934.0 128754.0 458280.0 -1.0 973
975 0 306971.0 128752.0 458220.0 -1.0 974
976 0 306962.0 128706.0 458160.0 -1.0 975
977 0 306950.0 128637.0 458100.0 -1.0 976
978 0 306937.0 128634.0 458040.0 -1.0 977
979 0 306842.0 128553.0 457980.0 -1.0 978
980 0 306828.0 128532.0 457920.0 -1.0 979
981 0 306765.0 128443.0 457860.0 -1.0 980
982 0 306853.0 128422.0 457800.0 -1.0 981
983 0 306752.0 128365.0 457740.0 -1.0 982
984 0 306724.0 128295.0 457680.0 -1.0 983
985 0 306749.0 128305.0 457620.0 -1.0 984
986 0 306779.0 128266.0 457560.0 -1.0 985
987 0 306731.0 128280.0 457500.0 -1.0 986
988 0 306770.0 128165.0 457440.0 -1.0 987
989 0 306687.0 128137.0 457380.0 -1.0 988
990 0 306766.0 128140.0 457320.0 -1.0 989
991 0 306761.0 128155.0 457260.0 -1.0 990
992 0 306756.0 128170.0 457200.0 -1.0 991
993 0 306684.0 128157.0 457140.0 -1.0 992
994 0 306642.0 128146.0 457080.0 -1.0 993
995 0 306729.0 128079.0 457020.0 -1.0 994
996 0 306747.0 128086.0 456960.0 -1.0 995
997 0 306664.0 128097.0 456900.0 -1.0 996
998 0 306654.0 127996.0 456840.0 -1.0 997
999 0 306573.0 128010.0 456780.0 -1.0 998
1000 0 306588.0 127966.0 456720.0 -1.0 999
1001 0 306630.0 127944.0 456660.0 -1.0 1000
1002 0 306628.0 127868.0 456600.0 -1.0 1001
1003 0 306511.0 127823.0 456540.0 -1.0 1002
1004 0 306603.0 127882.0 456480.0 -1.0 1003
1005 0 306576.0 127977.0 456420.0 -1.0 1004
1006 0 306590.0 128015.0 456360.0 -1.0 1005
1007 0 306645.0 127894.0 456300.0 -1.0 1006
1008 0 306669.0 127948.0 456240.0 -1.0 1007
1009 0 306604.0 127987.0 456180.0 -1.0 1008
1010 0 306634.0 128029.0 456120.0 -1.0 1009
1011 0 306596.0 127915.0 456060.0 -1.0 1010
1012 0 306690.0 127947.0 456000.0 -1.0 1011
1013 0 306668.0 127806.0 455940.0 -1.0 1012
1014 0 306770.0 127819.0 455880.0 -1.0 1013
1015 0 306707.0 127758.0 455820.0 -1.0 1014
1016 0 306761.0 127716.0 455760.0 -1.0 1015
1017 0 306794.0 127759.0 455700.0 -1.0 1016
1018 0 306762.0 127684.0 455640.0 -1.0 1017
1019 0 306788.0 127664.0 455580.0 -1.0 1018
1020 0 307153.0 127985.0 455520.0 -1.0 1019
1021 0 306757.0 127630.0 455460.0 -1.0 1020
1022 0 306777.0 127665.0 455400.0 -1.0 1021
1023 0 306762.0 127619.0 455340.0 -1.0 1022
1024 0 306748.0 127599.0 455280.0 -1.0 1023
1025 0 306836.0 127591.0 455220.0 -1.0 1024
1026 0 306825.0 127541.0 455160.0 -1.0 1025
1027 0 306812.0 127519.0 455100.0 -1.0 1026
1028 0 306842.0 127482.0 455040.0 -1.0 1027
1029 0 306820.0 127408.0 454980.0 -1.0 1028
1030 0 306831.0 127398.0 454920.0 -1.0 1029
1031 0 306907.0 127352.0 454860.0 -1.0 1030
1032 0 306839.0 127345.0 454800.0 -1.0 1031
1033 0 306849.0 127320.0 454740.0 -1.0 1032
1034 0 306862.0 127320.0 454680.0 -1.0 1033
1035 0 306781.0 127220.0 454620.0 -1.0 1034
1036 0 306947.0 127240.0 454560.0 -1.0 1035
1037 0 306915.0 127219.0 454500.0 -1.0 1036
1038 0 306960.0 127152.0 454380.0 -1.0 1037
1039 0 306995.0 127163.0 454320.0 -1.0 1038
1040 0 306954.0 127185.0 454260.0 -1.0 1039
1041 0 306977.0 127048.0 454200.0 -1.0 1040
1042 0 307022.0 127060.0 454140.0 -1.0 1041
1043 0 307043.0 127076.0 454080.0 -1.0 1042
1044 0 307065.0 127016.0 454020.0 -1.0 1043
1045 0 307085.0 126973.0 453960.0 -1.0 1044
1046 0 307196.0 127019.0 453900.0 -1.0 1045
1047 0 307180.0 126939.0 453840.0 -1.0 1046
1048 0 307174.0 126955.0 453780.0 -1.0 1047
1049 0 307204.0 126946.0 453720.0 -1.0 1048
1050 0 307154.0 126894.0 453660.0 -1.0 1049
1051 0 307166.0 126925.0 453600.0 -1.0 1050
1052 0 307069.0 126830.0 453540.0 -1.0 1051
1053 0 307160.0 126861.0 453480.0 -1.0 1052
1054 0 307111.0 126793.0 453420.0 -1.0 1053
1055 0 307197.0 126820.0 453360.0 -1.0 1054
1056 0 307218.0 126853.0 453300.0 -1.0 1055
1057 0 307160.0 126803.0 453240.0 -1.0 1056
1058 0 307253.0 126869.0 453180.0 -1.0 1057
1059 0 307237.0 126853.0 453120.0 -1.0 1058
1060 0 307216.0 126785.0 453060.0 -1.0 1059
1061 0 307312.0 126829.0 453000.0 -1.0 1060
1062 0 307341.0 126813.0 452940.0 -1.0 1061
1063 0 307361.0 126836.0 452880.0 -1.0 1062
1064 0 307308.0 126732.0 452820.0 -1.0 1063
1065 0 307400.0 126823.0 452760.0 -1.0 1064
1066 0 307371.0 126767.0 452700.0 -1.0 1065
1067 0 307382.0 126786.0 452640.0 -1.0 1066
1068 0 307427.0 126746.0 452580.0 -1.0 1067
1069 0 307396.0 126770.0 452520.0 -1.0 1068
1070 0 307434.0 126704.0 452460.0 -1.0 1069
1071 0 307441.0 126770.0 452400.0 -1.0 1070
1072 0 307468.0 126754.0 452340.0 -1.0 1071
1073 0 307451.0 126743.0 452280.0 -1.0 1072
1074 0 307484.0 126721.0 452220.0 -1.0 1073
1075 0 307519.0 126770.0 452160.0 -1.0 1074
1076 0 307461.0 126764.0 452100.0 -1.0 1075
1077 0 307487.0 126723.0 452040.0 -1.0 1076
1078 0 307484.0 126751.0 451980.0 -1.0 1077
1079 0 307433.0 126720.0 451920.0 -1.0 1078
1080 0 307461.0 126767.0 451860.0 -1.0 1079
1081 0 307523.0 126743.0 451800.0 -1.0 1080
1082 0 307533.0 126738.0 451740.0 -1.0 1081
1083 0 307467.0 126665.0 451680.0 -1.0 1082
1084 0 307474.0 126591.0 451620.0 -1.0 1083
1085 0 307473.0 126645.0 451560.0 -1.0 1084
1086 0 307523.0 126615.0 451500.0 -1.0 1085
1087 0 307449.0 126586.0 451440.0 -1.0 1086
1088 0 307505.0 126606.0 451380.0 -1.0 1087
1089 0 307452.0 126582.0 451320.0 -1.0 1088
1090 0 307484.0 126527.0 451260.0 -1.0 1089
1091 0 307475.0 126534.0 451200.0 -1.0 1090
1092 0 307499.0 126523.0 451140.0 -1.0 1091
1093 0 307537.0 126506.0 451080.0 -1.0 1092
1094 0 307479.0 126506.0 451020.0 -1.0 1093
1095 0 307486.0 126487.0 450960.0 -1.0 1094
1096 0 307530.0 126513.0 450900.0 -1.0 1095
1097 0 307491.0 126349.0 450840.0 -1.0 1096
1098 0 307545.0 126418.0 450780.0 -1.0 1097
1099 0 307429.0 126371.0 450720.0 -1.0 1098
1100 0 307457.0 126376.0 450660.0 -1.0 1099
1101 0 307529.0 126333.0 450600.0 -1.0 1100
1102 0 307432.0 126202.0 450540.0 -1.0 1101
1103 0 307453.0 126205.0 450480.0 -1.0 1102
1104 0 307419.0 126187.0 450420.0 -1.0 1103
1105 0 307422.0 126100.0 450360.0 -1.0 1104
1106 0 307312.0 126071.0 450300.0 -1.0 1105
1107 0 307392.0 126055.0 450240.0 -1.0 1106
1108 0 307364.0 126032.0 450180.0 -1.0 1107
1109 0 307285.0 125962.0 450120.0 -1.0 1108
1110 0 307299.0 125986.0 450060.0 -1.0 1109
1111 0 307222.0 125899.0 450000.0 -1.0 1110
1112 0 307196.0 125938.0 449940.0 -1.0 1111
1113 0 307178.0 125870.0 449880.0 -1.0 1112
1114 0 307060.0 125888.0 449820.0 -1.0 1113
1115 0 307071.0 125905.0 449760.0 -1.0 1114
1116 0 307063.0 125891.0 449700.0 -1.0 1115
1117 0 307055.0 125892.0 449640.0 -1.0 1116
1118 0 306978.0 125830.0 449580.0 -1.0 1117
1119 0 307048.0 125801.0 449520.0 -1.0 1118
1120 0 306918.0 125785.0 449460.0 -1.0 1119
1121 0 306967.0 125797.0 449400.0 -1.0 1120
1122 0 306879.0 125728.0 449340.0 -1.0 1121
1123 0 306927.0 125751.0 449280.0 -1.0 1122
1124 0 306750.0 125652.0 449220.0 -1.0 1123
1125 0 306822.0 125654.0 449160.0 -1.0 1124
1126 0 306678.0 125678.0 449100.0 -1.0 1125
1127 0 306770.0 125685.0 449040.0 -1.0 1126
1128 0 306704.0 125606.0 448980.0 -1.0 1127
1129 0 306746.0 125625.0 448920.0 -1.0 1128
1130 0 306785.0 125649.0 448860.0 -1.0 1129
1131 0 306712.0 125648.0 448740.0 -1.0 1130
1132 0 306581.0 125609.0 448680.0 -1.0 1131
1133 0 306638.0 125590.0 448620.0 -1.0 1132
1134 0 306629.0 125545.0 448560.0 -1.0 1133
1135 0 306642.0 125529.0 448500.0 -1.0 1134
1136 0 306654.0 125474.0 448440.0 -1.0 1135
1137 0 306563.0 125527.0 448380.0 -1.0 1136
1138 0 306571.0 125488.0 448320.0 -1.0 1137
1139 0 306579.0 125507.0 448260.0 -1.0 1138
1140 0 306493.0 125467.0 448200.0 -1.0 1139
1141 0 306536.0 125471.0 448140.0 -1.0 1140
1142 0 306621.0 125530.0 448080.0 -1.0 1141
1143 0 306541.0 125423.0 448020.0 -1.0 1142
1144 0 306567.0 125489.0 447960.0 -1.0 1143
1145 0 306495.0 125403.0 447900.0 -1.0 1144
1146 0 306486.0 125455.0 447840.0 -1.0 1145
1147 0 306422.0 125425.0 447780.0 -1.0 1146
1148 0 306405.0 125413.0 447720.0 -1.0 1147
1149 0 306374.0 125389.0 447660.0 -1.0 1148
1150 0 306385.0 125408.0 447600.0 -1.0 1149
1151 0 306344.0 125410.0 447540.0 -1.0 1150
1152 0 306345.0 125421.0 447480.0 -1.0 1151
1153 0 306310.0 125416.0 447420.0 -1.0 1152
1154 0 306299.0 125427.0 447360.0 -1.0 1153
1155 0 306391.0 125420.0 447300.0 -1.0 1154
1156 0 306334.0 125422.0 447240.0 -1.0 1155
1157 0 306301.0 125342.0 447180.0 -1.0 1156
1158 0 306295.0 125345.0 447120.0 -1.0 1157
1159 0 306241.0 125293.0 447060.0 -1.0 1158
1160 0 306134.0 125259.0 447000.0 -1.0 1159
1161 0 306130.0 125231.0 446940.0 -1.0 1160
1162 0 306100.0 125241.0 446880.0 -1.0 1161
1163 0 306103.0 125231.0 446820.0 -1.0 1162
1164 0 306103.0 125240.0 446760.0 -1.0 1163
1165 0 306013.0 125243.0 446700.0 -1.0 1164
1166 0 305962.0 125203.0 446640.0 -1.0 1165
1167 0 305970.0 125194.0 446580.0 -1.0 1166
1168 0 306007.0 125194.0 446520.0 -1.0 1167
1169 0 305932.0 125201.0 446460.0 -1.0 1168
1170 0 305933.0 125184.0 446400.0 -1.0 1169
1171 0 305919.0 125178.0 446340.0 -1.0 1170
1172 0 305885.0 125118.0 446280.0 -1.0 1171
1173 0 305896.0 125171.0 446220.0 -1.0 1172
1174 0 305871.0 125092.0 446160.0 -1.0 1173
1175 0 305844.0 125110.0 446100.0 -1.0 1174
1176 0 305774.0 125083.0 446040.0 -1.0 1175
1177 0 305764.0 125113.0 445980.0 -1.0 1176
1178 0 305761.0 125146.0 445920.0 -1.0 1177
1179 0 305717.0 125078.0 445860.0 -1.0 1178
1180 0 305667.0 125113.0 445800.0 -1.0 1179
1181 0 305688.0 125122.0 445740.0 -1.0 1180
1182 0 305726.0 125130.0 445680.0 -1.0 1181
1183 0 305600.0 125046.0 445620.0 -1.0 1182
1184 0 305601.0 125102.0 445560.0 -1.0 1183
1185 0 305487.0 125122.0 445440.0 -1.0 1184
1186 0 305453.0 125091.0 445380.0 -1.0 1185
1187 0 305357.0 125066.0 445320.0 -1.0 1186
1188 0 305364.0 125050.0 445260.0 -1.0 1187
1189 0 305300.0 125013.0 445200.0 -1.0 1188
1190 0 305289.0 124985.0 445140.0 -1.0 1189
1191 0 305238.0 124954.0 445080.0 -1.0 1190
1192 0 305224.0 124955.0 445020.0 -1.0 1191
1193 0 305206.0 124978.0 444960.0 -1.0 1192
1194 0 305192.0 124971.0 444900.0 -1.0 1193
1195 0 305144.0 124903.0 444840.0 -1.0 1194
1196 0 305131.0 124963.0 444780.0 -1.0 1195
1197 0 305115.0 124924.0 444720.0 -1.0 1196
1198 0 305110.0 124936.0 444660.0 -1.0 1197
1199 0 305080.0 124867.0 444600.0 -1.0 1198
1200 0 305047.0 124838.0 444540.0 -1.0 1199
1201 0 305052.0 124862.0 444480.0 -1.0 1200
1202 0 305045.0 124817.0 444420.0 -1.0 1201
1203 0 304943.0 124739.0 444360.0 -1.0 1202
1204 0 305025.0 124766.0 444300.0 -1.0 1203
1205 0 304919.0 124697.0 444240.0 -1.0 1204
1206 0 304993.0 124739.0 444180.0 -1.0 1205
1207 0 304924.0 124744.0 444120.0 -1.0 1206
1208 0 304947.0 124658.0 444060.0 -1.0 1207
1209 0 304881.0 124692.0 444000.0 -1.0 1208
1210 0 304773.0 124563.0 443940.0 -1.0 1209
1211 0 304840.0 124622.0 443880.0 -1.0 1210
1212 0 304880.0 124652.0 443820.0 -1.0 1211
1213 0 304873.0 124558.0 443760.0 -1.0 1212
1214 0 304711.0 124482.0 443700.0 -1.0 1213
1215 0 304836.0 124533.0 443640.0 -1.0 1214
1216 0 304796.0 124489.0 443580.0 -1.0 1215
1217 0 304777.0 124473.0 443520.0 -1.0 1216
1218 0 304756.0 124486.0 443460.0 -1.0 1217
1219 0 304713.0 124408.0 443400.0 -1.0 1218
1220 0 304777.0 124421.0 443340.0 -1.0 1219
1221 0 304744.0 124421.0 443280.0 -1.0 1220
1222 0 304618.0 124328.0 443220.0 -1.0 1221
1223 0 304677.0 124351.0 443160.0 -1.0 1222
1224 0 304606.0 124281.0 443100.0 -1.0 1223
1225 0 304589.0 124250.0 443040.0 -1.0 1224
1226 0 304609.0 124237.0 442980.0 -1.0 1225
1227 0 304622.0 124260.0 442920.0 -1.0 1226
1228 0 304545.0 124187.0 442860.0 -1.0 1227
1229 0 304503.0 124243.0 442800.0 -1.0 1228
1230 0 304478.0 124150.0 442740.0 -1.0 1229
1231 0 304431.0 124149.0 442680.0 -1.0 1230
1232 0 304500.0 124163.0 442620.0 -1.0 1231
1233 0 304458.0 124065.0 442560.0 -1.0 1232
1234 0 304473.0 124059.0 442500.0 -1.0 1233
1235 0 304440.0 124010.0 442440.0 -1.0 1234
1236 0 304405.0 123980.0 442380.0 -1.0 1235
1237 0 304415.0 123976.0 442320.0 -1.0 1236
1238 0 304359.0 123950.0 442260.0 -1.0 1237
1239 0 304347.0 123933.0 442200.0 -1.0 1238
1240 0 304363.0 123954.0 442140.0 -1.0 1239
1241 0 304380.0 123909.0 442080.0 -1.0 1240
1242 0 304290.0 123823.0 442020.0 -1.0 1241
1243 0 304296.0 123811.0 441960.0 -1.0 1242
1244 0 304242.0 123740.0 441900.0 -1.0 1243
1245 0 304232.0 123721.0 441840.0 -1.0 1244
1246 0 304217.0 123653.0 441780.0 -1.0 1245
1247 0 304200.0 123636.0 441720.0 -1.0 1246
1248 0 304146.0 123597.0 441660.0 -1.0 1247
1249 0 304239.0 123633.0 441600.0 -1.0 1248
1250 0 304161.0 123535.0 441540.0 -1.0 1249
1251 0 304195.0 123514.0 441480.0 -1.0 1250
1252 0 304184.0 123481.0 441420.0 -1.0 1251
1253 0 304131.0 123424.0 441360.0 -1.0 1252
1254 0 304150.0 123383.0 441300.0 -1.0 1253
1255 0 304164.0 123410.0 441240.0 -1.0 1254
1256 0 304150.0 123402.0 441180.0 -1.0 1255
1257 0 304135.0 123370.0 441120.0 -1.0 1256
1258 0 304182.0 123306.0 441060.0 -1.0 1257
1259 0 304194.0 123310.0 441000.0 -1.0 1258
1260 0 304169.0 123281.0 440940.0 -1.0 1259
1261 0 304173.0 123239.0 440880.0 -1.0 1260
1262 0 304100.0 123178.0 440820.0 -1.0 1261
1263 0 304104.0 123153.0 440760.0 -1.0 1262
1264 0 304106.0 123162.0 440700.0 -1.0 1263
1265 0 304081.0 123086.0 440640.0 -1.0 1264
1266 0 304159.0 123059.0 440580.0 -1.0 1265
1267 0 304113.0 123029.0 440520.0 -1.0 1266
1268 0 304110.0 123015.0 440460.0 -1.0 1267
1269 0 304096.0 123013.0 440400.0 -1.0 1268
1270 0 304139.0 123015.0 440340.0 -1.0 1269
1271 0 304116.0 122980.0 440280.0 -1.0 1270
1272 0 304056.0 122950.0 440220.0 -1.0 1271
1273 0 304086.0 123001.0 440160.0 -1.0 1272
1274 0 304043.0 122935.0 440100.0 -1.0 1273
1275 0 304041.0 122926.0 440040.0 -1.0 1274
1276 0 304007.0 122861.0 439980.0 -1.0 1275
1277 0 304029.0 122839.0 439920.0 -1.0 1276
1278 0 304046.0 122756.0 439860.0 -1.0 1277
1279 0 304060.0 122791.0 439800.0 -1.0 1278
1280 0 303975.0 122730.0 439740.0 -1.0 1279
1281 0 304049.0 122718.0 439680.0 -1.0 1280
1282 0 303987.0 122648.0 439620.0 -1.0 1281
1283 0 304043.0 122561.0 439560.0 -1.0 1282
1284 0 303965.0 122539.0 439500.0 -1.0 1283
1285 0 303924.0 122546.0 439440.0 -1.0 1284
1286 0 303937.0 122481.0 439380.0 -1.0 1285
1287 0 303897.0 122430.0 439320.0 -1.0 1286
1288 0 303869.0 122360.0 439260.0 -1.0 1287
1289 0 303906.0 122358.0 439200.0 -1.0 1288
1290 0 303874.0 122344.0 439140.0 -1.0 1289
1291 0 303799.0 122319.0 439080.0 -1.0 1290
1292 0 303852.0 122262.0 439020.0 -1.0 1291
1293 0 303859.0 122273.0 438960.0 -1.0 1292
1294 0 303841.0 122251.0 438900.0 -1.0 1293
1295 0 303818.0 122230.0 438840.0 -1.0 1294
1296 0 303815.0 122133.0 438780.0 -1.0 1295
1297 0 303776.0 122081.0 438720.0 -1.0 1296
1298 0 303769.0 122037.0 438660.0 -1.0 1297
1299 0 303756.0 122008.0 438600.0 -1.0 1298
1300 0 303666.0 121947.0 438540.0 -1.0 1299
1301 0 303718.0 121921.0 438480.0 -1.0 1300
1302 0 303646.0 121828.0 438420.0 -1.0 1301
1303 0 303712.0 121801.0 438360.0 -1.0 1302
1304 0 303612.0 121699.0 438300.0 -1.0 1303
1305 0 303605.0 121688.0 438240.0 -1.0 1304
1306 0 303595.0 121629.0 438180.0 -1.0 1305
1307 0 303570.0 121593.0 438120.0 -1.0 1306
1308 0 303528.0 121596.0 438060.0 -1.0 1307
1309 0 303466.0 121475.0 438000.0 -1.0 1308
1310 0 303475.0 121454.0 437940.0 -1.0 1309
1311 0 303476.0 121396.0 437880.0 -1.0 1310
1312 0 303518.0 121412.0 437820.0 -1.0 1311
1313 0 303434.0 121348.0 437760.0 -1.0 1312
1314 0 303350.0 121307.0 437700.0 -1.0 1313
1315 0 303400.0 121306.0 437640.0 -1.0 1314
1316 0 303396.0 121297.0 437580.0 -1.0 1315
1317 0 303394.0 121256.0 437520.0 -1.0 1316
1318 0 303374.0 121193.0 437460.0 -1.0 1317
1319 0 303296.0 121167.0 437400.0 -1.0 1318
1320 0 303268.0 121144.0 437340.0 -1.0 1319
1321 0 303280.0 121043.0 437280.0 -1.0 1320
1322 0 303229.0 121005.0 437220.0 -1.0 1321
1323 0 303162.0 120950.0 437160.0 -1.0 1322
1324 0 303213.0 120927.0 437100.0 -1.0 1323
1325 0 303142.0 120836.0 437040.0 -1.0 1324
1326 0 303159.0 120913.0 436980.0 -1.0 1325
1327 0 303094.0 120889.0 436920.0 -1.0 1326
1328 0 303046.0 120810.0 436860.0 -1.0 1327
1329 0 303026.0 120805.0 436800.0 -1.0 1328
1330 0 302970.0 120711.0 436740.0 -1.0 1329
1331 0 302954.0 120726.0 436680.0 -1.0 1330
1332 0 302884.0 120607.0 436620.0 -1.0 1331
1333 0 302837.0 120580.0 436560.0 -1.0 1332
1334 0 302812.0 120531.0 436500.0 -1.0 1333
1335 0 302794.0 120434.0 436440.0 -1.0 1334
1336 0 302807.0 120397.0 436380.0 -1.0 1335
1337 0 302720.0 120356.0 436320.0 -1.0 1336
1338 0 302724.0 120326.0 436260.0 -1.0 1337
1339 0 302621.0 120242.0 436200.0 -1.0 1338
1340 0 302641.0 120263.0 436140.0 -1.0 1339
1341 0 302578.0 120169.0 436080.0 -1.0 1340
1342 0 302581.0 120179.0 436020.0 -1.0 1341
1343 0 302564.0 120176.0 435960.0 -1.0 1342
1344 0 302503.0 120165.0 435900.0 -1.0 1343
1345 0 302552.0 120180.0 435840.0 -1.0 1344
1346 0 302475.0 120147.0 435780.0 -1.0 1345
1347 0 302374.0 120086.0 435720.0 -1.0 1346
1348 0 302298.0 120032.0 435660.0 -1.0 1347
1349 0 302333.0 120074.0 435600.0 -1.0 1348
1350 0 302260.0 120020.0 435540.0 -1.0 1349
1351 0 302247.0 120069.0 435480.0 -1.0 1350
1352 0 302179.0 120027.0 435420.0 -1.0 1351
1353 0 302182.0 119994.0 435360.0 -1.0 1352
1354 0 302100.0 119973.0 435300.0 -1.0 1353
1355 0 302031.0 119921.0 435240.0 -1.0 1354
1356 0 301958.0 119911.0 435180.0 -1.0 1355
1357 0 301898.0 119892.0 435120.0 -1.0 1356
1358 0 301866.0 119893.0 435060.0 -1.0 1357
1359 0 301866.0 119911.0 435000.0 -1.0 1358
1360 0 301725.0 119853.0 434940.0 -1.0 1359
1361 0 301678.0 119840.0 434880.0 -1.0 1360
1362 0 301666.0 119842.0 434820.0 -1.0 1361
1363 0 301585.0 119782.0 434760.0 -1.0 1362
1364 0 301521.0 119752.0 434700.0 -1.0 1363
1365 0 301488.0 119714.0 434640.0 -1.0 1364
1366 0 301477.0 119720.0 434580.0 -1.0 1365
1367 0 301416.0 119748.0 434520.0 -1.0 1366
1368 0 301384.0 119693.0 434460.0 -1.0 1367
1369 0 301049.0 119538.0 434400.0 -1.0 1368
1370 0 301324.0 119666.0 434340.0 -1.0 1369
1371 0 301239.0 119618.0 434280.0 -1.0 1370
1372 0 301166.0 119610.0 434220.0 -1.0 1371
1373 0 301112.0 119580.0 434160.0 -1.0 1372
1374 0 301121.0 119607.0 434100.0 -1.0 1373
1375 0 301056.0 119579.0 434040.0 -1.0 1374
1376 0 300999.0 119591.0 433980.0 -1.0 1375
1377 0 301033.0 119635.0 433920.0 -1.0 1376
1378 0 300920.0 119545.0 433860.0 -1.0 1377
1379 0 300897.0 119570.0 433800.0 -1.0 1378
1380 0 300827.0 119516.0 433740.0 -1.0 1379
1381 0 300767.0 119499.0 433680.0 -1.0 1380
1382 0 300681.0 119464.0 433620.0 -1.0 1381
1383 0 300618.0 119442.0 433560.0 -1.0 1382
1384 0 300656.0 119481.0 433500.0 -1.0 1383
1385 0 300588.0 119424.0 433440.0 -1.0 1384
1386 0 300635.0 119446.0 433380.0 -1.0 1385
1387 0 300523.0 119430.0 433320.0 -1.0 1386
1388 0 300525.0 119433.0 433260.0 -1.0 1387
1389 0 300461.0 119421.0 433200.0 -1.0 1388
1390 0 300368.0 119349.0 433140.0 -1.0 1389
1391 0 300369.0 119396.0 433080.0 -1.0 1390
1392 0 300377.0 119410.0 433020.0 -1.0 1391
1393 0 300345.0 119299.0 432960.0 -1.0 1392
1394 0 300289.0 119335.0 432900.0 -1.0 1393
1395 0 300225.0 119269.0 432840.0 -1.0 1394
1396 0 300138.0 119195.0 432780.0 -1.0 1395
1397 0 300153.0 119219.0 432720.0 -1.0 1396
1398 0 300179.0 119201.0 432660.0 -1.0 1397
1399 0 300103.0 119186.0 432600.0 -1.0 1398
1400 0 300088.0 119137.0 432540.0 -1.0 1399
1401 0 300056.0 119153.0 432480.0 -1.0 1400
1402 0 300018.0 119066.0 432420.0 -1.0 1401
1403 0 299986.0 119091.0 432360.0 -1.0 1402
1404 0 299936.0 119066.0 432300.0 -1.0 1403
1405 0 299911.0 119061.0 432240.0 -1.0 1404
1406 0 299907.0 119034.0 432180.0 -1.0 1405
1407 0 299835.0 119037.0 432120.0 -1.0 1406
1408 0 299824.0 119001.0 432060.0 -1.0 1407
1409 0 299802.0 118948.0 432000.0 -1.0 1408
1410 0 299808.0 118877.0 431940.0 -1.0 1409
1411 0 299811.0 118864.0 431880.0 -1.0 1410
1412 0 299781.0 118853.0 431820.0 -1.0 1411
1413 0 299808.0 118851.0 431760.0 -1.0 1412
1414 0 299782.0 118878.0 431700.0 -1.0 1413
1415 0 299729.0 118799.0 431640.0 -1.0 1414
1416 0 299767.0 118795.0 431580.0 -1.0 1415
1417 0 299713.0 118759.0 431520.0 -1.0 1416
1418 0 299630.0 118778.0 431460.0 -1.0 1417
1419 0 299664.0 118715.0 431400.0 -1.0 1418
1420 0 299618.0 118694.0 431340.0 -1.0 1419
1421 0 299599.0 118618.0 431280.0 -1.0 1420
1422 0 299553.0 118627.0 431220.0 -1.0 1421
1423 0 299549.0 118575.0 431160.0 -1.0 1422
1424 0 299556.0 118573.0 431100.0 -1.0 1423
1425 0 299496.0 118534.0 431040.0 -1.0 1424
1426 0 299513.0 118565.0 430980.0 -1.0 1425
1427 0 299503.0 118493.0 430920.0 -1.0 1426
1428 0 299560.0 118517.0 430860.0 -1.0 1427
1429 0 299460.0 118400.0 430800.0 -1.0 1428
1430 0 299438.0 118391.0 430740.0 -1.0 1429
1431 0 299435.0 118424.0 430680.0 -1.0 1430
1432 0 299429.0 118329.0 430620.0 -1.0 1431
1433 0 299351.0 118304.0 430560.0 -1.0 1432
1434 0 299355.0 118290.0 430500.0 -1.0 1433
1435 0 299354.0 118261.0 430440.0 -1.0 1434
1436 0 299307.0 118235.0 430380.0 -1.0 1435
1437 0 299268.0 118152.0 430320.0 -1.0 1436
1438 0 299262.0 118174.0 430260.0 -1.0 1437
1439 0 299235.0 118097.0 430200.0 -1.0 1438
1440 0 299196.0 118103.0 430140.0 -1.0 1439
1441 0 299125.0 118040.0 430080.0 -1.0 1440
1442 0 299148.0 118000.0 430020.0 -1.0 1441
1443 0 299086.0 117961.0 429960.0 -1.0 1442
1444 0 299081.0 117928.0 429900.0 -1.0 1443
1445 0 298971.0 117866.0 429840.0 -1.0 1444
1446 0 299016.0 117887.0 429780.0 -1.0 1445
1447 0 298920.0 117805.0 429720.0 -1.0 1446
1448 0 298982.0 117838.0 429660.0 -1.0 1447
1449 0 298897.0 117812.0 429600.0 -1.0 1448
1450 0 298868.0 117721.0 429540.0 -1.0 1449
1451 0 298871.0 117715.0 429480.0 -1.0 1450
1452 0 298802.0 117650.0 429420.0 -1.0 1451
1453 0 298786.0 117609.0 429360.0 -1.0 1452
1454 0 298758.0 117612.0 429300.0 -1.0 1453
1455 0 298756.0 117582.0 429240.0 -1.0 1454
1456 0 298667.0 117552.0 429180.0 -1.0 1455
1457 0 298672.0 117463.0 429120.0 -1.0 1456
1458 0 298582.0 117448.0 429060.0 -1.0 1457
1459 0 298573.0 117417.0 429000.0 -1.0 1458
1460 0 298619.0 117432.0 428940.0 -1.0 1459
1461 0 298538.0 117401.0 428880.0 -1.0 1460
1462 0 298600.0 117456.0 428820.0 -1.0 1461
1463 0 298463.0 117353.0 428760.0 -1.0 1462
1464 0 298456.0 117369.0 428700.0 -1.0 1463
1465 0 298355.0 117263.0 428640.0 -1.0 1464
1466 0 298359.0 117261.0 428580.0 -1.0 1465
1467 0 298304.0 117265.0 428520.0 -1.0 1466
1468 0 298217.0 117254.0 428460.0 -1.0 1467
1469 0 298203.0 117210.0 428400.0 -1.0 1468
1470 0 298166.0 117302.0 428340.0 -1.0 1469
1471 0 298151.0 117272.0 428280.0 -1.0 1470
1472 0 298108.0 117252.0 428220.0 -1.0 1471
1473 0 298138.0 117282.0 428160.0 -1.0 1472
1474 0 298032.0 117287.0 428100.0 -1.0 1473
1475 0 298093.0 117301.0 428040.0 -1.0 1474
1476 0 298041.0 117225.0 427980.0 -1.0 1475
1477 0 297987.0 117270.0 427920.0 -1.0 1476
1478 0 297917.0 117288.0 427860.0 -1.0 1477
1479 0 297953.0 117175.0 427800.0 -1.0 1478
1480 0 297952.0 117178.0 427740.0 -1.0 1479
1481 0 297941.0 117199.0 427680.0 -1.0 1480
1482 0 297898.0 117169.0 427620.0 -1.0 1481
1483 0 297851.0 117159.0 427560.0 -1.0 1482
1484 0 297816.0 117132.0 427500.0 -1.0 1483
1485 0 297799.0 117134.0 427440.0 -1.0 1484
1486 0 297709.0 117165.0 427380.0 -1.0 1485
1487 0 297685.0 117155.0 427320.0 -1.0 1486
1488 0 297646.0 117147.0 427260.0 -1.0 1487
1489 0 297519.0 117069.0 427200.0 -1.0 1488
1490 0 297566.0 117092.0 427140.0 -1.0 1489
1491 0 297493.0 117099.0 427080.0 -1.0 1490
1492 0 297441.0 117115.0 427020.0 -1.0 1491
1493 0 297429.0 117117.0 426960.0 -1.0 1492
1494 0 297358.0 117116.0 426900.0 -1.0 1493
1495 0 297346.0 117134.0 426840.0 -1.0 1494
1496 0 297314.0 117129.0 426780.0 -1.0 1495
1497 0 297233.0 117103.0 426720.0 -1.0 1496
1498 0 297281.0 117137.0 426660.0 -1.0 1497
1499 0 297310.0 117119.0 426600.0 -1.0 1498
1500 0 297263.0 117111.0 426540.0 -1.0 1499
1501 0 297166.0 117076.0 426480.0 -1.0 1500
1502 0 297205.0 117072.0 426420.0 -1.0 1501
1503 0 297124.0 117015.0 426360.0 -1.0 1502
1504 0 297145.0 116984.0 426300.0 -1.0 1503
1505 0 297057.0 117007.0 426240.0 -1.0 1504
1506 0 297045.0 116980.0 426180.0 -1.0 1505
1507 0 296936.0 116900.0 426120.0 -1.0 1506
1508 0 296947.0 116909.0 426060.0 -1.0 1507
1509 0 296914.0 116892.0 426000.0 -1.0 1508
1510 0 296903.0 116833.0 425940.0 -1.0 1509
1511 0 296789.0 116815.0 425880.0 -1.0 1510
1512 0 296870.0 116887.0 425820.0 -1.0 1511
1513 0 296814.0 116844.0 425760.0 -1.0 1512
1514 0 296763.0 116822.0 425700.0 -1.0 1513
1515 0 296752.0 116829.0 425640.0 -1.0 1514
1516 0 296658.0 116782.0 425580.0 -1.0 1515
1517 0 296626.0 116782.0 425520.0 -1.0 1516
1518 0 296581.0 116720.0 425460.0 -1.0 1517
1519 0 296554.0 116726.0 425400.0 -1.0 1518
1520 0 296491.0 116691.0 425340.0 -1.0 1519
1521 0 296502.0 116687.0 425280.0 -1.0 1520
1522 0 296417.0 116657.0 425220.0 -1.0 1521
1523 0 296370.0 116613.0 425160.0 -1.0 1522
1524 0 296349.0 116648.0 425100.0 -1.0 1523
1525 0 296270.0 116651.0 425040.0 -1.0 1524
1526 0 296281.0 116628.0 424980.0 -1.0 1525
1527 0 296192.0 116617.0 424920.0 -1.0 1526
1528 0 296089.0 116521.0 424860.0 -1.0 1527
1529 0 296160.0 116570.0 424800.0 -1.0 1528
1530 0 296111.0 116504.0 424740.0 -1.0 1529
1531 0 296103.0 116509.0 424680.0 -1.0 1530
1532 0 296080.0 116514.0 424620.0 -1.0 1531
1533 0 296003.0 116461.0 424560.0 -1.0 1532
1534 0 295969.0 116445.0 424500.0 -1.0 1533
1535 0 295974.0 116456.0 424440.0 -1.0 1534
1536 0 295898.0 116399.0 424380.0 -1.0 1535
1537 0 295904.0 116408.0 424320.0 -1.0 1536
1538 0 295848.0 116349.0 424260.0 -1.0 1537
1539 0 295801.0 116350.0 424200.0 -1.0 1538
1540 0 295818.0 116323.0 424140.0 -1.0 1539
1541 0 295800.0 116322.0 424080.0 -1.0 1540
1542 0 295776.0 116328.0 424020.0 -1.0 1541
1543 0 295759.0 116283.0 423960.0 -1.0 1542
1544 0 295698.0 116244.0 423900.0 -1.0 1543
1545 0 295781.0 116240.0 423840.0 -1.0 1544
1546 0 295656.0 116198.0 423780.0 -1.0 1545
1547 0 295689.0 116205.0 423720.0 -1.0 1546
1548 0 295649.0 116183.0 423660.0 -1.0 1547
1549 0 295628.0 116204.0 423600.0 -1.0 1548
1550 0 295590.0 116122.0 423540.0 -1.0 1549
1551 0 295696.0 116231.0 423480.0 -1.0 1550
1552 0 295632.0 116170.0 423420.0 -1.0 1551
1553 0 295580.0 116121.0 423360.0 -1.0 1552
1554 0 295578.0 116092.0 423300.0 -1.0 1553
1555 0 295569.0 116057.0 423240.0 -1.0 1554
1556 0 295556.0 116040.0 423180.0 -1.0 1555
1557 0 295554.0 116014.0 423120.0 -1.0 1556
1558 0 295567.0 116043.0 423060.0 -1.0 1557
1559 0 295516.0 116002.0 423000.0 -1.0 1558
1560 0 295530.0 115988.0 422940.0 -1.0 1559
1561 0 295497.0 115996.0 422880.0 -1.0 1560
1562 0 295447.0 115989.0 422820.0 -1.0 1561
1563 0 295414.0 115955.0 422760.0 -1.0 1562
1564 0 295406.0 115939.0 422700.0 -1.0 1563
1565 0 295424.0 115956.0 422640.0 -1.0 1564
1566 0 295418.0 115922.0 422580.0 -1.0 1565
1567 0 295422.0 115916.0 422520.0 -1.0 1566
1568 0 295325.0 115895.0 422460.0 -1.0 1567
1569 0 295337.0 115892.0 422400.0 -1.0 1568
1570 0 295390.0 115851.0 422340.0 -1.0 1569
1571 0 295301.0 115826.0 422280.0 -1.0 1570
1572 0 295313.0 115802.0 422220.0 -1.0 1571
1573 0 295345.0 115817.0 422160.0 -1.0 1572
1574 0 295273.0 115784.0 422100.0 -1.0 1573
1575 0 295326.0 115783.0 422040.0 -1.0 1574
1576 0 295249.0 115749.0 421980.0 -1.0 1575
1577 0 295254.0 115756.0 421920.0 -1.0 1576
1578 0 295315.0 115802.0 421860.0 -1.0 1577
1579 0 295280.0 115833.0 421800.0 -1.0 1578
1580 0 295321.0 115753.0 421740.0 -1.0 1579
1581 0 295311.0 115698.0 421680.0 -1.0 1580
1582 0 295284.0 115717.0 421620.0 -1.0 1581
1583 0 295242.0 115641.0 421560.0 -1.0 1582
1584 0 295223.0 115654.0 421500.0 -1.0 1583
1585 0 295226.0 115639.0 421440.0 -1.0 1584
1586 0 295213.0 115625.0 421380.0 -1.0 1585
1587 0 295226.0 115623.0 421320.0 -1.0 1586
1588 0 295265.0 115644.0 421260.0 -1.0 1587
1589 0 295226.0 115628.0 421200.0 -1.0 1588
1590 0 295207.0 115605.0 421140.0 -1.0 1589
1591 0 295199.0 115595.0 421080.0 -1.0 1590
1592 0 295146.0 115601.0 421020.0 -1.0 1591
1593 0 295137.0 115575.0 420960.0 -1.0 1592
1594 0 295104.0 115599.0 420900.0 -1.0 1593
1595 0 295138.0 115581.0 420840.0 -1.0 1594
1596 0 295133.0 115596.0 420780.0 -1.0 1595
1597 0 295023.0 115535.0 420720.0 -1.0 1596
1598 0 295017.0 115498.0 420660.0 -1.0 1597
1599 0 294983.0 115495.0 420600.0 -1.0 1598
1600 0 294993.0 115462.0 420540.0 -1.0 1599
1601 0 294984.0 115446.0 420480.0 -1.0 1600
1602 0 294901.0 115424.0 420420.0 -1.0 1601
1603 0 294846.0 115437.0 420360.0 -1.0 1602
1604 0 294922.0 115408.0 420300.0 -1.0 1603
1605 0 294869.0 115427.0 420240.0 -1.0 1604
1606 0 294867.0 115344.0 420180.0 -1.0 1605
1607 0 294791.0 115360.0 420120.0 -1.0 1606
1608 0 294771.0 115323.0 420060.0 -1.0 1607
1609 0 294793.0 115327.0 420000.0 -1.0 1608
1610 0 294753.0 115310.0 419940.0 -1.0 1609
1611 0 294755.0 115330.0 419880.0 -1.0 1610
1612 0 294683.0 115252.0 419820.0 -1.0 1611
1613 0 294667.0 115239.0 419760.0 -1.0 1612
1614 0 294616.0 115165.0 419700.0 -1.0 1613
1615 0 294578.0 115111.0 419640.0 -1.0 1614
1616 0 294510.0 115079.0 419580.0 -1.0 1615
1617 0 294502.0 114988.0 419520.0 -1.0 1616
1618 0 294496.0 114932.0 419460.0 -1.0 1617
1619 0 294400.0 114890.0 419400.0 -1.0 1618
1620 0 294431.0 114854.0 419340.0 -1.0 1619
1621 0 294387.0 114826.0 419280.0 -1.0 1620
1622 0 294375.0 114764.0 419220.0 -1.0 1621
1623 0 294336.0 114706.0 419160.0 -1.0 1622
1624 0 294251.0 114692.0 419100.0 -1.0 1623
1625 0 294198.0 114653.0 419040.0 -1.0 1624
1626 0 294118.0 114672.0 418980.0 -1.0 1625
1627 0 294140.0 114655.0 418920.0 -1.0 1626
1628 0 294122.0 114669.0 418860.0 -1.0 1627
1629 0 294050.0 114697.0 418800.0 -1.0 1628
1630 0 293997.0 114411.0 418740.0 -1.0 1629
1631 0 293977.0 114706.0 418500.0 -1.0 1630
1632 0 293925.0 114625.0 418440.0 -1.0 1631
1633 0 293929.0 114693.0 418380.0 -1.0 1632
1634 0 293897.0 114671.0 418320.0 -1.0 1633
1635 0 293883.0 114534.0 418260.0 -1.0 1634
1636 0 293891.0 114621.0 418200.0 -1.0 1635
1637 0 293863.0 114644.0 418140.0 -1.0 1636
1638 0 293819.0 114671.0 418080.0 -1.0 1637
1639 0 293810.0 114661.0 418020.0 -1.0 1638
1640 0 293726.0 114564.0 417960.0 -1.0 1639
1641 0 293783.0 114678.0 417900.0 -1.0 1640
1642 0 293642.0 114539.0 417840.0 -1.0 1641
1643 0 293697.0 114650.0 417780.0 -1.0 1642
1644 0 293654.0 114601.0 417720.0 -1.0 1643
1645 0 293664.0 114621.0 417660.0 -1.0 1644
1646 0 293590.0 114623.0 417600.0 -1.0 1645
1647 0 293605.0 114617.0 417540.0 -1.0 1646
1648 0 293570.0 114607.0 417480.0 -1.0 1647
1649 0 293552.0 114638.0 417420.0 -1.0 1648
1650 0 293493.0 114588.0 417360.0 -1.0 1649
1651 0 293452.0 114636.0 417300.0 -1.0 1650
1652 0 293392.0 114652.0 417240.0 -1.0 1651
1653 0 293427.0 114708.0 417180.0 -1.0 1652
1654 0 293339.0 114676.0 417120.0 -1.0 1653
1655 0 293380.0 114719.0 417060.0 -1.0 1654
1656 0 293312.0 114742.0 416940.0 -1.0 1655
1657 0 293241.0 114689.0 416880.0 -1.0 1656
1658 0 293290.0 114739.0 416820.0 -1.0 1657
1659 0 293155.0 114736.0 416760.0 -1.0 1658
1660 0 293128.0 114700.0 416700.0 -1.0 1659
1661 0 293128.0 114732.0 416640.0 -1.0 1660
1662 0 293088.0 114716.0 416580.0 -1.0 1661
1663 0 293052.0 114725.0 416520.0 -1.0 1662
1664 0 293037.0 114737.0 416460.0 -1.0 1663
1665 0 293069.0 114683.0 416400.0 -1.0 1664
1666 0 293009.0 114723.0 416340.0 -1.0 1665
1667 0 293081.0 114762.0 416280.0 -1.0 1666
1668 0 293041.0 114812.0 416220.0 -1.0 1667
1669 0 292977.0 114749.0 416160.0 -1.0 1668
1670 0 292967.0 114773.0 416100.0 -1.0 1669
1671 0 292936.0 114773.0 416040.0 -1.0 1670
1672 0 292906.0 114749.0 415980.0 -1.0 1671
1673 0 292906.0 114656.0 415920.0 -1.0 1672
1674 0 292894.0 114694.0 415860.0 -1.0 1673
1675 0 292835.0 114667.0 415800.0 -1.0 1674
1676 0 292740.0 114617.0 415740.0 -1.0 1675
1677 0 292799.0 114661.0 415680.0 -1.0 1676
1678 0 292755.0 114676.0 415620.0 -1.0 1677
1679 0 292759.0 114682.0 415560.0 -1.0 1678
1680 0 292725.0 114691.0 415500.0 -1.0 1679
1681 0 292691.0 114666.0 415440.0 -1.0 1680
1682 0 292701.0 114680.0 415380.0 -1.0 1681
1683 0 292656.0 114661.0 415320.0 -1.0 1682
1684 0 292557.0 114663.0 415260.0 -1.0 1683
1685 0 292448.0 114749.0 415200.0 -1.0 1684
1686 0 292427.0 114733.0 415140.0 -1.0 1685
1687 0 292329.0 114716.0 415080.0 -1.0 1686
1688 0 292392.0 114798.0 415020.0 -1.0 1687
1689 0 292365.0 114766.0 414960.0 -1.0 1688
1690 0 292389.0 114859.0 414900.0 -1.0 1689
1691 0 292344.0 114823.0 414840.0 -1.0 1690
1692 0 292316.0 114868.0 414780.0 -1.0 1691
1693 0 292357.0 114867.0 414720.0 -1.0 1692
1694 0 292269.0 114833.0 414660.0 -1.0 1693
1695 0 292247.0 114870.0 414600.0 -1.0 1694
1696 0 292301.0 114929.0 414540.0 -1.0 1695
1697 0 292283.0 114881.0 414480.0 -1.0 1696
1698 0 292318.0 114917.0 414420.0 -1.0 1697
1699 0 292252.0 114917.0 414360.0 -1.0 1698
1700 0 292230.0 114913.0 414300.0 -1.0 1699
1701 0 292210.0 114907.0 414240.0 -1.0 1700
1702 0 292203.0 114961.0 414180.0 -1.0 1701
1703 0 292158.0 114996.0 414120.0 -1.0 1702
1704 0 292128.0 114980.0 414060.0 -1.0 1703
1705 0 292102.0 114976.0 414000.0 -1.0 1704
1706 0 292071.0 115033.0 413940.0 -1.0 1705
1707 0 292048.0 115069.0 413880.0 -1.0 1706
1708 0 292039.0 115101.0 413820.0 -1.0 1707
1709 0 291984.0 115145.0 413760.0 -1.0 1708
1710 0 292036.0 115156.0 413700.0 -1.0 1709
1711 0 292007.0 115176.0 413640.0 -1.0 1710
1712 0 291999.0 115257.0 413580.0 -1.0 1711
1713 0 291958.0 115267.0 413520.0 -1.0 1712
1714 0 291915.0 115202.0 413460.0 -1.0 1713
1715 0 291914.0 115264.0 413400.0 -1.0 1714
1716 0 291883.0 115326.0 413340.0 -1.0 1715
1717 0 291862.0 115264.0 413280.0 -1.0 1716
1718 0 291787.0 115304.0 413220.0 -1.0 1717
1719 0 291765.0 115328.0 413160.0 -1.0 1718
1720 0 291769.0 115312.0 413100.0 -1.0 1719
1721 0 291770.0 115349.0 413040.0 -1.0 1720
1722 0 291757.0 115389.0 412980.0 -1.0 1721
1723 0 291738.0 115423.0 412920.0 -1.0 1722
1724 0 291699.0 115400.0 412860.0 -1.0 1723
1725 0 291723.0 115502.0 412800.0 -1.0 1724
1726 0 291659.0 115466.0 412740.0 -1.0 1725
1727 0 291653.0 115480.0 412680.0 -1.0 1726
1728 0 291576.0 115485.0 412620.0 -1.0 1727
1729 0 291611.0 115502.0 412560.0 -1.0 1728
1730 0 291592.0 115519.0 412500.0 -1.0 1729
1731 0 291518.0 115508.0 412440.0 -1.0 1730
1732 0 291550.0 115522.0 412380.0 -1.0 1731
1733 0 291528.0 115521.0 412320.0 -1.0 1732
1734 0 291472.0 115512.0 412260.0 -1.0 1733
1735 0 291498.0 115531.0 412200.0 -1.0 1734
1736 0 291419.0 115544.0 412140.0 -1.0 1735
1737 0 291449.0 115608.0 412080.0 -1.0 1736
1738 0 291401.0 115560.0 412020.0 -1.0 1737
1739 0 291404.0 115622.0 411960.0 -1.0 1738
1740 0 291306.0 115522.0 411900.0 -1.0 1739
1741 0 291332.0 115600.0 411840.0 -1.0 1740
1742 0 291232.0 115560.0 411780.0 -1.0 1741
1743 0 291261.0 115622.0 411720.0 -1.0 1742
1744 0 291263.0 115561.0 411660.0 -1.0 1743
1745 0 291241.0 115601.0 411600.0 -1.0 1744
1746 0 291246.0 115636.0 411540.0 -1.0 1745
1747 0 291242.0 115601.0 411480.0 -1.0 1746
1748 0 291207.0 115661.0 411420.0 -1.0 1747
1749 0 291227.0 115701.0 411360.0 -1.0 1748
1750 0 291150.0 115667.0 411300.0 -1.0 1749
1751 0 291190.0 115693.0 411240.0 -1.0 1750
1752 0 291194.0 115705.0 411180.0 -1.0 1751
1753 0 291171.0 115741.0 411120.0 -1.0 1752
1754 0 291180.0 115756.0 411000.0 -1.0 1753
1755 0 291180.0 115806.0 410940.0 -1.0 1754
1756 0 291142.0 115776.0 410880.0 -1.0 1755
1757 0 291166.0 115790.0 410820.0 -1.0 1756
1758 0 291187.0 115767.0 410760.0 -1.0 1757
1759 0 291146.0 115778.0 410700.0 -1.0 1758
1760 0 291121.0 115787.0 410640.0 -1.0 1759
1761 0 291147.0 115809.0 410580.0 -1.0 1760
1762 0 291114.0 115782.0 410520.0 -1.0 1761
1763 0 291114.0 115775.0 410460.0 -1.0 1762
1764 0 291073.0 115755.0 410400.0 -1.0 1763
1765 0 291064.0 115786.0 410340.0 -1.0 1764
1766 0 291029.0 115727.0 410280.0 -1.0 1765
1767 0 290994.0 115743.0 410220.0 -1.0 1766
1768 0 290965.0 115753.0 410160.0 -1.0 1767
1769 0 290989.0 115741.0 410100.0 -1.0 1768
1770 0 290954.0 115734.0 410040.0 -1.0 1769
1771 0 290992.0 115781.0 409980.0 -1.0 1770
1772 0 290937.0 115772.0 409920.0 -1.0 1771
1773 0 291018.0 115825.0 409860.0 -1.0 1772
1774 0 290953.0 115864.0 409800.0 -1.0 1773
1775 0 290998.0 115890.0 409740.0 -1.0 1774
1776 0 290972.0 115939.0 409680.0 -1.0 1775
1777 0 290942.0 115895.0 409620.0 -1.0 1776
1778 0 291000.0 115966.0 409560.0 -1.0 1777
1779 0 290921.0 115823.0 409500.0 -1.0 1778
1780 0 290911.0 115930.0 409440.0 -1.0 1779
1781 0 290903.0 115890.0 409380.0 -1.0 1780
1782 0 290966.0 115956.0 409320.0 -1.0 1781
1783 0 291025.0 115971.0 409260.0 -1.0 1782
1784 0 291066.0 116019.0 409200.0 -1.0 1783
1785 0 291016.0 115989.0 409140.0 -1.0 1784
1786 0 290899.0 115950.0 409080.0 -1.0 1785
1787 0 290853.0 116009.0 409020.0 -1.0 1786
1788 0 290806.0 115985.0 408960.0 -1.0 1787
1789 0 290945.0 116062.0 408900.0 -1.0 1788
1790 0 290855.0 116001.0 408840.0 -1.0 1789
1791 0 290754.0 116027.0 408780.0 -1.0 1790
1792 0 290824.0 116121.0 408720.0 -1.0 1791
1793 0 290763.0 116161.0 408660.0 -1.0 1792
1794 0 290880.0 116221.0 408600.0 -1.0 1793
1795 0 290762.0 116194.0 408540.0 -1.0 1794
1796 0 290829.0 116211.0 408480.0 -1.0 1795
1797 0 290889.0 116214.0 408420.0 -1.0 1796
1798 0 290768.0 116293.0 408360.0 -1.0 1797
1799 0 290865.0 116325.0 408300.0 -1.0 1798
1800 0 290820.0 116445.0 408240.0 -1.0 1799
1801 0 290734.0 116384.0 408180.0 -1.0 1800
1802 0 290746.0 116414.0 408120.0 -1.0 1801
1803 0 290714.0 116354.0 408060.0 -1.0 1802
1804 0 290667.0 116399.0 408000.0 -1.0 1803
1805 0 290521.0 116388.0 407940.0 -1.0 1804
1806 0 290325.0 116341.0 407880.0 -1.0 1805
1807 0 290412.0 116428.0 407820.0 -1.0 1806
1808 0 290379.0 116389.0 407760.0 -1.0 1807
1809 0 290323.0 116458.0 407700.0 -1.0 1808
1810 0 290272.0 116431.0 407640.0 -1.0 1809
1811 0 290170.0 116344.0 407580.0 -1.0 1810
1812 0 290201.0 116459.0 407520.0 -1.0 1811
1813 0 290122.0 116465.0 407460.0 -1.0 1812
1814 0 289977.0 116487.0 407400.0 -1.0 1813
1815 0 289931.0 116556.0 407340.0 -1.0 1814
1816 0 289821.0 116538.0 407280.0 -1.0 1815
1817 0 289804.0 116547.0 407220.0 -1.0 1816
1818 0 289786.0 116542.0 407160.0 -1.0 1817
1819 0 289691.0 116551.0 407100.0 -1.0 1818
1820 0 289624.0 116578.0 407040.0 -1.0 1819
1821 0 289622.0 116657.0 406980.0 -1.0 1820
1822 0 289572.0 116640.0 406920.0 -1.0 1821
1823 0 289541.0 116646.0 406860.0 -1.0 1822
1824 0 289496.0 116679.0 406800.0 -1.0 1823
1825 0 289489.0 116680.0 406740.0 -1.0 1824
1826 0 289471.0 116727.0 406680.0 -1.0 1825
1827 0 289454.0 116750.0 406620.0 -1.0 1826
1828 0 289406.0 116790.0 406560.0 -1.0 1827
1829 0 289273.0 116750.0 406500.0 -1.0 1828
1830 0 289140.0 116709.0 406440.0 -1.0 1829
1831 0 289232.0 116802.0 406380.0 -1.0 1830
1832 0 289176.0 116860.0 406320.0 -1.0 1831
1833 0 289087.0 116829.0 406260.0 -1.0 1832
1834 0 289007.0 116906.0 406200.0 -1.0 1833
1835 0 289058.0 116931.0 406140.0 -1.0 1834
1836 0 288995.0 116986.0 406080.0 -1.0 1835
1837 0 288959.0 116988.0 406020.0 -1.0 1836
1838 0 288954.0 117042.0 405960.0 -1.0 1837
1839 0 288846.0 117053.0 405900.0 -1.0 1838
1840 0 288783.0 117022.0 405840.0 -1.0 1839
1841 0 288766.0 117045.0 405780.0 -1.0 1840
1842 0 288733.0 117098.0 405720.0 -1.0 1841
1843 0 288629.0 117089.0 405660.0 -1.0 1842
1844 0 288631.0 117168.0 405600.0 -1.0 1843
1845 0 288600.0 117150.0 405540.0 -1.0 1844
1846 0 288593.0 117228.0 405480.0 -1.0 1845
1847 0 288480.0 117221.0 405420.0 -1.0 1846
1848 0 288537.0 117303.0 405360.0 -1.0 1847
1849 0 288455.0 117187.0 405300.0 -1.0 1848
1850 0 288479.0 117285.0 405240.0 -1.0 1849
1851 0 288374.0 117310.0 405180.0 -1.0 1850
1852 0 288322.0 117256.0 405120.0 -1.0 1851
1853 0 288282.0 117261.0 405060.0 -1.0 1852
1854 0 288183.0 117273.0 405000.0 -1.0 1853
1855 0 288217.0 117300.0 404940.0 -1.0 1854
1856 0 288133.0 117280.0 404880.0 -1.0 1855
1857 0 288157.0 117315.0 404820.0 -1.0 1856
1858 0 288090.0 117326.0 404760.0 -1.0 1857
1859 0 288104.0 117349.0 404700.0 -1.0 1858
1860 0 287952.0 117346.0 404640.0 -1.0 1859
1861 0 288002.0 117319.0 404580.0 -1.0 1860
1862 0 287958.0 117362.0 404520.0 -1.0 1861
1863 0 287835.0 117384.0 404460.0 -1.0 1862
1864 0 287819.0 117432.0 404400.0 -1.0 1863
1865 0 287640.0 117461.0 404340.0 -1.0 1864
1866 0 287693.0 117546.0 404280.0 -1.0 1865
1867 0 287730.0 117514.0 404220.0 -1.0 1866
1868 0 287641.0 117600.0 404160.0 -1.0 1867
1869 0 287572.0 117635.0 404100.0 -1.0 1868
1870 0 287545.0 117705.0 404040.0 -1.0 1869
1871 0 287478.0 117689.0 403980.0 -1.0 1870
1872 0 287434.0 117697.0 403920.0 -1.0 1871
1873 0 287322.0 117746.0 403860.0 -1.0 1872
1874 0 287354.0 117758.0 403800.0 -1.0 1873
1875 0 287357.0 117685.0 403740.0 -1.0 1874
1876 0 287270.0 117716.0 403680.0 -1.0 1875
1877 0 287211.0 117671.0 403620.0 -1.0 1876
1878 0 287211.0 117763.0 403560.0 -1.0 1877
1879 0 287029.0 117652.0 403500.0 -1.0 1878
1880 0 287065.0 117696.0 403440.0 -1.0 1879
1881 0 286976.0 117661.0 403380.0 -1.0 1880
1882 0 286994.0 117762.0 403320.0 -1.0 1881
1883 0 286900.0 117832.0 403260.0 -1.0 1882
1884 0 286910.0 117765.0 403200.0 -1.0 1883
1885 0 286921.0 117829.0 403140.0 -1.0 1884
1886 0 286905.0 117832.0 403080.0 -1.0 1885
1887 0 286837.0 117794.0 403020.0 -1.0 1886
1888 0 286819.0 117864.0 402960.0 -1.0 1887
1889 0 286789.0 117799.0 402900.0 -1.0 1888
1890 0 286782.0 117927.0 402840.0 -1.0 1889
1891 0 286740.0 117912.0 402780.0 -1.0 1890
1892 0 286789.0 117912.0 402720.0 -1.0 1891
1893 0 286762.0 117949.0 402660.0 -1.0 1892
1894 0 286765.0 117954.0 402600.0 -1.0 1893
1895 0 286806.0 118020.0 402540.0 -1.0 1894
1896 0 286726.0 117961.0 402480.0 -1.0 1895
1897 0 286721.0 118009.0 402420.0 -1.0 1896
1898 0 286678.0 117998.0 402300.0 -1.0 1897
1899 0 286617.0 117994.0 402240.0 -1.0 1898
1900 0 286618.0 117984.0 402180.0 -1.0 1899
1901 0 286637.0 118015.0 402120.0 -1.0 1900
1902 0 286633.0 117985.0 402060.0 -1.0 1901
1903 0 286535.0 118037.0 402000.0 -1.0 1902
1904 0 286467.0 118057.0 401940.0 -1.0 1903
1905 0 286503.0 118146.0 401880.0 -1.0 1904
1906 0 286476.0 118129.0 401820.0 -1.0 1905
1907 0 286460.0 118158.0 401760.0 -1.0 1906
1908 0 286447.0 118097.0 401700.0 -1.0 1907
1909 0 286464.0 118161.0 401640.0 -1.0 1908
1910 0 286428.0 118121.0 401580.0 -1.0 1909
1911 0 286452.0 118150.0 401520.0 -1.0 1910
1912 0 286421.0 118196.0 401460.0 -1.0 1911
1913 0 286334.0 118188.0 401400.0 -1.0 1912
1914 0 286354.0 118182.0 401340.0 -1.0 1913
1915 0 286348.0 118194.0 401280.0 -1.0 1914
1916 0 286289.0 118201.0 401220.0 -1.0 1915
1917 0 286299.0 118230.0 401160.0 -1.0 1916
1918 0 286275.0 118234.0 401100.0 -1.0 1917
1919 0 286276.0 118244.0 401040.0 -1.0 1918
1920 0 286246.0 118267.0 400980.0 -1.0 1919
1921 0 286211.0 118274.0 400920.0 -1.0 1920
1922 0 286255.0 118326.0 400860.0 -1.0 1921
1923 0 286197.0 118333.0 400800.0 -1.0 1922
1924 0 286211.0 118370.0 400740.0 -1.0 1923
1925 0 286144.0 118363.0 400680.0 -1.0 1924
1926 0 286149.0 118368.0 400620.0 -1.0 1925
1927 0 286084.0 118411.0 400560.0 -1.0 1926
1928 0 286033.0 118318.0 400500.0 -1.0 1927
1929 0 286060.0 118389.0 400440.0 -1.0 1928
1930 0 286098.0 118376.0 400380.0 -1.0 1929
1931 0 286075.0 118372.0 400320.0 -1.0 1930
1932 0 286038.0 118415.0 400260.0 -1.0 1931
1933 0 286119.0 118460.0 400200.0 -1.0 1932
1934 0 286060.0 118461.0 400140.0 -1.0 1933
1935 0 286036.0 118489.0 400080.0 -1.0 1934
1936 0 285914.0 118484.0 400020.0 -1.0 1935
1937 0 285991.0 118526.0 399960.0 -1.0 1936
1938 0 285967.0 118545.0 399900.0 -1.0 1937
1939 0 285934.0 118620.0 399840.0 -1.0 1938
1940 0 285924.0 118681.0 399780.0 -1.0 1939
1941 0 285875.0 118652.0 399720.0 -1.0 1940
1942 0 285880.0 118711.0 399660.0 -1.0 1941
1943 0 285827.0 118668.0 399600.0 -1.0 1942
1944 0 285881.0 118714.0 399540.0 -1.0 1943
1945 0 285757.0 118634.0 399480.0 -1.0 1944
1946 0 285859.0 118758.0 399420.0 -1.0 1945
1947 0 285779.0 118729.0 399360.0 -1.0 1946
1948 0 285786.0 118761.0 399300.0 -1.0 1947
1949 0 285749.0 118726.0 399240.0 -1.0 1948
1950 0 285740.0 118759.0 399180.0 -1.0 1949
1951 0 285786.0 118796.0 399120.0 -1.0 1950
1952 0 285779.0 118805.0 399060.0 -1.0 1951
1953 0 285699.0 118865.0 399000.0 -1.0 1952
1954 0 285720.0 118872.0 398940.0 -1.0 1953
1955 0 285669.0 118928.0 398880.0 -1.0 1954
1956 0 285664.0 118915.0 398820.0 -1.0 1955
1957 0 285624.0 118933.0 398760.0 -1.0 1956
1958 0 285632.0 118904.0 398700.0 -1.0 1957
1959 0 285660.0 119014.0 398640.0 -1.0 1958
1960 0 285559.0 118974.0 398580.0 -1.0 1959
1961 0 285647.0 119050.0 398520.0 -1.0 1960
1962 0 285592.0 119071.0 398460.0 -1.0 1961
1963 0 285543.0 119019.0 398400.0 -1.0 1962
1964 0 285559.0 119046.0 398340.0 -1.0 1963
1965 0 285592.0 119100.0 398280.0 -1.0 1964
1966 0 285532.0 119058.0 398220.0 -1.0 1965
1967 0 285581.0 119072.0 398160.0 -1.0 1966
1968 0 285440.0 119005.0 398100.0 -1.0 1967
1969 0 285552.0 119090.0 398040.0 -1.0 1968
1970 0 285533.0 119142.0 397980.0 -1.0 1969
1971 0 285442.0 119055.0 397920.0 -1.0 1970
1972 0 285470.0 119116.0 397860.0 -1.0 1971
1973 0 285436.0 119025.0 397800.0 -1.0 1972
1974 0 285446.0 119104.0 397740.0 -1.0 1973
1975 0 285392.0 119081.0 397680.0 -1.0 1974
1976 0 285430.0 119108.0 397620.0 -1.0 1975
1977 0 285369.0 119077.0 397560.0 -1.0 1976
1978 0 285363.0 119122.0 397500.0 -1.0 1977
1979 0 285370.0 119145.0 397440.0 -1.0 1978
1980 0 285345.0 119122.0 397380.0 -1.0 1979
1981 0 285355.0 119147.0 397320.0 -1.0 1980
1982 0 285356.0 119177.0 397260.0 -1.0 1981
1983 0 285373.0 119172.0 397200.0 -1.0 1982
1984 0 285340.0 119186.0 397140.0 -1.0 1983
1985 0 285367.0 119197.0 397080.0 -1.0 1984
1986 0 285351.0 119210.0 397020.0 -1.0 1985
1987 0 285320.0 119225.0 396960.0 -1.0 1986
1988 0 285345.0 119245.0 396900.0 -1.0 1987
1989 0 285286.0 119171.0 396840.0 -1.0 1988
1990 0 285275.0 119162.0 396720.0 -1.0 1989
1991 0 285307.0 119235.0 396660.0 -1.0 1990
1992 0 285270.0 119212.0 396600.0 -1.0 1991
1993 0 285216.0 119152.0 396540.0 -1.0 1992
1994 0 285223.0 119202.0 396480.0 -1.0 1993
1995 0 285202.0 119194.0 396420.0 -1.0 1994
1996 0 285167.0 119197.0 396360.0 -1.0 1995
1997 0 285203.0 119230.0 396300.0 -1.0 1996
1998 0 285161.0 119303.0 396240.0 -1.0 1997
1999 0 285160.0 119302.0 396180.0 -1.0 1998
2000 0 285159.0 119256.0 396120.0 -1.0 1999
2001 0 285160.0 119279.0 396060.0 -1.0 2000
2002 0 285132.0 119279.0 396000.0 -1.0 2001
2003 0 285131.0 119293.0 395940.0 -1.0 2002
2004 0 285096.0 119295.0 395880.0 -1.0 2003
2005 0 285085.0 119269.0 395820.0 -1.0 2004
2006 0 285053.0 119235.0 395760.0 -1.0 2005
2007 0 285106.0 119257.0 395700.0 -1.0 2006
2008 0 285028.0 119258.0 395640.0 -1.0 2007
2009 0 285126.0 119274.0 395580.0 -1.0 2008
2010 0 285069.0 119241.0 395520.0 -1.0 2009
2011 0 285055.0 119276.0 395460.0 -1.0 2010
2012 0 285050.0 119296.0 395400.0 -1.0 2011
2013 0 285055.0 119226.0 395340.0 -1.0 2012
2014 0 285044.0 119257.0 395220.0 -1.0 2013
2015 0 284989.0 119209.0 395160.0 -1.0 2014
2016 0 284995.0 119225.0 395100.0 -1.0 2015
2017 0 284982.0 119184.0 395040.0 -1.0 2016
2018 0 284969.0 119157.0 394980.0 -1.0 2017
2019 0 284986.0 119188.0 394920.0 -1.0 2018
2020 0 284949.0 119196.0 394860.0 -1.0 2019
2021 0 285016.0 119232.0 394800.0 -1.0 2020
2022 0 284799.0 118957.0 394740.0 -1.0 2021
2023 0 285059.0 119222.0 394680.0 -1.0 2022
2024 0 285023.0 118936.0 394620.0 -1.0 2023
2025 0 284968.0 119083.0 394560.0 -1.0 2024
2026 0 284937.0 119041.0 394500.0 -1.0 2025
2027 0 284931.0 118925.0 394380.0 -1.0 2026
2028 0 284935.0 118854.0 394320.0 -1.0 2027
2029 0 284966.0 118882.0 394260.0 -1.0 2028
2030 0 284903.0 118822.0 394200.0 -1.0 2029
2031 0 284870.0 118832.0 394140.0 -1.0 2030
2032 0 284860.0 118788.0 394080.0 -1.0 2031
2033 0 284858.0 118805.0 394020.0 -1.0 2032
2034 0 284832.0 118795.0 393960.0 -1.0 2033
2035 0 284875.0 118838.0 393900.0 -1.0 2034
2036 0 284843.0 118776.0 393840.0 -1.0 2035
2037 0 284850.0 118752.0 393780.0 -1.0 2036
2038 0 284830.0 118796.0 393660.0 -1.0 2037
2039 0 284790.0 118725.0 393600.0 -1.0 2038
2040 0 284856.0 118790.0 393540.0 -1.0 2039
2041 0 284836.0 118773.0 393480.0 -1.0 2040
2042 0 284881.0 118789.0 393420.0 -1.0 2041
2043 0 284862.0 118802.0 393360.0 -1.0 2042
2044 0 284873.0 118803.0 393300.0 -1.0 2043
2045 0 284825.0 118738.0 393240.0 -1.0 2044
2046 0 284803.0 118708.0 393180.0 -1.0 2045
2047 0 284827.0 118699.0 393120.0 -1.0 2046
2048 0 284841.0 118747.0 393060.0 -1.0 2047
2049 0 284880.0 118701.0 393000.0 -1.0 2048
2050 0 284874.0 118747.0 392940.0 -1.0 2049
2051 0 284843.0 118769.0 392880.0 -1.0 2050
2052 0 284848.0 118751.0 392820.0 -1.0 2051
2053 0 284846.0 118730.0 392760.0 -1.0 2052
2054 0 284769.0 118702.0 392700.0 -1.0 2053
2055 0 284772.0 118708.0 392640.0 -1.0 2054
2056 0 284773.0 118787.0 392580.0 -1.0 2055
2057 0 284791.0 118759.0 392520.0 -1.0 2056
2058 0 284771.0 118752.0 392460.0 -1.0 2057
2059 0 284743.0 118785.0 392400.0 -1.0 2058
2060 0 284735.0 118746.0 392340.0 -1.0 2059
2061 0 284717.0 118754.0 392280.0 -1.0 2060
2062 0 284803.0 118701.0 392220.0 -1.0 2061
2063 0 284735.0 118710.0 392160.0 -1.0 2062
2064 0 284736.0 118746.0 392100.0 -1.0 2063
2065 0 284717.0 118681.0 392040.0 -1.0 2064
2066 0 284698.0 118674.0 391980.0 -1.0 2065
2067 0 284709.0 118615.0 391920.0 -1.0 2066
2068 0 284695.0 118627.0 391860.0 -1.0 2067
2069 0 284699.0 118650.0 391800.0 -1.0 2068
2070 0 284695.0 118633.0 391740.0 -1.0 2069
2071 0 284691.0 118621.0 391680.0 -1.0 2070
2072 0 284675.0 118587.0 391620.0 -1.0 2071
2073 0 284672.0 118601.0 391560.0 -1.0 2072
2074 0 284614.0 118498.0 391500.0 -1.0 2073
2075 0 284690.0 118494.0 391440.0 -1.0 2074
2076 0 284596.0 118502.0 391380.0 -1.0 2075
2077 0 284627.0 118514.0 391320.0 -1.0 2076
2078 0 284621.0 118501.0 391260.0 -1.0 2077
2079 0 284590.0 118501.0 391200.0 -1.0 2078
2080 0 284620.0 118599.0 391140.0 -1.0 2079
2081 0 284569.0 118526.0 391080.0 -1.0 2080
2082 0 284546.0 118522.0 391020.0 -1.0 2081
2083 0 284534.0 118535.0 390960.0 -1.0 2082
2084 0 284523.0 118508.0 390900.0 -1.0 2083
2085 0 284499.0 118466.0 390840.0 -1.0 2084
2086 0 284552.0 118548.0 390780.0 -1.0 2085
2087 0 284448.0 118447.0 390720.0 -1.0 2086
2088 0 284432.0 118447.0 390660.0 -1.0 2087
2089 0 284370.0 118433.0 390600.0 -1.0 2088
2090 0 284342.0 118457.0 390540.0 -1.0 2089
2091 0 284350.0 118437.0 390480.0 -1.0 2090
2092 0 284339.0 118382.0 390420.0 -1.0 2091
2093 0 284348.0 118439.0 390360.0 -1.0 2092
2094 0 284352.0 118430.0 390300.0 -1.0 2093
2095 0 284299.0 118346.0 390240.0 -1.0 2094
2096 0 284297.0 118341.0 390180.0 -1.0 2095
2097 0 284259.0 118366.0 390120.0 -1.0 2096
2098 0 284262.0 118363.0 390060.0 -1.0 2097
2099 0 284233.0 118381.0 390000.0 -1.0 2098
2100 0 284240.0 118332.0 389940.0 -1.0 2099
2101 0 284211.0 118328.0 389880.0 -1.0 2100
2102 0 284136.0 118226.0 389820.0 -1.0 2101
2103 0 284053.0 118186.0 389760.0 -1.0 2102
2104 0 284125.0 118213.0 389700.0 -1.0 2103
2105 0 284050.0 118152.0 389640.0 -1.0 2104
2106 0 284043.0 118142.0 389580.0 -1.0 2105
2107 0 283997.0 118140.0 389520.0 -1.0 2106
2108 0 283969.0 118069.0 389460.0 -1.0 2107
2109 0 284023.0 118164.0 389400.0 -1.0 2108
2110 0 283974.0 118211.0 389340.0 -1.0 2109
2111 0 283925.0 118136.0 389280.0 -1.0 2110
2112 0 283890.0 118239.0 389220.0 -1.0 2111
2113 0 283820.0 118174.0 389160.0 -1.0 2112
2114 0 283782.0 118116.0 389100.0 -1.0 2113
2115 0 283757.0 118121.0 389040.0 -1.0 2114
2116 0 283723.0 118105.0 388980.0 -1.0 2115
2117 0 283752.0 118113.0 388920.0 -1.0 2116
2118 0 283689.0 118143.0 388860.0 -1.0 2117
2119 0 283698.0 118090.0 388800.0 -1.0 2118
2120 0 283630.0 118069.0 388740.0 -1.0 2119
2121 0 283645.0 118086.0 388680.0 -1.0 2120
2122 0 283594.0 118072.0 388620.0 -1.0 2121
2123 0 283603.0 118102.0 388560.0 -1.0 2122
2124 0 283510.0 118020.0 388500.0 -1.0 2123
2125 0 283479.0 117936.0 388440.0 -1.0 2124
2126 0 283473.0 117990.0 388380.0 -1.0 2125
2127 0 283420.0 117942.0 388320.0 -1.0 2126
2128 0 283374.0 117935.0 388260.0 -1.0 2127
2129 0 283384.0 117959.0 388200.0 -1.0 2128
2130 0 283249.0 117860.0 388140.0 -1.0 2129
2131 0 283270.0 117924.0 388080.0 -1.0 2130
2132 0 283255.0 117875.0 388020.0 -1.0 2131
2133 0 283159.0 117909.0 387960.0 -1.0 2132
2134 0 283134.0 117913.0 387900.0 -1.0 2133
2135 0 283132.0 117920.0 387840.0 -1.0 2134
2136 0 283105.0 117940.0 387780.0 -1.0 2135
2137 0 283123.0 117904.0 387720.0 -1.0 2136
2138 0 283094.0 117950.0 387660.0 -1.0 2137
2139 0 283105.0 117905.0 387600.0 -1.0 2138
2140 0 283072.0 117914.0 387540.0 -1.0 2139
2141 0 282962.0 117956.0 387480.0 -1.0 2140
2142 0 282952.0 117961.0 387420.0 -1.0 2141
2143 0 282891.0 117905.0 387360.0 -1.0 2142
2144 0 282919.0 117920.0 387300.0 -1.0 2143
2145 0 282808.0 117923.0 387240.0 -1.0 2144
2146 0 282734.0 117892.0 387180.0 -1.0 2145
2147 0 282677.0 117853.0 387120.0 -1.0 2146
2148 0 282700.0 117865.0 387060.0 -1.0 2147
2149 0 282623.0 117884.0 386940.0 -1.0 2148
2150 0 282562.0 117834.0 386820.0 -1.0 2149
2151 0 282517.0 117862.0 386760.0 -1.0 2150
2152 0 282513.0 117839.0 386700.0 -1.0 2151
2153 0 282431.0 117804.0 386640.0 -1.0 2152
2154 0 282467.0 117876.0 386580.0 -1.0 2153
2155 0 282412.0 117836.0 386520.0 -1.0 2154
2156 0 282393.0 117809.0 386460.0 -1.0 2155
2157 0 282352.0 117746.0 386400.0 -1.0 2156
2158 0 282285.0 117707.0 386340.0 -1.0 2157
2159 0 282235.0 117583.0 386280.0 -1.0 2158
2160 0 282197.0 117643.0 386220.0 -1.0 2159
2161 0 282135.0 117547.0 386160.0 -1.0 2160
2162 0 282129.0 117539.0 386100.0 -1.0 2161
2163 0 282202.0 117568.0 386040.0 -1.0 2162
2164 0 282113.0 117551.0 385980.0 -1.0 2163
2165 0 282070.0 117524.0 385920.0 -1.0 2164
2166 0 282107.0 117565.0 385860.0 -1.0 2165
2167 0 282082.0 117521.0 385800.0 -1.0 2166
2168 0 282013.0 117513.0 385740.0 -1.0 2167
2169 0 282015.0 117520.0 385680.0 -1.0 2168
2170 0 281972.0 117536.0 385620.0 -1.0 2169
2171 0 281966.0 117498.0 385560.0 -1.0 2170
2172 0 281930.0 117525.0 385500.0 -1.0 2171
2173 0 281882.0 117425.0 385440.0 -1.0 2172
2174 0 281847.0 117444.0 385380.0 -1.0 2173
2175 0 281820.0 117440.0 385320.0 -1.0 2174
2176 0 281843.0 117399.0 385260.0 -1.0 2175
2177 0 281821.0 117336.0 385200.0 -1.0 2176
2178 0 281755.0 117339.0 385140.0 -1.0 2177
2179 0 281695.0 117340.0 385080.0 -1.0 2178
2180 0 281667.0 117352.0 385020.0 -1.0 2179
2181 0 281609.0 117337.0 384960.0 -1.0 2180
2182 0 281540.0 117278.0 384900.0 -1.0 2181
2183 0 281488.0 117334.0 384840.0 -1.0 2182
2184 0 281460.0 117326.0 384780.0 -1.0 2183
2185 0 281476.0 117365.0 384720.0 -1.0 2184
2186 0 281466.0 117379.0 384660.0 -1.0 2185
2187 0 281397.0 117366.0 384600.0 -1.0 2186
2188 0 281396.0 117357.0 384540.0 -1.0 2187
2189 0 281316.0 117317.0 384480.0 -1.0 2188
2190 0 281356.0 117372.0 384420.0 -1.0 2189
2191 0 281358.0 117337.0 384360.0 -1.0 2190
2192 0 281360.0 117353.0 384300.0 -1.0 2191
2193 0 281299.0 117296.0 384240.0 -1.0 2192
2194 0 281322.0 117299.0 384180.0 -1.0 2193
2195 0 281256.0 117232.0 384120.0 -1.0 2194
2196 0 281248.0 117279.0 384060.0 -1.0 2195
2197 0 281243.0 117318.0 384000.0 -1.0 2196
2198 0 281217.0 117290.0 383940.0 -1.0 2197
2199 0 281200.0 117239.0 383880.0 -1.0 2198
2200 0 281375.0 117337.0 383820.0 -1.0 2199
2201 0 281190.0 117247.0 383760.0 -1.0 2200
2202 0 281156.0 117249.0 383700.0 -1.0 2201
2203 0 281221.0 117275.0 383640.0 -1.0 2202
2204 0 281165.0 117270.0 383580.0 -1.0 2203
2205 0 281147.0 117218.0 383520.0 -1.0 2204
2206 0 281124.0 117254.0 383460.0 -1.0 2205
2207 0 281175.0 117274.0 383400.0 -1.0 2206
2208 0 281056.0 117301.0 383340.0 -1.0 2207
2209 0 281124.0 117276.0 383280.0 -1.0 2208
2210 0 281142.0 117254.0 383220.0 -1.0 2209
2211 0 281054.0 117226.0 383160.0 -1.0 2210
2212 0 281050.0 117291.0 383100.0 -1.0 2211
2213 0 280936.0 117209.0 383040.0 -1.0 2212
2214 0 280971.0 117309.0 382980.0 -1.0 2213
2215 0 280924.0 117247.0 382920.0 -1.0 2214
2216 0 280910.0 117296.0 382860.0 -1.0 2215
2217 0 280847.0 117221.0 382740.0 -1.0 2216
2218 0 280768.0 117063.0 382620.0 -1.0 2217
2219 0 280787.0 117086.0 382560.0 -1.0 2218
2220 0 280716.0 117077.0 382500.0 -1.0 2219
2221 0 280710.0 117057.0 382440.0 -1.0 2220
2222 0 280755.0 117009.0 382380.0 -1.0 2221
2223 0 280707.0 116978.0 382320.0 -1.0 2222
2224 0 280745.0 116945.0 382260.0 -1.0 2223
2225 0 280721.0 116955.0 382200.0 -1.0 2224
2226 0 280667.0 116934.0 382140.0 -1.0 2225
2227 0 280678.0 116962.0 382080.0 -1.0 2226
2228 0 280707.0 116984.0 382020.0 -1.0 2227
2229 0 280662.0 116983.0 381960.0 -1.0 2228
2230 0 280621.0 116919.0 381900.0 -1.0 2229
2231 0 280628.0 116924.0 381840.0 -1.0 2230
2232 0 280580.0 116944.0 381780.0 -1.0 2231
2233 0 280572.0 116899.0 381720.0 -1.0 2232
2234 0 280532.0 116856.0 381660.0 -1.0 2233
2235 0 280545.0 116814.0 381600.0 -1.0 2234
2236 0 280479.0 116864.0 381540.0 -1.0 2235
2237 0 280469.0 116812.0 381480.0 -1.0 2236
2238 0 280451.0 116900.0 381420.0 -1.0 2237
2239 0 280419.0 116799.0 381360.0 -1.0 2238
2240 0 280353.0 116784.0 381300.0 -1.0 2239
2241 0 280357.0 116793.0 381240.0 -1.0 2240
2242 0 280324.0 116721.0 381180.0 -1.0 2241
2243 0 280360.0 116817.0 381120.0 -1.0 2242
2244 0 280290.0 116719.0 381060.0 -1.0 2243
2245 0 280271.0 116738.0 381000.0 -1.0 2244
2246 0 280238.0 116736.0 380940.0 -1.0 2245
2247 0 280210.0 116684.0 380880.0 -1.0 2246
2248 0 280174.0 116721.0 380820.0 -1.0 2247
2249 0 280184.0 116711.0 380760.0 -1.0 2248
2250 0 280143.0 116728.0 380700.0 -1.0 2249
2251 0 280160.0 116752.0 380640.0 -1.0 2250
2252 0 280117.0 116774.0 380580.0 -1.0 2251
2253 0 280080.0 116745.0 380520.0 -1.0 2252
2254 0 280032.0 116807.0 380460.0 -1.0 2253
2255 0 280027.0 116743.0 380400.0 -1.0 2254
2256 0 280049.0 116765.0 380340.0 -1.0 2255
2257 0 280050.0 116794.0 380280.0 -1.0 2256
2258 0 280014.0 116728.0 380220.0 -1.0 2257
2259 0 279966.0 116706.0 380160.0 -1.0 2258
2260 0 280048.0 116787.0 380100.0 -1.0 2259
2261 0 279964.0 116683.0 380040.0 -1.0 2260
2262 0 279957.0 116725.0 379980.0 -1.0 2261
2263 0 279904.0 116670.0 379920.0 -1.0 2262
2264 0 279884.0 116749.0 379860.0 -1.0 2263
2265 0 279899.0 116745.0 379800.0 -1.0 2264
2266 0 279899.0 116835.0 379740.0 -1.0 2265
2267 0 279895.0 116722.0 379680.0 -1.0 2266
2268 0 279845.0 116735.0 379620.0 -1.0 2267
2269 0 279858.0 116763.0 379560.0 -1.0 2268
2270 0 279797.0 116753.0 379500.0 -1.0 2269
2271 0 279792.0 116750.0 379440.0 -1.0 2270
2272 0 279780.0 116768.0 379380.0 -1.0 2271
2273 0 279728.0 116825.0 379320.0 -1.0 2272
2274 0 279741.0 116859.0 379260.0 -1.0 2273
2275 0 279720.0 116840.0 379200.0 -1.0 2274
2276 0 279729.0 116901.0 379140.0 -1.0 2275
2277 0 279676.0 116835.0 379080.0 -1.0 2276
2278 0 279652.0 116849.0 379020.0 -1.0 2277
2279 0 279640.0 116826.0 378960.0 -1.0 2278
2280 0 279681.0 116881.0 378900.0 -1.0 2279
2281 0 279619.0 116921.0 378840.0 -1.0 2280
2282 0 279554.0 116820.0 378780.0 -1.0 2281
2283 0 279440.0 116662.0 378720.0 -1.0 2282
2284 0 279446.0 116719.0 378660.0 -1.0 2283
2285 0 279383.0 116646.0 378600.0 -1.0 2284
2286 0 279345.0 116573.0 378540.0 -1.0 2285
2287 0 279218.0 116386.0 378480.0 -1.0 2286
2288 0 279134.0 116335.0 378420.0 -1.0 2287
2289 0 279128.0 116345.0 378360.0 -1.0 2288
2290 0 279132.0 116369.0 378300.0 -1.0 2289
2291 0 279135.0 116408.0 378240.0 -1.0 2290
2292 0 279115.0 116358.0 378180.0 -1.0 2291
2293 0 279054.0 116362.0 378120.0 -1.0 2292
2294 0 279062.0 116379.0 378060.0 -1.0 2293
2295 0 279094.0 116395.0 378000.0 -1.0 2294
2296 0 279063.0 116398.0 377940.0 -1.0 2295
2297 0 279125.0 116456.0 377880.0 -1.0 2296
2298 0 279049.0 116443.0 377820.0 -1.0 2297
2299 0 279044.0 116386.0 377760.0 -1.0 2298
2300 0 279063.0 116449.0 377700.0 -1.0 2299
2301 0 279055.0 116425.0 377640.0 -1.0 2300
2302 0 279084.0 116526.0 377580.0 -1.0 2301
2303 0 278993.0 116440.0 377520.0 -1.0 2302
2304 0 278977.0 116456.0 377460.0 -1.0 2303
2305 0 278960.0 116450.0 377400.0 -1.0 2304
2306 0 278961.0 116530.0 377340.0 -1.0 2305
2307 0 278938.0 116547.0 377280.0 -1.0 2306
2308 0 278966.0 116562.0 377220.0 -1.0 2307
2309 0 278906.0 116544.0 377160.0 -1.0 2308
2310 0 278869.0 116526.0 377100.0 -1.0 2309
2311 0 278851.0 116595.0 377040.0 -1.0 2310
2312 0 278853.0 116590.0 376980.0 -1.0 2311
2313 0 278850.0 116646.0 376920.0 -1.0 2312
2314 0 278828.0 116627.0 376860.0 -1.0 2313
2315 0 278813.0 116637.0 376800.0 -1.0 2314
2316 0 278747.0 116723.0 376740.0 -1.0 2315
2317 0 278735.0 116774.0 376680.0 -1.0 2316
2318 0 278712.0 116813.0 376620.0 -1.0 2317
2319 0 278649.0 116813.0 376560.0 -1.0 2318
2320 0 278668.0 116869.0 376500.0 -1.0 2319
2321 0 278638.0 116853.0 376440.0 -1.0 2320
2322 0 278639.0 116914.0 376380.0 -1.0 2321
2323 0 278646.0 116923.0 376320.0 -1.0 2322
2324 0 278525.0 116977.0 376260.0 -1.0 2323
2325 0 278532.0 116970.0 376200.0 -1.0 2324
2326 0 278544.0 117010.0 376140.0 -1.0 2325
2327 0 278522.0 117010.0 376080.0 -1.0 2326
2328 0 278539.0 117038.0 376020.0 -1.0 2327
2329 0 278486.0 117058.0 375960.0 -1.0 2328
2330 0 278511.0 117146.0 375900.0 -1.0 2329
2331 0 278456.0 117129.0 375840.0 -1.0 2330
2332 0 278459.0 117229.0 375780.0 -1.0 2331
2333 0 278421.0 117188.0 375720.0 -1.0 2332
2334 0 278377.0 117283.0 375660.0 -1.0 2333
2335 0 278382.0 117265.0 375600.0 -1.0 2334
2336 0 278311.0 117282.0 375540.0 -1.0 2335
2337 0 278331.0 117349.0 375480.0 -1.0 2336
2338 0 278266.0 117358.0 375420.0 -1.0 2337
2339 0 278294.0 117315.0 375360.0 -1.0 2338
2340 0 278257.0 117332.0 375300.0 -1.0 2339
2341 0 278249.0 117285.0 375240.0 -1.0 2340
2342 0 278261.0 117354.0 375180.0 -1.0 2341
2343 0 278256.0 117389.0 375120.0 -1.0 2342
2344 0 278235.0 117438.0 375060.0 -1.0 2343
2345 0 278248.0 117376.0 375000.0 -1.0 2344
2346 0 278293.0 117472.0 374940.0 -1.0 2345
2347 0 278217.0 117394.0 374880.0 -1.0 2346
2348 0 278241.0 117451.0 374820.0 -1.0 2347
2349 0 278212.0 117387.0 374760.0 -1.0 2348
2350 0 278245.0 117493.0 374700.0 -1.0 2349
2351 0 278208.0 117488.0 374640.0 -1.0 2350
2352 0 278206.0 117525.0 374580.0 -1.0 2351
2353 0 278187.0 117511.0 374520.0 -1.0 2352
2354 0 278186.0 117567.0 374460.0 -1.0 2353
2355 0 278214.0 117544.0 374400.0 -1.0 2354
2356 0 278165.0 117588.0 374340.0 -1.0 2355
2357 0 278172.0 117690.0 374280.0 -1.0 2356
2358 0 278084.0 117557.0 374220.0 -1.0 2357
2359 0 278124.0 117609.0 374160.0 -1.0 2358
2360 0 278178.0 117613.0 374100.0 -1.0 2359
2361 0 278097.0 117615.0 374040.0 -1.0 2360
2362 0 278144.0 117613.0 373980.0 -1.0 2361
2363 0 278111.0 117616.0 373920.0 -1.0 2362
2364 0 278115.0 117633.0 373860.0 -1.0 2363
2365 0 278066.0 117641.0 373800.0 -1.0 2364
2366 0 278059.0 117638.0 373740.0 -1.0 2365
2367 0 278056.0 117628.0 373680.0 -1.0 2366
2368 0 278073.0 117706.0 373620.0 -1.0 2367
2369 0 278042.0 117667.0 373560.0 -1.0 2368
2370 0 278022.0 117738.0 373500.0 -1.0 2369
2371 0 277985.0 117741.0 373440.0 -1.0 2370
2372 0 278034.0 117801.0 373380.0 -1.0 2371
2373 0 277969.0 117772.0 373320.0 -1.0 2372
2374 0 277994.0 117830.0 373260.0 -1.0 2373
2375 0 277923.0 117832.0 373200.0 -1.0 2374
2376 0 277896.0 117850.0 373140.0 -1.0 2375
2377 0 277822.0 117861.0 373080.0 -1.0 2376
2378 0 277852.0 117914.0 373020.0 -1.0 2377
2379 0 277867.0 117860.0 372960.0 -1.0 2378
2380 0 277862.0 117893.0 372900.0 -1.0 2379
2381 0 277815.0 117893.0 372840.0 -1.0 2380
2382 0 277812.0 117889.0 372780.0 -1.0 2381
2383 0 277804.0 117879.0 372720.0 -1.0 2382
2384 0 277813.0 117927.0 372660.0 -1.0 2383
2385 0 277749.0 117897.0 372600.0 -1.0 2384
2386 0 277762.0 117965.0 372540.0 -1.0 2385
2387 0 277804.0 118005.0 372480.0 -1.0 2386
2388 0 277779.0 118068.0 372420.0 -1.0 2387
2389 0 277732.0 118068.0 372360.0 -1.0 2388
2390 0 277714.0 118076.0 372300.0 -1.0 2389
2391 0 277730.0 118146.0 372240.0 -1.0 2390
2392 0 277659.0 118132.0 372180.0 -1.0 2391
2393 0 277731.0 118241.0 372120.0 -1.0 2392
2394 0 277644.0 118182.0 372060.0 -1.0 2393
2395 0 277646.0 118211.0 372000.0 -1.0 2394
2396 0 277616.0 118256.0 371940.0 -1.0 2395
2397 0 277662.0 118285.0 371880.0 -1.0 2396
2398 0 277624.0 118331.0 371820.0 -1.0 2397
2399 0 277637.0 118362.0 371760.0 -1.0 2398
2400 0 277632.0 118424.0 371700.0 -1.0 2399
2401 0 277649.0 118399.0 371640.0 -1.0 2400
2402 0 277621.0 118441.0 371580.0 -1.0 2401
2403 0 277561.0 118430.0 371520.0 -1.0 2402
2404 0 277591.0 118494.0 371460.0 -1.0 2403
2405 0 277518.0 118520.0 371400.0 -1.0 2404
2406 0 277535.0 118598.0 371340.0 -1.0 2405
2407 0 277519.0 118608.0 371280.0 -1.0 2406
2408 0 277490.0 118652.0 371220.0 -1.0 2407
2409 0 277473.0 118606.0 371160.0 -1.0 2408
2410 0 277489.0 118662.0 371100.0 -1.0 2409
2411 0 277443.0 118623.0 371040.0 -1.0 2410
2412 0 277442.0 118717.0 370980.0 -1.0 2411
2413 0 277420.0 118676.0 370920.0 -1.0 2412
2414 0 277449.0 118724.0 370860.0 -1.0 2413
2415 0 277390.0 118747.0 370800.0 -1.0 2414
2416 0 277397.0 118733.0 370740.0 -1.0 2415
2417 0 277340.0 118776.0 370680.0 -1.0 2416
2418 0 277318.0 118793.0 370620.0 -1.0 2417
2419 0 277289.0 118836.0 370560.0 -1.0 2418
2420 0 277280.0 118887.0 370500.0 -1.0 2419
2421 0 277234.0 118802.0 370440.0 -1.0 2420
2422 0 277276.0 118939.0 370380.0 -1.0 2421
2423 0 277188.0 118877.0 370320.0 -1.0 2422
2424 0 277177.0 118957.0 370260.0 -1.0 2423
2425 0 277149.0 118981.0 370200.0 -1.0 2424
2426 0 277118.0 118990.0 370140.0 -1.0 2425
2427 0 277088.0 118999.0 370080.0 -1.0 2426
2428 0 277147.0 119054.0 370020.0 -1.0 2427
2429 0 277114.0 119021.0 369960.0 -1.0 2428
2430 0 276997.0 119034.0 369900.0 -1.0 2429
2431 0 277102.0 119076.0 369840.0 -1.0 2430
2432 0 277066.0 119196.0 369780.0 -1.0 2431
2433 0 277079.0 119164.0 369720.0 -1.0 2432
2434 0 277213.0 119287.0 369660.0 -1.0 2433
2435 0 277027.0 119288.0 369600.0 -1.0 2434
2436 0 277018.0 119253.0 369540.0 -1.0 2435
2437 0 276829.0 119107.0 369480.0 -1.0 2436
2438 0 276896.0 119201.0 369420.0 -1.0 2437
2439 0 276843.0 119166.0 369360.0 -1.0 2438
2440 0 276866.0 119247.0 369300.0 -1.0 2439
2441 0 276869.0 119162.0 369240.0 -1.0 2440
2442 0 276847.0 119181.0 369180.0 -1.0 2441
2443 0 276781.0 119235.0 369120.0 -1.0 2442
2444 0 276773.0 119283.0 369060.0 -1.0 2443
2445 0 276749.0 119302.0 369000.0 -1.0 2444
2446 0 276768.0 119365.0 368940.0 -1.0 2445
2447 0 276715.0 119406.0 368880.0 -1.0 2446
2448 0 276684.0 119436.0 368820.0 -1.0 2447
2449 0 276673.0 119411.0 368760.0 -1.0 2448
2450 0 276650.0 119470.0 368700.0 -1.0 2449
2451 0 276656.0 119460.0 368640.0 -1.0 2450
2452 0 276590.0 119516.0 368580.0 -1.0 2451
2453 0 276572.0 119545.0 368520.0 -1.0 2452
2454 0 276592.0 119566.0 368460.0 -1.0 2453
2455 0 276527.0 119547.0 368400.0 -1.0 2454
2456 0 276475.0 119607.0 368340.0 -1.0 2455
2457 0 276408.0 119622.0 368280.0 -1.0 2456
2458 0 276429.0 119630.0 368220.0 -1.0 2457
2459 0 276406.0 119621.0 368160.0 -1.0 2458
2460 0 276387.0 119629.0 368100.0 -1.0 2459
2461 0 276396.0 119608.0 368040.0 -1.0 2460
2462 0 276436.0 119604.0 367980.0 -1.0 2461
2463 0 276455.0 119584.0 367920.0 -1.0 2462
2464 0 276380.0 119620.0 367860.0 -1.0 2463
2465 0 276354.0 119601.0 367800.0 -1.0 2464
2466 0 276412.0 119666.0 367740.0 -1.0 2465
2467 0 276364.0 119645.0 367680.0 -1.0 2466
2468 0 276387.0 119662.0 367620.0 -1.0 2467
2469 0 276354.0 119728.0 367560.0 -1.0 2468
2470 0 276288.0 119710.0 367500.0 -1.0 2469
2471 0 276311.0 119809.0 367440.0 -1.0 2470
2472 0 276218.0 119766.0 367380.0 -1.0 2471
2473 0 276315.0 119845.0 367320.0 -1.0 2472
2474 0 276199.0 119799.0 367260.0 -1.0 2473
2475 0 276225.0 119884.0 367200.0 -1.0 2474
2476 0 276174.0 119871.0 367140.0 -1.0 2475
2477 0 276199.0 119957.0 367080.0 -1.0 2476
2478 0 276151.0 119942.0 367020.0 -1.0 2477
2479 0 276171.0 119970.0 366960.0 -1.0 2478
2480 0 276062.0 119979.0 366900.0 -1.0 2479
2481 0 276070.0 119991.0 366840.0 -1.0 2480
2482 0 276037.0 119960.0 366780.0 -1.0 2481
2483 0 276033.0 119954.0 366720.0 -1.0 2482
2484 0 275965.0 120046.0 366660.0 -1.0 2483
2485 0 275966.0 120111.0 366540.0 -1.0 2484
2486 0 275932.0 120112.0 366480.0 -1.0 2485
2487 0 275955.0 120127.0 366420.0 -1.0 2486
2488 0 275937.0 120165.0 366360.0 -1.0 2487
2489 0 275993.0 120211.0 366300.0 -1.0 2488
2490 0 275958.0 120218.0 366240.0 -1.0 2489
2491 0 275925.0 120263.0 366180.0 -1.0 2490
2492 0 275839.0 120219.0 366120.0 -1.0 2491
2493 0 275892.0 120233.0 366060.0 -1.0 2492
2494 0 275830.0 120280.0 366000.0 -1.0 2493
2495 0 275783.0 120265.0 365940.0 -1.0 2494
2496 0 275780.0 120274.0 365880.0 -1.0 2495
2497 0 275772.0 120324.0 365760.0 -1.0 2496
2498 0 275844.0 120382.0 365700.0 -1.0 2497
2499 0 275762.0 120407.0 365640.0 -1.0 2498
2500 0 275768.0 120434.0 365580.0 -1.0 2499
2501 0 275758.0 120455.0 365520.0 -1.0 2500
2502 0 275735.0 120440.0 365460.0 -1.0 2501
2503 0 275660.0 120473.0 365400.0 -1.0 2502
2504 0 275710.0 120506.0 365340.0 -1.0 2503
2505 0 275607.0 120479.0 365280.0 -1.0 2504
2506 0 275664.0 120538.0 365220.0 -1.0 2505
2507 0 275568.0 120506.0 365160.0 -1.0 2506
2508 0 275583.0 120582.0 365100.0 -1.0 2507
2509 0 275500.0 120567.0 365040.0 -1.0 2508
2510 0 275552.0 120638.0 364980.0 -1.0 2509
2511 0 275500.0 120628.0 364920.0 -1.0 2510
2512 0 275533.0 120604.0 364860.0 -1.0 2511
2513 0 275573.0 120702.0 364800.0 -1.0 2512
2514 0 275561.0 120703.0 364740.0 -1.0 2513
2515 0 275531.0 120761.0 364680.0 -1.0 2514
2516 0 275570.0 120802.0 364620.0 -1.0 2515
2517 0 275531.0 120797.0 364560.0 -1.0 2516
2518 0 275498.0 120836.0 364500.0 -1.0 2517
2519 0 275542.0 120839.0 364440.0 -1.0 2518
2520 0 275534.0 120901.0 364380.0 -1.0 2519
2521 0 275496.0 120939.0 364320.0 -1.0 2520
2522 0 275562.0 120957.0 364260.0 -1.0 2521
2523 0 275539.0 120977.0 364200.0 -1.0 2522
2524 0 275581.0 121003.0 364140.0 -1.0 2523
2525 0 275566.0 121024.0 364080.0 -1.0 2524
2526 0 275562.0 120997.0 364020.0 -1.0 2525
2527 0 275497.0 121054.0 363960.0 -1.0 2526
2528 0 275537.0 121064.0 363900.0 -1.0 2527
2529 0 275478.0 121077.0 363840.0 -1.0 2528
2530 0 275524.0 121109.0 363780.0 -1.0 2529
2531 0 275451.0 121096.0 363720.0 -1.0 2530
2532 0 275440.0 121158.0 363660.0 -1.0 2531
2533 0 275414.0 121240.0 363600.0 -1.0 2532
2534 0 275398.0 121246.0 363540.0 -1.0 2533
2535 0 275324.0 121217.0 363480.0 -1.0 2534
2536 0 275359.0 121305.0 363420.0 -1.0 2535
2537 0 275315.0 121293.0 363360.0 -1.0 2536
2538 0 275402.0 121392.0 363300.0 -1.0 2537
2539 0 275274.0 121305.0 363240.0 -1.0 2538
2540 0 275361.0 121382.0 363180.0 -1.0 2539
2541 0 275348.0 121385.0 363120.0 -1.0 2540
2542 0 275440.0 121448.0 363060.0 -1.0 2541
2543 0 275361.0 121406.0 363000.0 -1.0 2542
2544 0 275447.0 121488.0 362940.0 -1.0 2543
2545 0 275358.0 121442.0 362880.0 -1.0 2544
2546 0 275400.0 121479.0 362820.0 -1.0 2545
2547 0 275385.0 121484.0 362760.0 -1.0 2546
2548 0 275391.0 121459.0 362700.0 -1.0 2547
2549 0 275325.0 121460.0 362640.0 -1.0 2548
2550 0 275343.0 121514.0 362580.0 -1.0 2549
2551 0 275292.0 121425.0 362520.0 -1.0 2550
2552 0 275344.0 121468.0 362460.0 -1.0 2551
2553 0 275228.0 121399.0 362400.0 -1.0 2552
2554 0 275348.0 121470.0 362340.0 -1.0 2553
2555 0 275273.0 121442.0 362280.0 -1.0 2554
2556 0 275321.0 121519.0 362220.0 -1.0 2555
2557 0 275274.0 121490.0 362160.0 -1.0 2556
2558 0 275339.0 121537.0 362100.0 -1.0 2557
2559 0 275297.0 121487.0 362040.0 -1.0 2558
2560 0 275280.0 121509.0 361980.0 -1.0 2559
2561 0 275270.0 121542.0 361920.0 -1.0 2560
2562 0 275217.0 121540.0 361860.0 -1.0 2561
2563 0 275212.0 121565.0 361800.0 -1.0 2562
2564 0 275233.0 121550.0 361740.0 -1.0 2563
2565 0 275228.0 121531.0 361680.0 -1.0 2564
2566 0 275198.0 121521.0 361620.0 -1.0 2565
2567 0 275219.0 121500.0 361560.0 -1.0 2566
2568 0 275219.0 121572.0 361500.0 -1.0 2567
2569 0 275125.0 121536.0 361440.0 -1.0 2568
2570 0 275183.0 121577.0 361380.0 -1.0 2569
2571 0 275185.0 121618.0 361320.0 -1.0 2570
2572 0 275146.0 121541.0 361260.0 -1.0 2571
2573 0 275089.0 121567.0 361200.0 -1.0 2572
2574 0 275096.0 121536.0 361140.0 -1.0 2573
2575 0 275085.0 121526.0 361080.0 -1.0 2574
2576 0 275023.0 121501.0 361020.0 -1.0 2575
2577 0 275045.0 121506.0 360960.0 -1.0 2576
2578 0 275060.0 121532.0 360900.0 -1.0 2577
2579 0 274988.0 121544.0 360840.0 -1.0 2578
2580 0 274992.0 121555.0 360780.0 -1.0 2579
2581 0 274962.0 121526.0 360720.0 -1.0 2580
2582 0 275046.0 121553.0 360660.0 -1.0 2581
2583 0 274968.0 121521.0 360600.0 -1.0 2582
2584 0 274997.0 121578.0 360540.0 -1.0 2583
2585 0 274892.0 121444.0 360480.0 -1.0 2584
2586 0 274887.0 121544.0 360420.0 -1.0 2585
2587 0 274859.0 121481.0 360360.0 -1.0 2586
2588 0 274889.0 121570.0 360300.0 -1.0 2587
2589 0 274906.0 121570.0 360240.0 -1.0 2588
2590 0 274856.0 121518.0 360180.0 -1.0 2589
2591 0 274827.0 121492.0 360120.0 -1.0 2590
2592 0 274838.0 121505.0 360060.0 -1.0 2591
2593 0 274802.0 121497.0 360000.0 -1.0 2592
2594 0 274825.0 121529.0 359940.0 -1.0 2593
2595 0 274788.0 121537.0 359880.0 -1.0 2594
2596 0 274851.0 121534.0 359820.0 -1.0 2595
2597 0 274824.0 121501.0 359760.0 -1.0 2596
2598 0 274808.0 121512.0 359700.0 -1.0 2597
2599 0 274753.0 121485.0 359640.0 -1.0 2598
2600 0 274810.0 121564.0 359580.0 -1.0 2599
2601 0 274795.0 121492.0 359520.0 -1.0 2600
2602 0 274779.0 121567.0 359460.0 -1.0 2601
2603 0 274759.0 121544.0 359400.0 -1.0 2602
2604 0 274729.0 121577.0 359340.0 -1.0 2603
2605 0 274709.0 121642.0 359280.0 -1.0 2604
2606 0 274691.0 121561.0 359220.0 -1.0 2605
2607 0 274696.0 121603.0 359160.0 -1.0 2606
2608 0 274623.0 121559.0 359100.0 -1.0 2607
2609 0 274684.0 121628.0 359040.0 -1.0 2608
2610 0 274664.0 121624.0 358980.0 -1.0 2609
2611 0 274651.0 121587.0 358920.0 -1.0 2610
2612 0 274649.0 121662.0 358860.0 -1.0 2611
2613 0 274658.0 121717.0 358800.0 -1.0 2612
2614 0 274578.0 121620.0 358740.0 -1.0 2613
2615 0 274550.0 121619.0 358680.0 -1.0 2614
2616 0 274598.0 121685.0 358620.0 -1.0 2615
2617 0 274551.0 121661.0 358560.0 -1.0 2616
2618 0 274577.0 121708.0 358500.0 -1.0 2617
2619 0 274557.0 121743.0 358440.0 -1.0 2618
2620 0 274507.0 121706.0 358380.0 -1.0 2619
2621 0 274494.0 121788.0 358320.0 -1.0 2620
2622 0 274448.0 121800.0 358260.0 -1.0 2621
2623 0 274426.0 121781.0 358200.0 -1.0 2622
2624 0 274400.0 121813.0 358140.0 -1.0 2623
2625 0 274424.0 121791.0 358080.0 -1.0 2624
2626 0 274446.0 121849.0 358020.0 -1.0 2625
2627 0 274439.0 121825.0 357960.0 -1.0 2626
2628 0 274440.0 121854.0 357900.0 -1.0 2627
2629 0 274408.0 121854.0 357840.0 -1.0 2628
2630 0 274423.0 121869.0 357780.0 -1.0 2629
2631 0 274429.0 121906.0 357720.0 -1.0 2630
2632 0 274403.0 121894.0 357660.0 -1.0 2631
2633 0 274403.0 121883.0 357600.0 -1.0 2632
2634 0 274425.0 121936.0 357540.0 -1.0 2633
2635 0 274364.0 121901.0 357480.0 -1.0 2634
2636 0 274392.0 121893.0 357420.0 -1.0 2635
2637 0 274314.0 121858.0 357360.0 -1.0 2636
2638 0 274328.0 121825.0 357300.0 -1.0 2637
2639 0 274300.0 121823.0 357240.0 -1.0 2638
2640 0 274300.0 121790.0 357180.0 -1.0 2639
2641 0 274232.0 121787.0 357120.0 -1.0 2640
2642 0 274198.0 121768.0 357060.0 -1.0 2641
2643 0 274151.0 121738.0 357000.0 -1.0 2642
2644 0 274192.0 121725.0 356940.0 -1.0 2643
2645 0 274138.0 121749.0 356880.0 -1.0 2644
2646 0 274164.0 121730.0 356820.0 -1.0 2645
2647 0 274148.0 121724.0 356760.0 -1.0 2646
2648 0 274178.0 121734.0 356700.0 -1.0 2647
2649 0 274126.0 121734.0 356640.0 -1.0 2648
2650 0 274105.0 121662.0 356580.0 -1.0 2649
2651 0 274068.0 121669.0 356520.0 -1.0 2650
2652 0 274015.0 121663.0 356460.0 -1.0 2651
2653 0 273948.0 121684.0 356400.0 -1.0 2652
2654 0 273974.0 121705.0 356340.0 -1.0 2653
2655 0 273887.0 121676.0 356280.0 -1.0 2654
2656 0 273969.0 121739.0 356220.0 -1.0 2655
2657 0 273958.0 121715.0 356160.0 -1.0 2656
2658 0 273999.0 121780.0 356100.0 -1.0 2657
2659 0 273921.0 121722.0 356040.0 -1.0 2658
2660 0 274010.0 121799.0 355980.0 -1.0 2659
2661 0 273981.0 121736.0 355920.0 -1.0 2660
2662 0 274012.0 121769.0 355860.0 -1.0 2661
2663 0 273995.0 121773.0 355800.0 -1.0 2662
2664 0 273960.0 121783.0 355740.0 -1.0 2663
2665 0 273948.0 121816.0 355680.0 -1.0 2664
2666 0 273993.0 121848.0 355620.0 -1.0 2665
2667 0 273985.0 121818.0 355560.0 -1.0 2666
2668 0 273943.0 121830.0 355500.0 -1.0 2667
2669 0 273936.0 121836.0 355440.0 -1.0 2668
2670 0 273953.0 121814.0 355380.0 -1.0 2669
2671 0 273935.0 121806.0 355320.0 -1.0 2670
2672 0 273965.0 121807.0 355260.0 -1.0 2671
2673 0 273920.0 121790.0 355200.0 -1.0 2672
2674 0 273977.0 121813.0 355140.0 -1.0 2673
2675 0 273920.0 121801.0 355080.0 -1.0 2674
2676 0 273913.0 121772.0 355020.0 -1.0 2675
2677 0 273937.0 121779.0 354960.0 -1.0 2676
2678 0 273891.0 121754.0 354900.0 -1.0 2677
2679 0 273871.0 121772.0 354840.0 -1.0 2678
2680 0 273949.0 121804.0 354720.0 -1.0 2679
2681 0 273927.0 121832.0 354660.0 -1.0 2680
2682 0 273926.0 121805.0 354600.0 -1.0 2681
2683 0 273887.0 121769.0 354540.0 -1.0 2682
2684 0 273951.0 121781.0 354480.0 -1.0 2683
2685 0 273891.0 121729.0 354420.0 -1.0 2684
2686 0 273923.0 121765.0 354360.0 -1.0 2685
2687 0 273871.0 121817.0 354300.0 -1.0 2686
2688 0 273898.0 121799.0 354240.0 -1.0 2687
2689 0 273861.0 121785.0 354180.0 -1.0 2688
2690 0 273854.0 121849.0 354120.0 -1.0 2689
2691 0 273775.0 121684.0 354060.0 -1.0 2690
2692 0 273815.0 121811.0 354000.0 -1.0 2691
2693 0 273855.0 121829.0 353940.0 -1.0 2692
2694 0 273794.0 121817.0 353880.0 -1.0 2693
2695 0 273770.0 121811.0 353820.0 -1.0 2694
2696 0 273801.0 121775.0 353760.0 -1.0 2695
2697 0 273808.0 121799.0 353700.0 -1.0 2696
2698 0 273704.0 121781.0 353640.0 -1.0 2697
2699 0 273718.0 121787.0 353580.0 -1.0 2698
2700 0 273705.0 121786.0 353520.0 -1.0 2699
2701 0 273721.0 121789.0 353460.0 -1.0 2700
2702 0 273693.0 121792.0 353400.0 -1.0 2701
2703 0 273676.0 121741.0 353340.0 -1.0 2702
2704 0 273648.0 121795.0 353280.0 -1.0 2703
2705 0 273686.0 121772.0 353220.0 -1.0 2704
2706 0 273661.0 121726.0 353160.0 -1.0 2705
2707 0 273720.0 121725.0 353100.0 -1.0 2706
2708 0 273675.0 121765.0 353040.0 -1.0 2707
2709 0 273638.0 121712.0 352980.0 -1.0 2708
2710 0 273652.0 121768.0 352920.0 -1.0 2709
2711 0 273651.0 121743.0 352860.0 -1.0 2710
2712 0 273745.0 121700.0 352800.0 -1.0 2711
2713 0 273664.0 121698.0 352740.0 -1.0 2712
2714 0 273687.0 121686.0 352680.0 -1.0 2713
2715 0 273758.0 121602.0 352620.0 -1.0 2714
2716 0 273774.0 121665.0 352560.0 -1.0 2715
2717 0 273706.0 121605.0 352500.0 -1.0 2716
2718 0 273691.0 121657.0 352440.0 -1.0 2717
2719 0 273737.0 121612.0 352380.0 -1.0 2718
2720 0 273681.0 121553.0 352320.0 -1.0 2719
2721 0 273764.0 121577.0 352260.0 -1.0 2720
2722 0 273698.0 121522.0 352200.0 -1.0 2721
2723 0 273630.0 121541.0 352140.0 -1.0 2722
2724 0 273642.0 121568.0 352080.0 -1.0 2723
2725 0 273639.0 121547.0 352020.0 -1.0 2724
2726 0 273631.0 121515.0 351960.0 -1.0 2725
2727 0 273647.0 121509.0 351900.0 -1.0 2726
2728 0 273652.0 121503.0 351840.0 -1.0 2727
2729 0 273620.0 121438.0 351780.0 -1.0 2728
2730 0 273659.0 121502.0 351720.0 -1.0 2729
2731 0 273586.0 121343.0 351660.0 -1.0 2730
2732 0 273683.0 121378.0 351600.0 -1.0 2731
2733 0 273626.0 121381.0 351540.0 -1.0 2732
2734 0 273592.0 121342.0 351480.0 -1.0 2733
2735 0 273649.0 121345.0 351420.0 -1.0 2734
2736 0 273643.0 121288.0 351360.0 -1.0 2735
2737 0 273594.0 121282.0 351300.0 -1.0 2736
2738 0 273610.0 121258.0 351240.0 -1.0 2737
2739 0 273653.0 121215.0 351180.0 -1.0 2738
2740 0 273615.0 121307.0 351120.0 -1.0 2739
2741 0 273622.0 121343.0 351060.0 -1.0 2740
2742 0 273610.0 121327.0 351000.0 -1.0 2741
2743 0 273600.0 121348.0 350940.0 -1.0 2742
2744 0 273558.0 121328.0 350880.0 -1.0 2743
2745 0 273549.0 121338.0 350820.0 -1.0 2744
2746 0 273596.0 121355.0 350760.0 -1.0 2745
2747 0 273525.0 121360.0 350700.0 -1.0 2746
2748 0 273509.0 121382.0 350640.0 -1.0 2747
2749 0 273454.0 121390.0 350580.0 -1.0 2748
2750 0 273461.0 121387.0 350520.0 -1.0 2749
2751 0 273418.0 121416.0 350460.0 -1.0 2750
2752 0 273442.0 121360.0 350400.0 -1.0 2751
2753 0 273545.0 121403.0 350340.0 -1.0 2752
2754 0 273550.0 121294.0 350280.0 -1.0 2753
2755 0 273323.0 121385.0 350220.0 -1.0 2754
2756 0 273438.0 121439.0 350160.0 -1.0 2755
2757 0 273453.0 121380.0 350100.0 -1.0 2756
2758 0 273385.0 121462.0 350040.0 -1.0 2757
2759 0 273420.0 121486.0 349920.0 -1.0 2758
2760 0 273330.0 121503.0 349860.0 -1.0 2759
2761 0 273398.0 121469.0 349800.0 -1.0 2760
2762 0 273343.0 121448.0 349740.0 -1.0 2761
2763 0 273361.0 121483.0 349680.0 -1.0 2762
2764 0 273383.0 121404.0 349620.0 -1.0 2763
2765 0 273340.0 121470.0 349560.0 -1.0 2764
2766 0 273393.0 121375.0 349500.0 -1.0 2765
2767 0 273446.0 121352.0 349440.0 -1.0 2766
2768 0 273502.0 121318.0 349380.0 -1.0 2767
2769 0 273570.0 121356.0 349320.0 -1.0 2768
2770 0 273517.0 121327.0 349260.0 -1.0 2769
2771 0 273596.0 121303.0 349200.0 -1.0 2770
2772 0 273592.0 121287.0 349140.0 -1.0 2771
2773 0 273648.0 121306.0 349080.0 -1.0 2772
2774 0 273545.0 121309.0 349020.0 -1.0 2773
2775 0 273626.0 121281.0 348960.0 -1.0 2774
2776 0 273643.0 121352.0 348900.0 -1.0 2775
2777 0 273598.0 121328.0 348840.0 -1.0 2776
2778 0 273592.0 121340.0 348780.0 -1.0 2777
2779 0 273515.0 121315.0 348720.0 -1.0 2778
2780 0 273599.0 121335.0 348660.0 -1.0 2779
2781 0 273554.0 121249.0 348600.0 -1.0 2780
2782 0 273536.0 121254.0 348480.0 -1.0 2781
2783 0 273499.0 121214.0 348420.0 -1.0 2782
2784 0 273574.0 121187.0 348360.0 -1.0 2783
2785 0 273667.0 121187.0 348300.0 -1.0 2784
2786 0 273578.0 121197.0 348240.0 -1.0 2785
2787 0 273618.0 121208.0 348180.0 -1.0 2786
2788 0 273563.0 121221.0 348120.0 -1.0 2787
2789 0 273543.0 121209.0 348060.0 -1.0 2788
2790 0 273557.0 121176.0 348000.0 -1.0 2789
2791 0 273643.0 121222.0 347940.0 -1.0 2790
2792 0 273554.0 121190.0 347880.0 -1.0 2791
2793 0 273608.0 121184.0 347820.0 -1.0 2792
2794 0 273628.0 121136.0 347760.0 -1.0 2793
2795 0 273620.0 121138.0 347700.0 -1.0 2794
2796 0 273599.0 121094.0 347640.0 -1.0 2795
2797 0 273638.0 121134.0 347580.0 -1.0 2796
2798 0 273649.0 121146.0 347520.0 -1.0 2797
2799 0 273678.0 121124.0 347460.0 -1.0 2798
2800 0 273669.0 121122.0 347400.0 -1.0 2799
2801 0 273661.0 121083.0 347340.0 -1.0 2800
2802 0 273656.0 121070.0 347280.0 -1.0 2801
2803 0 273640.0 121068.0 347220.0 -1.0 2802
2804 0 273613.0 121038.0 347160.0 -1.0 2803
2805 0 273638.0 121113.0 347100.0 -1.0 2804
2806 0 273609.0 121143.0 347040.0 -1.0 2805
2807 0 273622.0 121103.0 346980.0 -1.0 2806
2808 0 273575.0 121145.0 346920.0 -1.0 2807
2809 0 273580.0 121146.0 346860.0 -1.0 2808
2810 0 273599.0 121138.0 346800.0 -1.0 2809
2811 0 273618.0 121150.0 346740.0 -1.0 2810
2812 0 273660.0 121246.0 346680.0 -1.0 2811
2813 0 273614.0 121230.0 346620.0 -1.0 2812
2814 0 273695.0 121245.0 346500.0 -1.0 2813
2815 0 273618.0 121282.0 346440.0 -1.0 2814
2816 0 273601.0 121348.0 346380.0 -1.0 2815
2817 0 273635.0 121381.0 346320.0 -1.0 2816
2818 0 273621.0 121416.0 346260.0 -1.0 2817
2819 0 273635.0 121464.0 346200.0 -1.0 2818
2820 0 273623.0 121471.0 346140.0 -1.0 2819
2821 0 273551.0 121412.0 346080.0 -1.0 2820
2822 0 273667.0 121447.0 346020.0 -1.0 2821
2823 0 273623.0 121507.0 345960.0 -1.0 2822
2824 0 273649.0 121453.0 345900.0 -1.0 2823
2825 0 273654.0 121484.0 345840.0 -1.0 2824
2826 0 273641.0 121491.0 345780.0 -1.0 2825
2827 0 273591.0 121432.0 345720.0 -1.0 2826
2828 0 273579.0 121477.0 345660.0 -1.0 2827
2829 0 273629.0 121484.0 345600.0 -1.0 2828
2830 0 273644.0 121495.0 345540.0 -1.0 2829
2831 0 273650.0 121487.0 345480.0 -1.0 2830
2832 0 273654.0 121513.0 345420.0 -1.0 2831
2833 0 273676.0 121571.0 345360.0 -1.0 2832
2834 0 273691.0 121550.0 345300.0 -1.0 2833
2835 0 273682.0 121536.0 345240.0 -1.0 2834
2836 0 273717.0 121541.0 345180.0 -1.0 2835
2837 0 273631.0 121472.0 345120.0 -1.0 2836
2838 0 273664.0 121528.0 345060.0 -1.0 2837
2839 0 273827.0 121591.0 345000.0 -1.0 2838
2840 0 273813.0 121623.0 344940.0 -1.0 2839
2841 0 273839.0 121571.0 344880.0 -1.0 2840
2842 0 273837.0 121564.0 344820.0 -1.0 2841
2843 0 273856.0 121637.0 344760.0 -1.0 2842
2844 0 273858.0 121610.0 344700.0 -1.0 2843
2845 0 273903.0 121679.0 344640.0 -1.0 2844
2846 0 273816.0 121669.0 344580.0 -1.0 2845
2847 0 273957.0 121733.0 344520.0 -1.0 2846
2848 0 273951.0 121713.0 344460.0 -1.0 2847
2849 0 273960.0 121645.0 344400.0 -1.0 2848
2850 0 273943.0 121658.0 344340.0 -1.0 2849
2851 0 273991.0 121633.0 344280.0 -1.0 2850
2852 0 274025.0 121654.0 344220.0 -1.0 2851
2853 0 274057.0 121628.0 344160.0 -1.0 2852
2854 0 273975.0 121692.0 344100.0 -1.0 2853
2855 0 273903.0 121661.0 344040.0 -1.0 2854
2856 0 273960.0 121658.0 343920.0 -1.0 2855
2857 0 273992.0 121659.0 343860.0 -1.0 2856
2858 0 273935.0 121682.0 343800.0 -1.0 2857
2859 0 273981.0 121669.0 343740.0 -1.0 2858
2860 0 274042.0 121713.0 343680.0 -1.0 2859
2861 0 273937.0 121648.0 343620.0 -1.0 2860
2862 0 274029.0 121716.0 343560.0 -1.0 2861
2863 0 274087.0 121740.0 343440.0 -1.0 2862
2864 0 274053.0 121719.0 343380.0 -1.0 2863
2865 0 274024.0 121688.0 343320.0 -1.0 2864
2866 0 274052.0 121696.0 343260.0 -1.0 2865
2867 0 274000.0 121662.0 343200.0 -1.0 2866
2868 0 274076.0 121682.0 343080.0 -1.0 2867
2869 0 274028.0 121603.0 343020.0 -1.0 2868
2870 0 274111.0 121605.0 342900.0 -1.0 2869
2871 0 274096.0 121592.0 342840.0 -1.0 2870
2872 0 274083.0 121582.0 342780.0 -1.0 2871
2873 0 274089.0 121589.0 342720.0 -1.0 2872
2874 0 274187.0 121649.0 342660.0 -1.0 2873
2875 0 274092.0 121529.0 342600.0 -1.0 2874
2876 0 274070.0 121472.0 342540.0 -1.0 2875
2877 0 274161.0 121562.0 342480.0 -1.0 2876
2878 0 274124.0 121529.0 342420.0 -1.0 2877
2879 0 274177.0 121558.0 342360.0 -1.0 2878
2880 0 274180.0 121515.0 342300.0 -1.0 2879
2881 0 274090.0 121459.0 342240.0 -1.0 2880
2882 0 274178.0 121493.0 342180.0 -1.0 2881
2883 0 274180.0 121477.0 342120.0 -1.0 2882
2884 0 274177.0 121464.0 342060.0 -1.0 2883
2885 0 274244.0 121409.0 342000.0 -1.0 2884
2886 0 274303.0 121443.0 341880.0 -1.0 2885
2887 0 274258.0 121414.0 341820.0 -1.0 2886
2888 0 274332.0 121428.0 341760.0 -1.0 2887
2889 0 274279.0 121415.0 341700.0 -1.0 2888
2890 0 274308.0 121389.0 341640.0 -1.0 2889
2891 0 274309.0 121395.0 341580.0 -1.0 2890
2892 0 274376.0 121377.0 341520.0 -1.0 2891
2893 0 274355.0 121350.0 341460.0 -1.0 2892
2894 0 274488.0 121427.0 341400.0 -1.0 2893
2895 0 274399.0 121323.0 341340.0 -1.0 2894
2896 0 274451.0 121322.0 341280.0 -1.0 2895
2897 0 274431.0 121307.0 341220.0 -1.0 2896
2898 0 274469.0 121352.0 341160.0 -1.0 2897
2899 0 274496.0 121333.0 341100.0 -1.0 2898
2900 0 274533.0 121296.0 341040.0 -1.0 2899
2901 0 274617.0 121343.0 340980.0 -1.0 2900
2902 0 274623.0 121316.0 340920.0 -1.0 2901
2903 0 274616.0 121380.0 340860.0 -1.0 2902
2904 0 274618.0 121350.0 340800.0 -1.0 2903
2905 0 274642.0 121380.0 340740.0 -1.0 2904
2906 0 274634.0 121324.0 340680.0 -1.0 2905
2907 0 274795.0 121415.0 340560.0 -1.0 2906
2908 0 274702.0 121357.0 340500.0 -1.0 2907
2909 0 274720.0 121372.0 340440.0 -1.0 2908
2910 0 274764.0 121330.0 340380.0 -1.0 2909
2911 0 274792.0 121336.0 340320.0 -1.0 2910
2912 0 274760.0 121312.0 340260.0 -1.0 2911
2913 0 274809.0 121328.0 340200.0 -1.0 2912
2914 0 274825.0 121321.0 340140.0 -1.0 2913
2915 0 274796.0 121332.0 340080.0 -1.0 2914
2916 0 274839.0 121319.0 340020.0 -1.0 2915
2917 0 274828.0 121350.0 339960.0 -1.0 2916
2918 0 274876.0 121395.0 339900.0 -1.0 2917
2919 0 274885.0 121351.0 339840.0 -1.0 2918
2920 0 274936.0 121391.0 339780.0 -1.0 2919
2921 0 274904.0 121400.0 339720.0 -1.0 2920
2922 0 274947.0 121380.0 339660.0 -1.0 2921
2923 0 274881.0 121386.0 339600.0 -1.0 2922
2924 0 274994.0 121355.0 339540.0 -1.0 2923
2925 0 274998.0 121373.0 339480.0 -1.0 2924
2926 0 275077.0 121351.0 339420.0 -1.0 2925
2927 0 275143.0 121371.0 339360.0 -1.0 2926
2928 0 275143.0 121396.0 339300.0 -1.0 2927
2929 0 275165.0 121333.0 339240.0 -1.0 2928
2930 0 275161.0 121377.0 339180.0 -1.0 2929
2931 0 275138.0 121384.0 339120.0 -1.0 2930
2932 0 275140.0 121368.0 339060.0 -1.0 2931
2933 0 275162.0 121307.0 339000.0 -1.0 2932
2934 0 275170.0 121303.0 338940.0 -1.0 2933
2935 0 275178.0 121290.0 338880.0 -1.0 2934
2936 0 275174.0 121267.0 338820.0 -1.0 2935
2937 0 275209.0 121265.0 338760.0 -1.0 2936
2938 0 275226.0 121232.0 338700.0 -1.0 2937
2939 0 275257.0 121228.0 338640.0 -1.0 2938
2940 0 275278.0 121271.0 338580.0 -1.0 2939
2941 0 275294.0 121293.0 338520.0 -1.0 2940
2942 0 275385.0 121335.0 338460.0 -1.0 2941
2943 0 275419.0 121389.0 338400.0 -1.0 2942
2944 0 275384.0 121372.0 338340.0 -1.0 2943
2945 0 275418.0 121402.0 338280.0 -1.0 2944
2946 0 275478.0 121440.0 338220.0 -1.0 2945
2947 0 275498.0 121449.0 338100.0 -1.0 2946
2948 0 275489.0 121444.0 338040.0 -1.0 2947
2949 0 275450.0 121356.0 337980.0 -1.0 2948
2950 0 275558.0 121421.0 337920.0 -1.0 2949
2951 0 275627.0 121459.0 337800.0 -1.0 2950
2952 0 275599.0 121443.0 337740.0 -1.0 2951
2953 0 275609.0 121439.0 337680.0 -1.0 2952
2954 0 275643.0 121431.0 337620.0 -1.0 2953
2955 0 275639.0 121377.0 337560.0 -1.0 2954
2956 0 275620.0 121406.0 337500.0 -1.0 2955
2957 0 275696.0 121430.0 337440.0 -1.0 2956
2958 0 275727.0 121428.0 337380.0 -1.0 2957
2959 0 275622.0 121410.0 337320.0 -1.0 2958
2960 0 275830.0 121406.0 337260.0 -1.0 2959
2961 0 275844.0 121409.0 337200.0 -1.0 2960
2962 0 275865.0 121351.0 337140.0 -1.0 2961
2963 0 275961.0 121355.0 337080.0 -1.0 2962
2964 0 275976.0 121410.0 337020.0 -1.0 2963
2965 0 276030.0 121346.0 336960.0 -1.0 2964
2966 0 276052.0 121311.0 336900.0 -1.0 2965
2967 0 276118.0 121293.0 336840.0 -1.0 2966
2968 0 276079.0 121276.0 336780.0 -1.0 2967
2969 0 276114.0 121306.0 336720.0 -1.0 2968
2970 0 276083.0 121292.0 336660.0 -1.0 2969
2971 0 276111.0 121311.0 336600.0 -1.0 2970
2972 0 276121.0 121301.0 336540.0 -1.0 2971
2973 0 276138.0 121229.0 336480.0 -1.0 2972
2974 0 276200.0 121299.0 336420.0 -1.0 2973
2975 0 276254.0 121276.0 336360.0 -1.0 2974
2976 0 276319.0 121263.0 336300.0 -1.0 2975
2977 0 276286.0 121233.0 336240.0 -1.0 2976
2978 0 276304.0 121262.0 336180.0 -1.0 2977
2979 0 276380.0 121289.0 336120.0 -1.0 2978
2980 0 276354.0 121303.0 336060.0 -1.0 2979
2981 0 276372.0 121314.0 336000.0 -1.0 2980
2982 0 276388.0 121351.0 335940.0 -1.0 2981
2983 0 276350.0 121329.0 335880.0 -1.0 2982
2984 0 276346.0 121344.0 335820.0 -1.0 2983
2985 0 276408.0 121362.0 335700.0 -1.0 2984
2986 0 276334.0 121312.0 335640.0 -1.0 2985
2987 0 276386.0 121376.0 335580.0 -1.0 2986
2988 0 276312.0 121309.0 335520.0 -1.0 2987
2989 0 276419.0 121343.0 335460.0 -1.0 2988
2990 0 276380.0 121285.0 335400.0 -1.0 2989
2991 0 276389.0 121324.0 335340.0 -1.0 2990
2992 0 276415.0 121365.0 335280.0 -1.0 2991
2993 0 276420.0 121285.0 335220.0 -1.0 2992
2994 0 276525.0 121400.0 335160.0 -1.0 2993
2995 0 276493.0 121366.0 335100.0 -1.0 2994
2996 0 276547.0 121369.0 335040.0 -1.0 2995
2997 0 276556.0 121342.0 334980.0 -1.0 2996
2998 0 276648.0 121358.0 334920.0 -1.0 2997
2999 0 276701.0 121397.0 334860.0 -1.0 2998
3000 0 276727.0 121355.0 334800.0 -1.0 2999
3001 0 276785.0 121426.0 334740.0 -1.0 3000
3002 0 276812.0 121394.0 334680.0 -1.0 3001
3003 0 276801.0 121411.0 334620.0 -1.0 3002
3004 0 276801.0 121402.0 334560.0 -1.0 3003
3005 0 276830.0 121433.0 334500.0 -1.0 3004
3006 0 276859.0 121448.0 334440.0 -1.0 3005
3007 0 276905.0 121484.0 334320.0 -1.0 3006
3008 0 276929.0 121481.0 334200.0 -1.0 3007
3009 0 276899.0 121446.0 334140.0 -1.0 3008
3010 0 276930.0 121452.0 334080.0 -1.0 3009
3011 0 276930.0 121503.0 334020.0 -1.0 3010
3012 0 276949.0 121489.0 333960.0 -1.0 3011
3013 0 276903.0 121466.0 333900.0 -1.0 3012
3014 0 276959.0 121515.0 333840.0 -1.0 3013
3015 0 276988.0 121517.0 333780.0 -1.0 3014
3016 0 277026.0 121517.0 333720.0 -1.0 3015
3017 0 277056.0 121522.0 333660.0 -1.0 3016
3018 0 277068.0 121493.0 333600.0 -1.0 3017
3019 0 277063.0 121527.0 333540.0 -1.0 3018
3020 0 277085.0 121531.0 333480.0 -1.0 3019
3021 0 277129.0 121525.0 333420.0 -1.0 3020
3022 0 277128.0 121417.0 333360.0 -1.0 3021
3023 0 277098.0 121533.0 333300.0 -1.0 3022
3024 0 277168.0 121631.0 333180.0 -1.0 3023
3025 0 277164.0 121638.0 333060.0 -1.0 3024
3026 0 277204.0 121612.0 332940.0 -1.0 3025
3027 0 277252.0 121664.0 332820.0 -1.0 3026
3028 0 277238.0 121622.0 332760.0 -1.0 3027
3029 0 277275.0 121620.0 332700.0 -1.0 3028
3030 0 277352.0 121631.0 332640.0 -1.0 3029
3031 0 277262.0 121602.0 332580.0 -1.0 3030
3032 0 277348.0 121606.0 332520.0 -1.0 3031
3033 0 277336.0 121602.0 332460.0 -1.0 3032
3034 0 277419.0 121668.0 332340.0 -1.0 3033
3035 0 277404.0 121619.0 332280.0 -1.0 3034
3036 0 277457.0 121610.0 332220.0 -1.0 3035
3037 0 277379.0 121506.0 332160.0 -1.0 3036
3038 0 277487.0 121591.0 332100.0 -1.0 3037
3039 0 277546.0 121609.0 332040.0 -1.0 3038
3040 0 277579.0 121610.0 331980.0 -1.0 3039
3041 0 277575.0 121625.0 331920.0 -1.0 3040
3042 0 277589.0 121696.0 331860.0 -1.0 3041
3043 0 277660.0 121625.0 331800.0 -1.0 3042
3044 0 277645.0 121639.0 331740.0 -1.0 3043
3045 0 277592.0 121626.0 331680.0 -1.0 3044
3046 0 277675.0 121713.0 331560.0 -1.0 3045
3047 0 277679.0 121709.0 331500.0 -1.0 3046
3048 0 277644.0 121740.0 331440.0 -1.0 3047
3049 0 277653.0 121756.0 331320.0 -1.0 3048
3050 0 277715.0 121830.0 331260.0 -1.0 3049
3051 0 277548.0 121746.0 331200.0 -1.0 3050
3052 0 277747.0 121816.0 331140.0 -1.0 3051
3053 0 277835.0 121852.0 331020.0 -1.0 3052
3054 0 277874.0 121854.0 330960.0 -1.0 3053
3055 0 277811.0 121838.0 330900.0 -1.0 3054
3056 0 277750.0 121834.0 330840.0 -1.0 3055
3057 0 277887.0 121876.0 330780.0 -1.0 3056
3058 0 277894.0 121896.0 330720.0 -1.0 3057
3059 0 277907.0 121910.0 330660.0 -1.0 3058
3060 0 277938.0 121930.0 330600.0 -1.0 3059
3061 0 277913.0 121885.0 330540.0 -1.0 3060
3062 0 277965.0 121914.0 330480.0 -1.0 3061
3063 0 277961.0 121829.0 330420.0 -1.0 3062
3064 0 277978.0 121914.0 330360.0 -1.0 3063
3065 0 278017.0 121907.0 330300.0 -1.0 3064
3066 0 278077.0 121980.0 330240.0 -1.0 3065
3067 0 278066.0 121944.0 330180.0 -1.0 3066
3068 0 278071.0 121950.0 330120.0 -1.0 3067
3069 0 278058.0 121994.0 330060.0 -1.0 3068
3070 0 278108.0 121973.0 330000.0 -1.0 3069
3071 0 278140.0 122019.0 329940.0 -1.0 3070
3072 0 278173.0 122050.0 329880.0 -1.0 3071
3073 0 278159.0 122077.0 329820.0 -1.0 3072
3074 0 278224.0 122050.0 329760.0 -1.0 3073
3075 0 278121.0 122034.0 329700.0 -1.0 3074
3076 0 278320.0 122020.0 329640.0 -1.0 3075
3077 0 278242.0 121923.0 329580.0 -1.0 3076
3078 0 278381.0 122070.0 329520.0 -1.0 3077
3079 0 278416.0 122079.0 329460.0 -1.0 3078
3080 0 278389.0 122121.0 329400.0 -1.0 3079
3081 0 278522.0 122119.0 329340.0 -1.0 3080
3082 0 278434.0 122092.0 329280.0 -1.0 3081
3083 0 278116.0 122039.0 329220.0 -1.0 3082
3084 0 278463.0 122067.0 329160.0 -1.0 3083
3085 0 278485.0 121997.0 329100.0 -1.0 3084
3086 0 278442.0 122011.0 329040.0 -1.0 3085
3087 0 278447.0 122042.0 328980.0 -1.0 3086
3088 0 278417.0 122089.0 328920.0 -1.0 3087
3089 0 278403.0 122138.0 328860.0 -1.0 3088
3090 0 278393.0 122080.0 328800.0 -1.0 3089
3091 0 278414.0 122138.0 328740.0 -1.0 3090
3092 0 278445.0 122206.0 328680.0 -1.0 3091
3093 0 278443.0 122255.0 328620.0 -1.0 3092
3094 0 278451.0 122259.0 328560.0 -1.0 3093
3095 0 278478.0 122142.0 328500.0 -1.0 3094
3096 0 278462.0 122140.0 328440.0 -1.0 3095
3097 0 278436.0 122097.0 328380.0 -1.0 3096
3098 0 278296.0 122125.0 328320.0 -1.0 3097
3099 0 278400.0 122175.0 328260.0 -1.0 3098
3100 0 278364.0 122033.0 328200.0 -1.0 3099
3101 0 278407.0 122067.0 328020.0 -1.0 3100
3102 0 278421.0 122087.0 327960.0 -1.0 3101
3103 0 278350.0 122100.0 327900.0 -1.0 3102
3104 0 278388.0 122091.0 327840.0 -1.0 3103
3105 0 278385.0 122095.0 327780.0 -1.0 3104
3106 0 278411.0 122109.0 327720.0 -1.0 3105
3107 0 278438.0 122105.0 327660.0 -1.0 3106
3108 0 278425.0 122123.0 327600.0 -1.0 3107
3109 0 278377.0 122108.0 327540.0 -1.0 3108
3110 0 278457.0 122130.0 327480.0 -1.0 3109
3111 0 278406.0 122152.0 327420.0 -1.0 3110
3112 0 278497.0 122229.0 327360.0 -1.0 3111
3113 0 278406.0 122207.0 327300.0 -1.0 3112
3114 0 278458.0 122276.0 327240.0 -1.0 3113
3115 0 278449.0 122346.0 327180.0 -1.0 3114
3116 0 278494.0 122351.0 327120.0 -1.0 3115
3117 0 278464.0 122289.0 327060.0 -1.0 3116
3118 0 278462.0 122348.0 327000.0 -1.0 3117
3119 0 278468.0 122334.0 326940.0 -1.0 3118
3120 0 278481.0 122349.0 326880.0 -1.0 3119
3121 0 278518.0 122344.0 326820.0 -1.0 3120
3122 0 278472.0 122342.0 326760.0 -1.0 3121
3123 0 278417.0 122359.0 326700.0 -1.0 3122
3124 0 278441.0 122314.0 326640.0 -1.0 3123
3125 0 278410.0 122349.0 326580.0 -1.0 3124
3126 0 278516.0 122406.0 326520.0 -1.0 3125
3127 0 278416.0 122327.0 326460.0 -1.0 3126
3128 0 278433.0 122236.0 326400.0 -1.0 3127
3129 0 278363.0 122281.0 326340.0 -1.0 3128
3130 0 278401.0 122241.0 326280.0 -1.0 3129
3131 0 278389.0 122338.0 326220.0 -1.0 3130
3132 0 278398.0 122280.0 326160.0 -1.0 3131
3133 0 278472.0 122364.0 326100.0 -1.0 3132
3134 0 278517.0 122327.0 326040.0 -1.0 3133
3135 0 278529.0 122275.0 325980.0 -1.0 3134
3136 0 278581.0 122305.0 325920.0 -1.0 3135
3137 0 278612.0 122271.0 325860.0 -1.0 3136
3138 0 278795.0 122395.0 325800.0 -1.0 3137
3139 0 278693.0 122318.0 325740.0 -1.0 3138
3140 0 278673.0 122311.0 325680.0 -1.0 3139
3141 0 278685.0 122307.0 325620.0 -1.0 3140
3142 0 278671.0 122336.0 325560.0 -1.0 3141
3143 0 278606.0 122313.0 325500.0 -1.0 3142
3144 0 278653.0 122377.0 325440.0 -1.0 3143
3145 0 278556.0 122447.0 325380.0 -1.0 3144
3146 0 278654.0 122425.0 325320.0 -1.0 3145
3147 0 278691.0 122504.0 325260.0 -1.0 3146
3148 0 278645.0 122490.0 325200.0 -1.0 3147
3149 0 278618.0 122538.0 325140.0 -1.0 3148
3150 0 278655.0 122581.0 325080.0 -1.0 3149
3151 0 278687.0 122591.0 325020.0 -1.0 3150
3152 0 278654.0 122581.0 324960.0 -1.0 3151
3153 0 278652.0 122583.0 324900.0 -1.0 3152
3154 0 278654.0 122607.0 324840.0 -1.0 3153
3155 0 278712.0 122616.0 324780.0 -1.0 3154
3156 0 278769.0 122636.0 324660.0 -1.0 3155
3157 0 278762.0 122637.0 324540.0 -1.0 3156
3158 0 278740.0 122672.0 324480.0 -1.0 3157
3159 0 278819.0 122697.0 324420.0 -1.0 3158
3160 0 278771.0 122678.0 324360.0 -1.0 3159
3161 0 278803.0 122691.0 324300.0 -1.0 3160
3162 0 278852.0 122658.0 324240.0 -1.0 3161
3163 0 278855.0 122648.0 324180.0 -1.0 3162
3164 0 278779.0 122623.0 324120.0 -1.0 3163
3165 0 278725.0 122621.0 324060.0 -1.0 3164
3166 0 278866.0 122561.0 324000.0 -1.0 3165
3167 0 278972.0 122612.0 323940.0 -1.0 3166
3168 0 278903.0 122570.0 323880.0 -1.0 3167
3169 0 278823.0 122667.0 323820.0 -1.0 3168
3170 0 278856.0 122609.0 323760.0 -1.0 3169
3171 0 278899.0 122673.0 323700.0 -1.0 3170
3172 0 278967.0 122765.0 323580.0 -1.0 3171
3173 0 278975.0 122781.0 323460.0 -1.0 3172
3174 0 278868.0 122643.0 323400.0 -1.0 3173
3175 0 278833.0 122727.0 323340.0 -1.0 3174
3176 0 278771.0 122678.0 323220.0 -1.0 3175
3177 0 278830.0 122750.0 323100.0 -1.0 3176
3178 0 278806.0 122587.0 322980.0 -1.0 3177
3179 0 278800.0 122653.0 322920.0 -1.0 3178
3180 0 278983.0 122585.0 322800.0 -1.0 3179
3181 0 278860.0 122474.0 322740.0 -1.0 3180
3182 0 278771.0 122500.0 322680.0 -1.0 3181
3183 0 278767.0 122466.0 322560.0 -1.0 3182
3184 0 278684.0 122306.0 322440.0 -1.0 3183
3185 0 278846.0 122319.0 322380.0 -1.0 3184
3186 0 278735.0 122208.0 322320.0 -1.0 3185
3187 0 278696.0 122116.0 322260.0 -1.0 3186
3188 0 278680.0 122121.0 322200.0 -1.0 3187
3189 0 278658.0 122105.0 322140.0 -1.0 3188
3190 0 278657.0 122085.0 322080.0 -1.0 3189
3191 0 278682.0 122065.0 322020.0 -1.0 3190
3192 0 278835.0 122129.0 321960.0 -1.0 3191
3193 0 278707.0 122054.0 321900.0 -1.0 3192
3194 0 278666.0 122036.0 321840.0 -1.0 3193
3195 0 278663.0 122028.0 321720.0 -1.0 3194
3196 0 278695.0 121904.0 321600.0 -1.0 3195
3197 0 278834.0 121936.0 321480.0 -1.0 3196
3198 0 278829.0 121876.0 321420.0 -1.0 3197
3199 0 278835.0 121888.0 321360.0 -1.0 3198
3200 0 278902.0 121823.0 321300.0 -1.0 3199
3201 0 278877.0 121834.0 321180.0 -1.0 3200
3202 0 278771.0 121796.0 321120.0 -1.0 3201
3203 0 278873.0 121829.0 321060.0 -1.0 3202
3204 0 278835.0 121816.0 321000.0 -1.0 3203
3205 0 278886.0 121819.0 320940.0 -1.0 3204
3206 0 278901.0 121833.0 320880.0 -1.0 3205
3207 0 278847.0 121778.0 320820.0 -1.0 3206
3208 0 278866.0 121781.0 320760.0 -1.0 3207
3209 0 278915.0 121830.0 320700.0 -1.0 3208
3210 0 278915.0 121754.0 320640.0 -1.0 3209
3211 0 278930.0 121710.0 320580.0 -1.0 3210
3212 0 278927.0 121715.0 320520.0 -1.0 3211
3213 0 278886.0 121695.0 320460.0 -1.0 3212
3214 0 278980.0 121655.0 320400.0 -1.0 3213
3215 0 278895.0 121668.0 320340.0 -1.0 3214
3216 0 278988.0 121647.0 320220.0 -1.0 3215
3217 0 279031.0 121673.0 320100.0 -1.0 3216
3218 0 279055.0 121615.0 319980.0 -1.0 3217
3219 0 279085.0 121631.0 319860.0 -1.0 3218
3220 0 279111.0 121643.0 319800.0 -1.0 3219
3221 0 279131.0 121602.0 319740.0 -1.0 3220
3222 0 279079.0 121519.0 319680.0 -1.0 3221
3223 0 279112.0 121527.0 319620.0 -1.0 3222
3224 0 279147.0 121517.0 319560.0 -1.0 3223
3225 0 279103.0 121455.0 319500.0 -1.0 3224
3226 0 279214.0 121462.0 319440.0 -1.0 3225
3227 0 279131.0 121420.0 319380.0 -1.0 3226
3228 0 279197.0 121367.0 319320.0 -1.0 3227
3229 0 279178.0 121374.0 319260.0 -1.0 3228
3230 0 279200.0 121334.0 319200.0 -1.0 3229
3231 0 279217.0 121367.0 319140.0 -1.0 3230
3232 0 279297.0 121354.0 319080.0 -1.0 3231
3233 0 279293.0 121381.0 319020.0 -1.0 3232
3234 0 279331.0 121384.0 318960.0 -1.0 3233
3235 0 279335.0 121400.0 318900.0 -1.0 3234
3236 0 279355.0 121379.0 318840.0 -1.0 3235
3237 0 279305.0 121364.0 318780.0 -1.0 3236
3238 0 279356.0 121406.0 318660.0 -1.0 3237
3239 0 279385.0 121430.0 318600.0 -1.0 3238
3240 0 279411.0 121462.0 318540.0 -1.0 3239
3241 0 279295.0 121465.0 318480.0 -1.0 3240
3242 0 279414.0 121513.0 318420.0 -1.0 3241
3243 0 279461.0 121535.0 318360.0 -1.0 3242
3244 0 279451.0 121526.0 318300.0 -1.0 3243
3245 0 279417.0 121517.0 318240.0 -1.0 3244
3246 0 279482.0 121557.0 318180.0 -1.0 3245
3247 0 279426.0 121558.0 318120.0 -1.0 3246
3248 0 279372.0 121497.0 318060.0 -1.0 3247
3249 0 279452.0 121539.0 318000.0 -1.0 3248
3250 0 279397.0 121554.0 317940.0 -1.0 3249
3251 0 279374.0 121526.0 317880.0 -1.0 3250
3252 0 279365.0 121527.0 317820.0 -1.0 3251
3253 0 279353.0 121562.0 317700.0 -1.0 3252
3254 0 279344.0 121589.0 317580.0 -1.0 3253
3255 0 279292.0 121571.0 317520.0 -1.0 3254
3256 0 279212.0 121468.0 317460.0 -1.0 3255
3257 0 279225.0 121437.0 317400.0 -1.0 3256
3258 0 279270.0 121417.0 317340.0 -1.0 3257
3259 0 279188.0 121366.0 317280.0 -1.0 3258
3260 0 279235.0 121425.0 317220.0 -1.0 3259
3261 0 279263.0 121421.0 317160.0 -1.0 3260
3262 0 279301.0 121372.0 317100.0 -1.0 3261
3263 0 279243.0 121374.0 317040.0 -1.0 3262
3264 0 279178.0 121252.0 316980.0 -1.0 3263
3265 0 279162.0 121266.0 316920.0 -1.0 3264
3266 0 279225.0 121279.0 316860.0 -1.0 3265
3267 0 279168.0 121253.0 316800.0 -1.0 3266
3268 0 279153.0 121246.0 316740.0 -1.0 3267
3269 0 279097.0 121222.0 316680.0 -1.0 3268
3270 0 279201.0 121234.0 316620.0 -1.0 3269
3271 0 279208.0 121230.0 316560.0 -1.0 3270
3272 0 279169.0 121200.0 316500.0 -1.0 3271
3273 0 279227.0 121148.0 316440.0 -1.0 3272
3274 0 279200.0 121216.0 316380.0 -1.0 3273
3275 0 279242.0 121228.0 316320.0 -1.0 3274
3276 0 279228.0 121219.0 316260.0 -1.0 3275
3277 0 279191.0 121130.0 316200.0 -1.0 3276
3278 0 279374.0 121101.0 316140.0 -1.0 3277
3279 0 279303.0 121070.0 316080.0 -1.0 3278
3280 0 279207.0 121144.0 316020.0 -1.0 3279
3281 0 279270.0 121050.0 315960.0 -1.0 3280
3282 0 279255.0 120980.0 315900.0 -1.0 3281
3283 0 279276.0 120966.0 315840.0 -1.0 3282
3284 0 279280.0 120951.0 315780.0 -1.0 3283
3285 0 279221.0 120861.0 315720.0 -1.0 3284
3286 0 279189.0 120866.0 315660.0 -1.0 3285
3287 0 279219.0 120834.0 315540.0 -1.0 3286
3288 0 279236.0 120807.0 315480.0 -1.0 3287
3289 0 279201.0 120827.0 315420.0 -1.0 3288
3290 0 279164.0 120776.0 315360.0 -1.0 3289
3291 0 279158.0 120800.0 315300.0 -1.0 3290
3292 0 279186.0 120834.0 315240.0 -1.0 3291
3293 0 279250.0 120832.0 315180.0 -1.0 3292
3294 0 279208.0 120793.0 315120.0 -1.0 3293
3295 0 279258.0 120809.0 315060.0 -1.0 3294
3296 0 279159.0 120679.0 315000.0 -1.0 3295
3297 0 279218.0 120665.0 314940.0 -1.0 3296
3298 0 279142.0 120664.0 314880.0 -1.0 3297
3299 0 279138.0 120580.0 314820.0 -1.0 3298
3300 0 279086.0 120564.0 314760.0 -1.0 3299
3301 0 279034.0 120535.0 314700.0 -1.0 3300
3302 0 279066.0 120444.0 314640.0 -1.0 3301
3303 0 279068.0 120447.0 314580.0 -1.0 3302
3304 0 279042.0 120382.0 314520.0 -1.0 3303
3305 0 278997.0 120329.0 314460.0 -1.0 3304
3306 0 278927.0 120257.0 314400.0 -1.0 3305
3307 0 278938.0 120328.0 314340.0 -1.0 3306
3308 0 278935.0 120252.0 314280.0 -1.0 3307
3309 0 278912.0 120219.0 314220.0 -1.0 3308
3310 0 278917.0 120252.0 314160.0 -1.0 3309
3311 0 278936.0 120255.0 314100.0 -1.0 3310
3312 0 278996.0 120272.0 314040.0 -1.0 3311
3313 0 278882.0 120245.0 313980.0 -1.0 3312
3314 0 278956.0 120325.0 313920.0 -1.0 3313
3315 0 278887.0 120226.0 313860.0 -1.0 3314
3316 0 278852.0 120246.0 313800.0 -1.0 3315
3317 0 278762.0 120184.0 313740.0 -1.0 3316
3318 0 278968.0 120173.0 313680.0 -1.0 3317
3319 0 278847.0 120204.0 313620.0 -1.0 3318
3320 0 278870.0 120189.0 313560.0 -1.0 3319
3321 0 278837.0 120165.0 313500.0 -1.0 3320
3322 0 278865.0 120182.0 313440.0 -1.0 3321
3323 0 278881.0 120179.0 313380.0 -1.0 3322
3324 0 278806.0 120157.0 313320.0 -1.0 3323
3325 0 278848.0 120067.0 313260.0 -1.0 3324
3326 0 278844.0 120181.0 313200.0 -1.0 3325
3327 0 278868.0 120096.0 313140.0 -1.0 3326
3328 0 278873.0 120085.0 313080.0 -1.0 3327
3329 0 278848.0 120126.0 313020.0 -1.0 3328
3330 0 278866.0 120096.0 312960.0 -1.0 3329
3331 0 278811.0 120069.0 312900.0 -1.0 3330
3332 0 278840.0 120022.0 312840.0 -1.0 3331
3333 0 278793.0 120071.0 312780.0 -1.0 3332
3334 0 278879.0 120067.0 312720.0 -1.0 3333
3335 0 278772.0 120056.0 312660.0 -1.0 3334
3336 0 278765.0 120009.0 312540.0 -1.0 3335
3337 0 278745.0 120014.0 312480.0 -1.0 3336
3338 0 278704.0 119967.0 312420.0 -1.0 3337
3339 0 278692.0 119928.0 312360.0 -1.0 3338
3340 0 278706.0 119884.0 312240.0 -1.0 3339
3341 0 278591.0 119891.0 312180.0 -1.0 3340
3342 0 278708.0 119858.0 312120.0 -1.0 3341
3343 0 278654.0 119803.0 312060.0 -1.0 3342
3344 0 278704.0 119836.0 312000.0 -1.0 3343
3345 0 278635.0 119815.0 311940.0 -1.0 3344
3346 0 278639.0 119767.0 311880.0 -1.0 3345
3347 0 278640.0 119692.0 311820.0 -1.0 3346
3348 0 278684.0 119698.0 311760.0 -1.0 3347
3349 0 278650.0 119683.0 311640.0 -1.0 3348
3350 0 278678.0 119631.0 311580.0 -1.0 3349
3351 0 278632.0 119673.0 311520.0 -1.0 3350
3352 0 278638.0 119684.0 311460.0 -1.0 3351
3353 0 278641.0 119616.0 311400.0 -1.0 3352
3354 0 278638.0 119629.0 311340.0 -1.0 3353
3355 0 278620.0 119641.0 311280.0 -1.0 3354
3356 0 278590.0 119592.0 311220.0 -1.0 3355
3357 0 278566.0 119583.0 311160.0 -1.0 3356
3358 0 278588.0 119551.0 311100.0 -1.0 3357
3359 0 278620.0 119611.0 311040.0 -1.0 3358
3360 0 278643.0 119600.0 310980.0 -1.0 3359
3361 0 278583.0 119589.0 310920.0 -1.0 3360
3362 0 278644.0 119557.0 310860.0 -1.0 3361
3363 0 278651.0 119591.0 310800.0 -1.0 3362
3364 0 278574.0 119576.0 310740.0 -1.0 3363
3365 0 278560.0 119532.0 310680.0 -1.0 3364
3366 0 278590.0 119598.0 310620.0 -1.0 3365
3367 0 278605.0 119527.0 310560.0 -1.0 3366
3368 0 278556.0 119593.0 310500.0 -1.0 3367
3369 0 278592.0 119542.0 310380.0 -1.0 3368
3370 0 278577.0 119610.0 310320.0 -1.0 3369
3371 0 278522.0 119563.0 310260.0 -1.0 3370
3372 0 278546.0 119598.0 310200.0 -1.0 3371
3373 0 278561.0 119544.0 310140.0 -1.0 3372
3374 0 278581.0 119548.0 310080.0 -1.0 3373
3375 0 278539.0 119539.0 310020.0 -1.0 3374
3376 0 278505.0 119501.0 309960.0 -1.0 3375
3377 0 278487.0 119478.0 309900.0 -1.0 3376
3378 0 278530.0 119457.0 309840.0 -1.0 3377
3379 0 278523.0 119382.0 309780.0 -1.0 3378
3380 0 278592.0 119410.0 309720.0 -1.0 3379
3381 0 278598.0 119403.0 309660.0 -1.0 3380
3382 0 278679.0 119451.0 309600.0 -1.0 3381
3383 0 278641.0 119523.0 309540.0 -1.0 3382
3384 0 278653.0 119498.0 309420.0 -1.0 3383
3385 0 278581.0 119368.0 309360.0 -1.0 3384
3386 0 278489.0 119393.0 309240.0 -1.0 3385
3387 0 278573.0 119411.0 309120.0 -1.0 3386
3388 0 278552.0 119398.0 309060.0 -1.0 3387
3389 0 278539.0 119307.0 309000.0 -1.0 3388
3390 0 278572.0 119316.0 308940.0 -1.0 3389
3391 0 278556.0 119312.0 308880.0 -1.0 3390
3392 0 278600.0 119293.0 308820.0 -1.0 3391
3393 0 278558.0 119269.0 308760.0 -1.0 3392
3394 0 278670.0 119303.0 308700.0 -1.0 3393
3395 0 278601.0 119399.0 308640.0 -1.0 3394
3396 0 278597.0 119274.0 308580.0 -1.0 3395
3397 0 278677.0 119370.0 308520.0 -1.0 3396
3398 0 278598.0 119294.0 308460.0 -1.0 3397
3399 0 278681.0 119385.0 308400.0 -1.0 3398
3400 0 278592.0 119267.0 308340.0 -1.0 3399
3401 0 278655.0 119276.0 308280.0 -1.0 3400
3402 0 278693.0 119321.0 308220.0 -1.0 3401
3403 0 278727.0 119271.0 308160.0 -1.0 3402
3404 0 278708.0 119203.0 308100.0 -1.0 3403
3405 0 278698.0 119153.0 308040.0 -1.0 3404
3406 0 278629.0 119149.0 307980.0 -1.0 3405
3407 0 278699.0 118996.0 307920.0 -1.0 3406
3408 0 278758.0 119002.0 307860.0 -1.0 3407
3409 0 278726.0 118929.0 307800.0 -1.0 3408
3410 0 278755.0 119010.0 307740.0 -1.0 3409
3411 0 278773.0 118971.0 307680.0 -1.0 3410
3412 0 278782.0 118922.0 307620.0 -1.0 3411
3413 0 278740.0 118945.0 307560.0 -1.0 3412
3414 0 278834.0 118883.0 307500.0 -1.0 3413
3415 0 278751.0 118877.0 307440.0 -1.0 3414
3416 0 278781.0 118924.0 307380.0 -1.0 3415
3417 0 278699.0 118893.0 307320.0 -1.0 3416
3418 0 278759.0 118887.0 307260.0 -1.0 3417
3419 0 278806.0 118842.0 307200.0 -1.0 3418
3420 0 278773.0 118794.0 307140.0 -1.0 3419
3421 0 278780.0 118838.0 307080.0 -1.0 3420
3422 0 278898.0 118834.0 306960.0 -1.0 3421
3423 0 278884.0 118747.0 306900.0 -1.0 3422
3424 0 278893.0 118778.0 306840.0 -1.0 3423
3425 0 278856.0 118769.0 306780.0 -1.0 3424
3426 0 278886.0 118638.0 306720.0 -1.0 3425
3427 0 278909.0 118840.0 306660.0 -1.0 3426
3428 0 278818.0 118739.0 306600.0 -1.0 3427
3429 0 278774.0 118746.0 306540.0 -1.0 3428
3430 0 278850.0 118792.0 306420.0 -1.0 3429
3431 0 278890.0 118802.0 306360.0 -1.0 3430
3432 0 278906.0 118833.0 306300.0 -1.0 3431
3433 0 278882.0 118836.0 306240.0 -1.0 3432
3434 0 278862.0 118776.0 306180.0 -1.0 3433
3435 0 278904.0 118617.0 306060.0 -1.0 3434
3436 0 278909.0 118567.0 306000.0 -1.0 3435
3437 0 278866.0 118580.0 305940.0 -1.0 3436
3438 0 278848.0 118521.0 305880.0 -1.0 3437
3439 0 278839.0 118490.0 305820.0 -1.0 3438
3440 0 278868.0 118496.0 305760.0 -1.0 3439
3441 0 278849.0 118463.0 305700.0 -1.0 3440
3442 0 278871.0 118487.0 305640.0 -1.0 3441
3443 0 278849.0 118486.0 305580.0 -1.0 3442
3444 0 278830.0 118456.0 305520.0 -1.0 3443
3445 0 278869.0 118457.0 305460.0 -1.0 3444
3446 0 278865.0 118437.0 305400.0 -1.0 3445
3447 0 278968.0 118458.0 305340.0 -1.0 3446
3448 0 278856.0 118339.0 305280.0 -1.0 3447
3449 0 278921.0 118357.0 305160.0 -1.0 3448
3450 0 278864.0 118257.0 305100.0 -1.0 3449
3451 0 278927.0 118263.0 305040.0 -1.0 3450
3452 0 278876.0 118158.0 304980.0 -1.0 3451
3453 0 278804.0 118049.0 304920.0 -1.0 3452
3454 0 278898.0 118077.0 304860.0 -1.0 3453
3455 0 278890.0 118013.0 304800.0 -1.0 3454
3456 0 278879.0 117936.0 304740.0 -1.0 3455
3457 0 278862.0 117923.0 304680.0 -1.0 3456
3458 0 278910.0 117853.0 304620.0 -1.0 3457
3459 0 278926.0 117858.0 304560.0 -1.0 3458
3460 0 278914.0 117818.0 304500.0 -1.0 3459
3461 0 278883.0 117826.0 304440.0 -1.0 3460
3462 0 278811.0 117708.0 304380.0 -1.0 3461
3463 0 278810.0 117713.0 304320.0 -1.0 3462
3464 0 278766.0 117627.0 304260.0 -1.0 3463
3465 0 278727.0 117503.0 304200.0 -1.0 3464
3466 0 278779.0 117481.0 304140.0 -1.0 3465
3467 0 278733.0 117403.0 304080.0 -1.0 3466
3468 0 278747.0 117393.0 304020.0 -1.0 3467
3469 0 278667.0 117419.0 303960.0 -1.0 3468
3470 0 278700.0 117420.0 303900.0 -1.0 3469
3471 0 278660.0 117311.0 303840.0 -1.0 3470
3472 0 278741.0 117208.0 303780.0 -1.0 3471
3473 0 278685.0 117253.0 303720.0 -1.0 3472
3474 0 278697.0 117184.0 303660.0 -1.0 3473
3475 0 278709.0 117142.0 303600.0 -1.0 3474
3476 0 278694.0 117076.0 303540.0 -1.0 3475
3477 0 278722.0 117054.0 303480.0 -1.0 3476
3478 0 278767.0 117067.0 303420.0 -1.0 3477
3479 0 278722.0 116961.0 303360.0 -1.0 3478
3480 0 278755.0 116919.0 303300.0 -1.0 3479
3481 0 278774.0 116862.0 303240.0 -1.0 3480
3482 0 278789.0 116822.0 303180.0 -1.0 3481
3483 0 278712.0 116754.0 303120.0 -1.0 3482
3484 0 278723.0 116742.0 303060.0 -1.0 3483
3485 0 278699.0 116714.0 303000.0 -1.0 3484
3486 0 278691.0 116699.0 302940.0 -1.0 3485
3487 0 278653.0 116591.0 302880.0 -1.0 3486
3488 0 278717.0 116608.0 302820.0 -1.0 3487
3489 0 278702.0 116613.0 302760.0 -1.0 3488
3490 0 278859.0 116785.0 302700.0 -1.0 3489
3491 0 278755.0 116637.0 302640.0 -1.0 3490
3492 0 278777.0 116596.0 302580.0 -1.0 3491
3493 0 278841.0 116616.0 302520.0 -1.0 3492
3494 0 278837.0 116666.0 302460.0 -1.0 3493
3495 0 278811.0 116644.0 302400.0 -1.0 3494
3496 0 278789.0 116569.0 302340.0 -1.0 3495
3497 0 278831.0 116554.0 302280.0 -1.0 3496
3498 0 278596.0 116193.0 302100.0 -1.0 3497
3499 0 278854.0 116397.0 302040.0 -1.0 3498
3500 0 278743.0 116309.0 301980.0 -1.0 3499
3501 0 278861.0 116333.0 301920.0 -1.0 3500
3502 0 278864.0 116240.0 301860.0 -1.0 3501
3503 0 278837.0 116126.0 301800.0 -1.0 3502
3504 0 278816.0 116028.0 301680.0 -1.0 3503
3505 0 278809.0 115878.0 301620.0 -1.0 3504
3506 0 278745.0 115786.0 301560.0 -1.0 3505
3507 0 278778.0 115734.0 301500.0 -1.0 3506
3508 0 278783.0 115725.0 301440.0 -1.0 3507
3509 0 278752.0 115683.0 301380.0 -1.0 3508
3510 0 278726.0 115735.0 301320.0 -1.0 3509
3511 0 278715.0 115681.0 301260.0 -1.0 3510
3512 0 278726.0 115708.0 301200.0 -1.0 3511
3513 0 278725.0 115593.0 301140.0 -1.0 3512
3514 0 278785.0 115634.0 301080.0 -1.0 3513
3515 0 278749.0 115570.0 301020.0 -1.0 3514
3516 0 278766.0 115575.0 300900.0 -1.0 3515
3517 0 278751.0 115503.0 300780.0 -1.0 3516
3518 0 278799.0 115498.0 300720.0 -1.0 3517
3519 0 278765.0 115491.0 300660.0 -1.0 3518
3520 0 278815.0 115588.0 300600.0 -1.0 3519
3521 0 278774.0 115498.0 300540.0 -1.0 3520
3522 0 278798.0 115499.0 300480.0 -1.0 3521
3523 0 278791.0 115537.0 300420.0 -1.0 3522
3524 0 278748.0 115500.0 300360.0 -1.0 3523
3525 0 278768.0 115467.0 300300.0 -1.0 3524
3526 0 278755.0 115504.0 300240.0 -1.0 3525
3527 0 278770.0 115476.0 300120.0 -1.0 3526
3528 0 278791.0 115428.0 300000.0 -1.0 3527
3529 0 278799.0 115425.0 299940.0 -1.0 3528
3530 0 278862.0 115424.0 299880.0 -1.0 3529
3531 0 278773.0 115343.0 299820.0 -1.0 3530
3532 0 278781.0 115362.0 299760.0 -1.0 3531
3533 0 278740.0 115306.0 299700.0 -1.0 3532
3534 0 278791.0 115242.0 299640.0 -1.0 3533
3535 0 278759.0 115249.0 299580.0 -1.0 3534
3536 0 278765.0 115260.0 299520.0 -1.0 3535
3537 0 278747.0 115311.0 299460.0 -1.0 3536
3538 0 278729.0 115211.0 299400.0 -1.0 3537
3539 0 278756.0 115148.0 299340.0 -1.0 3538
3540 0 278740.0 115052.0 299280.0 -1.0 3539
3541 0 278737.0 115092.0 299220.0 -1.0 3540
3542 0 278782.0 114953.0 299160.0 -1.0 3541
3543 0 278760.0 114915.0 299100.0 -1.0 3542
3544 0 278750.0 114891.0 299040.0 -1.0 3543
3545 0 278705.0 114824.0 298980.0 -1.0 3544
3546 0 278803.0 114848.0 298920.0 -1.0 3545
3547 0 278755.0 114738.0 298860.0 -1.0 3546
3548 0 278818.0 114729.0 298800.0 -1.0 3547
3549 0 278764.0 114717.0 298740.0 -1.0 3548
3550 0 278842.0 114687.0 298680.0 -1.0 3549
3551 0 278831.0 114595.0 298620.0 -1.0 3550
3552 0 278879.0 114640.0 298560.0 -1.0 3551
3553 0 278847.0 114601.0 298500.0 -1.0 3552
3554 0 278902.0 114618.0 298440.0 -1.0 3553
3555 0 278814.0 114431.0 298380.0 -1.0 3554
3556 0 278848.0 114324.0 298260.0 -1.0 3555
3557 0 278869.0 114343.0 298200.0 -1.0 3556
3558 0 278888.0 114345.0 298140.0 -1.0 3557
3559 0 278850.0 114297.0 298080.0 -1.0 3558
3560 0 278874.0 114321.0 298020.0 -1.0 3559
3561 0 278922.0 114299.0 297960.0 -1.0 3560
3562 0 278867.0 114230.0 297900.0 -1.0 3561
3563 0 278826.0 114142.0 297780.0 -1.0 3562
3564 0 278877.0 114055.0 297660.0 -1.0 3563
3565 0 278863.0 113995.0 297540.0 -1.0 3564
3566 0 278831.0 113974.0 297480.0 -1.0 3565
3567 0 278855.0 114024.0 297420.0 -1.0 3566
3568 0 278870.0 113989.0 297360.0 -1.0 3567
3569 0 278839.0 113947.0 297300.0 -1.0 3568
3570 0 278802.0 113841.0 297240.0 -1.0 3569
3571 0 278828.0 113753.0 297180.0 -1.0 3570
3572 0 278813.0 113626.0 297120.0 -1.0 3571
3573 0 278874.0 113594.0 297060.0 -1.0 3572
3574 0 278868.0 113576.0 297000.0 -1.0 3573
3575 0 278845.0 113595.0 296940.0 -1.0 3574
3576 0 278895.0 113662.0 296880.0 -1.0 3575
3577 0 278884.0 113587.0 296820.0 -1.0 3576
3578 0 278890.0 113594.0 296760.0 -1.0 3577
3579 0 278980.0 113614.0 296700.0 -1.0 3578
3580 0 278989.0 113577.0 296640.0 -1.0 3579
3581 0 278991.0 113517.0 296580.0 -1.0 3580
3582 0 279006.0 113489.0 296520.0 -1.0 3581
3583 0 279043.0 113406.0 296460.0 -1.0 3582
3584 0 279028.0 113339.0 296400.0 -1.0 3583
3585 0 278948.0 113269.0 296340.0 -1.0 3584
3586 0 278939.0 113167.0 296280.0 -1.0 3585
3587 0 278922.0 113095.0 296220.0 -1.0 3586
3588 0 278986.0 113119.0 296160.0 -1.0 3587
3589 0 278994.0 113120.0 296100.0 -1.0 3588
3590 0 279041.0 113120.0 296040.0 -1.0 3589
3591 0 279090.0 113188.0 295980.0 -1.0 3590
3592 0 279055.0 113055.0 295920.0 -1.0 3591
3593 0 279054.0 113027.0 295860.0 -1.0 3592
3594 0 279124.0 113074.0 295800.0 -1.0 3593
3595 0 279111.0 112979.0 295740.0 -1.0 3594
3596 0 279128.0 112993.0 295680.0 -1.0 3595
3597 0 279154.0 112892.0 295620.0 -1.0 3596
3598 0 279166.0 112886.0 295560.0 -1.0 3597
3599 0 279248.0 112905.0 295500.0 -1.0 3598
3600 0 279244.0 112830.0 295440.0 -1.0 3599
3601 0 279297.0 112860.0 295380.0 -1.0 3600
3602 0 279287.0 112781.0 295320.0 -1.0 3601
3603 0 279267.0 112775.0 295260.0 -1.0 3602
3604 0 279262.0 112721.0 295200.0 -1.0 3603
3605 0 279375.0 112847.0 295140.0 -1.0 3604
3606 0 279393.0 112776.0 295080.0 -1.0 3605
3607 0 279462.0 112816.0 295020.0 -1.0 3606
3608 0 279481.0 112746.0 294960.0 -1.0 3607
3609 0 279490.0 112692.0 294900.0 -1.0 3608
3610 0 279468.0 112649.0 294840.0 -1.0 3609
3611 0 279516.0 112758.0 294780.0 -1.0 3610
3612 0 279559.0 112739.0 294720.0 -1.0 3611
3613 0 279534.0 112685.0 294660.0 -1.0 3612
3614 0 279509.0 112612.0 294600.0 -1.0 3613
3615 0 279623.0 112715.0 294540.0 -1.0 3614
3616 0 279583.0 112656.0 294480.0 -1.0 3615
3617 0 279563.0 112568.0 294420.0 -1.0 3616
3618 0 279587.0 112601.0 294360.0 -1.0 3617
3619 0 279571.0 112511.0 294300.0 -1.0 3618
3620 0 279604.0 112569.0 294240.0 -1.0 3619
3621 0 279534.0 112543.0 294180.0 -1.0 3620
3622 0 279567.0 112538.0 294120.0 -1.0 3621
3623 0 279521.0 112510.0 294060.0 -1.0 3622
3624 0 279439.0 112375.0 294000.0 -1.0 3623
3625 0 279593.0 112391.0 293940.0 -1.0 3624
3626 0 279508.0 112243.0 293880.0 -1.0 3625
3627 0 279574.0 112365.0 293820.0 -1.0 3626
3628 0 279545.0 112335.0 293760.0 -1.0 3627
3629 0 279582.0 112224.0 293700.0 -1.0 3628
3630 0 279578.0 112243.0 293640.0 -1.0 3629
3631 0 279556.0 112163.0 293580.0 -1.0 3630
3632 0 279576.0 112259.0 293520.0 -1.0 3631
3633 0 279596.0 112207.0 293460.0 -1.0 3632
3634 0 279595.0 112215.0 293400.0 -1.0 3633
3635 0 279520.0 112175.0 293340.0 -1.0 3634
3636 0 279531.0 112110.0 293280.0 -1.0 3635
3637 0 279489.0 112203.0 293220.0 -1.0 3636
3638 0 279488.0 112156.0 293160.0 -1.0 3637
3639 0 279517.0 112067.0 293100.0 -1.0 3638
3640 0 279358.0 111998.0 293040.0 -1.0 3639
3641 0 279553.0 112071.0 292980.0 -1.0 3640
3642 0 279248.0 111864.0 292920.0 -1.0 3641
3643 0 279493.0 112093.0 292860.0 -1.0 3642
3644 0 279470.0 111947.0 292740.0 -1.0 3643
3645 0 279300.0 111937.0 292680.0 -1.0 3644
3646 0 279466.0 111880.0 292620.0 -1.0 3645
3647 0 279491.0 111907.0 292560.0 -1.0 3646
3648 0 279432.0 111852.0 292500.0 -1.0 3647
3649 0 279470.0 111878.0 292440.0 -1.0 3648
3650 0 279403.0 111824.0 292380.0 -1.0 3649
3651 0 279429.0 111849.0 292320.0 -1.0 3650
3652 0 279437.0 111841.0 292260.0 -1.0 3651
3653 0 279419.0 111822.0 292200.0 -1.0 3652
3654 0 279398.0 111886.0 292140.0 -1.0 3653
3655 0 279454.0 111923.0 292080.0 -1.0 3654
3656 0 279429.0 111859.0 292020.0 -1.0 3655
3657 0 279461.0 111828.0 291960.0 -1.0 3656
3658 0 279465.0 111846.0 291900.0 -1.0 3657
3659 0 279420.0 111830.0 291840.0 -1.0 3658
3660 0 279354.0 111710.0 291780.0 -1.0 3659
3661 0 279380.0 111782.0 291720.0 -1.0 3660
3662 0 279124.0 111689.0 291660.0 -1.0 3661
3663 0 279423.0 111693.0 291600.0 -1.0 3662
3664 0 279332.0 111667.0 291540.0 -1.0 3663
3665 0 279379.0 111613.0 291480.0 -1.0 3664
3666 0 279366.0 111622.0 291420.0 -1.0 3665
3667 0 279363.0 111618.0 291360.0 -1.0 3666
3668 0 279187.0 111582.0 291300.0 -1.0 3667
3669 0 279283.0 111562.0 291240.0 -1.0 3668
3670 0 279349.0 111378.0 291180.0 -1.0 3669
3671 0 279345.0 111475.0 291120.0 -1.0 3670
3672 0 279364.0 111495.0 291060.0 -1.0 3671
3673 0 279402.0 111536.0 291000.0 -1.0 3672
3674 0 279336.0 111506.0 290940.0 -1.0 3673
3675 0 279368.0 111474.0 290880.0 -1.0 3674
3676 0 279349.0 111511.0 290820.0 -1.0 3675
3677 0 279337.0 111510.0 290760.0 -1.0 3676
3678 0 279279.0 111496.0 290700.0 -1.0 3677
3679 0 279346.0 111463.0 290640.0 -1.0 3678
3680 0 279250.0 111436.0 290580.0 -1.0 3679
3681 0 279296.0 111473.0 290520.0 -1.0 3680
3682 0 279298.0 111502.0 290460.0 -1.0 3681
3683 0 279296.0 111451.0 290400.0 -1.0 3682
3684 0 279341.0 111464.0 290340.0 -1.0 3683
3685 0 279286.0 111445.0 290280.0 -1.0 3684
3686 0 279334.0 111484.0 290220.0 -1.0 3685
3687 0 279293.0 111455.0 290160.0 -1.0 3686
3688 0 279309.0 111461.0 290100.0 -1.0 3687
3689 0 279271.0 111476.0 290040.0 -1.0 3688
3690 0 279269.0 111432.0 289980.0 -1.0 3689
3691 0 279294.0 111443.0 289920.0 -1.0 3690
3692 0 279237.0 111397.0 289860.0 -1.0 3691
3693 0 279272.0 111400.0 289800.0 -1.0 3692
3694 0 279212.0 111341.0 289740.0 -1.0 3693
3695 0 279313.0 111419.0 289680.0 -1.0 3694
3696 0 279252.0 111379.0 289620.0 -1.0 3695
3697 0 279212.0 111320.0 289560.0 -1.0 3696
3698 0 279228.0 111393.0 289500.0 -1.0 3697
3699 0 279261.0 111364.0 289440.0 -1.0 3698
3700 0 279249.0 111344.0 289380.0 -1.0 3699
3701 0 279239.0 111327.0 289260.0 -1.0 3700
3702 0 279156.0 111307.0 289200.0 -1.0 3701
3703 0 279199.0 111329.0 289140.0 -1.0 3702
3704 0 279280.0 111325.0 289020.0 -1.0 3703
3705 0 279313.0 111317.0 288960.0 -1.0 3704
3706 0 279285.0 111297.0 288900.0 -1.0 3705
3707 0 279258.0 111243.0 288840.0 -1.0 3706
3708 0 279280.0 111264.0 288780.0 -1.0 3707
3709 0 279134.0 111239.0 288720.0 -1.0 3708
3710 0 279327.0 111230.0 288660.0 -1.0 3709
3711 0 279305.0 111156.0 288600.0 -1.0 3710
3712 0 279295.0 111162.0 288540.0 -1.0 3711
3713 0 279292.0 111144.0 288480.0 -1.0 3712
3714 0 279343.0 111157.0 288420.0 -1.0 3713
3715 0 279336.0 111094.0 288360.0 -1.0 3714
3716 0 279358.0 111093.0 288300.0 -1.0 3715
3717 0 279353.0 111124.0 288240.0 -1.0 3716
3718 0 279373.0 111093.0 288180.0 -1.0 3717
3719 0 279387.0 111060.0 288120.0 -1.0 3718
3720 0 279444.0 111067.0 288060.0 -1.0 3719
3721 0 279416.0 111029.0 288000.0 -1.0 3720
3722 0 279376.0 111004.0 287940.0 -1.0 3721
3723 0 279453.0 110983.0 287880.0 -1.0 3722
3724 0 279416.0 111011.0 287820.0 -1.0 3723
3725 0 279446.0 110955.0 287760.0 -1.0 3724
3726 0 279466.0 111001.0 287700.0 -1.0 3725
3727 0 279474.0 110973.0 287640.0 -1.0 3726
3728 0 279530.0 110977.0 287580.0 -1.0 3727
3729 0 279518.0 110960.0 287520.0 -1.0 3728
3730 0 279516.0 110946.0 287460.0 -1.0 3729
3731 0 279522.0 110935.0 287400.0 -1.0 3730
3732 0 279521.0 110889.0 287340.0 -1.0 3731
3733 0 279554.0 110903.0 287280.0 -1.0 3732
3734 0 279558.0 110892.0 287220.0 -1.0 3733
3735 0 279547.0 110824.0 287160.0 -1.0 3734
3736 0 279578.0 110847.0 287100.0 -1.0 3735
3737 0 279546.0 110794.0 287040.0 -1.0 3736
3738 0 279539.0 110803.0 286980.0 -1.0 3737
3739 0 279530.0 110769.0 286920.0 -1.0 3738
3740 0 279576.0 110768.0 286860.0 -1.0 3739
3741 0 279600.0 110759.0 286800.0 -1.0 3740
3742 0 279611.0 110761.0 286740.0 -1.0 3741
3743 0 279623.0 110732.0 286680.0 -1.0 3742
3744 0 279632.0 110710.0 286620.0 -1.0 3743
3745 0 279643.0 110722.0 286560.0 -1.0 3744
3746 0 279650.0 110750.0 286500.0 -1.0 3745
3747 0 279699.0 110768.0 286440.0 -1.0 3746
3748 0 279628.0 110728.0 286380.0 -1.0 3747
3749 0 279646.0 110725.0 286320.0 -1.0 3748
3750 0 279625.0 110721.0 286260.0 -1.0 3749
3751 0 279718.0 110690.0 286200.0 -1.0 3750
3752 0 279760.0 110681.0 286080.0 -1.0 3751
3753 0 279768.0 110684.0 286020.0 -1.0 3752
3754 0 279564.0 110545.0 285960.0 -1.0 3753
3755 0 279799.0 110595.0 285900.0 -1.0 3754
3756 0 279836.0 110530.0 285780.0 -1.0 3755
3757 0 279816.0 110555.0 285720.0 -1.0 3756
3758 0 279835.0 110533.0 285660.0 -1.0 3757
3759 0 280001.0 110512.0 285600.0 -1.0 3758
3760 0 279842.0 110456.0 285540.0 -1.0 3759
3761 0 279888.0 110492.0 285420.0 -1.0 3760
3762 0 279969.0 110361.0 285300.0 -1.0 3761
3763 0 280064.0 110412.0 285240.0 -1.0 3762
3764 0 280009.0 110393.0 285180.0 -1.0 3763
3765 0 279997.0 110383.0 285120.0 -1.0 3764
3766 0 280023.0 110376.0 285060.0 -1.0 3765
3767 0 279956.0 110321.0 285000.0 -1.0 3766
3768 0 279914.0 110202.0 284940.0 -1.0 3767
3769 0 280001.0 110270.0 284880.0 -1.0 3768
3770 0 280010.0 110251.0 284820.0 -1.0 3769
3771 0 280003.0 110265.0 284760.0 -1.0 3770
3772 0 280029.0 110189.0 284700.0 -1.0 3771
3773 0 280051.0 110167.0 284640.0 -1.0 3772
3774 0 280072.0 110212.0 284580.0 -1.0 3773
3775 0 280056.0 110154.0 284520.0 -1.0 3774
3776 0 280060.0 110137.0 284460.0 -1.0 3775
3777 0 280071.0 110131.0 284400.0 -1.0 3776
3778 0 280104.0 110081.0 284340.0 -1.0 3777
3779 0 280136.0 110110.0 284280.0 -1.0 3778
3780 0 280102.0 110053.0 284220.0 -1.0 3779
3781 0 280123.0 110045.0 284160.0 -1.0 3780
3782 0 280015.0 110018.0 284100.0 -1.0 3781
3783 0 280061.0 110006.0 284040.0 -1.0 3782
3784 0 280060.0 109991.0 283980.0 -1.0 3783
3785 0 280036.0 109874.0 283920.0 -1.0 3784
3786 0 280066.0 109949.0 283860.0 -1.0 3785
3787 0 280002.0 109888.0 283800.0 -1.0 3786
3788 0 280055.0 109864.0 283740.0 -1.0 3787
3789 0 280077.0 109877.0 283680.0 -1.0 3788
3790 0 280044.0 109820.0 283620.0 -1.0 3789
3791 0 280059.0 109790.0 283560.0 -1.0 3790
3792 0 280213.0 109837.0 283500.0 -1.0 3791
3793 0 280157.0 109721.0 283440.0 -1.0 3792
3794 0 280101.0 109660.0 283380.0 -1.0 3793
3795 0 280115.0 109655.0 283320.0 -1.0 3794
3796 0 280120.0 109640.0 283260.0 -1.0 3795
3797 0 280226.0 109625.0 283200.0 -1.0 3796
3798 0 280198.0 109610.0 283080.0 -1.0 3797
3799 0 280170.0 109600.0 282960.0 -1.0 3798
3800 0 280199.0 109532.0 282900.0 -1.0 3799
3801 0 280163.0 109518.0 282840.0 -1.0 3800
3802 0 280231.0 109525.0 282780.0 -1.0 3801
3803 0 280191.0 109383.0 282720.0 -1.0 3802
3804 0 280101.0 109252.0 282660.0 -1.0 3803
3805 0 280113.0 109280.0 282600.0 -1.0 3804
3806 0 280094.0 109261.0 282540.0 -1.0 3805
3807 0 280159.0 109207.0 282480.0 -1.0 3806
3808 0 280248.0 109260.0 282420.0 -1.0 3807
3809 0 280128.0 109203.0 282360.0 -1.0 3808
3810 0 280190.0 109217.0 282300.0 -1.0 3809
3811 0 280090.0 109218.0 282240.0 -1.0 3810
3812 0 280130.0 109221.0 282180.0 -1.0 3811
3813 0 280054.0 109153.0 282120.0 -1.0 3812
3814 0 280109.0 109161.0 282060.0 -1.0 3813
3815 0 280135.0 109044.0 282000.0 -1.0 3814
3816 0 280194.0 109088.0 281940.0 -1.0 3815
3817 0 280168.0 109043.0 281880.0 -1.0 3816
3818 0 280131.0 109025.0 281820.0 -1.0 3817
3819 0 280200.0 108945.0 281760.0 -1.0 3818
3820 0 280172.0 108997.0 281640.0 -1.0 3819
3821 0 279998.0 108937.0 281580.0 -1.0 3820
3822 0 280175.0 108935.0 281520.0 -1.0 3821
3823 0 280244.0 108957.0 281460.0 -1.0 3822
3824 0 280236.0 108876.0 281400.0 -1.0 3823
3825 0 280218.0 108901.0 281340.0 -1.0 3824
3826 0 280323.0 108891.0 281280.0 -1.0 3825
3827 0 280320.0 108850.0 281220.0 -1.0 3826
3828 0 280335.0 108813.0 281160.0 -1.0 3827
3829 0 280316.0 108779.0 281100.0 -1.0 3828
3830 0 280182.0 108842.0 281040.0 -1.0 3829
3831 0 280182.0 108813.0 280980.0 -1.0 3830
3832 0 280244.0 108745.0 280920.0 -1.0 3831
3833 0 280358.0 108756.0 280860.0 -1.0 3832
3834 0 280316.0 108718.0 280800.0 -1.0 3833
3835 0 280359.0 108704.0 280740.0 -1.0 3834
3836 0 280392.0 108707.0 280680.0 -1.0 3835
3837 0 280345.0 108656.0 280620.0 -1.0 3836
3838 0 280338.0 108635.0 280560.0 -1.0 3837
3839 0 280360.0 108632.0 280440.0 -1.0 3838
3840 0 280431.0 108586.0 280380.0 -1.0 3839
3841 0 280307.0 108507.0 280320.0 -1.0 3840
3842 0 280461.0 108538.0 280260.0 -1.0 3841
3843 0 280382.0 108458.0 280200.0 -1.0 3842
3844 0 280406.0 108472.0 280140.0 -1.0 3843
3845 0 280279.0 108407.0 280080.0 -1.0 3844
3846 0 280344.0 108421.0 280020.0 -1.0 3845
3847 0 280403.0 108402.0 279960.0 -1.0 3846
3848 0 280465.0 108375.0 279900.0 -1.0 3847
3849 0 280484.0 108387.0 279840.0 -1.0 3848
3850 0 280491.0 108337.0 279780.0 -1.0 3849
3851 0 280482.0 108353.0 279720.0 -1.0 3850
3852 0 280470.0 108352.0 279660.0 -1.0 3851
3853 0 280460.0 108306.0 279600.0 -1.0 3852
3854 0 280501.0 108295.0 279540.0 -1.0 3853
3855 0 280464.0 108281.0 279480.0 -1.0 3854
3856 0 280485.0 108285.0 279420.0 -1.0 3855
3857 0 280489.0 108265.0 279360.0 -1.0 3856
3858 0 280503.0 108238.0 279300.0 -1.0 3857
3859 0 280509.0 108131.0 279240.0 -1.0 3858
3860 0 280444.0 108079.0 279180.0 -1.0 3859
3861 0 280530.0 108060.0 279120.0 -1.0 3860
3862 0 280451.0 108062.0 279060.0 -1.0 3861
3863 0 280486.0 108066.0 279000.0 -1.0 3862
3864 0 280400.0 108025.0 278940.0 -1.0 3863
3865 0 280324.0 108005.0 278880.0 -1.0 3864
3866 0 280382.0 108027.0 278820.0 -1.0 3865
3867 0 280390.0 107976.0 278760.0 -1.0 3866
3868 0 280422.0 107984.0 278700.0 -1.0 3867
3869 0 280494.0 108005.0 278640.0 -1.0 3868
3870 0 280454.0 107939.0 278580.0 -1.0 3869
3871 0 280556.0 107948.0 278520.0 -1.0 3870
3872 0 280560.0 107949.0 278460.0 -1.0 3871
3873 0 280540.0 107925.0 278400.0 -1.0 3872
3874 0 280552.0 107901.0 278340.0 -1.0 3873
3875 0 280496.0 107939.0 278280.0 -1.0 3874
3876 0 280529.0 107914.0 278220.0 -1.0 3875
3877 0 280543.0 107921.0 278160.0 -1.0 3876
3878 0 280565.0 107935.0 278100.0 -1.0 3877
3879 0 280624.0 107939.0 278040.0 -1.0 3878
3880 0 280602.0 107894.0 277980.0 -1.0 3879
3881 0 280608.0 107842.0 277920.0 -1.0 3880
3882 0 280672.0 107788.0 277860.0 -1.0 3881
3883 0 280649.0 107766.0 277800.0 -1.0 3882
3884 0 280685.0 107704.0 277740.0 -1.0 3883
3885 0 280690.0 107652.0 277680.0 -1.0 3884
3886 0 280733.0 107660.0 277620.0 -1.0 3885
3887 0 280744.0 107637.0 277560.0 -1.0 3886
3888 0 280777.0 107659.0 277500.0 -1.0 3887
3889 0 280809.0 107655.0 277440.0 -1.0 3888
3890 0 280789.0 107645.0 277380.0 -1.0 3889
3891 0 280776.0 107624.0 277320.0 -1.0 3890
3892 0 280853.0 107664.0 277260.0 -1.0 3891
3893 0 280784.0 107619.0 277200.0 -1.0 3892
3894 0 280873.0 107598.0 277140.0 -1.0 3893
3895 0 280967.0 107597.0 277080.0 -1.0 3894
3896 0 280824.0 107537.0 277020.0 -1.0 3895
3897 0 280964.0 107550.0 276960.0 -1.0 3896
3898 0 280596.0 107461.0 276900.0 -1.0 3897
3899 0 281010.0 107493.0 276840.0 -1.0 3898
3900 0 281026.0 107382.0 276720.0 -1.0 3899
3901 0 281001.0 107342.0 276660.0 -1.0 3900
3902 0 281051.0 107330.0 276600.0 -1.0 3901
3903 0 281049.0 107320.0 276540.0 -1.0 3902
3904 0 281040.0 107254.0 276480.0 -1.0 3903
3905 0 281094.0 107227.0 276420.0 -1.0 3904
3906 0 281028.0 107219.0 276360.0 -1.0 3905
3907 0 281104.0 107167.0 276300.0 -1.0 3906
3908 0 281071.0 107174.0 276240.0 -1.0 3907
3909 0 281081.0 107110.0 276180.0 -1.0 3908
3910 0 280986.0 107056.0 276120.0 -1.0 3909
3911 0 281105.0 107018.0 276060.0 -1.0 3910
3912 0 281045.0 106924.0 276000.0 -1.0 3911
3913 0 281170.0 106985.0 275940.0 -1.0 3912
3914 0 281146.0 106950.0 275880.0 -1.0 3913
3915 0 281169.0 106957.0 275820.0 -1.0 3914
3916 0 281155.0 106971.0 275760.0 -1.0 3915
3917 0 281105.0 106999.0 275700.0 -1.0 3916
3918 0 281164.0 106989.0 275640.0 -1.0 3917
3919 0 281124.0 106955.0 275580.0 -1.0 3918
3920 0 281120.0 107075.0 275520.0 -1.0 3919
3921 0 281090.0 106983.0 275460.0 -1.0 3920
3922 0 281132.0 106954.0 275400.0 -1.0 3921
3923 0 281098.0 106940.0 275340.0 -1.0 3922
3924 0 281162.0 106886.0 275280.0 -1.0 3923
3925 0 281178.0 106851.0 275220.0 -1.0 3924
3926 0 281064.0 106867.0 275160.0 -1.0 3925
3927 0 281091.0 106836.0 275100.0 -1.0 3926
3928 0 281068.0 106825.0 275040.0 -1.0 3927
3929 0 281134.0 106828.0 274980.0 -1.0 3928
3930 0 281073.0 106827.0 274920.0 -1.0 3929
3931 0 281067.0 106826.0 274860.0 -1.0 3930
3932 0 280944.0 106786.0 274800.0 -1.0 3931
3933 0 281113.0 106885.0 274740.0 -1.0 3932
3934 0 281137.0 106880.0 274620.0 -1.0 3933
3935 0 280850.0 106785.0 274560.0 -1.0 3934
3936 0 281136.0 106788.0 274500.0 -1.0 3935
3937 0 281144.0 106822.0 274440.0 -1.0 3936
3938 0 281166.0 106713.0 274380.0 -1.0 3937
3939 0 281094.0 106734.0 274320.0 -1.0 3938
3940 0 281033.0 106707.0 274260.0 -1.0 3939
3941 0 281061.0 106528.0 274200.0 -1.0 3940
3942 0 281103.0 106494.0 274080.0 -1.0 3941
3943 0 280931.0 106351.0 274020.0 -1.0 3942
3944 0 281085.0 106373.0 273960.0 -1.0 3943
3945 0 281006.0 106401.0 273900.0 -1.0 3944
3946 0 281118.0 106407.0 273840.0 -1.0 3945
3947 0 281060.0 106363.0 273780.0 -1.0 3946
3948 0 281037.0 106342.0 273720.0 -1.0 3947
3949 0 281031.0 106359.0 273660.0 -1.0 3948
3950 0 281010.0 106370.0 273600.0 -1.0 3949
3951 0 281086.0 106450.0 273540.0 -1.0 3950
3952 0 281041.0 106396.0 273480.0 -1.0 3951
3953 0 281056.0 106428.0 273420.0 -1.0 3952
3954 0 281071.0 106382.0 273360.0 -1.0 3953
3955 0 281100.0 106368.0 273300.0 -1.0 3954
3956 0 281058.0 106352.0 273240.0 -1.0 3955
3957 0 281031.0 106338.0 273180.0 -1.0 3956
3958 0 281067.0 106366.0 273120.0 -1.0 3957
3959 0 281119.0 106365.0 273060.0 -1.0 3958
3960 0 281040.0 106322.0 273000.0 -1.0 3959
3961 0 281085.0 106357.0 272940.0 -1.0 3960
3962 0 281139.0 106368.0 272880.0 -1.0 3961
3963 0 281125.0 106354.0 272820.0 -1.0 3962
3964 0 281110.0 106321.0 272760.0 -1.0 3963
3965 0 281137.0 106303.0 272700.0 -1.0 3964
3966 0 281158.0 106312.0 272640.0 -1.0 3965
3967 0 281164.0 106342.0 272580.0 -1.0 3966
3968 0 281158.0 106227.0 272520.0 -1.0 3967
3969 0 281160.0 106274.0 272460.0 -1.0 3968
3970 0 281136.0 106269.0 272340.0 -1.0 3969
3971 0 281184.0 106228.0 272220.0 -1.0 3970
3972 0 281112.0 106127.0 272160.0 -1.0 3971
3973 0 281187.0 106170.0 272100.0 -1.0 3972
3974 0 281192.0 106162.0 272040.0 -1.0 3973
3975 0 281101.0 106040.0 271980.0 -1.0 3974
3976 0 281134.0 106051.0 271860.0 -1.0 3975
3977 0 281246.0 106026.0 271800.0 -1.0 3976
3978 0 281165.0 105850.0 271740.0 -1.0 3977
3979 0 281223.0 105913.0 271680.0 -1.0 3978
3980 0 281209.0 105810.0 271620.0 -1.0 3979
3981 0 281220.0 105863.0 271560.0 -1.0 3980
3982 0 281013.0 105954.0 271500.0 -1.0 3981
3983 0 281321.0 105916.0 271440.0 -1.0 3982
3984 0 281244.0 105829.0 271380.0 -1.0 3983
3985 0 281171.0 105801.0 271320.0 -1.0 3984
3986 0 281244.0 105838.0 271260.0 -1.0 3985
3987 0 281226.0 105714.0 271200.0 -1.0 3986
3988 0 281284.0 105837.0 271140.0 -1.0 3987
3989 0 281232.0 105792.0 271080.0 -1.0 3988
3990 0 281291.0 105806.0 271020.0 -1.0 3989
3991 0 281241.0 105668.0 270960.0 -1.0 3990
3992 0 281290.0 105678.0 270900.0 -1.0 3991
3993 0 281027.0 105691.0 270840.0 -1.0 3992
3994 0 281309.0 105661.0 270780.0 -1.0 3993
3995 0 281306.0 105649.0 270720.0 -1.0 3994
3996 0 281324.0 105627.0 270660.0 -1.0 3995
3997 0 281296.0 105637.0 270600.0 -1.0 3996
3998 0 281310.0 105614.0 270540.0 -1.0 3997
3999 0 281288.0 105612.0 270480.0 -1.0 3998
4000 0 281269.0 105575.0 270420.0 -1.0 3999
4001 0 281320.0 105573.0 270360.0 -1.0 4000
4002 0 281303.0 105520.0 270300.0 -1.0 4001
4003 0 281399.0 105528.0 270240.0 -1.0 4002
4004 0 281364.0 105462.0 270180.0 -1.0 4003
4005 0 281394.0 105467.0 270120.0 -1.0 4004
4006 0 281369.0 105432.0 270060.0 -1.0 4005
4007 0 281397.0 105399.0 270000.0 -1.0 4006
4008 0 281413.0 105404.0 269940.0 -1.0 4007
4009 0 281433.0 105360.0 269880.0 -1.0 4008
4010 0 281362.0 105335.0 269820.0 -1.0 4009
4011 0 281356.0 105289.0 269760.0 -1.0 4010
4012 0 281353.0 105243.0 269700.0 -1.0 4011
4013 0 281358.0 105174.0 269640.0 -1.0 4012
4014 0 281366.0 105219.0 269580.0 -1.0 4013
4015 0 281355.0 105191.0 269520.0 -1.0 4014
4016 0 281383.0 105158.0 269460.0 -1.0 4015
4017 0 281378.0 105118.0 269400.0 -1.0 4016
4018 0 281350.0 105141.0 269340.0 -1.0 4017
4019 0 281341.0 105075.0 269280.0 -1.0 4018
4020 0 281307.0 105039.0 269220.0 -1.0 4019
4021 0 281302.0 105067.0 269160.0 -1.0 4020
4022 0 281342.0 105065.0 269100.0 -1.0 4021
4023 0 281284.0 105078.0 269040.0 -1.0 4022
4024 0 281290.0 105052.0 268980.0 -1.0 4023
4025 0 281367.0 105050.0 268920.0 -1.0 4024
4026 0 281287.0 105070.0 268860.0 -1.0 4025
4027 0 281318.0 105010.0 268800.0 -1.0 4026
4028 0 281267.0 105043.0 268740.0 -1.0 4027
4029 0 281276.0 105031.0 268680.0 -1.0 4028
4030 0 281292.0 105006.0 268620.0 -1.0 4029
4031 0 281228.0 104994.0 268560.0 -1.0 4030
4032 0 281278.0 104943.0 268500.0 -1.0 4031
4033 0 281215.0 104946.0 268440.0 -1.0 4032
4034 0 281236.0 104948.0 268380.0 -1.0 4033
4035 0 281191.0 104875.0 268320.0 -1.0 4034
4036 0 281184.0 104905.0 268260.0 -1.0 4035
4037 0 281182.0 104864.0 268200.0 -1.0 4036
4038 0 281234.0 104905.0 268140.0 -1.0 4037
4039 0 281102.0 104820.0 268080.0 -1.0 4038
4040 0 281233.0 104879.0 268020.0 -1.0 4039
4041 0 281076.0 104798.0 267960.0 -1.0 4040
4042 0 281089.0 104842.0 267900.0 -1.0 4041
4043 0 281137.0 104790.0 267840.0 -1.0 4042
4044 0 281083.0 104772.0 267780.0 -1.0 4043
4045 0 281036.0 104743.0 267720.0 -1.0 4044
4046 0 281084.0 104734.0 267660.0 -1.0 4045
4047 0 281160.0 104759.0 267600.0 -1.0 4046
4048 0 281114.0 104687.0 267540.0 -1.0 4047
4049 0 281144.0 104708.0 267480.0 -1.0 4048
4050 0 281145.0 104703.0 267420.0 -1.0 4049
4051 0 281166.0 104725.0 267360.0 -1.0 4050
4052 0 281179.0 104696.0 267300.0 -1.0 4051
4053 0 281187.0 104711.0 267240.0 -1.0 4052
4054 0 281171.0 104712.0 267180.0 -1.0 4053
4055 0 281162.0 104686.0 267120.0 -1.0 4054
4056 0 281195.0 104672.0 267060.0 -1.0 4055
4057 0 281177.0 104665.0 267000.0 -1.0 4056
4058 0 281198.0 104666.0 266940.0 -1.0 4057
4059 0 281185.0 104653.0 266880.0 -1.0 4058
4060 0 281151.0 104636.0 266820.0 -1.0 4059
4061 0 281138.0 104691.0 266760.0 -1.0 4060
4062 0 281184.0 104689.0 266700.0 -1.0 4061
4063 0 281073.0 104625.0 266640.0 -1.0 4062
4064 0 281121.0 104695.0 266580.0 -1.0 4063
4065 0 281054.0 104643.0 266520.0 -1.0 4064
4066 0 281133.0 104731.0 266460.0 -1.0 4065
4067 0 281114.0 104629.0 266400.0 -1.0 4066
4068 0 281103.0 104681.0 266340.0 -1.0 4067
4069 0 281161.0 104694.0 266280.0 -1.0 4068
4070 0 281043.0 104611.0 266220.0 -1.0 4069
4071 0 281131.0 104691.0 266160.0 -1.0 4070
4072 0 280921.0 104526.0 266100.0 -1.0 4071
4073 0 281120.0 104697.0 266040.0 -1.0 4072
4074 0 281104.0 104636.0 265920.0 -1.0 4073
4075 0 281085.0 104640.0 265860.0 -1.0 4074
4076 0 281078.0 104623.0 265800.0 -1.0 4075
4077 0 281086.0 104646.0 265740.0 -1.0 4076
4078 0 281024.0 104596.0 265680.0 -1.0 4077
4079 0 281095.0 104600.0 265620.0 -1.0 4078
4080 0 281041.0 104612.0 265560.0 -1.0 4079
4081 0 281112.0 104659.0 265500.0 -1.0 4080
4082 0 281077.0 104647.0 265440.0 -1.0 4081
4083 0 281152.0 104674.0 265380.0 -1.0 4082
4084 0 281111.0 104682.0 265320.0 -1.0 4083
4085 0 281136.0 104688.0 265260.0 -1.0 4084
4086 0 281137.0 104667.0 265200.0 -1.0 4085
4087 0 281139.0 104678.0 265140.0 -1.0 4086
4088 0 281205.0 104698.0 265080.0 -1.0 4087
4089 0 281195.0 104726.0 265020.0 -1.0 4088
4090 0 281210.0 104751.0 264960.0 -1.0 4089
4091 0 281180.0 104754.0 264900.0 -1.0 4090
4092 0 281160.0 104793.0 264840.0 -1.0 4091
4093 0 281237.0 104757.0 264780.0 -1.0 4092
4094 0 281205.0 104753.0 264720.0 -1.0 4093
4095 0 281165.0 104746.0 264660.0 -1.0 4094
4096 0 281232.0 104723.0 264600.0 -1.0 4095
4097 0 281196.0 104740.0 264540.0 -1.0 4096
4098 0 281219.0 104772.0 264480.0 -1.0 4097
4099 0 281280.0 104817.0 264420.0 -1.0 4098
4100 0 281213.0 104840.0 264360.0 -1.0 4099
4101 0 281253.0 104851.0 264300.0 -1.0 4100
4102 0 281250.0 104832.0 264240.0 -1.0 4101
4103 0 281252.0 104889.0 264180.0 -1.0 4102
4104 0 281161.0 104830.0 264120.0 -1.0 4103
4105 0 281258.0 104922.0 264060.0 -1.0 4104
4106 0 281227.0 104852.0 264000.0 -1.0 4105
4107 0 281275.0 104879.0 263940.0 -1.0 4106
4108 0 281309.0 104885.0 263880.0 -1.0 4107
4109 0 281265.0 104892.0 263820.0 -1.0 4108
4110 0 281299.0 104931.0 263760.0 -1.0 4109
4111 0 281307.0 104865.0 263700.0 -1.0 4110
4112 0 281300.0 104909.0 263640.0 -1.0 4111
4113 0 281303.0 104886.0 263580.0 -1.0 4112
4114 0 281348.0 104898.0 263520.0 -1.0 4113
4115 0 281345.0 104911.0 263460.0 -1.0 4114
4116 0 281344.0 104911.0 263400.0 -1.0 4115
4117 0 281320.0 104882.0 263340.0 -1.0 4116
4118 0 281287.0 104882.0 263280.0 -1.0 4117
4119 0 281288.0 104857.0 263220.0 -1.0 4118
4120 0 281321.0 104862.0 263160.0 -1.0 4119
4121 0 281360.0 104912.0 263100.0 -1.0 4120
4122 0 281315.0 104855.0 263040.0 -1.0 4121
4123 0 281387.0 104862.0 262980.0 -1.0 4122
4124 0 281335.0 104854.0 262920.0 -1.0 4123
4125 0 281316.0 104888.0 262860.0 -1.0 4124
4126 0 281259.0 104859.0 262800.0 -1.0 4125
4127 0 281311.0 104906.0 262740.0 -1.0 4126
4128 0 281272.0 104846.0 262680.0 -1.0 4127
4129 0 281349.0 104905.0 262620.0 -1.0 4128
4130 0 281345.0 104881.0 262560.0 -1.0 4129
4131 0 281334.0 104877.0 262500.0 -1.0 4130
4132 0 281345.0 104853.0 262440.0 -1.0 4131
4133 0 281304.0 104839.0 262380.0 -1.0 4132
4134 0 281325.0 104875.0 262320.0 -1.0 4133
4135 0 281371.0 104863.0 262260.0 -1.0 4134
4136 0 281364.0 104849.0 262200.0 -1.0 4135
4137 0 281346.0 104841.0 262140.0 -1.0 4136
4138 0 281287.0 104827.0 262080.0 -1.0 4137
4139 0 281296.0 104843.0 262020.0 -1.0 4138
4140 0 281365.0 104871.0 261960.0 -1.0 4139
4141 0 281334.0 104870.0 261900.0 -1.0 4140
4142 0 281268.0 104813.0 261840.0 -1.0 4141
4143 0 281363.0 104845.0 261780.0 -1.0 4142
4144 0 281256.0 104831.0 261720.0 -1.0 4143
4145 0 281297.0 104865.0 261660.0 -1.0 4144
4146 0 281272.0 104813.0 261600.0 -1.0 4145
4147 0 281287.0 104858.0 261540.0 -1.0 4146
4148 0 281210.0 104849.0 261480.0 -1.0 4147
4149 0 281256.0 104880.0 261420.0 -1.0 4148
4150 0 281164.0 104835.0 261360.0 -1.0 4149
4151 0 281316.0 104871.0 261300.0 -1.0 4150
4152 0 280905.0 104898.0 261240.0 -1.0 4151
4153 0 281236.0 104915.0 261180.0 -1.0 4152
4154 0 281186.0 104857.0 261120.0 -1.0 4153
4155 0 281170.0 104894.0 261060.0 -1.0 4154
4156 0 281140.0 104871.0 261000.0 -1.0 4155
4157 0 281103.0 104944.0 260940.0 -1.0 4156
4158 0 281130.0 104949.0 260820.0 -1.0 4157
4159 0 281089.0 104901.0 260760.0 -1.0 4158
4160 0 281067.0 104903.0 260700.0 -1.0 4159
4161 0 281068.0 104902.0 260640.0 -1.0 4160
4162 0 281038.0 104924.0 260580.0 -1.0 4161
4163 0 280984.0 104968.0 260520.0 -1.0 4162
4164 0 280926.0 104960.0 260460.0 -1.0 4163
4165 0 280939.0 105030.0 260400.0 -1.0 4164
4166 0 280931.0 104998.0 260340.0 -1.0 4165
4167 0 280915.0 105008.0 260280.0 -1.0 4166
4168 0 280940.0 105044.0 260220.0 -1.0 4167
4169 0 280940.0 105095.0 260160.0 -1.0 4168
4170 0 280914.0 105086.0 260100.0 -1.0 4169
4171 0 280879.0 105123.0 260040.0 -1.0 4170
4172 0 280858.0 105118.0 259980.0 -1.0 4171
4173 0 280829.0 105127.0 259920.0 -1.0 4172
4174 0 280852.0 105137.0 259860.0 -1.0 4173
4175 0 280864.0 105096.0 259800.0 -1.0 4174
4176 0 280913.0 105165.0 259740.0 -1.0 4175
4177 0 280845.0 105158.0 259680.0 -1.0 4176
4178 0 280830.0 105167.0 259620.0 -1.0 4177
4179 0 280831.0 105131.0 259560.0 -1.0 4178
4180 0 280823.0 105186.0 259500.0 -1.0 4179
4181 0 280781.0 105171.0 259440.0 -1.0 4180
4182 0 280767.0 105119.0 259380.0 -1.0 4181
4183 0 280743.0 105214.0 259320.0 -1.0 4182
4184 0 280756.0 105183.0 259260.0 -1.0 4183
4185 0 280730.0 105171.0 259200.0 -1.0 4184
4186 0 280670.0 105147.0 259140.0 -1.0 4185
4187 0 280743.0 105160.0 259080.0 -1.0 4186
4188 0 280702.0 105153.0 259020.0 -1.0 4187
4189 0 280734.0 105197.0 258960.0 -1.0 4188
4190 0 280687.0 105148.0 258900.0 -1.0 4189
4191 0 280717.0 105183.0 258840.0 -1.0 4190
4192 0 280658.0 105159.0 258780.0 -1.0 4191
4193 0 280633.0 105103.0 258720.0 -1.0 4192
4194 0 280607.0 105125.0 258660.0 -1.0 4193
4195 0 280534.0 105066.0 258600.0 -1.0 4194
4196 0 280543.0 104981.0 258540.0 -1.0 4195
4197 0 280334.0 104957.0 258480.0 -1.0 4196
4198 0 280540.0 105002.0 258420.0 -1.0 4197
4199 0 280475.0 104929.0 258360.0 -1.0 4198
4200 0 280478.0 104944.0 258300.0 -1.0 4199
4201 0 280455.0 104953.0 258240.0 -1.0 4200
4202 0 280485.0 104944.0 258180.0 -1.0 4201
4203 0 280500.0 104965.0 258120.0 -1.0 4202
4204 0 280476.0 104972.0 258060.0 -1.0 4203
4205 0 280513.0 105006.0 258000.0 -1.0 4204
4206 0 280461.0 104965.0 257940.0 -1.0 4205
4207 0 280508.0 104994.0 257880.0 -1.0 4206
4208 0 280405.0 104947.0 257820.0 -1.0 4207
4209 0 280499.0 104971.0 257760.0 -1.0 4208
4210 0 280468.0 104900.0 257700.0 -1.0 4209
4211 0 280469.0 104995.0 257640.0 -1.0 4210
4212 0 280509.0 104971.0 257580.0 -1.0 4211
4213 0 280476.0 104985.0 257520.0 -1.0 4212
4214 0 280604.0 105061.0 257460.0 -1.0 4213
4215 0 280547.0 105032.0 257400.0 -1.0 4214
4216 0 280615.0 105031.0 257340.0 -1.0 4215
4217 0 280577.0 105003.0 257280.0 -1.0 4216
4218 0 280638.0 105010.0 257220.0 -1.0 4217
4219 0 280609.0 105046.0 257160.0 -1.0 4218
4220 0 280623.0 105019.0 257100.0 -1.0 4219
4221 0 280682.0 105060.0 257040.0 -1.0 4220
4222 0 280618.0 105008.0 256980.0 -1.0 4221
4223 0 280679.0 105055.0 256920.0 -1.0 4222
4224 0 280632.0 105035.0 256860.0 -1.0 4223
4225 0 280634.0 105074.0 256800.0 -1.0 4224
4226 0 280654.0 105083.0 256740.0 -1.0 4225
4227 0 280698.0 105118.0 256680.0 -1.0 4226
4228 0 280658.0 105082.0 256620.0 -1.0 4227
4229 0 280659.0 105066.0 256560.0 -1.0 4228
4230 0 280658.0 105053.0 256500.0 -1.0 4229
4231 0 280670.0 105083.0 256440.0 -1.0 4230
4232 0 280672.0 105068.0 256380.0 -1.0 4231
4233 0 280726.0 105062.0 256320.0 -1.0 4232
4234 0 280618.0 105045.0 256260.0 -1.0 4233
4235 0 280660.0 105043.0 256200.0 -1.0 4234
4236 0 280605.0 104992.0 256140.0 -1.0 4235
4237 0 280631.0 104990.0 256080.0 -1.0 4236
4238 0 280646.0 104967.0 256020.0 -1.0 4237
4239 0 280637.0 104952.0 255960.0 -1.0 4238
4240 0 280551.0 104978.0 255900.0 -1.0 4239
4241 0 280562.0 104954.0 255840.0 -1.0 4240
4242 0 280648.0 104980.0 255780.0 -1.0 4241
4243 0 280589.0 104943.0 255720.0 -1.0 4242
4244 0 280698.0 105046.0 255660.0 -1.0 4243
4245 0 280556.0 104940.0 255600.0 -1.0 4244
4246 0 280553.0 104970.0 255540.0 -1.0 4245
4247 0 280587.0 104989.0 255480.0 -1.0 4246
4248 0 280558.0 104931.0 255420.0 -1.0 4247
4249 0 280548.0 104933.0 255360.0 -1.0 4248
4250 0 280553.0 104924.0 255300.0 -1.0 4249
4251 0 280545.0 104963.0 255240.0 -1.0 4250
4252 0 280505.0 104929.0 255180.0 -1.0 4251
4253 0 280560.0 104969.0 255120.0 -1.0 4252
4254 0 280570.0 104932.0 255060.0 -1.0 4253
4255 0 280604.0 104939.0 255000.0 -1.0 4254
4256 0 280539.0 104929.0 254940.0 -1.0 4255
4257 0 280570.0 104943.0 254880.0 -1.0 4256
4258 0 280523.0 104931.0 254820.0 -1.0 4257
4259 0 280569.0 104982.0 254760.0 -1.0 4258
4260 0 280544.0 104935.0 254700.0 -1.0 4259
4261 0 280500.0 104989.0 254640.0 -1.0 4260
4262 0 280554.0 105030.0 254580.0 -1.0 4261
4263 0 280515.0 104990.0 254520.0 -1.0 4262
4264 0 280597.0 104994.0 254460.0 -1.0 4263
4265 0 280491.0 104971.0 254400.0 -1.0 4264
4266 0 280608.0 104976.0 254340.0 -1.0 4265
4267 0 280532.0 104974.0 254280.0 -1.0 4266
4268 0 280552.0 104989.0 254220.0 -1.0 4267
4269 0 280567.0 105006.0 254160.0 -1.0 4268
4270 0 280590.0 105009.0 254100.0 -1.0 4269
4271 0 280518.0 105038.0 254040.0 -1.0 4270
4272 0 280576.0 104980.0 253980.0 -1.0 4271
4273 0 280560.0 105007.0 253920.0 -1.0 4272
4274 0 280578.0 105053.0 253860.0 -1.0 4273
4275 0 280549.0 105037.0 253800.0 -1.0 4274
4276 0 280587.0 105030.0 253740.0 -1.0 4275
4277 0 280545.0 104976.0 253680.0 -1.0 4276
4278 0 280578.0 104997.0 253620.0 -1.0 4277
4279 0 280626.0 104941.0 253560.0 -1.0 4278
4280 0 280601.0 104996.0 253500.0 -1.0 4279
4281 0 280633.0 104933.0 253440.0 -1.0 4280
4282 0 280633.0 104960.0 253380.0 -1.0 4281
4283 0 280605.0 104971.0 253320.0 -1.0 4282
4284 0 280628.0 104943.0 253260.0 -1.0 4283
4285 0 280671.0 104949.0 253200.0 -1.0 4284
4286 0 280593.0 104785.0 253140.0 -1.0 4285
4287 0 280657.0 104953.0 253080.0 -1.0 4286
4288 0 280564.0 104752.0 253020.0 -1.0 4287
4289 0 280712.0 104873.0 252960.0 -1.0 4288
4290 0 280686.0 104814.0 252900.0 -1.0 4289
4291 0 280678.0 104708.0 252840.0 -1.0 4290
4292 0 280686.0 104740.0 252780.0 -1.0 4291
4293 0 280720.0 104679.0 252720.0 -1.0 4292
4294 0 280765.0 104667.0 252660.0 -1.0 4293
4295 0 280662.0 104571.0 252600.0 -1.0 4294
4296 0 280733.0 104636.0 252540.0 -1.0 4295
4297 0 280728.0 104590.0 252480.0 -1.0 4296
4298 0 280742.0 104570.0 252420.0 -1.0 4297
4299 0 280714.0 104583.0 252360.0 -1.0 4298
4300 0 280738.0 104533.0 252300.0 -1.0 4299
4301 0 280871.0 104587.0 252240.0 -1.0 4300
4302 0 280815.0 104544.0 252180.0 -1.0 4301
4303 0 280830.0 104532.0 252120.0 -1.0 4302
4304 0 280835.0 104492.0 252060.0 -1.0 4303
4305 0 280886.0 104511.0 252000.0 -1.0 4304
4306 0 280893.0 104532.0 251940.0 -1.0 4305
4307 0 280920.0 104498.0 251880.0 -1.0 4306
4308 0 280864.0 104498.0 251820.0 -1.0 4307
4309 0 280759.0 104474.0 251760.0 -1.0 4308
4310 0 280902.0 104476.0 251700.0 -1.0 4309
4311 0 280835.0 104386.0 251640.0 -1.0 4310
4312 0 280840.0 104435.0 251580.0 -1.0 4311
4313 0 280782.0 104382.0 251520.0 -1.0 4312
4314 0 280924.0 104414.0 251460.0 -1.0 4313
4315 0 280799.0 104375.0 251400.0 -1.0 4314
4316 0 280869.0 104461.0 251340.0 -1.0 4315
4317 0 280864.0 104451.0 251220.0 -1.0 4316
4318 0 280732.0 104258.0 251160.0 -1.0 4317
4319 0 280851.0 104338.0 251100.0 -1.0 4318
4320 0 280818.0 104326.0 251040.0 -1.0 4319
4321 0 280852.0 104297.0 250980.0 -1.0 4320
4322 0 280804.0 104291.0 250920.0 -1.0 4321
4323 0 280843.0 104295.0 250860.0 -1.0 4322
4324 0 280920.0 104321.0 250800.0 -1.0 4323
4325 0 280840.0 104298.0 250740.0 -1.0 4324
4326 0 280918.0 104282.0 250680.0 -1.0 4325
4327 0 280870.0 104233.0 250620.0 -1.0 4326
4328 0 280900.0 104284.0 250560.0 -1.0 4327
4329 0 280553.0 104032.0 250500.0 -1.0 4328
4330 0 280923.0 104287.0 250440.0 -1.0 4329
4331 0 280978.0 104260.0 250380.0 -1.0 4330
4332 0 280871.0 104228.0 250320.0 -1.0 4331
4333 0 280963.0 104325.0 250260.0 -1.0 4332
4334 0 280986.0 104256.0 250200.0 -1.0 4333
4335 0 280981.0 104293.0 250140.0 -1.0 4334
4336 0 280869.0 104274.0 250080.0 -1.0 4335
4337 0 280987.0 104284.0 250020.0 -1.0 4336
4338 0 281049.0 104227.0 249960.0 -1.0 4337
4339 0 281061.0 104245.0 249900.0 -1.0 4338
4340 0 281099.0 104240.0 249840.0 -1.0 4339
4341 0 281122.0 104242.0 249780.0 -1.0 4340
4342 0 281109.0 104211.0 249720.0 -1.0 4341
4343 0 281103.0 104255.0 249660.0 -1.0 4342
4344 0 281137.0 104168.0 249600.0 -1.0 4343
4345 0 281191.0 104196.0 249540.0 -1.0 4344
4346 0 280838.0 103950.0 249480.0 -1.0 4345
4347 0 281356.0 104206.0 249420.0 -1.0 4346
4348 0 281339.0 104115.0 249360.0 -1.0 4347
4349 0 281202.0 104087.0 249300.0 -1.0 4348
4350 0 281306.0 104133.0 249240.0 -1.0 4349
4351 0 281261.0 104074.0 249180.0 -1.0 4350
4352 0 281263.0 104042.0 249120.0 -1.0 4351
4353 0 281330.0 104064.0 249060.0 -1.0 4352
4354 0 281269.0 103989.0 249000.0 -1.0 4353
4355 0 281359.0 104052.0 248940.0 -1.0 4354
4356 0 281327.0 104035.0 248880.0 -1.0 4355
4357 0 281398.0 103996.0 248820.0 -1.0 4356
4358 0 281337.0 103947.0 248760.0 -1.0 4357
4359 0 281381.0 103990.0 248700.0 -1.0 4358
4360 0 281349.0 103892.0 248640.0 -1.0 4359
4361 0 281437.0 103868.0 248580.0 -1.0 4360
4362 0 281439.0 103751.0 248520.0 -1.0 4361
4363 0 281508.0 103782.0 248460.0 -1.0 4362
4364 0 281435.0 103751.0 248400.0 -1.0 4363
4365 0 281450.0 103726.0 248340.0 -1.0 4364
4366 0 281340.0 103657.0 248280.0 -1.0 4365
4367 0 281443.0 103693.0 248220.0 -1.0 4366
4368 0 281239.0 103509.0 248160.0 -1.0 4367
4369 0 281412.0 103674.0 248100.0 -1.0 4368
4370 0 281268.0 103530.0 248040.0 -1.0 4369
4371 0 281324.0 103607.0 247980.0 -1.0 4370
4372 0 281907.0 103061.0 247920.0 -1.0 4371
4373 0 281422.0 103486.0 247860.0 -1.0 4372
4374 0 281410.0 103431.0 247800.0 -1.0 4373
4375 0 281337.0 103400.0 247740.0 -1.0 4374
4376 0 281543.0 103441.0 247680.0 -1.0 4375
4377 0 281189.0 103359.0 247620.0 -1.0 4376
4378 0 281468.0 103422.0 247560.0 -1.0 4377
4379 0 281271.0 103298.0 247500.0 -1.0 4378
4380 0 281506.0 103341.0 247440.0 -1.0 4379
4381 0 281478.0 103272.0 247380.0 -1.0 4380
4382 0 281459.0 103258.0 247320.0 -1.0 4381
4383 0 281432.0 103268.0 247260.0 -1.0 4382
4384 0 281484.0 103227.0 247200.0 -1.0 4383
4385 0 281451.0 103229.0 247140.0 -1.0 4384
4386 0 281526.0 103160.0 247080.0 -1.0 4385
4387 0 281509.0 103154.0 247020.0 -1.0 4386
4388 0 281517.0 103113.0 246960.0 -1.0 4387
4389 0 281493.0 103091.0 246900.0 -1.0 4388
4390 0 281557.0 103090.0 246840.0 -1.0 4389
4391 0 281530.0 103016.0 246780.0 -1.0 4390
4392 0 281535.0 103033.0 246720.0 -1.0 4391
4393 0 281510.0 103006.0 246660.0 -1.0 4392
4394 0 281600.0 103006.0 246600.0 -1.0 4393
4395 0 281569.0 102972.0 246540.0 -1.0 4394
4396 0 281521.0 102934.0 246480.0 -1.0 4395
4397 0 281504.0 102896.0 246420.0 -1.0 4396
4398 0 281563.0 102864.0 246360.0 -1.0 4397
4399 0 281542.0 102841.0 246300.0 -1.0 4398
4400 0 281487.0 102810.0 246240.0 -1.0 4399
4401 0 281514.0 102817.0 246180.0 -1.0 4400
4402 0 281456.0 102772.0 246120.0 -1.0 4401
4403 0 281499.0 102788.0 246060.0 -1.0 4402
4404 0 281428.0 102660.0 246000.0 -1.0 4403
4405 0 281524.0 102761.0 245940.0 -1.0 4404
4406 0 281377.0 102605.0 245880.0 -1.0 4405
4407 0 281541.0 102706.0 245820.0 -1.0 4406
4408 0 281553.0 102715.0 245760.0 -1.0 4407
4409 0 281523.0 102669.0 245700.0 -1.0 4408
4410 0 281540.0 102666.0 245640.0 -1.0 4409
4411 0 281510.0 102671.0 245580.0 -1.0 4410
4412 0 281479.0 102674.0 245520.0 -1.0 4411
4413 0 281584.0 102653.0 245460.0 -1.0 4412
4414 0 281437.0 102610.0 245400.0 -1.0 4413
4415 0 281497.0 102638.0 245340.0 -1.0 4414
4416 0 281375.0 102542.0 245280.0 -1.0 4415
4417 0 281400.0 102594.0 245220.0 -1.0 4416
4418 0 281377.0 102554.0 245160.0 -1.0 4417
4419 0 281418.0 102621.0 245100.0 -1.0 4418
4420 0 281376.0 102546.0 245040.0 -1.0 4419
4421 0 281443.0 102570.0 244980.0 -1.0 4420
4422 0 281414.0 102548.0 244920.0 -1.0 4421
4423 0 281464.0 102560.0 244860.0 -1.0 4422
4424 0 281346.0 102528.0 244800.0 -1.0 4423
4425 0 281377.0 102532.0 244740.0 -1.0 4424
4426 0 281342.0 102557.0 244680.0 -1.0 4425
4427 0 281327.0 102602.0 244620.0 -1.0 4426
4428 0 281294.0 102618.0 244560.0 -1.0 4427
4429 0 281282.0 102665.0 244500.0 -1.0 4428
4430 0 281367.0 102576.0 244440.0 -1.0 4429
4431 0 281305.0 102600.0 244380.0 -1.0 4430
4432 0 281234.0 102676.0 244320.0 -1.0 4431
4433 0 281295.0 102620.0 244260.0 -1.0 4432
4434 0 281279.0 102606.0 244200.0 -1.0 4433
4435 0 281308.0 102607.0 244140.0 -1.0 4434
4436 0 281238.0 102618.0 244080.0 -1.0 4435
4437 0 281250.0 102607.0 244020.0 -1.0 4436
4438 0 281320.0 102655.0 243960.0 -1.0 4437
4439 0 281313.0 102620.0 243900.0 -1.0 4438
4440 0 281305.0 102615.0 243840.0 -1.0 4439
4441 0 281221.0 102648.0 243780.0 -1.0 4440
4442 0 281169.0 102596.0 243720.0 -1.0 4441
4443 0 281242.0 102614.0 243660.0 -1.0 4442
4444 0 281227.0 102552.0 243600.0 -1.0 4443
4445 0 281245.0 102559.0 243540.0 -1.0 4444
4446 0 281126.0 102485.0 243480.0 -1.0 4445
4447 0 281223.0 102508.0 243420.0 -1.0 4446
4448 0 281134.0 102408.0 243360.0 -1.0 4447
4449 0 281135.0 102451.0 243300.0 -1.0 4448
4450 0 281156.0 102409.0 243240.0 -1.0 4449
4451 0 281173.0 102428.0 243180.0 -1.0 4450
4452 0 281104.0 102403.0 243120.0 -1.0 4451
4453 0 281064.0 102393.0 243060.0 -1.0 4452
4454 0 281091.0 102366.0 243000.0 -1.0 4453
4455 0 281082.0 102392.0 242940.0 -1.0 4454
4456 0 281067.0 102323.0 242880.0 -1.0 4455
4457 0 281142.0 102342.0 242820.0 -1.0 4456
4458 0 280999.0 102336.0 242760.0 -1.0 4457
4459 0 281037.0 102355.0 242700.0 -1.0 4458
4460 0 281011.0 102333.0 242640.0 -1.0 4459
4461 0 281102.0 102377.0 242580.0 -1.0 4460
4462 0 280994.0 102317.0 242520.0 -1.0 4461
4463 0 280976.0 102355.0 242460.0 -1.0 4462
4464 0 280983.0 102356.0 242400.0 -1.0 4463
4465 0 281040.0 102306.0 242340.0 -1.0 4464
4466 0 281065.0 102342.0 242280.0 -1.0 4465
4467 0 281010.0 102302.0 242220.0 -1.0 4466
4468 0 281041.0 102293.0 242160.0 -1.0 4467
4469 0 280909.0 102263.0 242100.0 -1.0 4468
4470 0 280902.0 102277.0 242040.0 -1.0 4469
4471 0 280910.0 102275.0 241980.0 -1.0 4470
4472 0 280858.0 102257.0 241920.0 -1.0 4471
4473 0 280814.0 102254.0 241860.0 -1.0 4472
4474 0 280842.0 102220.0 241800.0 -1.0 4473
4475 0 280768.0 102219.0 241740.0 -1.0 4474
4476 0 280793.0 102201.0 241680.0 -1.0 4475
4477 0 280720.0 102178.0 241620.0 -1.0 4476
4478 0 280728.0 102107.0 241560.0 -1.0 4477
4479 0 280759.0 102073.0 241500.0 -1.0 4478
4480 0 280817.0 102083.0 241440.0 -1.0 4479
4481 0 280768.0 102094.0 241380.0 -1.0 4480
4482 0 280702.0 102034.0 241320.0 -1.0 4481
4483 0 280819.0 102093.0 241260.0 -1.0 4482
4484 0 280690.0 102042.0 241200.0 -1.0 4483
4485 0 280673.0 102109.0 241140.0 -1.0 4484
4486 0 280682.0 102037.0 241080.0 -1.0 4485
4487 0 280624.0 102019.0 241020.0 -1.0 4486
4488 0 280605.0 101923.0 240960.0 -1.0 4487
4489 0 280572.0 101955.0 240900.0 -1.0 4488
4490 0 280593.0 101889.0 240840.0 -1.0 4489
4491 0 280565.0 101883.0 240780.0 -1.0 4490
4492 0 280562.0 101862.0 240720.0 -1.0 4491
4493 0 280596.0 101905.0 240660.0 -1.0 4492
4494 0 280589.0 101831.0 240600.0 -1.0 4493
4495 0 280610.0 101843.0 240540.0 -1.0 4494
4496 0 280566.0 101862.0 240480.0 -1.0 4495
4497 0 280585.0 101820.0 240420.0 -1.0 4496
4498 0 280650.0 101879.0 240360.0 -1.0 4497
4499 0 280623.0 101843.0 240240.0 -1.0 4498
4500 0 280511.0 101691.0 240180.0 -1.0 4499
4501 0 280573.0 101801.0 240120.0 -1.0 4500
4502 0 280377.0 101672.0 240060.0 -1.0 4501
4503 0 280491.0 101699.0 240000.0 -1.0 4502
4504 0 280567.0 101721.0 239940.0 -1.0 4503
4505 0 280491.0 101658.0 239880.0 -1.0 4504
4506 0 280520.0 101663.0 239820.0 -1.0 4505
4507 0 280548.0 101652.0 239760.0 -1.0 4506
4508 0 280603.0 101695.0 239700.0 -1.0 4507
4509 0 280598.0 101675.0 239640.0 -1.0 4508
4510 0 280607.0 101652.0 239580.0 -1.0 4509
4511 0 280574.0 101629.0 239520.0 -1.0 4510
4512 0 280686.0 101605.0 239460.0 -1.0 4511
4513 0 280715.0 101628.0 239400.0 -1.0 4512
4514 0 280702.0 101572.0 239340.0 -1.0 4513
4515 0 280772.0 101525.0 239280.0 -1.0 4514
4516 0 280691.0 101518.0 239220.0 -1.0 4515
4517 0 280760.0 101493.0 239160.0 -1.0 4516
4518 0 280728.0 101511.0 239100.0 -1.0 4517
4519 0 280660.0 101454.0 239040.0 -1.0 4518
4520 0 280616.0 101462.0 238980.0 -1.0 4519
4521 0 280643.0 101452.0 238920.0 -1.0 4520
4522 0 280549.0 101439.0 238860.0 -1.0 4521
4523 0 280613.0 101391.0 238800.0 -1.0 4522
4524 0 280654.0 101461.0 238740.0 -1.0 4523
4525 0 280706.0 101401.0 238680.0 -1.0 4524
4526 0 280501.0 101515.0 238620.0 -1.0 4525
4527 0 280386.0 101500.0 238560.0 -1.0 4526
4528 0 280507.0 101460.0 238500.0 -1.0 4527
4529 0 280521.0 101445.0 238440.0 -1.0 4528
4530 0 280482.0 101446.0 238380.0 -1.0 4529
4531 0 280541.0 101439.0 238320.0 -1.0 4530
4532 0 280610.0 101377.0 238260.0 -1.0 4531
4533 0 280549.0 101443.0 238200.0 -1.0 4532
4534 0 280586.0 101374.0 238140.0 -1.0 4533
4535 0 280574.0 101391.0 238080.0 -1.0 4534
4536 0 280587.0 101281.0 238020.0 -1.0 4535
4537 0 280548.0 101338.0 237960.0 -1.0 4536
4538 0 280586.0 101356.0 237900.0 -1.0 4537
4539 0 280569.0 101328.0 237840.0 -1.0 4538
4540 0 280629.0 101322.0 237780.0 -1.0 4539
4541 0 280527.0 101289.0 237720.0 -1.0 4540
4542 0 280544.0 101241.0 237660.0 -1.0 4541
4543 0 280577.0 101249.0 237600.0 -1.0 4542
4544 0 280540.0 101228.0 237540.0 -1.0 4543
4545 0 280568.0 101237.0 237480.0 -1.0 4544
4546 0 280646.0 101184.0 237420.0 -1.0 4545
4547 0 280600.0 101178.0 237360.0 -1.0 4546
4548 0 280652.0 101150.0 237300.0 -1.0 4547
4549 0 280610.0 101124.0 237240.0 -1.0 4548
4550 0 280627.0 101030.0 237180.0 -1.0 4549
4551 0 280525.0 101042.0 237120.0 -1.0 4550
4552 0 280538.0 101048.0 237060.0 -1.0 4551
4553 0 280558.0 100999.0 237000.0 -1.0 4552
4554 0 280570.0 101006.0 236940.0 -1.0 4553
4555 0 280532.0 100996.0 236880.0 -1.0 4554
4556 0 280554.0 100980.0 236820.0 -1.0 4555
4557 0 280556.0 101023.0 236760.0 -1.0 4556
4558 0 280604.0 100988.0 236700.0 -1.0 4557
4559 0 280571.0 100986.0 236640.0 -1.0 4558
4560 0 280581.0 100941.0 236580.0 -1.0 4559
4561 0 280675.0 100999.0 236520.0 -1.0 4560
4562 0 280586.0 100955.0 236460.0 -1.0 4561
4563 0 280615.0 100942.0 236400.0 -1.0 4562
4564 0 280574.0 100904.0 236340.0 -1.0 4563
4565 0 280628.0 100880.0 236280.0 -1.0 4564
4566 0 280632.0 100902.0 236220.0 -1.0 4565
4567 0 280583.0 100874.0 236160.0 -1.0 4566
4568 0 280629.0 100862.0 236100.0 -1.0 4567
4569 0 280505.0 100807.0 236040.0 -1.0 4568
4570 0 280641.0 100869.0 235980.0 -1.0 4569
4571 0 280564.0 100765.0 235920.0 -1.0 4570
4572 0 280558.0 100852.0 235860.0 -1.0 4571
4573 0 280495.0 100725.0 235800.0 -1.0 4572
4574 0 280520.0 100780.0 235740.0 -1.0 4573
4575 0 280534.0 100770.0 235680.0 -1.0 4574
4576 0 280488.0 100741.0 235620.0 -1.0 4575
4577 0 280499.0 100735.0 235560.0 -1.0 4576
4578 0 280395.0 100721.0 235440.0 -1.0 4577
4579 0 280406.0 100695.0 235320.0 -1.0 4578
4580 0 280366.0 100632.0 235260.0 -1.0 4579
4581 0 280332.0 100679.0 235200.0 -1.0 4580
4582 0 280332.0 100637.0 235140.0 -1.0 4581
4583 0 280304.0 100661.0 235080.0 -1.0 4582
4584 0 280310.0 100661.0 235020.0 -1.0 4583
4585 0 280269.0 100644.0 234960.0 -1.0 4584
4586 0 280263.0 100655.0 234900.0 -1.0 4585
4587 0 280236.0 100642.0 234840.0 -1.0 4586
4588 0 280193.0 100616.0 234780.0 -1.0 4587
4589 0 280193.0 100627.0 234720.0 -1.0 4588
4590 0 280166.0 100641.0 234660.0 -1.0 4589
4591 0 280168.0 100656.0 234600.0 -1.0 4590
4592 0 280079.0 100620.0 234540.0 -1.0 4591
4593 0 280139.0 100622.0 234480.0 -1.0 4592
4594 0 280078.0 100646.0 234420.0 -1.0 4593
4595 0 280001.0 100753.0 234360.0 -1.0 4594
4596 0 279964.0 100525.0 234300.0 -1.0 4595
4597 0 279991.0 100751.0 234240.0 -1.0 4596
4598 0 280008.0 100738.0 234120.0 -1.0 4597
4599 0 280026.0 100686.0 234060.0 -1.0 4598
4600 0 280020.0 100705.0 234000.0 -1.0 4599
4601 0 280001.0 100715.0 233940.0 -1.0 4600
4602 0 280010.0 100738.0 233880.0 -1.0 4601
4603 0 279972.0 100763.0 233820.0 -1.0 4602
4604 0 279991.0 100728.0 233760.0 -1.0 4603
4605 0 279852.0 100751.0 233700.0 -1.0 4604
4606 0 279978.0 100717.0 233640.0 -1.0 4605
4607 0 279957.0 100721.0 233580.0 -1.0 4606
4608 0 279926.0 100724.0 233520.0 -1.0 4607
4609 0 279844.0 100661.0 233460.0 -1.0 4608
4610 0 279841.0 100762.0 233400.0 -1.0 4609
4611 0 279743.0 100750.0 233340.0 -1.0 4610
4612 0 279765.0 100731.0 233280.0 -1.0 4611
4613 0 279700.0 100706.0 233220.0 -1.0 4612
4614 0 279627.0 100723.0 233160.0 -1.0 4613
4615 0 279596.0 100694.0 233100.0 -1.0 4614
4616 0 279566.0 100725.0 233040.0 -1.0 4615
4617 0 279581.0 100702.0 232980.0 -1.0 4616
4618 0 279445.0 100736.0 232920.0 -1.0 4617
4619 0 279509.0 100705.0 232860.0 -1.0 4618
4620 0 279458.0 100693.0 232800.0 -1.0 4619
4621 0 279470.0 100682.0 232740.0 -1.0 4620
4622 0 279456.0 100652.0 232680.0 -1.0 4621
4623 0 279403.0 100660.0 232620.0 -1.0 4622
4624 0 279378.0 100591.0 232560.0 -1.0 4623
4625 0 279389.0 100614.0 232500.0 -1.0 4624
4626 0 279348.0 100588.0 232440.0 -1.0 4625
4627 0 279241.0 100534.0 232380.0 -1.0 4626
4628 0 279318.0 100574.0 232320.0 -1.0 4627
4629 0 279228.0 100578.0 232260.0 -1.0 4628
4630 0 279172.0 100532.0 232200.0 -1.0 4629
4631 0 279086.0 100500.0 232140.0 -1.0 4630
4632 0 279129.0 100550.0 232080.0 -1.0 4631
4633 0 279058.0 100534.0 232020.0 -1.0 4632
4634 0 279068.0 100525.0 231960.0 -1.0 4633
4635 0 279051.0 100483.0 231900.0 -1.0 4634
4636 0 278989.0 100486.0 231840.0 -1.0 4635
4637 0 278988.0 100506.0 231780.0 -1.0 4636
4638 0 279022.0 100481.0 231720.0 -1.0 4637
4639 0 278935.0 100480.0 231660.0 -1.0 4638
4640 0 279013.0 100462.0 231600.0 -1.0 4639
4641 0 278988.0 100436.0 231540.0 -1.0 4640
4642 0 278933.0 100506.0 231480.0 -1.0 4641
4643 0 278944.0 100431.0 231420.0 -1.0 4642
4644 0 278949.0 100449.0 231360.0 -1.0 4643
4645 6 278826.0 100417.0 231300.0 -1.0 4644
4646 0 339584.0 154376.0 512520.0 -1.0 5
4647 0 339786.0 154790.0 512580.0 -1.0 4646
4648 0 340710.0 155432.0 512640.0 -1.0 4647
4649 0 340802.0 155661.0 512700.0 -1.0 4648
4650 5 341011.0 155952.0 512760.0 -1.0 4649
4651 0 340671.0 155851.0 512820.0 -1.0 4650
4652 0 341011.38 156216.12 512700.0 -1.0 4650
4653 0 341045.0 155868.0 512880.0 -1.0 4651
4654 0 341128.0 155912.0 512940.0 -1.0 4653
4655 0 341119.0 155938.0 513000.0 -1.0 4654
4656 0 341253.0 155878.0 513060.0 -1.0 4655
4657 0 341376.0 155997.0 513120.0 -1.0 4656
4658 0 341342.0 155898.0 513180.0 -1.0 4657
4659 0 341334.0 155994.0 513240.0 -1.0 4658
4660 0 341485.0 156059.0 513300.0 -1.0 4659
4661 0 341616.0 156118.0 513360.0 -1.0 4660
4662 0 341774.0 156252.0 513420.0 -1.0 4661
4663 0 341896.0 156286.0 513480.0 -1.0 4662
4664 0 341941.0 156226.0 513540.0 -1.0 4663
4665 0 342160.0 156357.0 513600.0 -1.0 4664
4666 0 342317.0 156402.0 513660.0 -1.0 4665
4667 0 342266.0 156373.0 513720.0 -1.0 4666
4668 0 342536.0 156415.0 513780.0 -1.0 4667
4669 5 342500.0 156455.0 513840.0 -1.0 4668
4670 0 342704.0 156653.0 513900.0 -1.0 4669
4671 0 343195.06 156858.39 513840.0 -1.0 4669
4672 0 342931.0 156826.0 513960.0 -1.0 4670
4673 0 342964.0 156959.0 514020.0 -1.0 4672
4674 0 343142.0 156913.0 514080.0 -1.0 4673
4675 0 342987.0 156864.0 514140.0 -1.0 4674
4676 0 342939.0 156916.0 514200.0 -1.0 4675
4677 0 343175.0 156981.0 514260.0 -1.0 4676
4678 0 343280.0 157003.0 514320.0 -1.0 4677
4679 0 343109.0 157031.0 514380.0 -1.0 4678
4680 0 343415.0 157319.0 514440.0 -1.0 4679
4681 0 343497.0 157327.0 514500.0 -1.0 4680
4682 0 343499.0 157349.0 514560.0 -1.0 4681
4683 0 343565.0 157368.0 514620.0 -1.0 4682
4684 0 343525.0 157291.0 514680.0 -1.0 4683
4685 0 343605.0 157323.0 514740.0 -1.0 4684
4686 0 343735.0 157458.0 514800.0 -1.0 4685
4687 0 343773.0 157307.0 514860.0 -1.0 4686
4688 0 343676.0 157309.0 514920.0 -1.0 4687
4689 5 343922.0 157404.0 514980.0 -1.0 4688
4690 0 344067.0 157671.0 515040.0 -1.0 4689
4691 0 344426.7 157886.0 514980.0 -1.0 4689
4692 0 344227.0 157849.0 515100.0 -1.0 4690
4693 0 344214.0 157802.0 515160.0 -1.0 4692
4694 0 344355.0 157935.0 515220.0 -1.0 4693
4695 0 344364.0 157950.0 515280.0 -1.0 4694
4696 0 344397.0 157892.0 515340.0 -1.0 4695
4697 0 344539.06 158081.44 515400.0 -1.0 4696
4698 0 344424.4 157926.89 515460.0 -1.0 4697
4699 0 344688.62 158151.22 515520.0 -1.0 4698
4700 0 344783.34 158211.05 515580.0 -1.0 4699
4701 0 344803.28 158270.88 515640.0 -1.0 4700
4702 0 344439.38 158141.25 515700.0 -1.0 4701
4703 0 344912.97 158305.77 515760.0 -1.0 4702
4704 0 344539.06 158235.97 515820.0 -1.0 4703
4705 0 344957.8 158360.6 515880.0 -1.0 4704
4706 0 344982.75 158395.5 515940.0 -1.0 4705
4707 0 344982.75 158395.5 516000.0 -1.0 4706
4708 0 345017.66 158435.38 516060.0 -1.0 4707
4709 0 345037.6 158525.11 516120.0 -1.0 4708
4710 0 345077.47 158540.06 516180.0 -1.0 4709
4711 0 345117.34 158500.19 516240.0 -1.0 4710
4712 0 345092.4 158540.06 516300.0 -1.0 4711
4713 0 345112.38 158470.27 516360.0 -1.0 4712
4714 0 345142.28 158445.34 516420.0 -1.0 4713
4715 0 345182.16 158475.25 516480.0 -1.0 4714
4716 0 345217.06 158525.11 516540.0 -1.0 4715
4717 0 345222.03 158545.05 516600.0 -1.0 4716
4718 0 345411.47 158639.77 516660.0 -1.0 4717
4719 0 345227.03 158579.94 516720.0 -1.0 4718
4720 0 345311.78 158639.77 516780.0 -1.0 4719
4721 0 345316.75 158699.6 516840.0 -1.0 4720
4722 0 345316.75 158779.34 516900.0 -1.0 4721
4723 0 345396.5 158839.17 516960.0 -1.0 4722
4724 0 345401.5 158819.23 517020.0 -1.0 4723
4725 0 345421.44 158764.39 517080.0 -1.0 4724
4726 0 345406.47 158794.3 517140.0 -1.0 4725
4727 0 345411.47 158729.5 517200.0 -1.0 4726
4728 0 345431.4 158764.39 517260.0 -1.0 4727
4729 0 345436.4 158779.34 517320.0 -1.0 4728
4730 0 345421.44 158759.4 517380.0 -1.0 4729
4731 0 345421.44 158759.4 517440.0 -1.0 4730
4732 0 345421.44 158759.4 517500.0 -1.0 4731
4733 0 345476.28 158739.47 517560.0 -1.0 4732
4734 0 345556.03 158779.34 517620.0 -1.0 4733
4735 0 345595.9 158864.1 517680.0 -1.0 4734
4736 0 345655.75 158963.8 517740.0 -1.0 4735
4737 0 345625.8 158948.84 517800.0 -1.0 4736
4738 0 345675.7 159038.58 517860.0 -1.0 4737
4739 0 345680.66 159153.23 517920.0 -1.0 4738
4740 0 345670.7 159327.7 517980.0 -1.0 4739
4741 0 345605.88 159417.44 518040.0 -1.0 4740
4742 0 345511.16 159427.4 518100.0 -1.0 4741
4743 0 345476.28 159547.05 518160.0 -1.0 4742
4744 0 345436.97 159533.64 518220.0 -1.0 4743
4745 0 345341.7 159621.83 518280.0 -1.0 4744
4746 0 345396.5 159656.72 518340.0 -1.0 4745
4747 0 345351.66 159746.45 518400.0 -1.0 4746
4748 0 345341.7 159721.53 518460.0 -1.0 4747
4749 0 345411.47 159816.25 518520.0 -1.0 4748
4750 0 345356.62 159910.97 518580.0 -1.0 4749
4751 0 345376.56 160060.52 518640.0 -1.0 4750
4752 0 345411.47 160165.2 518700.0 -1.0 4751
4753 0 345381.56 160215.06 518760.0 -1.0 4752
4754 0 345306.78 160329.72 518820.0 -1.0 4753
4755 0 345316.75 160354.64 518880.0 -1.0 4754
4756 0 345296.8 160404.48 518940.0 -1.0 4755
4757 0 345306.78 160459.33 519000.0 -1.0 4756
4758 0 345286.84 160504.19 519060.0 -1.0 4757
4759 0 345251.94 160534.11 519120.0 -1.0 4758
4760 0 345251.94 160583.95 519180.0 -1.0 4759
4761 0 345276.88 160658.73 519240.0 -1.0 4760
4762 0 345286.84 160713.56 519300.0 -1.0 4761
4763 0 345306.78 160798.31 519360.0 -1.0 4762
4764 0 345326.72 160883.06 519420.0 -1.0 4763
4765 0 345346.66 160873.1 519480.0 -1.0 4764
4766 0 345386.53 160952.86 519540.0 -1.0 4765
4767 0 345406.47 160967.81 519660.0 -1.0 4766
4768 0 345411.47 160937.89 519720.0 -1.0 4767
4769 0 345411.47 161037.6 519780.0 -1.0 4768
4770 0 345526.12 161127.33 519900.0 -1.0 4769
4771 0 345526.12 161127.33 519960.0 -1.0 4770
4772 0 345516.16 161152.25 520020.0 -1.0 4771
4773 0 345466.3 161227.03 520080.0 -1.0 4772
4774 0 345476.28 161301.81 520140.0 -1.0 4773
4775 0 345446.38 161351.66 520200.0 -1.0 4774
4776 0 345436.4 161436.4 520260.0 -1.0 4775
4777 0 345496.22 161451.36 520320.0 -1.0 4776
4778 0 345471.28 161386.56 520380.0 -1.0 4777
4779 0 345087.44 161217.06 520440.0 -1.0 4778
4780 0 345476.28 161411.48 520500.0 -1.0 4779
4781 0 345600.9 161675.69 520560.0 -1.0 4780
4782 0 345590.94 161610.89 520620.0 -1.0 4781
4783 0 345730.5 161835.22 520680.0 -1.0 4782
4784 0 345755.44 161845.19 520740.0 -1.0 4783
4785 0 345755.44 161959.84 520800.0 -1.0 4784
4786 0 345755.44 161949.88 520860.0 -1.0 4785
4787 0 345840.2 162209.1 520920.0 -1.0 4786
4788 0 345909.97 162353.67 520980.0 -1.0 4787
4789 0 346014.66 162528.14 521040.0 -1.0 4788
4790 0 345949.88 162573.02 521100.0 -1.0 4789
4791 0 345974.78 162697.64 521160.0 -1.0 4790
4792 0 345905.0 162727.55 521280.0 -1.0 4791
4793 0 345875.1 162792.36 521340.0 -1.0 4792
4794 0 345900.0 162892.06 521400.0 -1.0 4793
4795 0 345880.06 162822.27 521460.0 -1.0 4794
4796 0 345890.03 162966.83 521520.0 -1.0 4795
4797 0 345890.03 162931.94 521580.0 -1.0 4796
4798 0 345909.97 162946.89 521640.0 -1.0 4797
4799 0 345900.0 162951.88 521700.0 -1.0 4798
4800 0 345964.8 162986.78 521760.0 -1.0 4799
4801 0 345994.72 163006.72 521820.0 -1.0 4800
4802 0 346014.66 163006.72 521880.0 -1.0 4801
4803 0 346044.56 163026.66 521940.0 -1.0 4802
4804 0 345994.72 163036.62 522000.0 -1.0 4803
4805 0 345989.75 163086.48 522060.0 -1.0 4804
4806 0 345954.84 163191.17 522120.0 -1.0 4805
4807 5 345959.84 163196.16 522180.0 -1.0 4806
4808 0 345656.1 162598.75 522180.0 -1.0 4807
4809 0 345989.75 163236.03 522240.0 -1.0 4807
4810 0 345929.9 163390.56 522300.0 -1.0 4809
4811 0 345934.9 163380.6 522360.0 -1.0 4810
4812 0 345860.12 163500.23 522420.0 -1.0 4811
4813 0 345880.06 163495.25 522480.0 -1.0 4812
4814 0 345855.16 163485.28 522540.0 -1.0 4813
4815 0 345855.16 163495.25 522600.0 -1.0 4814
4816 0 345820.25 163669.73 522660.0 -1.0 4815
4817 0 345825.22 163594.95 522720.0 -1.0 4816
4818 0 345825.22 163604.92 522780.0 -1.0 4817
4819 0 345835.2 163659.77 522840.0 -1.0 4818
4820 0 345800.3 163634.84 522900.0 -1.0 4819
4821 0 345810.28 163644.81 522960.0 -1.0 4820
4822 0 345745.47 163679.7 523020.0 -1.0 4821
4823 0 345750.47 163674.72 523080.0 -1.0 4822
4824 0 345745.47 163584.98 523140.0 -1.0 4823
4825 0 345750.47 163669.73 523200.0 -1.0 4824
4826 0 345665.72 163584.98 523260.0 -1.0 4825
4827 0 345655.75 163594.95 523320.0 -1.0 4826
4828 0 345650.75 163659.77 523380.0 -1.0 4827
4829 0 345540.66 163479.34 523440.0 -1.0 4828
4830 0 340871.78 151575.84 511560.0 -1.0 5537
4831 0 341616.22 151724.73 511560.0 -1.0 4830
4832 0 342257.56 151518.58 511560.0 -1.0 4831
4833 0 342669.88 151770.55 511560.0 -1.0 4832
4834 0 342635.5 151782.0 511440.0 -1.0 4833
4835 0 342793.22 151949.19 511380.0 -1.0 4834
4836 0 342835.94 152061.39 511320.0 -1.0 4835
4837 0 343022.94 152050.7 511260.0 -1.0 4836
4838 0 343065.7 152077.42 511200.0 -1.0 4837
4839 0 343199.25 152205.64 511140.0 -1.0 4838
4840 0 343215.28 152194.95 511080.0 -1.0 4839
4841 0 343215.28 152194.95 511020.0 -1.0 4840
4842 0 343311.47 152317.84 510960.0 -1.0 4841
4843 0 343311.47 152317.84 510900.0 -1.0 4842
4844 0 343396.94 152451.42 510840.0 -1.0 4843
4845 0 343429.0 152510.19 510780.0 -1.0 4844
4846 0 343562.6 152568.97 510720.0 -1.0 4845
4847 0 343562.6 152568.97 510660.0 -1.0 4846
4848 0 343626.7 152665.14 510600.0 -1.0 4847
4849 0 343626.7 152665.14 510540.0 -1.0 4848
4850 5 343658.75 152659.8 510480.0 -1.0 4849
4851 0 344003.06 152545.72 510420.0 -1.0 4850
4852 0 343813.7 153108.6 510420.0 -1.0 4850
4853 0 343482.44 153049.83 510360.0 -1.0 4852
4854 0 343439.7 153146.0 510300.0 -1.0 4853
4855 0 343477.1 153311.62 510240.0 -1.0 4854
4856 0 343434.34 153258.2 510180.0 -1.0 4855
4857 0 343455.72 153370.39 510120.0 -1.0 4856
4858 0 343391.62 153333.0 510060.0 -1.0 4857
4859 0 343418.3 153455.89 510000.0 -1.0 4858
4860 0 343300.78 153482.6 509940.0 -1.0 4859
4861 0 343295.44 153493.28 509880.0 -1.0 4860
4862 0 343274.06 153557.4 509820.0 -1.0 4861
4863 0 343129.8 153546.72 509760.0 -1.0 4862
4864 0 343097.75 153637.55 509700.0 -1.0 4863
4865 0 343055.0 153658.92 509640.0 -1.0 4864
4866 0 342958.84 153690.97 509580.0 -1.0 4865
4867 0 342851.97 153707.0 509520.0 -1.0 4866
4868 0 342841.28 153733.72 509460.0 -1.0 4867
4869 0 342878.7 153707.0 509400.0 -1.0 4868
4870 0 342873.34 153717.69 509340.0 -1.0 4869
4871 0 342809.22 153803.17 509280.0 -1.0 4870
4872 0 342771.84 153797.83 509220.0 -1.0 4871
4873 0 342739.78 153888.66 509160.0 -1.0 4872
4874 0 342659.62 154059.62 509100.0 -1.0 4873
4875 0 342659.62 154166.48 509040.0 -1.0 4874
4876 0 342638.25 154198.55 508980.0 -1.0 4875
4877 0 342536.75 154268.0 508920.0 -1.0 4876
4878 0 342488.66 154262.66 508860.0 -1.0 4877
4879 0 342510.03 154428.3 508800.0 -1.0 4878
4880 0 342494.0 154471.03 508740.0 -1.0 4879
4881 0 342547.44 154567.2 508680.0 -1.0 4880
4882 0 342419.2 154545.83 508620.0 -1.0 4881
4883 0 342461.94 154674.06 508560.0 -1.0 4882
4884 0 341938.34 154508.44 508500.0 -1.0 4883
4885 0 342510.03 154786.27 508440.0 -1.0 4884
4886 0 342429.88 154877.1 508320.0 -1.0 4885
4887 0 342429.88 154919.84 508260.0 -1.0 4886
4888 0 342360.44 154957.23 508200.0 -1.0 4887
4889 0 342194.8 154882.44 508140.0 -1.0 4888
4890 0 342392.5 155058.75 508080.0 -1.0 4889
4891 0 341879.56 154695.44 508020.0 -1.0 4890
4892 0 342296.3 155149.58 507960.0 -1.0 4891
4893 0 342301.66 155283.16 507840.0 -1.0 4892
4894 0 342323.03 155395.36 507780.0 -1.0 4893
4895 0 342296.3 155352.61 507720.0 -1.0 4894
4896 0 342328.38 155523.6 507660.0 -1.0 4895
4897 0 342237.53 155582.36 507600.0 -1.0 4896
4898 0 342157.4 155523.6 507540.0 -1.0 4897
4899 0 342125.34 155683.88 507480.0 -1.0 4898
4900 0 342114.66 155625.11 507420.0 -1.0 4899
4901 0 342392.5 156100.62 507360.0 -1.0 4900
4902 0 341959.72 155673.19 507300.0 -1.0 4901
4903 0 341815.47 155544.95 507240.0 -1.0 4902
4904 0 341943.7 155689.22 507180.0 -1.0 4903
4905 0 341868.88 155609.08 507120.0 -1.0 4904
4906 0 341799.44 155619.77 507060.0 -1.0 4905
4907 0 341628.44 155689.22 507000.0 -1.0 4906
4908 0 341591.06 155710.6 506940.0 -1.0 4907
4909 0 341478.84 155742.64 506880.0 -1.0 4908
4910 0 341430.75 155838.81 506820.0 -1.0 4909
4911 0 341355.97 155844.16 506760.0 -1.0 4910
4912 0 341329.25 155886.9 506640.0 -1.0 4911
4913 0 341286.5 155913.62 506580.0 -1.0 4912
4914 0 341281.16 155913.62 506520.0 -1.0 4913
4915 0 341259.78 155983.08 506460.0 -1.0 4914
4916 0 341233.06 156025.81 506400.0 -1.0 4915
4917 0 341179.66 156132.67 506340.0 -1.0 4916
4918 0 341185.0 156250.22 506280.0 -1.0 4917
4919 0 341185.0 156330.36 506220.0 -1.0 4918
4920 0 341120.88 156490.66 506160.0 -1.0 4919
4921 0 341110.2 156602.86 506100.0 -1.0 4920
4922 0 341056.75 156688.34 506040.0 -1.0 4921
4923 0 340992.66 157105.08 506040.0 -1.0 4922
4924 0 341142.25 157767.61 506040.0 -1.0 4923
4925 0 341377.34 158328.61 506040.0 -1.0 4924
4926 0 341660.5 158937.7 505980.0 -1.0 4925
4927 0 341703.25 159076.61 505860.0 -1.0 4926
4928 0 341756.7 159370.47 505740.0 -1.0 4927
4929 0 341820.8 159632.28 505680.0 -1.0 4928
4930 0 341724.62 159856.67 505620.0 -1.0 4929
4931 0 341756.7 159942.17 505560.0 -1.0 4930
4932 0 341788.75 160016.97 505500.0 -1.0 4931
4933 0 341778.06 160209.31 505440.0 -1.0 4932
4934 0 341746.0 160647.42 505380.0 -1.0 4933
4935 0 341794.1 161347.34 505380.0 -1.0 4934
4936 0 341783.4 161400.78 505320.0 -1.0 4935
4937 0 341751.34 161635.86 505260.0 -1.0 4936
4938 0 341751.34 161635.86 505200.0 -1.0 4937
4939 0 341751.34 161993.84 505140.0 -1.0 4938
4940 0 341794.1 162073.98 505080.0 -1.0 4939
4941 0 341762.03 162116.72 505020.0 -1.0 4940
4942 0 341724.62 162116.72 504960.0 -1.0 4941
4943 0 341601.75 162111.39 504900.0 -1.0 4942
4944 0 341697.9 162437.3 504900.0 -1.0 4943
4945 0 341591.06 162255.64 504840.0 -1.0 4944
4946 0 341665.84 162789.94 504780.0 -1.0 4945
4947 0 341671.2 163249.42 504780.0 -1.0 4946
4948 0 341580.38 163329.56 504720.0 -1.0 4947
4949 0 341569.7 163265.45 504660.0 -1.0 4948
4950 0 341660.5 163751.66 504600.0 -1.0 4949
4951 0 341756.7 163869.2 504540.0 -1.0 4950
4952 0 341713.94 163853.17 504480.0 -1.0 4951
4953 0 341665.84 163847.83 504420.0 -1.0 4952
4954 0 341676.53 163933.31 504360.0 -1.0 4953
4955 0 341575.03 163986.73 504300.0 -1.0 4954
4956 0 341580.38 164008.11 504240.0 -1.0 4955
4957 0 341591.06 164082.9 504180.0 -1.0 4956
4958 0 341564.34 164189.77 504120.0 -1.0 4957
4959 0 341607.1 164387.45 504060.0 -1.0 4958
4960 0 341575.03 164697.34 504060.0 -1.0 4959
4961 0 341508.1 164792.05 504000.0 -1.0 4960
4962 0 341526.94 164900.38 503940.0 -1.0 4961
4963 0 341526.94 164943.12 503880.0 -1.0 4962
4964 0 341526.94 165028.61 503820.0 -1.0 4963
4965 0 341526.94 165028.61 503760.0 -1.0 4964
4966 5 341462.8 164943.12 503700.0 -1.0 4965
4967 0 340980.4 164617.38 503640.0 -1.0 4966
4968 0 341195.7 165365.2 503700.0 -1.0 4966
4969 0 341131.56 165814.02 503700.0 -1.0 4968
4970 0 340575.9 165557.55 503640.0 -1.0 4969
4971 0 341067.44 165883.47 503580.0 -1.0 4970
4972 0 341067.44 166300.22 503520.0 -1.0 4971
4973 0 341067.44 166444.47 503460.0 -1.0 4972
4974 0 341014.03 166455.16 503400.0 -1.0 4973
4975 0 340887.7 166610.95 503340.0 -1.0 4974
4976 6 340688.5 166646.88 503280.0 -1.0 4975
4977 0 343719.88 152315.97 510360.0 -1.0 4851
4978 0 343671.78 152246.52 510300.0 -1.0 4977
4979 0 343719.88 152321.31 510240.0 -1.0 4978
4980 0 343730.56 152225.14 510180.0 -1.0 4979
4981 0 343703.84 152283.92 510120.0 -1.0 4980
4982 0 343703.84 152251.86 510060.0 -1.0 4981
4983 0 343762.62 152305.3 510000.0 -1.0 4982
4984 0 343725.22 152214.45 509940.0 -1.0 4983
4985 0 343741.25 152198.44 509880.0 -1.0 4984
4986 0 343778.66 152241.17 509820.0 -1.0 4985
4987 0 343767.97 152225.14 509760.0 -1.0 4986
4988 0 343794.7 152219.8 509700.0 -1.0 4987
4989 0 343805.38 152187.75 509640.0 -1.0 4988
4990 0 343858.78 152193.1 509580.0 -1.0 4989
4991 0 343794.7 152150.34 509520.0 -1.0 4990
4992 0 343864.12 152219.8 509460.0 -1.0 4991
4993 0 343896.2 152209.12 509400.0 -1.0 4992
4994 0 344008.4 152235.83 509340.0 -1.0 4993
4995 0 344077.84 152273.23 509280.0 -1.0 4994
4996 0 344131.28 152283.92 509220.0 -1.0 4995
4997 0 344232.8 152283.92 509160.0 -1.0 4996
4998 0 344238.16 152305.3 509100.0 -1.0 4997
4999 0 344259.5 152283.92 509040.0 -1.0 4998
5000 0 344286.22 152305.3 508980.0 -1.0 4999
5001 0 344371.72 152203.78 508920.0 -1.0 5000
5002 0 344345.0 152075.55 508860.0 -1.0 5001
5003 0 344382.4 152150.34 508800.0 -1.0 5002
5004 0 344393.1 152059.52 508740.0 -1.0 5003
5005 0 344494.6 152096.92 508680.0 -1.0 5004
5006 0 344259.5 152006.1 508620.0 -1.0 5005
5007 0 344371.72 152091.58 508560.0 -1.0 5006
5008 0 343954.97 151851.14 508500.0 -1.0 5007
5009 0 344467.88 152064.86 508440.0 -1.0 5008
5010 0 344467.88 152054.17 508320.0 -1.0 5009
5011 0 344505.28 152006.1 508260.0 -1.0 5010
5012 0 344526.66 152016.78 508200.0 -1.0 5011
5013 0 344339.66 151877.86 508140.0 -1.0 5012
5014 0 344697.62 151995.4 508080.0 -1.0 5013
5015 0 344275.53 151509.2 508020.0 -1.0 5014
5016 0 344868.6 151872.52 507960.0 -1.0 5015
5017 0 345215.9 151819.1 507960.0 -1.0 5016
5018 0 345280.0 151829.77 507900.0 -1.0 5017
5019 0 345365.5 151867.17 507840.0 -1.0 5018
5020 5 345381.53 151867.17 507780.0 -1.0 5019
5021 0 345792.94 151947.31 507720.0 -1.0 5020
5022 0 344996.84 151893.89 507720.0 -1.0 5020
5023 0 346124.2 151968.69 507660.0 -1.0 5021
5024 0 346065.4 151963.34 507600.0 -1.0 5023
5025 0 346044.03 151813.75 507540.0 -1.0 5024
5026 0 346065.4 151904.58 507480.0 -1.0 5025
5027 0 346065.4 151829.77 507420.0 -1.0 5026
5028 0 346375.3 152123.62 507360.0 -1.0 5027
5029 0 346038.7 151813.75 507300.0 -1.0 5028
5030 0 345867.72 151610.72 507240.0 -1.0 5029
5031 0 346065.4 151744.28 507180.0 -1.0 5030
5032 0 346509.34 151755.62 507180.0 -1.0 5031
5033 0 345109.03 151952.66 507660.0 -1.0 5022
5034 0 344895.3 151941.97 507600.0 -1.0 5033
5035 0 344665.56 151979.38 507600.0 -1.0 5034
5036 0 344419.8 152150.34 507600.0 -1.0 5035
5037 0 344366.38 152096.92 507540.0 -1.0 5036
5038 0 344291.56 152315.97 507420.0 -1.0 5037
5039 0 344532.0 152807.52 507360.0 -1.0 5038
5040 0 344296.9 152545.72 507300.0 -1.0 5039
5041 6 344120.6 152460.23 507240.0 -1.0 5040
5042 0 340505.3 147447.12 514020.0 -1.0 4
5043 0 340810.12 147238.64 514080.0 -1.0 5042
5044 0 340818.22 147222.45 514140.0 -1.0 5043
5045 0 340850.62 147206.25 514200.0 -1.0 5044
5046 0 340947.8 147190.05 514260.0 -1.0 5045
5047 0 341304.12 146930.9 514320.0 -1.0 5046
5048 5 341830.53 146744.64 514320.0 -1.0 5047
5049 5 342073.47 146517.89 514380.0 -1.0 5048
5050 0 342410.44 147453.83 514320.0 -1.0 5048
5051 0 342381.22 146388.31 514440.0 -1.0 5049
5052 0 342005.5 146417.23 514440.0 -1.0 5049
5053 0 342664.66 146169.67 514500.0 -1.0 5051
5054 0 343174.84 145942.9 514560.0 -1.0 5053
5055 5 343531.16 145861.92 514620.0 -1.0 5054
5056 0 343401.6 145853.83 514680.0 -1.0 5055
5057 0 343955.66 145682.67 514560.0 -1.0 5055
5058 0 343401.6 145910.52 514740.0 -1.0 5056
5059 0 343385.4 145991.5 514800.0 -1.0 5058
5060 0 343450.2 146112.97 514860.0 -1.0 5059
5061 0 343272.03 146315.44 514920.0 -1.0 5060
5062 0 343328.72 146347.83 514980.0 -1.0 5061
5063 0 343353.0 146388.31 515040.0 -1.0 5062
5064 0 343377.3 146534.1 515100.0 -1.0 5063
5065 0 343442.1 146623.17 515160.0 -1.0 5064
5066 0 343409.7 146655.56 515220.0 -1.0 5065
5067 0 343523.06 146687.95 515280.0 -1.0 5066
5068 0 343547.38 146696.06 515340.0 -1.0 5067
5069 0 343547.38 146696.06 515400.0 -1.0 5068
5070 0 343531.16 146631.27 515460.0 -1.0 5069
5071 0 343766.03 146882.31 515520.0 -1.0 5070
5072 5 343879.4 146930.9 515580.0 -1.0 5071
5073 0 343930.34 146802.6 515580.0 -1.0 5072
5074 0 343879.4 146987.6 515640.0 -1.0 5072
5075 0 343685.03 147133.36 515700.0 -1.0 5074
5076 0 344138.53 147303.42 515760.0 -1.0 5075
5077 0 343871.28 147449.2 515820.0 -1.0 5076
5078 0 344187.12 147619.27 515880.0 -1.0 5077
5079 0 344203.3 147684.05 515940.0 -1.0 5078
5080 0 344195.22 147740.73 516000.0 -1.0 5079
5081 0 344260.0 147821.72 516060.0 -1.0 5080
5082 0 344260.0 147846.02 516120.0 -1.0 5081
5083 0 344341.0 147951.3 516180.0 -1.0 5082
5084 0 344462.47 148007.98 516240.0 -1.0 5083
5085 0 344632.53 148113.27 516300.0 -1.0 5084
5086 0 344656.84 148113.27 516360.0 -1.0 5085
5087 0 344631.66 148146.1 516420.0 -1.0 5086
5088 0 344656.84 148153.75 516480.0 -1.0 5087
5089 0 344656.84 148153.75 516540.0 -1.0 5088
5090 0 344681.12 148202.34 516600.0 -1.0 5089
5091 0 344948.38 148291.42 516660.0 -1.0 5090
5092 6 344867.38 148267.12 516720.0 -1.0 5091
5093 0 342467.12 147518.61 514260.0 -1.0 5050
5094 0 342507.62 147478.11 514200.0 -1.0 5093
5095 0 342483.3 147437.62 514140.0 -1.0 5094
5096 0 342523.8 147397.12 514080.0 -1.0 5095
5097 0 342540.0 147397.12 514020.0 -1.0 5096
5098 0 342540.0 147397.12 513960.0 -1.0 5097
5099 6 342621.0 147389.03 513900.0 -1.0 5098
5100 0 342005.5 146384.84 514500.0 -1.0 5052
5101 0 342005.5 146311.95 514560.0 -1.0 5100
5102 0 342005.5 146239.08 514620.0 -1.0 5101
5103 0 341989.3 146141.89 514680.0 -1.0 5102
5104 0 341965.03 146109.5 514740.0 -1.0 5103
5105 0 341908.34 146012.31 514800.0 -1.0 5104
5106 0 341867.84 145907.05 514860.0 -1.0 5105
5107 0 341730.16 145615.5 514920.0 -1.0 5106
5108 5 341730.16 145566.9 514980.0 -1.0 5107
5109 0 341482.34 145335.81 514920.0 -1.0 5108
5110 0 341695.56 145576.89 515040.0 -1.0 5108
5111 0 341705.88 145647.89 515100.0 -1.0 5110
5112 6 341770.66 145736.97 515160.0 -1.0 5111
5113 0 344133.25 145505.06 514500.0 -1.0 5057
5114 0 344238.5 145511.64 514440.0 -1.0 5113
5115 0 344481.88 145412.98 514380.0 -1.0 5114
5116 0 344745.0 145439.3 514320.0 -1.0 5115
5117 0 344976.75 145432.33 514260.0 -1.0 5116
5118 0 345633.94 145378.9 514200.0 -1.0 5117
5119 0 345783.53 145443.02 514140.0 -1.0 5118
5120 0 345842.3 145432.33 514080.0 -1.0 5119
5121 0 346654.44 145565.9 514020.0 -1.0 5120
5122 0 347001.72 145736.88 513960.0 -1.0 5121
5123 0 347450.53 145929.22 513900.0 -1.0 5122
5124 0 347616.16 146025.39 513840.0 -1.0 5123
5125 0 347717.66 146191.02 513780.0 -1.0 5124
5126 0 347824.53 146164.31 513720.0 -1.0 5125
5127 0 347963.44 146249.8 513660.0 -1.0 5126
5128 0 347968.78 146233.77 513600.0 -1.0 5127
5129 0 348241.28 146356.66 513540.0 -1.0 5128
5130 0 348428.28 146388.7 513480.0 -1.0 5129
5131 0 348647.34 146575.7 513420.0 -1.0 5130
5132 0 348727.47 146586.39 513360.0 -1.0 5131
5133 0 348877.1 146661.2 513300.0 -1.0 5132
5134 0 349208.34 146736.0 513240.0 -1.0 5133
5135 0 349181.62 146698.6 513180.0 -1.0 5134
5136 0 349181.62 146698.6 513120.0 -1.0 5135
5137 0 349181.62 146698.6 513060.0 -1.0 5136
5138 0 349181.62 146698.6 513000.0 -1.0 5137
5139 0 349181.62 146698.6 512940.0 -1.0 5138
5140 0 349347.25 146746.69 512880.0 -1.0 5139
5141 0 349138.88 146773.39 512820.0 -1.0 5140
5142 0 349379.3 146885.6 512760.0 -1.0 5141
5143 5 349591.8 147092.58 512700.0 -1.0 5142
5144 0 350064.2 146937.47 512700.0 -1.0 5143
5145 0 349571.66 147056.58 512640.0 -1.0 5143
5146 0 349106.8 147120.69 512580.0 -1.0 5145
5147 0 349518.22 147318.38 512520.0 -1.0 5146
5148 0 349614.4 147435.92 512460.0 -1.0 5147
5149 0 349673.16 147574.83 512400.0 -1.0 5148
5150 0 349913.6 148034.33 512340.0 -1.0 5149
5151 0 349945.66 148178.58 512280.0 -1.0 5150
5152 0 350111.28 148429.7 512220.0 -1.0 5151
5153 0 350255.56 148552.58 512160.0 -1.0 5152
5154 0 350383.78 148776.98 512100.0 -1.0 5153
5155 0 350666.94 149038.78 512040.0 -1.0 5154
5156 0 350853.94 149161.67 511980.0 -1.0 5155
5157 0 351179.88 149284.56 511920.0 -1.0 5156
5158 0 351452.34 149375.39 511860.0 -1.0 5157
5159 0 351612.66 149444.84 511800.0 -1.0 5158
5160 0 351698.12 149482.25 511740.0 -1.0 5159
5161 0 351740.88 149412.8 511680.0 -1.0 5160
5162 0 351831.72 149370.05 511620.0 -1.0 5161
5163 0 351954.6 149321.97 511560.0 -1.0 5162
5164 0 351965.28 149284.56 511500.0 -1.0 5163
5165 0 352179.0 149273.88 511440.0 -1.0 5164
5166 0 352211.06 149231.12 511380.0 -1.0 5165
5167 0 352211.06 149225.8 511320.0 -1.0 5166
5168 0 352259.12 149118.94 511260.0 -1.0 5167
5169 0 352259.12 149118.94 511200.0 -1.0 5168
5170 0 352237.75 149199.08 511140.0 -1.0 5169
5171 0 352264.47 149247.16 511080.0 -1.0 5170
5172 0 352280.5 149257.84 511020.0 -1.0 5171
5173 0 352285.84 149257.84 510960.0 -1.0 5172
5174 0 352344.62 149263.19 510900.0 -1.0 5173
5175 0 352366.0 149215.11 510840.0 -1.0 5174
5176 0 352414.1 149284.56 510780.0 -1.0 5175
5177 0 352408.75 149279.22 510720.0 -1.0 5176
5178 0 352424.75 149252.5 510660.0 -1.0 5177
5179 0 352435.44 149305.94 510600.0 -1.0 5178
5180 0 352462.16 149236.47 510540.0 -1.0 5179
5181 0 352462.16 149209.77 510480.0 -1.0 5180
5182 0 352788.1 149380.73 510420.0 -1.0 5181
5183 0 352456.8 149295.25 510360.0 -1.0 5182
5184 0 352301.88 149220.45 510300.0 -1.0 5183
5185 0 352333.94 149241.81 510240.0 -1.0 5184
5186 0 352211.06 149156.33 510180.0 -1.0 5185
5187 0 352307.22 149316.62 510120.0 -1.0 5186
5188 0 352205.72 149209.77 510060.0 -1.0 5187
5189 0 352237.75 149268.53 510000.0 -1.0 5188
5190 0 352227.06 149263.19 509940.0 -1.0 5189
5191 0 352104.2 149220.45 509880.0 -1.0 5190
5192 0 352002.7 149220.45 509820.0 -1.0 5191
5193 0 351933.22 149172.36 509760.0 -1.0 5192
5194 0 351847.72 149156.33 509700.0 -1.0 5193
5195 0 351735.53 149097.56 509640.0 -1.0 5194
5196 0 351655.38 149017.42 509580.0 -1.0 5195
5197 0 351643.38 148989.03 509520.0 -1.0 5196
5198 0 351333.2 148848.03 509460.0 -1.0 5197
5199 0 341302.88 145196.23 514860.0 -1.0 5109
5200 0 341050.66 145120.64 514860.0 -1.0 5199
5201 6 340944.9 145092.44 514800.0 -1.0 5200
5202 0 350589.56 146927.33 512700.0 -1.0 5144
5203 0 351079.38 148763.42 509400.0 -1.0 5198
5204 0 351079.38 148664.72 509340.0 -1.0 5203
5205 0 351093.47 148692.92 509280.0 -1.0 5204
5206 0 351121.7 148636.53 509220.0 -1.0 5205
5207 0 351093.47 148643.58 509160.0 -1.0 5206
5208 0 351037.06 148622.42 509100.0 -1.0 5207
5209 0 351058.22 148622.42 509040.0 -1.0 5208
5210 0 351128.72 148650.62 508980.0 -1.0 5209
5211 0 351072.3 148615.38 508920.0 -1.0 5210
5212 0 351149.88 148537.83 508860.0 -1.0 5211
5213 0 351086.44 148608.33 508800.0 -1.0 5212
5214 0 351114.62 148558.97 508740.0 -1.0 5213
5215 0 351234.47 148692.92 508680.0 -1.0 5214
5216 0 351001.8 148537.83 508620.0 -1.0 5215
5217 0 351093.47 148594.22 508560.0 -1.0 5216
5218 0 350705.72 148417.97 508500.0 -1.0 5217
5219 0 351086.44 148537.83 508440.0 -1.0 5218
5220 0 350994.78 148523.72 508320.0 -1.0 5219
5221 0 350980.7 148417.97 508260.0 -1.0 5220
5222 0 350980.7 148417.97 508200.0 -1.0 5221
5223 0 350853.78 148291.08 508140.0 -1.0 5222
5224 0 351008.88 148375.67 508080.0 -1.0 5223
5225 0 350564.72 148009.08 508020.0 -1.0 5224
5226 0 351192.2 148361.58 507960.0 -1.0 5225
5227 0 351128.72 148305.17 507900.0 -1.0 5226
5228 0 351128.72 148326.33 507840.0 -1.0 5227
5229 0 351128.72 148326.33 507780.0 -1.0 5228
5230 0 351227.44 148340.42 507720.0 -1.0 5229
5231 0 351333.2 148453.22 507660.0 -1.0 5230
5232 0 351227.44 148495.53 507600.0 -1.0 5231
5233 0 351178.06 148467.33 507540.0 -1.0 5232
5234 6 351312.03 148523.72 507420.0 -1.0 5233
5235 0 350554.3 146800.42 512640.0 -1.0 5202
5236 0 350300.53 146645.33 512580.0 -1.0 5235
5237 0 350998.47 146412.67 512580.0 -1.0 5236
5238 0 351506.06 146462.03 512640.0 -1.0 5237
5239 0 351562.47 146483.17 512700.0 -1.0 5238
5240 0 351548.38 146328.08 512760.0 -1.0 5239
5241 0 351273.44 146250.53 512820.0 -1.0 5240
5242 0 351625.94 146271.67 512880.0 -1.0 5241
5243 0 351661.2 146243.47 512940.0 -1.0 5242
5244 0 351773.97 146123.62 513000.0 -1.0 5243
5245 0 351816.28 146046.08 513060.0 -1.0 5244
5246 0 351907.94 145961.47 513120.0 -1.0 5245
5247 0 351922.03 145989.67 513180.0 -1.0 5246
5248 6 351950.22 145912.12 513240.0 -1.0 5247
5249 0 341018.94 156201.02 512640.0 -1.0 4652
5250 0 340621.88 156076.67 512580.0 -1.0 5249
5251 0 343603.1 157137.97 513840.0 -1.0 4671
5252 0 343625.75 157160.62 513780.0 -1.0 5251
5253 6 343580.44 157168.19 513720.0 -1.0 5252
5254 0 344547.6 157946.45 514920.0 -1.0 4691
5255 0 344766.72 157961.56 514860.0 -1.0 5254
5256 0 344781.8 157923.78 514800.0 -1.0 5255
5257 6 344736.5 157931.34 514740.0 -1.0 5256
5258 0 345595.66 162628.97 522240.0 -1.0 4808
5259 0 345384.1 162636.53 522300.0 -1.0 5258
5260 6 345353.88 162591.2 522360.0 -1.0 5259
5261 0 345570.88 163502.02 523500.0 -1.0 4829
5262 0 345502.88 163456.69 523560.0 -1.0 5261
5263 0 345449.97 163358.45 523620.0 -1.0 5262
5264 0 345419.75 163328.23 523680.0 -1.0 5263
5265 0 345381.97 163305.56 523740.0 -1.0 5264
5266 0 345306.4 163245.11 523800.0 -1.0 5265
5267 0 345253.5 163169.55 523860.0 -1.0 5266
5268 0 345208.2 163063.77 523920.0 -1.0 5267
5269 0 345208.2 163048.66 523980.0 -1.0 5268
5270 0 345132.62 163003.33 524040.0 -1.0 5269
5271 0 345147.72 162988.2 524100.0 -1.0 5270
5272 0 345102.4 162950.44 524160.0 -1.0 5271
5273 0 345094.84 162897.53 524220.0 -1.0 5272
5274 0 345004.16 162753.97 524280.0 -1.0 5273
5275 0 345026.84 162663.3 524340.0 -1.0 5274
5276 0 345034.38 162625.52 524400.0 -1.0 5275
5277 0 344981.5 162557.52 524460.0 -1.0 5276
5278 0 344966.38 162497.06 524520.0 -1.0 5277
5279 0 344989.06 162504.62 524580.0 -1.0 5278
5280 0 344898.38 162489.52 524640.0 -1.0 5279
5281 0 344860.6 162353.5 524700.0 -1.0 5280
5282 0 344837.94 162315.72 524760.0 -1.0 5281
5283 0 344830.38 162194.83 524820.0 -1.0 5282
5284 0 344815.25 162172.16 524880.0 -1.0 5283
5285 0 344777.5 162111.72 524940.0 -1.0 5284
5286 0 344785.03 161968.16 525000.0 -1.0 5285
5287 0 344777.5 161953.03 525060.0 -1.0 5286
5288 0 344754.8 161900.14 525120.0 -1.0 5287
5289 0 344754.8 161900.14 525180.0 -1.0 5288
5290 0 344618.8 161764.14 525240.0 -1.0 5289
5291 0 344520.6 161718.8 525300.0 -1.0 5290
5292 0 344626.38 161771.69 525360.0 -1.0 5291
5293 0 344565.9 161703.69 525420.0 -1.0 5292
5294 0 344709.47 161839.7 525480.0 -1.0 5293
5295 0 344626.38 161756.58 525540.0 -1.0 5294
5296 0 344588.6 161741.47 525660.0 -1.0 5295
5297 0 344603.7 161817.03 525840.0 -1.0 5296
5298 0 344626.38 161771.69 525900.0 -1.0 5297
5299 0 344671.7 161817.03 525960.0 -1.0 5298
5300 0 344671.7 161817.03 526020.0 -1.0 5299
5301 0 344679.25 161817.03 526080.0 -1.0 5300
5302 0 344724.6 161809.47 526140.0 -1.0 5301
5303 0 344694.38 161832.14 526200.0 -1.0 5302
5304 0 344732.16 161809.47 526260.0 -1.0 5303
5305 0 344762.38 161892.6 526320.0 -1.0 5304
5306 0 344762.38 161892.6 526380.0 -1.0 5305
5307 0 344762.38 161892.6 526440.0 -1.0 5306
5308 0 344769.94 161869.92 526500.0 -1.0 5307
5309 0 344973.94 161998.38 526560.0 -1.0 5308
5310 0 344958.84 162073.94 526620.0 -1.0 5309
5311 0 344989.06 162005.92 526680.0 -1.0 5310
5312 0 345049.5 162005.92 526740.0 -1.0 5311
5313 0 345170.4 161998.38 526800.0 -1.0 5312
5314 0 345170.4 162013.48 526860.0 -1.0 5313
5315 0 345245.97 162073.94 526920.0 -1.0 5314
5316 0 345268.62 162021.05 526980.0 -1.0 5315
5317 0 345261.06 161998.38 527040.0 -1.0 5316
5318 0 345261.06 161998.38 527100.0 -1.0 5317
5319 0 345276.2 162043.7 527160.0 -1.0 5318
5320 0 345313.97 161983.27 527220.0 -1.0 5319
5321 0 345419.75 162036.16 527280.0 -1.0 5320
5322 0 345306.4 161937.92 527340.0 -1.0 5321
5323 0 345306.4 161945.48 527460.0 -1.0 5322
5324 0 345321.53 161983.27 527520.0 -1.0 5323
5325 0 345306.4 162013.48 527580.0 -1.0 5324
5326 0 345306.4 162013.48 527640.0 -1.0 5325
5327 0 345306.4 162013.48 527700.0 -1.0 5326
5328 0 345306.4 162013.48 527760.0 -1.0 5327
5329 0 345306.4 162013.48 527820.0 -1.0 5328
5330 0 345404.62 162089.05 527880.0 -1.0 5329
5331 0 345404.62 162005.92 527940.0 -1.0 5330
5332 0 345533.1 161998.38 528000.0 -1.0 5331
5333 5 345563.3 161703.69 528060.0 -1.0 5332
5334 0 345449.97 161953.03 528120.0 -1.0 5333
5335 0 346001.56 161046.31 528060.0 -1.0 5333
5336 0 345502.88 162157.05 528180.0 -1.0 5334
5337 0 345899.25 161133.52 528120.0 -1.0 5335
5338 0 345502.88 162240.17 528240.0 -1.0 5336
5339 0 345525.53 162429.06 528300.0 -1.0 5338
5340 0 345517.97 162489.52 528360.0 -1.0 5339
5341 0 345646.44 162595.3 528420.0 -1.0 5340
5342 0 345684.22 162534.84 528480.0 -1.0 5341
5343 0 345737.1 162587.73 528540.0 -1.0 5342
5344 0 345752.22 162602.86 528600.0 -1.0 5343
5345 0 345797.53 162670.86 528660.0 -1.0 5344
5346 0 345744.66 162648.19 528720.0 -1.0 5345
5347 0 345744.66 162806.86 528780.0 -1.0 5346
5348 0 345797.53 162761.53 528840.0 -1.0 5347
5349 0 345774.88 162814.42 528900.0 -1.0 5348
5350 0 345850.44 162920.2 528960.0 -1.0 5349
5351 0 345948.66 162988.2 529020.0 -1.0 5350
5352 0 346001.56 162988.2 529080.0 -1.0 5351
5353 0 346077.12 163041.11 529140.0 -1.0 5352
5354 0 346250.9 163298.0 529200.0 -1.0 5353
5355 0 346303.8 163260.22 529260.0 -1.0 5354
5356 0 346500.25 163418.9 529320.0 -1.0 5355
5357 0 346598.47 163502.02 529380.0 -1.0 5356
5358 0 346598.47 163494.47 529440.0 -1.0 5357
5359 0 346598.47 163441.56 529500.0 -1.0 5358
5360 0 346613.6 163320.67 529560.0 -1.0 5359
5361 0 346621.16 163305.56 529620.0 -1.0 5360
5362 0 346764.72 163396.23 529680.0 -1.0 5361
5363 0 346847.84 163373.56 529740.0 -1.0 5362
5364 0 346915.84 163358.45 529800.0 -1.0 5363
5365 0 346998.94 163373.56 529860.0 -1.0 5364
5366 0 347021.62 163403.8 529920.0 -1.0 5365
5367 0 347036.72 163373.56 529980.0 -1.0 5366
5368 0 347104.75 163343.34 530040.0 -1.0 5367
5369 0 347157.62 163305.56 530100.0 -1.0 5368
5370 0 347112.28 163343.34 530160.0 -1.0 5369
5371 0 347225.62 163328.23 530220.0 -1.0 5370
5372 0 347240.75 163343.34 530280.0 -1.0 5371
5373 0 347240.75 163358.45 530340.0 -1.0 5372
5374 0 347255.84 163335.78 530400.0 -1.0 5373
5375 0 347323.84 163343.34 530460.0 -1.0 5374
5376 0 347354.1 163373.56 530520.0 -1.0 5375
5377 0 347331.4 163426.45 530580.0 -1.0 5376
5378 0 347384.3 163403.8 530640.0 -1.0 5377
5379 0 347399.4 163441.56 530700.0 -1.0 5378
5380 0 347512.75 163464.23 530760.0 -1.0 5379
5381 0 347595.88 163502.02 530820.0 -1.0 5380
5382 0 347618.53 163517.12 530880.0 -1.0 5381
5383 0 347648.78 163524.69 530940.0 -1.0 5382
5384 0 347694.1 163524.69 531000.0 -1.0 5383
5385 0 347747.0 163547.36 531060.0 -1.0 5384
5386 0 347792.34 163690.92 531060.0 -1.0 5385
5387 0 347913.22 163758.92 531120.0 -1.0 5386
5388 0 348139.9 164015.83 531120.0 -1.0 5387
5389 0 348363.72 164132.98 531180.0 -1.0 5388
5390 0 348396.8 164182.06 531240.0 -1.0 5389
5391 0 348472.38 164219.84 531300.0 -1.0 5390
5392 0 348517.72 164234.95 531360.0 -1.0 5391
5393 0 348615.94 164197.17 531420.0 -1.0 5392
5394 0 348631.06 164166.95 531480.0 -1.0 5393
5395 0 348615.94 164166.95 531540.0 -1.0 5394
5396 0 348608.38 164106.5 531600.0 -1.0 5395
5397 0 348623.5 164106.5 531660.0 -1.0 5396
5398 0 348653.72 164098.94 531720.0 -1.0 5397
5399 0 348691.5 164129.17 531780.0 -1.0 5398
5400 0 348804.84 164212.28 531840.0 -1.0 5399
5401 0 348842.62 164250.06 531900.0 -1.0 5400
5402 0 348842.62 164257.62 531960.0 -1.0 5401
5403 0 348955.97 164348.3 532020.0 -1.0 5402
5404 0 348955.97 164348.3 532080.0 -1.0 5403
5405 0 349008.84 164378.52 532140.0 -1.0 5404
5406 0 348978.62 164370.95 532200.0 -1.0 5405
5407 6 349008.84 164363.4 532260.0 -1.0 5406
5408 0 345899.25 161133.52 528180.0 -1.0 5337
5409 0 345899.25 161133.52 528240.0 -1.0 5408
5410 0 346042.8 161148.64 528300.0 -1.0 5409
5411 0 346065.47 160861.5 528360.0 -1.0 5410
5412 0 346163.7 160763.28 528420.0 -1.0 5411
5413 6 346141.03 160581.94 528480.0 -1.0 5412
5414 0 341060.12 156227.8 512520.0 -1.0 5250
5415 0 341060.12 156227.8 512460.0 -1.0 5414
5416 0 341029.88 156227.8 512400.0 -1.0 5415
5417 0 341022.34 156242.9 512340.0 -1.0 5416
5418 0 341022.34 156242.9 512280.0 -1.0 5417
5419 0 341037.44 156363.8 512220.0 -1.0 5418
5420 0 341037.44 156446.92 512160.0 -1.0 5419
5421 0 341045.0 156537.6 512100.0 -1.0 5420
5422 0 341067.66 156598.03 512040.0 -1.0 5421
5423 0 341120.56 156643.38 511980.0 -1.0 5422
5424 0 341135.7 156658.48 511920.0 -1.0 5423
5425 0 341173.47 156907.83 511860.0 -1.0 5424
5426 0 341128.12 156960.72 511800.0 -1.0 5425
5427 0 341196.12 157006.06 511740.0 -1.0 5426
5428 0 341256.56 157134.52 511680.0 -1.0 5427
5429 0 341294.34 157300.75 511620.0 -1.0 5428
5430 0 341377.47 157459.42 511560.0 -1.0 5429
5431 0 341354.8 157489.64 511500.0 -1.0 5430
5432 0 341362.34 157550.1 511440.0 -1.0 5431
5433 0 341362.34 157550.1 511380.0 -1.0 5432
5434 0 341339.7 157602.98 511320.0 -1.0 5433
5435 0 341317.03 158018.56 511260.0 -1.0 5434
5436 0 341362.34 158403.92 511200.0 -1.0 5435
5437 0 341354.8 158879.95 511140.0 -1.0 5436
5438 0 341657.03 159703.56 511080.0 -1.0 5437
5439 0 341717.5 159968.02 511020.0 -1.0 5438
5440 0 341951.72 160459.16 510960.0 -1.0 5439
5441 0 341981.94 160927.62 510960.0 -1.0 5440
5442 0 341913.94 160882.3 510900.0 -1.0 5441
5443 0 341944.16 160980.52 510840.0 -1.0 5442
5444 0 341929.06 161207.2 510780.0 -1.0 5443
5445 0 342004.62 161554.78 510720.0 -1.0 5444
5446 0 341989.5 161962.8 510660.0 -1.0 5445
5447 0 342102.84 162378.38 510600.0 -1.0 5446
5448 0 342125.5 162620.17 510540.0 -1.0 5447
5449 0 342140.62 162688.17 510480.0 -1.0 5448
5450 0 342495.75 162854.4 510420.0 -1.0 5449
5451 0 342133.06 162786.4 510360.0 -1.0 5450
5452 0 342216.2 162892.19 510300.0 -1.0 5451
5453 0 342170.84 162997.97 510240.0 -1.0 5452
5454 0 342201.06 163285.1 510180.0 -1.0 5453
5455 0 342185.97 163390.89 510120.0 -1.0 5454
5456 0 342170.84 163398.44 510060.0 -1.0 5455
5457 0 342170.84 163557.11 510000.0 -1.0 5456
5458 0 342133.06 163685.56 509940.0 -1.0 5457
5459 0 342080.2 163700.69 509880.0 -1.0 5458
5460 0 342087.72 163859.36 509820.0 -1.0 5459
5461 0 342261.53 164086.03 509760.0 -1.0 5460
5462 0 342457.97 164350.5 509700.0 -1.0 5461
5463 0 342457.97 164433.61 509640.0 -1.0 5462
5464 0 342465.53 164743.4 509580.0 -1.0 5463
5465 5 342314.4 164977.64 509520.0 -1.0 5464
5466 6 342457.97 165113.66 509460.0 -1.0 5465
5467 0 342163.28 165347.89 509520.0 -1.0 5465
5468 0 342140.62 165400.78 509580.0 -1.0 5467
5469 0 342140.62 165400.78 509640.0 -1.0 5468
5470 6 342117.97 165529.23 509700.0 -1.0 5469
5471 0 346637.78 151823.62 507120.0 -1.0 5032
5472 0 346728.44 151853.86 507060.0 -1.0 5471
5473 0 346826.7 151921.86 507000.0 -1.0 5472
5474 0 346924.9 151899.19 506940.0 -1.0 5473
5475 0 346924.9 152027.64 506880.0 -1.0 5474
5476 0 346977.8 152057.86 506820.0 -1.0 5475
5477 0 346977.8 152057.86 506760.0 -1.0 5476
5478 0 347045.8 152140.98 506640.0 -1.0 5477
5479 0 347083.6 152080.53 506580.0 -1.0 5478
5480 0 347106.25 152133.42 506520.0 -1.0 5479
5481 0 347128.9 152140.98 506460.0 -1.0 5480
5482 0 347121.38 152118.31 506400.0 -1.0 5481
5483 0 347136.47 152050.31 506340.0 -1.0 5482
5484 6 347302.72 152088.1 506280.0 -1.0 5483
5485 0 341463.97 165032.95 503580.0 -1.0 4967
5486 0 341418.66 165108.52 503520.0 -1.0 5485
5487 0 341343.1 165199.19 503460.0 -1.0 5486
5488 0 341327.97 165206.75 503400.0 -1.0 5487
5489 0 341343.1 165214.3 503340.0 -1.0 5488
5490 0 341259.97 165206.75 503280.0 -1.0 5489
5491 0 340640.38 165025.4 503220.0 -1.0 5490
5492 0 341108.84 165282.3 503160.0 -1.0 5491
5493 0 341101.28 165289.86 503100.0 -1.0 5492
5494 0 341123.97 165365.42 503040.0 -1.0 5493
5495 0 341078.62 165403.2 502980.0 -1.0 5494
5496 0 341010.62 165456.1 502920.0 -1.0 5495
5497 0 341025.72 165501.42 502860.0 -1.0 5496
5498 0 340942.62 165576.98 502800.0 -1.0 5497
5499 0 341033.28 165690.33 502740.0 -1.0 5498
5500 0 341071.06 165713.0 502680.0 -1.0 5499
5501 0 341018.2 165796.11 502620.0 -1.0 5500
5502 0 341040.84 165841.45 502560.0 -1.0 5501
5503 0 341040.84 165901.89 502500.0 -1.0 5502
5504 0 341010.62 165985.02 502440.0 -1.0 5503
5505 0 340950.2 165992.56 502380.0 -1.0 5504
5506 0 340935.06 165992.56 502320.0 -1.0 5505
5507 0 340731.06 165977.45 502260.0 -1.0 5506
5508 0 340814.16 166075.69 502200.0 -1.0 5507
5509 0 340610.16 166136.12 502140.0 -1.0 5508
5510 0 340768.84 166196.58 502080.0 -1.0 5509
5511 0 340708.38 166219.25 502020.0 -1.0 5510
5512 0 340738.6 166241.92 501960.0 -1.0 5511
5513 0 340723.5 166279.69 501900.0 -1.0 5512
5514 0 340700.8 166370.38 501840.0 -1.0 5513
5515 6 340723.5 166377.92 501780.0 -1.0 5514
5516 0 343901.62 145782.69 516300.0 -1.0 5526
5517 0 343928.66 145679.34 516360.0 -1.0 5516
5518 0 343886.28 145600.34 516420.0 -1.0 5517
5519 0 343942.0 145593.8 516480.0 -1.0 5518
5520 0 343835.2 145528.05 516540.0 -1.0 5519
5521 0 343809.9 145489.06 516600.0 -1.0 5520
5522 0 343931.88 145551.23 516660.0 -1.0 5521
5523 0 343922.6 145679.53 516720.0 -1.0 5522
5524 0 343937.66 145702.03 516780.0 -1.0 5523
5525 6 343980.5 145749.45 516840.0 -1.0 5524
5526 0 343879.4 145741.52 516240.0 -1.0 5527
5527 0 343914.9 145884.89 516180.0 -1.0 5528
5528 0 343794.9 145884.14 516120.0 -1.0 5529
5529 0 343838.8 145858.97 516060.0 -1.0 5530
5530 0 343891.6 145894.08 516000.0 -1.0 5531
5531 0 343836.88 145853.02 515940.0 -1.0 5532
5532 0 343709.4 145922.8 515880.0 -1.0 5533
5533 0 343449.4 145836.22 515820.0 -1.0 5534
5534 0 343813.28 146104.66 515760.0 -1.0 5535
5535 0 343485.75 146016.28 515700.0 -1.0 5536
5536 0 343784.28 146493.02 515640.0 -1.0 5073
5537 0 339772.3 151495.67 511620.0 -1.0 5538
5538 0 339440.16 151494.86 511680.0 515.0 3
