# Supplementary material for: Organization of the gravity-sensing system in zebrafish
Source: Nat Commun. 2022 Aug 27;13:5060. doi: 10.1038/s41467-022-32824-w (PMC9420129; doi:10.1038/s41467-022-32824-w)
Supplement: Supplementary file 11 — Source Data [file 41467_2022_32824_MOESM11_ESM.zip › Reconstruction files/VS_R_05.swc]

# SWC format file
# based on specifications at http://www.neuronland.org/NLMorphologyConverter/MorphologyFormats/SWC/Spec.html
# Created on 2022-04-20 using navis (https://github.com/navis-org/navis)
# Meta: {"id": "58328", "name": "VS_R_05", "units": "1 nanometer"}
# PointNo Label X Y Z Radius Parent
# Labels:
# 0 = undefined, 1 = soma, 5 = fork point, 6 = end point
1 1 336278.88 133921.3 519720.0 2843.0 -1
2 0 337203.0 131572.0 516960.0 -1.0 1
3 0 336190.28 133274.88 517440.0 901.0 1
4 0 339444.34 136702.53 518760.0 -1.0 1
5 0 339120.62 139081.69 517020.0 119.0 1
6 0 335958.94 133356.56 519660.0 -1.0 1
7 0 335235.0 132373.0 517020.0 -1.0 1
8 0 337590.0 130763.0 517020.0 -1.0 2
9 0 338000.0 130347.0 517080.0 -1.0 8
10 0 338282.0 130172.0 517140.0 -1.0 9
11 0 338524.0 129964.0 517200.0 -1.0 10
12 0 338575.0 129842.0 517260.0 -1.0 11
13 0 338630.0 129703.0 517320.0 -1.0 12
14 0 338790.0 129496.0 517380.0 -1.0 13
15 0 339102.0 129364.0 517440.0 -1.0 14
16 0 339205.0 129267.0 517500.0 -1.0 15
17 0 339437.0 129113.0 517560.0 -1.0 16
18 0 339785.0 129031.0 517620.0 -1.0 17
19 0 339994.0 128881.0 517680.0 -1.0 18
20 0 340130.0 128813.0 517740.0 -1.0 19
21 0 340235.0 128651.0 517800.0 -1.0 20
22 0 340595.0 128465.0 517800.0 -1.0 21
23 0 341043.0 128211.0 517800.0 -1.0 22
24 0 341259.0 127958.0 517800.0 -1.0 23
25 0 341377.0 127938.0 517860.0 -1.0 24
26 0 341425.0 127738.0 517920.0 -1.0 25
27 0 341589.0 127501.0 517980.0 -1.0 26
28 0 341797.0 127351.0 518040.0 -1.0 27
29 0 341936.0 127055.0 518100.0 -1.0 28
30 0 342333.0 126536.0 518160.0 -1.0 29
31 0 342501.0 126154.0 518220.0 -1.0 30
32 0 342893.0 125764.0 518220.0 -1.0 31
33 5 343431.0 125626.0 518220.0 -1.0 32
34 0 343047.94 125142.72 518220.0 -1.0 33
35 0 344100.0 125539.0 518220.0 -1.0 33
36 0 344831.0 125428.0 518220.0 -1.0 35
37 0 345348.0 125329.0 518220.0 -1.0 36
38 0 345454.0 125335.0 518280.0 -1.0 37
39 0 345429.12 125274.28 518340.0 -1.0 38
40 0 345888.0 125031.0 518400.0 -1.0 39
41 0 346015.0 124918.0 518460.0 -1.0 40
42 0 346453.0 124860.0 518520.0 -1.0 41
43 0 346639.0 124881.0 518580.0 -1.0 42
44 0 346746.0 124891.0 518640.0 -1.0 43
45 0 346711.0 124800.0 518700.0 -1.0 44
46 0 346771.0 124783.0 518760.0 -1.0 45
47 0 346801.0 124797.0 518820.0 -1.0 46
48 0 346821.0 124790.0 518880.0 -1.0 47
49 0 346916.0 124843.0 518940.0 -1.0 48
50 0 346982.0 124774.0 519000.0 -1.0 49
51 5 347101.0 124809.0 519060.0 -1.0 50
52 0 347108.0 124802.0 519120.0 -1.0 51
53 0 346665.75 124379.69 519120.0 -1.0 51
54 0 347379.0 124953.0 519180.0 -1.0 52
55 0 347702.0 125009.0 519240.0 -1.0 54
56 0 347815.0 125014.0 519300.0 -1.0 55
57 0 348066.0 125040.0 519360.0 -1.0 56
58 5 348075.12 124977.06 519420.0 -1.0 57
59 0 348284.0 124708.0 519480.0 -1.0 58
60 0 348286.7 125271.75 519360.0 -1.0 58
61 0 348408.0 124439.0 519540.0 -1.0 59
62 0 348611.0 124186.0 519660.0 -1.0 61
63 0 348692.0 124055.0 519720.0 -1.0 62
64 0 348864.0 123969.0 519780.0 -1.0 63
65 0 349136.0 123485.0 519840.0 -1.0 64
66 0 349326.0 123237.0 519900.0 -1.0 65
67 0 349290.0 123085.0 519960.0 -1.0 66
68 0 349349.0 123063.0 520020.0 -1.0 67
69 0 349376.0 123105.0 520080.0 -1.0 68
70 0 349473.0 123121.0 520140.0 -1.0 69
71 0 349506.0 123131.0 520200.0 -1.0 70
72 0 349541.5 123118.516 520260.0 -1.0 71
73 0 349392.0 122977.0 520320.0 -1.0 72
74 0 349783.0 123161.0 520380.0 -1.0 73
75 0 349531.0 123025.0 520440.0 -1.0 74
76 0 350054.0 123131.0 520500.0 -1.0 75
77 0 350196.0 123153.0 520560.0 -1.0 76
78 0 350349.0 123095.0 520620.0 -1.0 77
79 0 350479.0 123101.0 520680.0 -1.0 78
80 0 350572.0 123050.0 520740.0 -1.0 79
81 0 350683.0 123125.0 520800.0 -1.0 80
82 0 350774.0 123001.0 520860.0 -1.0 81
83 0 350851.0 123044.0 520920.0 -1.0 82
84 0 350972.0 122897.0 520980.0 -1.0 83
85 0 350982.0 122946.0 521040.0 -1.0 84
86 0 351126.0 122806.0 521100.0 -1.0 85
87 0 351138.0 122752.0 521160.0 -1.0 86
88 0 351171.0 122706.0 521280.0 -1.0 87
89 0 351178.0 122610.0 521340.0 -1.0 88
90 0 351448.0 122474.0 521400.0 -1.0 89
91 0 351493.0 122446.0 521460.0 -1.0 90
92 0 351498.0 122448.0 521520.0 -1.0 91
93 0 351544.0 122399.0 521580.0 -1.0 92
94 0 351609.0 122350.0 521640.0 -1.0 93
95 0 351651.0 122320.0 521700.0 -1.0 94
96 0 351804.0 122249.0 521760.0 -1.0 95
97 0 351890.0 122238.0 521820.0 -1.0 96
98 0 351988.0 122256.0 521880.0 -1.0 97
99 0 352051.0 122328.0 521940.0 -1.0 98
100 0 352278.0 122344.0 522000.0 -1.0 99
101 0 352550.0 122464.0 522060.0 -1.0 100
102 0 352755.0 122490.0 522120.0 -1.0 101
103 0 353156.0 122690.0 522180.0 -1.0 102
104 0 353651.0 122686.0 522240.0 -1.0 103
105 0 353669.0 122718.0 522300.0 -1.0 104
106 0 353674.0 122681.0 522360.0 -1.0 105
107 0 353742.0 122677.0 522420.0 -1.0 106
108 0 353718.0 122611.0 522480.0 -1.0 107
109 0 353753.0 122534.0 522540.0 -1.0 108
110 0 353715.0 122472.0 522600.0 -1.0 109
111 0 353867.0 122880.0 522600.0 -1.0 110
112 0 353798.0 122373.0 522660.0 -1.0 111
113 5 353903.0 122285.0 522720.0 -1.0 112
114 0 354001.0 123162.0 522600.0 -1.0 113
115 0 354214.0 121999.0 522720.0 -1.0 113
116 0 354287.0 121801.0 522780.0 -1.0 115
117 5 354576.0 121671.0 522780.0 -1.0 116
118 0 354845.0 121537.0 522780.0 -1.0 117
119 0 354667.94 121696.33 522840.0 -1.0 117
120 0 354930.0 121607.0 522720.0 -1.0 118
121 0 355006.0 121616.0 522660.0 -1.0 120
122 0 355015.2 121603.24 522600.0 -1.0 121
123 0 355147.0 121623.0 522540.0 -1.0 122
124 0 355261.0 121610.0 522480.0 -1.0 123
125 0 355324.0 121584.0 522420.0 -1.0 124
126 0 355494.0 121537.0 522360.0 -1.0 125
127 0 355854.0 121491.0 522300.0 -1.0 126
128 0 356208.0 121483.0 522240.0 -1.0 127
129 0 356509.0 121597.0 522180.0 -1.0 128
130 0 356489.0 121602.0 522120.0 -1.0 129
131 0 356959.0 121840.0 522120.0 -1.0 130
132 0 357246.0 121928.0 522120.0 -1.0 131
133 5 357525.0 121840.0 522120.0 -1.0 132
134 0 357630.0 121840.0 522180.0 -1.0 133
135 0 357516.34 121855.52 522060.0 -1.0 133
136 0 357738.0 121773.0 522240.0 -1.0 134
137 0 357896.0 121542.0 522300.0 -1.0 136
138 0 357970.0 121465.0 522360.0 -1.0 137
139 0 358290.1 121489.31 522420.0 -1.0 138
140 0 358342.97 121398.64 522480.0 -1.0 139
141 0 358244.75 121406.195 522540.0 -1.0 140
142 0 354240.0 123327.0 522600.0 -1.0 114
143 0 354480.0 123447.0 522600.0 -1.0 142
144 0 354807.0 123580.0 522600.0 -1.0 143
145 0 354966.0 123608.0 522660.0 -1.0 144
146 0 355026.0 123623.0 522720.0 -1.0 145
147 0 355149.0 123633.0 522780.0 -1.0 146
148 0 355300.0 123658.0 522840.0 -1.0 147
149 0 355315.0 123624.0 522900.0 -1.0 148
150 0 355539.0 123623.0 522960.0 -1.0 149
151 0 355694.0 123617.0 523020.0 -1.0 150
152 0 355804.0 123687.0 523080.0 -1.0 151
153 0 355970.0 123671.0 523140.0 -1.0 152
154 0 356192.0 123798.0 523200.0 -1.0 153
155 0 356179.0 123744.0 523260.0 -1.0 154
156 0 356277.0 123902.0 523320.0 -1.0 155
157 0 356411.0 123978.0 523380.0 -1.0 156
158 0 356374.0 123932.0 523440.0 -1.0 157
159 0 356506.0 124068.0 523500.0 -1.0 158
160 0 356644.0 124150.0 523560.0 -1.0 159
161 0 356689.0 124353.0 523620.0 -1.0 160
162 0 356646.0 124519.0 523680.0 -1.0 161
163 0 356639.0 124576.0 523740.0 -1.0 162
164 0 356654.0 124640.0 523800.0 -1.0 163
165 0 356756.0 124746.0 523860.0 -1.0 164
166 0 356734.0 124758.0 523920.0 -1.0 165
167 0 356900.0 124868.0 523980.0 -1.0 166
168 0 357070.0 125085.0 524040.0 -1.0 167
169 0 357485.6 125670.59 524040.0 -1.0 168
170 0 334639.0 132254.0 517080.0 -1.0 7
171 0 334107.0 132111.0 517140.0 -1.0 170
172 0 333452.0 131931.0 517200.0 -1.0 171
173 0 332751.0 131721.0 517260.0 -1.0 172
174 0 332159.0 131550.0 517320.0 -1.0 173
175 0 331542.0 131233.0 517380.0 -1.0 174
176 0 331063.0 131067.0 517440.0 -1.0 175
177 0 330446.0 130968.0 517500.0 -1.0 176
178 0 330375.0 130902.0 517560.0 -1.0 177
179 0 330302.0 130873.0 517620.0 -1.0 178
180 0 330218.0 130833.0 517680.0 -1.0 179
181 0 330174.0 130781.0 517740.0 -1.0 180
182 0 330007.0 130688.0 517800.0 -1.0 181
183 0 329764.0 130555.0 517860.0 -1.0 182
184 0 329601.0 130442.0 517920.0 -1.0 183
185 0 329540.0 130471.0 517980.0 -1.0 184
186 0 329373.0 130380.0 518040.0 -1.0 185
187 0 329275.0 130254.0 518100.0 -1.0 186
188 0 329231.0 130243.0 518160.0 -1.0 187
189 0 329137.0 130152.0 518220.0 -1.0 188
190 0 329008.0 130110.0 518280.0 -1.0 189
191 0 328946.0 130004.0 518340.0 -1.0 190
192 0 328853.0 129943.0 518400.0 -1.0 191
193 0 328654.0 129783.0 518460.0 -1.0 192
194 0 328513.0 129563.0 518520.0 -1.0 193
195 0 328374.0 129466.0 518580.0 -1.0 194
196 0 328353.0 129370.0 518640.0 -1.0 195
197 0 328151.0 129199.0 518700.0 -1.0 196
198 0 328065.0 129133.0 518760.0 -1.0 197
199 0 327963.0 129070.0 518820.0 -1.0 198
200 0 327911.0 128998.0 518880.0 -1.0 199
201 0 327578.0 128701.0 518940.0 -1.0 200
202 0 327570.0 128634.0 519000.0 -1.0 201
203 0 327579.0 128602.0 519060.0 -1.0 202
204 0 327382.0 128494.0 519120.0 -1.0 203
205 0 327312.0 128448.0 519180.0 -1.0 204
206 0 327086.0 128263.0 519180.0 -1.0 205
207 0 326832.0 128117.0 519180.0 -1.0 206
208 0 326476.0 127976.0 519180.0 -1.0 207
209 0 326382.0 127992.0 519120.0 -1.0 208
210 0 326444.0 128014.0 519060.0 -1.0 209
211 0 326253.0 127827.0 519060.0 -1.0 210
212 0 325991.0 127690.0 519060.0 -1.0 211
213 0 325719.0 127638.0 519060.0 -1.0 212
214 0 325484.0 127716.0 519060.0 -1.0 213
215 0 325305.0 127875.0 519060.0 -1.0 214
216 0 325011.0 127974.0 519060.0 -1.0 215
217 0 324575.0 127977.0 519060.0 -1.0 216
218 0 324583.0 127942.0 519000.0 -1.0 217
219 0 324384.0 127981.0 518940.0 -1.0 218
220 0 324164.0 128068.0 518880.0 -1.0 219
221 0 324012.0 128118.0 518820.0 -1.0 220
222 0 323888.0 128163.0 518760.0 -1.0 221
223 0 323743.0 128184.0 518700.0 -1.0 222
224 0 323514.0 128212.0 518640.0 -1.0 223
225 0 323233.0 128255.0 518580.0 -1.0 224
226 0 323037.0 128248.0 518520.0 -1.0 225
227 0 322933.0 128321.0 518460.0 -1.0 226
228 0 322868.0 128355.0 518400.0 -1.0 227
229 0 322690.0 128478.0 518340.0 -1.0 228
230 0 322529.0 128594.0 518280.0 -1.0 229
231 0 322413.0 128690.0 518220.0 -1.0 230
232 0 322280.0 128968.0 518160.0 -1.0 231
233 0 322140.0 129102.0 518100.0 -1.0 232
234 0 322088.0 129217.0 518040.0 -1.0 233
235 0 322031.0 129470.0 517980.0 -1.0 234
236 0 321981.0 129551.0 517920.0 -1.0 235
237 0 322028.0 129618.0 517860.0 -1.0 236
238 0 321995.0 129732.0 517800.0 -1.0 237
239 0 322060.0 129853.0 517740.0 -1.0 238
240 0 322031.0 129927.0 517680.0 -1.0 239
241 0 322120.0 130014.0 517620.0 -1.0 240
242 0 322135.0 130107.0 517560.0 -1.0 241
243 0 322150.0 130204.0 517500.0 -1.0 242
244 0 322201.0 130288.0 517440.0 -1.0 243
245 0 322200.0 130391.0 517380.0 -1.0 244
246 0 322241.0 130401.0 517320.0 -1.0 245
247 0 322241.0 130499.0 517260.0 -1.0 246
248 0 322263.0 130568.0 517200.0 -1.0 247
249 0 322281.0 130673.0 517140.0 -1.0 248
250 0 322281.0 130843.0 517080.0 -1.0 249
251 0 322302.0 130902.0 517020.0 -1.0 250
252 0 322338.0 131010.0 516960.0 -1.0 251
253 0 322363.0 131057.0 516900.0 -1.0 252
254 0 322402.0 131170.0 516840.0 -1.0 253
255 0 322488.0 131260.0 516780.0 -1.0 254
256 0 322438.0 131246.0 516720.0 -1.0 255
257 0 322579.0 131352.0 516660.0 -1.0 256
258 0 322501.0 131372.0 516600.0 -1.0 257
259 0 322483.0 131379.0 516540.0 -1.0 258
260 0 322509.0 131412.0 516480.0 -1.0 259
261 0 322506.0 131457.0 516420.0 -1.0 260
262 0 322591.0 131493.0 516360.0 -1.0 261
263 0 322645.0 131607.0 516300.0 -1.0 262
264 0 322637.0 131636.0 516240.0 -1.0 263
265 0 322670.0 131745.0 516180.0 -1.0 264
266 0 322703.0 131771.0 516120.0 -1.0 265
267 0 322835.0 131818.0 516060.0 -1.0 266
268 0 322837.0 131811.0 516000.0 -1.0 267
269 0 322844.0 131793.0 515940.0 -1.0 268
270 0 322906.0 131890.0 515880.0 -1.0 269
271 0 322931.0 131911.0 515760.0 -1.0 270
272 0 322879.0 131938.0 515640.0 -1.0 271
273 0 322954.0 132006.0 515580.0 -1.0 272
274 0 322919.0 131989.0 515520.0 -1.0 273
275 0 322692.0 131839.0 515460.0 -1.0 274
276 0 322917.0 132070.0 515400.0 -1.0 275
277 0 322914.0 132110.0 515340.0 -1.0 276
278 0 322924.0 132140.0 515280.0 -1.0 277
279 0 322917.0 132172.0 515220.0 -1.0 278
280 0 322917.0 132138.0 515160.0 -1.0 279
281 0 322859.0 132138.0 515100.0 -1.0 280
282 0 322852.0 132116.0 515040.0 -1.0 281
283 0 322856.0 132149.0 514980.0 -1.0 282
284 0 322750.0 132129.0 514920.0 -1.0 283
285 0 322769.0 132190.0 514860.0 -1.0 284
286 0 322696.0 132180.0 514800.0 -1.0 285
287 0 322710.0 132212.0 514740.0 -1.0 286
288 0 322649.0 132245.0 514680.0 -1.0 287
289 0 322699.0 132265.0 514620.0 -1.0 288
290 0 322671.0 132275.0 514560.0 -1.0 289
291 0 322604.0 132261.0 514500.0 -1.0 290
292 0 322645.0 132400.0 514440.0 -1.0 291
293 0 322600.0 132325.0 514380.0 -1.0 292
294 0 322663.0 132457.0 514320.0 -1.0 293
295 0 322693.0 132523.0 514260.0 -1.0 294
296 0 322639.0 132539.0 514200.0 -1.0 295
297 0 322612.0 132493.0 514140.0 -1.0 296
298 0 322682.0 132605.0 514080.0 -1.0 297
299 0 322610.0 132568.0 514020.0 -1.0 298
300 0 322634.0 132616.0 513960.0 -1.0 299
301 0 322633.0 132588.0 513900.0 -1.0 300
302 0 322581.0 132555.0 513840.0 -1.0 301
303 0 322631.0 132640.0 513780.0 -1.0 302
304 0 322562.0 132574.0 513720.0 -1.0 303
305 0 322645.0 132614.0 513660.0 -1.0 304
306 0 322593.0 132555.0 513600.0 -1.0 305
307 0 322619.0 132582.0 513540.0 -1.0 306
308 0 322589.0 132487.0 513480.0 -1.0 307
309 0 322631.0 132623.0 513420.0 -1.0 308
310 0 322631.0 132635.0 513360.0 -1.0 309
311 0 322650.0 132686.0 513300.0 -1.0 310
312 0 322715.0 132749.0 513240.0 -1.0 311
313 0 322709.0 132805.0 513180.0 -1.0 312
314 0 322809.0 132973.0 513120.0 -1.0 313
315 0 322798.0 132938.0 513060.0 -1.0 314
316 0 322863.0 133059.0 513000.0 -1.0 315
317 0 322816.0 133037.0 512940.0 -1.0 316
318 0 322916.0 133122.0 512880.0 -1.0 317
319 0 322580.0 132999.0 512820.0 -1.0 318
320 0 322940.0 133140.0 512760.0 -1.0 319
321 0 323044.0 133220.0 512700.0 -1.0 320
322 0 323003.0 133200.0 512640.0 -1.0 321
323 0 322654.0 133077.0 512580.0 -1.0 322
324 0 323061.0 133242.0 512520.0 -1.0 323
325 0 323095.0 133275.0 512460.0 -1.0 324
326 0 323084.0 133272.0 512400.0 -1.0 325
327 0 323149.0 133301.0 512340.0 -1.0 326
328 0 323080.0 133268.0 512280.0 -1.0 327
329 0 323131.0 133329.0 512220.0 -1.0 328
330 0 323131.0 133395.0 512160.0 -1.0 329
331 0 323104.0 133351.0 512100.0 -1.0 330
332 0 323165.0 133392.0 512040.0 -1.0 331
333 0 323120.0 133346.0 511980.0 -1.0 332
334 0 323019.0 133316.0 511920.0 -1.0 333
335 0 323066.0 133322.0 511860.0 -1.0 334
336 0 323007.0 133328.0 511800.0 -1.0 335
337 0 323039.0 133405.0 511740.0 -1.0 336
338 0 323045.0 133374.0 511680.0 -1.0 337
339 0 323024.0 133362.0 511620.0 -1.0 338
340 0 323056.0 133442.0 511560.0 -1.0 339
341 0 323076.0 133458.0 511500.0 -1.0 340
342 0 323056.0 133481.0 511440.0 -1.0 341
343 0 323057.0 133462.0 511380.0 -1.0 342
344 0 323077.0 133519.0 511320.0 -1.0 343
345 0 323098.0 133523.0 511260.0 -1.0 344
346 0 323158.0 133546.0 511200.0 -1.0 345
347 0 323132.0 133556.0 511140.0 -1.0 346
348 0 323245.0 133651.0 511080.0 -1.0 347
349 0 323179.0 133632.0 511020.0 -1.0 348
350 0 323321.0 133746.0 510960.0 -1.0 349
351 0 323276.0 133656.0 510900.0 -1.0 350
352 0 323415.0 133705.0 510840.0 -1.0 351
353 0 323350.0 133651.0 510780.0 -1.0 352
354 0 323486.0 133727.0 510720.0 -1.0 353
355 0 323453.0 133709.0 510660.0 -1.0 354
356 0 323504.0 133750.0 510600.0 -1.0 355
357 0 323556.0 133783.0 510540.0 -1.0 356
358 0 323562.0 133758.0 510480.0 -1.0 357
359 0 323846.0 133989.0 510420.0 -1.0 358
360 0 323602.0 133838.0 510360.0 -1.0 359
361 0 323575.0 133868.0 510300.0 -1.0 360
362 0 323634.0 133885.0 510240.0 -1.0 361
363 0 323592.0 133888.0 510180.0 -1.0 362
364 0 323625.0 133914.0 510120.0 -1.0 363
365 0 323562.0 133919.0 510060.0 -1.0 364
366 0 323667.0 133975.0 510000.0 -1.0 365
367 0 323582.0 133951.0 509940.0 -1.0 366
368 0 323575.0 133927.0 509880.0 -1.0 367
369 0 323607.0 133956.0 509820.0 -1.0 368
370 0 323583.0 133964.0 509760.0 -1.0 369
371 0 323584.0 133969.0 509700.0 -1.0 370
372 0 323575.0 133995.0 509640.0 -1.0 371
373 0 323627.0 134008.0 509580.0 -1.0 372
374 0 323608.0 134070.0 509520.0 -1.0 373
375 0 323609.0 134096.0 509460.0 -1.0 374
376 0 323581.0 134039.0 509400.0 -1.0 375
377 0 323633.0 134066.0 509340.0 -1.0 376
378 0 323654.0 134088.0 509280.0 -1.0 377
379 0 323641.0 134072.0 509220.0 -1.0 378
380 0 323697.0 134059.0 509160.0 -1.0 379
381 0 323678.0 134053.0 509100.0 -1.0 380
382 0 323698.0 134058.0 509040.0 -1.0 381
383 0 323724.0 134043.0 508980.0 -1.0 382
384 0 323734.0 134052.0 508920.0 -1.0 383
385 0 323738.0 134024.0 508860.0 -1.0 384
386 0 323771.0 134045.0 508800.0 -1.0 385
387 0 323756.0 134013.0 508740.0 -1.0 386
388 0 323889.0 134088.0 508680.0 -1.0 387
389 0 323801.0 134045.0 508620.0 -1.0 388
390 0 323702.0 134033.0 508560.0 -1.0 389
391 0 323284.0 133753.0 508500.0 -1.0 390
392 0 323720.0 134032.0 508440.0 -1.0 391
393 0 323675.0 134006.0 508320.0 -1.0 392
394 0 323689.0 133986.0 508260.0 -1.0 393
395 0 323686.0 134001.0 508200.0 -1.0 394
396 0 323432.0 133860.0 508140.0 -1.0 395
397 0 323658.0 134005.0 508080.0 -1.0 396
398 0 323250.0 133702.0 508020.0 -1.0 397
399 0 323632.0 134006.0 507960.0 -1.0 398
400 0 323636.0 134077.0 507900.0 -1.0 399
401 0 323559.0 134037.0 507840.0 -1.0 400
402 0 323606.0 134057.0 507780.0 -1.0 401
403 0 323562.0 134020.0 507720.0 -1.0 402
404 0 323666.0 134070.0 507660.0 -1.0 403
405 0 323463.0 133961.0 507600.0 -1.0 404
406 0 323414.0 133996.0 507540.0 -1.0 405
407 0 323501.0 134040.0 507480.0 -1.0 406
408 0 323368.0 133951.0 507420.0 -1.0 407
409 0 323598.0 134352.0 507360.0 -1.0 408
410 0 323339.0 133976.0 507300.0 -1.0 409
411 0 323165.0 133911.0 507240.0 -1.0 410
412 0 323276.0 133970.0 507180.0 -1.0 411
413 0 323238.0 133929.0 507120.0 -1.0 412
414 0 323204.0 133945.0 507060.0 -1.0 413
415 0 323147.0 133921.0 507000.0 -1.0 414
416 0 323108.0 133947.0 506940.0 -1.0 415
417 0 323046.0 133957.0 506880.0 -1.0 416
418 0 323021.0 133962.0 506820.0 -1.0 417
419 0 323024.0 133967.0 506760.0 -1.0 418
420 0 322937.0 133960.0 506640.0 -1.0 419
421 0 322954.0 133966.0 506580.0 -1.0 420
422 0 322932.0 133962.0 506520.0 -1.0 421
423 0 322943.0 133984.0 506460.0 -1.0 422
424 0 322872.0 133945.0 506400.0 -1.0 423
425 0 322910.0 133957.0 506340.0 -1.0 424
426 0 322932.0 133953.0 506280.0 -1.0 425
427 0 322954.0 133930.0 506220.0 -1.0 426
428 0 322932.0 133901.0 506160.0 -1.0 427
429 0 322943.0 133914.0 506100.0 -1.0 428
430 0 322875.0 133876.0 506040.0 -1.0 429
431 0 322825.0 133869.0 505980.0 -1.0 430
432 0 322795.0 133837.0 505860.0 -1.0 431
433 0 322770.0 133841.0 505740.0 -1.0 432
434 0 322750.0 133862.0 505680.0 -1.0 433
435 0 322708.0 133761.0 505620.0 -1.0 434
436 0 322654.0 133795.0 505560.0 -1.0 435
437 0 322624.0 133784.0 505500.0 -1.0 436
438 0 322610.0 133792.0 505440.0 -1.0 437
439 0 322589.0 133842.0 505380.0 -1.0 438
440 0 322529.0 133792.0 505320.0 -1.0 439
441 0 322560.0 133744.0 505260.0 -1.0 440
442 0 322509.0 133752.0 505200.0 -1.0 441
443 0 322492.0 133707.0 505140.0 -1.0 442
444 0 322498.0 133707.0 505080.0 -1.0 443
445 0 322427.0 133648.0 505020.0 -1.0 444
446 0 322473.0 133698.0 504960.0 -1.0 445
447 0 322481.0 133687.0 504900.0 -1.0 446
448 0 322448.0 133660.0 504840.0 -1.0 447
449 0 322468.0 133629.0 504780.0 -1.0 448
450 0 322420.0 133599.0 504720.0 -1.0 449
451 0 322485.0 133683.0 504660.0 -1.0 450
452 0 322475.0 133643.0 504600.0 -1.0 451
453 0 322501.0 133684.0 504540.0 -1.0 452
454 0 322491.0 133716.0 504480.0 -1.0 453
455 0 322459.0 133695.0 504420.0 -1.0 454
456 0 322490.0 133698.0 504360.0 -1.0 455
457 0 322448.0 133766.0 504300.0 -1.0 456
458 0 322531.0 133730.0 504240.0 -1.0 457
459 0 322607.0 133766.0 504180.0 -1.0 458
460 0 322494.0 133732.0 504120.0 -1.0 459
461 0 322531.0 133696.0 504060.0 -1.0 460
462 0 322500.0 133700.0 504000.0 -1.0 461
463 0 322521.0 133743.0 503940.0 -1.0 462
464 0 322486.0 133765.0 503820.0 -1.0 463
465 0 322499.0 133809.0 503760.0 -1.0 464
466 0 322544.0 133857.0 503700.0 -1.0 465
467 0 322069.0 133484.0 503640.0 -1.0 466
468 0 322597.0 133772.0 503580.0 -1.0 467
469 0 322602.0 133804.0 503520.0 -1.0 468
470 0 322661.0 133835.0 503460.0 -1.0 469
471 0 322621.0 133808.0 503400.0 -1.0 470
472 0 322597.0 133772.0 503340.0 -1.0 471
473 0 322626.0 133831.0 503280.0 -1.0 472
474 0 322098.0 133671.0 503220.0 -1.0 473
475 0 322570.0 133815.0 503160.0 -1.0 474
476 0 322494.0 133885.0 503100.0 -1.0 475
477 0 322472.0 133967.0 503040.0 -1.0 476
478 0 322488.0 133913.0 502980.0 -1.0 477
479 0 322484.0 133962.0 502920.0 -1.0 478
480 0 322429.0 133929.0 502860.0 -1.0 479
481 0 322491.0 133982.0 502800.0 -1.0 480
482 0 322433.0 133919.0 502740.0 -1.0 481
483 0 322527.0 134002.0 502680.0 -1.0 482
484 0 322453.0 133968.0 502620.0 -1.0 483
485 0 322530.0 134000.0 502560.0 -1.0 484
486 0 322453.0 133968.0 502500.0 -1.0 485
487 0 322460.0 133974.0 502440.0 -1.0 486
488 0 322338.0 133945.0 502380.0 -1.0 487
489 0 322360.0 133991.0 502320.0 -1.0 488
490 0 322173.0 133861.0 502260.0 -1.0 489
491 0 322281.0 133855.0 502200.0 -1.0 490
492 0 322011.0 133802.0 502140.0 -1.0 491
493 0 322247.0 133792.0 502080.0 -1.0 492
494 0 322170.0 133805.0 502020.0 -1.0 493
495 0 322157.0 133792.0 501960.0 -1.0 494
496 0 322107.0 133780.0 501900.0 -1.0 495
497 0 322024.0 133795.0 501840.0 -1.0 496
498 0 322096.0 133700.0 501780.0 -1.0 497
499 0 322109.0 133757.0 501660.0 -1.0 498
500 0 321978.0 133657.0 501600.0 -1.0 499
501 0 322054.0 133822.0 501540.0 -1.0 500
502 0 322018.0 133796.0 501420.0 -1.0 501
503 0 321474.0 133478.0 501360.0 -1.0 502
504 0 321940.0 133799.0 501300.0 -1.0 503
505 0 321948.0 133781.0 501240.0 -1.0 504
506 0 321922.0 133798.0 501180.0 -1.0 505
507 0 321977.0 133784.0 501120.0 -1.0 506
508 0 321883.0 133733.0 501060.0 -1.0 507
509 0 321932.0 133786.0 501000.0 -1.0 508
510 0 321833.0 133757.0 500880.0 -1.0 509
511 0 321357.0 133460.0 500820.0 -1.0 510
512 0 321829.0 133794.0 500760.0 -1.0 511
513 0 321832.0 133830.0 500700.0 -1.0 512
514 0 321808.0 133833.0 500640.0 -1.0 513
515 0 321817.0 133880.0 500580.0 -1.0 514
516 0 321807.0 133881.0 500520.0 -1.0 515
517 0 321862.0 133921.0 500460.0 -1.0 516
518 0 321822.0 133900.0 500400.0 -1.0 517
519 0 321826.0 133904.0 500340.0 -1.0 518
520 0 321840.0 133860.0 500280.0 -1.0 519
521 0 321880.0 133903.0 500160.0 -1.0 520
522 0 322035.0 134213.0 500100.0 -1.0 521
523 0 321862.0 133776.0 500040.0 -1.0 522
524 0 321875.0 133858.0 499980.0 -1.0 523
525 0 321863.0 133879.0 499920.0 -1.0 524
526 0 321867.0 133817.0 499860.0 -1.0 525
527 0 321814.0 133806.0 499800.0 -1.0 526
528 0 321836.0 133789.0 499740.0 -1.0 527
529 0 321887.0 133818.0 499680.0 -1.0 528
530 0 321843.0 133781.0 499620.0 -1.0 529
531 0 321829.0 133779.0 499560.0 -1.0 530
532 0 321865.0 133840.0 499500.0 -1.0 531
533 0 321551.0 133529.0 499440.0 -1.0 532
534 0 321838.0 133782.0 499380.0 -1.0 533
535 0 321640.0 133574.0 499320.0 -1.0 534
536 0 321883.0 133859.0 499260.0 -1.0 535
537 0 321787.0 133806.0 499200.0 -1.0 536
538 0 321839.0 133867.0 499140.0 -1.0 537
539 0 321662.0 133561.0 499080.0 -1.0 538
540 0 321771.0 133816.0 498960.0 -1.0 539
541 0 321733.0 133829.0 498840.0 -1.0 540
542 0 321848.0 133855.0 498780.0 -1.0 541
543 0 321776.0 133830.0 498720.0 -1.0 542
544 0 321681.0 133790.0 498660.0 -1.0 543
545 0 321707.0 133783.0 498540.0 -1.0 544
546 0 321655.0 133675.0 498480.0 -1.0 545
547 0 321656.0 133704.0 498420.0 -1.0 546
548 0 321293.0 133525.0 498360.0 -1.0 547
549 0 321620.0 133677.0 498300.0 -1.0 548
550 0 321548.0 133688.0 498240.0 -1.0 549
551 0 321469.0 133618.0 498180.0 -1.0 550
552 0 321529.0 133708.0 498120.0 -1.0 551
553 0 321476.0 133627.0 498060.0 -1.0 552
554 0 321403.0 133626.0 498000.0 -1.0 553
555 0 321416.0 133636.0 497940.0 -1.0 554
556 0 321323.0 133591.0 497880.0 -1.0 555
557 0 321412.0 133585.0 497820.0 -1.0 556
558 0 321310.0 133558.0 497760.0 -1.0 557
559 0 321344.0 133572.0 497700.0 -1.0 558
560 0 321111.0 133396.0 497640.0 -1.0 559
561 0 321270.0 133520.0 497580.0 -1.0 560
562 0 320820.0 133238.0 497520.0 -1.0 561
563 0 321243.0 133529.0 497460.0 -1.0 562
564 0 321174.0 133495.0 497400.0 -1.0 563
565 0 321217.0 133545.0 497340.0 -1.0 564
566 0 321145.0 133504.0 497280.0 -1.0 565
567 0 320777.0 133366.0 497220.0 -1.0 566
568 0 321157.0 133509.0 497160.0 -1.0 567
569 0 321146.0 133469.0 497040.0 -1.0 568
570 0 321082.0 133452.0 496980.0 -1.0 569
571 0 321012.0 133471.0 496920.0 -1.0 570
572 0 320755.0 133242.0 496860.0 -1.0 571
573 0 320953.0 133412.0 496740.0 -1.0 572
574 0 320928.0 133341.0 496680.0 -1.0 573
575 0 320760.0 133344.0 496560.0 -1.0 574
576 0 320986.0 133318.0 496500.0 -1.0 575
577 0 320646.0 133296.0 496440.0 -1.0 576
578 0 320584.0 133326.0 496380.0 -1.0 577
579 0 320439.0 133243.0 496320.0 -1.0 578
580 0 320362.0 133258.0 496260.0 -1.0 579
581 0 320265.0 133200.0 496140.0 -1.0 580
582 0 319838.0 132852.0 496080.0 -1.0 581
583 0 320180.0 133141.0 496020.0 -1.0 582
584 0 319684.0 132795.0 495960.0 -1.0 583
585 0 320010.0 133080.0 495900.0 -1.0 584
586 0 319958.0 133020.0 495840.0 -1.0 585
587 0 319979.0 133057.0 495780.0 -1.0 586
588 0 319350.0 132741.0 495720.0 -1.0 587
589 0 319887.0 132996.0 495660.0 -1.0 588
590 0 319883.0 132991.0 495600.0 -1.0 589
591 0 319821.0 132992.0 495540.0 -1.0 590
592 0 319854.0 133021.0 495480.0 -1.0 591
593 0 319771.0 133019.0 495420.0 -1.0 592
594 0 319785.0 132997.0 495360.0 -1.0 593
595 0 319746.0 133007.0 495300.0 -1.0 594
596 0 319702.0 132922.0 495240.0 -1.0 595
597 0 319762.0 132999.0 495180.0 -1.0 596
598 0 319721.0 132951.0 495120.0 -1.0 597
599 0 319750.0 133009.0 495060.0 -1.0 598
600 0 319738.0 133017.0 495000.0 -1.0 599
601 0 319721.0 133021.0 494940.0 -1.0 600
602 0 319877.0 133018.0 494880.0 -1.0 601
603 0 319684.0 132984.0 494760.0 -1.0 602
604 0 319699.0 133003.0 494700.0 -1.0 603
605 0 319663.0 132958.0 494640.0 -1.0 604
606 0 319667.0 132996.0 494580.0 -1.0 605
607 0 319588.0 132912.0 494520.0 -1.0 606
608 0 319531.0 132892.0 494400.0 -1.0 607
609 0 319531.0 132929.0 494340.0 -1.0 608
610 0 319453.0 132911.0 494280.0 -1.0 609
611 0 319461.0 132824.0 494220.0 -1.0 610
612 0 319481.0 132830.0 494160.0 -1.0 611
613 0 319469.0 132853.0 494100.0 -1.0 612
614 0 319246.0 132642.0 494040.0 -1.0 613
615 0 319471.0 132831.0 493980.0 -1.0 614
616 0 319434.0 132835.0 493920.0 -1.0 615
617 0 319428.0 132816.0 493860.0 -1.0 616
618 0 319444.0 132819.0 493800.0 -1.0 617
619 0 319410.0 132818.0 493740.0 -1.0 618
620 0 319392.0 132801.0 493680.0 -1.0 619
621 0 319308.0 132755.0 493620.0 -1.0 620
622 0 319279.0 132814.0 493560.0 -1.0 621
623 0 319173.0 132770.0 493500.0 -1.0 622
624 0 319140.0 132747.0 493440.0 -1.0 623
625 0 319103.0 132693.0 493380.0 -1.0 624
626 0 319102.0 132738.0 493320.0 -1.0 625
627 0 318993.0 132663.0 493260.0 -1.0 626
628 0 319010.0 132671.0 493200.0 -1.0 627
629 0 318939.0 132642.0 493140.0 -1.0 628
630 0 318861.0 132608.0 493080.0 -1.0 629
631 0 318738.0 132552.0 493020.0 -1.0 630
632 0 319030.0 132728.0 492960.0 -1.0 631
633 0 318723.0 132612.0 492900.0 -1.0 632
634 0 318699.0 132630.0 492840.0 -1.0 633
635 0 318630.0 132627.0 492780.0 -1.0 634
636 0 318627.0 132599.0 492720.0 -1.0 635
637 0 318613.0 132670.0 492660.0 -1.0 636
638 0 318554.0 132600.0 492600.0 -1.0 637
639 0 318526.0 132596.0 492540.0 -1.0 638
640 0 318443.0 132609.0 492480.0 -1.0 639
641 0 318376.0 132566.0 492420.0 -1.0 640
642 0 318339.0 132570.0 492360.0 -1.0 641
643 0 318296.0 132563.0 492300.0 -1.0 642
644 0 318258.0 132610.0 492240.0 -1.0 643
645 0 318200.0 132583.0 492180.0 -1.0 644
646 0 318174.0 132562.0 492120.0 -1.0 645
647 0 318348.0 132680.0 492060.0 -1.0 646
648 0 318134.0 132594.0 492000.0 -1.0 647
649 0 318055.0 132608.0 491940.0 -1.0 648
650 0 318024.0 132671.0 491880.0 -1.0 649
651 0 317910.0 132618.0 491820.0 -1.0 650
652 0 317870.0 132623.0 491760.0 -1.0 651
653 0 317946.0 132791.0 491700.0 -1.0 652
654 0 317760.0 132573.0 491640.0 -1.0 653
655 0 317731.0 132535.0 491580.0 -1.0 654
656 0 317705.0 132519.0 491520.0 -1.0 655
657 0 317693.0 132501.0 491460.0 -1.0 656
658 0 317653.0 132466.0 491400.0 -1.0 657
659 0 317593.0 132470.0 491340.0 -1.0 658
660 0 317549.0 132450.0 491280.0 -1.0 659
661 0 317489.0 132371.0 491220.0 -1.0 660
662 0 317501.0 132372.0 491160.0 -1.0 661
663 0 317484.0 132339.0 491100.0 -1.0 662
664 0 317462.0 132311.0 491040.0 -1.0 663
665 0 317402.0 132266.0 490980.0 -1.0 664
666 0 317369.0 132250.0 490920.0 -1.0 665
667 0 317340.0 132211.0 490800.0 -1.0 666
668 0 317312.0 132258.0 490740.0 -1.0 667
669 0 317267.0 132201.0 490680.0 -1.0 668
670 0 317281.0 132199.0 490620.0 -1.0 669
671 0 317232.0 132206.0 490560.0 -1.0 670
672 0 317196.0 132118.0 490500.0 -1.0 671
673 0 317186.0 132165.0 490440.0 -1.0 672
674 0 317153.0 132093.0 490380.0 -1.0 673
675 0 317149.0 132134.0 490320.0 -1.0 674
676 0 317043.0 131968.0 490260.0 -1.0 675
677 0 317210.0 132210.0 490200.0 -1.0 676
678 0 317132.0 131998.0 490140.0 -1.0 677
679 0 317005.0 131974.0 490080.0 -1.0 678
680 0 316957.0 131879.0 490020.0 -1.0 679
681 0 316965.0 131921.0 489960.0 -1.0 680
682 0 316943.0 131993.0 489900.0 -1.0 681
683 0 316841.0 131834.0 489840.0 -1.0 682
684 0 316865.0 131842.0 489780.0 -1.0 683
685 0 316816.0 131790.0 489720.0 -1.0 684
686 0 316751.0 131815.0 489660.0 -1.0 685
687 0 316774.0 131782.0 489600.0 -1.0 686
688 0 316753.0 131791.0 489540.0 -1.0 687
689 0 316658.0 131681.0 489480.0 -1.0 688
690 0 316679.0 131708.0 489420.0 -1.0 689
691 0 316639.0 131781.0 489360.0 -1.0 690
692 0 316605.0 131723.0 489300.0 -1.0 691
693 0 316573.0 131752.0 489240.0 -1.0 692
694 0 316525.0 131688.0 489180.0 -1.0 693
695 0 316506.0 131725.0 489120.0 -1.0 694
696 0 316482.0 131667.0 489060.0 -1.0 695
697 0 316511.0 131722.0 489000.0 -1.0 696
698 0 316486.0 131672.0 488940.0 -1.0 697
699 0 316508.0 131705.0 488880.0 -1.0 698
700 0 316450.0 131688.0 488820.0 -1.0 699
701 0 316447.0 131662.0 488760.0 -1.0 700
702 0 316380.0 131673.0 488640.0 -1.0 701
703 0 316376.0 131646.0 488580.0 -1.0 702
704 0 316331.0 131606.0 488520.0 -1.0 703
705 0 316343.0 131533.0 488460.0 -1.0 704
706 0 316303.0 131538.0 488400.0 -1.0 705
707 0 316325.0 131467.0 488340.0 -1.0 706
708 0 316258.0 131473.0 488280.0 -1.0 707
709 0 316230.0 131455.0 488220.0 -1.0 708
710 0 316239.0 131461.0 488160.0 -1.0 709
711 0 316218.0 131446.0 488100.0 -1.0 710
712 0 316142.0 131384.0 488040.0 -1.0 711
713 0 316178.0 131417.0 487980.0 -1.0 712
714 0 315811.0 131184.0 487920.0 -1.0 713
715 0 316081.0 131384.0 487860.0 -1.0 714
716 0 315789.0 131157.0 487800.0 -1.0 715
717 0 315986.0 131358.0 487740.0 -1.0 716
718 0 315573.0 131053.0 487680.0 -1.0 717
719 0 315986.0 131322.0 487620.0 -1.0 718
720 0 316010.0 131318.0 487560.0 -1.0 719
721 0 315984.0 131308.0 487500.0 -1.0 720
722 0 315943.0 131289.0 487440.0 -1.0 721
723 0 315883.0 131272.0 487380.0 -1.0 722
724 0 315846.0 131239.0 487320.0 -1.0 723
725 0 315908.0 131243.0 487260.0 -1.0 724
726 0 315859.0 131203.0 487200.0 -1.0 725
727 0 315846.0 131229.0 487140.0 -1.0 726
728 0 315731.0 131172.0 487080.0 -1.0 727
729 0 315724.0 131149.0 487020.0 -1.0 728
730 0 315720.0 131164.0 486960.0 -1.0 729
731 0 315644.0 131180.0 486900.0 -1.0 730
732 0 315649.0 131206.0 486840.0 -1.0 731
733 0 315553.0 131134.0 486780.0 -1.0 732
734 0 315537.0 131124.0 486720.0 -1.0 733
735 0 315518.0 131127.0 486660.0 -1.0 734
736 0 315436.0 131131.0 486600.0 -1.0 735
737 0 315363.0 131064.0 486540.0 -1.0 736
738 0 315412.0 131048.0 486480.0 -1.0 737
739 0 315327.0 130987.0 486420.0 -1.0 738
740 0 315318.0 131012.0 486360.0 -1.0 739
741 0 315248.0 130998.0 486300.0 -1.0 740
742 0 315264.0 131025.0 486240.0 -1.0 741
743 0 315262.0 131034.0 486180.0 -1.0 742
744 0 315179.0 131009.0 486120.0 -1.0 743
745 0 315173.0 130994.0 486060.0 -1.0 744
746 0 315145.0 130981.0 486000.0 -1.0 745
747 0 315125.0 130953.0 485940.0 -1.0 746
748 0 315085.0 131016.0 485880.0 -1.0 747
749 0 315090.0 130940.0 485820.0 -1.0 748
750 0 315146.0 130939.0 485760.0 -1.0 749
751 0 315095.0 131188.0 485700.0 -1.0 750
752 0 315050.0 130878.0 485640.0 -1.0 751
753 0 315040.0 130933.0 485580.0 -1.0 752
754 0 314983.0 130874.0 485520.0 -1.0 753
755 0 314882.0 130837.0 485460.0 -1.0 754
756 0 314897.0 130862.0 485400.0 -1.0 755
757 0 314780.0 130797.0 485340.0 -1.0 756
758 0 314775.0 130778.0 485280.0 -1.0 757
759 0 314756.0 130807.0 485220.0 -1.0 758
760 0 314719.0 130794.0 485160.0 -1.0 759
761 0 314689.0 130809.0 485100.0 -1.0 760
762 0 314652.0 130798.0 485040.0 -1.0 761
763 0 314684.0 130862.0 484980.0 -1.0 762
764 0 314674.0 130870.0 484920.0 -1.0 763
765 0 314644.0 130853.0 484860.0 -1.0 764
766 0 314635.0 130877.0 484800.0 -1.0 765
767 0 314709.0 130933.0 484740.0 -1.0 766
768 0 314648.0 130901.0 484680.0 -1.0 767
769 0 314671.0 130947.0 484620.0 -1.0 768
770 0 314700.0 130961.0 484560.0 -1.0 769
771 0 314774.0 130925.0 484500.0 -1.0 770
772 0 314697.0 131008.0 484440.0 -1.0 771
773 0 314676.0 130996.0 484380.0 -1.0 772
774 0 314614.0 130994.0 484320.0 -1.0 773
775 0 314530.0 130925.0 484260.0 -1.0 774
776 0 314553.0 130907.0 484200.0 -1.0 775
777 0 314495.0 130899.0 484140.0 -1.0 776
778 0 314542.0 130929.0 484080.0 -1.0 777
779 0 314498.0 130889.0 484020.0 -1.0 778
780 0 314498.0 130918.0 483960.0 -1.0 779
781 0 314483.0 130875.0 483900.0 -1.0 780
782 0 314530.0 130885.0 483840.0 -1.0 781
783 0 314594.0 131005.0 483780.0 -1.0 782
784 0 314595.0 130997.0 483720.0 -1.0 783
785 0 314546.0 130985.0 483660.0 -1.0 784
786 0 314522.0 131017.0 483600.0 -1.0 785
787 0 314535.0 131010.0 483540.0 -1.0 786
788 0 314551.0 131076.0 483480.0 -1.0 787
789 0 314485.0 131035.0 483420.0 -1.0 788
790 0 314447.0 130976.0 483360.0 -1.0 789
791 0 314396.0 131024.0 483300.0 -1.0 790
792 0 314313.0 130921.0 483240.0 -1.0 791
793 0 314269.0 130961.0 483180.0 -1.0 792
794 0 314208.0 130893.0 483120.0 -1.0 793
795 0 314206.0 130942.0 483060.0 -1.0 794
796 0 314150.0 130900.0 483000.0 -1.0 795
797 0 314127.0 130912.0 482940.0 -1.0 796
798 0 314071.0 130881.0 482880.0 -1.0 797
799 0 313979.0 130894.0 482820.0 -1.0 798
800 0 314004.0 130889.0 482760.0 -1.0 799
801 0 313959.0 130863.0 482640.0 -1.0 800
802 0 313974.0 130877.0 482580.0 -1.0 801
803 0 313934.0 130865.0 482520.0 -1.0 802
804 0 313989.0 130863.0 482460.0 -1.0 803
805 0 313927.0 130856.0 482400.0 -1.0 804
806 0 313934.0 130838.0 482280.0 -1.0 805
807 0 313914.0 130884.0 482220.0 -1.0 806
808 0 313864.0 130777.0 482160.0 -1.0 807
809 0 313908.0 130823.0 482100.0 -1.0 808
810 0 313793.0 130737.0 482040.0 -1.0 809
811 0 313845.0 130765.0 481980.0 -1.0 810
812 0 313774.0 130740.0 481920.0 -1.0 811
813 0 313705.0 130718.0 481860.0 -1.0 812
814 0 313708.0 130683.0 481800.0 -1.0 813
815 0 313669.0 130739.0 481740.0 -1.0 814
816 0 313678.0 130658.0 481680.0 -1.0 815
817 0 313617.0 130630.0 481620.0 -1.0 816
818 0 313570.0 130570.0 481560.0 -1.0 817
819 0 313591.0 130577.0 481500.0 -1.0 818
820 0 313532.0 130497.0 481440.0 -1.0 819
821 0 313561.0 130520.0 481380.0 -1.0 820
822 0 313510.0 130460.0 481320.0 -1.0 821
823 0 313508.0 130442.0 481260.0 -1.0 822
824 0 313595.0 130402.0 481200.0 -1.0 823
825 0 313476.0 130254.0 481140.0 -1.0 824
826 0 313544.0 130394.0 481080.0 -1.0 825
827 0 313530.0 130339.0 481020.0 -1.0 826
828 0 313613.0 130377.0 480960.0 -1.0 827
829 0 313567.0 130321.0 480900.0 -1.0 828
830 0 313584.0 130378.0 480840.0 -1.0 829
831 0 313504.0 130389.0 480780.0 -1.0 830
832 0 313432.0 130414.0 480660.0 -1.0 831
833 0 313366.0 130362.0 480600.0 -1.0 832
834 0 313310.0 130387.0 480540.0 -1.0 833
835 0 313263.0 130387.0 480480.0 -1.0 834
836 0 313204.0 130318.0 480420.0 -1.0 835
837 0 313195.0 130362.0 480360.0 -1.0 836
838 0 313130.0 130299.0 480300.0 -1.0 837
839 0 313113.0 130389.0 480240.0 -1.0 838
840 0 313049.0 130392.0 480180.0 -1.0 839
841 0 313093.0 130455.0 480120.0 -1.0 840
842 0 312975.0 130443.0 480060.0 -1.0 841
843 0 312995.0 130489.0 480000.0 -1.0 842
844 0 312925.0 130505.0 479940.0 -1.0 843
845 0 312926.0 130569.0 479880.0 -1.0 844
846 0 312898.0 130541.0 479820.0 -1.0 845
847 0 312905.0 130624.0 479760.0 -1.0 846
848 0 312859.0 130666.0 479700.0 -1.0 847
849 0 312856.0 130700.0 479640.0 -1.0 848
850 0 312826.0 130727.0 479580.0 -1.0 849
851 0 312864.0 130756.0 479520.0 -1.0 850
852 0 312856.0 130761.0 479460.0 -1.0 851
853 0 312830.0 130775.0 479400.0 -1.0 852
854 0 312783.0 130761.0 479340.0 -1.0 853
855 0 312780.0 130868.0 479280.0 -1.0 854
856 0 312728.0 130918.0 479220.0 -1.0 855
857 0 312721.0 131028.0 479160.0 -1.0 856
858 0 312792.0 131118.0 479100.0 -1.0 857
859 0 312723.0 131103.0 479040.0 -1.0 858
860 0 312651.0 131158.0 478980.0 -1.0 859
861 0 312615.0 131145.0 478920.0 -1.0 860
862 0 312602.0 131213.0 478860.0 -1.0 861
863 0 312522.0 131334.0 478800.0 -1.0 862
864 0 312503.0 131416.0 478740.0 -1.0 863
865 0 312476.0 131532.0 478680.0 -1.0 864
866 0 312418.0 131552.0 478620.0 -1.0 865
867 0 312402.0 131730.0 478560.0 -1.0 866
868 0 312319.0 131792.0 478500.0 -1.0 867
869 0 312276.0 132019.0 478440.0 -1.0 868
870 0 312224.0 132098.0 478380.0 -1.0 869
871 0 312281.0 132146.0 478320.0 -1.0 870
872 0 312234.0 132190.0 478260.0 -1.0 871
873 0 312245.0 132228.0 478200.0 -1.0 872
874 0 312154.0 132264.0 478080.0 -1.0 873
875 0 311955.0 132304.0 477960.0 -1.0 874
876 0 311930.0 132461.0 477840.0 -1.0 875
877 0 311782.0 132418.0 477780.0 -1.0 876
878 0 311801.0 132555.0 477720.0 -1.0 877
879 0 311717.0 132562.0 477660.0 -1.0 878
880 0 311723.0 132624.0 477600.0 -1.0 879
881 0 311638.0 132664.0 477540.0 -1.0 880
882 0 311584.0 132753.0 477480.0 -1.0 881
883 0 311559.0 132792.0 477420.0 -1.0 882
884 0 311498.0 132790.0 477360.0 -1.0 883
885 0 311541.0 132795.0 477300.0 -1.0 884
886 0 311501.0 132839.0 477240.0 -1.0 885
887 0 311450.0 132867.0 477180.0 -1.0 886
888 0 311374.0 132931.0 477120.0 -1.0 887
889 0 311345.0 133004.0 477060.0 -1.0 888
890 0 311282.0 133019.0 477000.0 -1.0 889
891 0 311203.0 133099.0 476940.0 -1.0 890
892 0 311165.0 133148.0 476880.0 -1.0 891
893 0 311181.0 133359.0 476820.0 -1.0 892
894 0 311065.0 133366.0 476760.0 -1.0 893
895 0 311052.0 133582.0 476700.0 -1.0 894
896 0 310902.0 133788.0 476640.0 -1.0 895
897 0 310762.0 134013.0 476580.0 -1.0 896
898 0 310730.0 134107.0 476520.0 -1.0 897
899 0 310644.0 134277.0 476460.0 -1.0 898
900 0 310643.0 134298.0 476400.0 -1.0 899
901 0 310530.0 134386.0 476340.0 -1.0 900
902 0 310452.0 134447.0 476280.0 -1.0 901
903 0 310509.0 134509.0 476220.0 -1.0 902
904 0 310450.0 134637.0 476160.0 -1.0 903
905 0 310417.0 134671.0 476100.0 -1.0 904
906 0 310427.0 134715.0 476040.0 -1.0 905
907 0 310185.0 134694.0 475980.0 -1.0 906
908 0 310040.0 134777.0 475920.0 -1.0 907
909 0 309952.0 134961.0 475860.0 -1.0 908
910 0 309844.0 135124.0 475800.0 -1.0 909
911 0 309675.0 135135.0 475740.0 -1.0 910
912 0 309565.0 135311.0 475680.0 -1.0 911
913 0 309459.0 135310.0 475620.0 -1.0 912
914 0 309389.0 135458.0 475560.0 -1.0 913
915 0 309300.0 135560.0 475500.0 -1.0 914
916 0 309141.0 135754.0 475440.0 -1.0 915
917 0 308966.0 135835.0 475380.0 -1.0 916
918 0 308941.0 135941.0 475320.0 -1.0 917
919 0 308863.0 135966.0 475260.0 -1.0 918
920 0 308797.0 136022.0 475200.0 -1.0 919
921 0 308748.0 136016.0 475140.0 -1.0 920
922 0 308746.0 136113.0 475080.0 -1.0 921
923 0 308661.0 136058.0 475020.0 -1.0 922
924 0 308609.0 136123.0 474960.0 -1.0 923
925 0 308531.0 136067.0 474900.0 -1.0 924
926 0 308571.0 136223.0 474840.0 -1.0 925
927 0 308511.0 136238.0 474780.0 -1.0 926
928 0 308528.0 136256.0 474720.0 -1.0 927
929 0 308456.0 136353.0 474660.0 -1.0 928
930 0 308453.0 136377.0 474600.0 -1.0 929
931 0 308388.0 136487.0 474540.0 -1.0 930
932 0 308359.0 136505.0 474480.0 -1.0 931
933 0 308322.0 136685.0 474420.0 -1.0 932
934 0 308258.0 136667.0 474360.0 -1.0 933
935 0 308252.0 136752.0 474300.0 -1.0 934
936 0 308153.0 136724.0 474240.0 -1.0 935
937 0 308157.0 136866.0 474180.0 -1.0 936
938 0 308100.0 136914.0 474120.0 -1.0 937
939 0 308023.0 136939.0 474060.0 -1.0 938
940 0 307928.0 136987.0 474000.0 -1.0 939
941 0 307853.0 136976.0 473940.0 -1.0 940
942 0 307834.0 137012.0 473880.0 -1.0 941
943 0 307774.0 137048.0 473820.0 -1.0 942
944 0 307575.0 137100.0 473760.0 -1.0 943
945 0 307568.0 137204.0 473700.0 -1.0 944
946 0 307412.0 137165.0 473640.0 -1.0 945
947 0 307428.0 137243.0 473580.0 -1.0 946
948 0 307400.0 137217.0 473520.0 -1.0 947
949 0 307278.0 137286.0 473460.0 -1.0 948
950 0 307165.0 137379.0 473400.0 -1.0 949
951 0 307116.0 137462.0 473280.0 -1.0 950
952 0 307063.0 137501.0 473220.0 -1.0 951
953 0 307044.0 137539.0 473160.0 -1.0 952
954 0 307030.0 137608.0 473100.0 -1.0 953
955 0 306973.0 137663.0 473040.0 -1.0 954
956 0 306942.0 137707.0 472980.0 -1.0 955
957 0 306817.0 137750.0 472920.0 -1.0 956
958 0 306790.0 137810.0 472860.0 -1.0 957
959 0 306730.0 137874.0 472800.0 -1.0 958
960 0 306710.0 137880.0 472740.0 -1.0 959
961 0 306692.0 137967.0 472680.0 -1.0 960
962 0 306686.0 138089.0 472620.0 -1.0 961
963 0 306584.0 138276.0 472560.0 -1.0 962
964 0 306484.0 138336.0 472500.0 -1.0 963
965 0 306484.0 138400.0 472440.0 -1.0 964
966 0 306500.0 138486.0 472380.0 -1.0 965
967 0 306489.0 138555.0 472320.0 -1.0 966
968 0 306459.0 138598.0 472260.0 -1.0 967
969 0 306409.0 138634.0 472200.0 -1.0 968
970 0 306396.0 138723.0 472140.0 -1.0 969
971 0 306379.0 138855.0 472080.0 -1.0 970
972 0 306410.0 139012.0 472020.0 -1.0 971
973 0 306334.0 138968.0 471960.0 -1.0 972
974 0 306394.0 139050.0 471900.0 -1.0 973
975 0 306361.0 139125.0 471840.0 -1.0 974
976 0 306361.0 139121.0 471780.0 -1.0 975
977 0 306318.0 139183.0 471720.0 -1.0 976
978 0 306259.0 139208.0 471660.0 -1.0 977
979 0 306293.0 139342.0 471600.0 -1.0 978
980 0 306277.0 139429.0 471540.0 -1.0 979
981 0 306241.0 139502.0 471480.0 -1.0 980
982 0 306290.0 139494.0 471420.0 -1.0 981
983 0 306304.0 139615.0 471360.0 -1.0 982
984 0 306261.0 139577.0 471300.0 -1.0 983
985 0 306234.0 139657.0 471240.0 -1.0 984
986 0 306242.0 139681.0 471180.0 -1.0 985
987 0 306229.0 139684.0 471120.0 -1.0 986
988 0 306187.0 139650.0 471060.0 -1.0 987
989 0 306246.0 139712.0 471000.0 -1.0 988
990 0 306247.0 139704.0 470940.0 -1.0 989
991 0 306256.0 139745.0 470880.0 -1.0 990
992 0 306293.0 139786.0 470820.0 -1.0 991
993 0 306219.0 139777.0 470760.0 -1.0 992
994 0 306280.0 139844.0 470700.0 -1.0 993
995 0 306266.0 139800.0 470640.0 -1.0 994
996 0 306457.0 140018.0 470580.0 -1.0 995
997 0 306428.0 140021.0 470520.0 -1.0 996
998 0 306510.0 140091.0 470460.0 -1.0 997
999 0 306435.0 140070.0 470400.0 -1.0 998
1000 0 306469.0 140147.0 470340.0 -1.0 999
1001 0 306441.0 140149.0 470280.0 -1.0 1000
1002 0 306476.0 140191.0 470220.0 -1.0 1001
1003 0 306425.0 140210.0 470100.0 -1.0 1002
1004 0 306441.0 140311.0 470040.0 -1.0 1003
1005 0 306489.0 140344.0 469980.0 -1.0 1004
1006 0 306488.0 140391.0 469920.0 -1.0 1005
1007 0 306514.0 140426.0 469860.0 -1.0 1006
1008 0 306491.0 140417.0 469800.0 -1.0 1007
1009 0 306545.0 140472.0 469740.0 -1.0 1008
1010 0 306523.0 140455.0 469680.0 -1.0 1009
1011 0 306576.0 140461.0 469620.0 -1.0 1010
1012 0 306571.0 140464.0 469560.0 -1.0 1011
1013 0 306605.0 140478.0 469500.0 -1.0 1012
1014 0 306654.0 140557.0 469440.0 -1.0 1013
1015 0 306586.0 140580.0 469380.0 -1.0 1014
1016 0 306659.0 140583.0 469320.0 -1.0 1015
1017 0 306651.0 140595.0 469260.0 -1.0 1016
1018 0 306594.0 140625.0 469200.0 -1.0 1017
1019 0 306630.0 140666.0 469140.0 -1.0 1018
1020 0 306605.0 140663.0 469080.0 -1.0 1019
1021 0 306630.0 140721.0 469020.0 -1.0 1020
1022 0 306681.0 140712.0 468960.0 -1.0 1021
1023 0 306660.0 140773.0 468900.0 -1.0 1022
1024 0 306647.0 140782.0 468840.0 -1.0 1023
1025 0 306636.0 140783.0 468780.0 -1.0 1024
1026 0 306644.0 140813.0 468720.0 -1.0 1025
1027 0 306614.0 140773.0 468660.0 -1.0 1026
1028 0 306652.0 140852.0 468600.0 -1.0 1027
1029 0 306584.0 140795.0 468540.0 -1.0 1028
1030 0 306610.0 140835.0 468480.0 -1.0 1029
1031 0 306603.0 140804.0 468420.0 -1.0 1030
1032 0 306601.0 140827.0 468360.0 -1.0 1031
1033 0 306584.0 140843.0 468300.0 -1.0 1032
1034 0 306590.0 140830.0 468240.0 -1.0 1033
1035 0 306659.0 140819.0 468180.0 -1.0 1034
1036 0 306625.0 140854.0 468120.0 -1.0 1035
1037 0 306594.0 140860.0 468060.0 -1.0 1036
1038 0 306603.0 140873.0 468000.0 -1.0 1037
1039 0 306662.0 140922.0 467940.0 -1.0 1038
1040 0 306680.0 140902.0 467880.0 -1.0 1039
1041 0 306673.0 140906.0 467820.0 -1.0 1040
1042 0 306629.0 140902.0 467760.0 -1.0 1041
1043 0 306663.0 140961.0 467700.0 -1.0 1042
1044 0 306694.0 140933.0 467640.0 -1.0 1043
1045 0 306660.0 140938.0 467580.0 -1.0 1044
1046 0 306705.0 140955.0 467520.0 -1.0 1045
1047 0 306739.0 140995.0 467460.0 -1.0 1046
1048 0 306705.0 140966.0 467400.0 -1.0 1047
1049 0 306771.0 141041.0 467340.0 -1.0 1048
1050 0 306784.0 141058.0 467280.0 -1.0 1049
1051 0 306695.0 141005.0 467220.0 -1.0 1050
1052 0 306784.0 141091.0 467160.0 -1.0 1051
1053 0 306746.0 141085.0 467100.0 -1.0 1052
1054 0 306756.0 141085.0 467040.0 -1.0 1053
1055 0 306769.0 141146.0 466980.0 -1.0 1054
1056 0 306744.0 141131.0 466920.0 -1.0 1055
1057 0 306809.0 141110.0 466860.0 -1.0 1056
1058 0 306769.0 141184.0 466800.0 -1.0 1057
1059 0 306783.0 141152.0 466740.0 -1.0 1058
1060 0 306764.0 141180.0 466680.0 -1.0 1059
1061 0 306793.0 141212.0 466620.0 -1.0 1060
1062 0 306829.0 141237.0 466560.0 -1.0 1061
1063 0 306803.0 141185.0 466500.0 -1.0 1062
1064 0 306754.0 141216.0 466440.0 -1.0 1063
1065 0 306764.0 141208.0 466380.0 -1.0 1064
1066 0 306778.0 141200.0 466320.0 -1.0 1065
1067 0 306801.0 141257.0 466260.0 -1.0 1066
1068 0 306733.0 141269.0 466200.0 -1.0 1067
1069 0 306823.0 141334.0 466140.0 -1.0 1068
1070 0 306824.0 141381.0 466080.0 -1.0 1069
1071 0 306806.0 141345.0 466020.0 -1.0 1070
1072 0 306838.0 141377.0 465960.0 -1.0 1071
1073 0 306906.0 141472.0 465900.0 -1.0 1072
1074 0 306777.0 141349.0 465840.0 -1.0 1073
1075 0 306886.0 141473.0 465780.0 -1.0 1074
1076 0 306841.0 141411.0 465720.0 -1.0 1075
1077 0 306849.0 141407.0 465660.0 -1.0 1076
1078 0 306872.0 141414.0 465600.0 -1.0 1077
1079 0 306836.0 141428.0 465540.0 -1.0 1078
1080 0 306870.0 141467.0 465480.0 -1.0 1079
1081 0 306867.0 141479.0 465420.0 -1.0 1080
1082 0 306885.0 141481.0 465360.0 -1.0 1081
1083 0 306845.0 141457.0 465300.0 -1.0 1082
1084 0 306875.0 141460.0 465240.0 -1.0 1083
1085 0 306836.0 141470.0 465180.0 -1.0 1084
1086 0 306883.0 141525.0 465120.0 -1.0 1085
1087 0 306858.0 141478.0 465060.0 -1.0 1086
1088 0 306883.0 141513.0 465000.0 -1.0 1087
1089 0 306890.0 141462.0 464940.0 -1.0 1088
1090 0 306882.0 141483.0 464880.0 -1.0 1089
1091 0 306881.0 141490.0 464820.0 -1.0 1090
1092 0 306881.0 141479.0 464760.0 -1.0 1091
1093 0 306900.0 141505.0 464700.0 -1.0 1092
1094 0 306907.0 141533.0 464640.0 -1.0 1093
1095 0 306877.0 141440.0 464580.0 -1.0 1094
1096 0 306868.0 141494.0 464520.0 -1.0 1095
1097 0 306891.0 141462.0 464460.0 -1.0 1096
1098 0 306897.0 141478.0 464400.0 -1.0 1097
1099 0 306876.0 141439.0 464340.0 -1.0 1098
1100 0 306912.0 141478.0 464280.0 -1.0 1099
1101 0 306924.0 141410.0 464220.0 -1.0 1100
1102 0 306893.0 141415.0 464160.0 -1.0 1101
1103 0 306890.0 141397.0 464100.0 -1.0 1102
1104 0 306854.0 141383.0 464040.0 -1.0 1103
1105 0 306905.0 141438.0 463980.0 -1.0 1104
1106 0 306848.0 141390.0 463920.0 -1.0 1105
1107 0 306876.0 141411.0 463860.0 -1.0 1106
1108 0 306816.0 141333.0 463800.0 -1.0 1107
1109 0 306729.0 141303.0 463740.0 -1.0 1108
1110 0 306750.0 141277.0 463680.0 -1.0 1109
1111 0 306753.0 141274.0 463620.0 -1.0 1110
1112 0 306751.0 141312.0 463560.0 -1.0 1111
1113 0 306805.0 141257.0 463500.0 -1.0 1112
1114 0 306769.0 141226.0 463440.0 -1.0 1113
1115 0 306822.0 141224.0 463380.0 -1.0 1114
1116 0 306786.0 141112.0 463320.0 -1.0 1115
1117 0 306771.0 141122.0 463260.0 -1.0 1116
1118 0 306788.0 141114.0 463200.0 -1.0 1117
1119 0 306796.0 141060.0 463140.0 -1.0 1118
1120 0 306814.0 141052.0 463080.0 -1.0 1119
1121 0 306801.0 140972.0 463020.0 -1.0 1120
1122 0 306901.0 140943.0 462960.0 -1.0 1121
1123 0 306802.0 140832.0 462900.0 -1.0 1122
1124 0 306894.0 140832.0 462840.0 -1.0 1123
1125 0 306894.0 140856.0 462780.0 -1.0 1124
1126 0 306803.0 140786.0 462720.0 -1.0 1125
1127 0 306830.0 140699.0 462660.0 -1.0 1126
1128 0 306771.0 140581.0 462600.0 -1.0 1127
1129 0 306830.0 140563.0 462540.0 -1.0 1128
1130 0 306775.0 140501.0 462480.0 -1.0 1129
1131 0 306813.0 140509.0 462420.0 -1.0 1130
1132 0 306706.0 140528.0 462360.0 -1.0 1131
1133 0 306804.0 140569.0 462300.0 -1.0 1132
1134 0 306734.0 140477.0 462240.0 -1.0 1133
1135 0 306799.0 140520.0 462180.0 -1.0 1134
1136 0 306807.0 140503.0 462120.0 -1.0 1135
1137 0 306806.0 140481.0 462060.0 -1.0 1136
1138 0 306787.0 140400.0 462000.0 -1.0 1137
1139 0 306894.0 140424.0 461940.0 -1.0 1138
1140 0 306862.0 140403.0 461880.0 -1.0 1139
1141 0 306810.0 140409.0 461820.0 -1.0 1140
1142 0 306886.0 140407.0 461760.0 -1.0 1141
1143 0 306875.0 140343.0 461700.0 -1.0 1142
1144 0 306916.0 140261.0 461640.0 -1.0 1143
1145 0 306921.0 140219.0 461580.0 -1.0 1144
1146 0 306883.0 140184.0 461520.0 -1.0 1145
1147 0 306937.0 140168.0 461460.0 -1.0 1146
1148 0 306945.0 140219.0 461400.0 -1.0 1147
1149 0 306938.0 140167.0 461340.0 -1.0 1148
1150 0 307034.0 140226.0 461280.0 -1.0 1149
1151 0 307039.0 140160.0 461220.0 -1.0 1150
1152 0 307028.0 140144.0 461160.0 -1.0 1151
1153 0 307099.0 140183.0 461100.0 -1.0 1152
1154 0 307088.0 140151.0 461040.0 -1.0 1153
1155 0 307145.0 140119.0 460980.0 -1.0 1154
1156 0 307121.0 140122.0 460920.0 -1.0 1155
1157 0 307075.0 140067.0 460860.0 -1.0 1156
1158 0 307123.0 140122.0 460800.0 -1.0 1157
1159 0 307212.0 140146.0 460740.0 -1.0 1158
1160 0 307235.0 140146.0 460680.0 -1.0 1159
1161 0 307228.0 140144.0 460620.0 -1.0 1160
1162 0 307275.0 140094.0 460560.0 -1.0 1161
1163 0 307283.0 140063.0 460500.0 -1.0 1162
1164 0 307297.0 140003.0 460440.0 -1.0 1163
1165 0 307352.0 139964.0 460380.0 -1.0 1164
1166 0 307390.0 139934.0 460320.0 -1.0 1165
1167 0 307391.0 139885.0 460260.0 -1.0 1166
1168 0 307355.0 139841.0 460200.0 -1.0 1167
1169 0 307364.0 139891.0 460140.0 -1.0 1168
1170 0 307410.0 139818.0 460080.0 -1.0 1169
1171 0 307412.0 139811.0 460020.0 -1.0 1170
1172 0 307492.0 139871.0 459960.0 -1.0 1171
1173 0 307481.0 139847.0 459900.0 -1.0 1172
1174 0 307463.0 139807.0 459840.0 -1.0 1173
1175 0 307470.0 139794.0 459780.0 -1.0 1174
1176 0 307486.0 139782.0 459720.0 -1.0 1175
1177 0 307546.0 139754.0 459660.0 -1.0 1176
1178 0 307570.0 139745.0 459600.0 -1.0 1177
1179 0 307611.0 139752.0 459540.0 -1.0 1178
1180 0 307628.0 139733.0 459480.0 -1.0 1179
1181 0 307643.0 139692.0 459420.0 -1.0 1180
1182 0 307656.0 139708.0 459360.0 -1.0 1181
1183 0 307656.0 139604.0 459300.0 -1.0 1182
1184 0 307598.0 139619.0 459240.0 -1.0 1183
1185 0 307612.0 139658.0 459180.0 -1.0 1184
1186 0 307594.0 139674.0 459120.0 -1.0 1185
1187 0 307650.0 139702.0 459060.0 -1.0 1186
1188 0 307580.0 139646.0 459000.0 -1.0 1187
1189 0 307610.0 139692.0 458940.0 -1.0 1188
1190 0 307612.0 139640.0 458880.0 -1.0 1189
1191 0 307668.0 139613.0 458820.0 -1.0 1190
1192 0 307664.0 139535.0 458760.0 -1.0 1191
1193 0 307636.0 139572.0 458700.0 -1.0 1192
1194 0 307615.0 139536.0 458640.0 -1.0 1193
1195 0 307643.0 139543.0 458580.0 -1.0 1194
1196 0 307628.0 139509.0 458520.0 -1.0 1195
1197 0 307699.0 139537.0 458460.0 -1.0 1196
1198 0 307670.0 139495.0 458400.0 -1.0 1197
1199 0 307698.0 139500.0 458340.0 -1.0 1198
1200 0 307717.0 139464.0 458280.0 -1.0 1199
1201 0 307723.0 139468.0 458220.0 -1.0 1200
1202 0 307714.0 139440.0 458160.0 -1.0 1201
1203 0 307730.0 139441.0 458100.0 -1.0 1202
1204 0 307716.0 139403.0 458040.0 -1.0 1203
1205 0 307683.0 139389.0 457980.0 -1.0 1204
1206 0 307707.0 139368.0 457920.0 -1.0 1205
1207 0 307655.0 139290.0 457860.0 -1.0 1206
1208 0 307664.0 139279.0 457800.0 -1.0 1207
1209 0 307641.0 139250.0 457740.0 -1.0 1208
1210 0 307610.0 139168.0 457680.0 -1.0 1209
1211 0 307615.0 139138.0 457620.0 -1.0 1210
1212 0 307607.0 139103.0 457560.0 -1.0 1211
1213 0 307588.0 139022.0 457500.0 -1.0 1212
1214 0 307603.0 139006.0 457440.0 -1.0 1213
1215 0 307560.0 138932.0 457380.0 -1.0 1214
1216 0 307577.0 138936.0 457320.0 -1.0 1215
1217 0 307601.0 138908.0 457260.0 -1.0 1216
1218 0 307566.0 138893.0 457200.0 -1.0 1217
1219 0 307444.0 138820.0 457140.0 -1.0 1218
1220 0 307470.0 138809.0 457080.0 -1.0 1219
1221 0 307519.0 138795.0 457020.0 -1.0 1220
1222 0 307463.0 138727.0 456960.0 -1.0 1221
1223 0 307434.0 138750.0 456900.0 -1.0 1222
1224 0 307401.0 138628.0 456840.0 -1.0 1223
1225 0 307344.0 138601.0 456780.0 -1.0 1224
1226 0 307353.0 138591.0 456720.0 -1.0 1225
1227 0 307348.0 138529.0 456660.0 -1.0 1226
1228 0 307277.0 138487.0 456600.0 -1.0 1227
1229 0 307211.0 138447.0 456540.0 -1.0 1228
1230 0 307244.0 138473.0 456480.0 -1.0 1229
1231 0 307192.0 138494.0 456420.0 -1.0 1230
1232 0 307098.0 138444.0 456360.0 -1.0 1231
1233 0 307137.0 138404.0 456300.0 -1.0 1232
1234 0 307139.0 138396.0 456240.0 -1.0 1233
1235 0 307086.0 138380.0 456180.0 -1.0 1234
1236 0 307008.0 138394.0 456120.0 -1.0 1235
1237 0 307019.0 138289.0 456060.0 -1.0 1236
1238 0 307030.0 138338.0 456000.0 -1.0 1237
1239 0 306981.0 138221.0 455940.0 -1.0 1238
1240 0 307048.0 138176.0 455880.0 -1.0 1239
1241 0 307025.0 138182.0 455820.0 -1.0 1240
1242 0 307082.0 138105.0 455760.0 -1.0 1241
1243 0 307011.0 138072.0 455700.0 -1.0 1242
1244 0 307020.0 138056.0 455640.0 -1.0 1243
1245 0 307030.0 138067.0 455580.0 -1.0 1244
1246 0 307390.0 138337.0 455520.0 -1.0 1245
1247 0 307046.0 138015.0 455460.0 -1.0 1246
1248 0 307048.0 137996.0 455400.0 -1.0 1247
1249 0 307044.0 137969.0 455340.0 -1.0 1248
1250 0 307032.0 137924.0 455280.0 -1.0 1249
1251 0 307074.0 137936.0 455220.0 -1.0 1250
1252 0 307031.0 137858.0 455160.0 -1.0 1251
1253 0 307029.0 137808.0 455100.0 -1.0 1252
1254 0 307026.0 137778.0 455040.0 -1.0 1253
1255 0 307017.0 137701.0 454980.0 -1.0 1254
1256 0 307020.0 137686.0 454920.0 -1.0 1255
1257 0 307043.0 137653.0 454860.0 -1.0 1256
1258 0 306972.0 137588.0 454800.0 -1.0 1257
1259 0 307013.0 137561.0 454740.0 -1.0 1258
1260 0 307009.0 137521.0 454680.0 -1.0 1259
1261 0 306952.0 137437.0 454620.0 -1.0 1260
1262 0 307058.0 137492.0 454500.0 -1.0 1261
1263 0 307087.0 137504.0 454440.0 -1.0 1262
1264 0 306982.0 137402.0 454380.0 -1.0 1263
1265 0 306984.0 137394.0 454320.0 -1.0 1264
1266 0 307034.0 137400.0 454260.0 -1.0 1265
1267 0 307011.0 137391.0 454200.0 -1.0 1266
1268 0 306978.0 137394.0 454140.0 -1.0 1267
1269 0 306993.0 137401.0 454080.0 -1.0 1268
1270 0 306907.0 137291.0 454020.0 -1.0 1269
1271 0 306945.0 137278.0 453960.0 -1.0 1270
1272 0 306974.0 137342.0 453900.0 -1.0 1271
1273 0 306890.0 137287.0 453840.0 -1.0 1272
1274 0 306876.0 137262.0 453780.0 -1.0 1273
1275 0 306877.0 137250.0 453720.0 -1.0 1274
1276 0 306807.0 137226.0 453660.0 -1.0 1275
1277 0 306831.0 137265.0 453600.0 -1.0 1276
1278 0 306782.0 137201.0 453540.0 -1.0 1277
1279 0 306830.0 137223.0 453480.0 -1.0 1278
1280 0 306777.0 137205.0 453420.0 -1.0 1279
1281 0 306742.0 137181.0 453360.0 -1.0 1280
1282 0 306815.0 137196.0 453300.0 -1.0 1281
1283 0 306761.0 137181.0 453240.0 -1.0 1282
1284 0 306796.0 137204.0 453180.0 -1.0 1283
1285 0 306736.0 137176.0 453120.0 -1.0 1284
1286 0 306765.0 137193.0 453060.0 -1.0 1285
1287 0 306735.0 137165.0 453000.0 -1.0 1286
1288 0 306714.0 137133.0 452940.0 -1.0 1287
1289 0 306750.0 137186.0 452880.0 -1.0 1288
1290 0 306653.0 137089.0 452820.0 -1.0 1289
1291 0 306720.0 137122.0 452760.0 -1.0 1290
1292 0 306642.0 137052.0 452700.0 -1.0 1291
1293 0 306672.0 137089.0 452640.0 -1.0 1292
1294 0 306522.0 137074.0 452580.0 -1.0 1293
1295 0 306513.0 137059.0 452520.0 -1.0 1294
1296 0 306530.0 137010.0 452460.0 -1.0 1295
1297 0 306548.0 137064.0 452400.0 -1.0 1296
1298 0 306473.0 136991.0 452340.0 -1.0 1297
1299 0 306479.0 136985.0 452280.0 -1.0 1298
1300 0 306454.0 136953.0 452220.0 -1.0 1299
1301 0 306437.0 136945.0 452160.0 -1.0 1300
1302 0 306456.0 136952.0 452100.0 -1.0 1301
1303 0 306388.0 136880.0 452040.0 -1.0 1302
1304 0 306363.0 136859.0 451980.0 -1.0 1303
1305 0 306358.0 136894.0 451920.0 -1.0 1304
1306 0 306344.0 136939.0 451860.0 -1.0 1305
1307 0 306390.0 136896.0 451800.0 -1.0 1306
1308 0 306427.0 136875.0 451740.0 -1.0 1307
1309 0 306407.0 136892.0 451680.0 -1.0 1308
1310 0 306357.0 136867.0 451620.0 -1.0 1309
1311 0 306426.0 136881.0 451560.0 -1.0 1310
1312 0 306447.0 136804.0 451500.0 -1.0 1311
1313 0 306408.0 136819.0 451440.0 -1.0 1312
1314 0 306412.0 136830.0 451380.0 -1.0 1313
1315 0 306361.0 136797.0 451320.0 -1.0 1314
1316 0 306410.0 136804.0 451260.0 -1.0 1315
1317 0 306396.0 136769.0 451200.0 -1.0 1316
1318 0 306413.0 136779.0 451140.0 -1.0 1317
1319 0 306381.0 136730.0 451080.0 -1.0 1318
1320 0 306350.0 136749.0 451020.0 -1.0 1319
1321 0 306302.0 136710.0 450960.0 -1.0 1320
1322 0 306289.0 136683.0 450900.0 -1.0 1321
1323 0 306267.0 136677.0 450840.0 -1.0 1322
1324 0 306254.0 136697.0 450780.0 -1.0 1323
1325 0 306148.0 136601.0 450720.0 -1.0 1324
1326 0 306169.0 136576.0 450660.0 -1.0 1325
1327 0 306204.0 136599.0 450600.0 -1.0 1326
1328 0 306161.0 136529.0 450540.0 -1.0 1327
1329 0 306119.0 136499.0 450480.0 -1.0 1328
1330 0 306110.0 136475.0 450420.0 -1.0 1329
1331 0 306126.0 136471.0 450360.0 -1.0 1330
1332 0 306046.0 136377.0 450300.0 -1.0 1331
1333 0 306148.0 136407.0 450240.0 -1.0 1332
1334 0 306014.0 136298.0 450180.0 -1.0 1333
1335 0 306084.0 136304.0 450120.0 -1.0 1334
1336 0 306096.0 136295.0 450060.0 -1.0 1335
1337 0 305998.0 136194.0 450000.0 -1.0 1336
1338 0 306038.0 136230.0 449940.0 -1.0 1337
1339 0 306028.0 136179.0 449880.0 -1.0 1338
1340 0 305949.0 136157.0 449820.0 -1.0 1339
1341 0 306020.0 136195.0 449760.0 -1.0 1340
1342 0 306027.0 136178.0 449700.0 -1.0 1341
1343 0 306033.0 136150.0 449640.0 -1.0 1342
1344 0 305951.0 136092.0 449580.0 -1.0 1343
1345 0 305975.0 136068.0 449520.0 -1.0 1344
1346 0 305934.0 136034.0 449460.0 -1.0 1345
1347 0 305924.0 135984.0 449400.0 -1.0 1346
1348 0 305865.0 135947.0 449340.0 -1.0 1347
1349 0 305909.0 135989.0 449280.0 -1.0 1348
1350 0 305757.0 135873.0 449220.0 -1.0 1349
1351 0 305888.0 135922.0 449160.0 -1.0 1350
1352 0 305743.0 135856.0 449100.0 -1.0 1351
1353 0 305826.0 135872.0 449040.0 -1.0 1352
1354 0 305755.0 135821.0 448980.0 -1.0 1353
1355 0 305792.0 135846.0 448920.0 -1.0 1354
1356 0 305757.0 135798.0 448860.0 -1.0 1355
1357 0 305691.0 135865.0 448800.0 -1.0 1356
1358 0 305705.0 135826.0 448740.0 -1.0 1357
1359 0 305568.0 135775.0 448680.0 -1.0 1358
1360 0 305597.0 135748.0 448620.0 -1.0 1359
1361 0 305548.0 135700.0 448560.0 -1.0 1360
1362 0 305541.0 135721.0 448500.0 -1.0 1361
1363 0 305533.0 135698.0 448440.0 -1.0 1362
1364 0 305480.0 135678.0 448380.0 -1.0 1363
1365 0 305414.0 135675.0 448320.0 -1.0 1364
1366 0 305426.0 135634.0 448260.0 -1.0 1365
1367 0 305370.0 135610.0 448200.0 -1.0 1366
1368 0 305290.0 135587.0 448140.0 -1.0 1367
1369 0 305300.0 135623.0 448080.0 -1.0 1368
1370 0 305200.0 135560.0 448020.0 -1.0 1369
1371 0 305239.0 135625.0 447960.0 -1.0 1370
1372 0 305164.0 135588.0 447900.0 -1.0 1371
1373 0 305170.0 135618.0 447840.0 -1.0 1372
1374 0 305150.0 135560.0 447780.0 -1.0 1373
1375 0 305123.0 135560.0 447720.0 -1.0 1374
1376 0 305103.0 135552.0 447660.0 -1.0 1375
1377 0 305073.0 135502.0 447600.0 -1.0 1376
1378 0 305002.0 135521.0 447540.0 -1.0 1377
1379 0 305047.0 135481.0 447480.0 -1.0 1378
1380 0 304983.0 135508.0 447420.0 -1.0 1379
1381 0 305000.0 135496.0 447360.0 -1.0 1380
1382 0 305038.0 135491.0 447300.0 -1.0 1381
1383 0 305006.0 135513.0 447240.0 -1.0 1382
1384 0 304894.0 135429.0 447180.0 -1.0 1383
1385 0 304912.0 135465.0 447120.0 -1.0 1384
1386 0 304859.0 135414.0 447060.0 -1.0 1385
1387 0 304806.0 135411.0 447000.0 -1.0 1386
1388 0 304799.0 135418.0 446940.0 -1.0 1387
1389 0 304748.0 135374.0 446880.0 -1.0 1388
1390 0 304756.0 135407.0 446820.0 -1.0 1389
1391 0 304739.0 135383.0 446760.0 -1.0 1390
1392 0 304741.0 135370.0 446700.0 -1.0 1391
1393 0 304682.0 135341.0 446640.0 -1.0 1392
1394 0 304676.0 135366.0 446580.0 -1.0 1393
1395 0 304615.0 135335.0 446520.0 -1.0 1394
1396 0 304579.0 135322.0 446460.0 -1.0 1395
1397 0 304589.0 135287.0 446400.0 -1.0 1396
1398 0 304574.0 135321.0 446340.0 -1.0 1397
1399 0 304567.0 135326.0 446280.0 -1.0 1398
1400 0 304579.0 135350.0 446220.0 -1.0 1399
1401 0 304492.0 135278.0 446160.0 -1.0 1400
1402 0 304497.0 135358.0 446100.0 -1.0 1401
1403 0 304474.0 135309.0 446040.0 -1.0 1402
1404 0 304445.0 135330.0 445980.0 -1.0 1403
1405 0 304430.0 135381.0 445920.0 -1.0 1404
1406 0 304418.0 135331.0 445860.0 -1.0 1405
1407 0 304440.0 135402.0 445800.0 -1.0 1406
1408 0 304424.0 135379.0 445740.0 -1.0 1407
1409 0 304412.0 135419.0 445680.0 -1.0 1408
1410 0 304350.0 135438.0 445620.0 -1.0 1409
1411 0 304321.0 135462.0 445560.0 -1.0 1410
1412 0 304267.0 135526.0 445440.0 -1.0 1411
1413 0 304239.0 135489.0 445380.0 -1.0 1412
1414 0 304226.0 135537.0 445320.0 -1.0 1413
1415 0 304165.0 135524.0 445260.0 -1.0 1414
1416 0 304137.0 135598.0 445200.0 -1.0 1415
1417 0 304046.0 135550.0 445140.0 -1.0 1416
1418 0 304104.0 135607.0 445080.0 -1.0 1417
1419 0 304006.0 135636.0 445020.0 -1.0 1418
1420 0 303947.0 135723.0 444960.0 -1.0 1419
1421 0 303951.0 135927.0 444900.0 -1.0 1420
1422 0 303931.0 135961.0 444840.0 -1.0 1421
1423 0 303901.0 135979.0 444780.0 -1.0 1422
1424 0 303733.0 135971.0 444720.0 -1.0 1423
1425 0 303684.0 136045.0 444660.0 -1.0 1424
1426 0 303607.0 136019.0 444600.0 -1.0 1425
1427 0 303640.0 136107.0 444540.0 -1.0 1426
1428 0 303592.0 136182.0 444480.0 -1.0 1427
1429 0 303562.0 136291.0 444420.0 -1.0 1428
1430 0 303401.0 136389.0 444360.0 -1.0 1429
1431 0 303510.0 136388.0 444300.0 -1.0 1430
1432 0 303374.0 136411.0 444240.0 -1.0 1431
1433 0 303429.0 136477.0 444180.0 -1.0 1432
1434 0 303311.0 136494.0 444120.0 -1.0 1433
1435 0 303353.0 136551.0 444060.0 -1.0 1434
1436 0 303267.0 136614.0 444000.0 -1.0 1435
1437 0 303232.0 136604.0 443940.0 -1.0 1436
1438 0 303144.0 136675.0 443880.0 -1.0 1437
1439 0 303157.0 136797.0 443820.0 -1.0 1438
1440 0 303090.0 136814.0 443760.0 -1.0 1439
1441 0 302984.0 136903.0 443640.0 -1.0 1440
1442 0 302910.0 136940.0 443580.0 -1.0 1441
1443 0 302826.0 136886.0 443520.0 -1.0 1442
1444 0 302825.0 136957.0 443460.0 -1.0 1443
1445 0 302783.0 136955.0 443400.0 -1.0 1444
1446 0 302797.0 136983.0 443340.0 -1.0 1445
1447 0 302725.0 137032.0 443280.0 -1.0 1446
1448 0 302621.0 136963.0 443220.0 -1.0 1447
1449 0 302614.0 136997.0 443160.0 -1.0 1448
1450 0 302464.0 136965.0 443100.0 -1.0 1449
1451 0 302402.0 136962.0 443040.0 -1.0 1450
1452 0 302369.0 136982.0 442980.0 -1.0 1451
1453 0 302349.0 137032.0 442920.0 -1.0 1452
1454 0 302229.0 137018.0 442860.0 -1.0 1453
1455 0 302199.0 137036.0 442800.0 -1.0 1454
1456 0 302181.0 137063.0 442740.0 -1.0 1455
1457 0 302140.0 137116.0 442680.0 -1.0 1456
1458 0 302116.0 137132.0 442620.0 -1.0 1457
1459 0 302039.0 137144.0 442560.0 -1.0 1458
1460 0 301972.0 137161.0 442500.0 -1.0 1459
1461 0 301934.0 137198.0 442440.0 -1.0 1460
1462 0 301818.0 137197.0 442380.0 -1.0 1461
1463 0 301754.0 137227.0 442320.0 -1.0 1462
1464 0 301604.0 137266.0 442260.0 -1.0 1463
1465 0 301475.0 137307.0 442200.0 -1.0 1464
1466 0 301269.0 137268.0 442140.0 -1.0 1465
1467 0 301284.0 137276.0 442080.0 -1.0 1466
1468 0 301259.0 137211.0 442020.0 -1.0 1467
1469 0 301252.0 137237.0 441960.0 -1.0 1468
1470 0 301140.0 137188.0 441900.0 -1.0 1469
1471 0 301148.0 137222.0 441840.0 -1.0 1470
1472 0 301142.0 137187.0 441780.0 -1.0 1471
1473 0 301069.0 137208.0 441720.0 -1.0 1472
1474 0 301025.0 137186.0 441660.0 -1.0 1473
1475 0 301042.0 137217.0 441600.0 -1.0 1474
1476 0 301006.0 137217.0 441540.0 -1.0 1475
1477 0 301018.0 137173.0 441480.0 -1.0 1476
1478 0 300974.0 137179.0 441420.0 -1.0 1477
1479 0 300990.0 137190.0 441360.0 -1.0 1478
1480 0 300988.0 137185.0 441300.0 -1.0 1479
1481 0 300963.0 137177.0 441240.0 -1.0 1480
1482 0 300905.0 137181.0 441180.0 -1.0 1481
1483 0 300855.0 137190.0 441120.0 -1.0 1482
1484 0 300840.0 137194.0 441060.0 -1.0 1483
1485 0 300776.0 137224.0 441000.0 -1.0 1484
1486 0 300708.0 137215.0 440940.0 -1.0 1485
1487 0 300712.0 137266.0 440880.0 -1.0 1486
1488 0 300616.0 137264.0 440820.0 -1.0 1487
1489 0 300579.0 137258.0 440760.0 -1.0 1488
1490 0 300586.0 137239.0 440700.0 -1.0 1489
1491 0 300534.0 137214.0 440640.0 -1.0 1490
1492 0 300535.0 137167.0 440580.0 -1.0 1491
1493 0 300514.0 137110.0 440520.0 -1.0 1492
1494 0 300507.0 137040.0 440460.0 -1.0 1493
1495 0 300478.0 136992.0 440400.0 -1.0 1494
1496 0 300553.0 136972.0 440340.0 -1.0 1495
1497 0 300504.0 136934.0 440280.0 -1.0 1496
1498 0 300506.0 136938.0 440220.0 -1.0 1497
1499 0 300540.0 136961.0 440160.0 -1.0 1498
1500 0 300477.0 136879.0 440100.0 -1.0 1499
1501 0 300500.0 136869.0 440040.0 -1.0 1500
1502 0 300486.0 136819.0 439980.0 -1.0 1501
1503 0 300456.0 136785.0 439920.0 -1.0 1502
1504 0 300410.0 136747.0 439860.0 -1.0 1503
1505 0 300430.0 136753.0 439800.0 -1.0 1504
1506 0 300407.0 136704.0 439740.0 -1.0 1505
1507 0 300459.0 136684.0 439680.0 -1.0 1506
1508 0 300428.0 136696.0 439620.0 -1.0 1507
1509 0 300498.0 136649.0 439560.0 -1.0 1508
1510 0 300399.0 136582.0 439500.0 -1.0 1509
1511 0 300318.0 136544.0 439440.0 -1.0 1510
1512 0 300381.0 136550.0 439380.0 -1.0 1511
1513 0 300306.0 136460.0 439320.0 -1.0 1512
1514 0 300372.0 136471.0 439260.0 -1.0 1513
1515 0 300365.0 136427.0 439200.0 -1.0 1514
1516 0 300332.0 136446.0 439140.0 -1.0 1515
1517 0 300310.0 136375.0 439080.0 -1.0 1516
1518 0 300314.0 136387.0 439020.0 -1.0 1517
1519 0 300313.0 136377.0 438960.0 -1.0 1518
1520 0 300350.0 136389.0 438900.0 -1.0 1519
1521 0 300295.0 136370.0 438840.0 -1.0 1520
1522 0 300269.0 136359.0 438780.0 -1.0 1521
1523 0 300245.0 136337.0 438720.0 -1.0 1522
1524 0 300197.0 136290.0 438660.0 -1.0 1523
1525 0 300163.0 136284.0 438600.0 -1.0 1524
1526 0 300159.0 136233.0 438540.0 -1.0 1525
1527 0 300165.0 136231.0 438480.0 -1.0 1526
1528 0 300078.0 136149.0 438420.0 -1.0 1527
1529 0 300164.0 136187.0 438360.0 -1.0 1528
1530 0 300056.0 136040.0 438300.0 -1.0 1529
1531 0 300076.0 136087.0 438240.0 -1.0 1530
1532 0 300066.0 136093.0 438180.0 -1.0 1531
1533 0 300100.0 136045.0 438120.0 -1.0 1532
1534 0 300053.0 135987.0 438060.0 -1.0 1533
1535 0 300050.0 135980.0 438000.0 -1.0 1534
1536 0 300059.0 135940.0 437940.0 -1.0 1535
1537 0 300038.0 135942.0 437880.0 -1.0 1536
1538 0 300025.0 135929.0 437820.0 -1.0 1537
1539 0 300030.0 135922.0 437760.0 -1.0 1538
1540 0 299956.0 135875.0 437700.0 -1.0 1539
1541 0 299933.0 135874.0 437640.0 -1.0 1540
1542 0 299967.0 135885.0 437580.0 -1.0 1541
1543 0 299934.0 135870.0 437520.0 -1.0 1542
1544 0 299967.0 135839.0 437460.0 -1.0 1543
1545 0 299882.0 135797.0 437400.0 -1.0 1544
1546 0 299901.0 135775.0 437340.0 -1.0 1545
1547 0 299891.0 135730.0 437280.0 -1.0 1546
1548 0 299840.0 135671.0 437220.0 -1.0 1547
1549 0 299865.0 135677.0 437160.0 -1.0 1548
1550 0 299834.0 135676.0 437100.0 -1.0 1549
1551 0 299791.0 135616.0 437040.0 -1.0 1550
1552 0 299832.0 135654.0 436980.0 -1.0 1551
1553 0 299743.0 135599.0 436920.0 -1.0 1552
1554 0 299802.0 135591.0 436860.0 -1.0 1553
1555 0 299805.0 135601.0 436800.0 -1.0 1554
1556 0 299762.0 135583.0 436740.0 -1.0 1555
1557 0 299742.0 135610.0 436680.0 -1.0 1556
1558 0 299654.0 135529.0 436620.0 -1.0 1557
1559 0 299731.0 135559.0 436560.0 -1.0 1558
1560 0 299648.0 135509.0 436500.0 -1.0 1559
1561 0 299645.0 135499.0 436440.0 -1.0 1560
1562 0 299608.0 135459.0 436380.0 -1.0 1561
1563 0 299531.0 135428.0 436320.0 -1.0 1562
1564 0 299540.0 135416.0 436260.0 -1.0 1563
1565 0 299439.0 135381.0 436200.0 -1.0 1564
1566 0 299428.0 135382.0 436140.0 -1.0 1565
1567 0 299366.0 135331.0 436080.0 -1.0 1566
1568 0 299315.0 135331.0 436020.0 -1.0 1567
1569 0 299317.0 135380.0 435960.0 -1.0 1568
1570 0 299236.0 135384.0 435900.0 -1.0 1569
1571 0 299241.0 135368.0 435840.0 -1.0 1570
1572 0 299188.0 135354.0 435780.0 -1.0 1571
1573 0 299165.0 135327.0 435720.0 -1.0 1572
1574 0 299067.0 135252.0 435660.0 -1.0 1573
1575 0 299023.0 135240.0 435600.0 -1.0 1574
1576 0 298975.0 135191.0 435540.0 -1.0 1575
1577 0 298938.0 135231.0 435480.0 -1.0 1576
1578 0 298929.0 135202.0 435420.0 -1.0 1577
1579 0 298910.0 135183.0 435360.0 -1.0 1578
1580 0 298879.0 135203.0 435300.0 -1.0 1579
1581 0 298891.0 135173.0 435240.0 -1.0 1580
1582 0 298807.0 135171.0 435180.0 -1.0 1581
1583 0 298865.0 135159.0 435120.0 -1.0 1582
1584 0 298764.0 135131.0 435060.0 -1.0 1583
1585 0 298767.0 135147.0 435000.0 -1.0 1584
1586 0 298626.0 135110.0 434940.0 -1.0 1585
1587 0 298645.0 135095.0 434880.0 -1.0 1586
1588 0 298642.0 135097.0 434820.0 -1.0 1587
1589 0 298579.0 135043.0 434760.0 -1.0 1588
1590 0 298612.0 135046.0 434700.0 -1.0 1589
1591 0 298564.0 135040.0 434640.0 -1.0 1590
1592 0 298516.0 135020.0 434580.0 -1.0 1591
1593 0 298508.0 135018.0 434520.0 -1.0 1592
1594 0 298483.0 134945.0 434460.0 -1.0 1593
1595 0 298462.0 134987.0 434400.0 -1.0 1594
1596 0 298519.0 134967.0 434340.0 -1.0 1595
1597 0 298438.0 134934.0 434280.0 -1.0 1596
1598 0 298458.0 134917.0 434220.0 -1.0 1597
1599 0 298500.0 134935.0 434160.0 -1.0 1598
1600 0 298465.0 134947.0 434100.0 -1.0 1599
1601 0 298381.0 134833.0 434040.0 -1.0 1600
1602 0 298416.0 134848.0 433980.0 -1.0 1601
1603 0 298370.0 134838.0 433920.0 -1.0 1602
1604 0 298420.0 134846.0 433860.0 -1.0 1603
1605 0 298389.0 134866.0 433800.0 -1.0 1604
1606 0 298341.0 134813.0 433740.0 -1.0 1605
1607 0 298375.0 134842.0 433680.0 -1.0 1606
1608 0 298301.0 134721.0 433620.0 -1.0 1607
1609 0 298298.0 134713.0 433560.0 -1.0 1608
1610 0 298339.0 134735.0 433500.0 -1.0 1609
1611 0 298303.0 134688.0 433440.0 -1.0 1610
1612 0 298336.0 134696.0 433380.0 -1.0 1611
1613 0 298261.0 134631.0 433320.0 -1.0 1612
1614 0 298284.0 134661.0 433260.0 -1.0 1613
1615 0 298232.0 134606.0 433200.0 -1.0 1614
1616 0 298252.0 134577.0 433140.0 -1.0 1615
1617 0 298253.0 134597.0 433080.0 -1.0 1616
1618 0 298257.0 134554.0 433020.0 -1.0 1617
1619 0 298237.0 134480.0 432960.0 -1.0 1618
1620 0 298174.0 134468.0 432900.0 -1.0 1619
1621 0 298199.0 134438.0 432840.0 -1.0 1620
1622 0 298157.0 134372.0 432780.0 -1.0 1621
1623 0 298135.0 134411.0 432720.0 -1.0 1622
1624 0 298133.0 134309.0 432660.0 -1.0 1623
1625 0 298163.0 134385.0 432600.0 -1.0 1624
1626 0 298163.0 134339.0 432540.0 -1.0 1625
1627 0 298165.0 134359.0 432480.0 -1.0 1626
1628 0 298168.0 134312.0 432420.0 -1.0 1627
1629 0 298214.0 134360.0 432360.0 -1.0 1628
1630 0 298146.0 134313.0 432300.0 -1.0 1629
1631 0 298199.0 134310.0 432240.0 -1.0 1630
1632 0 298178.0 134323.0 432180.0 -1.0 1631
1633 0 298098.0 134269.0 432120.0 -1.0 1632
1634 0 298164.0 134260.0 432060.0 -1.0 1633
1635 0 298139.0 134244.0 432000.0 -1.0 1634
1636 0 298150.0 134212.0 431940.0 -1.0 1635
1637 0 298197.0 134217.0 431880.0 -1.0 1636
1638 0 298159.0 134171.0 431820.0 -1.0 1637
1639 0 298227.0 134178.0 431760.0 -1.0 1638
1640 0 298197.0 134157.0 431700.0 -1.0 1639
1641 0 298156.0 134080.0 431640.0 -1.0 1640
1642 0 298266.0 134092.0 431580.0 -1.0 1641
1643 0 298240.0 134045.0 431520.0 -1.0 1642
1644 0 298187.0 134016.0 431460.0 -1.0 1643
1645 0 298248.0 133939.0 431400.0 -1.0 1644
1646 0 298214.0 133869.0 431340.0 -1.0 1645
1647 0 298231.0 133825.0 431280.0 -1.0 1646
1648 0 298221.0 133779.0 431220.0 -1.0 1647
1649 0 298231.0 133741.0 431160.0 -1.0 1648
1650 0 298199.0 133709.0 431100.0 -1.0 1649
1651 0 298194.0 133681.0 431040.0 -1.0 1650
1652 0 298241.0 133670.0 430980.0 -1.0 1651
1653 0 298256.0 133610.0 430920.0 -1.0 1652
1654 0 298389.0 133673.0 430860.0 -1.0 1653
1655 0 298376.0 133619.0 430800.0 -1.0 1654
1656 0 298423.0 133654.0 430740.0 -1.0 1655
1657 0 298378.0 133617.0 430680.0 -1.0 1656
1658 0 298394.0 133626.0 430620.0 -1.0 1657
1659 0 298395.0 133649.0 430560.0 -1.0 1658
1660 0 298442.0 133627.0 430500.0 -1.0 1659
1661 0 298446.0 133647.0 430440.0 -1.0 1660
1662 0 298456.0 133607.0 430380.0 -1.0 1661
1663 0 298481.0 133581.0 430320.0 -1.0 1662
1664 0 298431.0 133581.0 430260.0 -1.0 1663
1665 0 298462.0 133580.0 430200.0 -1.0 1664
1666 0 298379.0 133554.0 430140.0 -1.0 1665
1667 0 298428.0 133585.0 430080.0 -1.0 1666
1668 0 298412.0 133504.0 430020.0 -1.0 1667
1669 0 298412.0 133488.0 429960.0 -1.0 1668
1670 0 298428.0 133418.0 429900.0 -1.0 1669
1671 0 298460.0 133371.0 429840.0 -1.0 1670
1672 0 298599.0 133448.0 429780.0 -1.0 1671
1673 0 298540.0 133369.0 429720.0 -1.0 1672
1674 0 298670.0 133383.0 429660.0 -1.0 1673
1675 0 298619.0 133343.0 429600.0 -1.0 1674
1676 0 298681.0 133296.0 429540.0 -1.0 1675
1677 0 298710.0 133292.0 429480.0 -1.0 1676
1678 0 298777.0 133281.0 429420.0 -1.0 1677
1679 0 298749.0 133218.0 429360.0 -1.0 1678
1680 0 298792.0 133169.0 429300.0 -1.0 1679
1681 0 298901.0 133143.0 429240.0 -1.0 1680
1682 0 298867.0 133107.0 429180.0 -1.0 1681
1683 0 298942.0 133083.0 429120.0 -1.0 1682
1684 0 298916.0 133065.0 429060.0 -1.0 1683
1685 0 298976.0 133006.0 429000.0 -1.0 1684
1686 0 298981.0 132954.0 428940.0 -1.0 1685
1687 0 299000.0 132964.0 428880.0 -1.0 1686
1688 0 299045.0 132987.0 428820.0 -1.0 1687
1689 0 299047.0 132962.0 428760.0 -1.0 1688
1690 0 299025.0 132985.0 428700.0 -1.0 1689
1691 0 298997.0 132916.0 428640.0 -1.0 1690
1692 0 299061.0 132979.0 428580.0 -1.0 1691
1693 0 299063.0 132981.0 428520.0 -1.0 1692
1694 0 299063.0 132912.0 428460.0 -1.0 1693
1695 0 299095.0 132872.0 428400.0 -1.0 1694
1696 0 299112.0 132921.0 428340.0 -1.0 1695
1697 0 299132.0 132911.0 428280.0 -1.0 1696
1698 0 299088.0 132877.0 428220.0 -1.0 1697
1699 0 299143.0 132872.0 428160.0 -1.0 1698
1700 0 299142.0 132885.0 428100.0 -1.0 1699
1701 0 299236.0 132927.0 428040.0 -1.0 1700
1702 0 299232.0 132875.0 427980.0 -1.0 1701
1703 0 299264.0 132886.0 427920.0 -1.0 1702
1704 0 299244.0 132948.0 427860.0 -1.0 1703
1705 0 299293.0 132876.0 427800.0 -1.0 1704
1706 0 299308.0 132853.0 427740.0 -1.0 1705
1707 0 299348.0 132855.0 427680.0 -1.0 1706
1708 0 299311.0 132824.0 427620.0 -1.0 1707
1709 0 299342.0 132788.0 427560.0 -1.0 1708
1710 0 299389.0 132804.0 427500.0 -1.0 1709
1711 0 299370.0 132754.0 427440.0 -1.0 1710
1712 0 299372.0 132736.0 427380.0 -1.0 1711
1713 0 299376.0 132738.0 427320.0 -1.0 1712
1714 0 299350.0 132729.0 427260.0 -1.0 1713
1715 0 299320.0 132728.0 427200.0 -1.0 1714
1716 0 299366.0 132695.0 427140.0 -1.0 1715
1717 0 299342.0 132696.0 427080.0 -1.0 1716
1718 0 299370.0 132708.0 427020.0 -1.0 1717
1719 0 299349.0 132723.0 426960.0 -1.0 1718
1720 0 299362.0 132671.0 426900.0 -1.0 1719
1721 0 299345.0 132632.0 426840.0 -1.0 1720
1722 0 299412.0 132673.0 426780.0 -1.0 1721
1723 0 299387.0 132678.0 426720.0 -1.0 1722
1724 0 299378.0 132689.0 426660.0 -1.0 1723
1725 0 299360.0 132657.0 426600.0 -1.0 1724
1726 0 299433.0 132712.0 426540.0 -1.0 1725
1727 0 299405.0 132673.0 426480.0 -1.0 1726
1728 0 299370.0 132665.0 426420.0 -1.0 1727
1729 0 299373.0 132607.0 426360.0 -1.0 1728
1730 0 299347.0 132606.0 426300.0 -1.0 1729
1731 0 299282.0 132529.0 426240.0 -1.0 1730
1732 0 299335.0 132534.0 426180.0 -1.0 1731
1733 0 299301.0 132530.0 426120.0 -1.0 1732
1734 0 299296.0 132558.0 426060.0 -1.0 1733
1735 0 299216.0 132529.0 426000.0 -1.0 1734
1736 0 299226.0 132502.0 425940.0 -1.0 1735
1737 0 299139.0 132447.0 425880.0 -1.0 1736
1738 0 299157.0 132446.0 425820.0 -1.0 1737
1739 0 299075.0 132382.0 425760.0 -1.0 1738
1740 0 299043.0 132365.0 425700.0 -1.0 1739
1741 0 299037.0 132377.0 425640.0 -1.0 1740
1742 0 299019.0 132335.0 425580.0 -1.0 1741
1743 0 298997.0 132309.0 425520.0 -1.0 1742
1744 0 298940.0 132263.0 425460.0 -1.0 1743
1745 0 298948.0 132260.0 425400.0 -1.0 1744
1746 0 298904.0 132202.0 425340.0 -1.0 1745
1747 0 298873.0 132180.0 425280.0 -1.0 1746
1748 0 298806.0 132163.0 425220.0 -1.0 1747
1749 0 298774.0 132117.0 425160.0 -1.0 1748
1750 0 298734.0 132096.0 425100.0 -1.0 1749
1751 0 298679.0 132085.0 425040.0 -1.0 1750
1752 0 298675.0 132065.0 424980.0 -1.0 1751
1753 0 298580.0 132005.0 424920.0 -1.0 1752
1754 0 298562.0 132004.0 424860.0 -1.0 1753
1755 0 298572.0 131983.0 424800.0 -1.0 1754
1756 0 298558.0 131955.0 424740.0 -1.0 1755
1757 0 298545.0 131949.0 424680.0 -1.0 1756
1758 0 298531.0 131915.0 424620.0 -1.0 1757
1759 0 298514.0 131895.0 424560.0 -1.0 1758
1760 0 298467.0 131878.0 424500.0 -1.0 1759
1761 0 298436.0 131862.0 424440.0 -1.0 1760
1762 0 298344.0 131778.0 424380.0 -1.0 1761
1763 0 298330.0 131793.0 424320.0 -1.0 1762
1764 0 298308.0 131753.0 424260.0 -1.0 1763
1765 0 298272.0 131745.0 424200.0 -1.0 1764
1766 0 298204.0 131717.0 424140.0 -1.0 1765
1767 0 298183.0 131752.0 424080.0 -1.0 1766
1768 0 298159.0 131720.0 424020.0 -1.0 1767
1769 0 298128.0 131682.0 423960.0 -1.0 1768
1770 0 298112.0 131711.0 423900.0 -1.0 1769
1771 0 298089.0 131661.0 423840.0 -1.0 1770
1772 0 298054.0 131630.0 423780.0 -1.0 1771
1773 0 298035.0 131637.0 423720.0 -1.0 1772
1774 0 297979.0 131578.0 423660.0 -1.0 1773
1775 0 297999.0 131602.0 423600.0 -1.0 1774
1776 0 297953.0 131550.0 423540.0 -1.0 1775
1777 0 297903.0 131521.0 423480.0 -1.0 1776
1778 0 297883.0 131510.0 423420.0 -1.0 1777
1779 0 297875.0 131521.0 423360.0 -1.0 1778
1780 0 297917.0 131490.0 423300.0 -1.0 1779
1781 0 297831.0 131450.0 423240.0 -1.0 1780
1782 0 297871.0 131441.0 423180.0 -1.0 1781
1783 0 297804.0 131399.0 423120.0 -1.0 1782
1784 0 297821.0 131411.0 423060.0 -1.0 1783
1785 0 297770.0 131378.0 423000.0 -1.0 1784
1786 0 297850.0 131370.0 422940.0 -1.0 1785
1787 0 297767.0 131353.0 422880.0 -1.0 1786
1788 0 297780.0 131376.0 422820.0 -1.0 1787
1789 0 297785.0 131343.0 422760.0 -1.0 1788
1790 0 297772.0 131336.0 422700.0 -1.0 1789
1791 0 297746.0 131313.0 422640.0 -1.0 1790
1792 0 297767.0 131298.0 422580.0 -1.0 1791
1793 0 297718.0 131276.0 422520.0 -1.0 1792
1794 0 297751.0 131270.0 422460.0 -1.0 1793
1795 0 297681.0 131241.0 422400.0 -1.0 1794
1796 0 297696.0 131206.0 422340.0 -1.0 1795
1797 0 297653.0 131191.0 422280.0 -1.0 1796
1798 0 297656.0 131163.0 422220.0 -1.0 1797
1799 0 297707.0 131140.0 422160.0 -1.0 1798
1800 0 297629.0 131129.0 422100.0 -1.0 1799
1801 0 297703.0 131118.0 422040.0 -1.0 1800
1802 0 297666.0 131101.0 421980.0 -1.0 1801
1803 0 297650.0 131084.0 421920.0 -1.0 1802
1804 0 297685.0 131135.0 421860.0 -1.0 1803
1805 0 297642.0 131141.0 421800.0 -1.0 1804
1806 0 297718.0 131125.0 421740.0 -1.0 1805
1807 0 297716.0 131065.0 421680.0 -1.0 1806
1808 0 297728.0 131114.0 421620.0 -1.0 1807
1809 0 297720.0 131065.0 421560.0 -1.0 1808
1810 0 297702.0 131094.0 421500.0 -1.0 1809
1811 0 297762.0 131097.0 421440.0 -1.0 1810
1812 0 297738.0 131062.0 421380.0 -1.0 1811
1813 0 297780.0 131060.0 421320.0 -1.0 1812
1814 0 297826.0 131061.0 421260.0 -1.0 1813
1815 0 297775.0 131023.0 421200.0 -1.0 1814
1816 0 297763.0 130964.0 421140.0 -1.0 1815
1817 0 297796.0 130981.0 421080.0 -1.0 1816
1818 0 297744.0 130950.0 421020.0 -1.0 1817
1819 0 297767.0 130922.0 420960.0 -1.0 1818
1820 0 297763.0 130933.0 420900.0 -1.0 1819
1821 0 297736.0 130900.0 420840.0 -1.0 1820
1822 0 297752.0 130948.0 420780.0 -1.0 1821
1823 0 297684.0 130889.0 420720.0 -1.0 1822
1824 0 297702.0 130910.0 420660.0 -1.0 1823
1825 0 297675.0 130944.0 420600.0 -1.0 1824
1826 0 297626.0 130912.0 420540.0 -1.0 1825
1827 0 297658.0 130942.0 420480.0 -1.0 1826
1828 0 297676.0 130999.0 420420.0 -1.0 1827
1829 0 297633.0 130996.0 420360.0 -1.0 1828
1830 0 297732.0 131000.0 420300.0 -1.0 1829
1831 0 297628.0 130989.0 420240.0 -1.0 1830
1832 0 297648.0 130983.0 420180.0 -1.0 1831
1833 0 297648.0 131009.0 420120.0 -1.0 1832
1834 0 297701.0 131000.0 420060.0 -1.0 1833
1835 0 297733.0 131006.0 420000.0 -1.0 1834
1836 0 297692.0 130964.0 419940.0 -1.0 1835
1837 0 297645.0 130966.0 419880.0 -1.0 1836
1838 0 297615.0 130882.0 419820.0 -1.0 1837
1839 0 297639.0 130869.0 419760.0 -1.0 1838
1840 0 297643.0 130862.0 419700.0 -1.0 1839
1841 0 297615.0 130837.0 419640.0 -1.0 1840
1842 0 297633.0 130852.0 419580.0 -1.0 1841
1843 0 297573.0 130810.0 419520.0 -1.0 1842
1844 0 297590.0 130832.0 419460.0 -1.0 1843
1845 0 297552.0 130860.0 419400.0 -1.0 1844
1846 0 297571.0 130845.0 419340.0 -1.0 1845
1847 0 297516.0 130818.0 419280.0 -1.0 1846
1848 0 297433.0 130731.0 419220.0 -1.0 1847
1849 0 297428.0 130734.0 419160.0 -1.0 1848
1850 0 297386.0 130693.0 419100.0 -1.0 1849
1851 0 297330.0 130710.0 419040.0 -1.0 1850
1852 0 297345.0 130693.0 418980.0 -1.0 1851
1853 0 297311.0 130774.0 418920.0 -1.0 1852
1854 0 297222.0 130653.0 418860.0 -1.0 1853
1855 0 297334.0 130803.0 418800.0 -1.0 1854
1856 0 297139.0 130647.0 418740.0 -1.0 1855
1857 0 297316.0 130847.0 418500.0 -1.0 1856
1858 0 297253.0 130872.0 418440.0 -1.0 1857
1859 0 297262.0 130953.0 418380.0 -1.0 1858
1860 0 297170.0 130999.0 418320.0 -1.0 1859
1861 0 297172.0 130962.0 418260.0 -1.0 1860
1862 0 297096.0 130969.0 418200.0 -1.0 1861
1863 0 297158.0 130991.0 418140.0 -1.0 1862
1864 0 297041.0 131082.0 418080.0 -1.0 1863
1865 0 297138.0 131057.0 418020.0 -1.0 1864
1866 0 297033.0 130940.0 417960.0 -1.0 1865
1867 0 297076.0 131031.0 417900.0 -1.0 1866
1868 0 296931.0 130914.0 417840.0 -1.0 1867
1869 0 296982.0 131044.0 417780.0 -1.0 1868
1870 0 296936.0 131066.0 417720.0 -1.0 1869
1871 0 296965.0 131078.0 417660.0 -1.0 1870
1872 0 296957.0 131063.0 417600.0 -1.0 1871
1873 0 296913.0 131052.0 417540.0 -1.0 1872
1874 0 296898.0 131103.0 417480.0 -1.0 1873
1875 0 296876.0 131115.0 417420.0 -1.0 1874
1876 0 296843.0 131119.0 417360.0 -1.0 1875
1877 0 296789.0 131187.0 417300.0 -1.0 1876
1878 0 296754.0 131146.0 417240.0 -1.0 1877
1879 0 296817.0 131226.0 417180.0 -1.0 1878
1880 0 296640.0 131206.0 417120.0 -1.0 1879
1881 0 296713.0 131212.0 417060.0 -1.0 1880
1882 0 296688.0 131261.0 416940.0 -1.0 1881
1883 0 296592.0 131199.0 416880.0 -1.0 1882
1884 0 296755.0 131355.0 416820.0 -1.0 1883
1885 0 296645.0 131282.0 416760.0 -1.0 1884
1886 0 296519.0 131299.0 416700.0 -1.0 1885
1887 0 296517.0 131299.0 416640.0 -1.0 1886
1888 0 296425.0 131274.0 416580.0 -1.0 1887
1889 0 296473.0 131300.0 416520.0 -1.0 1888
1890 0 296401.0 131329.0 416460.0 -1.0 1889
1891 0 296433.0 131324.0 416400.0 -1.0 1890
1892 0 296400.0 131381.0 416340.0 -1.0 1891
1893 0 296395.0 131408.0 416280.0 -1.0 1892
1894 0 296278.0 131387.0 416220.0 -1.0 1893
1895 0 296324.0 131414.0 416160.0 -1.0 1894
1896 0 296340.0 131422.0 416100.0 -1.0 1895
1897 0 296291.0 131406.0 416040.0 -1.0 1896
1898 0 296245.0 131440.0 415980.0 -1.0 1897
1899 0 296159.0 131391.0 415920.0 -1.0 1898
1900 0 296196.0 131417.0 415860.0 -1.0 1899
1901 0 296147.0 131349.0 415800.0 -1.0 1900
1902 0 296144.0 131414.0 415740.0 -1.0 1901
1903 0 296160.0 131407.0 415680.0 -1.0 1902
1904 0 296141.0 131413.0 415620.0 -1.0 1903
1905 0 296188.0 131424.0 415560.0 -1.0 1904
1906 0 296037.0 131410.0 415500.0 -1.0 1905
1907 0 296063.0 131467.0 415440.0 -1.0 1906
1908 0 295987.0 131457.0 415380.0 -1.0 1907
1909 0 296027.0 131482.0 415320.0 -1.0 1908
1910 0 295967.0 131440.0 415260.0 -1.0 1909
1911 0 295975.0 131475.0 415200.0 -1.0 1910
1912 0 295993.0 131484.0 415140.0 -1.0 1911
1913 0 295952.0 131495.0 415080.0 -1.0 1912
1914 0 295938.0 131529.0 415020.0 -1.0 1913
1915 0 295864.0 131498.0 414960.0 -1.0 1914
1916 0 295907.0 131610.0 414900.0 -1.0 1915
1917 0 295825.0 131591.0 414840.0 -1.0 1916
1918 0 295843.0 131611.0 414780.0 -1.0 1917
1919 0 295861.0 131679.0 414720.0 -1.0 1918
1920 0 295851.0 131702.0 414660.0 -1.0 1919
1921 0 295817.0 131706.0 414600.0 -1.0 1920
1922 0 295801.0 131696.0 414540.0 -1.0 1921
1923 0 295795.0 131775.0 414480.0 -1.0 1922
1924 0 295749.0 131815.0 414420.0 -1.0 1923
1925 0 295757.0 131836.0 414360.0 -1.0 1924
1926 0 295760.0 131855.0 414300.0 -1.0 1925
1927 0 295665.0 131821.0 414240.0 -1.0 1926
1928 0 295680.0 131911.0 414180.0 -1.0 1927
1929 0 295578.0 131878.0 414120.0 -1.0 1928
1930 0 295650.0 131927.0 414060.0 -1.0 1929
1931 0 295627.0 131962.0 414000.0 -1.0 1930
1932 0 295562.0 131993.0 413940.0 -1.0 1931
1933 0 295553.0 132019.0 413880.0 -1.0 1932
1934 0 295564.0 132110.0 413820.0 -1.0 1933
1935 0 295469.0 132131.0 413760.0 -1.0 1934
1936 0 295499.0 132134.0 413700.0 -1.0 1935
1937 0 295441.0 132133.0 413640.0 -1.0 1936
1938 0 295455.0 132133.0 413580.0 -1.0 1937
1939 0 295414.0 132176.0 413520.0 -1.0 1938
1940 0 295358.0 132199.0 413460.0 -1.0 1939
1941 0 295270.0 132245.0 413400.0 -1.0 1940
1942 0 295238.0 132282.0 413340.0 -1.0 1941
1943 0 295219.0 132350.0 413280.0 -1.0 1942
1944 0 295195.0 132415.0 413220.0 -1.0 1943
1945 0 295166.0 132433.0 413160.0 -1.0 1944
1946 0 295130.0 132428.0 413100.0 -1.0 1945
1947 0 295115.0 132558.0 413040.0 -1.0 1946
1948 0 294989.0 132535.0 412980.0 -1.0 1947
1949 0 294984.0 132524.0 412920.0 -1.0 1948
1950 0 294982.0 132581.0 412860.0 -1.0 1949
1951 0 294921.0 132626.0 412800.0 -1.0 1950
1952 0 294815.0 132609.0 412740.0 -1.0 1951
1953 0 294766.0 132673.0 412680.0 -1.0 1952
1954 0 294710.0 132696.0 412620.0 -1.0 1953
1955 0 294662.0 132726.0 412560.0 -1.0 1954
1956 0 294652.0 132722.0 412500.0 -1.0 1955
1957 0 294578.0 132720.0 412440.0 -1.0 1956
1958 0 294535.0 132772.0 412380.0 -1.0 1957
1959 0 294508.0 132776.0 412320.0 -1.0 1958
1960 0 294489.0 132794.0 412260.0 -1.0 1959
1961 0 294427.0 132766.0 412200.0 -1.0 1960
1962 0 294336.0 132785.0 412140.0 -1.0 1961
1963 0 294316.0 132848.0 412080.0 -1.0 1962
1964 0 294246.0 132793.0 412020.0 -1.0 1963
1965 0 294237.0 132878.0 411960.0 -1.0 1964
1966 0 294154.0 132894.0 411900.0 -1.0 1965
1967 0 294149.0 132974.0 411840.0 -1.0 1966
1968 0 294101.0 132926.0 411780.0 -1.0 1967
1969 0 294150.0 133018.0 411720.0 -1.0 1968
1970 0 294064.0 133010.0 411660.0 -1.0 1969
1971 0 294058.0 133080.0 411600.0 -1.0 1970
1972 0 294004.0 133077.0 411540.0 -1.0 1971
1973 0 293987.0 133084.0 411480.0 -1.0 1972
1974 0 293929.0 133110.0 411420.0 -1.0 1973
1975 0 293918.0 133156.0 411360.0 -1.0 1974
1976 0 293874.0 133118.0 411300.0 -1.0 1975
1977 0 293865.0 133168.0 411240.0 -1.0 1976
1978 0 293810.0 133181.0 411180.0 -1.0 1977
1979 0 293823.0 133191.0 411120.0 -1.0 1978
1980 0 293897.0 133158.0 411060.0 -1.0 1979
1981 0 293753.0 133166.0 411000.0 -1.0 1980
1982 0 293642.0 133190.0 410940.0 -1.0 1981
1983 0 293622.0 133187.0 410880.0 -1.0 1982
1984 0 293609.0 133174.0 410820.0 -1.0 1983
1985 0 293525.0 133237.0 410760.0 -1.0 1984
1986 0 293518.0 133281.0 410700.0 -1.0 1985
1987 0 293494.0 133320.0 410640.0 -1.0 1986
1988 0 293472.0 133374.0 410580.0 -1.0 1987
1989 0 293449.0 133322.0 410520.0 -1.0 1988
1990 0 293442.0 133347.0 410460.0 -1.0 1989
1991 0 293425.0 133342.0 410400.0 -1.0 1990
1992 0 293393.0 133301.0 410340.0 -1.0 1991
1993 0 293335.0 133251.0 410280.0 -1.0 1992
1994 0 293356.0 133285.0 410220.0 -1.0 1993
1995 0 293375.0 133302.0 410160.0 -1.0 1994
1996 0 293368.0 133289.0 410100.0 -1.0 1995
1997 0 293279.0 133236.0 410040.0 -1.0 1996
1998 0 293274.0 133299.0 409980.0 -1.0 1997
1999 0 293257.0 133250.0 409920.0 -1.0 1998
2000 0 293231.0 133253.0 409860.0 -1.0 1999
2001 0 293122.0 133215.0 409800.0 -1.0 2000
2002 0 293062.0 133256.0 409740.0 -1.0 2001
2003 0 293067.0 133290.0 409680.0 -1.0 2002
2004 0 293029.0 133211.0 409620.0 -1.0 2003
2005 0 293049.0 133299.0 409560.0 -1.0 2004
2006 0 292892.0 133138.0 409500.0 -1.0 2005
2007 0 292916.0 133195.0 409440.0 -1.0 2006
2008 0 292838.0 133024.0 409380.0 -1.0 2007
2009 0 292819.0 133048.0 409320.0 -1.0 2008
2010 0 292790.0 133069.0 409260.0 -1.0 2009
2011 0 292786.0 133077.0 409200.0 -1.0 2010
2012 0 292745.0 133105.0 409140.0 -1.0 2011
2013 0 292692.0 133084.0 409080.0 -1.0 2012
2014 0 292677.0 133118.0 409020.0 -1.0 2013
2015 0 292640.0 133117.0 408960.0 -1.0 2014
2016 0 292739.0 133149.0 408900.0 -1.0 2015
2017 0 292653.0 133123.0 408840.0 -1.0 2016
2018 0 292647.0 133109.0 408780.0 -1.0 2017
2019 0 292618.0 133096.0 408720.0 -1.0 2018
2020 0 292608.0 133080.0 408660.0 -1.0 2019
2021 0 292605.0 133158.0 408600.0 -1.0 2020
2022 0 292575.0 133122.0 408540.0 -1.0 2021
2023 0 292620.0 133180.0 408480.0 -1.0 2022
2024 0 292646.0 133180.0 408420.0 -1.0 2023
2025 0 292616.0 133155.0 408360.0 -1.0 2024
2026 0 292482.0 133189.0 408300.0 -1.0 2025
2027 0 292523.0 133195.0 408240.0 -1.0 2026
2028 0 292493.0 133180.0 408180.0 -1.0 2027
2029 0 292524.0 133200.0 408120.0 -1.0 2028
2030 0 292522.0 133218.0 408060.0 -1.0 2029
2031 0 292472.0 133161.0 408000.0 -1.0 2030
2032 0 292472.0 133144.0 407940.0 -1.0 2031
2033 0 292422.0 133159.0 407880.0 -1.0 2032
2034 0 292353.0 133154.0 407820.0 -1.0 2033
2035 0 292252.0 133109.0 407760.0 -1.0 2034
2036 0 292297.0 133172.0 407700.0 -1.0 2035
2037 0 292199.0 133123.0 407640.0 -1.0 2036
2038 0 292234.0 133150.0 407580.0 -1.0 2037
2039 0 292106.0 133067.0 407520.0 -1.0 2038
2040 0 292129.0 133128.0 407460.0 -1.0 2039
2041 0 292053.0 133099.0 407400.0 -1.0 2040
2042 0 292045.0 133127.0 407340.0 -1.0 2041
2043 0 291994.0 133130.0 407280.0 -1.0 2042
2044 0 291966.0 133120.0 407220.0 -1.0 2043
2045 0 291953.0 133092.0 407160.0 -1.0 2044
2046 0 291897.0 132998.0 407100.0 -1.0 2045
2047 0 291836.0 133037.0 407040.0 -1.0 2046
2048 0 291814.0 133010.0 406980.0 -1.0 2047
2049 0 291796.0 133067.0 406920.0 -1.0 2048
2050 0 291691.0 132949.0 406860.0 -1.0 2049
2051 0 291730.0 133009.0 406800.0 -1.0 2050
2052 0 291643.0 132948.0 406740.0 -1.0 2051
2053 0 291607.0 132955.0 406680.0 -1.0 2052
2054 0 291622.0 132978.0 406620.0 -1.0 2053
2055 0 291508.0 132959.0 406560.0 -1.0 2054
2056 0 291539.0 132926.0 406500.0 -1.0 2055
2057 0 291454.0 132886.0 406440.0 -1.0 2056
2058 0 291437.0 132849.0 406380.0 -1.0 2057
2059 0 291409.0 132886.0 406320.0 -1.0 2058
2060 0 291348.0 132819.0 406260.0 -1.0 2059
2061 0 291380.0 132846.0 406200.0 -1.0 2060
2062 0 291281.0 132834.0 406140.0 -1.0 2061
2063 0 291277.0 132829.0 406080.0 -1.0 2062
2064 0 291160.0 132852.0 406020.0 -1.0 2063
2065 0 291154.0 132854.0 405960.0 -1.0 2064
2066 0 291115.0 132815.0 405900.0 -1.0 2065
2067 0 291066.0 132840.0 405840.0 -1.0 2066
2068 0 291017.0 132817.0 405780.0 -1.0 2067
2069 0 291114.0 132867.0 405720.0 -1.0 2068
2070 0 290988.0 132830.0 405660.0 -1.0 2069
2071 0 291014.0 132852.0 405600.0 -1.0 2070
2072 0 290908.0 132806.0 405540.0 -1.0 2071
2073 0 290935.0 132871.0 405480.0 -1.0 2072
2074 0 290810.0 132833.0 405420.0 -1.0 2073
2075 0 290891.0 132776.0 405360.0 -1.0 2074
2076 0 290807.0 132757.0 405300.0 -1.0 2075
2077 0 290800.0 132762.0 405240.0 -1.0 2076
2078 0 290712.0 132768.0 405180.0 -1.0 2077
2079 0 290706.0 132710.0 405120.0 -1.0 2078
2080 0 290621.0 132699.0 405060.0 -1.0 2079
2081 0 290549.0 132730.0 405000.0 -1.0 2080
2082 0 290552.0 132671.0 404940.0 -1.0 2081
2083 0 290423.0 132611.0 404880.0 -1.0 2082
2084 0 290466.0 132686.0 404820.0 -1.0 2083
2085 0 290326.0 132556.0 404760.0 -1.0 2084
2086 0 290379.0 132563.0 404700.0 -1.0 2085
2087 0 290231.0 132568.0 404640.0 -1.0 2086
2088 0 290358.0 132539.0 404580.0 -1.0 2087
2089 0 290291.0 132510.0 404520.0 -1.0 2088
2090 0 290195.0 132442.0 404460.0 -1.0 2089
2091 0 290207.0 132449.0 404400.0 -1.0 2090
2092 0 290126.0 132393.0 404340.0 -1.0 2091
2093 0 290080.0 132404.0 404280.0 -1.0 2092
2094 0 290064.0 132419.0 404220.0 -1.0 2093
2095 0 290058.0 132448.0 404160.0 -1.0 2094
2096 0 290005.0 132421.0 404100.0 -1.0 2095
2097 0 289966.0 132464.0 404040.0 -1.0 2096
2098 0 289940.0 132359.0 403980.0 -1.0 2097
2099 0 289940.0 132416.0 403920.0 -1.0 2098
2100 0 289897.0 132402.0 403860.0 -1.0 2099
2101 0 289860.0 132419.0 403800.0 -1.0 2100
2102 0 289857.0 132423.0 403740.0 -1.0 2101
2103 0 289820.0 132460.0 403680.0 -1.0 2102
2104 0 289783.0 132410.0 403620.0 -1.0 2103
2105 0 289696.0 132382.0 403560.0 -1.0 2104
2106 0 289660.0 132371.0 403500.0 -1.0 2105
2107 0 289676.0 132377.0 403440.0 -1.0 2106
2108 0 289605.0 132310.0 403380.0 -1.0 2107
2109 0 289564.0 132336.0 403320.0 -1.0 2108
2110 0 289526.0 132350.0 403260.0 -1.0 2109
2111 0 289500.0 132277.0 403200.0 -1.0 2110
2112 0 289384.0 132202.0 403140.0 -1.0 2111
2113 0 289441.0 132252.0 403080.0 -1.0 2112
2114 0 289390.0 132172.0 403020.0 -1.0 2113
2115 0 289392.0 132208.0 402960.0 -1.0 2114
2116 0 289367.0 132149.0 402900.0 -1.0 2115
2117 0 289313.0 132112.0 402840.0 -1.0 2116
2118 0 289305.0 132124.0 402780.0 -1.0 2117
2119 0 289243.0 132060.0 402720.0 -1.0 2118
2120 0 289266.0 132103.0 402660.0 -1.0 2119
2121 0 289142.0 132032.0 402600.0 -1.0 2120
2122 0 289200.0 132029.0 402540.0 -1.0 2121
2123 0 289106.0 132065.0 402480.0 -1.0 2122
2124 0 289136.0 132023.0 402420.0 -1.0 2123
2125 0 289037.0 132013.0 402300.0 -1.0 2124
2126 0 289034.0 131968.0 402240.0 -1.0 2125
2127 0 288924.0 131929.0 402180.0 -1.0 2126
2128 0 289018.0 131956.0 402120.0 -1.0 2127
2129 0 288934.0 131893.0 402060.0 -1.0 2128
2130 0 288942.0 131900.0 402000.0 -1.0 2129
2131 0 288881.0 131845.0 401940.0 -1.0 2130
2132 0 288863.0 131923.0 401880.0 -1.0 2131
2133 0 288839.0 131858.0 401820.0 -1.0 2132
2134 0 288834.0 131824.0 401760.0 -1.0 2133
2135 0 288753.0 131814.0 401700.0 -1.0 2134
2136 0 288695.0 131764.0 401640.0 -1.0 2135
2137 0 288677.0 131794.0 401580.0 -1.0 2136
2138 0 288714.0 131758.0 401520.0 -1.0 2137
2139 0 288668.0 131746.0 401460.0 -1.0 2138
2140 0 288579.0 131714.0 401400.0 -1.0 2139
2141 0 288529.0 131697.0 401340.0 -1.0 2140
2142 0 288524.0 131670.0 401280.0 -1.0 2141
2143 0 288444.0 131607.0 401220.0 -1.0 2142
2144 0 288467.0 131675.0 401160.0 -1.0 2143
2145 0 288282.0 131586.0 401100.0 -1.0 2144
2146 0 288428.0 131627.0 401040.0 -1.0 2145
2147 0 288354.0 131591.0 400980.0 -1.0 2146
2148 0 288335.0 131557.0 400920.0 -1.0 2147
2149 0 288326.0 131600.0 400860.0 -1.0 2148
2150 0 288188.0 131495.0 400800.0 -1.0 2149
2151 0 288230.0 131539.0 400740.0 -1.0 2150
2152 0 288134.0 131464.0 400680.0 -1.0 2151
2153 0 288206.0 131470.0 400620.0 -1.0 2152
2154 0 288160.0 131438.0 400560.0 -1.0 2153
2155 0 288135.0 131360.0 400500.0 -1.0 2154
2156 0 288148.0 131410.0 400440.0 -1.0 2155
2157 0 288053.0 131384.0 400380.0 -1.0 2156
2158 0 288023.0 131297.0 400320.0 -1.0 2157
2159 0 287964.0 131324.0 400260.0 -1.0 2158
2160 0 287932.0 131262.0 400200.0 -1.0 2159
2161 0 287885.0 131255.0 400140.0 -1.0 2160
2162 0 287919.0 131238.0 400080.0 -1.0 2161
2163 0 287812.0 131261.0 400020.0 -1.0 2162
2164 0 287902.0 131260.0 399960.0 -1.0 2163
2165 0 287780.0 131177.0 399900.0 -1.0 2164
2166 0 287778.0 131135.0 399840.0 -1.0 2165
2167 0 287706.0 131169.0 399780.0 -1.0 2166
2168 0 287651.0 131069.0 399720.0 -1.0 2167
2169 0 287651.0 131149.0 399660.0 -1.0 2168
2170 0 287558.0 131096.0 399600.0 -1.0 2169
2171 0 287532.0 131111.0 399540.0 -1.0 2170
2172 0 287536.0 131044.0 399480.0 -1.0 2171
2173 0 287517.0 131129.0 399420.0 -1.0 2172
2174 0 287540.0 131035.0 399360.0 -1.0 2173
2175 0 287497.0 131072.0 399300.0 -1.0 2174
2176 0 287467.0 131004.0 399240.0 -1.0 2175
2177 0 287366.0 130951.0 399180.0 -1.0 2176
2178 0 287394.0 130938.0 399120.0 -1.0 2177
2179 0 287302.0 130948.0 399060.0 -1.0 2178
2180 0 287262.0 130860.0 399000.0 -1.0 2179
2181 0 287200.0 130911.0 398940.0 -1.0 2180
2182 0 287227.0 130856.0 398880.0 -1.0 2181
2183 0 287167.0 130854.0 398820.0 -1.0 2182
2184 0 287136.0 130809.0 398760.0 -1.0 2183
2185 0 287095.0 130817.0 398700.0 -1.0 2184
2186 0 287050.0 130742.0 398640.0 -1.0 2185
2187 0 287017.0 130710.0 398580.0 -1.0 2186
2188 0 286962.0 130598.0 398520.0 -1.0 2187
2189 0 286948.0 130641.0 398460.0 -1.0 2188
2190 0 286913.0 130574.0 398400.0 -1.0 2189
2191 0 286826.0 130559.0 398340.0 -1.0 2190
2192 0 286821.0 130555.0 398280.0 -1.0 2191
2193 0 286714.0 130517.0 398220.0 -1.0 2192
2194 0 286719.0 130524.0 398160.0 -1.0 2193
2195 0 286632.0 130489.0 398100.0 -1.0 2194
2196 0 286683.0 130479.0 398040.0 -1.0 2195
2197 0 286611.0 130477.0 397980.0 -1.0 2196
2198 0 286576.0 130396.0 397920.0 -1.0 2197
2199 0 286518.0 130419.0 397860.0 -1.0 2198
2200 0 286500.0 130294.0 397800.0 -1.0 2199
2201 0 286448.0 130323.0 397740.0 -1.0 2200
2202 0 286398.0 130255.0 397680.0 -1.0 2201
2203 0 286428.0 130297.0 397620.0 -1.0 2202
2204 0 286422.0 130277.0 397560.0 -1.0 2203
2205 0 286397.0 130274.0 397500.0 -1.0 2204
2206 0 286394.0 130285.0 397440.0 -1.0 2205
2207 0 286330.0 130237.0 397380.0 -1.0 2206
2208 0 286330.0 130157.0 397320.0 -1.0 2207
2209 0 286330.0 130175.0 397260.0 -1.0 2208
2210 0 286311.0 130149.0 397200.0 -1.0 2209
2211 0 286179.0 130090.0 397140.0 -1.0 2210
2212 0 286169.0 130074.0 397080.0 -1.0 2211
2213 0 286118.0 130063.0 397020.0 -1.0 2212
2214 0 286064.0 130021.0 396960.0 -1.0 2213
2215 0 286096.0 130031.0 396900.0 -1.0 2214
2216 0 285989.0 129929.0 396840.0 -1.0 2215
2217 0 285976.0 129950.0 396720.0 -1.0 2216
2218 0 285932.0 129915.0 396660.0 -1.0 2217
2219 0 285915.0 129916.0 396600.0 -1.0 2218
2220 0 285890.0 129863.0 396540.0 -1.0 2219
2221 0 285864.0 129907.0 396480.0 -1.0 2220
2222 0 285857.0 129868.0 396420.0 -1.0 2221
2223 0 285824.0 129835.0 396360.0 -1.0 2222
2224 0 285822.0 129749.0 396300.0 -1.0 2223
2225 0 285741.0 129788.0 396240.0 -1.0 2224
2226 0 285728.0 129754.0 396180.0 -1.0 2225
2227 0 285742.0 129770.0 396120.0 -1.0 2226
2228 0 285644.0 129700.0 396060.0 -1.0 2227
2229 0 285568.0 129699.0 396000.0 -1.0 2228
2230 0 285589.0 129677.0 395940.0 -1.0 2229
2231 0 285504.0 129599.0 395880.0 -1.0 2230
2232 0 285418.0 129576.0 395820.0 -1.0 2231
2233 0 285426.0 129525.0 395760.0 -1.0 2232
2234 0 285388.0 129485.0 395700.0 -1.0 2233
2235 0 285361.0 129481.0 395640.0 -1.0 2234
2236 0 285349.0 129487.0 395580.0 -1.0 2235
2237 0 285258.0 129437.0 395520.0 -1.0 2236
2238 0 285176.0 129383.0 395460.0 -1.0 2237
2239 0 285118.0 129370.0 395400.0 -1.0 2238
2240 0 285114.0 129308.0 395340.0 -1.0 2239
2241 0 285059.0 129284.0 395220.0 -1.0 2240
2242 0 284956.0 129234.0 395160.0 -1.0 2241
2243 0 284891.0 129192.0 395100.0 -1.0 2242
2244 0 284864.0 129243.0 395040.0 -1.0 2243
2245 0 284872.0 129206.0 394980.0 -1.0 2244
2246 0 284885.0 129173.0 394920.0 -1.0 2245
2247 0 284889.0 129129.0 394860.0 -1.0 2246
2248 0 284928.0 129208.0 394800.0 -1.0 2247
2249 0 284562.0 128744.0 394740.0 -1.0 2248
2250 0 284852.0 129175.0 394680.0 -1.0 2249
2251 0 284754.0 128846.0 394620.0 -1.0 2250
2252 0 284762.0 129010.0 394560.0 -1.0 2251
2253 0 284737.0 128926.0 394500.0 -1.0 2252
2254 0 284699.0 128827.0 394440.0 -1.0 2253
2255 0 284684.0 128771.0 394380.0 -1.0 2254
2256 0 284668.0 128805.0 394320.0 -1.0 2255
2257 0 284608.0 128774.0 394260.0 -1.0 2256
2258 0 284605.0 128739.0 394200.0 -1.0 2257
2259 0 284541.0 128676.0 394140.0 -1.0 2258
2260 0 284456.0 128630.0 394080.0 -1.0 2259
2261 0 284432.0 128599.0 394020.0 -1.0 2260
2262 0 284381.0 128550.0 393960.0 -1.0 2261
2263 0 284394.0 128511.0 393900.0 -1.0 2262
2264 0 284259.0 128494.0 393840.0 -1.0 2263
2265 0 284364.0 128446.0 393780.0 -1.0 2264
2266 0 284315.0 128443.0 393660.0 -1.0 2265
2267 0 284226.0 128345.0 393600.0 -1.0 2266
2268 0 284226.0 128408.0 393540.0 -1.0 2267
2269 0 284197.0 128367.0 393480.0 -1.0 2268
2270 0 284183.0 128428.0 393420.0 -1.0 2269
2271 0 284148.0 128360.0 393360.0 -1.0 2270
2272 0 284134.0 128375.0 393300.0 -1.0 2271
2273 0 284098.0 128377.0 393240.0 -1.0 2272
2274 0 284075.0 128387.0 393180.0 -1.0 2273
2275 0 284087.0 128392.0 393120.0 -1.0 2274
2276 0 284095.0 128428.0 393060.0 -1.0 2275
2277 0 283986.0 128361.0 393000.0 -1.0 2276
2278 0 284043.0 128437.0 392940.0 -1.0 2277
2279 0 284004.0 128397.0 392880.0 -1.0 2278
2280 0 283991.0 128422.0 392820.0 -1.0 2279
2281 0 283991.0 128374.0 392760.0 -1.0 2280
2282 0 283967.0 128394.0 392700.0 -1.0 2281
2283 0 283983.0 128353.0 392640.0 -1.0 2282
2284 0 283904.0 128412.0 392580.0 -1.0 2283
2285 0 283869.0 128329.0 392520.0 -1.0 2284
2286 0 283861.0 128360.0 392460.0 -1.0 2285
2287 0 283852.0 128298.0 392400.0 -1.0 2286
2288 0 283839.0 128326.0 392340.0 -1.0 2287
2289 0 283743.0 128276.0 392280.0 -1.0 2288
2290 0 283712.0 128269.0 392220.0 -1.0 2289
2291 0 283697.0 128283.0 392160.0 -1.0 2290
2292 0 283688.0 128290.0 392100.0 -1.0 2291
2293 0 283650.0 128267.0 392040.0 -1.0 2292
2294 0 283654.0 128252.0 391980.0 -1.0 2293
2295 0 283617.0 128199.0 391920.0 -1.0 2294
2296 0 283570.0 128154.0 391860.0 -1.0 2295
2297 0 283565.0 128152.0 391800.0 -1.0 2296
2298 0 283554.0 128153.0 391740.0 -1.0 2297
2299 0 283563.0 128149.0 391680.0 -1.0 2298
2300 0 283525.0 128113.0 391620.0 -1.0 2299
2301 0 283543.0 128150.0 391560.0 -1.0 2300
2302 0 283447.0 128028.0 391500.0 -1.0 2301
2303 0 283474.0 128012.0 391440.0 -1.0 2302
2304 0 283452.0 128034.0 391380.0 -1.0 2303
2305 0 283437.0 127995.0 391320.0 -1.0 2304
2306 0 283412.0 128013.0 391260.0 -1.0 2305
2307 0 283356.0 127998.0 391200.0 -1.0 2306
2308 0 283369.0 128020.0 391140.0 -1.0 2307
2309 0 283312.0 127999.0 391080.0 -1.0 2308
2310 0 283316.0 127999.0 391020.0 -1.0 2309
2311 0 283239.0 127935.0 390960.0 -1.0 2310
2312 0 283218.0 127926.0 390900.0 -1.0 2311
2313 0 283188.0 127846.0 390840.0 -1.0 2312
2314 0 283250.0 127963.0 390780.0 -1.0 2313
2315 0 283139.0 127833.0 390720.0 -1.0 2314
2316 0 283168.0 127871.0 390660.0 -1.0 2315
2317 0 283113.0 127800.0 390600.0 -1.0 2316
2318 0 283056.0 127844.0 390540.0 -1.0 2317
2319 0 283067.0 127764.0 390480.0 -1.0 2318
2320 0 283083.0 127785.0 390420.0 -1.0 2319
2321 0 283038.0 127736.0 390360.0 -1.0 2320
2322 0 283009.0 127687.0 390300.0 -1.0 2321
2323 0 282953.0 127635.0 390240.0 -1.0 2322
2324 0 282948.0 127635.0 390180.0 -1.0 2323
2325 0 282897.0 127551.0 390120.0 -1.0 2324
2326 0 282887.0 127564.0 390060.0 -1.0 2325
2327 0 282785.0 127507.0 390000.0 -1.0 2326
2328 0 282866.0 127471.0 389940.0 -1.0 2327
2329 0 282784.0 127427.0 389880.0 -1.0 2328
2330 0 282788.0 127424.0 389820.0 -1.0 2329
2331 0 282746.0 127350.0 389760.0 -1.0 2330
2332 0 282818.0 127389.0 389700.0 -1.0 2331
2333 0 282788.0 127275.0 389640.0 -1.0 2332
2334 0 282765.0 127321.0 389580.0 -1.0 2333
2335 0 282740.0 127291.0 389520.0 -1.0 2334
2336 0 282760.0 127284.0 389460.0 -1.0 2335
2337 0 282741.0 127269.0 389400.0 -1.0 2336
2338 0 282697.0 127267.0 389340.0 -1.0 2337
2339 0 282642.0 127183.0 389280.0 -1.0 2338
2340 0 282726.0 127290.0 389220.0 -1.0 2339
2341 0 282681.0 127204.0 389160.0 -1.0 2340
2342 0 282620.0 127209.0 389100.0 -1.0 2341
2343 0 282596.0 127188.0 389040.0 -1.0 2342
2344 0 282556.0 127215.0 388980.0 -1.0 2343
2345 0 282474.0 127086.0 388920.0 -1.0 2344
2346 0 282488.0 127147.0 388860.0 -1.0 2345
2347 0 282446.0 127063.0 388800.0 -1.0 2346
2348 0 282371.0 127054.0 388740.0 -1.0 2347
2349 0 282283.0 126995.0 388680.0 -1.0 2348
2350 0 282329.0 126977.0 388620.0 -1.0 2349
2351 0 282227.0 126939.0 388560.0 -1.0 2350
2352 0 282330.0 127060.0 388500.0 -1.0 2351
2353 0 282269.0 126966.0 388440.0 -1.0 2352
2354 0 282254.0 126935.0 388380.0 -1.0 2353
2355 0 282171.0 126897.0 388320.0 -1.0 2354
2356 0 282134.0 126902.0 388260.0 -1.0 2355
2357 0 282153.0 126902.0 388200.0 -1.0 2356
2358 0 282098.0 126844.0 388140.0 -1.0 2357
2359 0 282036.0 126780.0 388080.0 -1.0 2358
2360 0 282009.0 126754.0 388020.0 -1.0 2359
2361 0 281983.0 126755.0 387960.0 -1.0 2360
2362 0 281893.0 126726.0 387900.0 -1.0 2361
2363 0 281889.0 126707.0 387840.0 -1.0 2362
2364 0 281915.0 126756.0 387780.0 -1.0 2363
2365 0 281793.0 126588.0 387720.0 -1.0 2364
2366 0 281820.0 126651.0 387660.0 -1.0 2365
2367 0 281791.0 126650.0 387600.0 -1.0 2366
2368 0 281791.0 126651.0 387540.0 -1.0 2367
2369 0 281731.0 126589.0 387480.0 -1.0 2368
2370 0 281696.0 126598.0 387420.0 -1.0 2369
2371 0 281679.0 126532.0 387360.0 -1.0 2370
2372 0 281655.0 126540.0 387300.0 -1.0 2371
2373 0 281616.0 126467.0 387240.0 -1.0 2372
2374 0 281616.0 126488.0 387180.0 -1.0 2373
2375 0 281556.0 126375.0 387120.0 -1.0 2374
2376 0 281614.0 126465.0 387060.0 -1.0 2375
2377 0 281568.0 126469.0 386940.0 -1.0 2376
2378 0 281562.0 126414.0 386820.0 -1.0 2377
2379 0 281544.0 126391.0 386760.0 -1.0 2378
2380 0 281569.0 126402.0 386700.0 -1.0 2379
2381 0 281509.0 126328.0 386640.0 -1.0 2380
2382 0 281544.0 126346.0 386580.0 -1.0 2381
2383 0 281483.0 126270.0 386520.0 -1.0 2382
2384 0 281485.0 126273.0 386460.0 -1.0 2383
2385 0 281390.0 126203.0 386400.0 -1.0 2384
2386 0 281345.0 126149.0 386340.0 -1.0 2385
2387 0 281356.0 126064.0 386280.0 -1.0 2386
2388 0 281362.0 126101.0 386220.0 -1.0 2387
2389 0 281340.0 125985.0 386160.0 -1.0 2388
2390 0 281363.0 125971.0 386100.0 -1.0 2389
2391 0 281337.0 125929.0 386040.0 -1.0 2390
2392 0 281323.0 125969.0 385980.0 -1.0 2391
2393 0 281184.0 125832.0 385920.0 -1.0 2392
2394 0 281334.0 125946.0 385860.0 -1.0 2393
2395 0 281215.0 125803.0 385800.0 -1.0 2394
2396 0 281271.0 125855.0 385740.0 -1.0 2395
2397 0 281216.0 125793.0 385680.0 -1.0 2396
2398 0 281248.0 125786.0 385620.0 -1.0 2397
2399 0 281204.0 125761.0 385560.0 -1.0 2398
2400 0 281187.0 125798.0 385500.0 -1.0 2399
2401 0 281164.0 125709.0 385440.0 -1.0 2400
2402 0 281163.0 125728.0 385380.0 -1.0 2401
2403 0 281105.0 125659.0 385320.0 -1.0 2402
2404 0 281118.0 125670.0 385260.0 -1.0 2403
2405 0 281053.0 125641.0 385200.0 -1.0 2404
2406 0 281120.0 125655.0 385140.0 -1.0 2405
2407 0 281072.0 125674.0 385080.0 -1.0 2406
2408 0 281089.0 125656.0 385020.0 -1.0 2407
2409 0 281060.0 125621.0 384960.0 -1.0 2408
2410 0 281128.0 125701.0 384900.0 -1.0 2409
2411 0 281094.0 125629.0 384840.0 -1.0 2410
2412 0 281080.0 125611.0 384780.0 -1.0 2411
2413 0 281053.0 125617.0 384720.0 -1.0 2412
2414 0 281045.0 125657.0 384660.0 -1.0 2413
2415 0 281033.0 125590.0 384600.0 -1.0 2414
2416 0 281011.0 125595.0 384540.0 -1.0 2415
2417 0 280988.0 125473.0 384480.0 -1.0 2416
2418 0 280985.0 125472.0 384420.0 -1.0 2417
2419 0 280932.0 125403.0 384360.0 -1.0 2418
2420 0 280917.0 125401.0 384300.0 -1.0 2419
2421 0 280894.0 125317.0 384240.0 -1.0 2420
2422 0 280913.0 125350.0 384180.0 -1.0 2421
2423 0 280862.0 125289.0 384120.0 -1.0 2422
2424 0 280896.0 125345.0 384060.0 -1.0 2423
2425 0 280888.0 125313.0 384000.0 -1.0 2424
2426 0 280873.0 125290.0 383940.0 -1.0 2425
2427 0 280864.0 125264.0 383880.0 -1.0 2426
2428 0 281006.0 125348.0 383820.0 -1.0 2427
2429 0 280851.0 125225.0 383760.0 -1.0 2428
2430 0 280809.0 125241.0 383700.0 -1.0 2429
2431 0 280857.0 125186.0 383640.0 -1.0 2430
2432 0 280841.0 125230.0 383580.0 -1.0 2431
2433 0 280849.0 125192.0 383520.0 -1.0 2432
2434 0 280786.0 125193.0 383460.0 -1.0 2433
2435 0 280854.0 125127.0 383400.0 -1.0 2434
2436 0 280714.0 125156.0 383340.0 -1.0 2435
2437 0 280836.0 125159.0 383280.0 -1.0 2436
2438 0 280843.0 125134.0 383220.0 -1.0 2437
2439 0 280782.0 125123.0 383160.0 -1.0 2438
2440 0 280830.0 125173.0 383100.0 -1.0 2439
2441 0 280789.0 125118.0 383040.0 -1.0 2440
2442 0 280800.0 125155.0 382980.0 -1.0 2441
2443 0 280709.0 125065.0 382920.0 -1.0 2442
2444 0 280770.0 125092.0 382860.0 -1.0 2443
2445 0 280739.0 125047.0 382740.0 -1.0 2444
2446 0 280700.0 124855.0 382620.0 -1.0 2445
2447 0 280654.0 124814.0 382560.0 -1.0 2446
2448 0 280651.0 124767.0 382500.0 -1.0 2447
2449 0 280668.0 124741.0 382440.0 -1.0 2448
2450 0 280656.0 124629.0 382380.0 -1.0 2449
2451 0 280672.0 124611.0 382320.0 -1.0 2450
2452 0 280661.0 124480.0 382260.0 -1.0 2451
2453 0 280690.0 124540.0 382200.0 -1.0 2452
2454 0 280682.0 124447.0 382140.0 -1.0 2453
2455 0 280671.0 124435.0 382080.0 -1.0 2454
2456 0 280690.0 124440.0 382020.0 -1.0 2455
2457 0 280680.0 124422.0 381960.0 -1.0 2456
2458 0 280656.0 124347.0 381900.0 -1.0 2457
2459 0 280664.0 124321.0 381840.0 -1.0 2458
2460 0 280657.0 124319.0 381780.0 -1.0 2459
2461 0 280692.0 124312.0 381720.0 -1.0 2460
2462 0 280635.0 124228.0 381660.0 -1.0 2461
2463 0 280693.0 124266.0 381600.0 -1.0 2462
2464 0 280572.0 124157.0 381540.0 -1.0 2463
2465 0 280623.0 124161.0 381480.0 -1.0 2464
2466 0 280589.0 124159.0 381420.0 -1.0 2465
2467 0 280668.0 124143.0 381360.0 -1.0 2466
2468 0 280637.0 124090.0 381300.0 -1.0 2467
2469 0 280601.0 124071.0 381240.0 -1.0 2468
2470 0 280618.0 124013.0 381180.0 -1.0 2469
2471 0 280690.0 124048.0 381120.0 -1.0 2470
2472 0 280580.0 124001.0 381060.0 -1.0 2471
2473 0 280596.0 123944.0 381000.0 -1.0 2472
2474 0 280586.0 123992.0 380940.0 -1.0 2473
2475 0 280585.0 123909.0 380880.0 -1.0 2474
2476 0 280589.0 123878.0 380820.0 -1.0 2475
2477 0 280587.0 123849.0 380760.0 -1.0 2476
2478 0 280574.0 123893.0 380700.0 -1.0 2477
2479 0 280609.0 123834.0 380640.0 -1.0 2478
2480 0 280535.0 123836.0 380580.0 -1.0 2479
2481 0 280574.0 123821.0 380520.0 -1.0 2480
2482 0 280525.0 123786.0 380460.0 -1.0 2481
2483 0 280536.0 123782.0 380400.0 -1.0 2482
2484 0 280559.0 123746.0 380340.0 -1.0 2483
2485 0 280573.0 123750.0 380280.0 -1.0 2484
2486 0 280556.0 123663.0 380220.0 -1.0 2485
2487 0 280498.0 123647.0 380160.0 -1.0 2486
2488 0 280556.0 123664.0 380100.0 -1.0 2487
2489 0 280470.0 123593.0 380040.0 -1.0 2488
2490 0 280503.0 123594.0 379980.0 -1.0 2489
2491 0 280460.0 123559.0 379920.0 -1.0 2490
2492 0 280458.0 123610.0 379860.0 -1.0 2491
2493 0 280500.0 123550.0 379800.0 -1.0 2492
2494 0 280454.0 123571.0 379740.0 -1.0 2493
2495 0 280482.0 123468.0 379680.0 -1.0 2494
2496 0 280453.0 123519.0 379620.0 -1.0 2495
2497 0 280415.0 123454.0 379560.0 -1.0 2496
2498 0 280426.0 123474.0 379500.0 -1.0 2497
2499 0 280442.0 123360.0 379440.0 -1.0 2498
2500 0 280482.0 123310.0 379380.0 -1.0 2499
2501 0 280425.0 123255.0 379320.0 -1.0 2500
2502 0 280456.0 123287.0 379260.0 -1.0 2501
2503 0 280417.0 123232.0 379200.0 -1.0 2502
2504 0 280424.0 123171.0 379140.0 -1.0 2503
2505 0 280457.0 123073.0 379080.0 -1.0 2504
2506 0 280435.0 123052.0 379020.0 -1.0 2505
2507 0 280409.0 123012.0 378960.0 -1.0 2506
2508 0 280454.0 122966.0 378900.0 -1.0 2507
2509 0 280422.0 122989.0 378840.0 -1.0 2508
2510 0 280396.0 122896.0 378780.0 -1.0 2509
2511 0 280260.0 122658.0 378720.0 -1.0 2510
2512 0 280306.0 122705.0 378660.0 -1.0 2511
2513 0 280256.0 122650.0 378600.0 -1.0 2512
2514 0 280210.0 122449.0 378540.0 -1.0 2513
2515 0 280113.0 122275.0 378480.0 -1.0 2514
2516 0 280097.0 122361.0 378420.0 -1.0 2515
2517 0 280039.0 122230.0 378360.0 -1.0 2516
2518 0 279997.0 122296.0 378300.0 -1.0 2517
2519 0 280007.0 122274.0 378240.0 -1.0 2518
2520 0 279993.0 122307.0 378180.0 -1.0 2519
2521 0 280026.0 122264.0 378120.0 -1.0 2520
2522 0 280037.0 122290.0 378060.0 -1.0 2521
2523 0 280018.0 122292.0 378000.0 -1.0 2522
2524 0 280010.0 122363.0 377940.0 -1.0 2523
2525 0 279982.0 122343.0 377880.0 -1.0 2524
2526 0 279986.0 122338.0 377820.0 -1.0 2525
2527 0 280036.0 122274.0 377760.0 -1.0 2526
2528 0 280001.0 122279.0 377700.0 -1.0 2527
2529 0 279963.0 122189.0 377640.0 -1.0 2528
2530 0 279972.0 122268.0 377580.0 -1.0 2529
2531 0 279975.0 122255.0 377520.0 -1.0 2530
2532 0 279883.0 122189.0 377460.0 -1.0 2531
2533 0 279888.0 122258.0 377400.0 -1.0 2532
2534 0 279962.0 122323.0 377340.0 -1.0 2533
2535 0 279909.0 122252.0 377280.0 -1.0 2534
2536 0 279950.0 122307.0 377220.0 -1.0 2535
2537 0 279933.0 122329.0 377160.0 -1.0 2536
2538 0 280001.0 122409.0 377100.0 -1.0 2537
2539 0 279996.0 122418.0 377040.0 -1.0 2538
2540 0 279993.0 122468.0 376980.0 -1.0 2539
2541 0 280007.0 122411.0 376920.0 -1.0 2540
2542 0 279989.0 122476.0 376860.0 -1.0 2541
2543 0 279963.0 122490.0 376800.0 -1.0 2542
2544 0 279981.0 122532.0 376740.0 -1.0 2543
2545 0 280004.0 122522.0 376680.0 -1.0 2544
2546 0 280029.0 122602.0 376620.0 -1.0 2545
2547 0 280001.0 122581.0 376560.0 -1.0 2546
2548 0 280004.0 122612.0 376500.0 -1.0 2547
2549 0 279980.0 122604.0 376440.0 -1.0 2548
2550 0 280056.0 122643.0 376380.0 -1.0 2549
2551 0 280055.0 122632.0 376320.0 -1.0 2550
2552 0 280051.0 122643.0 376260.0 -1.0 2551
2553 0 280040.0 122601.0 376200.0 -1.0 2552
2554 0 280046.0 122602.0 376140.0 -1.0 2553
2555 0 280044.0 122623.0 376080.0 -1.0 2554
2556 0 280063.0 122615.0 376020.0 -1.0 2555
2557 0 280056.0 122624.0 375960.0 -1.0 2556
2558 0 280087.0 122663.0 375900.0 -1.0 2557
2559 0 280032.0 122632.0 375840.0 -1.0 2558
2560 0 280074.0 122621.0 375780.0 -1.0 2559
2561 0 280090.0 122621.0 375720.0 -1.0 2560
2562 0 280065.0 122626.0 375660.0 -1.0 2561
2563 0 280127.0 122647.0 375600.0 -1.0 2562
2564 0 280097.0 122612.0 375540.0 -1.0 2563
2565 0 280109.0 122626.0 375480.0 -1.0 2564
2566 0 280103.0 122653.0 375420.0 -1.0 2565
2567 0 280151.0 122617.0 375360.0 -1.0 2566
2568 0 280156.0 122660.0 375300.0 -1.0 2567
2569 0 280204.0 122654.0 375240.0 -1.0 2568
2570 0 280210.0 122655.0 375180.0 -1.0 2569
2571 0 280186.0 122584.0 375120.0 -1.0 2570
2572 0 280210.0 122596.0 375060.0 -1.0 2571
2573 0 280187.0 122665.0 375000.0 -1.0 2572
2574 0 280236.0 122675.0 374940.0 -1.0 2573
2575 0 280208.0 122660.0 374880.0 -1.0 2574
2576 0 280245.0 122678.0 374820.0 -1.0 2575
2577 0 280209.0 122667.0 374760.0 -1.0 2576
2578 0 280266.0 122697.0 374700.0 -1.0 2577
2579 0 280268.0 122712.0 374640.0 -1.0 2578
2580 0 280248.0 122736.0 374580.0 -1.0 2579
2581 0 280287.0 122711.0 374520.0 -1.0 2580
2582 0 280298.0 122729.0 374460.0 -1.0 2581
2583 0 280353.0 122746.0 374400.0 -1.0 2582
2584 0 280320.0 122770.0 374340.0 -1.0 2583
2585 0 280261.0 122671.0 374280.0 -1.0 2584
2586 0 280293.0 122730.0 374220.0 -1.0 2585
2587 0 280377.0 122766.0 374160.0 -1.0 2586
2588 0 280350.0 122802.0 374100.0 -1.0 2587
2589 0 280373.0 122753.0 374040.0 -1.0 2588
2590 0 280345.0 122790.0 373980.0 -1.0 2589
2591 0 280363.0 122772.0 373920.0 -1.0 2590
2592 0 280340.0 122850.0 373860.0 -1.0 2591
2593 0 280376.0 122816.0 373800.0 -1.0 2592
2594 0 280366.0 122852.0 373740.0 -1.0 2593
2595 0 280365.0 122844.0 373680.0 -1.0 2594
2596 0 280391.0 122882.0 373620.0 -1.0 2595
2597 0 280346.0 122853.0 373560.0 -1.0 2596
2598 0 280376.0 122876.0 373500.0 -1.0 2597
2599 0 280361.0 122897.0 373440.0 -1.0 2598
2600 0 280363.0 122880.0 373380.0 -1.0 2599
2601 0 280366.0 122919.0 373320.0 -1.0 2600
2602 0 280378.0 122916.0 373260.0 -1.0 2601
2603 0 280334.0 122917.0 373200.0 -1.0 2602
2604 0 280342.0 122918.0 373140.0 -1.0 2603
2605 0 280325.0 122932.0 373080.0 -1.0 2604
2606 0 280306.0 122907.0 373020.0 -1.0 2605
2607 0 280271.0 122918.0 372960.0 -1.0 2606
2608 0 280322.0 122953.0 372900.0 -1.0 2607
2609 0 280294.0 122949.0 372840.0 -1.0 2608
2610 0 280293.0 122946.0 372780.0 -1.0 2609
2611 0 280314.0 122993.0 372720.0 -1.0 2610
2612 0 280309.0 122999.0 372660.0 -1.0 2611
2613 0 280269.0 123011.0 372600.0 -1.0 2612
2614 0 280304.0 123047.0 372540.0 -1.0 2613
2615 0 280391.0 123125.0 372480.0 -1.0 2614
2616 0 280377.0 123169.0 372420.0 -1.0 2615
2617 0 280376.0 123151.0 372360.0 -1.0 2616
2618 0 280403.0 123182.0 372300.0 -1.0 2617
2619 0 280443.0 123244.0 372240.0 -1.0 2618
2620 0 280371.0 123224.0 372180.0 -1.0 2619
2621 0 280466.0 123304.0 372120.0 -1.0 2620
2622 0 280454.0 123244.0 372060.0 -1.0 2621
2623 0 280475.0 123339.0 372000.0 -1.0 2622
2624 0 280428.0 123336.0 371940.0 -1.0 2623
2625 0 280451.0 123317.0 371880.0 -1.0 2624
2626 0 280421.0 123354.0 371820.0 -1.0 2625
2627 0 280438.0 123438.0 371760.0 -1.0 2626
2628 0 280404.0 123420.0 371700.0 -1.0 2627
2629 0 280399.0 123470.0 371640.0 -1.0 2628
2630 0 280437.0 123485.0 371580.0 -1.0 2629
2631 0 280417.0 123527.0 371520.0 -1.0 2630
2632 0 280397.0 123556.0 371460.0 -1.0 2631
2633 0 280456.0 123610.0 371400.0 -1.0 2632
2634 0 280477.0 123650.0 371340.0 -1.0 2633
2635 0 280417.0 123637.0 371280.0 -1.0 2634
2636 0 280468.0 123712.0 371220.0 -1.0 2635
2637 0 280389.0 123699.0 371160.0 -1.0 2636
2638 0 280433.0 123690.0 371100.0 -1.0 2637
2639 0 280459.0 123694.0 371040.0 -1.0 2638
2640 0 280422.0 123725.0 370980.0 -1.0 2639
2641 0 280507.0 123828.0 370920.0 -1.0 2640
2642 0 280473.0 123831.0 370860.0 -1.0 2641
2643 0 280476.0 123857.0 370800.0 -1.0 2642
2644 0 280500.0 123809.0 370740.0 -1.0 2643
2645 0 280460.0 123914.0 370680.0 -1.0 2644
2646 0 280495.0 123910.0 370620.0 -1.0 2645
2647 0 280435.0 123960.0 370560.0 -1.0 2646
2648 0 280527.0 123987.0 370500.0 -1.0 2647
2649 0 280483.0 124044.0 370440.0 -1.0 2648
2650 0 280448.0 124108.0 370380.0 -1.0 2649
2651 0 280381.0 124129.0 370320.0 -1.0 2650
2652 0 280439.0 124138.0 370260.0 -1.0 2651
2653 0 280456.0 124212.0 370200.0 -1.0 2652
2654 0 280427.0 124135.0 370140.0 -1.0 2653
2655 0 280429.0 124219.0 370080.0 -1.0 2654
2656 0 280396.0 124174.0 370020.0 -1.0 2655
2657 0 280456.0 124298.0 369960.0 -1.0 2656
2658 0 280403.0 124249.0 369900.0 -1.0 2657
2659 0 280456.0 124378.0 369840.0 -1.0 2658
2660 0 280383.0 124357.0 369780.0 -1.0 2659
2661 0 280562.0 124405.0 369720.0 -1.0 2660
2662 0 280604.0 124401.0 369660.0 -1.0 2661
2663 0 280535.0 124472.0 369600.0 -1.0 2662
2664 0 280564.0 124496.0 369540.0 -1.0 2663
2665 0 280558.0 124502.0 369480.0 -1.0 2664
2666 0 280597.0 124523.0 369420.0 -1.0 2665
2667 0 280588.0 124559.0 369360.0 -1.0 2666
2668 0 280607.0 124641.0 369300.0 -1.0 2667
2669 0 280668.0 124711.0 369240.0 -1.0 2668
2670 0 280576.0 124705.0 369180.0 -1.0 2669
2671 0 280606.0 124774.0 369120.0 -1.0 2670
2672 0 280543.0 124802.0 369060.0 -1.0 2671
2673 0 280594.0 124850.0 369000.0 -1.0 2672
2674 0 280605.0 124900.0 368940.0 -1.0 2673
2675 0 280606.0 124913.0 368880.0 -1.0 2674
2676 0 280536.0 124881.0 368820.0 -1.0 2675
2677 0 280547.0 124921.0 368760.0 -1.0 2676
2678 0 280565.0 124922.0 368700.0 -1.0 2677
2679 0 280566.0 125012.0 368640.0 -1.0 2678
2680 0 280575.0 124989.0 368580.0 -1.0 2679
2681 0 280521.0 125022.0 368520.0 -1.0 2680
2682 0 280559.0 125037.0 368460.0 -1.0 2681
2683 0 280576.0 125115.0 368400.0 -1.0 2682
2684 0 280539.0 125095.0 368340.0 -1.0 2683
2685 0 280551.0 125172.0 368280.0 -1.0 2684
2686 0 280563.0 125175.0 368220.0 -1.0 2685
2687 0 280498.0 125200.0 368160.0 -1.0 2686
2688 0 280507.0 125169.0 368100.0 -1.0 2687
2689 0 280533.0 125242.0 368040.0 -1.0 2688
2690 0 280536.0 125245.0 367980.0 -1.0 2689
2691 0 280512.0 125281.0 367920.0 -1.0 2690
2692 0 280529.0 125298.0 367860.0 -1.0 2691
2693 0 280516.0 125354.0 367800.0 -1.0 2692
2694 0 280561.0 125363.0 367740.0 -1.0 2693
2695 0 280465.0 125366.0 367680.0 -1.0 2694
2696 0 280494.0 125355.0 367620.0 -1.0 2695
2697 0 280477.0 125360.0 367560.0 -1.0 2696
2698 0 280479.0 125405.0 367500.0 -1.0 2697
2699 0 280497.0 125413.0 367440.0 -1.0 2698
2700 0 280472.0 125506.0 367380.0 -1.0 2699
2701 0 280507.0 125528.0 367320.0 -1.0 2700
2702 0 280517.0 125585.0 367260.0 -1.0 2701
2703 0 280501.0 125638.0 367200.0 -1.0 2702
2704 0 280524.0 125636.0 367140.0 -1.0 2703
2705 0 280545.0 125651.0 367080.0 -1.0 2704
2706 0 280531.0 125721.0 367020.0 -1.0 2705
2707 0 280576.0 125773.0 366960.0 -1.0 2706
2708 0 280522.0 125783.0 366900.0 -1.0 2707
2709 0 280576.0 125783.0 366840.0 -1.0 2708
2710 0 280631.0 125913.0 366780.0 -1.0 2709
2711 0 280634.0 125906.0 366720.0 -1.0 2710
2712 0 280644.0 126112.0 366660.0 -1.0 2711
2713 0 280676.0 126182.0 366540.0 -1.0 2712
2714 0 280603.0 126200.0 366480.0 -1.0 2713
2715 0 280695.0 126217.0 366420.0 -1.0 2714
2716 0 280668.0 126251.0 366360.0 -1.0 2715
2717 0 280785.0 126245.0 366300.0 -1.0 2716
2718 0 280776.0 126339.0 366240.0 -1.0 2717
2719 0 280759.0 126360.0 366180.0 -1.0 2718
2720 0 280786.0 126380.0 366120.0 -1.0 2719
2721 0 280791.0 126449.0 366060.0 -1.0 2720
2722 0 280776.0 126511.0 366000.0 -1.0 2721
2723 0 280742.0 126503.0 365940.0 -1.0 2722
2724 0 280703.0 126521.0 365880.0 -1.0 2723
2725 0 280760.0 126528.0 365820.0 -1.0 2724
2726 0 280766.0 126613.0 365760.0 -1.0 2725
2727 0 280815.0 126646.0 365700.0 -1.0 2726
2728 0 280826.0 126648.0 365640.0 -1.0 2727
2729 0 280804.0 126651.0 365580.0 -1.0 2728
2730 0 280803.0 126748.0 365520.0 -1.0 2729
2731 0 280755.0 126685.0 365460.0 -1.0 2730
2732 0 280754.0 126720.0 365400.0 -1.0 2731
2733 0 280818.0 126778.0 365340.0 -1.0 2732
2734 0 280794.0 126775.0 365280.0 -1.0 2733
2735 0 280842.0 126871.0 365220.0 -1.0 2734
2736 0 280783.0 126855.0 365160.0 -1.0 2735
2737 0 280837.0 126923.0 365100.0 -1.0 2736
2738 0 280839.0 126929.0 365040.0 -1.0 2737
2739 0 280879.0 126982.0 364980.0 -1.0 2738
2740 0 280890.0 126987.0 364920.0 -1.0 2739
2741 0 280910.0 127083.0 364860.0 -1.0 2740
2742 0 280972.0 127172.0 364800.0 -1.0 2741
2743 0 280918.0 127161.0 364740.0 -1.0 2742
2744 0 281015.0 127277.0 364680.0 -1.0 2743
2745 0 280997.0 127216.0 364620.0 -1.0 2744
2746 0 280959.0 127240.0 364560.0 -1.0 2745
2747 0 281014.0 127302.0 364500.0 -1.0 2746
2748 0 280975.0 127287.0 364440.0 -1.0 2747
2749 0 281015.0 127337.0 364380.0 -1.0 2748
2750 0 281033.0 127398.0 364320.0 -1.0 2749
2751 0 281040.0 127461.0 364260.0 -1.0 2750
2752 0 281052.0 127460.0 364200.0 -1.0 2751
2753 0 281045.0 127484.0 364140.0 -1.0 2752
2754 0 281118.0 127585.0 364080.0 -1.0 2753
2755 0 281162.0 127566.0 364020.0 -1.0 2754
2756 0 281164.0 127617.0 363960.0 -1.0 2755
2757 0 281165.0 127639.0 363900.0 -1.0 2756
2758 0 281139.0 127671.0 363840.0 -1.0 2757
2759 0 281213.0 127720.0 363780.0 -1.0 2758
2760 0 281153.0 127754.0 363720.0 -1.0 2759
2761 0 281190.0 127829.0 363660.0 -1.0 2760
2762 0 281219.0 127842.0 363600.0 -1.0 2761
2763 0 281204.0 127840.0 363540.0 -1.0 2762
2764 0 281221.0 127840.0 363480.0 -1.0 2763
2765 0 281233.0 127881.0 363420.0 -1.0 2764
2766 0 281236.0 127902.0 363360.0 -1.0 2765
2767 0 281257.0 128007.0 363300.0 -1.0 2766
2768 0 281232.0 127973.0 363240.0 -1.0 2767
2769 0 281286.0 128045.0 363180.0 -1.0 2768
2770 0 281271.0 128052.0 363120.0 -1.0 2769
2771 0 281347.0 128133.0 363060.0 -1.0 2770
2772 0 281315.0 128089.0 363000.0 -1.0 2771
2773 0 281313.0 128159.0 362940.0 -1.0 2772
2774 0 281349.0 128145.0 362880.0 -1.0 2773
2775 0 281357.0 128198.0 362820.0 -1.0 2774
2776 0 281410.0 128253.0 362760.0 -1.0 2775
2777 0 281404.0 128261.0 362700.0 -1.0 2776
2778 0 281413.0 128289.0 362640.0 -1.0 2777
2779 0 281412.0 128332.0 362580.0 -1.0 2778
2780 0 281449.0 128311.0 362520.0 -1.0 2779
2781 0 281473.0 128286.0 362460.0 -1.0 2780
2782 0 281493.0 128242.0 362400.0 -1.0 2781
2783 0 281496.0 128251.0 362340.0 -1.0 2782
2784 0 281515.0 128324.0 362280.0 -1.0 2783
2785 0 281514.0 128316.0 362220.0 -1.0 2784
2786 0 281543.0 128390.0 362160.0 -1.0 2785
2787 0 281522.0 128363.0 362100.0 -1.0 2786
2788 0 281556.0 128384.0 362040.0 -1.0 2787
2789 0 281562.0 128333.0 361980.0 -1.0 2788
2790 0 281589.0 128434.0 361920.0 -1.0 2789
2791 0 281560.0 128391.0 361860.0 -1.0 2790
2792 0 281627.0 128432.0 361800.0 -1.0 2791
2793 0 281643.0 128356.0 361740.0 -1.0 2792
2794 0 281676.0 128440.0 361680.0 -1.0 2793
2795 0 281628.0 128412.0 361620.0 -1.0 2794
2796 0 281700.0 128478.0 361560.0 -1.0 2795
2797 0 281655.0 128475.0 361500.0 -1.0 2796
2798 0 281728.0 128531.0 361440.0 -1.0 2797
2799 0 281714.0 128462.0 361380.0 -1.0 2798
2800 0 281794.0 128540.0 361320.0 -1.0 2799
2801 0 281757.0 128467.0 361260.0 -1.0 2800
2802 0 281698.0 128528.0 361200.0 -1.0 2801
2803 0 281702.0 128496.0 361140.0 -1.0 2802
2804 0 281809.0 128504.0 361080.0 -1.0 2803
2805 0 281791.0 128456.0 361020.0 -1.0 2804
2806 0 281834.0 128468.0 360960.0 -1.0 2805
2807 0 281798.0 128466.0 360900.0 -1.0 2806
2808 0 281833.0 128483.0 360840.0 -1.0 2807
2809 0 281853.0 128533.0 360780.0 -1.0 2808
2810 0 281809.0 128505.0 360720.0 -1.0 2809
2811 0 281889.0 128578.0 360660.0 -1.0 2810
2812 0 281835.0 128538.0 360600.0 -1.0 2811
2813 0 281909.0 128560.0 360540.0 -1.0 2812
2814 0 281878.0 128503.0 360480.0 -1.0 2813
2815 0 281920.0 128518.0 360420.0 -1.0 2814
2816 0 281861.0 128461.0 360360.0 -1.0 2815
2817 0 281848.0 128450.0 360300.0 -1.0 2816
2818 0 281906.0 128525.0 360240.0 -1.0 2817
2819 0 281916.0 128493.0 360180.0 -1.0 2818
2820 0 281955.0 128461.0 360120.0 -1.0 2819
2821 0 281937.0 128422.0 360060.0 -1.0 2820
2822 0 281941.0 128441.0 360000.0 -1.0 2821
2823 0 282010.0 128383.0 359940.0 -1.0 2822
2824 0 281986.0 128459.0 359880.0 -1.0 2823
2825 0 282014.0 128381.0 359820.0 -1.0 2824
2826 0 282035.0 128435.0 359760.0 -1.0 2825
2827 0 282068.0 128391.0 359700.0 -1.0 2826
2828 0 282038.0 128442.0 359640.0 -1.0 2827
2829 0 282038.0 128418.0 359580.0 -1.0 2828
2830 0 282042.0 128399.0 359520.0 -1.0 2829
2831 0 282074.0 128399.0 359460.0 -1.0 2830
2832 0 282081.0 128409.0 359400.0 -1.0 2831
2833 0 282086.0 128362.0 359340.0 -1.0 2832
2834 0 282105.0 128427.0 359280.0 -1.0 2833
2835 0 282109.0 128386.0 359220.0 -1.0 2834
2836 0 282130.0 128423.0 359160.0 -1.0 2835
2837 0 282108.0 128465.0 359100.0 -1.0 2836
2838 0 282158.0 128435.0 359040.0 -1.0 2837
2839 0 282149.0 128460.0 358980.0 -1.0 2838
2840 0 282186.0 128421.0 358920.0 -1.0 2839
2841 0 282187.0 128440.0 358860.0 -1.0 2840
2842 0 282229.0 128495.0 358800.0 -1.0 2841
2843 0 282200.0 128413.0 358740.0 -1.0 2842
2844 0 282204.0 128399.0 358680.0 -1.0 2843
2845 0 282228.0 128388.0 358620.0 -1.0 2844
2846 0 282156.0 128396.0 358560.0 -1.0 2845
2847 0 282215.0 128440.0 358500.0 -1.0 2846
2848 0 282189.0 128406.0 358440.0 -1.0 2847
2849 0 282219.0 128431.0 358380.0 -1.0 2848
2850 0 282216.0 128393.0 358320.0 -1.0 2849
2851 0 282237.0 128441.0 358260.0 -1.0 2850
2852 0 282199.0 128405.0 358200.0 -1.0 2851
2853 0 282244.0 128478.0 358140.0 -1.0 2852
2854 0 282204.0 128445.0 358080.0 -1.0 2853
2855 0 282286.0 128488.0 358020.0 -1.0 2854
2856 0 282221.0 128448.0 357960.0 -1.0 2855
2857 0 282235.0 128427.0 357900.0 -1.0 2856
2858 0 282286.0 128428.0 357840.0 -1.0 2857
2859 0 282298.0 128407.0 357780.0 -1.0 2858
2860 0 282299.0 128406.0 357720.0 -1.0 2859
2861 0 282265.0 128395.0 357660.0 -1.0 2860
2862 0 282221.0 128379.0 357600.0 -1.0 2861
2863 0 282287.0 128481.0 357540.0 -1.0 2862
2864 0 282221.0 128400.0 357480.0 -1.0 2863
2865 0 282329.0 128504.0 357420.0 -1.0 2864
2866 0 282210.0 128412.0 357360.0 -1.0 2865
2867 0 282323.0 128419.0 357300.0 -1.0 2866
2868 0 282270.0 128453.0 357240.0 -1.0 2867
2869 0 282312.0 128487.0 357180.0 -1.0 2868
2870 0 282286.0 128443.0 357120.0 -1.0 2869
2871 0 282266.0 128405.0 357060.0 -1.0 2870
2872 0 282230.0 128373.0 357000.0 -1.0 2871
2873 0 282226.0 128324.0 356940.0 -1.0 2872
2874 0 282245.0 128364.0 356880.0 -1.0 2873
2875 0 282274.0 128365.0 356820.0 -1.0 2874
2876 0 282264.0 128342.0 356760.0 -1.0 2875
2877 0 282235.0 128388.0 356700.0 -1.0 2876
2878 0 282319.0 128397.0 356640.0 -1.0 2877
2879 0 282256.0 128364.0 356580.0 -1.0 2878
2880 0 282271.0 128346.0 356520.0 -1.0 2879
2881 0 282264.0 128334.0 356460.0 -1.0 2880
2882 0 282193.0 128351.0 356400.0 -1.0 2881
2883 0 282265.0 128321.0 356340.0 -1.0 2882
2884 0 282184.0 128338.0 356280.0 -1.0 2883
2885 0 282240.0 128304.0 356220.0 -1.0 2884
2886 0 282284.0 128280.0 356160.0 -1.0 2885
2887 0 282265.0 128225.0 356040.0 -1.0 2886
2888 0 282343.0 128259.0 355980.0 -1.0 2887
2889 0 282343.0 128216.0 355920.0 -1.0 2888
2890 0 282350.0 128179.0 355860.0 -1.0 2889
2891 0 282330.0 128164.0 355800.0 -1.0 2890
2892 0 282339.0 128153.0 355740.0 -1.0 2891
2893 0 282374.0 128170.0 355680.0 -1.0 2892
2894 0 282384.0 128152.0 355620.0 -1.0 2893
2895 0 282411.0 128134.0 355560.0 -1.0 2894
2896 0 282307.0 128097.0 355500.0 -1.0 2895
2897 0 282448.0 128111.0 355440.0 -1.0 2896
2898 0 282442.0 128118.0 355380.0 -1.0 2897
2899 0 282455.0 128110.0 355320.0 -1.0 2898
2900 0 282470.0 128033.0 355260.0 -1.0 2899
2901 0 282475.0 128076.0 355200.0 -1.0 2900
2902 0 282535.0 128136.0 355140.0 -1.0 2901
2903 0 282501.0 128122.0 355080.0 -1.0 2902
2904 0 282515.0 128154.0 355020.0 -1.0 2903
2905 0 282469.0 128055.0 354960.0 -1.0 2904
2906 0 282415.0 128100.0 354900.0 -1.0 2905
2907 0 282488.0 128086.0 354840.0 -1.0 2906
2908 0 282501.0 128058.0 354720.0 -1.0 2907
2909 0 282544.0 128092.0 354660.0 -1.0 2908
2910 0 282529.0 128094.0 354600.0 -1.0 2909
2911 0 282441.0 128027.0 354540.0 -1.0 2910
2912 0 282634.0 128057.0 354480.0 -1.0 2911
2913 0 282590.0 128010.0 354420.0 -1.0 2912
2914 0 282609.0 127970.0 354360.0 -1.0 2913
2915 0 282608.0 127961.0 354300.0 -1.0 2914
2916 0 282660.0 127992.0 354240.0 -1.0 2915
2917 0 282640.0 127989.0 354180.0 -1.0 2916
2918 0 282662.0 127963.0 354120.0 -1.0 2917
2919 0 282695.0 127977.0 354060.0 -1.0 2918
2920 0 282700.0 127997.0 354000.0 -1.0 2919
2921 0 282667.0 127981.0 353940.0 -1.0 2920
2922 0 282664.0 127948.0 353880.0 -1.0 2921
2923 0 282670.0 127904.0 353820.0 -1.0 2922
2924 0 282679.0 127887.0 353760.0 -1.0 2923
2925 0 282638.0 127866.0 353700.0 -1.0 2924
2926 0 282681.0 127833.0 353640.0 -1.0 2925
2927 0 282715.0 127816.0 353580.0 -1.0 2926
2928 0 282739.0 127849.0 353520.0 -1.0 2927
2929 0 282728.0 127827.0 353460.0 -1.0 2928
2930 0 282734.0 127844.0 353400.0 -1.0 2929
2931 0 282706.0 127816.0 353340.0 -1.0 2930
2932 0 282774.0 127826.0 353280.0 -1.0 2931
2933 0 282722.0 127810.0 353220.0 -1.0 2932
2934 0 282755.0 127782.0 353160.0 -1.0 2933
2935 0 282828.0 127761.0 353100.0 -1.0 2934
2936 0 282782.0 127743.0 353040.0 -1.0 2935
2937 0 282768.0 127714.0 352980.0 -1.0 2936
2938 0 282831.0 127734.0 352920.0 -1.0 2937
2939 0 282752.0 127728.0 352860.0 -1.0 2938
2940 0 282826.0 127708.0 352800.0 -1.0 2939
2941 0 282823.0 127701.0 352740.0 -1.0 2940
2942 0 282827.0 127699.0 352680.0 -1.0 2941
2943 0 282826.0 127639.0 352620.0 -1.0 2942
2944 0 282871.0 127643.0 352560.0 -1.0 2943
2945 0 282865.0 127611.0 352500.0 -1.0 2944
2946 0 282860.0 127580.0 352440.0 -1.0 2945
2947 0 282943.0 127590.0 352380.0 -1.0 2946
2948 0 282895.0 127487.0 352320.0 -1.0 2947
2949 0 282964.0 127515.0 352260.0 -1.0 2948
2950 0 282941.0 127554.0 352200.0 -1.0 2949
2951 0 282986.0 127491.0 352140.0 -1.0 2950
2952 0 282949.0 127540.0 352080.0 -1.0 2951
2953 0 282978.0 127524.0 352020.0 -1.0 2952
2954 0 282955.0 127487.0 351960.0 -1.0 2953
2955 0 283008.0 127516.0 351900.0 -1.0 2954
2956 0 283024.0 127468.0 351840.0 -1.0 2955
2957 0 283044.0 127452.0 351780.0 -1.0 2956
2958 0 283021.0 127457.0 351720.0 -1.0 2957
2959 0 283045.0 127435.0 351660.0 -1.0 2958
2960 0 283049.0 127429.0 351600.0 -1.0 2959
2961 0 283080.0 127425.0 351540.0 -1.0 2960
2962 0 283092.0 127358.0 351480.0 -1.0 2961
2963 0 282993.0 127337.0 351420.0 -1.0 2962
2964 0 283063.0 127355.0 351360.0 -1.0 2963
2965 0 283055.0 127322.0 351300.0 -1.0 2964
2966 0 283050.0 127267.0 351240.0 -1.0 2965
2967 0 283105.0 127266.0 351180.0 -1.0 2966
2968 0 283065.0 127251.0 351120.0 -1.0 2967
2969 0 283131.0 127258.0 351060.0 -1.0 2968
2970 0 283029.0 127180.0 351000.0 -1.0 2969
2971 0 283082.0 127209.0 350940.0 -1.0 2970
2972 0 283089.0 127156.0 350880.0 -1.0 2971
2973 0 283099.0 127135.0 350820.0 -1.0 2972
2974 0 283074.0 127124.0 350760.0 -1.0 2973
2975 0 283080.0 127107.0 350700.0 -1.0 2974
2976 0 283038.0 127110.0 350640.0 -1.0 2975
2977 0 283015.0 126978.0 350580.0 -1.0 2976
2978 0 283032.0 126975.0 350520.0 -1.0 2977
2979 0 283063.0 126920.0 350460.0 -1.0 2978
2980 0 283026.0 126958.0 350400.0 -1.0 2979
2981 0 282990.0 126896.0 350340.0 -1.0 2980
2982 0 283019.0 126860.0 350280.0 -1.0 2981
2983 0 282943.0 126797.0 350220.0 -1.0 2982
2984 0 283052.0 126891.0 350160.0 -1.0 2983
2985 0 283019.0 126754.0 350100.0 -1.0 2984
2986 0 282945.0 126835.0 350040.0 -1.0 2985
2987 0 283102.0 126819.0 349920.0 -1.0 2986
2988 0 283005.0 126809.0 349860.0 -1.0 2987
2989 0 283084.0 126805.0 349800.0 -1.0 2988
2990 0 282982.0 126754.0 349740.0 -1.0 2989
2991 0 283047.0 126809.0 349680.0 -1.0 2990
2992 0 283083.0 126636.0 349620.0 -1.0 2991
2993 0 283102.0 126735.0 349560.0 -1.0 2992
2994 0 283118.0 126727.0 349500.0 -1.0 2993
2995 0 283128.0 126696.0 349440.0 -1.0 2994
2996 0 283164.0 126576.0 349380.0 -1.0 2995
2997 0 283154.0 126613.0 349320.0 -1.0 2996
2998 0 283158.0 126567.0 349260.0 -1.0 2997
2999 0 283190.0 126536.0 349200.0 -1.0 2998
3000 0 283242.0 126528.0 349140.0 -1.0 2999
3001 0 283246.0 126542.0 349080.0 -1.0 3000
3002 0 283132.0 126514.0 349020.0 -1.0 3001
3003 0 283160.0 126450.0 348960.0 -1.0 3002
3004 0 283151.0 126390.0 348900.0 -1.0 3003
3005 0 283118.0 126410.0 348840.0 -1.0 3004
3006 0 283184.0 126382.0 348780.0 -1.0 3005
3007 0 283112.0 126328.0 348720.0 -1.0 3006
3008 0 283138.0 126252.0 348660.0 -1.0 3007
3009 0 283099.0 126260.0 348600.0 -1.0 3008
3010 0 283059.0 126220.0 348480.0 -1.0 3009
3011 0 283019.0 126156.0 348420.0 -1.0 3010
3012 0 283154.0 126152.0 348360.0 -1.0 3011
3013 0 283070.0 126056.0 348300.0 -1.0 3012
3014 0 283092.0 126055.0 348240.0 -1.0 3013
3015 0 283145.0 126036.0 348180.0 -1.0 3014
3016 0 283132.0 125982.0 348120.0 -1.0 3015
3017 0 283096.0 125928.0 348060.0 -1.0 3016
3018 0 283075.0 125943.0 348000.0 -1.0 3017
3019 0 283111.0 125916.0 347940.0 -1.0 3018
3020 0 283122.0 125896.0 347880.0 -1.0 3019
3021 0 283119.0 125866.0 347820.0 -1.0 3020
3022 0 283077.0 125849.0 347760.0 -1.0 3021
3023 0 283093.0 125846.0 347700.0 -1.0 3022
3024 0 283051.0 125806.0 347640.0 -1.0 3023
3025 0 283051.0 125829.0 347580.0 -1.0 3024
3026 0 283080.0 125868.0 347520.0 -1.0 3025
3027 0 283028.0 125762.0 347460.0 -1.0 3026
3028 0 283076.0 125810.0 347400.0 -1.0 3027
3029 0 283120.0 125772.0 347340.0 -1.0 3028
3030 0 283115.0 125743.0 347280.0 -1.0 3029
3031 0 283179.0 125762.0 347220.0 -1.0 3030
3032 0 283127.0 125692.0 347160.0 -1.0 3031
3033 0 283138.0 125758.0 347100.0 -1.0 3032
3034 0 283120.0 125721.0 347040.0 -1.0 3033
3035 0 283158.0 125644.0 346980.0 -1.0 3034
3036 0 283083.0 125673.0 346920.0 -1.0 3035
3037 0 283082.0 125643.0 346860.0 -1.0 3036
3038 0 283118.0 125690.0 346800.0 -1.0 3037
3039 0 283060.0 125672.0 346740.0 -1.0 3038
3040 0 283064.0 125729.0 346680.0 -1.0 3039
3041 0 283028.0 125651.0 346620.0 -1.0 3040
3042 0 283100.0 125713.0 346500.0 -1.0 3041
3043 0 283008.0 125749.0 346440.0 -1.0 3042
3044 0 283023.0 125730.0 346380.0 -1.0 3043
3045 0 283064.0 125690.0 346320.0 -1.0 3044
3046 0 282993.0 125673.0 346260.0 -1.0 3045
3047 0 283131.0 125715.0 346200.0 -1.0 3046
3048 0 283024.0 125693.0 346140.0 -1.0 3047
3049 0 283031.0 125657.0 346080.0 -1.0 3048
3050 0 283102.0 125702.0 346020.0 -1.0 3049
3051 0 283015.0 125690.0 345960.0 -1.0 3050
3052 0 283030.0 125653.0 345900.0 -1.0 3051
3053 0 283029.0 125672.0 345840.0 -1.0 3052
3054 0 283036.0 125704.0 345780.0 -1.0 3053
3055 0 282971.0 125648.0 345720.0 -1.0 3054
3056 0 283025.0 125670.0 345660.0 -1.0 3055
3057 0 283028.0 125703.0 345600.0 -1.0 3056
3058 0 283092.0 125749.0 345540.0 -1.0 3057
3059 0 283024.0 125659.0 345480.0 -1.0 3058
3060 0 283116.0 125704.0 345420.0 -1.0 3059
3061 0 283132.0 125684.0 345360.0 -1.0 3060
3062 0 283073.0 125677.0 345300.0 -1.0 3061
3063 0 283116.0 125689.0 345240.0 -1.0 3062
3064 0 283201.0 125664.0 345180.0 -1.0 3063
3065 0 283054.0 125541.0 345120.0 -1.0 3064
3066 0 283055.0 125606.0 345060.0 -1.0 3065
3067 0 283223.0 125594.0 345000.0 -1.0 3066
3068 0 283187.0 125596.0 344940.0 -1.0 3067
3069 0 283219.0 125620.0 344880.0 -1.0 3068
3070 0 283200.0 125539.0 344820.0 -1.0 3069
3071 0 283207.0 125632.0 344760.0 -1.0 3070
3072 0 283247.0 125558.0 344700.0 -1.0 3071
3073 0 283245.0 125597.0 344640.0 -1.0 3072
3074 0 283267.0 125560.0 344580.0 -1.0 3073
3075 0 283407.0 125670.0 344520.0 -1.0 3074
3076 0 283356.0 125624.0 344460.0 -1.0 3075
3077 0 283394.0 125588.0 344400.0 -1.0 3076
3078 0 283330.0 125585.0 344340.0 -1.0 3077
3079 0 283381.0 125617.0 344280.0 -1.0 3078
3080 0 283435.0 125611.0 344220.0 -1.0 3079
3081 0 283377.0 125627.0 344160.0 -1.0 3080
3082 0 283423.0 125636.0 344100.0 -1.0 3081
3083 0 283316.0 125580.0 344040.0 -1.0 3082
3084 0 283394.0 125570.0 343920.0 -1.0 3083
3085 0 283457.0 125577.0 343860.0 -1.0 3084
3086 0 283373.0 125524.0 343800.0 -1.0 3085
3087 0 283378.0 125511.0 343740.0 -1.0 3086
3088 0 283341.0 125531.0 343680.0 -1.0 3087
3089 0 283237.0 125463.0 343620.0 -1.0 3088
3090 0 283320.0 125484.0 343560.0 -1.0 3089
3091 0 283446.0 125529.0 343440.0 -1.0 3090
3092 0 283406.0 125484.0 343380.0 -1.0 3091
3093 0 283402.0 125479.0 343320.0 -1.0 3092
3094 0 283402.0 125475.0 343260.0 -1.0 3093
3095 0 283413.0 125498.0 343200.0 -1.0 3094
3096 0 283407.0 125453.0 343080.0 -1.0 3095
3097 0 283417.0 125400.0 343020.0 -1.0 3096
3098 0 283462.0 125429.0 342900.0 -1.0 3097
3099 0 283456.0 125395.0 342840.0 -1.0 3098
3100 0 283496.0 125372.0 342780.0 -1.0 3099
3101 0 283459.0 125357.0 342720.0 -1.0 3100
3102 0 283496.0 125332.0 342660.0 -1.0 3101
3103 0 283453.0 125384.0 342600.0 -1.0 3102
3104 0 283389.0 125337.0 342540.0 -1.0 3103
3105 0 283483.0 125360.0 342480.0 -1.0 3104
3106 0 283482.0 125320.0 342420.0 -1.0 3105
3107 0 283448.0 125266.0 342360.0 -1.0 3106
3108 0 283471.0 125290.0 342300.0 -1.0 3107
3109 0 283316.0 125156.0 342240.0 -1.0 3108
3110 0 283460.0 125168.0 342180.0 -1.0 3109
3111 0 283365.0 125107.0 342120.0 -1.0 3110
3112 0 283340.0 125068.0 342060.0 -1.0 3111
3113 0 283448.0 125056.0 342000.0 -1.0 3112
3114 0 283408.0 124924.0 341880.0 -1.0 3113
3115 0 283315.0 124914.0 341820.0 -1.0 3114
3116 0 283339.0 124903.0 341760.0 -1.0 3115
3117 0 283313.0 124919.0 341700.0 -1.0 3116
3118 0 283312.0 124808.0 341640.0 -1.0 3117
3119 0 283318.0 124866.0 341580.0 -1.0 3118
3120 0 283348.0 124813.0 341520.0 -1.0 3119
3121 0 283292.0 124764.0 341460.0 -1.0 3120
3122 0 283453.0 124831.0 341400.0 -1.0 3121
3123 0 283293.0 124726.0 341340.0 -1.0 3122
3124 0 283329.0 124676.0 341280.0 -1.0 3123
3125 0 283362.0 124686.0 341220.0 -1.0 3124
3126 0 283302.0 124630.0 341160.0 -1.0 3125
3127 0 283315.0 124669.0 341100.0 -1.0 3126
3128 0 283311.0 124614.0 341040.0 -1.0 3127
3129 0 283318.0 124628.0 340980.0 -1.0 3128
3130 0 283313.0 124615.0 340920.0 -1.0 3129
3131 0 283367.0 124665.0 340860.0 -1.0 3130
3132 0 283329.0 124647.0 340800.0 -1.0 3131
3133 0 283285.0 124625.0 340740.0 -1.0 3132
3134 0 283245.0 124585.0 340680.0 -1.0 3133
3135 0 283433.0 124677.0 340560.0 -1.0 3134
3136 0 283233.0 124552.0 340500.0 -1.0 3135
3137 0 283266.0 124593.0 340440.0 -1.0 3136
3138 0 283296.0 124536.0 340380.0 -1.0 3137
3139 0 283291.0 124509.0 340320.0 -1.0 3138
3140 0 283245.0 124496.0 340260.0 -1.0 3139
3141 0 283246.0 124470.0 340200.0 -1.0 3140
3142 0 283241.0 124448.0 340140.0 -1.0 3141
3143 0 283293.0 124487.0 340080.0 -1.0 3142
3144 0 283310.0 124452.0 340020.0 -1.0 3143
3145 0 283282.0 124495.0 339960.0 -1.0 3144
3146 0 283373.0 124495.0 339900.0 -1.0 3145
3147 0 283310.0 124476.0 339840.0 -1.0 3146
3148 0 283311.0 124462.0 339780.0 -1.0 3147
3149 0 283271.0 124452.0 339720.0 -1.0 3148
3150 0 283315.0 124451.0 339660.0 -1.0 3149
3151 0 283285.0 124451.0 339600.0 -1.0 3150
3152 0 283320.0 124432.0 339540.0 -1.0 3151
3153 0 283360.0 124437.0 339480.0 -1.0 3152
3154 0 283334.0 124386.0 339420.0 -1.0 3153
3155 0 283350.0 124361.0 339360.0 -1.0 3154
3156 0 283363.0 124405.0 339300.0 -1.0 3155
3157 0 283338.0 124359.0 339240.0 -1.0 3156
3158 0 283355.0 124379.0 339180.0 -1.0 3157
3159 0 283394.0 124383.0 339120.0 -1.0 3158
3160 0 283371.0 124390.0 339060.0 -1.0 3159
3161 0 283377.0 124398.0 339000.0 -1.0 3160
3162 0 283331.0 124344.0 338940.0 -1.0 3161
3163 0 283337.0 124330.0 338880.0 -1.0 3162
3164 0 283236.0 124312.0 338820.0 -1.0 3163
3165 0 283271.0 124357.0 338760.0 -1.0 3164
3166 0 283251.0 124351.0 338700.0 -1.0 3165
3167 0 283244.0 124343.0 338640.0 -1.0 3166
3168 0 283232.0 124344.0 338580.0 -1.0 3167
3169 0 283264.0 124352.0 338520.0 -1.0 3168
3170 0 283173.0 124311.0 338460.0 -1.0 3169
3171 0 283210.0 124376.0 338400.0 -1.0 3170
3172 0 283116.0 124310.0 338340.0 -1.0 3171
3173 0 283052.0 124207.0 338280.0 -1.0 3172
3174 0 283078.0 124188.0 338220.0 -1.0 3173
3175 0 283036.0 124153.0 338100.0 -1.0 3174
3176 0 282975.0 124138.0 338040.0 -1.0 3175
3177 0 282857.0 124096.0 337980.0 -1.0 3176
3178 0 282952.0 124194.0 337920.0 -1.0 3177
3179 0 282932.0 124104.0 337800.0 -1.0 3178
3180 0 282878.0 124091.0 337740.0 -1.0 3179
3181 0 282810.0 124085.0 337680.0 -1.0 3180
3182 0 282831.0 124082.0 337620.0 -1.0 3181
3183 0 282814.0 123998.0 337560.0 -1.0 3182
3184 0 282835.0 124046.0 337500.0 -1.0 3183
3185 0 282794.0 124032.0 337440.0 -1.0 3184
3186 0 282835.0 124001.0 337380.0 -1.0 3185
3187 0 282653.0 124026.0 337320.0 -1.0 3186
3188 0 282856.0 123954.0 337260.0 -1.0 3187
3189 0 282882.0 123972.0 337200.0 -1.0 3188
3190 0 282827.0 123941.0 337140.0 -1.0 3189
3191 0 282899.0 124018.0 337080.0 -1.0 3190
3192 0 282939.0 124099.0 337020.0 -1.0 3191
3193 0 282954.0 124087.0 336960.0 -1.0 3192
3194 0 282898.0 124110.0 336900.0 -1.0 3193
3195 0 282960.0 124100.0 336840.0 -1.0 3194
3196 0 282907.0 124062.0 336780.0 -1.0 3195
3197 0 282964.0 124100.0 336720.0 -1.0 3196
3198 0 282877.0 124044.0 336660.0 -1.0 3197
3199 0 282904.0 124039.0 336600.0 -1.0 3198
3200 0 282967.0 124029.0 336540.0 -1.0 3199
3201 0 282922.0 124014.0 336480.0 -1.0 3200
3202 0 283011.0 124133.0 336420.0 -1.0 3201
3203 0 283013.0 124101.0 336360.0 -1.0 3202
3204 0 282992.0 124102.0 336300.0 -1.0 3203
3205 0 282997.0 124170.0 336240.0 -1.0 3204
3206 0 283029.0 124153.0 336180.0 -1.0 3205
3207 0 282970.0 124152.0 336120.0 -1.0 3206
3208 0 283025.0 124139.0 336060.0 -1.0 3207
3209 0 282933.0 124108.0 336000.0 -1.0 3208
3210 0 282980.0 124120.0 335940.0 -1.0 3209
3211 0 282932.0 124078.0 335880.0 -1.0 3210
3212 0 282937.0 124075.0 335820.0 -1.0 3211
3213 0 282957.0 123976.0 335700.0 -1.0 3212
3214 0 282840.0 123934.0 335640.0 -1.0 3213
3215 0 282870.0 124033.0 335580.0 -1.0 3214
3216 0 282722.0 123951.0 335520.0 -1.0 3215
3217 0 282932.0 124006.0 335460.0 -1.0 3216
3218 0 282801.0 123961.0 335400.0 -1.0 3217
3219 0 282826.0 124003.0 335340.0 -1.0 3218
3220 0 282852.0 124042.0 335280.0 -1.0 3219
3221 0 282795.0 123927.0 335220.0 -1.0 3220
3222 0 282962.0 124043.0 335160.0 -1.0 3221
3223 0 282818.0 123884.0 335100.0 -1.0 3222
3224 0 282860.0 123936.0 335040.0 -1.0 3223
3225 0 282820.0 123920.0 334980.0 -1.0 3224
3226 0 282867.0 123950.0 334920.0 -1.0 3225
3227 0 282856.0 123985.0 334860.0 -1.0 3226
3228 0 282839.0 123983.0 334800.0 -1.0 3227
3229 0 282820.0 123992.0 334740.0 -1.0 3228
3230 0 282828.0 124002.0 334680.0 -1.0 3229
3231 0 282781.0 124003.0 334620.0 -1.0 3230
3232 0 282788.0 123987.0 334560.0 -1.0 3231
3233 0 282786.0 123977.0 334500.0 -1.0 3232
3234 0 282818.0 124019.0 334440.0 -1.0 3233
3235 0 282836.0 124051.0 334320.0 -1.0 3234
3236 0 282959.0 124121.0 334260.0 -1.0 3235
3237 0 282869.0 124052.0 334200.0 -1.0 3236
3238 0 282866.0 124051.0 334140.0 -1.0 3237
3239 0 282832.0 124050.0 334080.0 -1.0 3238
3240 0 282840.0 124107.0 334020.0 -1.0 3239
3241 0 282838.0 124053.0 333960.0 -1.0 3240
3242 0 282801.0 124002.0 333900.0 -1.0 3241
3243 0 282829.0 124055.0 333840.0 -1.0 3242
3244 0 282796.0 124057.0 333780.0 -1.0 3243
3245 0 282827.0 124082.0 333720.0 -1.0 3244
3246 0 282761.0 124052.0 333660.0 -1.0 3245
3247 0 282829.0 124013.0 333600.0 -1.0 3246
3248 0 282778.0 124022.0 333540.0 -1.0 3247
3249 0 282776.0 123993.0 333480.0 -1.0 3248
3250 0 282747.0 123976.0 333420.0 -1.0 3249
3251 0 282700.0 123940.0 333360.0 -1.0 3250
3252 0 282736.0 123986.0 333300.0 -1.0 3251
3253 0 282773.0 124001.0 333180.0 -1.0 3252
3254 0 282805.0 124017.0 333060.0 -1.0 3253
3255 0 282783.0 124050.0 332940.0 -1.0 3254
3256 0 282847.0 124053.0 332820.0 -1.0 3255
3257 0 282858.0 124028.0 332760.0 -1.0 3256
3258 0 282854.0 124008.0 332700.0 -1.0 3257
3259 0 282958.0 124079.0 332640.0 -1.0 3258
3260 0 282763.0 124045.0 332580.0 -1.0 3259
3261 0 282890.0 123999.0 332520.0 -1.0 3260
3262 0 282827.0 123991.0 332460.0 -1.0 3261
3263 0 282998.0 124059.0 332400.0 -1.0 3262
3264 0 282981.0 124075.0 332340.0 -1.0 3263
3265 0 282956.0 124068.0 332280.0 -1.0 3264
3266 0 282966.0 124062.0 332220.0 -1.0 3265
3267 0 282851.0 124024.0 332160.0 -1.0 3266
3268 0 282973.0 124057.0 332100.0 -1.0 3267
3269 0 283028.0 124106.0 332040.0 -1.0 3268
3270 0 283045.0 124127.0 331980.0 -1.0 3269
3271 0 283029.0 124152.0 331920.0 -1.0 3270
3272 0 282955.0 124172.0 331860.0 -1.0 3271
3273 0 283022.0 124164.0 331800.0 -1.0 3272
3274 0 283011.0 124155.0 331740.0 -1.0 3273
3275 0 282963.0 124151.0 331680.0 -1.0 3274
3276 0 283038.0 124261.0 331560.0 -1.0 3275
3277 0 283055.0 124219.0 331500.0 -1.0 3276
3278 0 283048.0 124249.0 331440.0 -1.0 3277
3279 0 283089.0 124224.0 331320.0 -1.0 3278
3280 0 283056.0 124219.0 331260.0 -1.0 3279
3281 0 283065.0 124267.0 331140.0 -1.0 3280
3282 0 283104.0 124276.0 331020.0 -1.0 3281
3283 0 283103.0 124336.0 330960.0 -1.0 3282
3284 0 283061.0 124301.0 330900.0 -1.0 3283
3285 0 282928.0 124326.0 330840.0 -1.0 3284
3286 0 283101.0 124268.0 330780.0 -1.0 3285
3287 0 283049.0 124305.0 330720.0 -1.0 3286
3288 0 283027.0 124313.0 330660.0 -1.0 3287
3289 0 283068.0 124360.0 330600.0 -1.0 3288
3290 0 283039.0 124281.0 330540.0 -1.0 3289
3291 0 283100.0 124380.0 330480.0 -1.0 3290
3292 0 283061.0 124317.0 330420.0 -1.0 3291
3293 0 283081.0 124364.0 330360.0 -1.0 3292
3294 0 283075.0 124306.0 330300.0 -1.0 3293
3295 0 283056.0 124368.0 330240.0 -1.0 3294
3296 0 283032.0 124377.0 330180.0 -1.0 3295
3297 0 282973.0 124311.0 330120.0 -1.0 3296
3298 0 282884.0 124329.0 330060.0 -1.0 3297
3299 0 282903.0 124293.0 330000.0 -1.0 3298
3300 0 282886.0 124325.0 329940.0 -1.0 3299
3301 0 282913.0 124334.0 329880.0 -1.0 3300
3302 0 282870.0 124356.0 329820.0 -1.0 3301
3303 0 282897.0 124346.0 329760.0 -1.0 3302
3304 0 282717.0 124325.0 329700.0 -1.0 3303
3305 0 282815.0 124365.0 329640.0 -1.0 3304
3306 0 282722.0 124310.0 329580.0 -1.0 3305
3307 0 282935.0 124361.0 329520.0 -1.0 3306
3308 0 282864.0 124407.0 329460.0 -1.0 3307
3309 0 282871.0 124354.0 329400.0 -1.0 3308
3310 0 282915.0 124334.0 329340.0 -1.0 3309
3311 0 282780.0 124356.0 329280.0 -1.0 3310
3312 0 282571.0 124366.0 329220.0 -1.0 3311
3313 0 282884.0 124438.0 329160.0 -1.0 3312
3314 0 282913.0 124379.0 329100.0 -1.0 3313
3315 0 282919.0 124420.0 329040.0 -1.0 3314
3316 0 282896.0 124403.0 328980.0 -1.0 3315
3317 0 282917.0 124387.0 328920.0 -1.0 3316
3318 0 282928.0 124400.0 328860.0 -1.0 3317
3319 0 282968.0 124512.0 328800.0 -1.0 3318
3320 0 282930.0 124489.0 328740.0 -1.0 3319
3321 0 282930.0 124505.0 328680.0 -1.0 3320
3322 0 282863.0 124495.0 328620.0 -1.0 3321
3323 0 282836.0 124512.0 328560.0 -1.0 3322
3324 0 282880.0 124597.0 328500.0 -1.0 3323
3325 0 282932.0 124571.0 328440.0 -1.0 3324
3326 0 282773.0 124564.0 328380.0 -1.0 3325
3327 0 282598.0 124576.0 328320.0 -1.0 3326
3328 0 282805.0 124645.0 328260.0 -1.0 3327
3329 0 282772.0 124568.0 328200.0 -1.0 3328
3330 0 282709.0 124597.0 328140.0 -1.0 3329
3331 0 282806.0 124627.0 328020.0 -1.0 3330
3332 0 282842.0 124680.0 327960.0 -1.0 3331
3333 0 282762.0 124656.0 327900.0 -1.0 3332
3334 0 282776.0 124625.0 327840.0 -1.0 3333
3335 0 282762.0 124588.0 327780.0 -1.0 3334
3336 0 282771.0 124606.0 327720.0 -1.0 3335
3337 0 282774.0 124601.0 327660.0 -1.0 3336
3338 0 282782.0 124578.0 327600.0 -1.0 3337
3339 0 282752.0 124579.0 327540.0 -1.0 3338
3340 0 282788.0 124611.0 327480.0 -1.0 3339
3341 0 282707.0 124559.0 327420.0 -1.0 3340
3342 0 282876.0 124642.0 327360.0 -1.0 3341
3343 0 282830.0 124593.0 327300.0 -1.0 3342
3344 0 282916.0 124659.0 327240.0 -1.0 3343
3345 0 282845.0 124627.0 327180.0 -1.0 3344
3346 0 282883.0 124717.0 327120.0 -1.0 3345
3347 0 282870.0 124648.0 327060.0 -1.0 3346
3348 0 282902.0 124727.0 327000.0 -1.0 3347
3349 0 282850.0 124702.0 326940.0 -1.0 3348
3350 0 282915.0 124777.0 326880.0 -1.0 3349
3351 0 282893.0 124745.0 326820.0 -1.0 3350
3352 0 282962.0 124776.0 326760.0 -1.0 3351
3353 0 282945.0 124791.0 326700.0 -1.0 3352
3354 0 282929.0 124732.0 326640.0 -1.0 3353
3355 0 282861.0 124755.0 326580.0 -1.0 3354
3356 0 283001.0 124774.0 326520.0 -1.0 3355
3357 0 282915.0 124801.0 326460.0 -1.0 3356
3358 0 282920.0 124761.0 326400.0 -1.0 3357
3359 0 282907.0 124758.0 326340.0 -1.0 3358
3360 0 282898.0 124773.0 326280.0 -1.0 3359
3361 0 282911.0 124773.0 326220.0 -1.0 3360
3362 0 282846.0 124643.0 326160.0 -1.0 3361
3363 0 282984.0 124804.0 326100.0 -1.0 3362
3364 0 282990.0 124846.0 326040.0 -1.0 3363
3365 0 282993.0 124817.0 325980.0 -1.0 3364
3366 0 283007.0 124868.0 325920.0 -1.0 3365
3367 0 282977.0 124870.0 325860.0 -1.0 3366
3368 0 283075.0 125002.0 325800.0 -1.0 3367
3369 0 283068.0 125002.0 325740.0 -1.0 3368
3370 0 283112.0 124989.0 325680.0 -1.0 3369
3371 0 283091.0 124899.0 325620.0 -1.0 3370
3372 0 283095.0 124876.0 325560.0 -1.0 3371
3373 0 283050.0 124893.0 325500.0 -1.0 3372
3374 0 283157.0 124946.0 325440.0 -1.0 3373
3375 0 283068.0 124857.0 325380.0 -1.0 3374
3376 0 283193.0 124800.0 325320.0 -1.0 3375
3377 0 283271.0 124813.0 325260.0 -1.0 3376
3378 0 283233.0 124806.0 325200.0 -1.0 3377
3379 0 283264.0 124780.0 325140.0 -1.0 3378
3380 0 283296.0 124746.0 325080.0 -1.0 3379
3381 0 283345.0 124797.0 325020.0 -1.0 3380
3382 0 283320.0 124746.0 324960.0 -1.0 3381
3383 0 283302.0 124684.0 324900.0 -1.0 3382
3384 0 283322.0 124714.0 324840.0 -1.0 3383
3385 0 283325.0 124731.0 324780.0 -1.0 3384
3386 0 283325.0 124736.0 324660.0 -1.0 3385
3387 0 283374.0 124738.0 324540.0 -1.0 3386
3388 0 283406.0 124787.0 324480.0 -1.0 3387
3389 0 283425.0 124735.0 324420.0 -1.0 3388
3390 0 283385.0 124700.0 324360.0 -1.0 3389
3391 0 283426.0 124743.0 324300.0 -1.0 3390
3392 0 283342.0 124685.0 324240.0 -1.0 3391
3393 0 283451.0 124677.0 324180.0 -1.0 3392
3394 0 283319.0 124611.0 324120.0 -1.0 3393
3395 0 283374.0 124644.0 324060.0 -1.0 3394
3396 0 283455.0 124561.0 324000.0 -1.0 3395
3397 0 283452.0 124572.0 323940.0 -1.0 3396
3398 0 283429.0 124544.0 323880.0 -1.0 3397
3399 0 283404.0 124582.0 323820.0 -1.0 3398
3400 0 283352.0 124541.0 323760.0 -1.0 3399
3401 0 283361.0 124487.0 323700.0 -1.0 3400
3402 0 283332.0 124443.0 323580.0 -1.0 3401
3403 0 283379.0 124412.0 323460.0 -1.0 3402
3404 0 283226.0 124261.0 323400.0 -1.0 3403
3405 0 283307.0 124358.0 323340.0 -1.0 3404
3406 0 283249.0 124216.0 323220.0 -1.0 3405
3407 0 283263.0 124210.0 323100.0 -1.0 3406
3408 0 283286.0 124075.0 322980.0 -1.0 3407
3409 0 283273.0 124073.0 322920.0 -1.0 3408
3410 0 283361.0 123980.0 322800.0 -1.0 3409
3411 0 283302.0 123837.0 322740.0 -1.0 3410
3412 0 283264.0 123905.0 322680.0 -1.0 3411
3413 0 283279.0 123854.0 322560.0 -1.0 3412
3414 0 283205.0 123679.0 322440.0 -1.0 3413
3415 0 283346.0 123611.0 322380.0 -1.0 3414
3416 0 283287.0 123568.0 322320.0 -1.0 3415
3417 0 283249.0 123420.0 322260.0 -1.0 3416
3418 0 283263.0 123474.0 322200.0 -1.0 3417
3419 0 283176.0 123397.0 322140.0 -1.0 3418
3420 0 283169.0 123325.0 322080.0 -1.0 3419
3421 0 283250.0 123336.0 322020.0 -1.0 3420
3422 0 283270.0 123285.0 321960.0 -1.0 3421
3423 0 283198.0 123270.0 321900.0 -1.0 3422
3424 0 283166.0 123153.0 321840.0 -1.0 3423
3425 0 283162.0 123188.0 321720.0 -1.0 3424
3426 0 283143.0 123009.0 321600.0 -1.0 3425
3427 0 283253.0 123027.0 321480.0 -1.0 3426
3428 0 283150.0 123012.0 321420.0 -1.0 3427
3429 0 283154.0 122990.0 321360.0 -1.0 3428
3430 0 283226.0 122927.0 321300.0 -1.0 3429
3431 0 283189.0 122881.0 321240.0 -1.0 3430
3432 0 283220.0 122933.0 321180.0 -1.0 3431
3433 0 283130.0 122905.0 321120.0 -1.0 3432
3434 0 283232.0 122929.0 321060.0 -1.0 3433
3435 0 283189.0 122869.0 321000.0 -1.0 3434
3436 0 283182.0 122961.0 320940.0 -1.0 3435
3437 0 283264.0 122953.0 320880.0 -1.0 3436
3438 0 283202.0 122894.0 320820.0 -1.0 3437
3439 0 283245.0 122909.0 320760.0 -1.0 3438
3440 0 283314.0 122931.0 320700.0 -1.0 3439
3441 0 283236.0 122901.0 320640.0 -1.0 3440
3442 0 283312.0 122916.0 320580.0 -1.0 3441
3443 0 283348.0 122916.0 320520.0 -1.0 3442
3444 0 283332.0 122924.0 320460.0 -1.0 3443
3445 0 283371.0 122866.0 320400.0 -1.0 3444
3446 0 283287.0 122858.0 320340.0 -1.0 3445
3447 0 283386.0 122798.0 320220.0 -1.0 3446
3448 0 283418.0 122831.0 320100.0 -1.0 3447
3449 0 283444.0 122809.0 319980.0 -1.0 3448
3450 0 283459.0 122756.0 319860.0 -1.0 3449
3451 0 283413.0 122725.0 319800.0 -1.0 3450
3452 0 283495.0 122704.0 319740.0 -1.0 3451
3453 0 283439.0 122655.0 319680.0 -1.0 3452
3454 0 283518.0 122680.0 319620.0 -1.0 3453
3455 0 283580.0 122676.0 319560.0 -1.0 3454
3456 0 283568.0 122614.0 319500.0 -1.0 3455
3457 0 283567.0 122600.0 319440.0 -1.0 3456
3458 0 283537.0 122522.0 319380.0 -1.0 3457
3459 0 283626.0 122545.0 319320.0 -1.0 3458
3460 0 283580.0 122505.0 319260.0 -1.0 3459
3461 0 283617.0 122477.0 319200.0 -1.0 3460
3462 0 283579.0 122493.0 319140.0 -1.0 3461
3463 0 283618.0 122487.0 319080.0 -1.0 3462
3464 0 283616.0 122463.0 319020.0 -1.0 3463
3465 0 283660.0 122438.0 318960.0 -1.0 3464
3466 0 283620.0 122444.0 318900.0 -1.0 3465
3467 0 283688.0 122376.0 318840.0 -1.0 3466
3468 0 283614.0 122310.0 318780.0 -1.0 3467
3469 0 283622.0 122235.0 318660.0 -1.0 3468
3470 0 283632.0 122295.0 318600.0 -1.0 3469
3471 0 283641.0 122274.0 318540.0 -1.0 3470
3472 0 283519.0 122157.0 318480.0 -1.0 3471
3473 0 283670.0 122209.0 318420.0 -1.0 3472
3474 0 283618.0 122174.0 318360.0 -1.0 3473
3475 0 283752.0 122187.0 318300.0 -1.0 3474
3476 0 283713.0 122169.0 318240.0 -1.0 3475
3477 0 283735.0 122146.0 318180.0 -1.0 3476
3478 0 283712.0 122126.0 318120.0 -1.0 3477
3479 0 283688.0 122079.0 318060.0 -1.0 3478
3480 0 283739.0 122012.0 318000.0 -1.0 3479
3481 0 283722.0 122001.0 317940.0 -1.0 3480
3482 0 283737.0 121936.0 317880.0 -1.0 3481
3483 0 283709.0 121876.0 317820.0 -1.0 3482
3484 0 283757.0 121857.0 317700.0 -1.0 3483
3485 6 283759.0 121785.0 317580.0 -1.0 3484
3486 0 336649.0 134046.0 516300.0 -1.0 3992
3487 0 337180.0 135185.0 516240.0 -1.0 3486
3488 0 337328.28 135620.16 516180.0 -1.0 3487
3489 0 337372.0 135870.0 516120.0 -1.0 3488
3490 0 337334.0 135715.0 516060.0 -1.0 3489
3491 0 337369.0 135625.0 516000.0 -1.0 3490
3492 0 337339.0 135453.0 515940.0 -1.0 3491
3493 0 337371.0 135226.0 515880.0 -1.0 3492
3494 0 337221.0 135967.0 515820.0 -1.0 3493
3495 0 337804.0 136765.0 515760.0 -1.0 3494
3496 0 338564.0 137961.0 515640.0 -1.0 3495
3497 0 338888.0 138412.0 515640.0 -1.0 3496
3498 0 339240.0 138863.0 515640.0 -1.0 3497
3499 0 339498.0 139098.0 515580.0 -1.0 3498
3500 0 340055.0 139617.0 515520.0 -1.0 3499
3501 0 339815.0 139468.0 515460.0 -1.0 3500
3502 0 340077.0 139637.0 515400.0 -1.0 3501
3503 0 340155.0 139772.0 515340.0 -1.0 3502
3504 0 340152.0 139917.0 515280.0 -1.0 3503
3505 0 340155.0 139955.0 515220.0 -1.0 3504
3506 0 340194.0 139918.0 515160.0 -1.0 3505
3507 5 340234.0 139868.0 515100.0 -1.0 3506
3508 0 340279.0 139909.0 515040.0 -1.0 3507
3509 0 338184.34 136576.11 515100.0 -1.0 3507
3510 0 340507.0 140256.0 514980.0 -1.0 3508
3511 0 340630.0 140618.0 514920.0 -1.0 3510
3512 0 340834.0 140865.0 514860.0 -1.0 3511
3513 0 340765.0 140868.0 514800.0 -1.0 3512
3514 0 340851.0 140827.0 514740.0 -1.0 3513
3515 0 340812.0 140961.0 514680.0 -1.0 3514
3516 0 340918.0 141033.0 514620.0 -1.0 3515
3517 0 341222.0 141164.0 514560.0 -1.0 3516
3518 0 341528.0 141446.0 514500.0 -1.0 3517
3519 0 341686.0 141534.0 514440.0 -1.0 3518
3520 0 341633.0 141487.0 514380.0 -1.0 3519
3521 0 341765.0 141605.0 514320.0 -1.0 3520
3522 0 341729.0 141554.0 514260.0 -1.0 3521
3523 0 341674.0 141537.0 514200.0 -1.0 3522
3524 0 341883.0 141575.0 514140.0 -1.0 3523
3525 0 342763.0 141729.0 514140.0 -1.0 3524
3526 5 343457.0 141768.0 514080.0 -1.0 3525
3527 0 341883.0 141574.0 514080.0 -1.0 3526
3528 0 344052.0 142086.0 514020.0 -1.0 3526
3529 0 344545.0 142430.0 513960.0 -1.0 3528
3530 0 345175.0 142951.0 513900.0 -1.0 3529
3531 0 345421.0 143186.0 513840.0 -1.0 3530
3532 0 345711.0 143531.0 513780.0 -1.0 3531
3533 0 345800.0 143580.0 513720.0 -1.0 3532
3534 0 345901.0 143683.0 513660.0 -1.0 3533
3535 0 345885.0 143707.0 513600.0 -1.0 3534
3536 0 346089.0 143893.0 513540.0 -1.0 3535
3537 0 346200.0 143918.0 513480.0 -1.0 3536
3538 0 346270.0 144196.0 513420.0 -1.0 3537
3539 0 346260.0 144223.0 513360.0 -1.0 3538
3540 0 346287.0 144300.0 513300.0 -1.0 3539
3541 0 346400.0 144359.0 513240.0 -1.0 3540
3542 0 346573.0 144483.0 513180.0 -1.0 3541
3543 0 346662.0 144674.0 513120.0 -1.0 3542
3544 0 346772.0 144768.0 513060.0 -1.0 3543
3545 0 346860.0 144915.0 513000.0 -1.0 3544
3546 0 346919.0 145006.0 512940.0 -1.0 3545
3547 0 347219.0 145246.0 512880.0 -1.0 3546
3548 0 346869.0 145238.0 512820.0 -1.0 3547
3549 0 347323.0 145397.0 512760.0 -1.0 3548
3550 0 347409.0 145492.0 512700.0 -1.0 3549
3551 0 347436.0 145425.0 512640.0 -1.0 3550
3552 0 347154.0 145395.0 512580.0 -1.0 3551
3553 0 347610.0 145580.0 512520.0 -1.0 3552
3554 0 347662.0 145619.0 512460.0 -1.0 3553
3555 0 347715.0 145681.0 512400.0 -1.0 3554
3556 0 347845.0 145731.0 512340.0 -1.0 3555
3557 0 347808.0 145797.0 512280.0 -1.0 3556
3558 0 347900.0 145949.0 512220.0 -1.0 3557
3559 0 348046.0 145939.0 512160.0 -1.0 3558
3560 0 347967.0 146039.0 512100.0 -1.0 3559
3561 0 348125.0 146055.0 512040.0 -1.0 3560
3562 0 348101.0 146089.0 511980.0 -1.0 3561
3563 0 348087.0 146130.0 511920.0 -1.0 3562
3564 0 348168.0 146203.0 511860.0 -1.0 3563
3565 0 348193.0 146369.0 511800.0 -1.0 3564
3566 0 348323.0 146461.0 511740.0 -1.0 3565
3567 0 348425.0 146546.0 511680.0 -1.0 3566
3568 0 348762.0 146667.0 511620.0 -1.0 3567
3569 0 348835.0 146710.0 511560.0 -1.0 3568
3570 0 348894.0 146826.0 511500.0 -1.0 3569
3571 0 348853.0 146771.0 511440.0 -1.0 3570
3572 0 348985.0 146841.0 511380.0 -1.0 3571
3573 0 349116.0 147057.0 511320.0 -1.0 3572
3574 0 349427.0 147272.0 511260.0 -1.0 3573
3575 0 349657.0 147498.0 511200.0 -1.0 3574
3576 0 349742.0 147616.0 511140.0 -1.0 3575
3577 0 349833.0 147791.0 511080.0 -1.0 3576
3578 5 349907.0 147824.0 511020.0 -1.0 3577
3579 0 349797.0 148483.16 511020.0 -1.0 3578
3580 0 349865.0 147754.0 510960.0 -1.0 3578
3581 0 349741.0 147646.0 510900.0 -1.0 3580
3582 0 349830.0 147675.0 510840.0 -1.0 3581
3583 0 349745.0 147655.0 510780.0 -1.0 3582
3584 0 349801.0 147754.0 510720.0 -1.0 3583
3585 0 349796.0 147707.0 510660.0 -1.0 3584
3586 0 349736.0 147903.0 510600.0 -1.0 3585
3587 5 349750.0 147920.0 510540.0 -1.0 3586
3588 0 350315.03 147537.58 510540.0 -1.0 3587
3589 0 349732.0 147945.0 510480.0 -1.0 3587
3590 0 350041.0 148411.0 510420.0 -1.0 3589
3591 0 349796.0 148380.0 510360.0 -1.0 3590
3592 0 349744.0 148360.0 510300.0 -1.0 3591
3593 0 349839.0 148621.0 510240.0 -1.0 3592
3594 0 349800.0 148760.0 510180.0 -1.0 3593
3595 0 350034.25 148854.45 510120.0 -1.0 3594
3596 0 341770.0 141547.0 514020.0 -1.0 3527
3597 0 341785.0 141569.0 513960.0 -1.0 3596
3598 0 341933.0 141607.0 513900.0 -1.0 3597
3599 0 341981.0 141653.0 513840.0 -1.0 3598
3600 0 342060.0 141800.0 513780.0 -1.0 3599
3601 0 342049.0 142035.0 513720.0 -1.0 3600
3602 0 342089.0 142108.0 513660.0 -1.0 3601
3603 0 342097.0 142222.0 513600.0 -1.0 3602
3604 0 342111.0 142395.0 513540.0 -1.0 3603
3605 0 342170.0 142543.0 513480.0 -1.0 3604
3606 0 342136.0 142678.0 513420.0 -1.0 3605
3607 0 342085.0 142983.0 513360.0 -1.0 3606
3608 0 342020.0 143148.0 513300.0 -1.0 3607
3609 0 342043.0 143289.0 513240.0 -1.0 3608
3610 0 342059.0 143404.0 513180.0 -1.0 3609
3611 0 342102.0 143486.0 513120.0 -1.0 3610
3612 0 342039.0 143575.0 513060.0 -1.0 3611
3613 0 342120.0 143672.0 513000.0 -1.0 3612
3614 0 342156.0 143762.0 512940.0 -1.0 3613
3615 0 342209.0 143886.0 512880.0 -1.0 3614
3616 0 341933.0 143914.0 512820.0 -1.0 3615
3617 0 342289.0 144054.0 512760.0 -1.0 3616
3618 0 342500.0 144172.0 512700.0 -1.0 3617
3619 0 342470.0 144227.0 512640.0 -1.0 3618
3620 0 342116.0 144230.0 512580.0 -1.0 3619
3621 0 342362.0 144630.0 512520.0 -1.0 3620
3622 0 342375.0 144665.0 512460.0 -1.0 3621
3623 0 342333.0 144739.0 512400.0 -1.0 3622
3624 0 342352.0 144802.0 512340.0 -1.0 3623
3625 0 342225.0 144884.0 512280.0 -1.0 3624
3626 0 342204.0 145164.0 512220.0 -1.0 3625
3627 0 342215.0 145283.0 512160.0 -1.0 3626
3628 0 342240.0 145428.0 512100.0 -1.0 3627
3629 0 342261.0 145604.0 512040.0 -1.0 3628
3630 0 342249.0 145625.0 511980.0 -1.0 3629
3631 0 342210.0 145758.0 511920.0 -1.0 3630
3632 0 342254.0 145898.0 511860.0 -1.0 3631
3633 0 342183.0 145993.0 511800.0 -1.0 3632
3634 0 342243.0 146100.0 511740.0 -1.0 3633
3635 0 342199.0 146134.0 511680.0 -1.0 3634
3636 0 342184.0 146222.0 511620.0 -1.0 3635
3637 0 342235.0 146360.0 511560.0 -1.0 3636
3638 0 342150.0 146392.0 511500.0 -1.0 3637
3639 0 342193.0 146489.0 511440.0 -1.0 3638
3640 0 342137.0 146511.0 511380.0 -1.0 3639
3641 0 342149.0 146572.0 511320.0 -1.0 3640
3642 0 342230.0 146583.0 511260.0 -1.0 3641
3643 0 342210.0 146709.0 511200.0 -1.0 3642
3644 0 342214.0 146798.0 511140.0 -1.0 3643
3645 0 342292.0 146870.0 511080.0 -1.0 3644
3646 0 342158.0 146927.0 511020.0 -1.0 3645
3647 0 342369.0 147124.0 510960.0 -1.0 3646
3648 0 342221.0 147171.0 510900.0 -1.0 3647
3649 0 342298.0 147359.0 510840.0 -1.0 3648
3650 0 342226.0 147361.0 510780.0 -1.0 3649
3651 0 342241.0 147480.0 510720.0 -1.0 3650
3652 5 342240.0 147673.0 510660.0 -1.0 3651
3653 0 342837.47 146631.05 510600.0 -1.0 3652
3654 0 342206.0 147866.0 510600.0 -1.0 3652
3655 0 342237.0 148322.0 510540.0 -1.0 3654
3656 0 342294.0 148820.0 510480.0 -1.0 3655
3657 0 342617.0 149352.0 510420.0 -1.0 3656
3658 0 342395.0 149465.0 510360.0 -1.0 3657
3659 0 342382.0 149405.0 510300.0 -1.0 3658
3660 0 342442.0 149489.0 510240.0 -1.0 3659
3661 0 342599.0 149635.0 510240.0 -1.0 3660
3662 5 342783.0 149796.0 510240.0 -1.0 3661
3663 0 343111.0 149907.0 510180.0 -1.0 3662
3664 0 342327.0 149735.0 510240.0 -1.0 3662
3665 0 343224.0 150005.0 510120.0 -1.0 3663
3666 0 343248.0 150004.0 510060.0 -1.0 3665
3667 0 343317.0 150080.0 510000.0 -1.0 3666
3668 0 343355.0 150136.0 509940.0 -1.0 3667
3669 0 343452.0 150237.0 509880.0 -1.0 3668
3670 0 343533.0 150279.0 509820.0 -1.0 3669
3671 0 343590.0 150290.0 509760.0 -1.0 3670
3672 0 343631.0 150368.0 509700.0 -1.0 3671
3673 0 343665.0 150433.0 509640.0 -1.0 3672
3674 0 343671.0 150477.0 509580.0 -1.0 3673
3675 5 343639.0 150602.0 509520.0 -1.0 3674
3676 0 343823.22 150389.98 509400.0 -1.0 3675
3677 0 343775.0 150858.0 509460.0 -1.0 3675
3678 0 343831.0 150854.0 509400.0 -1.0 3677
3679 0 343811.0 150912.0 509340.0 -1.0 3678
3680 5 343778.0 150981.0 509280.0 -1.0 3679
3681 0 343838.44 151770.61 509280.0 -1.0 3680
3682 0 343815.78 151113.23 509220.0 -1.0 3680
3683 0 342170.0 149721.0 510180.0 -1.0 3664
3684 0 342151.0 149816.0 510120.0 -1.0 3683
3685 0 342023.0 149932.0 510060.0 -1.0 3684
3686 0 342005.0 150101.0 510000.0 -1.0 3685
3687 0 341897.06 150116.31 509940.0 -1.0 3686
3688 0 341854.0 150202.0 509880.0 -1.0 3687
3689 0 341865.0 150397.0 509820.0 -1.0 3688
3690 0 341775.0 150450.0 509760.0 -1.0 3689
3691 0 341723.0 150599.0 509700.0 -1.0 3690
3692 0 341692.0 150694.0 509640.0 -1.0 3691
3693 0 341681.0 150876.0 509580.0 -1.0 3692
3694 0 341667.0 150973.0 509520.0 -1.0 3693
3695 0 341714.0 151296.0 509460.0 -1.0 3694
3696 0 341663.0 151578.0 509400.0 -1.0 3695
3697 0 341664.0 151935.0 509340.0 -1.0 3696
3698 0 341668.0 152375.0 509280.0 -1.0 3697
3699 0 341675.0 152427.0 509220.0 -1.0 3698
3700 0 341741.0 152488.0 509160.0 -1.0 3699
3701 0 341690.0 152499.0 509100.0 -1.0 3700
3702 0 341786.0 152556.0 509040.0 -1.0 3701
3703 0 341814.0 152715.0 508980.0 -1.0 3702
3704 0 341857.0 152798.0 508920.0 -1.0 3703
3705 0 341572.0 153079.0 508920.0 -1.0 3704
3706 0 341328.0 153286.0 508920.0 -1.0 3705
3707 0 341195.0 153305.0 508860.0 -1.0 3706
3708 0 341200.0 153519.0 508800.0 -1.0 3707
3709 0 341072.0 153523.0 508740.0 -1.0 3708
3710 0 340763.0 153695.0 508740.0 -1.0 3709
3711 0 340593.0 153999.0 508740.0 -1.0 3710
3712 0 340703.0 154304.0 508680.0 -1.0 3711
3713 0 340630.0 154468.0 508620.0 -1.0 3712
3714 0 340578.0 154606.0 508560.0 -1.0 3713
3715 0 340073.0 154486.0 508500.0 -1.0 3714
3716 0 340535.0 154929.0 508440.0 -1.0 3715
3717 0 340592.0 155055.0 508320.0 -1.0 3716
3718 0 340646.0 154979.0 508260.0 -1.0 3717
3719 0 340618.0 154975.0 508200.0 -1.0 3718
3720 0 340584.0 155297.0 508200.0 -1.0 3719
3721 0 340583.0 155642.0 508200.0 -1.0 3720
3722 0 340657.72 155759.75 508140.0 -1.0 3721
3723 0 340719.0 155995.0 508080.0 -1.0 3722
3724 0 340687.94 156190.44 508020.0 -1.0 3723
3725 0 340659.0 156361.0 507960.0 -1.0 3724
3726 0 340682.0 156305.0 507900.0 -1.0 3725
3727 0 340641.0 156592.0 507840.0 -1.0 3726
3728 0 340667.0 156891.0 507780.0 -1.0 3727
3729 0 340633.0 157206.0 507720.0 -1.0 3728
3730 0 340804.0 157732.0 507660.0 -1.0 3729
3731 0 340802.0 157831.0 507600.0 -1.0 3730
3732 0 340783.0 158262.0 507540.0 -1.0 3731
3733 0 340856.0 158397.0 507480.0 -1.0 3732
3734 0 340890.0 158556.0 507420.0 -1.0 3733
3735 0 341150.0 158916.0 507360.0 -1.0 3734
3736 0 340757.0 158617.0 507300.0 -1.0 3735
3737 0 340731.0 158582.0 507240.0 -1.0 3736
3738 0 340856.0 158774.0 507180.0 -1.0 3737
3739 0 340979.0 158900.0 507120.0 -1.0 3738
3740 0 340947.0 159126.0 507060.0 -1.0 3739
3741 0 341014.0 159662.0 507060.0 -1.0 3740
3742 5 341479.0 158851.0 507120.0 -1.0 3741
3743 0 341184.0 160166.0 507060.0 -1.0 3742
3744 0 341748.0 158801.0 507120.0 -1.0 3742
3745 0 341923.0 158746.0 507120.0 -1.0 3744
3746 0 342100.0 158571.0 507120.0 -1.0 3745
3747 0 342126.0 158430.0 507120.0 -1.0 3746
3748 0 342201.0 158457.0 507180.0 -1.0 3747
3749 0 342093.0 158294.0 507240.0 -1.0 3748
3750 0 342257.0 158478.0 507300.0 -1.0 3749
3751 6 342587.0 158626.0 507360.0 -1.0 3750
3752 0 341373.0 160660.0 507060.0 -1.0 3743
3753 0 341547.0 161136.0 507060.0 -1.0 3752
3754 0 341743.0 161584.0 507060.0 -1.0 3753
3755 0 341878.0 162043.0 507060.0 -1.0 3754
3756 0 341849.0 162481.0 507060.0 -1.0 3755
3757 0 341801.0 162767.0 507000.0 -1.0 3756
3758 0 341731.0 163215.0 506940.0 -1.0 3757
3759 0 341787.0 163348.0 506880.0 -1.0 3758
3760 0 341724.0 163731.0 506820.0 -1.0 3759
3761 0 341708.0 163720.0 506760.0 -1.0 3760
3762 0 341737.38 163864.27 506640.0 -1.0 3761
3763 0 357818.47 125961.91 524100.0 -1.0 169
3764 5 357999.8 126143.25 524160.0 -1.0 3763
3765 0 358090.7 126449.016 524220.0 -1.0 3764
3766 6 358171.97 126094.49 524220.0 -1.0 3764
3767 5 358045.34 126411.234 524280.0 -1.0 3765
3768 0 358060.44 126411.234 524340.0 -1.0 3767
3769 0 358492.62 127016.586 524220.0 -1.0 3767
3770 0 357962.22 126403.68 524400.0 -1.0 3768
3771 0 358037.78 126381.016 524460.0 -1.0 3770
3772 0 358022.66 126411.234 524520.0 -1.0 3771
3773 0 358228.4 126468.23 524580.0 -1.0 3772
3774 0 349958.7 148831.78 510060.0 -1.0 3595
3775 6 349988.9 148914.89 510000.0 -1.0 3774
3776 0 349985.9 149102.75 511080.0 -1.0 3579
3777 0 349970.78 149344.53 511140.0 -1.0 3776
3778 0 350197.47 149624.11 511200.0 -1.0 3777
3779 0 350295.7 149828.12 511260.0 -1.0 3778
3780 0 350273.03 149926.34 511320.0 -1.0 3779
3781 0 350242.8 149828.12 511380.0 -1.0 3780
3782 0 350227.7 150077.47 511440.0 -1.0 3781
3783 0 350227.7 150168.14 511500.0 -1.0 3782
3784 0 350265.47 150251.27 511560.0 -1.0 3783
3785 0 350273.03 150236.14 511620.0 -1.0 3784
3786 0 350189.9 150273.92 511680.0 -1.0 3785
3787 0 350182.34 150334.38 511740.0 -1.0 3786
3788 0 350129.47 150319.27 511800.0 -1.0 3787
3789 0 350084.12 150304.16 511860.0 -1.0 3788
3790 0 350008.56 150296.6 511920.0 -1.0 3789
3791 0 350038.78 150349.48 511980.0 -1.0 3790
3792 0 350061.47 150379.72 512040.0 -1.0 3791
3793 0 349978.34 150326.81 512100.0 -1.0 3792
3794 0 350016.12 150409.94 512160.0 -1.0 3793
3795 0 349970.78 150364.6 512220.0 -1.0 3794
3796 0 349925.44 150326.81 512280.0 -1.0 3795
3797 0 349925.44 150326.81 512340.0 -1.0 3796
3798 0 349857.44 150357.05 512400.0 -1.0 3797
3799 0 349865.0 150417.48 512460.0 -1.0 3798
3800 0 349865.0 150417.48 512520.0 -1.0 3799
3801 0 349797.0 150379.72 512640.0 -1.0 3800
3802 0 349804.56 150470.39 512700.0 -1.0 3801
3803 0 349698.78 150409.94 512760.0 -1.0 3802
3804 0 349645.88 150394.83 512880.0 -1.0 3803
3805 0 349585.44 150432.61 512940.0 -1.0 3804
3806 0 349517.44 150493.05 513000.0 -1.0 3805
3807 0 349479.66 150508.16 513060.0 -1.0 3806
3808 0 349419.2 150606.39 513120.0 -1.0 3807
3809 0 349411.62 150651.73 513180.0 -1.0 3808
3810 0 349336.1 150651.73 513240.0 -1.0 3809
3811 0 349275.62 150734.84 513300.0 -1.0 3810
3812 0 349275.62 150727.28 513360.0 -1.0 3811
3813 0 349237.84 150802.84 513420.0 -1.0 3812
3814 0 349283.2 150810.4 513480.0 -1.0 3813
3815 0 349200.06 150901.08 513540.0 -1.0 3814
3816 0 349101.84 150901.08 513600.0 -1.0 3815
3817 0 349101.84 151029.53 513660.0 -1.0 3816
3818 0 348988.5 151021.97 513720.0 -1.0 3817
3819 0 349048.94 151120.2 513780.0 -1.0 3818
3820 0 349033.84 151120.2 513840.0 -1.0 3819
3821 0 348882.72 151241.1 513900.0 -1.0 3820
3822 0 348905.38 151271.31 513960.0 -1.0 3821
3823 0 348769.38 151445.11 514020.0 -1.0 3822
3824 0 348618.25 151634.0 514080.0 -1.0 3823
3825 5 348497.38 151664.23 514140.0 -1.0 3824
3826 0 348520.03 151520.67 514200.0 -1.0 3825
3827 0 348379.53 151894.48 514140.0 -1.0 3825
3828 0 348489.8 151407.33 514260.0 -1.0 3826
3829 0 348557.8 151316.66 514320.0 -1.0 3828
3830 0 348580.66 151333.84 514380.0 -1.0 3829
3831 0 348610.72 151377.11 514440.0 -1.0 3830
3832 0 348618.25 151309.1 514500.0 -1.0 3831
3833 0 348671.16 151309.1 514560.0 -1.0 3832
3834 0 348708.94 151354.44 514620.0 -1.0 3833
3835 0 348633.38 151278.88 514680.0 -1.0 3834
3836 0 348673.53 151280.83 514740.0 -1.0 3835
3837 0 358267.44 121368.414 522600.0 -1.0 141
3838 0 358365.66 121323.08 522660.0 -1.0 3837
3839 0 358290.1 121315.52 522720.0 -1.0 3838
3840 0 358259.88 121270.19 522780.0 -1.0 3839
3841 0 358267.44 121307.97 522840.0 -1.0 3840
3842 0 358206.97 121270.19 522900.0 -1.0 3841
3843 0 358237.2 121262.63 522960.0 -1.0 3842
3844 0 358433.66 121028.4 523020.0 -1.0 3843
3845 0 358433.66 120945.28 523080.0 -1.0 3844
3846 0 358456.3 120854.61 523140.0 -1.0 3845
3847 0 358569.66 120809.27 523200.0 -1.0 3846
3848 0 358637.66 120809.27 523260.0 -1.0 3847
3849 0 358751.0 120831.945 523320.0 -1.0 3848
3850 0 358819.0 120824.38 523380.0 -1.0 3849
3851 0 358864.34 120854.61 523440.0 -1.0 3850
3852 0 359080.3 121119.664 523500.0 -1.0 3851
3853 6 343853.56 151302.12 509160.0 -1.0 3682
3854 0 343770.44 151740.38 509340.0 -1.0 3681
3855 0 343770.44 151838.61 509400.0 -1.0 3854
3856 0 343883.78 152004.84 509460.0 -1.0 3855
3857 0 344118.03 152269.3 509460.0 -1.0 3856
3858 0 344246.47 152480.86 509460.0 -1.0 3857
3859 5 344488.25 152669.77 509460.0 -1.0 3858
3860 0 344616.72 152858.67 509400.0 -1.0 3859
3861 5 344510.94 152707.55 509520.0 -1.0 3859
3862 0 344646.94 153047.56 509340.0 -1.0 3860
3863 6 344639.38 153077.8 509280.0 -1.0 3862
3864 0 344594.06 152707.55 509580.0 -1.0 3861
3865 0 344745.16 153304.47 509520.0 -1.0 3861
3866 0 344276.7 152375.08 509580.0 -1.0 3864
3867 0 344216.25 152284.4 509640.0 -1.0 3866
3868 6 344140.7 152269.3 509700.0 -1.0 3867
3869 0 344866.06 153417.81 509580.0 -1.0 3865
3870 0 344896.28 153531.16 509640.0 -1.0 3869
3871 0 344979.4 153704.94 509700.0 -1.0 3870
3872 5 344926.5 153871.17 509760.0 -1.0 3871
3873 0 345024.75 153908.95 509820.0 -1.0 3872
3874 0 345206.03 154509.44 509760.0 -1.0 3872
3875 0 344918.97 153946.73 509880.0 -1.0 3873
3876 0 344918.97 154044.95 509940.0 -1.0 3875
3877 0 344926.5 154105.4 510000.0 -1.0 3876
3878 0 344949.2 154067.62 510060.0 -1.0 3877
3879 6 344956.75 154090.3 510120.0 -1.0 3878
3880 0 336018.75 133575.9 519600.0 -1.0 6
3881 0 336098.53 133725.47 519540.0 -1.0 3880
3882 0 336148.38 133984.69 519480.0 -1.0 3881
3883 0 336158.34 134243.92 519420.0 -1.0 3882
3884 0 336188.25 134293.77 519360.0 -1.0 3883
3885 0 336357.75 134672.64 519300.0 -1.0 3884
3886 0 336437.5 135181.11 519240.0 -1.0 3885
3887 0 336756.56 136188.11 519180.0 -1.0 3886
3888 0 337364.75 137723.52 519120.0 -1.0 3887
3889 0 337803.44 138850.16 519120.0 -1.0 3888
3890 0 338112.5 139248.95 519120.0 -1.0 3889
3891 0 338391.66 139378.58 519060.0 -1.0 3890
3892 0 338644.75 139964.86 519060.0 -1.0 3891
3893 0 338750.5 140112.9 519000.0 -1.0 3892
3894 0 338806.9 140225.7 518940.0 -1.0 3893
3895 0 339170.25 140777.52 518940.0 -1.0 3894
3896 0 341758.75 164003.17 506580.0 -1.0 3762
3897 0 341790.8 164179.48 506520.0 -1.0 3896
3898 0 341785.47 164302.38 506460.0 -1.0 3897
3899 0 341822.88 164468.0 506400.0 -1.0 3898
3900 0 341818.3 164453.66 506340.0 -1.0 3899
3901 0 342025.9 164638.98 506280.0 -1.0 3900
3902 0 342009.88 164799.27 506220.0 -1.0 3901
3903 0 342052.62 165018.33 506160.0 -1.0 3902
3904 0 342057.97 165061.06 506100.0 -1.0 3903
3905 0 341983.16 165413.7 506040.0 -1.0 3904
3906 0 341972.47 165606.05 505980.0 -1.0 3905
3907 0 341967.12 165755.64 505860.0 -1.0 3906
3908 0 341881.66 165793.05 505740.0 -1.0 3907
3909 0 341838.9 165996.08 505680.0 -1.0 3908
3910 0 341780.12 166038.81 505620.0 -1.0 3909
3911 0 341812.2 166177.73 505560.0 -1.0 3910
3912 0 341838.9 166252.53 505500.0 -1.0 3911
3913 0 341838.9 166252.53 505440.0 -1.0 3912
3914 0 341796.16 166289.94 505380.0 -1.0 3913
3915 0 341796.16 166289.94 505320.0 -1.0 3914
3916 0 341369.84 166911.81 505320.0 -1.0 3915
3917 0 358243.34 126488.164 524640.0 -1.0 3773
3918 0 358387.94 126567.93 524700.0 -1.0 3917
3919 0 358482.62 126712.49 524760.0 -1.0 3918
3920 0 358547.44 126697.54 524820.0 -1.0 3919
3921 0 358592.3 126712.49 524880.0 -1.0 3920
3922 0 358632.2 126742.41 524940.0 -1.0 3921
3923 0 358721.94 126837.125 525000.0 -1.0 3922
3924 0 358731.9 126837.125 525060.0 -1.0 3923
3925 0 358731.9 126837.125 525120.0 -1.0 3924
3926 0 358726.9 126842.11 525180.0 -1.0 3925
3927 0 358726.9 126842.11 525240.0 -1.0 3926
3928 0 358642.16 126837.125 525300.0 -1.0 3927
3929 0 358587.3 126812.195 525360.0 -1.0 3928
3930 0 358492.62 126737.42 525420.0 -1.0 3929
3931 0 358492.62 126737.42 525480.0 -1.0 3930
3932 0 358437.78 126677.6 525540.0 -1.0 3931
3933 0 358308.16 126652.67 525660.0 -1.0 3932
3934 0 358308.16 126647.69 525840.0 -1.0 3933
3935 0 358223.4 126523.06 525900.0 -1.0 3934
3936 0 358228.4 126518.08 525960.0 -1.0 3935
3937 0 358193.5 126458.26 526020.0 -1.0 3936
3938 0 358108.75 126428.34 526080.0 -1.0 3937
3939 0 358108.75 126428.34 526140.0 -1.0 3938
3940 0 358038.97 126408.41 526200.0 -1.0 3939
3941 0 357804.66 126358.555 526260.0 -1.0 3940
3942 0 357769.78 126263.836 526320.0 -1.0 3941
3943 0 357749.84 126204.016 526380.0 -1.0 3942
3944 0 357585.3 126134.23 526440.0 -1.0 3943
3945 0 357515.53 126129.24 526500.0 -1.0 3944
3946 0 357410.84 126059.445 526560.0 -1.0 3945
3947 0 357405.84 126009.59 526620.0 -1.0 3946
3948 0 357291.2 125909.89 526680.0 -1.0 3947
3949 5 357167.5 125699.12 526740.0 -1.0 3948
3950 0 359105.78 127445.305 524160.0 -1.0 3769
3951 0 359305.2 127614.8 524100.0 -1.0 3950
3952 0 359584.34 127849.1 524040.0 -1.0 3951
3953 5 360003.1 128088.38 523980.0 -1.0 3952
3954 0 360020.9 128311.336 523920.0 -1.0 3953
3955 0 360621.25 128477.22 523980.0 -1.0 3953
3956 0 360800.72 128477.22 523920.0 -1.0 3955
3957 0 360885.47 128537.05 523860.0 -1.0 3956
3958 0 360840.6 128467.25 523800.0 -1.0 3957
3959 0 361478.7 128482.21 523740.0 -1.0 3958
3960 0 361388.97 128542.03 523680.0 -1.0 3959
3961 0 361269.3 128492.18 523620.0 -1.0 3960
3962 0 361264.3 128517.1 523560.0 -1.0 3961
3963 0 361194.53 128671.64 523500.0 -1.0 3962
3964 0 361194.53 128666.66 523440.0 -1.0 3963
3965 0 361558.44 128791.28 523380.0 -1.0 3964
3966 0 361558.44 128771.34 523320.0 -1.0 3965
3967 0 361533.53 128691.58 523260.0 -1.0 3966
3968 0 361533.53 128691.58 523200.0 -1.0 3967
3969 0 361766.34 128651.35 523140.0 -1.0 3968
3970 0 344124.66 149353.56 519180.0 -1.0 3971
3971 0 344067.75 149295.45 519240.0 -1.0 3972
3972 0 344169.47 149292.4 519300.0 -1.0 3973
3973 0 344120.38 149247.06 519360.0 -1.0 3974
3974 0 344007.03 149179.06 519420.0 -1.0 3976
3975 0 344240.53 149238.55 519480.0 -1.0 3976
3976 5 343973.03 149065.72 519480.0 -1.0 3978
3977 0 344083.12 149017.31 519720.0 -1.0 3979
3978 0 343888.25 149021.89 519540.0 -1.0 3979
3979 5 343957.9 149073.28 519660.0 -1.0 3980
3980 0 343701.0 148721.92 519660.0 -1.0 3981
3981 0 343440.3 148434.8 519720.0 -1.0 3983
3982 0 343058.75 147849.2 519840.0 -1.0 4632
3983 0 343153.2 148094.78 519720.0 -1.0 4632
3984 0 342956.75 147713.2 519900.0 -1.0 3982
3985 6 343003.4 147675.92 519960.0 -1.0 3984
3986 0 344143.56 149395.11 519120.0 -1.0 3970
3987 0 344162.44 149459.34 519060.0 -1.0 3986
3988 0 344204.0 149459.34 519000.0 -1.0 3987
3989 6 344200.22 149402.67 518940.0 -1.0 3988
3990 0 344120.9 149070.2 519780.0 -1.0 3977
3991 6 344192.7 149081.55 519840.0 -1.0 3990
3992 0 336212.0 133001.0 516360.0 -1.0 4631
3993 0 348634.06 151307.14 514800.0 -1.0 3836
3994 0 348719.6 151293.98 514860.0 -1.0 3993
3995 0 348660.38 151333.44 514920.0 -1.0 3994
3996 0 348745.9 151261.1 514980.0 -1.0 3995
3997 0 348686.7 151208.47 515040.0 -1.0 3996
3998 0 348693.28 151195.31 515100.0 -1.0 3997
3999 0 348666.97 151155.84 515160.0 -1.0 3998
4000 0 348653.8 151162.42 515220.0 -1.0 3999
4001 0 348713.0 151083.48 515280.0 -1.0 4000
4002 0 348719.6 151017.7 515340.0 -1.0 4001
4003 0 348680.12 150925.61 515400.0 -1.0 4002
4004 0 348449.88 150662.5 515460.0 -1.0 4003
4005 0 348666.97 150853.27 515520.0 -1.0 4004
4006 0 348666.97 150853.27 515580.0 -1.0 4005
4007 0 348666.97 150853.27 515640.0 -1.0 4006
4008 0 348252.56 150813.8 515700.0 -1.0 4007
4009 0 348627.5 150826.95 515760.0 -1.0 4008
4010 0 348285.44 150794.06 515820.0 -1.0 4009
4011 0 348535.4 150826.95 515880.0 -1.0 4010
4012 6 348489.34 150833.53 515940.0 -1.0 4011
4013 0 339273.72 140992.88 519000.0 -1.0 3895
4014 0 339435.88 141303.08 519060.0 -1.0 4013
4015 0 339783.03 142090.11 519120.0 -1.0 4014
4016 5 339900.2 142444.05 519180.0 -1.0 4015
4017 0 339835.38 142424.11 519240.0 -1.0 4016
4018 0 340324.2 142839.97 519180.0 -1.0 4016
4019 6 340458.12 143601.38 519180.0 -1.0 4018
4020 0 343047.94 125169.03 518280.0 -1.0 34
4021 0 342969.0 124958.54 518340.0 -1.0 4020
4022 0 342868.3 124853.85 518400.0 -1.0 4021
4023 6 346442.12 124129.73 519180.0 -1.0 53
4024 0 348452.94 125286.86 519300.0 -1.0 60
4025 0 348505.8 125369.98 519240.0 -1.0 4024
4026 0 348634.28 125543.766 519180.0 -1.0 4025
4027 0 348777.84 125566.43 519120.0 -1.0 4026
4028 0 348823.16 125664.664 519060.0 -1.0 4027
4029 0 348883.62 125740.22 519000.0 -1.0 4028
4030 0 348792.94 125815.78 518940.0 -1.0 4029
4031 0 348868.5 125846.01 518880.0 -1.0 4030
4032 6 348936.5 125868.67 518820.0 -1.0 4031
4033 0 359201.22 121180.11 523560.0 -1.0 3852
4034 0 359337.22 121210.336 523620.0 -1.0 4033
4035 0 359375.0 121301.01 523680.0 -1.0 4034
4036 0 359495.9 121361.45 523740.0 -1.0 4035
4037 0 359662.12 121421.9 523800.0 -1.0 4036
4038 0 359881.25 121565.46 523860.0 -1.0 4037
4039 0 360848.44 121837.484 523860.0 -1.0 4038
4040 0 360810.66 121746.81 523920.0 -1.0 4039
4041 0 361044.88 121693.914 523980.0 -1.0 4040
4042 0 361724.9 121633.47 523980.0 -1.0 4041
4043 0 361672.03 121678.805 524040.0 -1.0 4042
4044 0 362064.94 121709.03 524040.0 -1.0 4043
4045 0 362095.16 121686.36 524100.0 -1.0 4044
4046 0 362185.84 121724.14 524160.0 -1.0 4045
4047 0 362306.72 121799.7 524220.0 -1.0 4046
4048 0 362382.28 121792.15 524280.0 -1.0 4047
4049 0 362540.97 121769.48 524340.0 -1.0 4048
4050 0 362624.1 121807.26 524400.0 -1.0 4049
4051 0 362782.75 121784.586 524460.0 -1.0 4050
4052 0 362782.75 121777.03 524520.0 -1.0 4051
4053 0 362918.78 121746.81 524580.0 -1.0 4052
4054 0 363001.88 121739.25 524640.0 -1.0 4053
4055 0 363032.1 121746.81 524700.0 -1.0 4054
4056 0 363311.7 121724.14 524760.0 -1.0 4055
4057 0 363636.6 121686.36 524820.0 -1.0 4056
4058 0 363817.94 121671.25 524880.0 -1.0 4057
4059 0 363795.25 121648.58 524940.0 -1.0 4058
4060 0 363810.38 121641.02 525000.0 -1.0 4059
4061 0 363848.16 121603.24 525060.0 -1.0 4060
4062 0 364135.28 121384.12 525120.0 -1.0 4061
4063 0 364475.3 121338.78 525180.0 -1.0 4062
4064 0 364633.97 121180.11 525240.0 -1.0 4063
4065 0 364702.0 121127.22 525300.0 -1.0 4064
4066 0 364732.22 121013.875 525360.0 -1.0 4065
4067 0 364747.3 120953.43 525420.0 -1.0 4066
4068 0 364747.3 120953.43 525480.0 -1.0 4067
4069 0 364739.75 120877.87 525540.0 -1.0 4068
4070 0 364694.44 120809.87 525660.0 -1.0 4069
4071 6 364770.0 120628.52 525660.0 -1.0 4070
4072 0 357250.84 125785.69 526800.0 -1.0 3949
4073 5 356227.16 125389.23 526740.0 -1.0 3949
4074 0 355917.28 125453.34 526680.0 -1.0 4073
4075 0 356173.72 125431.97 526800.0 -1.0 4073
4076 0 355949.34 125517.45 526620.0 -1.0 4074
4077 0 356245.88 125430.555 526860.0 -1.0 4075
4078 0 355822.12 125551.62 526560.0 -1.0 4076
4079 0 355761.7 125528.945 526500.0 -1.0 4078
4080 0 355278.1 125793.41 526500.0 -1.0 4079
4081 0 354870.06 126035.195 526500.0 -1.0 4080
4082 6 354854.97 126012.53 526440.0 -1.0 4081
4083 0 356245.88 125483.45 526920.0 -1.0 4077
4084 0 356283.66 125475.89 526980.0 -1.0 4083
4085 6 356268.56 125513.67 527040.0 -1.0 4084
4086 0 357250.84 125785.69 526860.0 -1.0 4072
4087 0 357379.28 125740.35 526920.0 -1.0 4086
4088 0 357379.28 125793.25 526980.0 -1.0 4087
4089 0 357364.2 125861.25 527040.0 -1.0 4088
4090 0 357432.2 125929.26 527100.0 -1.0 4089
4091 0 357447.28 125921.695 527160.0 -1.0 4090
4092 0 357341.5 125914.14 527220.0 -1.0 4091
4093 0 357401.97 125967.03 527280.0 -1.0 4092
4094 0 357281.06 125929.26 527340.0 -1.0 4093
4095 0 357265.94 125921.695 527460.0 -1.0 4094
4096 0 357182.84 125921.695 527520.0 -1.0 4095
4097 0 357122.38 125831.02 527580.0 -1.0 4096
4098 0 357092.16 125823.47 527640.0 -1.0 4097
4099 0 357077.06 125868.805 527700.0 -1.0 4098
4100 0 357009.03 125906.586 527760.0 -1.0 4099
4101 0 357061.94 125921.695 527820.0 -1.0 4100
4102 0 357099.72 125921.695 527880.0 -1.0 4101
4103 0 356971.28 125853.695 527940.0 -1.0 4102
4104 0 356948.6 125914.14 528000.0 -1.0 4103
4105 0 356963.72 125891.48 528060.0 -1.0 4104
4106 0 356903.25 125936.81 528120.0 -1.0 4105
4107 0 356941.03 125914.14 528180.0 -1.0 4106
4108 0 357031.72 126140.82 528240.0 -1.0 4107
4109 0 357190.38 126140.82 528300.0 -1.0 4108
4110 0 357265.94 126140.82 528360.0 -1.0 4109
4111 0 357250.84 126103.04 528420.0 -1.0 4110
4112 0 357205.5 126035.04 528480.0 -1.0 4111
4113 0 357281.06 126072.82 528540.0 -1.0 4112
4114 0 357303.72 126125.71 528600.0 -1.0 4113
4115 0 357296.2 126133.266 528660.0 -1.0 4114
4116 0 357303.72 126231.49 528720.0 -1.0 4115
4117 0 357341.5 126284.38 528780.0 -1.0 4116
4118 0 357341.5 126609.3 528780.0 -1.0 4117
4119 0 357326.4 126699.97 528840.0 -1.0 4118
4120 0 357386.84 126707.52 528900.0 -1.0 4119
4121 0 357394.4 126699.97 528960.0 -1.0 4120
4122 0 357379.28 126699.97 529020.0 -1.0 4121
4123 0 357439.75 126737.75 529080.0 -1.0 4122
4124 0 357537.97 126813.305 529140.0 -1.0 4123
4125 0 357613.53 126775.52 529200.0 -1.0 4124
4126 0 357658.88 126767.97 529260.0 -1.0 4125
4127 0 357673.97 126798.195 529320.0 -1.0 4126
4128 0 357809.97 126813.305 529380.0 -1.0 4127
4129 0 357809.97 126813.305 529440.0 -1.0 4128
4130 0 357938.44 126813.305 529500.0 -1.0 4129
4131 0 358051.78 126752.86 529560.0 -1.0 4130
4132 0 358240.7 126692.414 529620.0 -1.0 4131
4133 0 358248.22 126684.85 529680.0 -1.0 4132
4134 0 358263.34 126677.3 529740.0 -1.0 4133
4135 0 358270.9 126669.74 529800.0 -1.0 4134
4136 0 358270.9 126662.19 529860.0 -1.0 4135
4137 0 358346.47 126647.08 529920.0 -1.0 4136
4138 0 358474.9 126647.08 529980.0 -1.0 4137
4139 0 358648.7 126669.74 530040.0 -1.0 4138
4140 0 358558.03 126669.74 530100.0 -1.0 4139
4141 0 358709.16 126737.75 530160.0 -1.0 4140
4142 0 359124.72 126866.195 530160.0 -1.0 4141
4143 0 359630.97 126873.76 530220.0 -1.0 4142
4144 0 360008.78 126971.984 530280.0 -1.0 4143
4145 0 360439.47 127168.44 530340.0 -1.0 4144
4146 0 360703.94 127304.445 530340.0 -1.0 4145
4147 0 361036.4 127440.45 530280.0 -1.0 4146
4148 0 361391.53 127538.68 530220.0 -1.0 4147
4149 6 361353.75 127568.91 530160.0 -1.0 4148
4150 0 360111.56 128492.68 523860.0 -1.0 3954
4151 0 360179.56 128590.91 523800.0 -1.0 4150
4152 0 360285.34 128900.7 523800.0 -1.0 4151
4153 0 360421.38 128983.82 523740.0 -1.0 4152
4154 0 360678.28 129762.086 523740.0 -1.0 4153
4155 0 360660.72 129776.47 523680.0 -1.0 4154
4156 0 361796.56 128734.47 523080.0 -1.0 3969
4157 0 361932.56 128726.914 523020.0 -1.0 4156
4158 0 361857.0 128764.695 522960.0 -1.0 4157
4159 0 361864.56 128802.48 522900.0 -1.0 4158
4160 0 361977.9 128779.805 522840.0 -1.0 4159
4161 0 362005.62 128806.086 522780.0 -1.0 4160
4162 0 362053.72 128843.484 522720.0 -1.0 4161
4163 0 362165.9 128896.914 522660.0 -1.0 4162
4164 0 362230.03 128880.88 522600.0 -1.0 4163
4165 0 362262.06 128891.57 522540.0 -1.0 4164
4166 0 362294.12 128923.625 522480.0 -1.0 4165
4167 0 362401.0 128993.086 522420.0 -1.0 4166
4168 0 362411.7 128950.34 522360.0 -1.0 4167
4169 0 362497.16 128907.59 522300.0 -1.0 4168
4170 0 362507.84 128854.17 522240.0 -1.0 4169
4171 0 362630.75 128784.71 522180.0 -1.0 4170
4172 0 362652.1 128736.625 522120.0 -1.0 4171
4173 0 362812.4 128608.4 522060.0 -1.0 4172
4174 0 362935.28 128554.97 522000.0 -1.0 4173
4175 0 363084.88 128517.56 521940.0 -1.0 4174
4176 0 363165.03 128432.08 521880.0 -1.0 4175
4177 0 363202.44 128426.734 521820.0 -1.0 4176
4178 0 363239.8 128410.71 521760.0 -1.0 4177
4179 0 363266.53 128378.65 521700.0 -1.0 4178
4180 0 363266.53 128400.02 521640.0 -1.0 4179
4181 0 363373.4 128383.99 521580.0 -1.0 4180
4182 0 363373.4 128416.05 521520.0 -1.0 4181
4183 0 363373.4 128416.05 521460.0 -1.0 4182
4184 0 363506.97 128309.195 521400.0 -1.0 4183
4185 0 363469.56 128410.71 521340.0 -1.0 4184
4186 0 363533.7 128325.22 521280.0 -1.0 4185
4187 0 363603.16 128410.71 521160.0 -1.0 4186
4188 0 363758.1 128421.39 521100.0 -1.0 4187
4189 0 363763.44 128597.71 521040.0 -1.0 4188
4190 0 363779.47 128448.11 520980.0 -1.0 4189
4191 0 363934.4 128661.82 520920.0 -1.0 4190
4192 0 363763.44 128442.766 520860.0 -1.0 4191
4193 0 363934.4 128704.57 520800.0 -1.0 4192
4194 0 363993.2 128886.23 520740.0 -1.0 4193
4195 0 364046.6 128950.34 520680.0 -1.0 4194
4196 0 363998.53 128875.54 520620.0 -1.0 4195
4197 0 364169.5 129030.484 520560.0 -1.0 4196
4198 0 364014.56 128891.57 520500.0 -1.0 4197
4199 0 363677.94 128891.57 520440.0 -1.0 4198
4200 0 363982.5 128854.17 520380.0 -1.0 4199
4201 0 363982.5 128902.26 520320.0 -1.0 4200
4202 5 363987.84 128816.766 520260.0 -1.0 4201
4203 0 364073.3 128880.88 520200.0 -1.0 4202
4204 0 363811.53 128111.51 520260.0 -1.0 4202
4205 6 364057.28 128822.11 520140.0 -1.0 4203
4206 0 363774.12 128058.08 520200.0 -1.0 4204
4207 0 363784.8 127961.91 520140.0 -1.0 4206
4208 0 363832.88 127908.48 520080.0 -1.0 4207
4209 0 363907.7 127796.27 520020.0 -1.0 4208
4210 0 363939.75 127801.62 519960.0 -1.0 4209
4211 0 363977.16 127785.586 519900.0 -1.0 4210
4212 0 364078.66 127646.67 519840.0 -1.0 4211
4213 0 364121.4 127577.22 519780.0 -1.0 4212
4214 0 364025.22 127555.84 519720.0 -1.0 4213
4215 0 364073.3 127577.22 519660.0 -1.0 4214
4216 0 364153.47 127465.016 519540.0 -1.0 4215
4217 0 364201.56 127438.3 519480.0 -1.0 4216
4218 0 364217.6 127491.73 519420.0 -1.0 4217
4219 0 364271.0 127395.555 519360.0 -1.0 4218
4220 0 364265.66 127416.93 519300.0 -1.0 4219
4221 5 364169.5 127406.24 519240.0 -1.0 4220
4222 0 364575.56 127443.64 519240.0 -1.0 4221
4223 0 364148.12 127310.07 519180.0 -1.0 4221
4224 0 364677.06 127390.21 519180.0 -1.0 4222
4225 0 364135.28 127253.73 519120.0 -1.0 4223
4226 0 364714.47 127283.35 519120.0 -1.0 4224
4227 0 364874.75 127261.984 519060.0 -1.0 4226
4228 0 365291.5 127005.52 519060.0 -1.0 4227
4229 0 365312.88 126925.38 519000.0 -1.0 4228
4230 0 365425.06 127091.01 518940.0 -1.0 4229
4231 0 365820.44 127112.38 518940.0 -1.0 4230
4232 0 365654.8 127053.61 518880.0 -1.0 4231
4233 0 365606.72 127085.67 518820.0 -1.0 4232
4234 0 365499.88 127000.18 518760.0 -1.0 4233
4235 6 365467.8 126994.836 518700.0 -1.0 4234
4236 0 364167.34 127296.47 519060.0 -1.0 4225
4237 0 364140.62 127200.3 519000.0 -1.0 4236
4238 0 364028.4 127269.76 518940.0 -1.0 4237
4239 0 364033.75 127194.95 518880.0 -1.0 4238
4240 0 363980.3 127200.3 518820.0 -1.0 4239
4241 6 363937.6 127141.52 518760.0 -1.0 4240
4242 0 360673.0 129745.78 523620.0 -1.0 4155
4243 0 360930.78 130218.36 523560.0 -1.0 4242
4244 0 361243.78 130832.09 523620.0 -1.0 4243
4245 0 361323.56 131096.0 523680.0 -1.0 4244
4246 0 361397.22 131218.75 523740.0 -1.0 4245
4247 5 362035.5 131857.03 523740.0 -1.0 4246
4248 0 362606.28 132961.77 523800.0 -1.0 4247
4249 0 362041.62 132120.95 523800.0 -1.0 4247
4250 0 362671.22 133093.69 523860.0 -1.0 4248
4251 0 362066.2 132170.05 523860.0 -1.0 4249
4252 0 362066.2 132170.05 523920.0 -1.0 4251
4253 0 362145.97 132200.73 523980.0 -1.0 4252
4254 0 362103.0 132157.77 524040.0 -1.0 4253
4255 0 362103.0 132157.77 524100.0 -1.0 4254
4256 0 362139.84 132188.45 524160.0 -1.0 4255
4257 0 362139.84 132188.45 524220.0 -1.0 4256
4258 0 362096.88 132176.19 524280.0 -1.0 4257
4259 6 362139.84 132170.05 524340.0 -1.0 4258
4260 0 362677.34 133161.19 523920.0 -1.0 4250
4261 0 362708.03 133222.56 523980.0 -1.0 4260
4262 0 362726.47 133290.08 524040.0 -1.0 4261
4263 0 362738.72 133363.73 524100.0 -1.0 4262
4264 0 362738.72 133369.86 524160.0 -1.0 4263
4265 0 362726.47 133511.03 524220.0 -1.0 4264
4266 0 362751.0 133621.5 524280.0 -1.0 4265
4267 0 362720.3 133658.33 524340.0 -1.0 4266
4268 0 362744.88 133731.97 524400.0 -1.0 4267
4269 0 362732.6 133731.97 524460.0 -1.0 4268
4270 0 362677.34 133830.17 524520.0 -1.0 4269
4271 0 362695.78 133909.95 524580.0 -1.0 4270
4272 0 362566.88 133934.5 524640.0 -1.0 4271
4273 0 362585.28 133959.05 524700.0 -1.0 4272
4274 0 362573.03 134002.02 524760.0 -1.0 4273
4275 0 362444.12 134014.3 524820.0 -1.0 4274
4276 0 362419.6 134044.97 524880.0 -1.0 4275
4277 0 362210.9 134345.7 524880.0 -1.0 4276
4278 0 362474.8 134904.2 524880.0 -1.0 4277
4279 0 362438.0 135419.75 524880.0 -1.0 4278
4280 0 362419.6 135628.42 524820.0 -1.0 4279
4281 0 362431.88 135702.06 524760.0 -1.0 4280
4282 0 362450.28 135892.33 524700.0 -1.0 4281
4283 0 362468.7 135953.7 524640.0 -1.0 4282
4284 0 362450.28 135898.47 524580.0 -1.0 4283
4285 0 362579.16 136328.08 524580.0 -1.0 4284
4286 0 362548.47 136426.28 524520.0 -1.0 4285
4287 0 362609.84 136628.81 524460.0 -1.0 4286
4288 0 362671.22 136622.67 524400.0 -1.0 4287
4289 0 362591.44 136696.33 524340.0 -1.0 4288
4290 0 362591.44 136880.45 524280.0 -1.0 4289
4291 0 362990.38 137893.11 524280.0 -1.0 4290
4292 0 362965.8 138077.23 524220.0 -1.0 4291
4293 0 362965.8 138095.64 524160.0 -1.0 4292
4294 0 363039.47 138304.31 524100.0 -1.0 4293
4295 0 362941.25 138562.1 524040.0 -1.0 4294
4296 0 362996.5 138893.52 524040.0 -1.0 4295
4297 0 363149.94 138967.16 523980.0 -1.0 4296
4298 0 363113.12 138961.02 523920.0 -1.0 4297
4299 0 363186.75 139108.31 523860.0 -1.0 4298
4300 0 363156.06 139053.08 523800.0 -1.0 4299
4301 0 363278.8 139218.8 523740.0 -1.0 4300
4302 0 363174.47 139157.42 523680.0 -1.0 4301
4303 0 363242.0 139126.73 523620.0 -1.0 4302
4304 0 363272.7 139249.47 523560.0 -1.0 4303
4305 0 363266.53 139353.81 523500.0 -1.0 4304
4306 0 363235.84 139347.67 523440.0 -1.0 4305
4307 0 363174.47 139458.14 523380.0 -1.0 4306
4308 0 363137.66 139574.75 523320.0 -1.0 4307
4309 0 363064.0 139906.17 523320.0 -1.0 4308
4310 6 363021.06 139844.8 523260.0 -1.0 4309
4311 0 357447.62 121992.95 522000.0 -1.0 135
4312 0 357424.72 121992.95 521940.0 -1.0 4311
4313 0 357436.2 122027.31 521880.0 -1.0 4312
4314 0 357360.9 122062.984 521820.0 -1.0 4313
4315 0 357367.97 122239.234 521760.0 -1.0 4314
4316 0 357304.5 122323.83 521700.0 -1.0 4315
4317 0 357311.56 122387.28 521640.0 -1.0 4316
4318 0 357283.38 122436.63 521580.0 -1.0 4317
4319 0 357403.22 122563.53 521520.0 -1.0 4318
4320 0 357494.88 122605.83 521460.0 -1.0 4319
4321 0 357523.06 122556.484 521400.0 -1.0 4320
4322 0 357579.47 122563.53 521340.0 -1.0 4321
4323 0 357579.47 122535.33 521280.0 -1.0 4322
4324 0 357642.9 122542.38 521160.0 -1.0 4323
4325 6 357769.8 122471.88 521100.0 -1.0 4324
4326 0 354696.12 121590.58 522900.0 -1.0 119
4327 0 354682.03 121583.52 522960.0 -1.0 4326
4328 0 354724.3 121463.67 523020.0 -1.0 4327
4329 0 354646.78 121449.58 523080.0 -1.0 4328
4330 0 354569.22 121301.52 523140.0 -1.0 4329
4331 0 354660.88 121259.23 523200.0 -1.0 4330
4332 0 354696.12 121160.52 523260.0 -1.0 4331
4333 0 354696.12 121160.52 523320.0 -1.0 4332
4334 0 354752.53 121153.48 523380.0 -1.0 4333
4335 0 354759.56 121075.92 523440.0 -1.0 4334
4336 0 354801.88 121090.02 523500.0 -1.0 4335
4337 0 354794.8 120984.27 523560.0 -1.0 4336
4338 0 354815.97 120885.58 523620.0 -1.0 4337
4339 0 354766.62 120885.58 523680.0 -1.0 4338
4340 0 354780.72 120702.27 523740.0 -1.0 4339
4341 0 354851.22 119701.17 523740.0 -1.0 4340
4342 0 354801.88 119574.27 523680.0 -1.0 4341
4343 0 354738.44 119010.27 523620.0 -1.0 4342
4344 0 354611.53 118587.27 523680.0 -1.0 4343
4345 0 354646.78 118552.02 523740.0 -1.0 4344
4346 0 354618.56 118474.48 523800.0 -1.0 4345
4347 0 354660.88 118333.48 523860.0 -1.0 4346
4348 0 354590.38 118093.77 523920.0 -1.0 4347
4349 0 354611.53 117980.98 523980.0 -1.0 4348
4350 0 354667.94 117973.92 524040.0 -1.0 4349
4351 0 354569.22 117790.625 524100.0 -1.0 4350
4352 0 354541.03 117586.17 524160.0 -1.0 4351
4353 0 354526.94 117529.77 524220.0 -1.0 4352
4354 0 354477.56 117466.33 524280.0 -1.0 4353
4355 0 354442.3 117388.77 524340.0 -1.0 4354
4356 0 354378.88 117325.33 524400.0 -1.0 4355
4357 0 354449.38 117240.73 524460.0 -1.0 4356
4358 0 354378.88 117191.375 524520.0 -1.0 4357
4359 0 354378.88 117127.92 524580.0 -1.0 4358
4360 0 354350.7 117043.33 524640.0 -1.0 4359
4361 0 354350.7 116958.73 524700.0 -1.0 4360
4362 0 354287.22 116845.92 524760.0 -1.0 4361
4363 0 354280.2 116697.875 524820.0 -1.0 4362
4364 0 354244.94 116570.98 524880.0 -1.0 4363
4365 0 354216.72 116521.625 524940.0 -1.0 4364
4366 0 354132.12 116500.48 525000.0 -1.0 4365
4367 0 354012.28 116133.875 525060.0 -1.0 4366
4368 0 353991.12 115943.52 525120.0 -1.0 4367
4369 0 353864.22 115774.33 525180.0 -1.0 4368
4370 0 353885.38 115598.08 525240.0 -1.0 4369
4371 0 353737.3 115083.42 525300.0 -1.0 4370
4372 0 353716.2 114991.77 525360.0 -1.0 4371
4373 0 353716.2 114991.77 525420.0 -1.0 4372
4374 0 353737.3 114998.83 525480.0 -1.0 4373
4375 0 353737.3 114998.83 525540.0 -1.0 4374
4376 5 353737.3 114998.83 525660.0 -1.0 4375
4377 6 353518.78 113962.48 525300.0 -1.0 4376
4378 0 353836.03 114984.73 525840.0 -1.0 4376
4379 0 353807.8 114942.42 525900.0 -1.0 4378
4380 0 353814.88 114914.23 525960.0 -1.0 4379
4381 0 353793.72 114921.27 526020.0 -1.0 4380
4382 0 353772.56 114942.42 526080.0 -1.0 4381
4383 0 353878.3 114949.48 526140.0 -1.0 4382
4384 0 353899.47 114970.625 526200.0 -1.0 4383
4385 0 353920.62 114977.67 526260.0 -1.0 4384
4386 0 353920.62 114977.67 526320.0 -1.0 4385
4387 0 353927.7 115012.92 526380.0 -1.0 4386
4388 0 353927.7 115012.92 526440.0 -1.0 4387
4389 0 353962.94 115076.375 526500.0 -1.0 4388
4390 0 353962.94 115076.375 526560.0 -1.0 4389
4391 0 353962.94 115076.375 526620.0 -1.0 4390
4392 0 353977.03 115012.92 526680.0 -1.0 4391
4393 0 353998.2 115062.27 526740.0 -1.0 4392
4394 0 354019.3 115062.27 526800.0 -1.0 4393
4395 0 353977.03 115034.08 526860.0 -1.0 4394
4396 0 354075.72 114998.83 526920.0 -1.0 4395
4397 0 354005.22 114921.27 526980.0 -1.0 4396
4398 0 354005.22 114843.73 527040.0 -1.0 4397
4399 0 354061.62 114773.23 527100.0 -1.0 4398
4400 0 354068.7 114688.625 527160.0 -1.0 4399
4401 0 354125.06 114653.375 527220.0 -1.0 4400
4402 0 354181.47 114653.375 527280.0 -1.0 4401
4403 0 354125.06 114554.67 527340.0 -1.0 4402
4404 0 354844.2 113765.08 527340.0 -1.0 4403
4405 0 355069.78 113518.33 527460.0 -1.0 4404
4406 0 355246.03 113194.02 527520.0 -1.0 4405
4407 0 355154.38 113194.02 527580.0 -1.0 4406
4408 0 355267.2 113031.875 527640.0 -1.0 4407
4409 0 355429.3 112933.17 527700.0 -1.0 4408
4410 0 355450.47 112862.67 527760.0 -1.0 4409
4411 0 355795.94 112573.625 527760.0 -1.0 4410
4412 0 355915.78 112221.125 527820.0 -1.0 4411
4413 0 355979.22 112221.125 527880.0 -1.0 4412
4414 0 355979.22 112044.875 527940.0 -1.0 4413
4415 0 356395.2 111784.02 528000.0 -1.0 4414
4416 0 356437.47 111734.67 528060.0 -1.0 4415
4417 0 356388.12 111650.08 528120.0 -1.0 4416
4418 0 356500.94 111530.23 528180.0 -1.0 4417
4419 0 356627.8 111234.125 528240.0 -1.0 4418
4420 0 356930.97 111022.625 528300.0 -1.0 4419
4421 0 356867.53 111022.625 528360.0 -1.0 4420
4422 0 356839.3 111043.77 528420.0 -1.0 4421
4423 6 356775.88 111093.125 528480.0 -1.0 4422
4424 0 342954.22 124424.375 518460.0 -1.0 4022
4425 0 343108.8 123977.72 518520.0 -1.0 4424
4426 0 343131.72 123811.65 518580.0 -1.0 4425
4427 0 343189.0 123748.66 518640.0 -1.0 4426
4428 0 343183.28 123645.586 518700.0 -1.0 4427
4429 0 343251.97 123456.62 518760.0 -1.0 4428
4430 0 343269.16 123490.97 518820.0 -1.0 4429
4431 0 343269.16 123490.97 518880.0 -1.0 4430
4432 0 343349.34 123313.45 518940.0 -1.0 4431
4433 0 343412.3 123216.11 519000.0 -1.0 4432
4434 0 343486.75 123239.016 519060.0 -1.0 4433
4435 0 343372.25 123164.57 519120.0 -1.0 4434
4436 0 343360.78 123118.76 519180.0 -1.0 4435
4437 0 343366.5 123032.86 519240.0 -1.0 4436
4438 0 343486.75 122889.7 519300.0 -1.0 4437
4439 0 343532.56 122712.19 519360.0 -1.0 4438
4440 0 343440.97 122620.56 519420.0 -1.0 4439
4441 0 343458.12 122500.31 519480.0 -1.0 4440
4442 0 343463.88 122408.69 519540.0 -1.0 4441
4443 0 343475.3 122282.7 519660.0 -1.0 4442
4444 0 343469.6 122133.82 519720.0 -1.0 4443
4445 0 343515.4 122025.016 519780.0 -1.0 4444
4446 0 343503.94 121984.94 519840.0 -1.0 4445
4447 0 343463.88 122002.12 519900.0 -1.0 4446
4448 0 343452.4 121939.125 519960.0 -1.0 4447
4449 0 343463.88 121916.22 520020.0 -1.0 4448
4450 0 343446.7 121824.59 520080.0 -1.0 4449
4451 0 343515.4 121750.16 520140.0 -1.0 4450
4452 0 343544.03 121578.36 520200.0 -1.0 4451
4453 0 343618.47 121555.45 520260.0 -1.0 4452
4454 0 343647.1 121566.91 520320.0 -1.0 4453
4455 0 343647.1 121561.18 520380.0 -1.0 4454
4456 0 343309.25 121349.305 520440.0 -1.0 4455
4457 0 343698.66 121486.74 520500.0 -1.0 4456
4458 0 343698.66 121481.016 520560.0 -1.0 4457
4459 0 343698.66 121412.3 520620.0 -1.0 4458
4460 0 343692.9 121377.94 520680.0 -1.0 4459
4461 0 343738.72 121337.85 520740.0 -1.0 4460
4462 0 343750.2 121360.76 520800.0 -1.0 4461
4463 0 343733.0 121269.14 520860.0 -1.0 4462
4464 0 343715.8 121194.695 520920.0 -1.0 4463
4465 0 343744.44 121125.98 520980.0 -1.0 4464
4466 0 343733.0 121125.98 521040.0 -1.0 4465
4467 0 343818.9 121103.07 521100.0 -1.0 4466
4468 0 343721.53 121108.8 521160.0 -1.0 4467
4469 6 343733.0 121120.25 521280.0 -1.0 4468
4470 0 350509.4 147092.17 510480.0 -1.0 3588
4471 0 350784.75 147189.36 510420.0 -1.0 4470
4472 6 350647.06 147067.89 510360.0 -1.0 4471
4473 0 348339.06 151959.27 514200.0 -1.0 3827
4474 0 348306.56 152013.83 514260.0 -1.0 4473
4475 0 348249.97 151894.48 514320.0 -1.0 4474
4476 0 348193.28 152024.06 514380.0 -1.0 4475
4477 0 348079.9 152291.3 514440.0 -1.0 4476
4478 0 348055.62 152453.27 514500.0 -1.0 4477
4479 0 348047.5 152477.56 514560.0 -1.0 4478
4480 0 348120.4 152688.12 514620.0 -1.0 4479
4481 0 348047.5 152736.7 514680.0 -1.0 4480
4482 0 348088.0 152931.06 514740.0 -1.0 4481
4483 0 348128.5 152922.97 514800.0 -1.0 4482
4484 0 348152.78 152955.36 514860.0 -1.0 4483
4485 0 348063.72 152979.66 514920.0 -1.0 4484
4486 0 348055.62 152947.27 514980.0 -1.0 4485
4487 0 347926.03 152955.36 515040.0 -1.0 4486
4488 0 347942.25 153003.95 515100.0 -1.0 4487
4489 0 347885.56 153036.34 515160.0 -1.0 4488
4490 0 347772.16 153052.55 515220.0 -1.0 4489
4491 0 347747.88 153052.55 515280.0 -1.0 4490
4492 0 348007.03 153003.95 515340.0 -1.0 4491
4493 6 348007.03 153003.95 515400.0 -1.0 4492
4494 0 342837.47 146631.05 510540.0 -1.0 3653
4495 0 342991.34 146436.69 510480.0 -1.0 4494
4496 0 343193.8 146671.53 510420.0 -1.0 4495
4497 0 343064.22 146525.77 510360.0 -1.0 4496
4498 0 343007.53 146460.98 510300.0 -1.0 4497
4499 0 343072.34 146541.97 510240.0 -1.0 4498
4500 0 343007.53 146541.97 510180.0 -1.0 4499
4501 0 342999.44 146631.05 510120.0 -1.0 4500
4502 0 343007.53 146647.23 510060.0 -1.0 4501
4503 0 343007.53 146647.23 510000.0 -1.0 4502
4504 0 343007.53 146647.23 509940.0 -1.0 4503
4505 0 343007.53 146647.23 509880.0 -1.0 4504
4506 0 343096.62 146655.34 509820.0 -1.0 4505
4507 0 343096.62 146614.84 509760.0 -1.0 4506
4508 0 343120.9 146631.05 509700.0 -1.0 4507
4509 0 343120.9 146614.84 509640.0 -1.0 4508
4510 0 343120.9 146614.84 509580.0 -1.0 4509
4511 0 343120.9 146614.84 509520.0 -1.0 4510
4512 0 343129.03 146614.84 509460.0 -1.0 4511
4513 0 342999.44 146574.36 509400.0 -1.0 4512
4514 0 342975.16 146525.77 509340.0 -1.0 4513
4515 0 342910.38 146477.17 509280.0 -1.0 4514
4516 6 342950.84 146493.38 509220.0 -1.0 4515
4517 0 343863.72 150373.8 509340.0 -1.0 3676
4518 0 344001.38 150252.31 509280.0 -1.0 4517
4519 0 344098.56 150211.83 509220.0 -1.0 4518
4520 0 344195.75 150219.92 509160.0 -1.0 4519
4521 0 344203.84 150138.94 509100.0 -1.0 4520
4522 0 344292.94 150009.36 509040.0 -1.0 4521
4523 0 344422.5 149871.69 508980.0 -1.0 4522
4524 0 344665.44 149685.44 508920.0 -1.0 4523
4525 0 344689.75 149580.16 508860.0 -1.0 4524
4526 0 344738.34 149555.86 508800.0 -1.0 4525
4527 0 344738.34 149555.86 508740.0 -1.0 4526
4528 0 344859.8 149661.14 508680.0 -1.0 4527
4529 0 344722.12 149572.06 508620.0 -1.0 4528
4530 0 344835.5 149636.84 508560.0 -1.0 4529
4531 0 344916.5 149563.95 508440.0 -1.0 4530
4532 0 344916.5 149563.95 508320.0 -1.0 4531
4533 0 344916.5 149636.84 508260.0 -1.0 4532
4534 0 344957.0 149669.23 508200.0 -1.0 4533
4535 0 344746.44 149580.16 508140.0 -1.0 4534
4536 0 344965.1 149709.73 508080.0 -1.0 4535
4537 0 344446.78 149312.9 508020.0 -1.0 4536
4538 0 344867.9 149644.94 507960.0 -1.0 4537
4539 0 344778.8 149653.05 507900.0 -1.0 4538
4540 6 344770.72 149677.33 507840.0 -1.0 4539
4541 0 345359.9 154606.62 509820.0 -1.0 3874
4542 0 345643.34 154728.1 509880.0 -1.0 4541
4543 0 345805.3 154857.67 509940.0 -1.0 4542
4544 0 345878.2 154962.95 509880.0 -1.0 4543
4545 0 345918.7 154971.05 509820.0 -1.0 4544
4546 0 345894.38 154914.36 509760.0 -1.0 4545
4547 0 345894.38 154938.66 509700.0 -1.0 4546
4548 0 345910.6 154930.55 509640.0 -1.0 4547
4549 0 345886.28 154962.95 509580.0 -1.0 4548
4550 0 345886.28 154938.66 509520.0 -1.0 4549
4551 0 346169.72 154906.27 509520.0 -1.0 4550
4552 0 346396.47 154825.28 509520.0 -1.0 4551
4553 0 346582.75 154906.27 509520.0 -1.0 4552
4554 0 346526.06 155052.03 509460.0 -1.0 4553
4555 0 346356.0 155068.22 509400.0 -1.0 4554
4556 0 346323.6 155043.94 509340.0 -1.0 4555
4557 0 346258.8 155084.42 509280.0 -1.0 4556
4558 6 346202.12 155157.31 509220.0 -1.0 4557
4559 0 341280.75 167106.17 505260.0 -1.0 3916
4560 0 341288.84 167203.34 505200.0 -1.0 4559
4561 0 341321.25 167284.33 505140.0 -1.0 4560
4562 0 341272.66 167308.62 505080.0 -1.0 4561
4563 0 341224.06 167349.11 505020.0 -1.0 4562
4564 0 341232.16 167494.89 504960.0 -1.0 4563
4565 0 341151.2 167422.0 504900.0 -1.0 4564
4566 0 341167.38 167486.78 504840.0 -1.0 4565
4567 0 341183.6 167616.36 504780.0 -1.0 4566
4568 0 341183.6 167729.73 504720.0 -1.0 4567
4569 0 341288.84 167891.7 504660.0 -1.0 4568
4570 0 341386.03 168588.16 504660.0 -1.0 4569
4571 0 341418.44 169001.17 504720.0 -1.0 4570
4572 0 341539.9 169082.16 504780.0 -1.0 4571
4573 0 341442.72 169041.67 504840.0 -1.0 4572
4574 0 341410.34 168976.88 504900.0 -1.0 4573
4575 0 341410.34 168976.88 504960.0 -1.0 4574
4576 0 341402.25 168976.88 505020.0 -1.0 4575
4577 0 341377.94 169017.38 505080.0 -1.0 4576
4578 0 341288.84 169130.75 505140.0 -1.0 4577
4579 0 341240.28 169244.12 505200.0 -1.0 4578
4580 0 341183.6 169333.2 505260.0 -1.0 4579
4581 0 341110.7 169414.19 505320.0 -1.0 4580
4582 0 341070.22 169535.66 505380.0 -1.0 4581
4583 0 340916.34 169632.84 505440.0 -1.0 4582
4584 0 340973.03 169811.0 505500.0 -1.0 4583
4585 0 340900.12 169875.8 505560.0 -1.0 4584
4586 0 340867.75 169778.61 505620.0 -1.0 4585
4587 0 340786.75 169746.22 505680.0 -1.0 4586
4588 0 340786.75 169746.22 505740.0 -1.0 4587
4589 0 340786.75 169746.22 505860.0 -1.0 4588
4590 0 340786.75 169746.22 505980.0 -1.0 4589
4591 0 340786.75 169746.22 506040.0 -1.0 4590
4592 0 340794.88 169754.31 506100.0 -1.0 4591
4593 0 340811.06 169786.72 506160.0 -1.0 4592
4594 0 340673.38 169770.52 506220.0 -1.0 4593
4595 0 340551.9 169843.4 506280.0 -1.0 4594
4596 0 340527.62 169883.89 506340.0 -1.0 4595
4597 0 340454.72 169883.89 506400.0 -1.0 4596
4598 0 340446.62 169867.69 506460.0 -1.0 4597
4599 0 340357.56 169851.5 506520.0 -1.0 4598
4600 0 340406.16 169900.1 506580.0 -1.0 4599
4601 0 340365.66 169900.1 506640.0 -1.0 4600
4602 0 340365.66 169900.1 506760.0 -1.0 4601
4603 0 340333.25 169989.17 506820.0 -1.0 4602
4604 0 340325.16 169972.97 506880.0 -1.0 4603
4605 0 340317.06 170086.34 506940.0 -1.0 4604
4606 0 340292.75 170118.75 507000.0 -1.0 4605
4607 0 340268.47 170240.22 507060.0 -1.0 4606
4608 0 340284.66 170483.17 507120.0 -1.0 4607
4609 0 340317.06 170645.14 507180.0 -1.0 4608
4610 0 340244.2 170693.72 507240.0 -1.0 4609
4611 0 340317.06 170758.52 507300.0 -1.0 4610
4612 0 340657.2 171284.9 507360.0 -1.0 4611
4613 0 340454.72 171179.62 507420.0 -1.0 4612
4614 0 340300.88 171309.2 507480.0 -1.0 4613
4615 0 340389.94 171325.39 507540.0 -1.0 4614
4616 0 340454.72 171495.45 507600.0 -1.0 4615
4617 0 340641.0 171641.23 507660.0 -1.0 4616
4618 0 340503.3 171584.55 507720.0 -1.0 4617
4619 0 340592.4 171657.42 507780.0 -1.0 4618
4620 0 340543.8 172013.75 507840.0 -1.0 4619
4621 0 340462.84 172345.78 507900.0 -1.0 4620
4622 0 339895.94 172799.28 507960.0 -1.0 4621
4623 0 339191.4 172329.58 508020.0 -1.0 4622
4624 0 339814.97 172815.48 508080.0 -1.0 4623
4625 0 339426.25 172718.3 508140.0 -1.0 4624
4626 0 339418.16 172928.86 508200.0 -1.0 4625
4627 0 339150.9 173026.05 508260.0 -1.0 4626
4628 6 339142.8 173034.14 508320.0 -1.0 4627
4629 0 336178.62 133189.83 517140.0 645.0 3
4630 0 336173.97 133155.8 517020.0 543.0 4629
4631 0 336160.97 133013.84 516480.0 84.0 4630
4632 5 343070.06 147898.31 519780.0 -1.0 4633
4633 0 342856.34 147501.44 519780.0 -1.0 4634
4634 0 342746.66 147232.25 519720.0 -1.0 4635
4635 0 342564.72 146741.22 519660.0 -1.0 4636
4636 0 342387.75 146329.94 519540.0 -1.0 4637
4637 0 342195.8 146010.89 519480.0 -1.0 4638
4638 0 342086.16 145881.28 519420.0 -1.0 4639
4639 0 341944.06 145681.88 519360.0 -1.0 4640
4640 0 341792.03 145534.81 519300.0 -1.0 4641
4641 0 341704.78 145213.28 519240.0 -1.0 4642
4642 0 341552.75 144983.97 519240.0 -1.0 4643
4643 0 341448.06 144829.42 519300.0 -1.0 4644
4644 0 341089.12 144403.2 519240.0 -1.0 4645
4645 0 340752.62 143994.42 519300.0 -1.0 4646
4646 0 340543.25 143705.28 519360.0 -1.0 4647
4647 0 340505.88 143555.73 519420.0 -1.0 4648
4648 0 340456.03 143318.94 519480.0 -1.0 4649
4649 0 340279.03 142885.23 519540.0 -1.0 4650
4650 0 340196.78 142815.44 519480.0 -1.0 4651
4651 0 340097.1 142703.28 519420.0 -1.0 4652
4652 0 339895.2 142491.4 519360.0 -1.0 4017
4653 0 339691.1 136906.97 518760.0 -1.0 4
4654 0 339825.03 137076.17 518760.0 -1.0 4653
4655 0 339789.78 137167.83 518820.0 -1.0 4654
4656 0 339860.28 137329.97 518880.0 -1.0 4655
4657 0 339881.44 137344.08 518940.0 -1.0 4656
4658 0 339987.2 137344.08 519000.0 -1.0 4657
4659 0 340050.62 137351.12 519060.0 -1.0 4658
4660 6 340022.44 137393.42 519120.0 -1.0 4659
4661 0 339606.47 139564.83 516900.0 -1.0 4671
4662 0 339768.62 139614.17 516900.0 -1.0 4661
4663 0 339923.72 139691.72 516900.0 -1.0 4662
4664 0 340114.1 139860.92 516900.0 -1.0 4663
4665 0 340163.44 139825.67 516960.0 -1.0 4664
4666 0 340205.72 139832.72 517020.0 -1.0 4665
4667 0 340191.62 139832.72 517080.0 -1.0 4666
4668 6 340191.62 139853.88 517140.0 -1.0 4667
4669 0 346175.62 150899.75 520140.0 -1.0 4768
4670 6 345544.3 150055.39 520140.0 -1.0 4768
4671 0 339246.94 139311.03 516900.0 -1.0 5
4672 6 339949.4 136189.1 514500.0 -1.0 4673
4673 0 339958.66 136259.53 514560.0 -1.0 4674
4674 0 339795.75 136229.27 514620.0 -1.0 4675
4675 0 339793.28 136279.92 514680.0 -1.0 4676
4676 0 339007.3 136054.88 514680.0 -1.0 4677
4677 0 338387.03 135941.2 514680.0 -1.0 4678
4678 0 338314.6 136601.88 514680.0 -1.0 4679
4679 0 338264.16 136211.17 514740.0 -1.0 4680
4680 0 338307.6 136379.14 514800.0 -1.0 4681
4681 0 338104.8 136121.72 514860.0 -1.0 4682
4682 0 338236.44 135871.27 514920.0 -1.0 4683
4683 0 338243.5 136006.64 514980.0 -1.0 4684
4684 0 338389.9 135987.8 515040.0 -1.0 3509
4685 0 346285.66 150969.02 520200.0 -1.0 4669
4686 0 346415.78 151043.0 520260.0 -1.0 4685
4687 0 346562.72 151048.34 520320.0 -1.0 4686
4688 0 346792.9 151075.6 520380.0 -1.0 4687
4689 0 346437.12 151063.17 520440.0 -1.0 4688
4690 0 347073.78 151501.14 520500.0 -1.0 4689
4691 0 347301.7 151589.3 520560.0 -1.0 4690
4692 0 347367.97 151636.69 520620.0 -1.0 4691
4693 0 347417.53 151825.89 520680.0 -1.0 4692
4694 0 347513.62 151906.33 520740.0 -1.0 4693
4695 0 347663.75 152252.02 520740.0 -1.0 4694
4696 0 347785.88 152441.03 520740.0 -1.0 4695
4697 0 347945.62 152677.34 520740.0 -1.0 4696
4698 0 348037.25 152875.39 520740.0 -1.0 4697
4699 0 348021.0 152979.95 520740.0 -1.0 4698
4700 0 347986.72 153070.61 520740.0 -1.0 4699
4701 0 348015.12 153248.19 520740.0 -1.0 4700
4702 0 348090.4 153375.36 520740.0 -1.0 4701
4703 0 348061.78 153561.52 520740.0 -1.0 4702
4704 0 348041.3 153674.39 520740.0 -1.0 4703
4705 0 348027.06 153824.34 520740.0 -1.0 4704
4706 0 348029.34 154124.36 520800.0 -1.0 4705
4707 0 348068.12 154346.81 520800.0 -1.0 4706
4708 0 348083.4 154439.08 520800.0 -1.0 4707
4709 0 348195.44 154593.81 520800.0 -1.0 4708
4710 0 348156.97 154463.28 520860.0 -1.0 4709
4711 0 348180.34 154544.23 520920.0 -1.0 4710
4712 0 348278.03 154769.88 520920.0 -1.0 4711
4713 0 348242.16 154952.16 520920.0 -1.0 4712
4714 0 348258.75 155164.62 520920.0 -1.0 4713
4715 0 348232.75 155081.12 520980.0 -1.0 4714
4716 0 348158.4 154931.84 521040.0 -1.0 4715
4717 0 348154.66 154857.2 521100.0 -1.0 4716
4718 0 347865.88 154936.34 521160.0 -1.0 4717
4719 0 347861.72 155047.42 521280.0 -1.0 4718
4720 0 347596.03 154867.4 521340.0 -1.0 4719
4721 0 347681.47 155006.05 521400.0 -1.0 4720
4722 0 347812.2 155119.61 521460.0 -1.0 4721
4723 0 347789.78 155354.55 521460.0 -1.0 4722
4724 0 347824.03 155440.02 521520.0 -1.0 4723
4725 0 347859.53 155386.44 521580.0 -1.0 4724
4726 0 348524.66 155210.28 521580.0 -1.0 4725
4727 0 348607.9 155247.4 521640.0 -1.0 4726
4728 0 348647.34 155215.72 521700.0 -1.0 4727
4729 0 348652.28 155202.78 521760.0 -1.0 4728
4730 0 348749.88 155211.53 521820.0 -1.0 4729
4731 0 348733.2 155271.64 521880.0 -1.0 4730
4732 0 348837.9 155363.66 521940.0 -1.0 4731
4733 0 348804.53 155417.4 522000.0 -1.0 4732
4734 0 348835.22 155396.55 522060.0 -1.0 4733
4735 0 348767.06 155406.62 522120.0 -1.0 4734
4736 0 348823.7 155490.11 522180.0 -1.0 4735
4737 0 348829.88 155445.2 522240.0 -1.0 4736
4738 0 348778.16 155408.64 522300.0 -1.0 4737
4739 0 348818.56 155422.33 522360.0 -1.0 4738
4740 0 348734.9 155414.31 522420.0 -1.0 4739
4741 0 348761.8 155409.33 522480.0 -1.0 4740
4742 0 348726.8 155482.94 522540.0 -1.0 4741
4743 0 348788.75 155504.5 522600.0 -1.0 4742
4744 0 348720.88 155430.77 522660.0 -1.0 4743
4745 0 348773.66 155486.52 522720.0 -1.0 4744
4746 0 348756.94 155464.77 522780.0 -1.0 4745
4747 0 348754.6 155482.02 522840.0 -1.0 4746
4748 0 348682.97 155472.38 522900.0 -1.0 4747
4749 0 348706.22 155482.12 522960.0 -1.0 4748
4750 0 348727.6 155528.03 523020.0 -1.0 4749
4751 0 348695.75 155516.84 523080.0 -1.0 4750
4752 0 348672.28 155589.2 523140.0 -1.0 4751
4753 0 348755.7 155686.9 523200.0 -1.0 4752
4754 0 348720.88 155646.4 523260.0 -1.0 4753
4755 0 348723.88 155673.84 523320.0 -1.0 4754
4756 0 348785.34 155693.14 523380.0 -1.0 4755
4757 0 348891.4 155757.6 523440.0 -1.0 4756
4758 0 348905.16 155798.19 523500.0 -1.0 4757
4759 0 348992.34 155793.11 523560.0 -1.0 4758
4760 0 348932.06 155785.08 523620.0 -1.0 4759
4761 0 348960.94 155840.34 523680.0 -1.0 4760
4762 0 348944.4 155883.05 523740.0 -1.0 4761
4763 0 348958.3 155860.47 523800.0 -1.0 4762
4764 0 348865.34 155889.23 523860.0 -1.0 4763
4765 0 348872.38 155827.94 523920.0 -1.0 4764
4766 0 348843.53 155886.67 523980.0 -1.0 4765
4767 6 348863.9 155900.62 524040.0 -1.0 4766
4768 5 345498.16 150049.1 520080.0 -1.0 4769
4769 0 345645.9 150187.92 520020.0 -1.0 4770
4770 0 345332.62 149909.1 519960.0 -1.0 4771
4771 0 345099.62 149768.38 519900.0 -1.0 4772
4772 0 345114.2 149702.42 519840.0 -1.0 4773
4773 0 345097.44 149692.39 519780.0 -1.0 4774
4774 0 344955.34 149590.98 519720.0 -1.0 4775
4775 0 344793.66 149518.58 519660.0 -1.0 4776
4776 0 344724.75 149345.48 519600.0 -1.0 4777
4777 0 344510.97 149309.58 519540.0 -1.0 3975
