# Supplementary material for: Organization of the gravity-sensing system in zebrafish
Source: Nat Commun. 2022 Aug 27;13:5060. doi: 10.1038/s41467-022-32824-w (PMC9420129; doi:10.1038/s41467-022-32824-w)
Supplement: Supplementary file 11 — Source Data [file 41467_2022_32824_MOESM11_ESM.zip › Reconstruction files/tangential_nucleus_R_09.swc]

# SWC format file
# based on specifications at http://www.neuronland.org/NLMorphologyConverter/MorphologyFormats/SWC/Spec.html
# Created on 2022-04-20 using navis (https://github.com/navis-org/navis)
# Meta: {"id": "82671", "name": "tangential_nucleus_R_09", "units": "1 nanometer"}
# PointNo Label X Y Z Radius Parent
# Labels:
# 0 = undefined, 1 = soma, 5 = fork point, 6 = end point
1 1 338582.4 140667.61 502860.0 2347.0 -1
2 0 264418.0 158857.0 531120.0 -1.0 1167
3 0 264427.0 158864.0 531180.0 -1.0 2
4 0 264474.0 158812.0 531240.0 -1.0 3
5 0 264497.0 158825.0 531300.0 -1.0 4
6 0 264513.0 158801.0 531360.0 -1.0 5
7 0 264546.0 158860.0 531420.0 -1.0 6
8 0 264509.0 158842.0 531480.0 -1.0 7
9 0 264504.0 158878.0 531540.0 -1.0 8
10 0 264553.0 158857.0 531600.0 -1.0 9
11 0 264596.0 158930.0 531660.0 -1.0 10
12 0 264625.0 158924.0 531720.0 -1.0 11
13 0 264666.0 158968.0 531780.0 -1.0 12
14 0 264627.0 158962.0 531840.0 -1.0 13
15 0 264709.0 158957.0 531900.0 -1.0 14
16 0 264707.0 158998.0 531960.0 -1.0 15
17 0 264695.0 158974.0 532020.0 -1.0 16
18 0 264731.0 158918.0 532080.0 -1.0 17
19 0 264725.0 158891.0 532140.0 -1.0 18
20 0 264709.0 158861.0 532200.0 -1.0 19
21 0 264750.0 158943.0 532260.0 -1.0 20
22 0 264751.0 158935.0 532320.0 -1.0 21
23 0 264704.0 158888.0 532380.0 -1.0 22
24 0 264728.0 158884.0 532440.0 -1.0 23
25 0 264748.0 158878.0 532500.0 -1.0 24
26 0 264726.0 158897.0 532560.0 -1.0 25
27 0 264706.0 158877.0 532620.0 -1.0 26
28 0 264764.0 158896.0 532680.0 -1.0 27
29 0 264738.0 158862.0 532740.0 -1.0 28
30 0 264759.0 158878.0 532800.0 -1.0 29
31 0 264764.0 158848.0 532860.0 -1.0 30
32 0 264749.0 158836.0 532920.0 -1.0 31
33 0 264789.0 158829.0 532980.0 -1.0 32
34 0 264787.0 158823.0 533040.0 -1.0 33
35 0 264795.0 158807.0 533100.0 -1.0 34
36 0 264774.0 158816.0 533160.0 -1.0 35
37 0 264778.0 158796.0 533220.0 -1.0 36
38 0 264757.0 158813.0 533280.0 -1.0 37
39 0 264765.0 158808.0 533340.0 -1.0 38
40 0 264768.0 158787.0 533400.0 -1.0 39
41 0 264775.0 158803.0 533460.0 -1.0 40
42 0 264700.0 158752.0 533520.0 -1.0 41
43 0 264696.0 158765.0 533580.0 -1.0 42
44 0 264738.0 158802.0 533640.0 -1.0 43
45 0 264706.0 158783.0 533700.0 -1.0 44
46 0 264716.0 158805.0 533760.0 -1.0 45
47 0 264695.0 158825.0 533820.0 -1.0 46
48 0 264700.0 158839.0 533880.0 -1.0 47
49 0 264667.0 158865.0 533940.0 -1.0 48
50 0 264676.0 158826.0 534000.0 -1.0 49
51 0 264655.0 158887.0 534060.0 -1.0 50
52 0 264681.0 158916.0 534120.0 -1.0 51
53 0 264681.0 158926.0 534180.0 -1.0 52
54 0 264664.0 158900.0 534240.0 -1.0 53
55 0 264662.0 158927.0 534300.0 -1.0 54
56 0 264641.0 158884.0 534360.0 -1.0 55
57 0 264645.0 158906.0 534420.0 -1.0 56
58 0 264624.0 158928.0 534480.0 -1.0 57
59 0 264676.0 158959.0 534540.0 -1.0 58
60 0 264625.0 158943.0 534600.0 -1.0 59
61 0 264641.0 159007.0 534660.0 -1.0 60
62 0 264608.0 158981.0 534720.0 -1.0 61
63 0 264642.0 159060.0 534780.0 -1.0 62
64 0 264570.0 159086.0 534840.0 -1.0 63
65 0 264603.0 159047.0 534900.0 -1.0 64
66 0 264583.0 159091.0 534960.0 -1.0 65
67 0 264564.0 159093.0 535020.0 -1.0 66
68 0 264572.0 159122.0 535080.0 -1.0 67
69 0 264561.0 159187.0 535140.0 -1.0 68
70 0 264533.0 159176.0 535200.0 -1.0 69
71 0 264497.0 159206.0 535260.0 -1.0 70
72 0 264516.0 159223.0 535320.0 -1.0 71
73 0 264536.0 159282.0 535380.0 -1.0 72
74 0 264475.0 159293.0 535440.0 -1.0 73
75 0 264468.0 159368.0 535500.0 -1.0 74
76 0 264447.0 159372.0 535560.0 -1.0 75
77 0 264395.0 159464.0 535620.0 -1.0 76
78 0 264362.0 159497.0 535680.0 -1.0 77
79 0 264337.0 159486.0 535740.0 -1.0 78
80 0 264360.0 159504.0 535800.0 -1.0 79
81 0 264340.0 159567.0 535860.0 -1.0 80
82 0 264343.0 159625.0 535920.0 -1.0 81
83 0 264349.0 159636.0 535980.0 -1.0 82
84 0 264308.0 159656.0 536040.0 -1.0 83
85 0 264334.0 159664.0 536100.0 -1.0 84
86 0 264310.0 159712.0 536160.0 -1.0 85
87 0 264283.0 159750.0 536220.0 -1.0 86
88 0 264260.0 159790.0 536280.0 -1.0 87
89 0 264256.0 159858.0 536340.0 -1.0 88
90 0 264242.0 159873.0 536400.0 -1.0 89
91 0 264237.0 159927.0 536460.0 -1.0 90
92 0 264203.0 159988.0 536520.0 -1.0 91
93 0 264200.0 160073.0 536580.0 -1.0 92
94 0 264132.0 160107.0 536640.0 -1.0 93
95 0 264164.0 160068.0 536700.0 -1.0 94
96 0 264069.0 160176.0 536760.0 -1.0 95
97 0 264066.0 160219.0 536820.0 -1.0 96
98 0 264038.0 160289.0 536880.0 -1.0 97
99 0 264030.0 160357.0 536940.0 -1.0 98
100 0 264013.0 160349.0 537000.0 -1.0 99
101 0 264005.0 160381.0 537060.0 -1.0 100
102 0 263968.0 160448.0 537120.0 -1.0 101
103 0 263951.0 160563.0 537180.0 -1.0 102
104 0 263931.0 160622.0 537240.0 -1.0 103
105 0 263887.0 160633.0 537300.0 -1.0 104
106 0 263872.0 160646.0 537360.0 -1.0 105
107 0 263817.0 160674.0 537420.0 -1.0 106
108 0 263822.0 160707.0 537480.0 -1.0 107
109 0 263750.0 160692.0 537540.0 -1.0 108
110 0 263757.0 160672.0 537600.0 -1.0 109
111 0 263729.0 160667.0 537660.0 -1.0 110
112 0 263680.0 160633.0 537720.0 -1.0 111
113 0 263681.0 160689.0 537780.0 -1.0 112
114 0 263629.0 160670.0 537840.0 -1.0 113
115 0 263631.0 160659.0 537900.0 -1.0 114
116 0 263614.0 160672.0 537960.0 -1.0 115
117 0 263594.0 160713.0 538020.0 -1.0 116
118 0 263544.0 160687.0 538080.0 -1.0 117
119 0 263545.0 160660.0 538140.0 -1.0 118
120 0 263490.0 160664.0 538200.0 -1.0 119
121 0 263469.0 160657.0 538260.0 -1.0 120
122 0 263427.0 160620.0 538320.0 -1.0 121
123 0 263398.0 160618.0 538380.0 -1.0 122
124 0 263294.0 160565.0 538440.0 -1.0 123
125 0 263302.0 160576.0 538500.0 -1.0 124
126 0 263203.0 160545.0 538560.0 -1.0 125
127 0 263217.0 160553.0 538620.0 -1.0 126
128 0 263176.0 160574.0 538680.0 -1.0 127
129 0 263093.0 160566.0 538740.0 -1.0 128
130 0 263054.0 160556.0 538800.0 -1.0 129
131 0 263005.0 160572.0 538860.0 -1.0 130
132 0 262957.0 160555.0 538920.0 -1.0 131
133 0 262964.0 160550.0 538980.0 -1.0 132
134 0 262823.0 160480.0 539040.0 -1.0 133
135 0 262905.0 160464.0 539100.0 -1.0 134
136 0 262843.0 160473.0 539160.0 -1.0 135
137 0 262743.0 160458.0 539220.0 -1.0 136
138 0 262769.0 160393.0 539280.0 -1.0 137
139 0 262699.0 160337.0 539340.0 -1.0 138
140 0 262675.0 160394.0 539400.0 -1.0 139
141 0 262706.0 160395.0 539460.0 -1.0 140
142 0 262688.0 160358.0 539520.0 -1.0 141
143 0 262699.0 160406.0 539580.0 -1.0 142
144 0 262686.0 160397.0 539640.0 -1.0 143
145 0 262736.0 160369.0 539700.0 -1.0 144
146 0 262623.0 160362.0 539760.0 -1.0 145
147 0 262560.0 160298.0 539820.0 -1.0 146
148 0 262627.0 160376.0 539880.0 -1.0 147
149 0 262607.0 160370.0 539940.0 -1.0 148
150 0 262566.0 160418.0 540000.0 -1.0 149
151 0 262594.0 160442.0 540060.0 -1.0 150
152 0 262571.0 160431.0 540120.0 -1.0 151
153 0 262586.0 160444.0 540180.0 -1.0 152
154 0 262510.0 160423.0 540240.0 -1.0 153
155 0 262561.0 160462.0 540300.0 -1.0 154
156 0 262544.0 160472.0 540360.0 -1.0 155
157 0 262531.0 160472.0 540420.0 -1.0 156
158 0 262503.0 160476.0 540480.0 -1.0 157
159 0 262514.0 160457.0 540540.0 -1.0 158
160 0 262535.0 160528.0 540600.0 -1.0 159
161 0 262487.0 160534.0 540660.0 -1.0 160
162 0 262506.0 160523.0 540720.0 -1.0 161
163 0 262505.0 160495.0 540780.0 -1.0 162
164 0 262469.0 160461.0 540840.0 -1.0 163
165 0 262477.0 160522.0 540900.0 -1.0 164
166 0 262494.0 160560.0 540960.0 -1.0 165
167 0 262486.0 160491.0 541020.0 -1.0 166
168 0 262506.0 160636.0 541080.0 -1.0 167
169 0 262478.0 160582.0 541140.0 -1.0 168
170 0 262503.0 160651.0 541200.0 -1.0 169
171 0 262530.0 160670.0 541260.0 -1.0 170
172 0 262535.0 160740.0 541320.0 -1.0 171
173 0 262530.0 160708.0 541380.0 -1.0 172
174 0 262499.0 160737.0 541440.0 -1.0 173
175 0 262479.0 160756.0 541500.0 -1.0 174
176 0 262506.0 160788.0 541560.0 -1.0 175
177 0 262521.0 160820.0 541620.0 -1.0 176
178 0 262524.0 160904.0 541680.0 -1.0 177
179 0 262593.0 160959.0 541740.0 -1.0 178
180 0 262587.0 161041.0 541800.0 -1.0 179
181 0 262590.0 161057.0 541860.0 -1.0 180
182 0 262705.0 161105.0 541920.0 -1.0 181
183 0 262737.0 161252.0 541980.0 -1.0 182
184 0 262715.0 161252.0 542040.0 -1.0 183
185 0 262671.0 161230.0 542100.0 -1.0 184
186 0 262712.0 161364.0 542160.0 -1.0 185
187 0 262708.0 161394.0 542220.0 -1.0 186
188 0 262729.0 161460.0 542280.0 -1.0 187
189 0 262646.0 161510.0 542340.0 -1.0 188
190 0 262615.0 161522.0 542400.0 -1.0 189
191 0 262671.0 161590.0 542460.0 -1.0 190
192 0 262574.0 161604.0 542520.0 -1.0 191
193 0 262551.0 161677.0 542580.0 -1.0 192
194 0 262466.0 161673.0 542640.0 -1.0 193
195 0 262456.0 161834.0 542700.0 -1.0 194
196 0 262375.0 161820.0 542760.0 -1.0 195
197 0 262365.0 161873.0 542820.0 -1.0 196
198 0 262276.0 161818.0 542880.0 -1.0 197
199 0 262301.0 161849.0 542940.0 -1.0 198
200 0 262239.0 161825.0 543000.0 -1.0 199
201 0 262290.0 161964.0 543060.0 -1.0 200
202 0 262279.0 162007.0 543120.0 -1.0 201
203 0 262221.0 162033.0 543180.0 -1.0 202
204 0 262184.0 162032.0 543240.0 -1.0 203
205 0 262128.0 162012.0 543300.0 -1.0 204
206 0 262178.0 162129.0 543360.0 -1.0 205
207 0 262155.0 162006.0 543420.0 -1.0 206
208 0 262128.0 162085.0 543480.0 -1.0 207
209 0 262178.0 162146.0 543540.0 -1.0 208
210 0 262162.0 162142.0 543660.0 -1.0 209
211 0 262151.0 162142.0 543720.0 -1.0 210
212 0 262137.0 162211.0 543780.0 -1.0 211
213 0 262060.0 162107.0 543840.0 -1.0 212
214 0 262126.0 162211.0 543900.0 -1.0 213
215 0 262099.0 162180.0 543960.0 -1.0 214
216 0 262063.0 162151.0 544020.0 -1.0 215
217 0 262002.0 162159.0 544080.0 -1.0 216
218 0 261915.0 162148.0 544140.0 -1.0 217
219 0 262006.0 162073.0 544200.0 -1.0 218
220 0 261984.0 162103.0 544260.0 -1.0 219
221 0 262165.0 162193.0 544320.0 -1.0 220
222 0 261949.0 162068.0 544380.0 -1.0 221
223 0 261931.0 162096.0 544440.0 -1.0 222
224 0 261898.0 162091.0 544500.0 -1.0 223
225 0 261909.0 162068.0 544560.0 -1.0 224
226 0 261900.0 162125.0 544620.0 -1.0 225
227 0 261971.0 162083.0 544680.0 -1.0 226
228 0 261968.0 162104.0 544740.0 -1.0 227
229 0 261910.0 162125.0 544860.0 -1.0 228
230 0 262008.0 162097.0 544920.0 -1.0 229
231 0 261932.0 162100.0 544980.0 -1.0 230
232 0 262015.0 162102.0 545040.0 -1.0 231
233 0 261944.0 162058.0 545100.0 -1.0 232
234 0 261975.0 162095.0 545160.0 -1.0 233
235 0 261947.0 162127.0 545220.0 -1.0 234
236 0 261848.0 162121.0 545280.0 -1.0 235
237 0 261803.0 162180.0 545340.0 -1.0 236
238 0 261801.0 162131.0 545400.0 -1.0 237
239 0 261739.0 162175.0 545460.0 -1.0 238
240 0 261693.0 162174.0 545520.0 -1.0 239
241 0 261629.0 162174.0 545580.0 -1.0 240
242 0 261644.0 162202.0 545640.0 -1.0 241
243 0 261607.0 162201.0 545700.0 -1.0 242
244 0 261583.0 162236.0 545760.0 -1.0 243
245 0 261536.0 162266.0 545820.0 -1.0 244
246 0 261517.0 162257.0 545880.0 -1.0 245
247 0 261514.0 162320.0 545940.0 -1.0 246
248 0 261473.0 162373.0 546000.0 -1.0 247
249 0 261416.0 162342.0 546060.0 -1.0 248
250 0 261387.0 162376.0 546120.0 -1.0 249
251 0 261386.0 162426.0 546180.0 -1.0 250
252 0 261365.0 162483.0 546240.0 -1.0 251
253 0 261305.0 162405.0 546300.0 -1.0 252
254 0 261305.0 162496.0 546360.0 -1.0 253
255 0 261266.0 162486.0 546420.0 -1.0 254
256 0 261306.0 162607.0 546480.0 -1.0 255
257 0 261261.0 162567.0 546540.0 -1.0 256
258 0 261161.0 162597.0 546660.0 -1.0 257
259 0 261116.0 162653.0 546720.0 -1.0 258
260 0 261103.0 162700.0 546780.0 -1.0 259
261 0 261019.0 162693.0 546840.0 -1.0 260
262 0 261041.0 162834.0 546900.0 -1.0 261
263 0 260975.0 162773.0 546960.0 -1.0 262
264 0 261080.0 162915.0 547020.0 -1.0 263
265 0 261021.0 162827.0 547080.0 -1.0 264
266 0 261036.0 162876.0 547140.0 -1.0 265
267 0 260994.0 162878.0 547200.0 -1.0 266
268 0 260975.0 162912.0 547260.0 -1.0 267
269 0 260990.0 162942.0 547320.0 -1.0 268
270 0 260984.0 162991.0 547380.0 -1.0 269
271 0 260919.0 162975.0 547440.0 -1.0 270
272 0 260937.0 163008.0 547500.0 -1.0 271
273 0 260834.0 163021.0 547560.0 -1.0 272
274 0 260927.0 162962.0 547620.0 -1.0 273
275 0 260799.0 162976.0 547680.0 -1.0 274
276 0 260808.0 163014.0 547740.0 -1.0 275
277 0 260742.0 163002.0 547800.0 -1.0 276
278 0 260750.0 162982.0 547860.0 -1.0 277
279 0 260759.0 163013.0 547920.0 -1.0 278
280 0 260654.0 162894.0 547980.0 -1.0 279
281 0 260648.0 162968.0 548040.0 -1.0 280
282 0 260602.0 162895.0 548100.0 -1.0 281
283 0 260583.0 162906.0 548160.0 -1.0 282
284 0 260515.0 162905.0 548220.0 -1.0 283
285 0 260507.0 162868.0 548280.0 -1.0 284
286 0 260460.0 162817.0 548340.0 -1.0 285
287 0 260483.0 162901.0 548400.0 -1.0 286
288 0 260450.0 162859.0 548460.0 -1.0 287
289 0 260367.0 162875.0 548520.0 -1.0 288
290 0 260423.0 162875.0 548580.0 -1.0 289
291 0 260438.0 162910.0 548640.0 -1.0 290
292 0 260375.0 162862.0 548700.0 -1.0 291
293 0 260358.0 162791.0 548760.0 -1.0 292
294 0 260381.0 162822.0 548820.0 -1.0 293
295 0 260391.0 162814.0 548880.0 -1.0 294
296 0 260341.0 162787.0 548940.0 -1.0 295
297 0 260358.0 162809.0 549000.0 -1.0 296
298 0 260358.0 162801.0 549060.0 -1.0 297
299 0 260346.0 162793.0 549120.0 -1.0 298
300 0 260358.0 162815.0 549180.0 -1.0 299
301 0 260333.0 162776.0 549240.0 -1.0 300
302 0 260400.0 162782.0 549300.0 -1.0 301
303 0 260354.0 162772.0 549360.0 -1.0 302
304 0 260345.0 162761.0 549420.0 -1.0 303
305 0 260346.0 162860.0 549480.0 -1.0 304
306 0 260279.0 162858.0 549540.0 -1.0 305
307 0 260313.0 162847.0 549600.0 -1.0 306
308 0 260323.0 162872.0 549660.0 -1.0 307
309 0 260358.0 162835.0 549720.0 -1.0 308
310 0 260341.0 162726.0 549780.0 -1.0 309
311 0 260399.0 162805.0 549840.0 -1.0 310
312 0 260343.0 162781.0 549900.0 -1.0 311
313 0 260333.0 162768.0 549960.0 -1.0 312
314 0 260402.0 162817.0 550020.0 -1.0 313
315 0 260340.0 162818.0 550080.0 -1.0 314
316 0 260397.0 162795.0 550140.0 -1.0 315
317 0 260410.0 162837.0 550200.0 -1.0 316
318 0 260411.0 162984.0 550260.0 -1.0 317
319 0 260413.0 162944.0 550320.0 -1.0 318
320 0 260324.0 162950.0 550380.0 -1.0 319
321 0 260398.0 162981.0 550440.0 -1.0 320
322 0 260429.0 163019.0 550500.0 -1.0 321
323 0 260388.0 163074.0 550560.0 -1.0 322
324 0 260377.0 163067.0 550620.0 -1.0 323
325 0 260386.0 163103.0 550680.0 -1.0 324
326 0 260352.0 163204.0 550740.0 -1.0 325
327 0 260279.0 163222.0 550800.0 -1.0 326
328 0 260375.0 163285.0 550860.0 -1.0 327
329 0 260347.0 163262.0 550920.0 -1.0 328
330 0 260333.0 163311.0 550980.0 -1.0 329
331 0 260303.0 163341.0 551040.0 -1.0 330
332 0 260288.0 163350.0 551100.0 -1.0 331
333 0 260274.0 163363.0 551160.0 -1.0 332
334 0 260217.0 163374.0 551220.0 -1.0 333
335 0 260177.0 163428.0 551280.0 -1.0 334
336 0 260284.0 163563.0 551340.0 -1.0 335
337 0 260262.0 163615.0 551400.0 -1.0 336
338 0 260191.0 163509.0 551460.0 -1.0 337
339 0 260247.0 163625.0 551520.0 -1.0 338
340 0 260216.0 163633.0 551580.0 -1.0 339
341 0 260209.0 163654.0 551640.0 -1.0 340
342 0 260139.0 163643.0 551700.0 -1.0 341
343 0 260051.0 163724.0 551760.0 -1.0 342
344 0 260111.0 163751.0 551820.0 -1.0 343
345 0 260089.0 163782.0 551880.0 -1.0 344
346 0 260108.0 163844.0 551940.0 -1.0 345
347 0 260040.0 163896.0 552000.0 -1.0 346
348 0 260046.0 163924.0 552060.0 -1.0 347
349 0 260033.0 163977.0 552120.0 -1.0 348
350 0 260004.0 164002.0 552180.0 -1.0 349
351 0 260023.0 164007.0 552240.0 -1.0 350
352 0 260042.0 164035.0 552300.0 -1.0 351
353 0 260028.0 164077.0 552360.0 -1.0 352
354 0 260042.0 164101.0 552420.0 -1.0 353
355 0 259999.0 164120.0 552480.0 -1.0 354
356 0 259948.0 164105.0 552540.0 -1.0 355
357 0 259962.0 164138.0 552600.0 -1.0 356
358 0 259971.0 164185.0 552660.0 -1.0 357
359 0 259929.0 164162.0 552720.0 -1.0 358
360 0 259943.0 164204.0 552780.0 -1.0 359
361 0 259849.0 164298.0 552840.0 -1.0 360
362 0 259905.0 164279.0 552900.0 -1.0 361
363 0 259882.0 164411.0 552960.0 -1.0 362
364 0 259886.0 164392.0 553020.0 -1.0 363
365 0 259863.0 164434.0 553080.0 -1.0 364
366 0 259872.0 164505.0 553140.0 -1.0 365
367 0 259821.0 164491.0 553200.0 -1.0 366
368 0 259825.0 164552.0 553260.0 -1.0 367
369 0 259731.0 164580.0 553320.0 -1.0 368
370 0 259666.0 164571.0 553380.0 -1.0 369
371 0 259652.0 164627.0 553440.0 -1.0 370
372 0 259600.0 164641.0 553500.0 -1.0 371
373 0 259623.0 164665.0 553560.0 -1.0 372
374 0 259609.0 164716.0 553620.0 -1.0 373
375 0 259600.0 164745.0 553680.0 -1.0 374
376 0 259581.0 164801.0 553740.0 -1.0 375
377 0 259543.0 164796.0 553800.0 -1.0 376
378 0 259473.0 164730.0 553860.0 -1.0 377
379 0 259520.0 164773.0 553920.0 -1.0 378
380 0 259402.0 164763.0 553980.0 -1.0 379
381 0 259416.0 164773.0 554040.0 -1.0 380
382 0 259426.0 164829.0 554100.0 -1.0 381
383 0 259445.0 164853.0 554160.0 -1.0 382
384 0 259473.0 164975.0 554220.0 -1.0 383
385 0 259497.0 165022.0 554280.0 -1.0 384
386 0 259656.0 165163.0 554340.0 -1.0 385
387 0 259619.0 165126.0 554400.0 -1.0 386
388 0 259746.0 165304.0 554460.0 -1.0 387
389 0 259708.0 165328.0 554520.0 -1.0 388
390 0 259755.0 165356.0 554580.0 -1.0 389
391 0 259708.0 165412.0 554640.0 -1.0 390
392 0 259708.0 165497.0 554700.0 -1.0 391
393 0 259718.0 165572.0 554760.0 -1.0 392
394 0 259708.0 165619.0 554820.0 -1.0 393
395 0 259685.0 165690.0 554880.0 -1.0 394
396 0 259760.0 165835.0 554940.0 -1.0 395
397 0 259736.0 165896.0 555000.0 -1.0 396
398 0 259736.0 165943.0 555060.0 -1.0 397
399 0 259750.0 165967.0 555120.0 -1.0 398
400 0 259807.0 166075.0 555180.0 -1.0 399
401 0 259746.0 166183.0 555240.0 -1.0 400
402 0 259765.0 166235.0 555300.0 -1.0 401
403 0 259755.0 166371.0 555360.0 -1.0 402
404 0 259727.0 166428.0 555420.0 -1.0 403
405 0 259746.0 166507.0 555480.0 -1.0 404
406 0 259788.0 166583.0 555600.0 -1.0 405
407 0 259741.0 166601.0 555660.0 -1.0 406
408 0 259741.0 166625.0 555720.0 -1.0 407
409 0 259675.0 166672.0 555780.0 -1.0 408
410 0 259656.0 166719.0 555840.0 -1.0 409
411 0 259595.0 166771.0 555900.0 -1.0 410
412 0 259581.0 166780.0 555960.0 -1.0 411
413 0 259516.0 166752.0 556020.0 -1.0 412
414 0 259516.0 166813.0 556080.0 -1.0 413
415 0 259468.0 166846.0 556140.0 -1.0 414
416 0 259459.0 166893.0 556200.0 -1.0 415
417 0 259422.0 166860.0 556260.0 -1.0 416
418 0 259394.0 166846.0 556320.0 -1.0 417
419 0 259329.0 166790.0 556380.0 -1.0 418
420 0 259297.0 166793.0 556440.0 -1.0 419
421 0 259241.0 166807.0 556500.0 -1.0 420
422 0 259209.0 166753.0 556560.0 -1.0 421
423 0 259206.0 166754.0 556620.0 -1.0 422
424 0 259169.0 166778.0 556680.0 -1.0 423
425 0 259153.0 166800.0 556740.0 -1.0 424
426 0 259071.0 166738.0 556800.0 -1.0 425
427 0 259120.0 166747.0 556860.0 -1.0 426
428 0 259158.0 166767.0 556920.0 -1.0 427
429 0 259153.0 166792.0 556980.0 -1.0 428
430 0 259164.0 166814.0 557040.0 -1.0 429
431 0 259174.0 166819.0 557100.0 -1.0 430
432 0 259163.0 166773.0 557160.0 -1.0 431
433 0 259139.0 166791.0 557220.0 -1.0 432
434 0 259139.0 166761.0 557280.0 -1.0 433
435 0 259136.0 166766.0 557340.0 -1.0 434
436 0 259141.0 166773.0 557400.0 -1.0 435
437 0 259083.0 166729.0 557460.0 -1.0 436
438 0 259137.0 166732.0 557520.0 -1.0 437
439 0 259077.0 166711.0 557580.0 -1.0 438
440 0 259104.0 166791.0 557640.0 -1.0 439
441 0 259028.0 166769.0 557700.0 -1.0 440
442 0 259024.0 166747.0 557760.0 -1.0 441
443 0 258966.0 166776.0 557820.0 -1.0 442
444 0 258976.0 166828.0 557880.0 -1.0 443
445 0 259040.47 166908.95 557940.0 -1.0 444
446 0 258903.17 166848.6 558000.0 -1.0 445
447 0 258900.0 166978.0 558060.0 -1.0 446
448 0 258891.0 166989.0 558120.0 -1.0 447
449 0 258839.0 167012.0 558240.0 -1.0 448
450 0 258808.0 166995.0 558300.0 -1.0 449
451 0 258763.0 167043.0 558360.0 -1.0 450
452 0 258667.0 167086.0 558420.0 -1.0 451
453 0 258564.0 167092.0 558480.0 -1.0 452
454 0 258539.0 167188.0 558540.0 -1.0 453
455 0 258494.0 167189.0 558600.0 -1.0 454
456 0 258508.0 167253.0 558660.0 -1.0 455
457 0 258430.0 167240.0 558720.0 -1.0 456
458 0 258460.0 167218.0 558780.0 -1.0 457
459 0 258570.0 167247.0 558840.0 -1.0 458
460 0 258298.0 167267.0 558900.0 -1.0 459
461 0 258319.0 167314.0 558960.0 -1.0 460
462 0 258217.0 167308.0 559020.0 -1.0 461
463 0 258222.0 167251.0 559080.0 -1.0 462
464 0 258148.0 167348.0 559200.0 -1.0 463
465 0 258149.0 167276.0 559260.0 -1.0 464
466 0 258113.0 167317.0 559320.0 -1.0 465
467 0 258071.0 167346.0 559380.0 -1.0 466
468 0 258047.0 167373.0 559440.0 -1.0 467
469 0 258106.0 167403.0 559500.0 -1.0 468
470 0 258072.0 167399.0 559560.0 -1.0 469
471 0 258060.0 167421.0 559620.0 -1.0 470
472 0 257963.0 167359.0 559680.0 -1.0 471
473 0 257988.0 167394.0 559740.0 -1.0 472
474 0 258045.0 167352.0 559800.0 -1.0 473
475 0 258031.0 167337.0 559860.0 -1.0 474
476 0 257975.0 167309.0 559920.0 -1.0 475
477 0 258071.0 167283.0 559980.0 -1.0 476
478 0 258011.0 167273.0 560040.0 -1.0 477
479 0 258016.0 167276.0 560100.0 -1.0 478
480 0 257923.0 167267.0 560160.0 -1.0 479
481 0 257947.0 167278.0 560220.0 -1.0 480
482 0 257930.0 167272.0 560280.0 -1.0 481
483 0 257936.0 167246.0 560340.0 -1.0 482
484 0 257830.0 167216.0 560400.0 -1.0 483
485 0 257846.0 167227.0 560460.0 -1.0 484
486 0 257890.0 167271.0 560520.0 -1.0 485
487 0 257795.0 167343.0 560580.0 -1.0 486
488 0 257725.0 167347.0 560640.0 -1.0 487
489 0 257735.0 167429.0 560700.0 -1.0 488
490 0 257622.0 167456.0 560760.0 -1.0 489
491 0 257557.0 167498.0 560820.0 -1.0 490
492 0 257442.0 167526.0 560880.0 -1.0 491
493 0 257465.0 167632.0 560940.0 -1.0 492
494 0 257339.0 167716.0 561000.0 -1.0 493
495 0 257257.0 167774.0 561060.0 -1.0 494
496 0 257248.0 167694.0 561120.0 -1.0 495
497 0 257198.0 167782.0 561180.0 -1.0 496
498 0 257140.0 167765.0 561240.0 -1.0 497
499 0 257009.0 167754.0 561360.0 -1.0 498
500 0 256996.0 167800.0 561420.0 -1.0 499
501 0 256935.0 167796.0 561480.0 -1.0 500
502 0 256936.0 167881.0 561540.0 -1.0 501
503 0 256866.0 167887.0 561600.0 -1.0 502
504 0 256815.0 167962.0 561660.0 -1.0 503
505 0 256744.0 167919.0 561720.0 -1.0 504
506 0 256590.0 167903.0 561780.0 -1.0 505
507 0 256563.0 167972.0 561840.0 -1.0 506
508 0 256517.0 167961.0 561900.0 -1.0 507
509 0 256467.0 167926.0 561960.0 -1.0 508
510 0 256567.0 167991.0 562020.0 -1.0 509
511 0 256386.0 167900.0 562080.0 -1.0 510
512 0 256438.0 167920.0 562140.0 -1.0 511
513 0 256341.0 167883.0 562200.0 -1.0 512
514 0 256381.0 167867.0 562260.0 -1.0 513
515 0 256481.0 167919.0 562320.0 -1.0 514
516 0 256421.0 167846.0 562380.0 -1.0 515
517 0 256464.0 167886.0 562440.0 -1.0 516
518 0 256357.0 167804.0 562500.0 -1.0 517
519 0 256401.0 167846.0 562560.0 -1.0 518
520 0 256297.0 167712.0 562680.0 -1.0 519
521 0 256266.0 167653.0 562740.0 -1.0 520
522 0 256291.0 167733.0 562800.0 -1.0 521
523 0 256261.0 167742.0 562860.0 -1.0 522
524 0 256270.0 167679.0 562920.0 -1.0 523
525 0 256264.0 167694.0 562980.0 -1.0 524
526 0 256175.0 167622.0 563040.0 -1.0 525
527 0 256165.0 167664.0 563100.0 -1.0 526
528 0 256146.0 167630.0 563160.0 -1.0 527
529 0 256123.0 167624.0 563220.0 -1.0 528
530 0 256126.0 167638.0 563340.0 -1.0 529
531 0 256147.0 167666.0 563400.0 -1.0 530
532 0 255988.0 167578.0 563460.0 -1.0 531
533 0 256009.0 167669.0 563520.0 -1.0 532
534 0 256004.0 167592.0 563580.0 -1.0 533
535 0 255967.0 167595.0 563640.0 -1.0 534
536 0 255890.0 167571.0 563700.0 -1.0 535
537 0 255863.0 167652.0 563760.0 -1.0 536
538 0 255809.0 167734.0 563820.0 -1.0 537
539 0 255724.0 167723.0 563880.0 -1.0 538
540 0 255718.0 167789.0 563940.0 -1.0 539
541 0 255698.0 167760.0 564000.0 -1.0 540
542 0 255697.0 167860.0 564060.0 -1.0 541
543 0 255650.0 167863.0 564120.0 -1.0 542
544 0 255605.0 167902.0 564180.0 -1.0 543
545 0 255595.0 167929.0 564240.0 -1.0 544
546 0 255582.0 167937.0 564300.0 -1.0 545
547 0 255491.0 168018.0 564360.0 -1.0 546
548 0 255495.0 168026.0 564420.0 -1.0 547
549 0 255435.0 168111.0 564540.0 -1.0 548
550 0 255443.0 168187.0 564600.0 -1.0 549
551 0 255357.0 168171.0 564660.0 -1.0 550
552 0 255419.0 168279.0 564720.0 -1.0 551
553 0 255401.0 168312.0 564840.0 -1.0 552
554 0 255379.0 168335.0 564900.0 -1.0 553
555 0 255339.0 168356.0 564960.0 -1.0 554
556 0 255244.0 168289.0 565020.0 -1.0 555
557 0 255223.0 168327.0 565080.0 -1.0 556
558 0 255216.0 168353.0 565140.0 -1.0 557
559 0 255127.0 168334.0 565200.0 -1.0 558
560 0 255069.0 168393.0 565260.0 -1.0 559
561 0 255069.0 168350.0 565320.0 -1.0 560
562 0 255022.0 168310.0 565440.0 -1.0 561
563 0 254901.0 168312.0 565500.0 -1.0 562
564 0 254896.0 168379.0 565560.0 -1.0 563
565 0 254887.0 168408.0 565620.0 -1.0 564
566 0 254827.0 168395.0 565680.0 -1.0 565
567 0 254786.0 168365.0 565740.0 -1.0 566
568 0 254854.0 168387.0 565800.0 -1.0 567
569 0 254763.0 168398.0 565920.0 -1.0 568
570 0 254764.0 168404.0 565980.0 -1.0 569
571 0 254720.0 168439.0 566040.0 -1.0 570
572 0 254688.0 168529.0 566100.0 -1.0 571
573 0 254551.0 168505.0 566160.0 -1.0 572
574 0 254566.0 168577.0 566220.0 -1.0 573
575 0 254544.0 168571.0 566280.0 -1.0 574
576 0 254570.0 168638.0 566400.0 -1.0 575
577 0 254563.0 168670.0 566460.0 -1.0 576
578 0 254551.0 168738.0 566520.0 -1.0 577
579 0 254500.0 168815.0 566580.0 -1.0 578
580 0 254529.0 168863.0 566640.0 -1.0 579
581 0 254478.0 168866.0 566700.0 -1.0 580
582 0 254576.0 168930.0 566760.0 -1.0 581
583 0 254575.0 169008.0 566820.0 -1.0 582
584 0 254562.0 169084.0 566940.0 -1.0 583
585 0 254478.0 169057.0 567000.0 -1.0 584
586 0 254475.0 169186.0 567060.0 -1.0 585
587 0 254533.0 169153.0 567120.0 -1.0 586
588 0 254461.0 169209.0 567180.0 -1.0 587
589 0 254516.0 169175.0 567240.0 -1.0 588
590 0 254495.0 169230.0 567300.0 -1.0 589
591 0 254519.0 169227.0 567360.0 -1.0 590
592 0 254491.0 169250.0 567420.0 -1.0 591
593 0 254434.0 169236.0 567480.0 -1.0 592
594 0 254469.0 169243.0 567540.0 -1.0 593
595 0 254415.0 169246.0 567600.0 -1.0 594
596 0 254460.0 169296.0 567660.0 -1.0 595
597 0 254389.0 169238.0 567720.0 -1.0 596
598 0 254391.0 169257.0 567780.0 -1.0 597
599 0 254407.0 169279.0 567840.0 -1.0 598
600 0 254458.0 169265.0 567900.0 -1.0 599
601 0 254364.0 169281.0 567960.0 -1.0 600
602 0 254349.0 169237.0 568020.0 -1.0 601
603 0 254472.0 169362.0 568080.0 -1.0 602
604 0 254468.0 169290.0 568140.0 -1.0 603
605 0 254455.0 169259.0 568200.0 -1.0 604
606 0 254525.0 169359.0 568260.0 -1.0 605
607 0 254488.0 169307.0 568320.0 -1.0 606
608 0 254519.0 169330.0 568380.0 -1.0 607
609 0 254525.0 169294.0 568440.0 -1.0 608
610 0 254465.0 169265.0 568500.0 -1.0 609
611 0 254480.0 169299.0 568560.0 -1.0 610
612 0 254580.0 169251.0 568620.0 -1.0 611
613 0 254508.0 169230.0 568680.0 -1.0 612
614 0 254511.0 169214.0 568740.0 -1.0 613
615 0 254478.0 169210.0 568800.0 -1.0 614
616 0 254514.0 169212.0 568860.0 -1.0 615
617 0 254434.0 169151.0 568920.0 -1.0 616
618 0 254480.0 169166.0 568980.0 -1.0 617
619 0 254491.0 169093.0 569040.0 -1.0 618
620 0 254578.0 169137.0 569100.0 -1.0 619
621 0 254514.0 169066.0 569160.0 -1.0 620
622 0 254564.0 169131.0 569220.0 -1.0 621
623 0 254599.0 169187.0 569280.0 -1.0 622
624 0 254578.0 169206.0 569340.0 -1.0 623
625 0 254582.0 169161.0 569400.0 -1.0 624
626 0 254531.0 169113.0 569460.0 -1.0 625
627 0 254552.0 169154.0 569520.0 -1.0 626
628 0 254549.0 169119.0 569580.0 -1.0 627
629 0 254576.0 169113.0 569640.0 -1.0 628
630 0 254540.0 169078.0 569760.0 -1.0 629
631 0 254506.0 169086.0 569820.0 -1.0 630
632 0 254480.0 169087.0 569880.0 -1.0 631
633 0 254493.0 169049.0 569940.0 -1.0 632
634 0 254449.0 169093.0 570000.0 -1.0 633
635 0 254463.0 169083.0 570060.0 -1.0 634
636 0 254529.0 169060.0 570180.0 -1.0 635
637 0 254527.0 169053.0 570240.0 -1.0 636
638 0 254557.0 169003.0 570300.0 -1.0 637
639 0 254587.0 168995.0 570360.0 -1.0 638
640 0 254566.0 169029.0 570420.0 -1.0 639
641 0 254516.0 168971.0 570480.0 -1.0 640
642 0 254560.0 168954.0 570540.0 -1.0 641
643 0 254552.0 169001.0 570600.0 -1.0 642
644 0 254571.0 169007.0 570660.0 -1.0 643
645 0 254544.0 169010.0 570720.0 -1.0 644
646 0 254551.0 169015.0 570780.0 -1.0 645
647 0 254643.0 168958.0 570840.0 -1.0 646
648 0 254670.0 168927.0 570900.0 -1.0 647
649 0 254510.0 169009.0 570960.0 -1.0 648
650 0 254484.0 168990.0 571020.0 -1.0 649
651 0 254490.0 169034.0 571080.0 -1.0 650
652 0 254367.0 168956.0 571200.0 -1.0 651
653 0 254318.0 169024.0 571260.0 -1.0 652
654 0 254292.0 169070.0 571320.0 -1.0 653
655 0 254295.0 169097.0 571380.0 -1.0 654
656 0 254244.0 169120.0 571440.0 -1.0 655
657 0 254293.0 169148.0 571500.0 -1.0 656
658 0 254189.0 169114.0 571560.0 -1.0 657
659 0 254194.0 169144.0 571620.0 -1.0 658
660 0 254183.0 169166.0 571680.0 -1.0 659
661 0 254152.0 169163.0 571740.0 -1.0 660
662 0 254161.0 169212.0 571800.0 -1.0 661
663 0 254103.0 169174.0 571860.0 -1.0 662
664 0 254004.0 169182.0 571920.0 -1.0 663
665 0 253914.0 169165.0 571980.0 -1.0 664
666 0 253918.0 169177.0 572040.0 -1.0 665
667 0 253931.0 169218.0 572100.0 -1.0 666
668 0 253911.0 169246.0 572160.0 -1.0 667
669 0 253929.0 169236.0 572280.0 -1.0 668
670 0 253893.0 169276.0 572340.0 -1.0 669
671 0 253864.0 169354.0 572400.0 -1.0 670
672 0 253968.0 169386.0 572460.0 -1.0 671
673 0 253886.0 169324.0 572520.0 -1.0 672
674 0 253946.0 169369.0 572580.0 -1.0 673
675 0 253920.0 169345.0 572640.0 -1.0 674
676 0 253935.0 169369.0 572700.0 -1.0 675
677 0 253959.0 169284.0 572760.0 -1.0 676
678 0 253883.0 169324.0 572820.0 -1.0 677
679 0 253882.0 169360.0 572880.0 -1.0 678
680 0 253830.0 169329.0 572940.0 -1.0 679
681 0 253835.0 169391.0 573000.0 -1.0 680
682 0 253770.0 169319.0 573060.0 -1.0 681
683 0 253757.0 169329.0 573120.0 -1.0 682
684 0 253709.0 169295.0 573180.0 -1.0 683
685 0 253626.0 169288.0 573240.0 -1.0 684
686 0 253560.0 169233.0 573300.0 -1.0 685
687 0 253596.0 169272.0 573360.0 -1.0 686
688 0 253578.0 169239.0 573420.0 -1.0 687
689 0 253523.0 169246.0 573480.0 -1.0 688
690 0 253534.0 169266.0 573540.0 -1.0 689
691 0 253460.0 169195.0 573600.0 -1.0 690
692 0 253472.0 169272.0 573660.0 -1.0 691
693 0 253409.0 169226.0 573720.0 -1.0 692
694 0 253412.0 169252.0 573780.0 -1.0 693
695 0 253365.0 169213.0 573840.0 -1.0 694
696 0 253382.0 169215.0 573900.0 -1.0 695
697 0 253357.0 169218.0 573960.0 -1.0 696
698 0 253331.0 169141.0 574020.0 -1.0 697
699 0 253296.0 169153.0 574080.0 -1.0 698
700 0 253250.0 169132.0 574140.0 -1.0 699
701 0 253231.0 169077.0 574200.0 -1.0 700
702 0 253213.0 169109.0 574260.0 -1.0 701
703 0 253224.0 169061.0 574320.0 -1.0 702
704 0 253213.0 169080.0 574380.0 -1.0 703
705 0 253101.0 168921.0 574440.0 -1.0 704
706 0 253165.0 168958.0 574500.0 -1.0 705
707 0 253190.0 168959.0 574560.0 -1.0 706
708 0 253180.0 168986.0 574620.0 -1.0 707
709 0 253052.0 168897.0 574680.0 -1.0 708
710 0 253068.0 168923.0 574740.0 -1.0 709
711 0 253060.0 168893.0 574800.0 -1.0 710
712 0 253036.0 168919.0 574860.0 -1.0 711
713 0 253016.0 168868.0 574920.0 -1.0 712
714 0 253022.0 168905.0 574980.0 -1.0 713
715 0 252897.0 168886.0 575040.0 -1.0 714
716 0 252992.0 168965.0 575100.0 -1.0 715
717 0 252922.0 168902.0 575160.0 -1.0 716
718 0 252982.0 168924.0 575220.0 -1.0 717
719 0 252941.0 168920.0 575280.0 -1.0 718
720 0 252890.0 168943.0 575340.0 -1.0 719
721 0 252904.0 169007.0 575400.0 -1.0 720
722 0 252930.0 168981.0 575460.0 -1.0 721
723 0 252808.0 168903.0 575580.0 -1.0 722
724 0 252929.0 168983.0 575640.0 -1.0 723
725 0 252780.0 169053.0 575700.0 -1.0 724
726 0 252953.0 169185.0 575760.0 -1.0 725
727 0 252761.0 169040.0 575820.0 -1.0 726
728 0 252708.0 169082.0 575880.0 -1.0 727
729 0 252708.0 169103.0 575940.0 -1.0 728
730 0 252703.0 169121.0 576000.0 -1.0 729
731 0 252685.0 169272.0 576060.0 -1.0 730
732 0 252593.0 169212.0 576120.0 -1.0 731
733 0 252609.0 169330.0 576180.0 -1.0 732
734 0 252539.0 169445.0 576240.0 -1.0 733
735 0 252492.0 169424.0 576360.0 -1.0 734
736 0 252541.0 169399.0 576420.0 -1.0 735
737 0 252516.0 169522.0 576480.0 -1.0 736
738 0 252473.0 169556.0 576540.0 -1.0 737
739 0 252408.0 169628.0 576600.0 -1.0 738
740 0 252288.0 169653.0 576660.0 -1.0 739
741 0 252246.0 169661.0 576720.0 -1.0 740
742 0 252227.0 169703.0 576780.0 -1.0 741
743 0 252221.0 169771.0 576840.0 -1.0 742
744 0 252111.0 169712.0 576900.0 -1.0 743
745 0 252146.0 169766.0 576960.0 -1.0 744
746 0 252128.0 169787.0 577020.0 -1.0 745
747 0 252120.0 169878.0 577080.0 -1.0 746
748 0 252002.0 169873.0 577200.0 -1.0 747
749 0 252062.0 169924.0 577260.0 -1.0 748
750 0 252030.0 169944.0 577320.0 -1.0 749
751 0 252065.0 169947.0 577380.0 -1.0 750
752 0 252027.0 169897.0 577440.0 -1.0 751
753 0 252055.0 170000.0 577500.0 -1.0 752
754 0 251975.0 170016.0 577560.0 -1.0 753
755 0 251975.0 169990.0 577620.0 -1.0 754
756 0 251987.0 169952.0 577680.0 -1.0 755
757 0 252019.0 170021.0 577740.0 -1.0 756
758 0 252005.0 170081.0 577800.0 -1.0 757
759 0 251955.0 170047.0 577860.0 -1.0 758
760 0 251959.0 170162.0 577920.0 -1.0 759
761 0 251965.0 170106.0 577980.0 -1.0 760
762 0 251919.0 170127.0 578100.0 -1.0 761
763 0 251951.0 170152.0 578160.0 -1.0 762
764 0 251922.0 170161.0 578220.0 -1.0 763
765 0 251896.0 170211.0 578280.0 -1.0 764
766 0 251808.0 170149.0 578340.0 -1.0 765
767 0 251926.0 170277.0 578400.0 -1.0 766
768 0 251824.0 170231.0 578460.0 -1.0 767
769 0 251798.0 170235.0 578520.0 -1.0 768
770 0 251807.0 170188.0 578580.0 -1.0 769
771 0 251547.0 169856.0 578700.0 -1.0 770
772 0 251752.0 170273.0 578760.0 -1.0 771
773 0 251744.0 170264.0 578820.0 -1.0 772
774 0 251635.0 170243.0 578880.0 -1.0 773
775 0 251533.0 170234.0 578940.0 -1.0 774
776 0 251546.0 170284.0 579000.0 -1.0 775
777 0 251471.0 170210.0 579060.0 -1.0 776
778 0 251539.0 170290.0 579120.0 -1.0 777
779 0 251452.0 170237.0 579180.0 -1.0 778
780 0 251503.0 170316.0 579240.0 -1.0 779
781 0 251461.0 170243.0 579300.0 -1.0 780
782 0 251404.0 170282.0 579360.0 -1.0 781
783 0 251312.0 170236.0 579420.0 -1.0 782
784 0 251326.0 170304.0 579480.0 -1.0 783
785 0 251303.0 170225.0 579540.0 -1.0 784
786 0 251345.0 170241.0 579600.0 -1.0 785
787 0 251287.0 170208.0 579660.0 -1.0 786
788 0 251245.0 170245.0 579720.0 -1.0 787
789 0 251184.0 170150.0 579780.0 -1.0 788
790 0 251219.0 170245.0 579840.0 -1.0 789
791 0 251193.0 170191.0 579900.0 -1.0 790
792 0 251212.0 170203.0 579960.0 -1.0 791
793 0 251157.0 170201.0 580020.0 -1.0 792
794 0 251092.0 170166.0 580080.0 -1.0 793
795 0 251050.0 170214.0 580140.0 -1.0 794
796 0 251045.0 170172.0 580200.0 -1.0 795
797 0 250999.0 170223.0 580260.0 -1.0 796
798 0 250937.0 170149.0 580320.0 -1.0 797
799 0 250894.0 170153.0 580380.0 -1.0 798
800 0 250844.0 170154.0 580440.0 -1.0 799
801 0 250834.0 170120.0 580500.0 -1.0 800
802 0 250868.0 170163.0 580560.0 -1.0 801
803 0 250770.0 170149.0 580620.0 -1.0 802
804 0 250726.0 170165.0 580680.0 -1.0 803
805 0 250691.0 170197.0 580800.0 -1.0 804
806 0 250632.0 170295.0 580860.0 -1.0 805
807 0 250570.0 170296.0 580920.0 -1.0 806
808 0 250560.0 170301.0 580980.0 -1.0 807
809 0 250486.0 170387.0 581040.0 -1.0 808
810 0 250476.0 170370.0 581100.0 -1.0 809
811 0 250451.0 170429.0 581160.0 -1.0 810
812 0 250405.0 170445.0 581220.0 -1.0 811
813 0 250453.9 170505.0 581280.0 -1.0 812
814 0 250358.0 170405.0 581340.0 -1.0 813
815 0 250368.0 170530.0 581400.0 -1.0 814
816 0 250320.0 170520.0 581460.0 -1.0 815
817 0 250358.0 170589.0 581520.0 -1.0 816
818 0 250296.0 170486.0 581580.0 -1.0 817
819 0 250315.0 170559.0 581640.0 -1.0 818
820 0 250230.0 170562.0 581700.0 -1.0 819
821 0 250232.0 170548.0 581760.0 -1.0 820
822 0 250206.0 170525.0 581820.0 -1.0 821
823 0 250230.0 170569.0 581880.0 -1.0 822
824 0 250216.0 170540.0 582000.0 -1.0 823
825 0 250159.0 170622.0 582060.0 -1.0 824
826 0 250174.0 170640.0 582120.0 -1.0 825
827 0 250168.0 170652.0 582180.0 -1.0 826
828 0 250142.0 170660.0 582240.0 -1.0 827
829 0 250102.0 170618.0 582300.0 -1.0 828
830 0 250111.0 170692.0 582360.0 -1.0 829
831 0 250060.0 170624.0 582420.0 -1.0 830
832 0 250108.0 170631.0 582480.0 -1.0 831
833 0 250036.0 170658.0 582540.0 -1.0 832
834 0 250025.0 170631.0 582600.0 -1.0 833
835 0 249891.0 170560.0 582660.0 -1.0 834
836 0 249926.0 170594.0 582720.0 -1.0 835
837 0 249899.0 170589.0 582780.0 -1.0 836
838 0 249876.0 170558.0 582840.0 -1.0 837
839 0 249894.0 170554.0 582900.0 -1.0 838
840 0 249757.0 170492.0 582960.0 -1.0 839
841 0 249760.0 170539.0 583020.0 -1.0 840
842 0 249747.0 170465.0 583080.0 -1.0 841
843 0 249716.0 170481.0 583140.0 -1.0 842
844 0 249733.0 170440.0 583200.0 -1.0 843
845 0 249659.0 170450.0 583260.0 -1.0 844
846 0 249695.0 170428.0 583380.0 -1.0 845
847 0 249637.0 170413.0 583440.0 -1.0 846
848 0 249625.0 170382.0 583500.0 -1.0 847
849 0 249618.0 170353.0 583560.0 -1.0 848
850 0 249565.0 170325.0 583620.0 -1.0 849
851 0 249470.0 170303.0 583680.0 -1.0 850
852 0 249483.0 170252.0 583740.0 -1.0 851
853 0 249460.0 170121.0 583800.0 -1.0 852
854 0 249445.0 170182.0 583860.0 -1.0 853
855 0 249408.0 170126.0 583920.0 -1.0 854
856 0 249408.0 170123.0 583980.0 -1.0 855
857 0 249335.0 170004.0 584040.0 -1.0 856
858 0 249404.0 170071.0 584100.0 -1.0 857
859 0 249352.0 170005.0 584160.0 -1.0 858
860 0 249383.0 169948.0 584220.0 -1.0 859
861 0 249261.0 169894.0 584280.0 -1.0 860
862 0 249285.0 169891.0 584340.0 -1.0 861
863 0 249241.0 169840.0 584400.0 -1.0 862
864 0 249271.0 169823.0 584460.0 -1.0 863
865 0 249259.0 169849.0 584520.0 -1.0 864
866 0 249227.0 169827.0 584580.0 -1.0 865
867 0 249188.0 169780.0 584640.0 -1.0 866
868 0 249203.0 169818.0 584700.0 -1.0 867
869 0 249150.0 169685.0 584760.0 -1.0 868
870 0 249253.0 169771.0 584820.0 -1.0 869
871 0 249046.0 169603.0 584880.0 -1.0 870
872 0 249113.0 169547.0 584940.0 -1.0 871
873 0 249041.0 169560.0 585000.0 -1.0 872
874 0 249029.0 169551.0 585060.0 -1.0 873
875 0 248988.0 169540.0 585120.0 -1.0 874
876 0 248969.0 169441.0 585180.0 -1.0 875
877 0 248947.0 169432.0 585240.0 -1.0 876
878 0 248851.0 169376.0 585300.0 -1.0 877
879 0 248921.0 169403.0 585360.0 -1.0 878
880 0 248824.0 169307.0 585420.0 -1.0 879
881 0 248875.0 169392.0 585480.0 -1.0 880
882 0 248775.0 169313.0 585540.0 -1.0 881
883 0 248892.0 169296.0 585600.0 -1.0 882
884 0 248804.0 169240.0 585660.0 -1.0 883
885 0 248775.0 169164.0 585720.0 -1.0 884
886 0 248742.0 169171.0 585780.0 -1.0 885
887 0 248720.0 169099.0 585840.0 -1.0 886
888 0 248634.0 169021.0 585900.0 -1.0 887
889 0 248656.0 169078.0 585960.0 -1.0 888
890 0 248534.0 168915.0 586020.0 -1.0 889
891 0 248483.0 168888.0 586080.0 -1.0 890
892 0 248487.0 168914.0 586140.0 -1.0 891
893 0 248409.0 168869.0 586200.0 -1.0 892
894 0 248405.0 168802.0 586260.0 -1.0 893
895 0 248410.0 168867.0 586320.0 -1.0 894
896 0 248334.0 168822.0 586380.0 -1.0 895
897 0 248306.0 168819.0 586440.0 -1.0 896
898 0 248227.0 168726.0 586500.0 -1.0 897
899 0 248268.0 168836.0 586560.0 -1.0 898
900 0 248228.0 168780.0 586620.0 -1.0 899
901 0 248181.0 168752.0 586680.0 -1.0 900
902 0 248165.0 168609.0 586740.0 -1.0 901
903 0 248089.0 168576.0 586860.0 -1.0 902
904 0 248073.0 168609.0 586920.0 -1.0 903
905 0 248108.0 168557.0 586980.0 -1.0 904
906 0 248093.0 168577.0 587040.0 -1.0 905
907 0 248062.0 168581.0 587100.0 -1.0 906
908 0 248031.0 168483.0 587160.0 -1.0 907
909 0 248010.0 168498.0 587220.0 -1.0 908
910 0 248013.0 168469.0 587280.0 -1.0 909
911 0 248045.0 168556.0 587340.0 -1.0 910
912 0 247948.0 168485.0 587400.0 -1.0 911
913 0 247986.0 168401.0 587460.0 -1.0 912
914 0 248024.0 168412.0 587520.0 -1.0 913
915 0 247974.0 168327.0 587580.0 -1.0 914
916 0 248004.0 168221.0 587700.0 -1.0 915
917 0 248011.0 168237.0 587760.0 -1.0 916
918 0 248014.0 168281.0 587820.0 -1.0 917
919 0 247989.0 168229.0 587880.0 -1.0 918
920 0 248006.0 168215.0 587940.0 -1.0 919
921 0 247969.0 168165.0 588000.0 -1.0 920
922 0 247966.0 168201.0 588060.0 -1.0 921
923 0 247975.0 168162.0 588120.0 -1.0 922
924 0 247946.0 168168.0 588180.0 -1.0 923
925 0 247926.0 168089.0 588240.0 -1.0 924
926 0 247889.0 168073.0 588300.0 -1.0 925
927 0 247894.0 167979.0 588360.0 -1.0 926
928 0 247878.0 167932.0 588420.0 -1.0 927
929 0 247901.0 167956.0 588480.0 -1.0 928
930 0 247845.0 167881.0 588540.0 -1.0 929
931 0 247993.0 167916.0 588600.0 -1.0 930
932 0 247922.0 167804.0 588660.0 -1.0 931
933 0 247898.0 167795.0 588720.0 -1.0 932
934 0 247535.0 167555.0 588780.0 -1.0 933
935 0 247902.0 167720.0 588840.0 -1.0 934
936 0 247894.0 167670.0 588900.0 -1.0 935
937 0 247883.0 167640.0 588960.0 -1.0 936
938 0 247899.0 167561.0 589020.0 -1.0 937
939 0 247923.0 167595.0 589080.0 -1.0 938
940 0 247899.0 167549.0 589140.0 -1.0 939
941 0 247963.0 167606.0 589200.0 -1.0 940
942 0 247906.0 167505.0 589260.0 -1.0 941
943 0 247892.0 167518.0 589320.0 -1.0 942
944 0 247943.0 167492.0 589380.0 -1.0 943
945 0 247886.0 167511.0 589440.0 -1.0 944
946 0 247883.0 167373.0 589500.0 -1.0 945
947 0 247939.0 167443.0 589560.0 -1.0 946
948 0 247946.0 167331.0 589620.0 -1.0 947
949 0 247961.0 167386.0 589680.0 -1.0 948
950 0 247995.0 167272.0 589740.0 -1.0 949
951 0 248060.0 167289.0 589800.0 -1.0 950
952 0 248054.0 167190.0 589860.0 -1.0 951
953 0 248060.0 167178.0 589920.0 -1.0 952
954 0 248091.0 167126.0 589980.0 -1.0 953
955 0 248042.0 167123.0 590040.0 -1.0 954
956 0 248062.0 167109.0 590100.0 -1.0 955
957 0 248087.0 167104.0 590160.0 -1.0 956
958 0 248045.0 167099.0 590220.0 -1.0 957
959 0 247988.0 167042.0 590280.0 -1.0 958
960 0 248008.0 166974.0 590340.0 -1.0 959
961 0 248022.0 167015.0 590400.0 -1.0 960
962 0 248007.0 166994.0 590460.0 -1.0 961
963 0 247989.0 166951.0 590520.0 -1.0 962
964 0 248085.0 166902.0 590580.0 -1.0 963
965 0 248029.0 166917.0 590640.0 -1.0 964
966 0 248062.0 166859.0 590700.0 -1.0 965
967 0 247967.0 166792.0 590760.0 -1.0 966
968 0 247986.0 166801.0 590820.0 -1.0 967
969 0 247976.0 166785.0 590880.0 -1.0 968
970 0 248044.0 166747.0 590940.0 -1.0 969
971 0 247996.0 166701.0 591000.0 -1.0 970
972 0 247985.0 166677.0 591060.0 -1.0 971
973 0 247977.0 166648.0 591120.0 -1.0 972
974 0 247988.0 166624.0 591180.0 -1.0 973
975 0 248030.0 166608.0 591240.0 -1.0 974
976 0 247994.0 166562.0 591300.0 -1.0 975
977 0 248008.0 166533.0 591360.0 -1.0 976
978 0 247954.0 166510.0 591420.0 -1.0 977
979 0 248002.0 166518.0 591480.0 -1.0 978
980 0 248054.0 166440.0 591540.0 -1.0 979
981 0 248064.0 166443.0 591600.0 -1.0 980
982 0 248090.0 166391.0 591660.0 -1.0 981
983 0 248039.0 166381.0 591720.0 -1.0 982
984 0 248023.0 166351.0 591780.0 -1.0 983
985 0 248035.0 166347.0 591840.0 -1.0 984
986 0 248056.0 166297.0 591900.0 -1.0 985
987 0 248024.0 166271.0 591960.0 -1.0 986
988 0 248063.0 166244.0 592020.0 -1.0 987
989 0 248005.0 166255.0 592080.0 -1.0 988
990 0 248030.0 166189.0 592140.0 -1.0 989
991 0 248069.0 166146.0 592200.0 -1.0 990
992 0 248043.0 166132.0 592260.0 -1.0 991
993 0 248087.0 166095.0 592320.0 -1.0 992
994 0 248047.0 166085.0 592380.0 -1.0 993
995 0 248015.0 166064.0 592440.0 -1.0 994
996 0 248026.0 166011.0 592500.0 -1.0 995
997 0 248025.0 165950.0 592560.0 -1.0 996
998 0 247987.0 165893.0 592620.0 -1.0 997
999 0 248013.0 165892.0 592680.0 -1.0 998
1000 0 248013.0 165907.0 592740.0 -1.0 999
1001 0 247987.0 165907.0 592800.0 -1.0 1000
1002 0 247964.0 165856.0 592860.0 -1.0 1001
1003 0 247979.0 165827.0 592920.0 -1.0 1002
1004 0 248003.0 165825.0 592980.0 -1.0 1003
1005 0 248040.0 165802.0 593040.0 -1.0 1004
1006 0 247989.0 165836.0 593100.0 -1.0 1005
1007 0 248019.0 165754.0 593160.0 -1.0 1006
1008 0 247983.0 165770.0 593220.0 -1.0 1007
1009 0 248035.0 165753.0 593280.0 -1.0 1008
1010 0 248005.0 165773.0 593340.0 -1.0 1009
1011 0 248013.0 165707.0 593400.0 -1.0 1010
1012 0 247967.0 165751.0 593460.0 -1.0 1011
1013 0 248003.0 165730.0 593520.0 -1.0 1012
1014 0 247996.0 165669.0 593580.0 -1.0 1013
1015 0 248035.0 165655.0 593640.0 -1.0 1014
1016 0 248106.0 165762.0 593700.0 -1.0 1015
1017 0 248068.0 165744.0 593760.0 -1.0 1016
1018 0 248122.0 165756.0 593820.0 -1.0 1017
1019 0 248042.0 165786.0 593880.0 -1.0 1018
1020 0 248104.0 165728.0 593940.0 -1.0 1019
1021 0 248132.0 165740.0 594000.0 -1.0 1020
1022 0 248143.0 165689.0 594060.0 -1.0 1021
1023 0 248162.0 165683.0 594120.0 -1.0 1022
1024 0 248175.0 165718.0 594180.0 -1.0 1023
1025 0 248204.0 165708.0 594240.0 -1.0 1024
1026 0 248157.0 165678.0 594300.0 -1.0 1025
1027 0 248215.0 165690.0 594360.0 -1.0 1026
1028 0 248171.0 165688.0 594480.0 -1.0 1027
1029 0 248260.0 165686.0 594540.0 -1.0 1028
1030 0 248261.0 165694.0 594600.0 -1.0 1029
1031 0 248152.0 165681.0 594660.0 -1.0 1030
1032 0 248205.0 165699.0 594720.0 -1.0 1031
1033 0 248201.0 165685.0 594780.0 -1.0 1032
1034 0 248234.0 165670.0 594840.0 -1.0 1033
1035 0 248195.0 165629.0 594900.0 -1.0 1034
1036 0 248226.0 165625.0 594960.0 -1.0 1035
1037 0 248201.0 165654.0 595020.0 -1.0 1036
1038 0 248123.0 165606.0 595080.0 -1.0 1037
1039 0 248164.0 165646.0 595140.0 -1.0 1038
1040 0 248169.0 165626.0 595200.0 -1.0 1039
1041 0 248120.0 165600.0 595260.0 -1.0 1040
1042 0 248117.0 165625.0 595320.0 -1.0 1041
1043 0 248133.0 165612.0 595380.0 -1.0 1042
1044 0 248109.0 165537.0 595440.0 -1.0 1043
1045 0 248074.0 165509.0 595500.0 -1.0 1044
1046 0 248109.0 165506.0 595560.0 -1.0 1045
1047 0 248123.0 165476.0 595620.0 -1.0 1046
1048 0 248162.0 165479.0 595680.0 -1.0 1047
1049 0 248106.0 165367.0 595740.0 -1.0 1048
1050 0 248092.0 165364.0 595800.0 -1.0 1049
1051 0 248119.0 165328.0 595860.0 -1.0 1050
1052 0 248143.0 165325.0 595920.0 -1.0 1051
1053 0 248112.0 165294.0 595980.0 -1.0 1052
1054 0 248152.0 165313.0 596040.0 -1.0 1053
1055 0 248113.0 165224.0 596100.0 -1.0 1054
1056 0 248088.0 165228.0 596160.0 -1.0 1055
1057 0 248085.0 165188.0 596220.0 -1.0 1056
1058 0 248102.0 165201.0 596280.0 -1.0 1057
1059 0 247997.0 165115.0 596340.0 -1.0 1058
1060 0 248060.0 165104.0 596400.0 -1.0 1059
1061 0 248036.0 165071.0 596460.0 -1.0 1060
1062 0 248101.0 165085.0 596520.0 -1.0 1061
1063 0 248112.0 165075.0 596580.0 -1.0 1062
1064 0 248095.0 165035.0 596640.0 -1.0 1063
1065 0 248082.0 164963.0 596700.0 -1.0 1064
1066 0 248051.0 164976.0 596760.0 -1.0 1065
1067 0 247989.0 164987.0 596820.0 -1.0 1066
1068 0 248031.0 165027.0 596880.0 -1.0 1067
1069 0 248034.0 164929.0 596940.0 -1.0 1068
1070 0 248053.0 165015.0 597000.0 -1.0 1069
1071 0 247982.0 164986.0 597060.0 -1.0 1070
1072 0 248008.0 164948.0 597120.0 -1.0 1071
1073 0 247974.0 164969.0 597180.0 -1.0 1072
1074 0 248036.0 164967.0 597240.0 -1.0 1073
1075 0 247987.0 164936.0 597360.0 -1.0 1074
1076 0 248027.0 164928.0 597420.0 -1.0 1075
1077 0 248103.0 164998.0 597480.0 -1.0 1076
1078 0 247982.0 164943.0 597540.0 -1.0 1077
1079 0 248084.0 164937.0 597600.0 -1.0 1078
1080 0 248058.0 164920.0 597660.0 -1.0 1079
1081 0 248108.0 164980.0 597720.0 -1.0 1080
1082 0 248108.0 164925.0 597780.0 -1.0 1081
1083 0 248128.0 164948.0 597840.0 -1.0 1082
1084 0 248100.0 164995.0 597900.0 -1.0 1083
1085 0 248194.0 164989.0 597960.0 -1.0 1084
1086 0 248152.0 164968.0 598020.0 -1.0 1085
1087 0 248194.0 164985.0 598080.0 -1.0 1086
1088 0 248181.0 164985.0 598140.0 -1.0 1087
1089 0 248127.0 164920.0 598200.0 -1.0 1088
1090 0 248215.0 165016.0 598260.0 -1.0 1089
1091 0 248187.0 165005.0 598320.0 -1.0 1090
1092 0 248121.0 164950.0 598380.0 -1.0 1091
1093 0 248126.0 164992.0 598440.0 -1.0 1092
1094 0 248130.0 164954.0 598500.0 -1.0 1093
1095 0 248105.0 164954.0 598560.0 -1.0 1094
1096 0 248030.0 164855.0 598620.0 -1.0 1095
1097 0 248055.0 164910.0 598680.0 -1.0 1096
1098 0 247991.0 164846.0 598740.0 -1.0 1097
1099 0 248002.0 164877.0 598800.0 -1.0 1098
1100 0 247946.0 164797.0 598860.0 -1.0 1099
1101 0 247956.0 164823.0 598920.0 -1.0 1100
1102 0 247840.0 164714.0 598980.0 -1.0 1101
1103 0 247861.0 164753.0 599040.0 -1.0 1102
1104 0 247856.0 164778.0 599100.0 -1.0 1103
1105 0 247810.0 164699.0 599160.0 -1.0 1104
1106 0 247846.0 164787.0 599220.0 -1.0 1105
1107 0 247795.0 164704.0 599280.0 -1.0 1106
1108 0 247852.0 164749.0 599340.0 -1.0 1107
1109 0 247813.0 164698.0 599400.0 -1.0 1108
1110 0 247811.0 164689.0 599460.0 -1.0 1109
1111 0 247742.0 164603.0 599520.0 -1.0 1110
1112 0 247805.0 164668.0 599580.0 -1.0 1111
1113 0 247663.0 164598.0 599640.0 -1.0 1112
1114 0 247714.0 164595.0 599700.0 -1.0 1113
1115 0 247709.0 164574.0 599760.0 -1.0 1114
1116 0 247719.0 164598.0 599820.0 -1.0 1115
1117 0 247698.0 164530.0 599880.0 -1.0 1116
1118 0 247702.0 164510.0 599940.0 -1.0 1117
1119 0 247708.0 164510.0 600000.0 -1.0 1118
1120 0 247696.0 164491.0 600060.0 -1.0 1119
1121 0 247677.0 164448.0 600120.0 -1.0 1120
1122 0 247636.0 164500.0 600180.0 -1.0 1121
1123 0 247694.0 164421.0 600240.0 -1.0 1122
1124 0 247664.0 164434.0 600300.0 -1.0 1123
1125 0 247663.0 164444.0 600360.0 -1.0 1124
1126 0 247623.0 164407.0 600420.0 -1.0 1125
1127 0 247610.0 164408.0 600480.0 -1.0 1126
1128 0 247612.0 164372.0 600540.0 -1.0 1127
1129 0 247537.0 164304.0 600600.0 -1.0 1128
1130 0 247504.0 164347.0 600660.0 -1.0 1129
1131 0 247523.0 164294.0 600720.0 -1.0 1130
1132 0 247489.0 164255.0 600780.0 -1.0 1131
1133 0 247495.0 164268.0 600840.0 -1.0 1132
1134 0 247449.0 164220.0 600900.0 -1.0 1133
1135 0 247459.0 164224.0 600960.0 -1.0 1134
1136 0 247446.0 164185.0 601020.0 -1.0 1135
1137 0 247434.0 164135.0 601080.0 -1.0 1136
1138 0 247440.0 164126.0 601140.0 -1.0 1137
1139 0 247424.0 164105.0 601200.0 -1.0 1138
1140 0 247418.0 164115.0 601260.0 -1.0 1139
1141 0 247373.0 164061.0 601320.0 -1.0 1140
1142 0 247357.0 164034.0 601380.0 -1.0 1141
1143 0 247376.0 164041.0 601440.0 -1.0 1142
1144 0 247375.0 163944.0 601500.0 -1.0 1143
1145 0 247490.0 163981.0 601560.0 -1.0 1144
1146 0 247421.0 164008.0 601620.0 -1.0 1145
1147 0 247402.0 163953.0 601680.0 -1.0 1146
1148 0 247344.0 163849.0 601740.0 -1.0 1147
1149 0 247365.0 163840.0 601800.0 -1.0 1148
1150 0 247364.0 163805.0 601860.0 -1.0 1149
1151 0 247351.0 163803.0 601920.0 -1.0 1150
1152 0 247297.0 163782.0 601980.0 -1.0 1151
1153 0 247252.0 163727.0 602040.0 -1.0 1152
1154 0 247267.0 163730.0 602100.0 -1.0 1153
1155 0 247269.0 163739.0 602160.0 -1.0 1154
1156 0 247233.0 163707.0 602220.0 -1.0 1155
1157 0 247261.0 163763.0 602280.0 -1.0 1156
1158 0 247209.0 163743.0 602340.0 -1.0 1157
1159 0 247165.0 163768.0 602460.0 -1.0 1158
1160 0 247188.0 163782.0 602520.0 -1.0 1159
1161 0 247142.0 163787.0 602580.0 -1.0 1160
1162 0 247087.0 163759.0 602640.0 -1.0 1161
1163 0 247094.0 163783.0 602700.0 -1.0 1162
1164 0 247094.0 163764.0 602760.0 -1.0 1163
1165 0 247069.0 163790.0 602820.0 -1.0 1164
1166 0 247051.0 163802.0 602880.0 -1.0 1165
1167 0 264411.0 158870.0 531060.0 -1.0 1168
1168 0 264383.0 158846.0 531000.0 -1.0 1169
1169 0 264444.0 158823.0 530940.0 -1.0 1170
1170 0 264436.0 158787.0 530880.0 -1.0 1171
1171 0 264465.0 158795.0 530820.0 -1.0 1172
1172 0 264510.0 158755.0 530760.0 -1.0 1173
1173 0 264509.0 158721.0 530700.0 -1.0 1174
1174 0 264560.0 158671.0 530640.0 -1.0 1175
1175 0 264517.0 158661.0 530580.0 -1.0 1176
1176 0 264526.0 158661.0 530520.0 -1.0 1177
1177 0 264560.0 158633.0 530460.0 -1.0 1178
1178 0 264544.0 158605.0 530400.0 -1.0 1179
1179 0 264569.0 158549.0 530340.0 -1.0 1180
1180 0 264581.0 158529.0 530280.0 -1.0 1181
1181 0 264554.0 158465.0 530220.0 -1.0 1182
1182 0 264573.0 158417.0 530160.0 -1.0 1183
1183 0 264591.0 158455.0 530100.0 -1.0 1184
1184 0 264647.0 158422.0 530040.0 -1.0 1185
1185 0 264680.0 158421.0 529980.0 -1.0 1186
1186 0 264682.0 158402.0 529920.0 -1.0 1187
1187 0 264665.0 158355.0 529860.0 -1.0 1188
1188 0 264733.0 158353.0 529800.0 -1.0 1189
1189 0 264759.0 158276.0 529740.0 -1.0 1190
1190 0 264771.0 158295.0 529680.0 -1.0 1191
1191 0 264755.0 158250.0 529620.0 -1.0 1192
1192 0 264784.0 158220.0 529560.0 -1.0 1193
1193 0 264756.0 158181.0 529500.0 -1.0 1194
1194 0 264787.0 158147.0 529440.0 -1.0 1195
1195 0 264728.0 158073.0 529380.0 -1.0 1196
1196 0 264751.0 158128.0 529320.0 -1.0 1197
1197 0 264766.0 158120.0 529260.0 -1.0 1198
1198 0 264735.0 158106.0 529200.0 -1.0 1199
1199 0 264765.0 158080.0 529140.0 -1.0 1200
1200 0 264695.0 158028.0 529080.0 -1.0 1201
1201 0 264740.0 158025.0 529020.0 -1.0 1202
1202 0 264675.0 157999.0 528960.0 -1.0 1203
1203 0 264747.0 157980.0 528900.0 -1.0 1204
1204 0 264774.0 157993.0 528840.0 -1.0 1205
1205 0 264750.0 157964.0 528780.0 -1.0 1206
1206 0 264777.0 157976.0 528720.0 -1.0 1207
1207 0 264796.0 157957.0 528660.0 -1.0 1208
1208 0 264828.0 157979.0 528600.0 -1.0 1209
1209 0 264826.0 157970.0 528540.0 -1.0 1210
1210 0 264852.0 157956.0 528480.0 -1.0 1211
1211 0 264875.0 157955.0 528420.0 -1.0 1212
1212 0 264847.0 157892.0 528360.0 -1.0 1213
1213 0 264899.0 157945.0 528300.0 -1.0 1214
1214 0 264844.0 157846.0 528240.0 -1.0 1215
1215 0 264876.0 157864.0 528180.0 -1.0 1216
1216 0 264850.0 157796.0 528120.0 -1.0 1217
1217 0 264894.0 157816.0 528060.0 -1.0 1218
1218 0 264924.0 157799.0 528000.0 -1.0 1219
1219 0 264906.0 157769.0 527940.0 -1.0 1220
1220 0 264871.0 157718.0 527880.0 -1.0 1221
1221 0 264867.0 157774.0 527820.0 -1.0 1222
1222 0 264940.0 157744.0 527760.0 -1.0 1223
1223 0 264958.0 157739.0 527700.0 -1.0 1224
1224 0 264967.0 157685.0 527640.0 -1.0 1225
1225 0 265032.0 157725.0 527580.0 -1.0 1226
1226 0 265057.0 157687.0 527520.0 -1.0 1227
1227 0 265090.0 157699.0 527460.0 -1.0 1228
1228 0 265172.0 157688.0 527340.0 -1.0 1229
1229 0 265156.0 157679.0 527280.0 -1.0 1230
1230 0 265229.0 157621.0 527220.0 -1.0 1231
1231 0 265238.0 157683.0 527160.0 -1.0 1232
1232 0 265256.0 157613.0 527100.0 -1.0 1233
1233 0 265271.0 157575.0 527040.0 -1.0 1234
1234 0 265319.0 157558.0 526980.0 -1.0 1235
1235 0 265335.0 157498.0 526920.0 -1.0 1236
1236 0 265345.0 157471.0 526860.0 -1.0 1237
1237 0 265317.0 157379.0 526800.0 -1.0 1238
1238 0 265363.0 157388.0 526740.0 -1.0 1239
1239 0 265355.0 157327.0 526680.0 -1.0 1240
1240 0 265381.0 157310.0 526620.0 -1.0 1241
1241 0 265348.0 157282.0 526560.0 -1.0 1242
1242 0 265416.0 157276.0 526500.0 -1.0 1243
1243 0 265385.0 157229.0 526440.0 -1.0 1244
1244 0 265358.0 157225.0 526380.0 -1.0 1245
1245 0 265365.0 157182.0 526320.0 -1.0 1246
1246 0 265372.0 157153.0 526260.0 -1.0 1247
1247 0 265357.0 157148.0 526200.0 -1.0 1248
1248 0 265336.0 157078.0 526140.0 -1.0 1249
1249 0 265290.0 157005.0 526080.0 -1.0 1250
1250 0 265285.0 156987.0 526020.0 -1.0 1251
1251 0 265261.0 156908.0 525960.0 -1.0 1252
1252 0 265305.0 156884.0 525900.0 -1.0 1253
1253 0 265276.0 156831.0 525840.0 -1.0 1254
1254 0 265267.0 156903.0 525780.0 -1.0 1255
1255 0 265277.0 156777.0 525720.0 -1.0 1256
1256 0 265244.0 156769.0 525660.0 -1.0 1257
1257 0 265223.0 156725.0 525540.0 -1.0 1258
1258 0 265206.0 156640.0 525480.0 -1.0 1259
1259 0 265187.0 156545.0 525420.0 -1.0 1260
1260 0 265184.0 156491.0 525360.0 -1.0 1261
1261 0 265180.0 156412.0 525300.0 -1.0 1262
1262 0 265226.0 156355.0 525240.0 -1.0 1263
1263 0 265170.0 156267.0 525180.0 -1.0 1264
1264 0 265221.0 156243.0 525120.0 -1.0 1265
1265 0 265163.0 156242.0 525060.0 -1.0 1266
1266 0 265156.0 156185.0 525000.0 -1.0 1267
1267 0 265177.0 156138.0 524940.0 -1.0 1268
1268 0 265154.0 156090.0 524880.0 -1.0 1269
1269 0 265174.0 156118.0 524820.0 -1.0 1270
1270 0 265121.0 156031.0 524760.0 -1.0 1271
1271 0 265174.0 156037.0 524700.0 -1.0 1272
1272 0 265174.0 155990.0 524640.0 -1.0 1273
1273 0 265168.0 155989.0 524580.0 -1.0 1274
1274 0 265163.0 155908.0 524520.0 -1.0 1275
1275 0 265156.0 155906.0 524460.0 -1.0 1276
1276 0 265104.0 155838.0 524400.0 -1.0 1277
1277 0 265145.0 155869.0 524340.0 -1.0 1278
1278 0 265163.0 155857.0 524280.0 -1.0 1279
1279 0 265144.0 155848.0 524220.0 -1.0 1280
1280 0 265141.0 155821.0 524160.0 -1.0 1281
1281 0 265138.0 155771.0 524100.0 -1.0 1282
1282 0 265145.0 155782.0 524040.0 -1.0 1283
1283 0 265141.0 155752.0 523980.0 -1.0 1284
1284 0 265144.0 155796.0 523920.0 -1.0 1285
1285 0 265179.0 155782.0 523860.0 -1.0 1286
1286 0 265202.0 155755.0 523800.0 -1.0 1287
1287 0 265240.0 155774.0 523740.0 -1.0 1288
1288 0 265238.0 155737.0 523680.0 -1.0 1289
1289 0 265375.0 155719.0 523620.0 -1.0 1290
1290 0 265337.0 155713.0 523560.0 -1.0 1291
1291 0 265351.0 155667.0 523500.0 -1.0 1292
1292 0 265359.0 155533.0 523440.0 -1.0 1293
1293 0 265408.0 155566.0 523380.0 -1.0 1294
1294 0 265360.0 155511.0 523320.0 -1.0 1295
1295 0 265370.0 155456.0 523260.0 -1.0 1296
1296 0 265391.0 155485.0 523200.0 -1.0 1297
1297 0 265330.0 155460.0 523140.0 -1.0 1298
1298 0 265390.0 155462.0 523080.0 -1.0 1299
1299 0 265407.0 155398.0 523020.0 -1.0 1300
1300 0 265418.0 155372.0 522960.0 -1.0 1301
1301 0 265408.0 155361.0 522900.0 -1.0 1302
1302 0 265443.0 155375.0 522840.0 -1.0 1303
1303 0 265439.0 155356.0 522780.0 -1.0 1304
1304 0 265465.0 155345.0 522720.0 -1.0 1305
1305 0 265503.0 155309.0 522660.0 -1.0 1306
1306 0 265456.0 155315.0 522600.0 -1.0 1307
1307 0 265451.0 155292.0 522540.0 -1.0 1308
1308 0 265478.0 155297.0 522480.0 -1.0 1309
1309 0 265439.0 155235.0 522420.0 -1.0 1310
1310 0 265451.0 155243.0 522360.0 -1.0 1311
1311 0 265431.0 155214.0 522300.0 -1.0 1312
1312 0 265414.0 155201.0 522240.0 -1.0 1313
1313 0 265466.0 155208.0 522180.0 -1.0 1314
1314 0 265458.0 155202.0 522120.0 -1.0 1315
1315 0 265404.0 155138.0 522060.0 -1.0 1316
1316 0 265405.0 155148.0 522000.0 -1.0 1317
1317 0 265347.0 155119.0 521940.0 -1.0 1318
1318 0 265319.0 155100.0 521880.0 -1.0 1319
1319 0 265323.0 155085.0 521820.0 -1.0 1320
1320 0 265332.0 155079.0 521760.0 -1.0 1321
1321 0 265269.0 155081.0 521700.0 -1.0 1322
1322 0 265283.0 155039.0 521640.0 -1.0 1323
1323 0 265225.0 155033.0 521580.0 -1.0 1324
1324 0 265252.0 155001.0 521520.0 -1.0 1325
1325 0 265248.0 155003.0 521460.0 -1.0 1326
1326 0 265268.0 155089.0 521400.0 -1.0 1327
1327 0 265246.0 155026.0 521340.0 -1.0 1328
1328 0 265249.0 155061.0 521280.0 -1.0 1329
1329 0 265226.0 155049.0 521160.0 -1.0 1330
1330 0 265287.0 155055.0 521100.0 -1.0 1331
1331 0 265288.0 155033.0 521040.0 -1.0 1332
1332 0 265255.0 155123.0 520980.0 -1.0 1333
1333 0 265209.0 154982.0 520920.0 -1.0 1334
1334 0 265290.0 155136.0 520860.0 -1.0 1335
1335 0 265215.0 154957.0 520800.0 -1.0 1336
1336 0 265377.0 155120.0 520740.0 -1.0 1337
1337 0 265342.0 155022.0 520680.0 -1.0 1338
1338 0 265384.0 155020.0 520620.0 -1.0 1339
1339 0 265303.0 155006.0 520560.0 -1.0 1340
1340 0 265377.0 155027.0 520500.0 -1.0 1341
1341 0 265400.0 155079.0 520380.0 -1.0 1342
1342 0 265447.0 155011.0 520320.0 -1.0 1343
1343 0 265364.0 155053.0 520260.0 -1.0 1344
1344 0 265355.0 154984.0 520200.0 -1.0 1345
1345 0 265366.0 155066.0 520140.0 -1.0 1346
1346 0 265407.0 154971.0 520080.0 -1.0 1347
1347 0 265377.0 154973.0 520020.0 -1.0 1348
1348 0 265379.0 154972.0 519960.0 -1.0 1349
1349 0 265432.0 154974.0 519900.0 -1.0 1350
1350 0 265385.0 154985.0 519840.0 -1.0 1351
1351 0 265379.0 154981.0 519780.0 -1.0 1352
1352 0 265404.0 154944.0 519720.0 -1.0 1353
1353 0 265442.0 154928.0 519660.0 -1.0 1354
1354 0 265434.0 154971.0 519540.0 -1.0 1355
1355 0 265447.0 154976.0 519480.0 -1.0 1356
1356 0 265383.0 154939.0 519420.0 -1.0 1357
1357 0 265406.0 154944.0 519360.0 -1.0 1358
1358 0 265380.0 154956.0 519300.0 -1.0 1359
1359 0 265369.0 154903.0 519240.0 -1.0 1360
1360 0 265381.0 154895.0 519180.0 -1.0 1361
1361 0 265385.0 154870.0 519120.0 -1.0 1362
1362 0 265385.0 154863.0 519060.0 -1.0 1363
1363 0 265413.0 154896.0 519000.0 -1.0 1364
1364 0 265432.0 154848.0 518940.0 -1.0 1365
1365 0 265421.0 154877.0 518880.0 -1.0 1366
1366 0 265441.0 154851.0 518820.0 -1.0 1367
1367 0 265458.0 154845.0 518760.0 -1.0 1368
1368 0 265504.0 154905.0 518700.0 -1.0 1369
1369 0 265513.0 154853.0 518640.0 -1.0 1370
1370 0 265481.0 154808.0 518580.0 -1.0 1371
1371 0 265490.0 154794.0 518520.0 -1.0 1372
1372 0 265486.0 154765.0 518460.0 -1.0 1373
1373 0 265491.0 154752.0 518400.0 -1.0 1374
1374 0 265480.0 154766.0 518340.0 -1.0 1375
1375 0 265487.0 154782.0 518280.0 -1.0 1376
1376 0 265484.0 154740.0 518220.0 -1.0 1377
1377 0 265515.0 154780.0 518160.0 -1.0 1378
1378 0 265488.0 154801.0 518100.0 -1.0 1379
1379 0 265527.0 154775.0 518040.0 -1.0 1380
1380 0 265559.0 154767.0 517980.0 -1.0 1381
1381 0 265553.0 154773.0 517920.0 -1.0 1382
1382 0 265536.0 154781.0 517860.0 -1.0 1383
1383 0 265544.0 154750.0 517800.0 -1.0 1384
1384 0 265551.0 154760.0 517740.0 -1.0 1385
1385 0 265572.0 154768.0 517680.0 -1.0 1386
1386 0 265575.0 154744.0 517620.0 -1.0 1387
1387 0 265583.0 154779.0 517560.0 -1.0 1388
1388 0 265608.0 154763.0 517500.0 -1.0 1389
1389 0 265640.0 154736.0 517440.0 -1.0 1390
1390 0 265651.0 154705.0 517380.0 -1.0 1391
1391 0 265638.0 154736.0 517320.0 -1.0 1392
1392 0 265646.0 154750.0 517260.0 -1.0 1393
1393 0 265673.0 154679.0 517200.0 -1.0 1394
1394 0 265687.0 154633.0 517140.0 -1.0 1395
1395 0 265687.0 154618.0 517080.0 -1.0 1396
1396 0 265730.0 154627.0 517020.0 -1.0 1397
1397 0 265768.0 154563.0 516960.0 -1.0 1398
1398 0 265786.0 154596.0 516900.0 -1.0 1399
1399 0 265771.0 154524.0 516840.0 -1.0 1400
1400 0 265775.0 154489.0 516780.0 -1.0 1401
1401 0 265797.0 154473.0 516720.0 -1.0 1402
1402 0 265894.0 154514.0 516660.0 -1.0 1403
1403 0 265803.0 154460.0 516600.0 -1.0 1404
1404 0 265850.0 154438.0 516540.0 -1.0 1405
1405 0 265883.0 154428.0 516480.0 -1.0 1406
1406 0 265862.0 154417.0 516420.0 -1.0 1407
1407 0 265867.0 154381.0 516360.0 -1.0 1408
1408 0 265916.0 154384.0 516300.0 -1.0 1409
1409 0 265946.0 154326.0 516240.0 -1.0 1410
1410 0 265956.0 154334.0 516180.0 -1.0 1411
1411 0 265915.0 154320.0 516120.0 -1.0 1412
1412 0 265951.0 154318.0 516060.0 -1.0 1413
1413 0 265979.0 154351.0 516000.0 -1.0 1414
1414 0 265973.0 154301.0 515940.0 -1.0 1415
1415 0 265987.0 154301.0 515880.0 -1.0 1416
1416 0 266020.0 154275.0 515760.0 -1.0 1417
1417 0 266101.0 154257.0 515640.0 -1.0 1418
1418 0 266092.0 154225.0 515580.0 -1.0 1419
1419 0 266144.0 154202.0 515520.0 -1.0 1420
1420 0 265909.0 154028.0 515460.0 -1.0 1421
1421 0 266156.0 154174.0 515400.0 -1.0 1422
1422 0 266143.0 154150.0 515340.0 -1.0 1423
1423 0 266186.0 154137.0 515280.0 -1.0 1424
1424 0 266182.0 154067.0 515220.0 -1.0 1425
1425 0 266193.0 154069.0 515160.0 -1.0 1426
1426 0 266197.0 154046.0 515100.0 -1.0 1427
1427 0 266188.0 154006.0 515040.0 -1.0 1428
1428 0 266233.0 153906.0 514980.0 -1.0 1429
1429 0 266260.0 153869.0 514920.0 -1.0 1430
1430 0 266319.0 153841.0 514860.0 -1.0 1431
1431 0 266310.0 153761.0 514800.0 -1.0 1432
1432 0 266364.0 153751.0 514740.0 -1.0 1433
1433 0 266355.0 153654.0 514680.0 -1.0 1434
1434 0 266408.0 153626.0 514620.0 -1.0 1435
1435 0 266421.0 153668.0 514560.0 -1.0 1436
1436 0 266477.0 153615.0 514500.0 -1.0 1437
1437 0 266520.0 153627.0 514440.0 -1.0 1438
1438 0 266616.0 153540.0 514380.0 -1.0 1439
1439 0 266636.0 153571.0 514320.0 -1.0 1440
1440 0 266682.0 153551.0 514260.0 -1.0 1441
1441 0 266704.0 153568.0 514200.0 -1.0 1442
1442 0 266705.0 153550.0 514140.0 -1.0 1443
1443 0 266722.0 153634.0 514080.0 -1.0 1444
1444 0 266786.0 153588.0 514020.0 -1.0 1445
1445 0 266783.0 153654.0 513960.0 -1.0 1446
1446 0 266818.0 153612.0 513900.0 -1.0 1447
1447 0 266826.0 153579.0 513840.0 -1.0 1448
1448 0 266883.0 153638.0 513780.0 -1.0 1449
1449 0 266854.0 153561.0 513720.0 -1.0 1450
1450 0 266947.0 153581.0 513660.0 -1.0 1451
1451 0 266982.0 153417.0 513600.0 -1.0 1452
1452 0 267050.0 153413.0 513540.0 -1.0 1453
1453 0 267105.0 153462.0 513480.0 -1.0 1454
1454 0 267166.0 153217.0 513420.0 -1.0 1455
1455 0 267245.0 153121.0 513360.0 -1.0 1456
1456 0 267359.0 152948.0 513300.0 -1.0 1457
1457 0 267465.0 152927.0 513240.0 -1.0 1458
1458 0 267526.0 152768.0 513180.0 -1.0 1459
1459 0 267794.0 152587.0 513180.0 -1.0 1460
1460 0 267935.0 152575.0 513240.0 -1.0 1461
1461 0 268041.0 152350.0 513300.0 -1.0 1462
1462 0 268126.0 152215.0 513360.0 -1.0 1463
1463 0 268246.0 151990.0 513360.0 -1.0 1464
1464 0 268307.0 151802.0 513300.0 -1.0 1465
1465 0 268462.0 151577.0 513240.0 -1.0 1466
1466 0 268517.0 151352.0 513180.0 -1.0 1467
1467 0 268491.0 151399.0 513120.0 -1.0 1468
1468 0 268571.0 151204.0 513120.0 -1.0 1469
1469 0 268663.0 150962.0 513180.0 -1.0 1470
1470 0 268752.0 150912.0 513240.0 -1.0 1471
1471 0 268814.0 150754.0 513300.0 -1.0 1472
1472 0 268929.0 150585.0 513360.0 -1.0 1473
1473 0 269016.0 150385.0 513420.0 -1.0 1474
1474 0 269098.0 150355.0 513480.0 -1.0 1475
1475 0 269194.0 150021.0 513540.0 -1.0 1476
1476 0 269185.0 149761.0 513540.0 -1.0 1477
1477 0 269225.0 149688.0 513480.0 -1.0 1478
1478 0 269250.0 149317.0 513420.0 -1.0 1479
1479 0 269224.0 149036.0 513360.0 -1.0 1480
1480 0 269227.0 148821.0 513300.0 -1.0 1481
1481 0 269278.0 148704.0 513240.0 -1.0 1482
1482 0 269309.0 148437.0 513240.0 -1.0 1483
1483 0 269329.0 148229.0 513300.0 -1.0 1484
1484 0 269355.0 148145.0 513360.0 -1.0 1485
1485 0 269385.0 148091.0 513420.0 -1.0 1486
1486 0 269443.0 147944.0 513420.0 -1.0 1487
1487 0 269534.0 147802.0 513360.0 -1.0 1488
1488 0 269539.0 147665.0 513300.0 -1.0 1489
1489 0 269601.0 147338.0 513240.0 -1.0 1490
1490 0 269597.0 147042.0 513180.0 -1.0 1491
1491 0 269598.0 147060.0 513120.0 -1.0 1492
1492 0 269642.0 146806.0 513120.0 -1.0 1493
1493 0 269673.0 146497.0 513180.0 -1.0 1494
1494 0 269660.0 146438.0 513240.0 -1.0 1495
1495 0 269664.0 146017.0 513300.0 -1.0 1496
1496 0 269800.0 145882.0 513360.0 -1.0 1497
1497 0 269806.0 145866.0 513420.0 -1.0 1498
1498 0 269890.0 145711.0 513480.0 -1.0 1499
1499 0 269849.0 145370.0 513540.0 -1.0 1500
1500 0 269801.0 145167.0 513600.0 -1.0 1501
1501 0 269835.0 145087.0 513660.0 -1.0 1502
1502 0 269814.0 144881.0 513720.0 -1.0 1503
1503 0 269903.0 144686.0 513720.0 -1.0 1504
1504 0 269984.0 144583.0 513660.0 -1.0 1505
1505 0 270057.0 144446.0 513600.0 -1.0 1506
1506 0 270169.0 144383.0 513540.0 -1.0 1507
1507 0 270184.0 144362.0 513480.0 -1.0 1508
1508 0 270161.0 144163.0 513420.0 -1.0 1509
1509 0 270248.0 143959.0 513420.0 -1.0 1510
1510 0 270327.0 143923.0 513480.0 -1.0 1511
1511 0 270410.0 143572.0 513540.0 -1.0 1512
1512 0 270451.0 143370.0 513600.0 -1.0 1513
1513 0 270592.0 143313.0 513660.0 -1.0 1514
1514 0 270579.0 143206.0 513720.0 -1.0 1515
1515 0 270678.0 142974.0 513720.0 -1.0 1516
1516 0 270698.0 142847.0 513660.0 -1.0 1517
1517 0 270661.0 142658.0 513600.0 -1.0 1518
1518 0 270728.0 142445.0 513600.0 -1.0 1519
1519 0 270820.0 142395.0 513660.0 -1.0 1520
1520 0 270803.0 142465.0 513720.0 -1.0 1521
1521 0 270834.0 142330.0 513720.0 -1.0 1522
1522 0 270996.0 142001.0 513660.0 -1.0 1523
1523 0 270913.0 141961.0 513600.0 -1.0 1524
1524 0 270929.0 142118.0 513540.0 -1.0 1525
1525 0 270975.0 142004.0 513540.0 -1.0 1526
1526 0 270997.0 141832.0 513600.0 -1.0 1527
1527 0 271082.0 141853.0 513660.0 -1.0 1528
1528 0 271096.0 141769.0 513720.0 -1.0 1529
1529 0 271159.0 141787.0 513780.0 -1.0 1530
1530 0 271272.0 141710.0 513840.0 -1.0 1531
1531 0 271257.0 141709.0 513900.0 -1.0 1532
1532 0 271353.0 141557.0 513960.0 -1.0 1533
1533 0 271465.0 141441.0 514020.0 -1.0 1534
1534 0 271648.0 141339.0 514080.0 -1.0 1535
1535 0 271665.0 141268.0 514140.0 -1.0 1536
1536 0 271724.0 141166.0 514200.0 -1.0 1537
1537 0 271761.0 141090.0 514260.0 -1.0 1538
1538 0 271811.0 140876.0 514320.0 -1.0 1539
1539 0 271949.0 140530.0 514380.0 -1.0 1540
1540 0 272100.0 140256.0 514440.0 -1.0 1541
1541 0 272198.0 139995.0 514500.0 -1.0 1542
1542 0 272364.0 139684.0 514500.0 -1.0 1543
1543 0 272429.0 139525.0 514440.0 -1.0 1544
1544 0 272401.0 139504.0 514380.0 -1.0 1545
1545 0 272493.0 139435.0 514320.0 -1.0 1546
1546 0 272635.0 139284.0 514260.0 -1.0 1547
1547 0 272644.0 139179.0 514200.0 -1.0 1548
1548 0 272679.0 139124.0 514140.0 -1.0 1549
1549 0 272751.0 139082.0 514080.0 -1.0 1550
1550 0 272780.0 139021.0 514020.0 -1.0 1551
1551 0 272764.0 138993.0 513960.0 -1.0 1552
1552 0 272918.0 138962.0 513900.0 -1.0 1553
1553 0 272958.0 138919.0 513840.0 -1.0 1554
1554 0 272958.0 138899.0 513780.0 -1.0 1555
1555 0 273022.0 138843.0 513720.0 -1.0 1556
1556 0 273084.0 138767.0 513660.0 -1.0 1557
1557 0 273054.0 138632.0 513600.0 -1.0 1558
1558 0 273200.0 138556.0 513600.0 -1.0 1559
1559 0 273237.0 138547.0 513660.0 -1.0 1560
1560 0 273371.0 138473.0 513720.0 -1.0 1561
1561 0 273492.0 138417.0 513780.0 -1.0 1562
1562 0 273637.0 138313.0 513780.0 -1.0 1563
1563 0 273646.0 138236.0 513720.0 -1.0 1564
1564 0 273657.0 138248.0 513660.0 -1.0 1565
1565 0 273690.0 138188.0 513600.0 -1.0 1566
1566 0 273845.0 138283.0 513540.0 -1.0 1567
1567 0 273894.0 138380.0 513480.0 -1.0 1568
1568 0 273991.0 138175.0 513420.0 -1.0 1569
1569 0 274041.0 138157.0 513360.0 -1.0 1570
1570 0 274137.0 138018.0 513300.0 -1.0 1571
1571 0 274136.0 138047.0 513240.0 -1.0 1572
1572 0 274214.0 137949.0 513180.0 -1.0 1573
1573 0 274383.0 137882.0 513120.0 -1.0 1574
1574 0 274546.0 137705.0 513060.0 -1.0 1575
1575 0 274724.0 137509.0 513000.0 -1.0 1576
1576 0 274939.0 137431.0 512940.0 -1.0 1577
1577 0 275170.0 137328.0 512880.0 -1.0 1578
1578 0 275212.0 136931.0 512820.0 -1.0 1579
1579 0 275581.0 137020.0 512760.0 -1.0 1580
1580 0 275803.0 136911.0 512700.0 -1.0 1581
1581 0 276093.0 136758.0 512640.0 -1.0 1582
1582 0 276119.0 136257.0 512580.0 -1.0 1583
1583 0 276426.0 136518.0 512520.0 -1.0 1584
1584 0 276618.0 136350.0 512520.0 -1.0 1585
1585 0 276532.0 135948.0 512580.0 -1.0 1586
1586 0 276842.0 136234.0 512640.0 -1.0 1587
1587 0 276887.0 136113.0 512700.0 -1.0 1588
1588 0 276916.0 135993.0 512760.0 -1.0 1589
1589 0 277160.0 135893.0 512760.0 -1.0 1590
1590 0 277409.0 135846.0 512700.0 -1.0 1591
1591 0 277533.0 135723.0 512640.0 -1.0 1592
1592 0 277365.0 135382.0 512580.0 -1.0 1593
1593 0 277592.0 135181.0 512580.0 -1.0 1594
1594 0 277897.0 135338.0 512640.0 -1.0 1595
1595 0 278022.0 135306.0 512700.0 -1.0 1596
1596 0 278042.0 135185.0 512760.0 -1.0 1597
1597 0 278022.0 134726.0 512820.0 -1.0 1598
1598 0 278351.0 134868.0 512880.0 -1.0 1599
1599 0 278482.0 134701.0 512940.0 -1.0 1600
1600 0 278675.0 134468.0 513000.0 -1.0 1601
1601 0 278949.0 134173.0 513060.0 -1.0 1602
1602 0 279134.0 134129.0 513120.0 -1.0 1603
1603 0 279297.0 134019.0 513180.0 -1.0 1604
1604 0 279563.0 133962.0 513240.0 -1.0 1605
1605 0 279716.0 133901.0 513300.0 -1.0 1606
1606 0 280054.0 133658.0 513360.0 -1.0 1607
1607 0 280212.0 133609.0 513420.0 -1.0 1608
1608 0 280543.0 133463.0 513420.0 -1.0 1609
1609 0 280652.0 133407.0 513360.0 -1.0 1610
1610 0 280752.0 133296.0 513300.0 -1.0 1611
1611 0 280871.0 133266.0 513240.0 -1.0 1612
1612 0 280940.0 133105.0 513240.0 -1.0 1613
1613 0 281118.0 133009.0 513300.0 -1.0 1614
1614 0 281248.0 133015.0 513360.0 -1.0 1615
1615 0 281453.0 132885.0 513360.0 -1.0 1616
1616 0 281569.0 132763.0 513300.0 -1.0 1617
1617 0 281592.0 132758.0 513240.0 -1.0 1618
1618 0 281826.0 132634.0 513240.0 -1.0 1619
1619 0 281970.0 132502.0 513300.0 -1.0 1620
1620 0 282129.0 132396.0 513360.0 -1.0 1621
1621 0 282418.0 132309.0 513420.0 -1.0 1622
1622 0 282581.0 132291.0 513480.0 -1.0 1623
1623 0 282751.0 132151.0 513540.0 -1.0 1624
1624 0 283008.0 131986.0 513600.0 -1.0 1625
1625 0 283205.0 131904.0 513660.0 -1.0 1626
1626 0 283458.0 131743.0 513660.0 -1.0 1627
1627 0 283651.0 131508.0 513600.0 -1.0 1628
1628 0 283766.0 131438.0 513600.0 -1.0 1629
1629 0 283869.0 131528.0 513660.0 -1.0 1630
1630 0 284032.0 131446.0 513720.0 -1.0 1631
1631 0 284242.0 131479.0 513780.0 -1.0 1632
1632 0 284354.0 131383.0 513840.0 -1.0 1633
1633 0 284540.0 131336.0 513840.0 -1.0 1634
1634 0 284577.0 131397.0 513780.0 -1.0 1635
1635 0 284622.0 131296.0 513720.0 -1.0 1636
1636 0 285070.0 131275.0 513660.0 -1.0 1637
1637 0 285228.0 131135.0 513600.0 -1.0 1638
1638 0 285386.0 131167.0 513540.0 -1.0 1639
1639 0 285616.0 131072.0 513540.0 -1.0 1640
1640 0 285692.0 131047.0 513600.0 -1.0 1641
1641 0 285906.0 130966.0 513660.0 -1.0 1642
1642 0 286020.0 130782.0 513720.0 -1.0 1643
1643 0 286067.0 130887.0 513780.0 -1.0 1644
1644 0 286138.0 130860.0 513840.0 -1.0 1645
1645 0 286204.0 130794.0 513900.0 -1.0 1646
1646 0 286246.0 130752.0 513960.0 -1.0 1647
1647 0 286328.0 130664.0 514020.0 -1.0 1648
1648 0 286429.0 130588.0 514080.0 -1.0 1649
1649 0 286460.0 130421.0 514140.0 -1.0 1650
1650 0 286535.0 130506.0 514200.0 -1.0 1651
1651 0 286705.0 130560.0 514260.0 -1.0 1652
1652 0 286812.0 130326.0 514320.0 -1.0 1653
1653 0 286987.0 130179.0 514380.0 -1.0 1654
1654 0 287129.0 130197.0 514440.0 -1.0 1655
1655 0 287258.0 130028.0 514500.0 -1.0 1656
1656 0 287502.0 129977.0 514560.0 -1.0 1657
1657 0 287934.0 129691.0 514620.0 -1.0 1658
1658 0 288120.0 129562.0 514620.0 -1.0 1659
1659 0 288039.0 129640.0 514560.0 -1.0 1660
1660 0 288227.0 129538.0 514560.0 -1.0 1661
1661 0 288655.0 129341.0 514620.0 -1.0 1662
1662 0 288994.0 129123.0 514680.0 -1.0 1663
1663 0 289316.0 129069.0 514740.0 -1.0 1664
1664 0 289462.0 128991.0 514740.0 -1.0 1665
1665 0 289415.0 128978.0 514680.0 -1.0 1666
1666 0 289727.0 128926.0 514620.0 -1.0 1667
1667 0 289757.0 128897.0 514560.0 -1.0 1668
1668 0 290299.0 128649.0 514500.0 -1.0 1669
1669 0 290612.0 128538.0 514440.0 -1.0 1670
1670 0 291115.0 128238.0 514380.0 -1.0 1671
1671 0 291349.0 128170.0 514320.0 -1.0 2178
1672 0 341699.53 137276.55 504960.0 -1.0 2486
1673 0 343289.38 139679.42 507300.0 -1.0 2694
1674 5 340915.53 137004.55 505500.0 -1.0 2431
1675 0 339858.88 137905.16 507180.0 -1.0 2459
1676 0 339337.2 138356.34 506520.0 -1.0 2449
1677 0 337197.53 143856.55 501840.0 -1.0 1
1678 0 338132.8 140356.28 503220.0 1605.0 1
1679 0 338505.8 140366.44 503220.0 1906.0 1
1680 0 345435.16 139426.8 507600.0 -1.0 2771
1681 0 247055.0 163806.0 602940.0 -1.0 1166
1682 0 247151.72 163811.9 603000.0 -1.0 1681
1683 0 247186.97 163829.53 603060.0 -1.0 1682
1684 0 247155.25 163840.1 603120.0 -1.0 1683
1685 0 247102.38 163840.1 603180.0 -1.0 1684
1686 0 247155.25 163850.67 603240.0 -1.0 1685
1687 0 247123.53 163843.62 603300.0 -1.0 1686
1688 0 247144.67 163864.78 603360.0 -1.0 1687
1689 0 247144.67 163843.62 603420.0 -1.0 1688
1690 0 247120.0 163815.42 603480.0 -1.0 1689
1691 0 247105.9 163804.84 603540.0 -1.0 1690
1692 0 247074.17 163734.34 603600.0 -1.0 1691
1693 0 247070.66 163716.72 603660.0 -1.0 1692
1694 0 247063.6 163720.25 603720.0 -1.0 1693
1695 0 247060.08 163709.67 603780.0 -1.0 1694
1696 0 247060.08 163716.72 603840.0 -1.0 1695
1697 0 247021.3 163610.97 603900.0 -1.0 1696
1698 0 247070.66 163653.28 603960.0 -1.0 1697
1699 0 246996.62 163565.16 604020.0 -1.0 1698
1700 0 246929.66 163561.62 604080.0 -1.0 1699
1701 0 246922.6 163614.5 604140.0 -1.0 1700
1702 0 246926.12 163596.88 604200.0 -1.0 1701
1703 0 246926.12 163579.25 604260.0 -1.0 1702
1704 0 246912.03 163561.62 604320.0 -1.0 1703
1705 0 246940.22 163575.72 604380.0 -1.0 1704
1706 0 246919.08 163558.1 604440.0 -1.0 1705
1707 0 246919.08 163558.1 604500.0 -1.0 1706
1708 0 246887.34 163508.75 604560.0 -1.0 1707
1709 0 246866.2 163473.5 604620.0 -1.0 1708
1710 0 246929.66 163448.83 604680.0 -1.0 1709
1711 0 246873.25 163406.53 604740.0 -1.0 1710
1712 0 246919.08 163410.05 604800.0 -1.0 1711
1713 0 246880.3 163357.17 604860.0 -1.0 1712
1714 0 246926.12 163353.66 604920.0 -1.0 1713
1715 0 246890.88 163332.5 604980.0 -1.0 1714
1716 0 246908.5 163346.6 605040.0 -1.0 1715
1717 0 246908.5 163346.6 605100.0 -1.0 1716
1718 0 246929.66 163374.8 605160.0 -1.0 1717
1719 0 246926.12 163343.08 605220.0 -1.0 1718
1720 0 246982.53 163420.62 605280.0 -1.0 1719
1721 0 246933.17 163336.03 605340.0 -1.0 1720
1722 0 246961.38 163381.84 605400.0 -1.0 1721
1723 0 246887.34 163339.55 605460.0 -1.0 1722
1724 0 246883.83 163325.45 605520.0 -1.0 1723
1725 0 246883.83 163300.78 605580.0 -1.0 1724
1726 0 246897.92 163293.72 605640.0 -1.0 1725
1727 0 246901.45 163286.67 605700.0 -1.0 1726
1728 0 246912.03 163318.4 605760.0 -1.0 1727
1729 0 246890.88 163265.53 605820.0 -1.0 1728
1730 0 246908.5 163276.1 605880.0 -1.0 1729
1731 0 246926.12 163233.8 605940.0 -1.0 1730
1732 0 246901.45 163230.28 606000.0 -1.0 1731
1733 0 246901.45 163230.28 606060.0 -1.0 1732
1734 0 246820.38 163166.83 606120.0 -1.0 1733
1735 0 246883.83 163156.25 606180.0 -1.0 1734
1736 0 246848.58 163110.42 606240.0 -1.0 1735
1737 0 246855.62 163099.84 606300.0 -1.0 1736
1738 0 246855.62 163099.84 606360.0 -1.0 1737
1739 0 246852.1 163078.7 606420.0 -1.0 1738
1740 0 246887.34 163068.12 606480.0 -1.0 1739
1741 0 246887.34 163068.12 606540.0 -1.0 1740
1742 0 246887.34 163068.12 606600.0 -1.0 1741
1743 0 246880.3 163039.92 606660.0 -1.0 1742
1744 0 246876.78 162976.47 606720.0 -1.0 1743
1745 0 246883.83 163018.78 606780.0 -1.0 1744
1746 0 246869.72 163001.16 606840.0 -1.0 1745
1747 0 246897.92 163008.2 606900.0 -1.0 1746
1748 0 246904.97 162965.9 606960.0 -1.0 1747
1749 0 246880.3 162969.42 607020.0 -1.0 1748
1750 0 246838.0 162941.22 607080.0 -1.0 1749
1751 0 246873.25 162948.28 607140.0 -1.0 1750
1752 0 246873.25 162937.7 607200.0 -1.0 1751
1753 0 246873.25 162937.7 607260.0 -1.0 1752
1754 0 246873.25 162920.08 607320.0 -1.0 1753
1755 0 246869.72 162905.97 607380.0 -1.0 1754
1756 0 246880.3 162881.3 607440.0 -1.0 1755
1757 0 246883.83 162877.78 607500.0 -1.0 1756
1758 0 246873.25 162853.1 607560.0 -1.0 1757
1759 0 246904.97 162842.53 607620.0 -1.0 1758
1760 0 246915.55 162796.7 607740.0 -1.0 1759
1761 0 246922.6 162754.4 607800.0 -1.0 1760
1762 0 246919.08 162726.2 607860.0 -1.0 1761
1763 0 246919.08 162726.2 607920.0 -1.0 1762
1764 0 246897.92 162694.47 607980.0 -1.0 1763
1765 0 246908.5 162666.28 608040.0 -1.0 1764
1766 0 246933.17 162676.84 608100.0 -1.0 1765
1767 0 246929.66 162627.5 608160.0 -1.0 1766
1768 0 246929.66 162627.5 608220.0 -1.0 1767
1769 0 246933.17 162549.95 608280.0 -1.0 1768
1770 0 246936.7 162567.58 608340.0 -1.0 1769
1771 0 247007.2 162542.9 608400.0 -1.0 1770
1772 0 247024.83 162564.05 608460.0 -1.0 1771
1773 0 247042.45 162588.72 608520.0 -1.0 1772
1774 0 247038.92 162588.72 608580.0 -1.0 1773
1775 0 247109.42 162613.4 608640.0 -1.0 1774
1776 0 247109.42 162613.4 608700.0 -1.0 1775
1777 0 247109.42 162613.4 608760.0 -1.0 1776
1778 0 247109.42 162613.4 608820.0 -1.0 1777
1779 0 247088.28 162602.83 608880.0 -1.0 1778
1780 0 247060.08 162595.78 609000.0 -1.0 1779
1781 0 247017.78 162581.67 609060.0 -1.0 1780
1782 0 247000.16 162560.53 609120.0 -1.0 1781
1783 0 247000.16 162557.0 609180.0 -1.0 1782
1784 0 247000.16 162557.0 609240.0 -1.0 1783
1785 0 247000.16 162557.0 609300.0 -1.0 1784
1786 0 246964.9 162560.53 609360.0 -1.0 1785
1787 0 246929.66 162564.05 609420.0 -1.0 1786
1788 0 246915.55 162571.1 609480.0 -1.0 1787
1789 0 246947.28 162500.6 609540.0 -1.0 1788
1790 0 246926.12 162504.12 609600.0 -1.0 1789
1791 0 246926.12 162504.12 609660.0 -1.0 1790
1792 0 246845.05 162472.4 609720.0 -1.0 1791
1793 0 246816.84 162472.4 609780.0 -1.0 1792
1794 0 246795.7 162475.92 609840.0 -1.0 1793
1795 0 246763.97 162468.88 609900.0 -1.0 1794
1796 0 246711.1 162447.72 610020.0 -1.0 1795
1797 0 246661.75 162437.16 610140.0 -1.0 1796
1798 0 246637.08 162430.1 610200.0 -1.0 1797
1799 0 246556.0 162398.38 610260.0 -1.0 1798
1800 0 246584.2 162405.42 610320.0 -1.0 1799
1801 0 246527.8 162373.7 610380.0 -1.0 1800
1802 0 246527.8 162377.22 610440.0 -1.0 1801
1803 0 246513.7 162299.67 610500.0 -1.0 1802
1804 0 246492.55 162306.72 610560.0 -1.0 1803
1805 0 246450.25 162260.9 610620.0 -1.0 1804
1806 0 246400.9 162246.8 610680.0 -1.0 1805
1807 0 246348.03 162211.55 610740.0 -1.0 1806
1808 0 246344.5 162211.55 610800.0 -1.0 1807
1809 0 246337.45 162208.03 610860.0 -1.0 1808
1810 0 246316.3 162200.97 610920.0 -1.0 1809
1811 0 246305.72 162183.34 610980.0 -1.0 1810
1812 0 246312.78 162179.83 611040.0 -1.0 1811
1813 0 246295.16 162151.62 611100.0 -1.0 1812
1814 0 246337.45 162091.7 611160.0 -1.0 1813
1815 0 246319.83 162084.66 611220.0 -1.0 1814
1816 0 246295.16 161996.53 611280.0 -1.0 1815
1817 0 246270.47 162028.25 611340.0 -1.0 1816
1818 0 246168.25 161943.66 611400.0 -1.0 1817
1819 0 246242.28 161985.95 611460.0 -1.0 1818
1820 0 246238.75 161943.66 611520.0 -1.0 1819
1821 0 246164.72 161915.45 611580.0 -1.0 1820
1822 0 246161.2 161922.5 611640.0 -1.0 1821
1823 0 246150.62 161947.17 611700.0 -1.0 1822
1824 0 246150.62 161883.72 611760.0 -1.0 1823
1825 0 246115.38 161873.16 611820.0 -1.0 1824
1826 0 246097.75 161883.72 611880.0 -1.0 1825
1827 0 246066.03 161880.2 611940.0 -1.0 1826
1828 0 246034.3 161844.95 612000.0 -1.0 1827
1829 0 246030.78 161844.95 612060.0 -1.0 1828
1830 0 246023.72 161799.12 612120.0 -1.0 1829
1831 0 246023.72 161788.55 612180.0 -1.0 1830
1832 0 246006.1 161770.92 612240.0 -1.0 1831
1833 0 246066.03 161760.34 612300.0 -1.0 1832
1834 0 246034.3 161725.1 612360.0 -1.0 1833
1835 0 246048.4 161725.1 612420.0 -1.0 1834
1836 0 246002.58 161640.5 612480.0 -1.0 1835
1837 0 246016.67 161651.08 612540.0 -1.0 1836
1838 0 246009.62 161640.5 612600.0 -1.0 1837
1839 0 245999.05 161591.16 612660.0 -1.0 1838
1840 0 245988.47 161580.58 612720.0 -1.0 1839
1841 0 245988.47 161580.58 612780.0 -1.0 1840
1842 0 245956.75 161527.7 612840.0 -1.0 1841
1843 0 245939.12 161538.28 612960.0 -1.0 1842
1844 0 245893.3 161506.55 613020.0 -1.0 1843
1845 0 245882.72 161488.92 613080.0 -1.0 1844
1846 0 245861.58 161443.1 613140.0 -1.0 1845
1847 0 245872.16 161471.3 613200.0 -1.0 1846
1848 0 245840.42 161436.05 613260.0 -1.0 1847
1849 0 245851.0 161464.25 613320.0 -1.0 1848
1850 0 245840.42 161418.42 613380.0 -1.0 1849
1851 0 245840.42 161418.42 613440.0 -1.0 1850
1852 0 245829.84 161421.95 613500.0 -1.0 1851
1853 0 245822.8 161425.47 613560.0 -1.0 1852
1854 0 245812.22 161421.95 613620.0 -1.0 1853
1855 0 245801.66 161446.62 613680.0 -1.0 1854
1856 0 245762.88 161400.8 613740.0 -1.0 1855
1857 0 245762.88 161436.05 613800.0 -1.0 1856
1858 0 245717.05 161393.75 613860.0 -1.0 1857
1859 0 245727.62 161446.62 613920.0 -1.0 1858
1860 0 245681.8 161393.75 613980.0 -1.0 1859
1861 0 245685.33 161425.47 614040.0 -1.0 1860
1862 0 245604.25 161372.6 614100.0 -1.0 1861
1863 0 245657.12 161397.28 614160.0 -1.0 1862
1864 0 245657.12 161347.92 614220.0 -1.0 1863
1865 0 245646.55 161344.4 614280.0 -1.0 1864
1866 0 245639.5 161316.2 614340.0 -1.0 1865
1867 0 245643.03 161340.88 614400.0 -1.0 1866
1868 0 245600.72 161288.0 614460.0 -1.0 1867
1869 0 245583.1 161309.16 614520.0 -1.0 1868
1870 0 245554.9 161270.38 614580.0 -1.0 1869
1871 0 245516.12 161316.2 614640.0 -1.0 1870
1872 0 245558.42 161316.2 614700.0 -1.0 1871
1873 0 245526.7 161277.42 614760.0 -1.0 1872
1874 0 245597.2 161351.45 614820.0 -1.0 1873
1875 0 245551.38 161266.84 614880.0 -1.0 1874
1876 0 245551.38 161284.47 614940.0 -1.0 1875
1877 0 245526.7 161224.55 615000.0 -1.0 1876
1878 0 245530.22 161235.12 615060.0 -1.0 1877
1879 0 245505.55 161147.0 615120.0 -1.0 1878
1880 0 245487.92 161224.55 615180.0 -1.0 1879
1881 0 245449.16 161083.55 615240.0 -1.0 1880
1882 0 245456.2 161111.75 615300.0 -1.0 1881
1883 0 245392.75 161094.12 615360.0 -1.0 1882
1884 0 245392.75 161083.55 615420.0 -1.0 1883
1885 0 245396.28 161090.6 615480.0 -1.0 1884
1886 0 245389.22 161062.4 615540.0 -1.0 1885
1887 0 245396.28 161051.83 615600.0 -1.0 1886
1888 0 245392.75 161034.2 615660.0 -1.0 1887
1889 0 245382.17 161006.0 615720.0 -1.0 1888
1890 0 245382.17 161006.0 615780.0 -1.0 1889
1891 0 245382.17 160988.38 615840.0 -1.0 1890
1892 0 245375.12 160910.83 615900.0 -1.0 1891
1893 0 245346.92 160921.4 615960.0 -1.0 1892
1894 0 245311.67 160850.9 616080.0 -1.0 1893
1895 0 245301.1 160850.9 616140.0 -1.0 1894
1896 0 245294.05 160748.67 616200.0 -1.0 1895
1897 0 245294.05 160748.67 616260.0 -1.0 1896
1898 0 245290.53 160713.42 616320.0 -1.0 1897
1899 0 245265.84 160692.28 616380.0 -1.0 1898
1900 0 245258.8 160657.03 616440.0 -1.0 1899
1901 0 245269.38 160628.83 616500.0 -1.0 1900
1902 0 245170.67 160516.03 616560.0 -1.0 1901
1903 0 245198.88 160523.08 616620.0 -1.0 1902
1904 0 245198.88 160494.88 616680.0 -1.0 1903
1905 0 245205.92 160463.16 616740.0 -1.0 1904
1906 0 245121.33 160438.47 616800.0 -1.0 1905
1907 0 245149.53 160431.42 616860.0 -1.0 1906
1908 0 245153.05 160262.22 616920.0 -1.0 1907
1909 0 245181.25 160364.45 616980.0 -1.0 1908
1910 0 245170.67 160322.16 617040.0 -1.0 1909
1911 0 245170.67 160322.16 617100.0 -1.0 1910
1912 0 245170.67 160297.47 617160.0 -1.0 1911
1913 0 245167.16 160276.33 617220.0 -1.0 1912
1914 0 245138.95 160216.4 617280.0 -1.0 1913
1915 0 245107.22 160170.58 617340.0 -1.0 1914
1916 0 245131.9 160170.58 617400.0 -1.0 1915
1917 0 245124.84 160152.95 617460.0 -1.0 1916
1918 0 245153.05 160145.9 617520.0 -1.0 1917
1919 0 245153.05 160107.12 617580.0 -1.0 1918
1920 0 245184.78 160068.34 617640.0 -1.0 1919
1921 0 245184.78 160050.72 617700.0 -1.0 1920
1922 0 245181.25 160036.62 617760.0 -1.0 1921
1923 0 245181.25 160036.62 617820.0 -1.0 1922
1924 0 245163.62 160008.42 617880.0 -1.0 1923
1925 0 245216.5 159969.66 617940.0 -1.0 1924
1926 0 245216.5 159962.6 618000.0 -1.0 1925
1927 0 245212.97 159959.08 618060.0 -1.0 1926
1928 0 245212.97 159959.08 618120.0 -1.0 1927
1929 0 245205.92 159937.92 618180.0 -1.0 1928
1930 0 245205.92 159937.92 618240.0 -1.0 1929
1931 0 245209.45 159902.67 618300.0 -1.0 1930
1932 0 245258.8 159927.34 618360.0 -1.0 1931
1933 0 245248.22 159913.25 618420.0 -1.0 1932
1934 0 245258.8 159920.3 618480.0 -1.0 1933
1935 0 245255.28 159888.58 618540.0 -1.0 1934
1936 0 245262.33 159874.47 618600.0 -1.0 1935
1937 0 245262.33 159867.42 618660.0 -1.0 1936
1938 0 245262.33 159867.42 618720.0 -1.0 1937
1939 0 245251.75 159821.6 618780.0 -1.0 1938
1940 0 245255.28 159842.75 618840.0 -1.0 1939
1941 0 245223.55 159842.75 618900.0 -1.0 1940
1942 0 245223.55 159846.28 618960.0 -1.0 1941
1943 0 245223.55 159846.28 619020.0 -1.0 1942
1944 0 245202.4 159782.83 619080.0 -1.0 1943
1945 0 245283.47 159842.75 619140.0 -1.0 1944
1946 0 245181.25 159751.1 619200.0 -1.0 1945
1947 0 245216.5 159796.92 619260.0 -1.0 1946
1948 0 245227.08 159796.92 619320.0 -1.0 1947
1949 0 245212.97 159789.88 619380.0 -1.0 1948
1950 0 245202.4 159729.95 619440.0 -1.0 1949
1951 0 245195.34 159726.42 619500.0 -1.0 1950
1952 0 245167.16 159694.7 619560.0 -1.0 1951
1953 0 245184.78 159698.22 619620.0 -1.0 1952
1954 0 245163.62 159673.55 619680.0 -1.0 1953
1955 0 245163.62 159627.72 619740.0 -1.0 1954
1956 0 245100.17 159571.33 619800.0 -1.0 1955
1957 0 245079.03 159592.47 619860.0 -1.0 1956
1958 0 245075.5 159546.66 619920.0 -1.0 1957
1959 0 245117.8 159560.75 619980.0 -1.0 1958
1960 0 245086.08 159504.34 620040.0 -1.0 1959
1961 0 245096.66 159483.2 620100.0 -1.0 1960
1962 0 245079.03 159469.1 620160.0 -1.0 1961
1963 0 245043.78 159437.38 620220.0 -1.0 1962
1964 0 245054.34 159440.9 620280.0 -1.0 1963
1965 0 245047.3 159426.8 620340.0 -1.0 1964
1966 0 245015.58 159451.47 620400.0 -1.0 1965
1967 0 244994.42 159447.95 620460.0 -1.0 1966
1968 0 244976.8 159380.97 620520.0 -1.0 1967
1969 0 245005.0 159395.08 620580.0 -1.0 1968
1970 0 244987.38 159306.95 620640.0 -1.0 1969
1971 0 245029.67 159314.0 620700.0 -1.0 1970
1972 0 244987.38 159208.25 620760.0 -1.0 1971
1973 0 245008.53 159254.08 620820.0 -1.0 1972
1974 0 244994.42 159190.62 620880.0 -1.0 1973
1975 0 244994.42 159201.2 620940.0 -1.0 1974
1976 0 244994.42 159187.1 621000.0 -1.0 1975
1977 0 244980.33 159130.7 621060.0 -1.0 1976
1978 0 244994.42 159088.4 621120.0 -1.0 1977
1979 0 244997.95 159077.83 621180.0 -1.0 1978
1980 0 244997.95 159077.83 621240.0 -1.0 1979
1981 0 244997.95 159077.83 621300.0 -1.0 1980
1982 0 244973.28 159067.25 621360.0 -1.0 1981
1983 0 244962.7 159081.34 621420.0 -1.0 1982
1984 0 244955.66 158993.22 621600.0 -1.0 1983
1985 0 244959.17 159053.16 621660.0 -1.0 1984
1986 0 244952.12 159024.95 621720.0 -1.0 1985
1987 0 244945.08 159053.16 621780.0 -1.0 1986
1988 0 244934.5 159046.1 621840.0 -1.0 1987
1989 0 244856.95 159017.9 621900.0 -1.0 1988
1990 0 244892.2 159053.16 621960.0 -1.0 1989
1991 0 244871.05 158993.22 622020.0 -1.0 1990
1992 0 244860.47 158993.22 622080.0 -1.0 1991
1993 0 244832.28 158975.6 622140.0 -1.0 1992
1994 0 244821.7 158972.08 622200.0 -1.0 1993
1995 0 244775.88 158961.5 622260.0 -1.0 1994
1996 0 244715.95 158947.4 622380.0 -1.0 1995
1997 0 244680.7 158943.88 622440.0 -1.0 1996
1998 0 244680.7 158943.88 622500.0 -1.0 1997
1999 0 244659.55 158915.67 622560.0 -1.0 1998
2000 0 244730.05 158968.55 622620.0 -1.0 1999
2001 0 244698.33 158933.3 622680.0 -1.0 2000
2002 0 244701.84 158929.78 622740.0 -1.0 2001
2003 0 244701.84 158929.78 622800.0 -1.0 2002
2004 0 244698.33 158929.78 622860.0 -1.0 2003
2005 0 244698.33 158929.78 622920.0 -1.0 2004
2006 0 244666.6 158883.95 622980.0 -1.0 2005
2007 0 244680.7 158922.72 623040.0 -1.0 2006
2008 0 244677.17 158915.67 623100.0 -1.0 2007
2009 0 244673.66 158912.16 623160.0 -1.0 2008
2010 0 244638.4 158845.17 623220.0 -1.0 2009
2011 0 244663.08 158827.55 623280.0 -1.0 2010
2012 0 244648.97 158792.3 623340.0 -1.0 2011
2013 0 244648.97 158792.3 623400.0 -1.0 2012
2014 0 244610.2 158714.75 623460.0 -1.0 2013
2015 0 244659.55 158728.84 623520.0 -1.0 2014
2016 0 244641.92 158704.17 623580.0 -1.0 2015
2017 0 244645.45 158711.22 623640.0 -1.0 2016
2018 0 244673.66 158690.08 623700.0 -1.0 2017
2019 0 244663.08 158640.72 623760.0 -1.0 2018
2020 0 244663.08 158644.25 623820.0 -1.0 2019
2021 0 244656.03 158651.3 623880.0 -1.0 2020
2022 0 244624.3 158630.16 623940.0 -1.0 2021
2023 0 244582.0 158644.25 624000.0 -1.0 2022
2024 0 244546.75 158633.67 624060.0 -1.0 2023
2025 0 244546.75 158633.67 624120.0 -1.0 2024
2026 0 244518.55 158580.8 624180.0 -1.0 2025
2027 0 244515.03 158580.8 624240.0 -1.0 2026
2028 0 244515.03 158580.8 624300.0 -1.0 2027
2029 0 244539.7 158489.16 624360.0 -1.0 2028
2030 0 244557.33 158510.3 624420.0 -1.0 2029
2031 0 244483.3 158446.84 624480.0 -1.0 2030
2032 0 244522.08 158457.42 624540.0 -1.0 2031
2033 0 244479.78 158358.72 624600.0 -1.0 2032
2034 0 244532.66 158415.12 624660.0 -1.0 2033
2035 0 244476.25 158316.42 624720.0 -1.0 2034
2036 0 244525.6 158274.12 624780.0 -1.0 2035
2037 0 244465.67 158221.25 624840.0 -1.0 2036
2038 0 244465.67 158224.78 624900.0 -1.0 2037
2039 0 244465.67 158224.78 624960.0 -1.0 2038
2040 0 244465.67 158224.78 625020.0 -1.0 2039
2041 0 244465.67 158224.78 625080.0 -1.0 2040
2042 0 244465.67 158224.78 625140.0 -1.0 2041
2043 0 244465.67 158224.78 625200.0 -1.0 2042
2044 0 244479.78 158203.62 625260.0 -1.0 2043
2045 0 244479.78 158203.62 625320.0 -1.0 2044
2046 0 244426.9 158069.67 625380.0 -1.0 2045
2047 0 244462.16 158119.03 625440.0 -1.0 2046
2048 0 244472.72 158094.34 625500.0 -1.0 2047
2049 0 244490.34 158108.45 625560.0 -1.0 2048
2050 0 244490.34 158094.34 625620.0 -1.0 2049
2051 0 244486.83 158097.88 625680.0 -1.0 2050
2052 0 244504.45 158069.67 625740.0 -1.0 2051
2053 0 244500.92 158069.67 625800.0 -1.0 2052
2054 0 244479.78 158020.33 625860.0 -1.0 2053
2055 0 244469.2 157974.5 625920.0 -1.0 2054
2056 0 244451.58 157925.16 625980.0 -1.0 2055
2057 0 244451.58 157925.16 626040.0 -1.0 2056
2058 0 244448.05 157925.16 626100.0 -1.0 2057
2059 0 244455.1 157896.95 626160.0 -1.0 2058
2060 0 244511.5 157914.58 626220.0 -1.0 2059
2061 0 244518.55 157886.38 626280.0 -1.0 2060
2062 0 244553.8 157879.33 626340.0 -1.0 2061
2063 0 244550.28 157861.7 626400.0 -1.0 2062
2064 0 244539.7 157872.28 626460.0 -1.0 2063
2065 0 244518.55 157882.84 626520.0 -1.0 2064
2066 0 244504.45 157833.5 626580.0 -1.0 2065
2067 0 244497.4 157868.75 626640.0 -1.0 2066
2068 0 244493.88 157854.66 626700.0 -1.0 2067
2069 0 244500.92 157865.22 626760.0 -1.0 2068
2070 0 244500.92 157865.22 626820.0 -1.0 2069
2071 0 244567.9 157900.47 626880.0 -1.0 2070
2072 0 244606.67 157893.42 626940.0 -1.0 2071
2073 0 244560.84 157893.42 627000.0 -1.0 2072
2074 0 244571.42 157882.84 627060.0 -1.0 2073
2075 0 244585.53 157868.75 627120.0 -1.0 2074
2076 0 244582.0 157833.5 627180.0 -1.0 2075
2077 0 244571.42 157777.1 627240.0 -1.0 2076
2078 0 244518.55 157755.95 627300.0 -1.0 2077
2079 0 244522.08 157770.05 627360.0 -1.0 2078
2080 0 244518.55 157734.8 627420.0 -1.0 2079
2081 0 244525.6 157738.33 627480.0 -1.0 2080
2082 0 244532.66 157745.38 627540.0 -1.0 2081
2083 0 244532.66 157738.33 627600.0 -1.0 2082
2084 0 244525.6 157699.55 627660.0 -1.0 2083
2085 0 244518.55 157685.45 627720.0 -1.0 2084
2086 0 244426.9 157671.34 627780.0 -1.0 2085
2087 0 244388.12 157607.9 627840.0 -1.0 2086
2088 0 244381.08 157576.17 627900.0 -1.0 2087
2089 0 244381.08 157576.17 627960.0 -1.0 2088
2090 0 244377.55 157569.12 628080.0 -1.0 2089
2091 0 244391.66 157516.25 628140.0 -1.0 2090
2092 0 244437.47 157488.05 628200.0 -1.0 2091
2093 0 244433.95 157495.1 628260.0 -1.0 2092
2094 0 244423.38 157477.47 628320.0 -1.0 2093
2095 0 244423.38 157449.28 628380.0 -1.0 2094
2096 0 244419.84 157385.83 628440.0 -1.0 2095
2097 0 244416.33 157354.1 628500.0 -1.0 2096
2098 0 244409.28 157336.47 628560.0 -1.0 2097
2099 0 244402.22 157297.7 628620.0 -1.0 2098
2100 0 244405.75 157287.12 628680.0 -1.0 2099
2101 0 244374.03 157283.6 628740.0 -1.0 2100
2102 0 244384.6 157280.08 628800.0 -1.0 2101
2103 0 244395.17 157276.55 628860.0 -1.0 2102
2104 0 244388.12 157269.5 628920.0 -1.0 2103
2105 0 244384.6 157269.5 628980.0 -1.0 2104
2106 0 244377.55 157276.55 629040.0 -1.0 2105
2107 0 244374.03 157276.55 629100.0 -1.0 2106
2108 0 244377.55 157265.97 629160.0 -1.0 2107
2109 0 244377.55 157265.97 629220.0 -1.0 2108
2110 0 244381.08 157255.4 629280.0 -1.0 2109
2111 0 244374.03 157251.88 629340.0 -1.0 2110
2112 0 244377.55 157244.83 629400.0 -1.0 2111
2113 0 244377.55 157241.3 629460.0 -1.0 2112
2114 0 244384.6 157202.53 629520.0 -1.0 2113
2115 0 244402.22 157199.0 629580.0 -1.0 2114
2116 0 244398.7 157199.0 629640.0 -1.0 2115
2117 0 244423.38 157184.9 629700.0 -1.0 2116
2118 0 244451.58 157167.28 629760.0 -1.0 2117
2119 0 244458.62 157121.45 629820.0 -1.0 2118
2120 0 244483.3 157110.88 629880.0 -1.0 2119
2121 0 244486.83 157103.83 629940.0 -1.0 2120
2122 0 244507.97 157082.67 630000.0 -1.0 2121
2123 0 244515.03 157079.16 630060.0 -1.0 2122
2124 0 244529.12 156998.08 630120.0 -1.0 2123
2125 0 244536.17 156998.08 630240.0 -1.0 2124
2126 0 244536.17 156998.08 630300.0 -1.0 2125
2127 0 244493.88 156994.55 630360.0 -1.0 2126
2128 0 244493.88 156976.92 630420.0 -1.0 2127
2129 0 244493.88 156973.4 630480.0 -1.0 2128
2130 0 244493.88 156962.83 630540.0 -1.0 2129
2131 0 244483.3 156931.1 630600.0 -1.0 2130
2132 0 244388.12 156871.17 630660.0 -1.0 2131
2133 0 244455.1 156917.0 630720.0 -1.0 2132
2134 0 244458.62 156888.8 630780.0 -1.0 2133
2135 0 244458.62 156888.8 630840.0 -1.0 2134
2136 0 244472.72 156846.5 630900.0 -1.0 2135
2137 0 244465.67 156828.88 630960.0 -1.0 2136
2138 0 244419.84 156765.42 631020.0 -1.0 2137
2139 0 244426.9 156776.0 631080.0 -1.0 2138
2140 0 244419.84 156751.33 631140.0 -1.0 2139
2141 0 244412.8 156744.28 631200.0 -1.0 2140
2142 0 244395.17 156733.7 631260.0 -1.0 2141
2143 0 244395.17 156733.7 631320.0 -1.0 2142
2144 0 244391.66 156723.12 631380.0 -1.0 2143
2145 0 244374.03 156691.4 631440.0 -1.0 2144
2146 0 244324.67 156670.25 631500.0 -1.0 2145
2147 0 244275.33 156596.22 631560.0 -1.0 2146
2148 0 244321.16 156649.1 631620.0 -1.0 2147
2149 0 244296.47 156585.66 631680.0 -1.0 2148
2150 0 244296.47 156582.12 631740.0 -1.0 2149
2151 0 244381.08 156553.92 631800.0 -1.0 2150
2152 0 244384.6 156532.78 631860.0 -1.0 2151
2153 0 244388.12 156518.67 631920.0 -1.0 2152
2154 0 244388.12 156518.67 631980.0 -1.0 2153
2155 0 244388.12 156518.67 632040.0 -1.0 2154
2156 0 244388.12 156518.67 632100.0 -1.0 2155
2157 0 244388.12 156518.67 632160.0 -1.0 2156
2158 0 244388.12 156518.67 632220.0 -1.0 2157
2159 0 244398.7 156508.1 632280.0 -1.0 2158
2160 0 244409.28 156486.95 632340.0 -1.0 2159
2161 0 244423.38 156476.38 632400.0 -1.0 2160
2162 0 244451.58 156451.7 632460.0 -1.0 2161
2163 0 244472.72 156427.03 632520.0 -1.0 2162
2164 0 244500.92 156412.92 632580.0 -1.0 2163
2165 0 244536.17 156391.78 632640.0 -1.0 2164
2166 0 244560.84 156370.62 632700.0 -1.0 2165
2167 0 244553.8 156367.1 632760.0 -1.0 2166
2168 0 244564.38 156345.95 632820.0 -1.0 2167
2169 0 244564.38 156345.95 632880.0 -1.0 2168
2170 0 244564.38 156349.47 632940.0 -1.0 2169
2171 0 244553.8 156349.47 633000.0 -1.0 2170
2172 0 244529.12 156353.0 633060.0 -1.0 2171
2173 0 244525.6 156345.95 633120.0 -1.0 2172
2174 0 244525.6 156367.1 633180.0 -1.0 2173
2175 0 244525.6 156391.78 633240.0 -1.0 2174
2176 0 244525.6 156391.78 633300.0 -1.0 2175
2177 6 244511.5 156363.58 633360.0 -1.0 2176
2178 0 291584.0 128155.0 514260.0 -1.0 2179
2179 0 291777.88 128014.0 514320.0 -1.0 2180
2180 0 291947.06 127791.92 514380.0 -1.0 2181
2181 0 292415.9 127361.875 514380.0 -1.0 2182
2182 0 292726.1 127192.67 514380.0 -1.0 2183
2183 0 293092.7 127012.9 514380.0 -1.0 2184
2184 0 293180.8 126900.1 514380.0 -1.0 2185
2185 0 293748.34 126776.73 514380.0 -1.0 2186
2186 0 294185.44 126427.75 514440.0 -1.0 2187
2187 0 294950.38 126251.5 514440.0 -1.0 2188
2188 0 295496.75 125863.75 514440.0 -1.0 2189
2189 0 295951.47 125687.5 514440.0 -1.0 2190
2190 0 297008.97 125705.125 514440.0 -1.0 2191
2191 0 297093.56 125631.1 514380.0 -1.0 2192
2192 0 297192.28 125669.875 514320.0 -1.0 2193
2193 0 297357.94 125743.9 514260.0 -1.0 2194
2194 0 297396.72 125719.23 514200.0 -1.0 2195
2195 0 297414.34 125669.875 514140.0 -1.0 2196
2196 0 297580.03 125691.02 514080.0 -1.0 2197
2197 0 297615.28 125634.625 514020.0 -1.0 2198
2198 0 297766.84 125641.67 513960.0 -1.0 2199
2199 0 297844.4 125595.85 513900.0 -1.0 2200
2200 0 298017.12 125518.3 513840.0 -1.0 2201
2201 0 298485.94 125458.375 513780.0 -1.0 2202
2202 0 298884.28 125169.33 513780.0 -1.0 2203
2203 0 299504.7 125130.55 513780.0 -1.0 2204
2204 0 299786.7 125017.75 513840.0 -1.0 2205
2205 0 300163.84 124936.67 513900.0 -1.0 2206
2206 0 300604.47 124940.2 513960.0 -1.0 2207
2207 0 300703.2 124887.33 514020.0 -1.0 2208
2208 0 300844.2 124912.0 514080.0 -1.0 2209
2209 0 301263.66 124961.35 514200.0 -1.0 2210
2210 0 301989.8 124947.25 514200.0 -1.0 2211
2211 0 302250.66 124813.3 514200.0 -1.0 2212
2212 0 302451.56 124771.0 514260.0 -1.0 2213
2213 0 302673.66 124753.375 514260.0 -1.0 2214
2214 0 303142.47 125007.17 514260.0 -1.0 2215
2215 0 303244.7 124996.6 514320.0 -1.0 2216
2216 0 303382.2 124982.5 514380.0 -1.0 2217
2217 0 303960.28 125053.0 514440.0 -1.0 2218
2218 0 304524.28 124936.67 514440.0 -1.0 2219
2219 0 305024.8 124880.27 514440.0 -1.0 2220
2220 0 305423.16 124827.4 514500.0 -1.0 2221
2221 0 306064.7 124954.3 514500.0 -1.0 2222
2222 0 306931.84 124908.48 514440.0 -1.0 2223
2223 0 307509.94 124799.2 514380.0 -1.0 2224
2224 0 307710.88 124760.42 514380.0 -1.0 2225
2225 0 307813.1 124837.98 514440.0 -1.0 2226
2226 0 307904.75 124785.1 514500.0 -1.0 2227
2227 0 308073.94 124753.375 514560.0 -1.0 2228
2228 0 308218.47 124714.6 514620.0 -1.0 2229
2229 0 308373.56 124640.58 514680.0 -1.0 2230
2230 0 308489.9 124563.02 514740.0 -1.0 2231
2231 0 308602.7 124506.625 514800.0 -1.0 2232
2232 0 309004.56 124404.4 514800.0 -1.0 2233
2233 0 309342.94 124372.67 514740.0 -1.0 2234
2234 0 309550.94 124411.45 514680.0 -1.0 2235
2235 0 309832.94 124422.02 514620.0 -1.0 2236
2236 0 310157.22 124499.58 514560.0 -1.0 2237
2237 0 310305.28 124548.92 514500.0 -1.0 2238
2238 0 310492.1 124665.25 514440.0 -1.0 2239
2239 0 310594.3 124527.77 514380.0 -1.0 2240
2240 0 310812.88 124718.125 514320.0 -1.0 2241
2241 0 310879.84 124753.375 514260.0 -1.0 2242
2242 0 311027.9 124756.9 514200.0 -1.0 2243
2243 0 311130.12 124732.23 514140.0 -1.0 2244
2244 0 311419.2 124771.0 514080.0 -1.0 2245
2245 0 311510.8 124735.75 514020.0 -1.0 2246
2246 0 311672.97 124792.15 513960.0 -1.0 2247
2247 0 312254.6 124957.83 513900.0 -1.0 2248
2248 0 312571.84 125031.85 513840.0 -1.0 2249
2249 0 312818.6 125137.6 513780.0 -1.0 2250
2250 0 313047.72 125102.35 513720.0 -1.0 2251
2251 0 313491.88 125134.08 513660.0 -1.0 2252
2252 0 313625.8 125084.73 513600.0 -1.0 2253
2253 0 313893.72 125179.9 513540.0 -1.0 2254
2254 0 313981.84 125186.95 513480.0 -1.0 2255
2255 0 314034.72 125278.6 513420.0 -1.0 2256
2256 0 314062.94 125271.55 513360.0 -1.0 2257
2257 0 314196.88 125264.5 513300.0 -1.0 2258
2258 0 314426.0 125225.73 513240.0 -1.0 2259
2259 0 314542.3 125257.45 513180.0 -1.0 2260
2260 0 314849.0 125303.27 513120.0 -1.0 2261
2261 0 315123.94 125320.9 513060.0 -1.0 2262
2262 0 315518.75 125535.92 513060.0 -1.0 2263
2263 0 315807.8 125666.35 513000.0 -1.0 2264
2264 0 316110.94 125729.8 512940.0 -1.0 2265
2265 0 316389.44 125817.92 512880.0 -1.0 2266
2266 0 316636.2 125973.02 512820.0 -1.0 2267
2267 0 316993.97 126145.75 512760.0 -1.0 2268
2268 0 317617.88 126427.75 512700.0 -1.0 2269
2269 0 318153.7 126632.2 512700.0 -1.0 2270
2270 0 318689.5 126854.27 512760.0 -1.0 2271
2271 0 318760.0 126914.2 512820.0 -1.0 2272
2272 0 319193.56 127111.6 512880.0 -1.0 2273
2273 0 319916.2 127453.52 512880.0 -1.0 2274
2274 0 320060.72 127435.9 512820.0 -1.0 2275
2275 0 320452.0 127576.9 512760.0 -1.0 2276
2276 0 320635.28 127598.05 512700.0 -1.0 2277
2277 0 320786.88 127665.02 512640.0 -1.0 2278
2278 0 320698.75 127657.98 512580.0 -1.0 2279
2279 0 321132.3 127855.375 512520.0 -1.0 2280
2280 0 321350.88 127939.98 512460.0 -1.0 2281
2281 0 321460.12 128116.23 512400.0 -1.0 2282
2282 0 321717.47 128123.27 512340.0 -1.0 2283
2283 0 322041.75 128236.08 512280.0 -1.0 2284
2284 0 322292.03 128204.35 512220.0 -1.0 2285
2285 0 322418.94 128292.48 512160.0 -1.0 2286
2286 0 322517.62 128327.73 512100.0 -1.0 2287
2287 0 322743.25 128429.95 512040.0 -1.0 2288
2288 0 322852.5 128486.35 511980.0 -1.0 2289
2289 0 322982.94 128546.27 511920.0 -1.0 2290
2290 0 323060.5 128570.95 511860.0 -1.0 2291
2291 0 323116.88 128680.23 511800.0 -1.0 2292
2292 0 323257.88 128785.98 511740.0 -1.0 2293
2293 0 323367.16 128849.42 511680.0 -1.0 2294
2294 0 323451.75 128852.95 511620.0 -1.0 2295
2295 0 323592.75 128962.23 511560.0 -1.0 2296
2296 0 323871.25 129149.05 511500.0 -1.0 2297
2297 0 324033.38 129275.95 511440.0 -1.0 2298
2298 0 324118.0 129357.02 511380.0 -1.0 2299
2299 0 324227.25 129494.5 511320.0 -1.0 2300
2300 0 324329.5 129508.6 511260.0 -1.0 2301
2301 0 324512.78 129582.625 511200.0 -1.0 2302
2302 0 324766.6 129681.33 511140.0 -1.0 2303
2303 0 324953.4 129780.02 511080.0 -1.0 2304
2304 0 325080.3 129871.67 511020.0 -1.0 2305
2305 0 325284.75 130026.77 510960.0 -1.0 2306
2306 0 325457.5 130012.67 510900.0 -1.0 2307
2307 0 325637.25 130192.45 510840.0 -1.0 2308
2308 0 325743.0 130298.2 510780.0 -1.0 2309
2309 0 326067.3 130456.83 510720.0 -1.0 2310
2310 0 326366.94 130499.125 510660.0 -1.0 2311
2311 0 326592.53 130604.875 510600.0 -1.0 2312
2312 0 326789.94 130650.7 510540.0 -1.0 2313
2313 0 327047.25 130781.125 510480.0 -1.0 2314
2314 0 327530.2 131056.08 510420.0 -1.0 2315
2315 0 327565.44 131130.1 510360.0 -1.0 2316
2316 0 327692.34 131147.72 510300.0 -1.0 2317
2317 0 327731.12 131260.53 510240.0 -1.0 2318
2318 0 327970.8 131436.78 510180.0 -1.0 2319
2319 0 328111.8 131553.1 510120.0 -1.0 2320
2320 0 328147.06 131602.45 510060.0 -1.0 2321
2321 0 328231.66 131637.7 510000.0 -1.0 2322
2322 0 328316.25 131718.78 509940.0 -1.0 2323
2323 0 328658.2 131916.17 509820.0 -1.0 2324
2324 0 328929.62 132004.3 509760.0 -1.0 2325
2325 0 329116.44 132110.05 509700.0 -1.0 2326
2326 0 329201.03 132131.2 509640.0 -1.0 2327
2327 0 329253.9 132258.1 509580.0 -1.0 2328
2328 0 329289.16 132265.16 509520.0 -1.0 2329
2329 0 329335.0 132328.6 509460.0 -1.0 2330
2330 0 329511.25 132459.03 509400.0 -1.0 2331
2331 0 329698.06 132589.45 509340.0 -1.0 2332
2332 0 330025.88 132645.84 509280.0 -1.0 2333
2333 0 330184.5 132783.33 509220.0 -1.0 2334
2334 0 330184.5 132783.33 509160.0 -1.0 2335
2335 0 330181.0 132860.88 509100.0 -1.0 2336
2336 0 330181.0 132857.34 509040.0 -1.0 2337
2337 0 330181.0 132857.34 508980.0 -1.0 2338
2338 0 330568.75 133040.66 508920.0 -1.0 2339
2339 0 330572.25 133040.66 508860.0 -1.0 2340
2340 0 330727.38 133114.67 508800.0 -1.0 2341
2341 0 330663.9 133149.92 508740.0 -1.0 2342
2342 0 330871.88 133245.1 508680.0 -1.0 2343
2343 0 330829.6 133305.03 508620.0 -1.0 2344
2344 0 330854.25 133350.84 508560.0 -1.0 2345
2345 0 330381.9 133054.75 508500.0 -1.0 2346
2346 0 330889.5 133354.38 508440.0 -1.0 2347
2347 0 330924.75 133449.55 508320.0 -1.0 2348
2348 0 330998.78 133481.28 508260.0 -1.0 2349
2349 0 330988.22 133541.2 508200.0 -1.0 2350
2350 0 330713.25 133305.03 508140.0 -1.0 2351
2351 0 331023.47 133523.58 508080.0 -1.0 2352
2352 0 330692.12 133347.33 508020.0 -1.0 2353
2353 0 330988.22 133537.67 507960.0 -1.0 2354
2354 0 331062.25 133664.58 507840.0 -1.0 2355
2355 0 331164.47 133742.12 507780.0 -1.0 2356
2356 0 331227.9 133791.47 507720.0 -1.0 2357
2357 0 331344.25 133840.83 507660.0 -1.0 2358
2358 0 331354.8 133865.5 507600.0 -1.0 2359
2359 0 331354.8 133876.08 507540.0 -1.0 2360
2360 0 331354.8 133890.17 507480.0 -1.0 2361
2361 0 331354.8 133890.17 507420.0 -1.0 2362
2362 0 331714.38 134316.7 507360.0 -1.0 2363
2363 0 331488.75 134024.12 507300.0 -1.0 2364
2364 0 331390.06 133957.16 507240.0 -1.0 2365
2365 0 331485.25 133985.34 507180.0 -1.0 2366
2366 0 331524.0 134034.7 507120.0 -1.0 2367
2367 0 331619.2 134136.92 507060.0 -1.0 2368
2368 0 331650.9 134151.03 507000.0 -1.0 2369
2369 0 331717.88 134253.25 506940.0 -1.0 2370
2370 0 331742.56 134411.88 506880.0 -1.0 2371
2371 0 331809.53 134475.33 506820.0 -1.0 2372
2372 0 331788.38 134461.22 506760.0 -1.0 2373
2373 0 331795.44 134545.83 506700.0 -1.0 2374
2374 0 331827.16 134485.9 506640.0 -1.0 2375
2375 0 331873.0 134545.83 506580.0 -1.0 2376
2376 0 331887.1 134556.4 506520.0 -1.0 2377
2377 0 331918.8 134641.0 506460.0 -1.0 2378
2378 0 331957.6 134715.03 506400.0 -1.0 2379
2379 0 331971.7 134796.1 506340.0 -1.0 2380
2380 0 332080.97 134926.53 506280.0 -1.0 2381
2381 0 332183.2 135180.33 506220.0 -1.0 2382
2382 0 332200.8 135257.88 506160.0 -1.0 2383
2383 0 332260.75 135300.17 506100.0 -1.0 2384
2384 0 332281.88 135324.84 506040.0 -1.0 2385
2385 0 332303.03 135384.78 505980.0 -1.0 2386
2386 0 332303.03 135455.28 505860.0 -1.0 2387
2387 0 332334.75 135529.3 505740.0 -1.0 2388
2388 0 332387.62 135624.47 505680.0 -1.0 2389
2389 0 332380.6 135638.58 505620.0 -1.0 2390
2390 0 332348.88 135698.5 505500.0 -1.0 2391
2391 0 332324.2 135737.28 505440.0 -1.0 2392
2392 0 332387.62 135811.3 505380.0 -1.0 2393
2393 0 332415.84 135906.47 505320.0 -1.0 2394
2394 0 332500.44 135962.88 505260.0 -1.0 2395
2395 0 332602.66 136040.42 505200.0 -1.0 2396
2396 0 332599.12 136043.95 505140.0 -1.0 2397
2397 0 332609.72 136065.1 505080.0 -1.0 2398
2398 0 332683.75 136181.42 505020.0 -1.0 2399
2399 0 332895.25 136371.78 504960.0 -1.0 2400
2400 0 332888.2 136463.42 504900.0 -1.0 2401
2401 0 332976.3 136523.34 504840.0 -1.0 2402
2402 0 333053.88 136597.38 504780.0 -1.0 2403
2403 0 333159.62 136713.7 504720.0 -1.0 2404
2404 0 333353.5 136925.2 504660.0 -1.0 2405
2405 0 333473.34 137080.3 504600.0 -1.0 2406
2406 0 333734.2 137415.17 504540.0 -1.0 2407
2407 0 333980.94 137704.22 504480.0 -1.0 2408
2408 0 334407.47 138250.6 504480.0 -1.0 2409
2409 0 334999.66 138726.47 504480.0 -1.0 2410
2410 0 335283.44 138934.45 504420.0 -1.0 2411
2411 0 335537.22 139117.75 504360.0 -1.0 2412
2412 0 335932.03 139371.55 504300.0 -1.0 2413
2413 0 336263.38 139540.75 504240.0 -1.0 2414
2414 0 336566.53 139547.8 504180.0 -1.0 2415
2415 0 336806.22 139618.3 504120.0 -1.0 2416
2416 0 337095.28 139667.66 504060.0 -1.0 2783
2417 0 338173.94 139054.3 504840.0 -1.0 2781
2418 0 338166.88 139047.25 504900.0 -1.0 2417
2419 0 338188.03 139004.95 504960.0 -1.0 2418
2420 0 338195.06 138997.9 505020.0 -1.0 2419
2421 0 338159.8 138927.4 505080.0 -1.0 2420
2422 0 338385.44 138737.05 505140.0 -1.0 2421
2423 5 338681.53 138384.55 505200.0 -1.0 2422
2424 0 338618.06 138490.3 505260.0 -1.0 2423
2425 0 339541.62 137989.75 505260.0 -1.0 2423
2426 0 339541.62 137898.1 505320.0 -1.0 2425
2427 0 339583.94 137862.84 505380.0 -1.0 2426
2428 0 339724.94 137503.3 505440.0 -1.0 2427
2429 0 339943.47 137186.05 505440.0 -1.0 2428
2430 0 340408.78 136953.4 505440.0 -1.0 2429
2431 0 340583.53 136932.55 505500.0 -1.0 2430
2432 0 338723.8 138462.1 505320.0 -1.0 2424
2433 0 338928.28 138440.95 505380.0 -1.0 2432
2434 0 339026.97 138455.05 505440.0 -1.0 2433
2435 0 339097.47 138462.1 505500.0 -1.0 2434
2436 0 339097.47 138462.1 505560.0 -1.0 2435
2437 0 339097.47 138462.1 505620.0 -1.0 2436
2438 0 339210.28 138490.3 505680.0 -1.0 2437
2439 0 339266.7 138504.4 505740.0 -1.0 2438
2440 0 339400.62 138490.3 505860.0 -1.0 2439
2441 0 339421.78 138490.3 505980.0 -1.0 2440
2442 0 339555.72 138462.1 506040.0 -1.0 2441
2443 0 339619.2 138476.2 506100.0 -1.0 2442
2444 0 339583.94 138497.34 506160.0 -1.0 2443
2445 0 339548.7 138532.6 506220.0 -1.0 2444
2446 0 339527.53 138497.34 506280.0 -1.0 2445
2447 0 339492.28 138433.9 506340.0 -1.0 2446
2448 0 339344.22 138391.6 506400.0 -1.0 2447
2449 0 339399.03 138372.1 506460.0 -1.0 2448
2450 0 339365.38 138278.8 506580.0 -1.0 1676
2451 0 339393.56 138201.25 506640.0 -1.0 2450
2452 0 339464.06 138299.95 506700.0 -1.0 2451
2453 0 339485.22 138158.95 506760.0 -1.0 2452
2454 0 339506.38 137975.66 506820.0 -1.0 2453
2455 0 339457.03 137841.7 506880.0 -1.0 2454
2456 0 339562.78 137855.8 506940.0 -1.0 2455
2457 0 339598.03 137827.6 507000.0 -1.0 2456
2458 0 339661.47 137912.2 507060.0 -1.0 2457
2459 0 339800.88 137924.4 507120.0 -1.0 2458
2460 0 339696.72 137855.8 507240.0 -1.0 1675
2461 0 339843.1 137917.4 507300.0 -1.0 2460
2462 0 340171.1 138289.4 507360.0 -1.0 2461
2463 0 339851.1 137873.4 507420.0 -1.0 2462
2464 0 339859.1 137809.4 507480.0 -1.0 2463
2465 0 339871.1 137837.4 507540.0 -1.0 2464
2466 0 339863.1 137825.4 507600.0 -1.0 2465
2467 0 340011.1 137849.4 507660.0 -1.0 2466
2468 0 339931.1 137813.4 507720.0 -1.0 2467
2469 0 339931.1 137813.4 507780.0 -1.0 2468
2470 0 339883.1 137833.4 507840.0 -1.0 2469
2471 0 339875.1 137877.4 507900.0 -1.0 2470
2472 0 339727.1 137869.4 507960.0 -1.0 2471
2473 6 339243.1 137533.4 508020.0 -1.0 2472
2474 0 340879.53 137048.55 505560.0 -1.0 1674
2475 0 341207.53 137044.55 505440.0 -1.0 1674
2476 0 340883.53 137016.55 505620.0 -1.0 2474
2477 0 340831.53 137096.55 505680.0 -1.0 2476
2478 0 340839.53 137088.55 505740.0 -1.0 2477
2479 6 340859.53 137140.55 505860.0 -1.0 2478
2480 0 341735.53 137236.55 505380.0 -1.0 2475
2481 0 341671.53 137188.55 505320.0 -1.0 2480
2482 0 341699.53 137192.55 505260.0 -1.0 2481
2483 0 341699.53 137192.55 505200.0 -1.0 2482
2484 0 341703.53 137204.55 505140.0 -1.0 2483
2485 0 341727.53 137228.55 505080.0 -1.0 2484
2486 0 341591.53 137172.55 505020.0 -1.0 2485
2487 6 341783.53 137376.55 504900.0 -1.0 1672
2488 0 337413.53 144456.55 501780.0 -1.0 1677
2489 0 337037.53 144808.55 501720.0 -1.0 2488
2490 0 337461.53 145392.55 501660.0 -1.0 2489
2491 0 337357.53 145504.55 501600.0 -1.0 2490
2492 0 337437.53 145816.55 501540.0 -1.0 2491
2493 0 336661.53 146000.55 501480.0 -1.0 2492
2494 0 337205.53 146328.55 501420.0 -1.0 2493
2495 0 336845.53 146024.55 501360.0 -1.0 2494
2496 0 337309.53 146376.55 501300.0 -1.0 2495
2497 0 337405.53 146416.55 501240.0 -1.0 2496
2498 0 337437.53 146408.55 501180.0 -1.0 2497
2499 0 337693.53 146536.55 501120.0 -1.0 2498
2500 0 337653.53 146664.55 501060.0 -1.0 2499
2501 0 337835.53 147028.55 501000.0 -1.0 2500
2502 0 338107.53 147404.55 500940.0 -1.0 2501
2503 0 338139.53 147464.55 500880.0 -1.0 2502
2504 0 337583.53 147132.55 500820.0 -1.0 2503
2505 0 338159.53 147472.55 500760.0 -1.0 2504
2506 0 338159.53 147476.55 500700.0 -1.0 2505
2507 0 338155.53 147540.55 500640.0 -1.0 2506
2508 0 338143.53 147544.55 500580.0 -1.0 2507
2509 0 338119.53 147572.55 500520.0 -1.0 2508
2510 0 338115.53 147588.55 500460.0 -1.0 2509
2511 0 338103.53 147544.55 500400.0 -1.0 2510
2512 0 338051.53 147520.55 500340.0 -1.0 2511
2513 0 338047.53 147576.55 500280.0 -1.0 2512
2514 0 338051.53 147564.55 500160.0 -1.0 2513
2515 0 338227.53 147888.55 500100.0 -1.0 2514
2516 0 338147.53 147556.55 500040.0 -1.0 2515
2517 0 338167.53 147668.55 499980.0 -1.0 2516
2518 0 338131.53 147656.55 499920.0 -1.0 2517
2519 0 338151.53 147720.55 499860.0 -1.0 2518
2520 0 338127.53 147696.55 499800.0 -1.0 2519
2521 0 338223.53 147800.55 499740.0 -1.0 2520
2522 0 338275.53 147840.55 499680.0 -1.0 2521
2523 0 338091.53 147752.55 499620.0 -1.0 2522
2524 0 338379.53 147944.55 499560.0 -1.0 2523
2525 0 338427.53 148016.55 499500.0 -1.0 2524
2526 0 338107.53 147732.55 499440.0 -1.0 2525
2527 0 338487.53 148104.55 499380.0 -1.0 2526
2528 0 338255.53 147988.55 499320.0 -1.0 2527
2529 0 338567.53 148308.55 499260.0 -1.0 2528
2530 0 338539.53 148332.55 499200.0 -1.0 2529
2531 0 338595.53 148428.55 499140.0 -1.0 2530
2532 0 338647.53 148220.55 499080.0 -1.0 2531
2533 0 338699.53 148352.55 498960.0 -1.0 2532
2534 0 338687.53 148400.55 498840.0 -1.0 2533
2535 0 338655.53 148464.55 498780.0 -1.0 2534
2536 0 338711.53 148476.55 498720.0 -1.0 2535
2537 0 338711.53 148428.55 498660.0 -1.0 2536
2538 0 338791.53 148472.55 498540.0 -1.0 2537
2539 0 338883.53 148492.55 498480.0 -1.0 2538
2540 0 338951.53 148488.55 498420.0 -1.0 2539
2541 0 338835.53 148348.55 498360.0 -1.0 2540
2542 0 339007.53 148444.55 498300.0 -1.0 2541
2543 0 339031.53 148420.55 498240.0 -1.0 2542
2544 0 339231.53 148420.55 498180.0 -1.0 2543
2545 0 339507.53 148504.55 498060.0 -1.0 2544
2546 0 339571.53 148500.55 498000.0 -1.0 2545
2547 0 339719.53 148504.55 497940.0 -1.0 2546
2548 0 339759.53 148472.55 497880.0 -1.0 2547
2549 0 339755.53 148480.55 497820.0 -1.0 2548
2550 0 339779.53 148440.55 497760.0 -1.0 2549
2551 0 339939.53 148504.55 497700.0 -1.0 2550
2552 0 340195.53 148512.55 497640.0 -1.0 2551
2553 5 340567.53 148664.55 497580.0 -1.0 2552
2554 0 340839.53 148984.55 497580.0 -1.0 2553
2555 0 340879.53 148496.55 497580.0 -1.0 2553
2556 0 340695.53 149400.55 497520.0 -1.0 2554
2557 0 340797.53 149980.55 497520.0 -1.0 2556
2558 0 341185.53 150572.55 497460.0 -1.0 2557
2559 0 340919.53 148268.55 497640.0 -1.0 2555
2560 0 341315.53 148164.55 497640.0 -1.0 2559
2561 5 342087.53 148072.55 497640.0 -1.0 2560
2562 0 342303.53 148184.55 497700.0 -1.0 2561
2563 0 342267.53 148116.55 497580.0 -1.0 2561
2564 0 342335.53 148172.55 497760.0 -1.0 2562
2565 6 342355.53 148224.55 497820.0 -1.0 2564
2566 0 342011.53 147992.55 497520.0 -1.0 2563
2567 0 342279.53 148112.55 497460.0 -1.0 2566
2568 0 342287.53 148100.55 497400.0 -1.0 2567
2569 0 342407.53 148116.55 497340.0 -1.0 2568
2570 0 342447.53 148116.55 497280.0 -1.0 2569
2571 0 342279.53 148028.55 497220.0 -1.0 2570
2572 0 342499.53 148128.55 497160.0 -1.0 2571
2573 0 342691.53 148152.55 497040.0 -1.0 2572
2574 0 342623.53 148088.55 496980.0 -1.0 2573
2575 0 342723.53 148052.55 496920.0 -1.0 2574
2576 0 342599.53 148004.55 496860.0 -1.0 2575
2577 0 342775.53 148016.55 496740.0 -1.0 2576
2578 0 343027.53 148124.55 496680.0 -1.0 2577
2579 0 343147.53 148100.55 496560.0 -1.0 2578
2580 0 343015.53 148076.55 496500.0 -1.0 2579
2581 0 343155.53 148040.55 496440.0 -1.0 2580
2582 0 343167.53 148028.55 496380.0 -1.0 2581
2583 0 343283.53 148028.55 496320.0 -1.0 2582
2584 0 343511.53 148120.55 496260.0 -1.0 2583
2585 0 343855.53 148204.55 496140.0 -1.0 2584
2586 5 344311.53 148316.55 496140.0 -1.0 2585
2587 0 344423.53 148368.55 496260.0 -1.0 2586
2588 0 344015.53 148020.55 496080.0 -1.0 2586
2589 0 344535.53 148340.55 496320.0 -1.0 2587
2590 6 344531.53 148408.55 496380.0 -1.0 2589
2591 0 344659.53 148368.55 496020.0 -1.0 2588
2592 0 344939.53 148408.55 496020.0 -1.0 2591
2593 0 344559.53 148160.55 495960.0 -1.0 2592
2594 0 345107.53 148488.55 495900.0 -1.0 2593
2595 0 345119.53 148560.55 495840.0 -1.0 2594
2596 0 345451.53 148588.55 495780.0 -1.0 2595
2597 0 345943.53 148824.55 495780.0 -1.0 2596
2598 0 345291.53 148572.55 495720.0 -1.0 2597
2599 0 345963.53 148844.55 495660.0 -1.0 2598
2600 6 346083.53 148896.55 495600.0 -1.0 2599
2601 0 341121.53 151352.55 497400.0 -1.0 2558
2602 0 341133.53 152220.55 497400.0 -1.0 2601
2603 0 341329.53 152736.55 497400.0 -1.0 2602
2604 0 341337.53 152744.55 497340.0 -1.0 2603
2605 0 341337.53 152744.55 497280.0 -1.0 2604
2606 0 341013.53 152876.55 497220.0 -1.0 2605
2607 0 341349.53 153080.55 497160.0 -1.0 2606
2608 0 341341.53 153100.55 497040.0 -1.0 2607
2609 0 341321.53 153120.55 496980.0 -1.0 2608
2610 0 341321.53 153120.55 496920.0 -1.0 2609
2611 0 341065.53 153152.55 496860.0 -1.0 2610
2612 0 341221.53 153188.55 496740.0 -1.0 2611
2613 0 341205.53 153184.55 496680.0 -1.0 2612
2614 0 341149.53 153312.55 496560.0 -1.0 2613
2615 0 340897.53 153584.55 496500.0 -1.0 2614
2616 0 341041.53 153840.55 496440.0 -1.0 2615
2617 0 341017.53 153936.55 496380.0 -1.0 2616
2618 0 341033.53 153936.55 496320.0 -1.0 2617
2619 0 341025.53 154232.55 496260.0 -1.0 2618
2620 0 340245.53 154388.55 496080.0 -1.0 2619
2621 0 339985.53 154900.55 496080.0 -1.0 2620
2622 0 339577.53 155556.55 496080.0 -1.0 2621
2623 0 340101.53 155892.55 496140.0 -1.0 2622
2624 0 339937.53 156112.55 496020.0 -1.0 2623
2625 0 339421.53 155956.55 495960.0 -1.0 2624
2626 0 339781.53 156480.55 495900.0 -1.0 2625
2627 0 339761.53 156744.55 495840.0 -1.0 2626
2628 0 339689.53 157112.55 495780.0 -1.0 2627
2629 0 338945.53 157580.55 495720.0 -1.0 2628
2630 0 339665.53 158148.55 495660.0 -1.0 2629
2631 0 339601.53 158392.55 495600.0 -1.0 2630
2632 0 339613.53 158472.55 495540.0 -1.0 2631
2633 0 339613.53 158556.55 495480.0 -1.0 2632
2634 0 339613.53 158540.55 495420.0 -1.0 2633
2635 0 339613.53 158532.55 495360.0 -1.0 2634
2636 0 339597.53 158476.55 495300.0 -1.0 2635
2637 0 339509.53 158440.55 495240.0 -1.0 2636
2638 0 339477.53 158488.55 495180.0 -1.0 2637
2639 0 339241.53 158636.55 495120.0 -1.0 2638
2640 0 339053.53 158956.55 495120.0 -1.0 2639
2641 0 338713.53 159932.55 495120.0 -1.0 2640
2642 0 338717.53 160248.55 495060.0 -1.0 2641
2643 0 338561.53 160692.55 495000.0 -1.0 2642
2644 0 338481.53 160864.55 494940.0 -1.0 2643
2645 0 338593.53 161024.55 494880.0 -1.0 2644
2646 0 338393.53 161100.55 494760.0 -1.0 2645
2647 0 338381.53 161232.55 494700.0 -1.0 2646
2648 0 338357.53 161360.55 494640.0 -1.0 2647
2649 0 338321.53 161416.55 494580.0 -1.0 2648
2650 0 338337.53 161460.55 494520.0 -1.0 2649
2651 0 338361.53 161540.55 494400.0 -1.0 2650
2652 0 338297.53 161624.55 494340.0 -1.0 2651
2653 0 338253.53 161720.55 494280.0 -1.0 2652
2654 0 338093.53 161640.55 494220.0 -1.0 2653
2655 0 338145.53 161716.55 494160.0 -1.0 2654
2656 0 338149.53 161804.55 494100.0 -1.0 2655
2657 0 337905.53 161884.55 494040.0 -1.0 2656
2658 0 337893.53 162348.55 493980.0 -1.0 2657
2659 0 337925.53 162452.55 493920.0 -1.0 2658
2660 0 337889.53 162452.55 493860.0 -1.0 2659
2661 0 337869.53 162724.55 493800.0 -1.0 2660
2662 0 338021.53 163004.55 493740.0 -1.0 2661
2663 0 338113.53 163128.55 493680.0 -1.0 2662
2664 0 338105.53 163168.55 493620.0 -1.0 2663
2665 0 338109.53 163188.55 493560.0 -1.0 2664
2666 0 338109.53 163220.55 493500.0 -1.0 2665
2667 0 338105.53 163272.55 493440.0 -1.0 2666
2668 0 338121.53 163340.55 493380.0 -1.0 2667
2669 0 338169.53 163412.55 493320.0 -1.0 2668
2670 0 338189.53 163524.55 493260.0 -1.0 2669
2671 0 338201.53 163716.55 493200.0 -1.0 2670
2672 0 338213.53 163776.55 493140.0 -1.0 2671
2673 0 338217.53 163876.55 493080.0 -1.0 2672
2674 0 338265.53 163912.55 493020.0 -1.0 2673
2675 0 338509.53 164144.55 492960.0 -1.0 2674
2676 0 338281.53 164100.55 492900.0 -1.0 2675
2677 0 338357.53 164088.55 492840.0 -1.0 2676
2678 0 338285.53 164060.55 492780.0 -1.0 2677
2679 0 338225.53 164252.55 492720.0 -1.0 2678
2680 0 338485.53 165380.55 492660.0 -1.0 2679
2681 5 338525.12 165684.39 492600.0 -1.0 2680
2682 0 338525.53 165696.55 492540.0 -1.0 2681
2683 0 338719.6 166064.98 492600.0 -1.0 2681
2684 0 338545.53 165752.55 492480.0 -1.0 2682
2685 0 338541.53 165720.55 492420.0 -1.0 2684
2686 0 338493.53 165696.55 492360.0 -1.0 2685
2687 0 338469.53 165764.55 492300.0 -1.0 2686
2688 0 338477.53 165804.55 492240.0 -1.0 2687
2689 0 338457.53 165924.55 492180.0 -1.0 2688
2690 6 338332.72 165993.88 492120.0 -1.0 2689
2691 0 338818.94 166271.48 492720.0 -1.0 2683
2692 0 338870.0 166426.48 492720.0 -1.0 2691
2693 6 338984.12 166532.36 492840.0 -1.0 2692
2694 0 343313.25 139600.84 507240.0 -1.0 2695
2695 0 343438.28 139670.83 507180.0 -1.0 2697
2696 0 343532.38 139419.61 507000.0 -1.0 2703
2697 0 343341.84 139644.95 507120.0 -1.0 2703
2698 0 343951.6 139228.6 507000.0 -1.0 2696
2699 5 344207.22 138997.44 507000.0 -1.0 2698
2700 0 344163.66 139072.8 506940.0 -1.0 2699
2701 0 344117.3 139055.1 507060.0 -1.0 2699
2702 6 344000.78 139199.92 506880.0 -1.0 2700
2703 5 343337.5 139591.27 507060.0 -1.0 2704
2704 0 342270.1 139836.42 507000.0 -1.0 2705
2705 0 342216.56 139951.9 506940.0 -1.0 2706
2706 0 342161.03 139967.14 506880.0 -1.0 2707
2707 0 342158.38 139989.2 506820.0 -1.0 2708
2708 0 341906.72 140025.62 506760.0 -1.0 2709
2709 0 341728.53 140143.94 506700.0 -1.0 2710
2710 0 341561.25 139854.69 506640.0 -1.0 2711
2711 0 341392.72 139682.66 506580.0 -1.0 2712
2712 0 341232.78 139584.6 506520.0 -1.0 2713
2713 0 341145.3 139487.33 506460.0 -1.0 2714
2714 0 341061.28 139366.08 506400.0 -1.0 2715
2715 0 340970.1 139335.69 506340.0 -1.0 2716
2716 0 340772.9 139265.84 506280.0 -1.0 2717
2717 0 340704.28 139234.8 506220.0 -1.0 2718
2718 0 340594.66 139172.4 506160.0 -1.0 2719
2719 0 339907.38 138818.56 506160.0 -1.0 2720
2720 0 339509.16 138593.14 506160.0 -1.0 2721
2721 0 338886.53 138436.34 506100.0 -1.0 2722
2722 0 338780.2 138403.25 506040.0 -1.0 2723
2723 0 338748.72 138411.34 505980.0 -1.0 2724
2724 0 338846.5 138433.78 505860.0 -1.0 2725
2725 0 339083.56 138486.61 505740.0 -1.0 2726
2726 0 339133.6 138497.58 505680.0 -1.0 2727
2727 0 338298.5 138817.86 505620.0 -1.0 2728
2728 0 337156.94 139563.42 505620.0 -1.0 2729
2729 0 336875.0 139762.9 505560.0 -1.0 2730
2730 0 336410.16 139997.88 505500.0 -1.0 2731
2731 0 336321.44 140176.17 505440.0 -1.0 2732
2732 0 336174.66 140170.61 505380.0 -1.0 2733
2733 0 336360.7 140187.28 505320.0 -1.0 2734
2734 0 336800.3 140032.78 505260.0 -1.0 2735
2735 0 336837.03 139968.08 505200.0 -1.0 2736
2736 0 337127.53 139928.33 505140.0 -1.0 2737
2737 0 337457.94 139874.23 505080.0 -1.0 2738
2738 0 337568.47 139853.0 505020.0 -1.0 2739
2739 0 337519.56 139825.17 504960.0 -1.0 2740
2740 0 337519.56 139825.17 504900.0 -1.0 2741
2741 0 337519.56 139825.17 504840.0 -1.0 2742
2742 0 337519.56 139825.17 504780.0 -1.0 2743
2743 0 337519.56 139825.17 504720.0 -1.0 2744
2744 0 337519.56 139825.17 504660.0 -1.0 2745
2745 0 337519.56 139825.17 504600.0 -1.0 2746
2746 0 337519.56 139825.17 504540.0 -1.0 2747
2747 0 337519.56 139825.17 504480.0 -1.0 2748
2748 0 337519.56 139825.17 504420.0 -1.0 2749
2749 0 337519.56 139825.17 504360.0 -1.0 2750
2750 0 337409.7 139883.9 504300.0 -1.0 2751
2751 0 337473.66 139933.08 504240.0 -1.0 2752
2752 0 337473.66 139933.08 504180.0 -1.0 2754
2753 0 337600.78 139901.22 504000.0 -1.0 2782
2754 0 337361.44 139923.44 504120.0 -1.0 2782
2755 0 337602.34 139901.22 503940.0 -1.0 2753
2756 0 337826.7 139886.33 503880.0 -1.0 2755
2757 0 337826.7 139886.33 503820.0 -1.0 2756
2758 0 337826.7 139886.33 503760.0 -1.0 2757
2759 0 337828.25 139886.33 503700.0 -1.0 2758
2760 0 337862.7 139901.5 503640.0 -1.0 2759
2761 0 337949.47 139825.38 503580.0 -1.0 2760
2762 0 338136.22 139844.47 503520.0 -1.0 2761
2763 0 338295.2 139844.47 503460.0 -1.0 2762
2764 0 338418.9 139837.61 503340.0 -1.0 2763
2765 0 338578.2 139912.69 503280.0 -1.0 2764
2766 6 338578.2 139912.69 503220.0 2304.0 2765
2767 0 343693.28 140150.2 507360.0 -1.0 1673
2768 0 343474.12 139796.56 507420.0 -1.0 2767
2769 0 343567.72 139755.67 507480.0 -1.0 2768
2770 6 343687.62 139808.27 507540.0 -1.0 2769
2771 0 345397.0 139337.73 507540.0 -1.0 2772
2772 0 345231.66 139321.73 507480.0 -1.0 2773
2773 0 345045.3 139318.47 507420.0 -1.0 2774
2774 0 345494.62 139631.81 507360.0 -1.0 2775
2775 0 345042.78 139260.39 507300.0 -1.0 2776
2776 0 344644.03 139120.3 507240.0 -1.0 2777
2777 0 344583.06 139112.84 507180.0 -1.0 2778
2778 0 344254.2 139123.17 507120.0 -1.0 2701
2779 0 345621.38 139390.98 507660.0 -1.0 1680
2780 6 345550.38 139450.36 507720.0 -1.0 2779
2781 0 338173.94 139061.34 504780.0 -1.0 2784
2782 5 337560.72 139908.36 504060.0 -1.0 2784
2783 0 337158.72 139681.75 504000.0 -1.0 1678
2784 5 338327.12 139663.69 504060.0 879.0 1679
