# Supplementary material for: Organization of the gravity-sensing system in zebrafish
Source: Nat Commun. 2022 Aug 27;13:5060. doi: 10.1038/s41467-022-32824-w (PMC9420129; doi:10.1038/s41467-022-32824-w)
Supplement: Supplementary file 11 — Source Data [file 41467_2022_32824_MOESM11_ESM.zip › Reconstruction files/VS_R_13.swc]

# SWC format file
# based on specifications at http://www.neuronland.org/NLMorphologyConverter/MorphologyFormats/SWC/Spec.html
# Created on 2022-04-20 using navis (https://github.com/navis-org/navis)
# Meta: {"id": "62498", "name": "VS_R_13", "units": "1 nanometer"}
# PointNo Label X Y Z Radius Parent
# Labels:
# 0 = undefined, 1 = soma, 5 = fork point, 6 = end point
1 1 344225.8 144724.12 536160.0 2895.0 -1
2 0 309058.0 140205.0 457020.0 -1.0 646
3 0 309109.0 140253.0 456960.0 -1.0 2
4 0 309049.0 140265.0 456900.0 -1.0 3
5 0 309073.0 140169.0 456840.0 -1.0 4
6 0 308956.0 140151.0 456780.0 -1.0 5
7 0 308981.0 140143.0 456720.0 -1.0 6
8 0 308965.0 140111.0 456660.0 -1.0 7
9 0 308937.0 140121.0 456600.0 -1.0 8
10 0 308845.0 140042.0 456540.0 -1.0 9
11 0 308877.0 140078.0 456480.0 -1.0 10
12 0 308811.0 140116.0 456420.0 -1.0 11
13 0 308768.0 140131.0 456360.0 -1.0 12
14 0 308752.0 140051.0 456300.0 -1.0 13
15 0 308765.0 140060.0 456240.0 -1.0 14
16 0 308744.0 140014.0 456180.0 -1.0 15
17 0 308668.0 140075.0 456120.0 -1.0 16
18 0 308674.0 139959.0 456060.0 -1.0 17
19 0 308632.0 140026.0 456000.0 -1.0 18
20 0 308574.0 139892.0 455940.0 -1.0 19
21 0 308577.0 139808.0 455880.0 -1.0 20
22 0 308551.0 139811.0 455820.0 -1.0 21
23 0 308511.0 139739.0 455760.0 -1.0 22
24 0 308497.0 139741.0 455700.0 -1.0 23
25 0 308448.0 139658.0 455640.0 -1.0 24
26 0 308462.0 139722.0 455580.0 -1.0 25
27 0 308394.0 139672.0 455460.0 -1.0 26
28 0 308312.0 139655.0 455400.0 -1.0 27
29 0 308248.0 139594.0 455340.0 -1.0 28
30 0 308218.0 139561.0 455280.0 -1.0 29
31 0 308245.0 139562.0 455220.0 -1.0 30
32 0 308207.0 139473.0 455160.0 -1.0 31
33 0 308161.0 139538.0 455100.0 -1.0 32
34 0 308163.0 139509.0 455040.0 -1.0 33
35 0 308098.0 139415.0 454980.0 -1.0 34
36 0 308046.0 139415.0 454920.0 -1.0 35
37 0 308016.0 139432.0 454860.0 -1.0 36
38 0 307977.0 139350.0 454800.0 -1.0 37
39 0 307946.0 139352.0 454740.0 -1.0 38
40 0 307934.0 139373.0 454680.0 -1.0 39
41 0 307905.0 139221.0 454620.0 -1.0 40
42 0 307820.0 139208.0 454560.0 -1.0 41
43 0 307849.0 139214.0 454500.0 -1.0 42
44 0 307855.0 139232.0 454440.0 -1.0 43
45 0 307804.0 139157.0 454380.0 -1.0 44
46 0 307751.0 139159.0 454320.0 -1.0 45
47 0 307723.0 139113.0 454260.0 -1.0 46
48 0 307642.0 139113.0 454200.0 -1.0 47
49 0 307629.0 139120.0 454140.0 -1.0 48
50 0 307653.0 139090.0 454080.0 -1.0 49
51 0 307530.0 139074.0 454020.0 -1.0 50
52 0 307541.0 139015.0 453960.0 -1.0 51
53 0 307524.0 139086.0 453900.0 -1.0 52
54 0 307451.0 139006.0 453840.0 -1.0 53
55 0 307396.0 139022.0 453780.0 -1.0 54
56 0 307422.0 138981.0 453720.0 -1.0 55
57 0 307310.0 138980.0 453660.0 -1.0 56
58 0 307347.0 138999.0 453600.0 -1.0 57
59 0 307219.0 138953.0 453540.0 -1.0 58
60 0 307199.0 138966.0 453480.0 -1.0 59
61 0 307119.0 138879.0 453420.0 -1.0 60
62 0 307108.0 138921.0 453360.0 -1.0 61
63 0 307111.0 138849.0 453300.0 -1.0 62
64 0 307067.0 138849.0 453240.0 -1.0 63
65 0 307102.0 138865.0 453180.0 -1.0 64
66 0 307061.0 138826.0 453120.0 -1.0 65
67 0 307068.0 138925.0 453060.0 -1.0 66
68 0 307073.0 138899.0 453000.0 -1.0 67
69 0 306978.0 138802.0 452940.0 -1.0 68
70 0 306979.0 138878.0 452880.0 -1.0 69
71 0 306785.0 138671.0 452820.0 -1.0 70
72 0 306899.0 138758.0 452760.0 -1.0 71
73 0 306831.0 138689.0 452700.0 -1.0 72
74 0 306788.0 138680.0 452640.0 -1.0 73
75 0 306739.0 138607.0 452580.0 -1.0 74
76 0 306724.0 138652.0 452520.0 -1.0 75
77 0 306656.0 138563.0 452460.0 -1.0 76
78 0 306625.0 138647.0 452400.0 -1.0 77
79 0 306548.0 138593.0 452340.0 -1.0 78
80 0 306585.0 138639.0 452280.0 -1.0 79
81 0 306577.0 138648.0 452220.0 -1.0 80
82 0 306484.0 138565.0 452160.0 -1.0 81
83 0 306475.0 138657.0 452100.0 -1.0 82
84 0 306403.0 138606.0 452040.0 -1.0 83
85 0 306430.0 138609.0 451980.0 -1.0 84
86 0 306296.0 138658.0 451920.0 -1.0 85
87 0 306256.0 138727.0 451860.0 -1.0 86
88 0 306240.0 138648.0 451800.0 -1.0 87
89 0 306187.0 138592.0 451740.0 -1.0 88
90 0 306143.0 138630.0 451680.0 -1.0 89
91 0 306165.0 138631.0 451620.0 -1.0 90
92 0 306002.0 138597.0 451560.0 -1.0 91
93 0 306018.0 138538.0 451500.0 -1.0 92
94 0 305972.0 138560.0 451440.0 -1.0 93
95 0 305987.0 138580.0 451380.0 -1.0 94
96 0 305819.0 138472.0 451320.0 -1.0 95
97 0 305788.0 138500.0 451260.0 -1.0 96
98 0 305775.0 138520.0 451200.0 -1.0 97
99 0 305783.0 138527.0 451140.0 -1.0 98
100 0 305731.0 138500.0 451080.0 -1.0 99
101 0 305637.0 138459.0 451020.0 -1.0 100
102 0 305615.0 138388.0 450960.0 -1.0 101
103 0 305587.0 138401.0 450900.0 -1.0 102
104 0 305493.0 138349.0 450840.0 -1.0 103
105 0 305438.0 138337.0 450780.0 -1.0 104
106 0 305315.0 138271.0 450720.0 -1.0 105
107 0 305262.0 138282.0 450660.0 -1.0 106
108 0 305206.0 138275.0 450600.0 -1.0 107
109 0 305054.0 138116.0 450540.0 -1.0 108
110 0 305003.0 138121.0 450480.0 -1.0 109
111 0 304937.0 138138.0 450420.0 -1.0 110
112 0 304927.0 138082.0 450360.0 -1.0 111
113 0 304831.0 137978.0 450300.0 -1.0 112
114 0 304823.0 138037.0 450240.0 -1.0 113
115 0 304700.0 137946.0 450180.0 -1.0 114
116 0 304636.0 137882.0 450120.0 -1.0 115
117 0 304539.0 137925.0 450060.0 -1.0 116
118 0 304466.0 137862.0 450000.0 -1.0 117
119 0 304376.0 137861.0 449940.0 -1.0 118
120 0 304395.0 137808.0 449880.0 -1.0 119
121 0 304104.0 137736.0 449820.0 -1.0 120
122 0 304136.0 137723.0 449760.0 -1.0 121
123 0 304213.0 137822.0 449700.0 -1.0 122
124 0 304173.0 137795.0 449640.0 -1.0 123
125 0 304052.0 137784.0 449580.0 -1.0 124
126 0 304057.0 137806.0 449520.0 -1.0 125
127 0 303965.0 137728.0 449460.0 -1.0 126
128 0 303843.0 137672.0 449400.0 -1.0 127
129 0 303904.0 137620.0 449340.0 -1.0 128
130 0 303730.0 137653.0 449280.0 -1.0 129
131 0 303578.0 137513.0 449220.0 -1.0 130
132 0 303589.0 137546.0 449160.0 -1.0 131
133 0 303451.0 137484.0 449100.0 -1.0 132
134 0 303339.0 137551.0 449040.0 -1.0 133
135 0 303248.0 137492.0 448980.0 -1.0 134
136 0 303295.0 137529.0 448920.0 -1.0 135
137 0 303239.0 137544.0 448860.0 -1.0 136
138 0 303154.0 137597.0 448800.0 -1.0 137
139 0 303071.0 137582.0 448740.0 -1.0 138
140 0 302986.0 137527.0 448680.0 -1.0 139
141 0 302864.0 137517.0 448620.0 -1.0 140
142 0 302734.0 137447.0 448560.0 -1.0 141
143 0 302639.0 137474.0 448500.0 -1.0 142
144 0 302514.0 137461.0 448440.0 -1.0 143
145 0 302377.0 137450.0 448380.0 -1.0 144
146 0 302187.0 137364.0 448320.0 -1.0 145
147 0 302048.0 137306.0 448260.0 -1.0 146
148 0 301828.0 137171.0 448200.0 -1.0 147
149 0 301748.0 137144.0 448140.0 -1.0 148
150 0 301602.0 137085.0 448080.0 -1.0 149
151 0 301469.0 136932.0 448020.0 -1.0 150
152 0 301369.0 136989.0 447960.0 -1.0 151
153 0 301313.0 136998.0 447900.0 -1.0 152
154 0 301216.0 137007.0 447840.0 -1.0 153
155 0 301018.0 136919.0 447780.0 -1.0 154
156 0 300911.0 136987.0 447720.0 -1.0 155
157 0 300892.0 136967.0 447660.0 -1.0 156
158 0 300838.0 136972.0 447600.0 -1.0 157
159 0 300766.0 136967.0 447540.0 -1.0 158
160 0 300754.0 136936.0 447480.0 -1.0 159
161 0 300714.0 136943.0 447420.0 -1.0 160
162 0 300659.0 136921.0 447360.0 -1.0 161
163 0 300600.0 136919.0 447300.0 -1.0 162
164 0 300592.0 136917.0 447240.0 -1.0 163
165 0 300490.0 136890.0 447180.0 -1.0 164
166 0 300456.0 136935.0 447120.0 -1.0 165
167 0 300413.0 136844.0 447060.0 -1.0 166
168 0 300367.0 136785.0 447000.0 -1.0 167
169 0 300325.0 136808.0 446940.0 -1.0 168
170 0 300256.0 136843.0 446880.0 -1.0 169
171 0 300278.0 136834.0 446820.0 -1.0 170
172 0 300253.0 136838.0 446760.0 -1.0 171
173 0 300173.0 136767.0 446700.0 -1.0 172
174 0 300180.0 136763.0 446640.0 -1.0 173
175 0 300152.0 136763.0 446580.0 -1.0 174
176 0 300175.0 136754.0 446520.0 -1.0 175
177 0 300130.0 136708.0 446460.0 -1.0 176
178 0 300092.0 136736.0 446400.0 -1.0 177
179 0 300072.0 136709.0 446340.0 -1.0 178
180 0 300046.0 136665.0 446280.0 -1.0 179
181 0 300054.0 136749.0 446220.0 -1.0 180
182 0 300002.0 136697.0 446160.0 -1.0 181
183 0 299997.0 136763.0 446100.0 -1.0 182
184 0 300010.0 136740.0 446040.0 -1.0 183
185 0 299989.0 136717.0 445980.0 -1.0 184
186 0 299988.0 136746.0 445920.0 -1.0 185
187 0 300008.0 136699.0 445860.0 -1.0 186
188 0 299959.0 136718.0 445800.0 -1.0 187
189 0 299954.0 136700.0 445740.0 -1.0 188
190 0 299917.0 136701.0 445680.0 -1.0 189
191 0 299831.0 136661.0 445620.0 -1.0 190
192 0 299853.0 136701.0 445560.0 -1.0 191
193 0 299847.0 136747.0 445440.0 -1.0 192
194 0 299773.0 136742.0 445380.0 -1.0 193
195 0 299724.0 136763.0 445320.0 -1.0 194
196 0 299670.0 136722.0 445260.0 -1.0 195
197 0 299689.0 136714.0 445200.0 -1.0 196
198 0 299619.0 136601.0 445140.0 -1.0 197
199 0 299661.0 136685.0 445080.0 -1.0 198
200 0 299566.0 136608.0 445020.0 -1.0 199
201 0 299562.0 136645.0 444960.0 -1.0 200
202 0 299561.0 136628.0 444900.0 -1.0 201
203 0 299505.0 136599.0 444840.0 -1.0 202
204 0 299513.0 136630.0 444780.0 -1.0 203
205 0 299542.0 136628.0 444720.0 -1.0 204
206 0 299502.0 136634.0 444660.0 -1.0 205
207 0 299478.0 136622.0 444600.0 -1.0 206
208 0 299522.0 136669.0 444540.0 -1.0 207
209 0 299461.0 136689.0 444480.0 -1.0 208
210 0 299426.0 136673.0 444420.0 -1.0 209
211 0 299435.0 136696.0 444360.0 -1.0 210
212 0 299433.0 136648.0 444300.0 -1.0 211
213 0 299409.0 136665.0 444240.0 -1.0 212
214 0 299452.0 136679.0 444180.0 -1.0 213
215 0 299423.0 136655.0 444120.0 -1.0 214
216 0 299433.0 136685.0 444060.0 -1.0 215
217 0 299368.0 136689.0 444000.0 -1.0 216
218 0 299353.0 136628.0 443940.0 -1.0 217
219 0 299353.0 136646.0 443880.0 -1.0 218
220 0 299380.0 136659.0 443820.0 -1.0 219
221 0 299363.0 136639.0 443760.0 -1.0 220
222 0 299307.0 136573.0 443700.0 -1.0 221
223 0 299310.0 136588.0 443640.0 -1.0 222
224 0 299359.0 136609.0 443580.0 -1.0 223
225 0 299306.0 136618.0 443520.0 -1.0 224
226 0 299358.0 136664.0 443460.0 -1.0 225
227 0 299341.0 136648.0 443400.0 -1.0 226
228 0 299318.0 136643.0 443340.0 -1.0 227
229 0 299342.0 136650.0 443280.0 -1.0 228
230 0 299273.0 136605.0 443220.0 -1.0 229
231 0 299297.0 136626.0 443160.0 -1.0 230
232 0 299291.0 136578.0 443100.0 -1.0 231
233 0 299277.0 136600.0 443040.0 -1.0 232
234 0 299300.0 136583.0 442980.0 -1.0 233
235 0 299290.0 136598.0 442920.0 -1.0 234
236 0 299267.0 136609.0 442860.0 -1.0 235
237 0 299257.0 136664.0 442800.0 -1.0 236
238 0 299261.0 136632.0 442740.0 -1.0 237
239 0 299243.0 136618.0 442680.0 -1.0 238
240 0 299263.0 136639.0 442620.0 -1.0 239
241 0 299301.0 136652.0 442560.0 -1.0 240
242 0 299260.0 136615.0 442500.0 -1.0 241
243 0 299334.0 136659.0 442440.0 -1.0 242
244 0 299286.0 136698.0 442380.0 -1.0 243
245 0 299317.0 136672.0 442320.0 -1.0 244
246 0 299363.0 136700.0 442260.0 -1.0 245
247 0 299337.0 136680.0 442200.0 -1.0 246
248 0 299294.0 136632.0 442140.0 -1.0 247
249 0 299370.0 136643.0 442080.0 -1.0 248
250 0 299393.0 136611.0 442020.0 -1.0 249
251 0 299389.0 136639.0 441960.0 -1.0 250
252 0 299354.0 136598.0 441900.0 -1.0 251
253 0 299355.0 136600.0 441840.0 -1.0 252
254 0 299372.0 136542.0 441780.0 -1.0 253
255 0 299372.0 136521.0 441720.0 -1.0 254
256 0 299284.0 136493.0 441660.0 -1.0 255
257 0 299397.0 136546.0 441600.0 -1.0 256
258 0 299326.0 136461.0 441540.0 -1.0 257
259 0 299311.0 136457.0 441480.0 -1.0 258
260 0 299270.0 136401.0 441420.0 -1.0 259
261 0 299292.0 136392.0 441360.0 -1.0 260
262 0 299261.0 136379.0 441300.0 -1.0 261
263 0 299258.0 136344.0 441240.0 -1.0 262
264 0 299256.0 136292.0 441180.0 -1.0 263
265 0 299191.0 136292.0 441120.0 -1.0 264
266 0 299234.0 136239.0 441060.0 -1.0 265
267 0 299227.0 136240.0 441000.0 -1.0 266
268 0 299243.0 136228.0 440940.0 -1.0 267
269 0 299283.0 136178.0 440880.0 -1.0 268
270 0 299299.0 136165.0 440820.0 -1.0 269
271 0 299278.0 136094.0 440760.0 -1.0 270
272 0 299318.0 136075.0 440700.0 -1.0 271
273 0 299270.0 135975.0 440640.0 -1.0 272
274 0 299292.0 135982.0 440580.0 -1.0 273
275 0 299289.0 135979.0 440520.0 -1.0 274
276 0 299294.0 135972.0 440460.0 -1.0 275
277 0 299216.0 135943.0 440400.0 -1.0 276
278 0 299287.0 135915.0 440340.0 -1.0 277
279 0 299254.0 135864.0 440280.0 -1.0 278
280 0 299224.0 135829.0 440220.0 -1.0 279
281 0 299219.0 135821.0 440160.0 -1.0 280
282 0 299163.0 135795.0 440100.0 -1.0 281
283 0 299249.0 135800.0 440040.0 -1.0 282
284 0 299225.0 135734.0 439980.0 -1.0 283
285 0 299248.0 135742.0 439920.0 -1.0 284
286 0 299267.0 135659.0 439860.0 -1.0 285
287 0 299273.0 135636.0 439800.0 -1.0 286
288 0 299269.0 135634.0 439740.0 -1.0 287
289 0 299307.0 135649.0 439680.0 -1.0 288
290 0 299303.0 135652.0 439620.0 -1.0 289
291 0 299388.0 135597.0 439560.0 -1.0 290
292 0 299353.0 135581.0 439500.0 -1.0 291
293 0 299319.0 135525.0 439440.0 -1.0 292
294 0 299353.0 135485.0 439380.0 -1.0 293
295 0 299345.0 135466.0 439320.0 -1.0 294
296 0 299359.0 135469.0 439260.0 -1.0 295
297 0 299415.0 135432.0 439200.0 -1.0 296
298 0 299435.0 135425.0 439140.0 -1.0 297
299 0 299419.0 135368.0 439080.0 -1.0 298
300 0 299381.0 135373.0 439020.0 -1.0 299
301 0 299390.0 135374.0 438960.0 -1.0 300
302 0 299483.0 135399.0 438900.0 -1.0 301
303 0 299475.0 135373.0 438840.0 -1.0 302
304 0 299447.0 135361.0 438780.0 -1.0 303
305 0 299461.0 135339.0 438720.0 -1.0 304
306 0 299451.0 135308.0 438660.0 -1.0 305
307 0 299481.0 135281.0 438600.0 -1.0 306
308 0 299455.0 135268.0 438540.0 -1.0 307
309 0 299510.0 135274.0 438480.0 -1.0 308
310 0 299485.0 135171.0 438420.0 -1.0 309
311 0 299565.0 135240.0 438360.0 -1.0 310
312 0 299424.0 135106.0 438300.0 -1.0 311
313 0 299485.0 135128.0 438240.0 -1.0 312
314 0 299525.0 135142.0 438180.0 -1.0 313
315 0 299562.0 135073.0 438120.0 -1.0 314
316 0 299569.0 135043.0 438060.0 -1.0 315
317 0 299594.0 135008.0 438000.0 -1.0 316
318 0 299574.0 134980.0 437940.0 -1.0 317
319 0 299573.0 134969.0 437880.0 -1.0 318
320 0 299590.0 134995.0 437820.0 -1.0 319
321 0 299622.0 134949.0 437760.0 -1.0 320
322 0 299584.0 134953.0 437700.0 -1.0 321
323 0 299585.0 134973.0 437640.0 -1.0 322
324 0 299636.0 134974.0 437580.0 -1.0 323
325 0 299597.0 134947.0 437520.0 -1.0 324
326 0 299677.0 134954.0 437460.0 -1.0 325
327 0 299624.0 134899.0 437400.0 -1.0 326
328 0 299629.0 134870.0 437340.0 -1.0 327
329 0 299640.0 134850.0 437280.0 -1.0 328
330 0 299619.0 134854.0 437220.0 -1.0 329
331 0 299652.0 134843.0 437160.0 -1.0 330
332 0 299694.0 134794.0 437100.0 -1.0 331
333 0 299642.0 134781.0 437040.0 -1.0 332
334 0 299643.0 134808.0 436980.0 -1.0 333
335 0 299559.0 134779.0 436920.0 -1.0 334
336 0 299560.0 134803.0 436860.0 -1.0 335
337 0 299600.0 134820.0 436800.0 -1.0 336
338 0 299601.0 134785.0 436740.0 -1.0 337
339 0 299566.0 134839.0 436680.0 -1.0 338
340 0 299485.0 134729.0 436620.0 -1.0 339
341 0 299549.0 134795.0 436560.0 -1.0 340
342 0 299491.0 134717.0 436500.0 -1.0 341
343 0 299488.0 134726.0 436440.0 -1.0 342
344 0 299478.0 134731.0 436380.0 -1.0 343
345 0 299438.0 134690.0 436320.0 -1.0 344
346 0 299462.0 134662.0 436260.0 -1.0 345
347 0 299407.0 134624.0 436200.0 -1.0 346
348 0 299427.0 134642.0 436140.0 -1.0 347
349 0 299372.0 134628.0 436080.0 -1.0 348
350 0 299322.0 134638.0 436020.0 -1.0 349
351 0 299344.0 134640.0 435960.0 -1.0 350
352 0 299265.0 134626.0 435900.0 -1.0 351
353 0 299313.0 134626.0 435840.0 -1.0 352
354 0 299252.0 134613.0 435780.0 -1.0 353
355 0 299240.0 134595.0 435720.0 -1.0 354
356 0 299194.0 134547.0 435660.0 -1.0 355
357 0 299163.0 134562.0 435600.0 -1.0 356
358 0 299102.0 134485.0 435540.0 -1.0 357
359 0 299111.0 134488.0 435480.0 -1.0 358
360 0 299098.0 134485.0 435420.0 -1.0 359
361 0 299026.0 134487.0 435360.0 -1.0 360
362 0 298974.0 134458.0 435300.0 -1.0 361
363 0 298984.0 134448.0 435240.0 -1.0 362
364 0 298909.0 134439.0 435180.0 -1.0 363
365 0 298835.0 134429.0 435120.0 -1.0 364
366 0 298859.0 134471.0 435060.0 -1.0 365
367 0 298811.0 134484.0 435000.0 -1.0 366
368 0 298727.0 134440.0 434940.0 -1.0 367
369 0 298689.0 134460.0 434880.0 -1.0 368
370 0 298700.0 134489.0 434820.0 -1.0 369
371 0 298621.0 134435.0 434760.0 -1.0 370
372 0 298640.0 134457.0 434700.0 -1.0 371
373 0 298592.0 134438.0 434640.0 -1.0 372
374 0 298551.0 134455.0 434580.0 -1.0 373
375 0 298582.0 134490.0 434520.0 -1.0 374
376 0 298489.0 134413.0 434460.0 -1.0 375
377 0 298400.0 134430.0 434400.0 -1.0 376
378 0 298476.0 134468.0 434340.0 -1.0 377
379 0 298399.0 134407.0 434280.0 -1.0 378
380 0 298365.0 134401.0 434220.0 -1.0 379
381 0 298366.0 134440.0 434160.0 -1.0 380
382 0 298353.0 134431.0 434100.0 -1.0 381
383 0 298269.0 134353.0 434040.0 -1.0 382
384 0 298282.0 134398.0 433980.0 -1.0 383
385 0 298217.0 134397.0 433920.0 -1.0 384
386 0 298296.0 134405.0 433860.0 -1.0 385
387 0 298215.0 134408.0 433800.0 -1.0 386
388 0 298125.0 134383.0 433740.0 -1.0 387
389 0 298157.0 134401.0 433680.0 -1.0 388
390 0 298082.0 134318.0 433620.0 -1.0 389
391 0 298021.0 134302.0 433560.0 -1.0 390
392 0 298136.0 134369.0 433500.0 -1.0 391
393 0 297978.0 134288.0 433440.0 -1.0 392
394 0 297976.0 134306.0 433380.0 -1.0 393
395 0 297916.0 134295.0 433320.0 -1.0 394
396 0 297887.0 134292.0 433260.0 -1.0 395
397 0 297935.0 134289.0 433200.0 -1.0 396
398 0 297890.0 134297.0 433140.0 -1.0 397
399 0 297837.0 134282.0 433080.0 -1.0 398
400 0 297873.0 134257.0 433020.0 -1.0 399
401 0 297789.0 134239.0 432960.0 -1.0 400
402 0 297787.0 134217.0 432900.0 -1.0 401
403 0 297748.0 134179.0 432840.0 -1.0 402
404 0 297693.0 134087.0 432780.0 -1.0 403
405 0 297676.0 134124.0 432720.0 -1.0 404
406 0 297661.0 134042.0 432660.0 -1.0 405
407 0 297683.0 134172.0 432600.0 -1.0 406
408 0 297622.0 134139.0 432540.0 -1.0 407
409 0 297595.0 134213.0 432480.0 -1.0 408
410 0 297600.0 134167.0 432420.0 -1.0 409
411 0 297612.0 134178.0 432360.0 -1.0 410
412 0 297500.0 134160.0 432300.0 -1.0 411
413 0 297571.0 134221.0 432240.0 -1.0 412
414 0 297555.0 134205.0 432180.0 -1.0 413
415 0 297455.0 134154.0 432120.0 -1.0 414
416 0 297460.0 134155.0 432060.0 -1.0 415
417 0 297393.0 134129.0 432000.0 -1.0 416
418 0 297403.0 134125.0 431940.0 -1.0 417
419 0 297392.0 134168.0 431880.0 -1.0 418
420 0 297358.0 134141.0 431820.0 -1.0 419
421 0 297336.0 134168.0 431760.0 -1.0 420
422 0 297298.0 134251.0 431700.0 -1.0 421
423 0 297247.0 134225.0 431640.0 -1.0 422
424 0 297230.0 134234.0 431580.0 -1.0 423
425 0 297259.0 134248.0 431520.0 -1.0 424
426 0 297173.0 134300.0 431460.0 -1.0 425
427 0 297186.0 134290.0 431400.0 -1.0 426
428 0 297161.0 134318.0 431340.0 -1.0 427
429 0 297156.0 134305.0 431280.0 -1.0 428
430 0 297128.0 134322.0 431220.0 -1.0 429
431 0 297104.0 134368.0 431160.0 -1.0 430
432 0 297064.0 134314.0 431100.0 -1.0 431
433 0 297029.0 134329.0 431040.0 -1.0 432
434 0 296976.0 134356.0 430980.0 -1.0 433
435 0 296979.0 134309.0 430920.0 -1.0 434
436 0 296919.0 134328.0 430860.0 -1.0 435
437 0 296876.0 134306.0 430800.0 -1.0 436
438 0 296843.0 134333.0 430740.0 -1.0 437
439 0 296829.0 134321.0 430680.0 -1.0 438
440 0 296896.0 134368.0 430620.0 -1.0 439
441 0 296812.0 134346.0 430560.0 -1.0 440
442 0 296751.0 134344.0 430500.0 -1.0 441
443 0 296718.0 134414.0 430440.0 -1.0 442
444 0 296640.0 134359.0 430380.0 -1.0 443
445 0 296654.0 134364.0 430320.0 -1.0 444
446 0 296643.0 134381.0 430260.0 -1.0 445
447 0 296574.0 134330.0 430200.0 -1.0 446
448 0 296464.0 134321.0 430140.0 -1.0 447
449 0 296430.0 134302.0 430080.0 -1.0 448
450 0 296393.0 134278.0 430020.0 -1.0 449
451 0 296349.0 134242.0 429960.0 -1.0 450
452 0 296321.0 134255.0 429900.0 -1.0 451
453 0 296319.0 134273.0 429840.0 -1.0 452
454 0 296326.0 134280.0 429780.0 -1.0 453
455 0 296281.0 134240.0 429720.0 -1.0 454
456 0 296361.0 134280.0 429660.0 -1.0 455
457 0 296283.0 134317.0 429600.0 -1.0 456
458 0 296301.0 134287.0 429540.0 -1.0 457
459 0 296341.0 134308.0 429480.0 -1.0 458
460 0 296303.0 134328.0 429420.0 -1.0 459
461 0 296277.0 134272.0 429360.0 -1.0 460
462 0 296286.0 134242.0 429300.0 -1.0 461
463 0 296236.0 134221.0 429240.0 -1.0 462
464 0 296224.0 134209.0 429180.0 -1.0 463
465 0 296273.0 134176.0 429120.0 -1.0 464
466 0 296196.0 134212.0 429060.0 -1.0 465
467 0 296209.0 134199.0 429000.0 -1.0 466
468 0 296167.0 134200.0 428940.0 -1.0 467
469 0 296126.0 134239.0 428880.0 -1.0 468
470 0 296124.0 134244.0 428820.0 -1.0 469
471 0 296108.0 134225.0 428760.0 -1.0 470
472 0 296068.0 134186.0 428700.0 -1.0 471
473 0 296039.0 134147.0 428640.0 -1.0 472
474 0 296010.0 134131.0 428580.0 -1.0 473
475 0 295929.0 134108.0 428520.0 -1.0 474
476 0 295891.0 134027.0 428460.0 -1.0 475
477 0 295838.0 134041.0 428400.0 -1.0 476
478 0 295880.0 134068.0 428340.0 -1.0 477
479 0 295893.0 134068.0 428280.0 -1.0 478
480 0 295871.0 134086.0 428220.0 -1.0 479
481 0 295851.0 134022.0 428160.0 -1.0 480
482 0 295853.0 134044.0 428100.0 -1.0 481
483 0 295839.0 134044.0 428040.0 -1.0 482
484 0 295803.0 133960.0 427980.0 -1.0 483
485 0 295787.0 133955.0 427920.0 -1.0 484
486 0 295739.0 134040.0 427860.0 -1.0 485
487 0 295772.0 133973.0 427800.0 -1.0 486
488 0 295785.0 133977.0 427740.0 -1.0 487
489 0 295770.0 133958.0 427680.0 -1.0 488
490 0 295745.0 133959.0 427620.0 -1.0 489
491 0 295709.0 133917.0 427560.0 -1.0 490
492 0 295696.0 133914.0 427500.0 -1.0 491
493 0 295646.0 133892.0 427440.0 -1.0 492
494 0 295551.0 133874.0 427380.0 -1.0 493
495 0 295555.0 133922.0 427320.0 -1.0 494
496 0 295492.0 133868.0 427260.0 -1.0 495
497 0 295429.0 133928.0 427200.0 -1.0 496
498 0 295461.0 133847.0 427140.0 -1.0 497
499 0 295436.0 133858.0 427080.0 -1.0 498
500 0 295383.0 133801.0 427020.0 -1.0 499
501 0 295286.0 133777.0 426960.0 -1.0 500
502 0 295256.0 133766.0 426900.0 -1.0 501
503 0 295256.0 133793.0 426840.0 -1.0 502
504 0 295221.0 133767.0 426780.0 -1.0 503
505 0 295112.0 133712.0 426720.0 -1.0 504
506 0 295100.0 133712.0 426660.0 -1.0 505
507 0 295031.0 133684.0 426600.0 -1.0 506
508 0 294978.0 133648.0 426540.0 -1.0 507
509 0 294920.0 133635.0 426480.0 -1.0 508
510 0 294900.0 133630.0 426420.0 -1.0 509
511 0 294858.0 133560.0 426360.0 -1.0 510
512 0 294818.0 133544.0 426300.0 -1.0 511
513 0 294726.0 133570.0 426240.0 -1.0 512
514 0 294717.0 133502.0 426180.0 -1.0 513
515 0 294694.0 133500.0 426120.0 -1.0 514
516 0 294690.0 133494.0 426060.0 -1.0 515
517 0 294591.0 133460.0 426000.0 -1.0 516
518 0 294557.0 133476.0 425940.0 -1.0 517
519 0 294515.0 133458.0 425880.0 -1.0 518
520 0 294497.0 133465.0 425820.0 -1.0 519
521 0 294437.0 133471.0 425760.0 -1.0 520
522 0 294434.0 133494.0 425700.0 -1.0 521
523 0 294364.0 133466.0 425640.0 -1.0 522
524 0 294360.0 133419.0 425580.0 -1.0 523
525 0 294307.0 133432.0 425520.0 -1.0 524
526 0 294314.0 133419.0 425460.0 -1.0 525
527 0 294303.0 133458.0 425400.0 -1.0 526
528 0 294212.0 133434.0 425340.0 -1.0 527
529 0 294158.0 133437.0 425280.0 -1.0 528
530 0 294113.0 133443.0 425220.0 -1.0 529
531 0 294095.0 133436.0 425160.0 -1.0 530
532 0 294022.0 133403.0 425100.0 -1.0 531
533 0 293958.0 133389.0 425040.0 -1.0 532
534 0 293913.0 133361.0 424980.0 -1.0 533
535 0 293838.0 133306.0 424920.0 -1.0 534
536 0 293760.0 133285.0 424860.0 -1.0 535
537 0 293761.0 133302.0 424800.0 -1.0 536
538 0 293711.0 133262.0 424740.0 -1.0 537
539 0 293672.0 133241.0 424680.0 -1.0 538
540 0 293643.0 133250.0 424620.0 -1.0 539
541 0 293515.0 133219.0 424560.0 -1.0 540
542 0 293524.0 133251.0 424500.0 -1.0 541
543 0 293502.0 133286.0 424440.0 -1.0 542
544 0 293384.0 133194.0 424380.0 -1.0 543
545 0 293352.0 133199.0 424320.0 -1.0 544
546 0 293294.0 133207.0 424260.0 -1.0 545
547 0 293206.0 133152.0 424200.0 -1.0 546
548 0 293150.0 133128.0 424140.0 -1.0 547
549 0 293079.0 133047.0 424080.0 -1.0 548
550 0 293070.0 133056.0 424020.0 -1.0 549
551 0 293015.0 133057.0 423960.0 -1.0 550
552 0 292959.0 133023.0 423900.0 -1.0 551
553 0 292985.0 133019.0 423840.0 -1.0 552
554 0 292913.0 132965.0 423780.0 -1.0 553
555 0 292886.0 132974.0 423720.0 -1.0 554
556 0 292815.0 132936.0 423660.0 -1.0 555
557 0 292790.0 132926.0 423600.0 -1.0 556
558 0 292664.0 132838.0 423540.0 -1.0 557
559 0 292549.0 132760.0 423480.0 -1.0 558
560 0 292476.0 132814.0 423420.0 -1.0 559
561 0 292447.0 132763.0 423360.0 -1.0 560
562 0 292446.0 132753.0 423300.0 -1.0 561
563 0 292409.0 132684.0 423240.0 -1.0 562
564 0 292351.0 132666.0 423180.0 -1.0 563
565 0 292259.0 132609.0 423120.0 -1.0 564
566 0 292230.0 132559.0 423060.0 -1.0 565
567 0 292170.0 132492.0 423000.0 -1.0 566
568 0 292174.0 132469.0 422940.0 -1.0 567
569 0 292057.0 132393.0 422880.0 -1.0 568
570 0 291992.0 132360.0 422820.0 -1.0 569
571 0 291977.0 132348.0 422760.0 -1.0 570
572 0 291893.0 132313.0 422700.0 -1.0 571
573 0 291827.0 132258.0 422640.0 -1.0 572
574 0 291869.0 132268.0 422580.0 -1.0 573
575 0 291746.0 132216.0 422520.0 -1.0 574
576 0 291741.0 132200.0 422460.0 -1.0 575
577 0 291667.0 132172.0 422400.0 -1.0 576
578 0 291661.0 132142.0 422340.0 -1.0 577
579 0 291649.0 132151.0 422280.0 -1.0 578
580 0 291640.0 132105.0 422220.0 -1.0 579
581 0 291563.0 132090.0 422160.0 -1.0 580
582 0 291439.0 132055.0 422100.0 -1.0 581
583 0 291445.0 132059.0 422040.0 -1.0 582
584 0 291354.0 132044.0 421980.0 -1.0 583
585 0 291375.0 132039.0 421920.0 -1.0 584
586 0 291313.0 132046.0 421860.0 -1.0 585
587 0 291163.0 132036.0 421800.0 -1.0 586
588 0 291154.0 131982.0 421740.0 -1.0 587
589 0 291148.0 131966.0 421680.0 -1.0 588
590 0 291138.0 131990.0 421620.0 -1.0 589
591 0 291105.0 131948.0 421560.0 -1.0 590
592 0 290978.0 131926.0 421500.0 -1.0 591
593 0 290917.0 131876.0 421440.0 -1.0 592
594 0 290881.0 131862.0 421380.0 -1.0 593
595 0 290878.0 131824.0 421320.0 -1.0 594
596 0 290858.0 131831.0 421260.0 -1.0 595
597 0 290761.0 131781.0 421200.0 -1.0 596
598 0 290692.0 131767.0 421140.0 -1.0 597
599 0 290652.0 131742.0 421080.0 -1.0 598
600 0 290564.0 131702.0 421020.0 -1.0 599
601 0 290571.0 131667.0 420960.0 -1.0 600
602 0 290527.0 131626.0 420900.0 -1.0 601
603 0 290460.0 131582.0 420840.0 -1.0 602
604 0 290488.0 131545.0 420780.0 -1.0 603
605 0 290378.0 131506.0 420720.0 -1.0 604
606 0 290354.0 131528.0 420660.0 -1.0 605
607 0 290347.0 131453.0 420600.0 -1.0 606
608 0 290297.0 131403.0 420540.0 -1.0 607
609 0 290246.0 131392.0 420480.0 -1.0 608
610 0 290204.0 131373.0 420420.0 -1.0 609
611 0 290155.0 131320.0 420360.0 -1.0 610
612 0 290184.0 131294.0 420300.0 -1.0 611
613 0 290126.0 131282.0 420240.0 -1.0 612
614 0 290099.0 131235.0 420180.0 -1.0 613
615 0 290035.0 131199.0 420120.0 -1.0 614
616 0 290043.0 131212.0 420060.0 -1.0 615
617 0 289999.0 131095.0 420000.0 -1.0 616
618 0 289995.0 131106.0 419940.0 -1.0 617
619 0 289955.0 131102.0 419880.0 -1.0 618
620 0 289950.0 131026.0 419820.0 -1.0 619
621 0 289898.0 130927.0 419760.0 -1.0 620
622 0 289873.0 130881.0 419700.0 -1.0 621
623 0 289842.0 130797.0 419640.0 -1.0 622
624 0 289836.0 130761.0 419580.0 -1.0 623
625 0 289808.0 130658.0 419520.0 -1.0 624
626 0 289809.0 130577.0 419460.0 -1.0 625
627 0 289782.0 130520.0 419400.0 -1.0 626
628 0 289783.0 130449.0 419340.0 -1.0 627
629 0 289802.0 130377.0 419280.0 -1.0 628
630 0 289763.0 130314.0 419220.0 -1.0 629
631 0 289734.0 130198.0 419160.0 -1.0 630
632 0 289738.0 130124.0 419100.0 -1.0 631
633 0 289703.0 130076.0 419040.0 -1.0 632
634 0 289710.0 130025.0 418980.0 -1.0 633
635 0 289701.0 129998.0 418920.0 -1.0 634
636 0 289884.0 130104.0 418860.0 -1.0 635
637 0 289738.0 129995.0 418800.0 -1.0 636
638 0 289635.0 129770.0 418740.0 -1.0 637
639 0 289675.0 129914.0 418500.0 -1.0 638
640 0 289674.0 129818.0 418440.0 -1.0 639
641 0 289704.0 129883.0 418380.0 -1.0 640
642 0 289736.0 129823.0 418320.0 -1.0 641
643 0 289763.0 129761.0 418260.0 -1.0 642
644 0 289722.0 129724.0 418200.0 -1.0 643
645 6 289682.0 129745.0 418140.0 -1.0 644
646 0 309105.0 140333.0 457080.0 -1.0 647
647 0 309061.0 140262.0 457140.0 -1.0 648
648 0 309149.0 140332.0 457200.0 -1.0 649
649 0 309177.0 140302.0 457260.0 -1.0 650
650 0 309243.0 140364.0 457320.0 -1.0 651
651 0 309215.0 140323.0 457380.0 -1.0 652
652 0 309293.0 140397.0 457440.0 -1.0 653
653 0 309337.0 140499.0 457500.0 -1.0 654
654 0 309340.0 140463.0 457560.0 -1.0 655
655 0 309273.0 140499.0 457620.0 -1.0 656
656 0 309360.0 140526.0 457680.0 -1.0 657
657 0 309415.0 140512.0 457740.0 -1.0 658
658 0 309391.0 140565.0 457800.0 -1.0 659
659 0 309338.0 140516.0 457860.0 -1.0 660
660 0 309467.0 140664.0 457920.0 -1.0 661
661 0 309375.0 140650.0 457980.0 -1.0 662
662 0 309409.0 140646.0 458040.0 -1.0 663
663 0 309493.0 140737.0 458100.0 -1.0 664
664 0 309534.0 140760.0 458160.0 -1.0 665
665 0 309520.0 140801.0 458220.0 -1.0 666
666 0 309556.0 140777.0 458280.0 -1.0 667
667 0 309591.0 140750.0 458340.0 -1.0 668
668 0 309606.0 140732.0 458400.0 -1.0 669
669 0 309617.0 140838.0 458460.0 -1.0 670
670 0 309588.0 140820.0 458520.0 -1.0 671
671 0 309634.0 140870.0 458580.0 -1.0 672
672 0 309614.0 140817.0 458640.0 -1.0 673
673 0 309657.0 140886.0 458700.0 -1.0 674
674 0 309632.0 140882.0 458760.0 -1.0 675
675 0 309696.0 140908.0 458820.0 -1.0 676
676 0 309660.0 140992.0 458880.0 -1.0 677
677 0 309670.0 141007.0 458940.0 -1.0 678
678 0 309652.0 140964.0 459000.0 -1.0 679
679 0 309713.0 141077.0 459060.0 -1.0 680
680 0 309670.0 141065.0 459120.0 -1.0 681
681 0 309709.0 141102.0 459180.0 -1.0 682
682 0 309678.0 141073.0 459240.0 -1.0 683
683 0 309665.0 141129.0 459300.0 -1.0 684
684 0 309702.0 141180.0 459360.0 -1.0 685
685 0 309671.0 141194.0 459420.0 -1.0 686
686 0 309710.0 141243.0 459480.0 -1.0 687
687 0 309666.0 141216.0 459540.0 -1.0 688
688 0 309701.0 141234.0 459600.0 -1.0 689
689 0 309661.0 141164.0 459660.0 -1.0 690
690 0 309673.0 141190.0 459720.0 -1.0 691
691 0 309646.0 141162.0 459780.0 -1.0 692
692 0 309638.0 141202.0 459840.0 -1.0 693
693 0 309624.0 141256.0 459900.0 -1.0 694
694 0 309666.0 141285.0 459960.0 -1.0 695
695 0 309621.0 141241.0 460020.0 -1.0 696
696 0 309646.0 141295.0 460080.0 -1.0 697
697 0 309679.0 141317.0 460140.0 -1.0 698
698 0 309637.0 141351.0 460200.0 -1.0 699
699 0 309694.0 141424.0 460260.0 -1.0 700
700 0 309691.0 141381.0 460320.0 -1.0 701
701 0 309722.0 141416.0 460380.0 -1.0 702
702 0 309697.0 141418.0 460440.0 -1.0 703
703 0 309721.0 141466.0 460500.0 -1.0 704
704 0 309725.0 141526.0 460560.0 -1.0 705
705 0 309692.0 141444.0 460620.0 -1.0 706
706 0 309720.0 141525.0 460680.0 -1.0 707
707 0 309692.0 141450.0 460740.0 -1.0 708
708 0 309635.0 141437.0 460800.0 -1.0 709
709 0 309591.0 141415.0 460860.0 -1.0 710
710 0 309639.0 141456.0 460920.0 -1.0 711
711 0 309649.0 141498.0 460980.0 -1.0 712
712 0 309569.0 141464.0 461040.0 -1.0 713
713 0 309633.0 141543.0 461100.0 -1.0 714
714 0 309568.0 141470.0 461160.0 -1.0 715
715 0 309589.0 141492.0 461220.0 -1.0 716
716 0 309587.0 141509.0 461280.0 -1.0 717
717 0 309523.0 141458.0 461340.0 -1.0 718
718 0 309584.0 141465.0 461400.0 -1.0 719
719 0 309589.0 141465.0 461460.0 -1.0 720
720 0 309575.0 141451.0 461520.0 -1.0 721
721 0 309616.0 141519.0 461580.0 -1.0 722
722 0 309609.0 141500.0 461640.0 -1.0 723
723 0 309540.0 141491.0 461700.0 -1.0 724
724 0 309626.0 141514.0 461760.0 -1.0 725
725 0 309542.0 141505.0 461820.0 -1.0 726
726 0 309590.0 141551.0 461880.0 -1.0 727
727 0 309546.0 141541.0 461940.0 -1.0 728
728 0 309523.0 141543.0 462000.0 -1.0 729
729 0 309563.0 141544.0 462060.0 -1.0 730
730 0 309466.0 141466.0 462120.0 -1.0 731
731 0 309532.0 141530.0 462180.0 -1.0 732
732 0 309512.0 141536.0 462240.0 -1.0 733
733 0 309571.0 141557.0 462300.0 -1.0 734
734 0 309474.0 141587.0 462360.0 -1.0 735
735 0 309573.0 141662.0 462420.0 -1.0 736
736 0 309545.0 141698.0 462480.0 -1.0 737
737 0 309532.0 141706.0 462540.0 -1.0 738
738 0 309520.0 141733.0 462600.0 -1.0 739
739 0 309566.0 141743.0 462660.0 -1.0 740
740 0 309528.0 141778.0 462720.0 -1.0 741
741 0 309669.0 141963.0 462780.0 -1.0 742
742 0 309637.0 141841.0 462840.0 -1.0 743
743 0 309531.0 141885.0 462900.0 -1.0 744
744 0 309615.0 141960.0 462960.0 -1.0 745
745 0 309530.0 141935.0 463020.0 -1.0 746
746 0 309524.0 141971.0 463080.0 -1.0 747
747 0 309516.0 142013.0 463140.0 -1.0 748
748 0 309532.0 142035.0 463200.0 -1.0 749
749 0 309471.0 141949.0 463260.0 -1.0 750
750 0 309467.0 141957.0 463320.0 -1.0 751
751 0 309488.0 142048.0 463380.0 -1.0 752
752 0 309448.0 142132.0 463440.0 -1.0 753
753 0 309448.0 142153.0 463500.0 -1.0 754
754 0 309379.0 142145.0 463560.0 -1.0 755
755 0 309465.0 142129.0 463620.0 -1.0 756
756 0 309352.0 142015.0 463680.0 -1.0 757
757 0 309347.0 142064.0 463740.0 -1.0 758
758 0 309373.0 142044.0 463800.0 -1.0 759
759 0 309395.0 142133.0 463860.0 -1.0 760
760 0 309361.0 142104.0 463920.0 -1.0 761
761 0 309447.0 142099.0 463980.0 -1.0 762
762 0 309373.0 142039.0 464040.0 -1.0 763
763 0 309409.0 142068.0 464100.0 -1.0 764
764 0 309457.0 142082.0 464160.0 -1.0 765
765 0 309460.0 142054.0 464220.0 -1.0 766
766 0 309387.0 142020.0 464280.0 -1.0 767
767 0 309291.0 141940.0 464340.0 -1.0 768
768 0 309271.0 141948.0 464400.0 -1.0 769
769 0 309254.0 141931.0 464460.0 -1.0 770
770 0 309199.0 141906.0 464520.0 -1.0 771
771 0 309167.0 141866.0 464580.0 -1.0 772
772 0 309146.0 141917.0 464640.0 -1.0 773
773 0 309215.0 141941.0 464700.0 -1.0 774
774 0 309168.0 141917.0 464760.0 -1.0 775
775 0 309207.0 141938.0 464820.0 -1.0 776
776 0 309183.0 141920.0 464880.0 -1.0 777
777 0 309161.0 141893.0 464940.0 -1.0 778
778 0 309130.0 141908.0 465000.0 -1.0 779
779 0 309068.0 141867.0 465060.0 -1.0 780
780 0 309111.0 141933.0 465120.0 -1.0 781
781 0 309016.0 141844.0 465180.0 -1.0 782
782 0 309085.0 141889.0 465240.0 -1.0 783
783 0 309086.0 141870.0 465300.0 -1.0 784
784 0 309033.0 141851.0 465360.0 -1.0 785
785 0 309043.0 141826.0 465420.0 -1.0 786
786 0 309038.0 141795.0 465480.0 -1.0 787
787 0 309035.0 141794.0 465540.0 -1.0 788
788 0 309052.0 141763.0 465600.0 -1.0 789
789 0 309082.0 141729.0 465660.0 -1.0 790
790 0 309088.0 141719.0 465720.0 -1.0 791
791 0 309027.0 141739.0 465780.0 -1.0 792
792 0 309025.0 141665.0 465840.0 -1.0 793
793 0 309134.0 141751.0 465900.0 -1.0 794
794 0 309092.0 141632.0 465960.0 -1.0 795
795 0 309079.0 141686.0 466020.0 -1.0 796
796 0 309072.0 141658.0 466080.0 -1.0 797
797 0 309085.0 141624.0 466140.0 -1.0 798
798 0 309083.0 141621.0 466200.0 -1.0 799
799 0 309083.0 141599.0 466260.0 -1.0 800
800 0 309159.0 141616.0 466320.0 -1.0 801
801 0 309157.0 141570.0 466380.0 -1.0 802
802 0 309174.0 141579.0 466440.0 -1.0 803
803 0 309170.0 141542.0 466500.0 -1.0 804
804 0 309207.0 141592.0 466560.0 -1.0 805
805 0 309238.0 141544.0 466620.0 -1.0 806
806 0 309165.0 141539.0 466680.0 -1.0 807
807 0 309202.0 141480.0 466740.0 -1.0 808
808 0 309229.0 141536.0 466800.0 -1.0 809
809 0 309224.0 141474.0 466860.0 -1.0 810
810 0 309181.0 141485.0 466920.0 -1.0 811
811 0 309211.0 141489.0 466980.0 -1.0 812
812 0 309171.0 141399.0 467040.0 -1.0 813
813 0 309212.0 141450.0 467100.0 -1.0 814
814 0 309247.0 141446.0 467160.0 -1.0 815
815 0 309125.0 141358.0 467220.0 -1.0 816
816 0 309189.0 141354.0 467280.0 -1.0 817
817 0 309180.0 141325.0 467340.0 -1.0 818
818 0 309103.0 141263.0 467400.0 -1.0 819
819 0 309123.0 141318.0 467460.0 -1.0 820
820 0 309088.0 141248.0 467520.0 -1.0 821
821 0 309026.0 141205.0 467580.0 -1.0 822
822 0 309014.0 141231.0 467640.0 -1.0 823
823 0 308967.0 141196.0 467700.0 -1.0 824
824 0 308932.0 141092.0 467760.0 -1.0 825
825 0 308977.0 141151.0 467820.0 -1.0 826
826 0 308981.0 141134.0 467880.0 -1.0 827
827 0 308964.0 141164.0 467940.0 -1.0 828
828 0 308942.0 141106.0 468000.0 -1.0 829
829 0 308935.0 141112.0 468060.0 -1.0 830
830 0 308942.0 141088.0 468120.0 -1.0 831
831 0 308976.0 141067.0 468180.0 -1.0 832
832 0 308932.0 141034.0 468240.0 -1.0 833
833 0 308901.0 141013.0 468300.0 -1.0 834
834 0 308890.0 141016.0 468360.0 -1.0 835
835 0 308906.0 140950.0 468420.0 -1.0 836
836 0 308909.0 140975.0 468480.0 -1.0 837
837 0 308889.0 140893.0 468540.0 -1.0 838
838 0 308890.0 140905.0 468600.0 -1.0 839
839 0 308863.0 140884.0 468660.0 -1.0 840
840 0 308821.0 140903.0 468720.0 -1.0 841
841 0 308826.0 140874.0 468780.0 -1.0 842
842 0 308846.0 140871.0 468840.0 -1.0 843
843 0 308835.0 140820.0 468900.0 -1.0 844
844 0 308811.0 140754.0 468960.0 -1.0 845
845 0 308811.0 140754.0 469020.0 -1.0 846
846 0 308726.0 140731.0 469080.0 -1.0 847
847 0 308775.0 140703.0 469140.0 -1.0 848
848 0 308745.0 140675.0 469200.0 -1.0 849
849 0 308782.0 140658.0 469260.0 -1.0 850
850 0 308751.0 140608.0 469320.0 -1.0 851
851 0 308743.0 140624.0 469380.0 -1.0 852
852 0 308705.0 140627.0 469440.0 -1.0 853
853 0 308672.0 140528.0 469500.0 -1.0 854
854 0 308692.0 140571.0 469560.0 -1.0 855
855 0 308650.0 140565.0 469620.0 -1.0 856
856 0 308688.0 140521.0 469680.0 -1.0 857
857 0 308707.0 140522.0 469740.0 -1.0 858
858 0 308686.0 140525.0 469800.0 -1.0 859
859 0 308686.0 140499.0 469860.0 -1.0 860
860 0 308668.0 140465.0 469920.0 -1.0 861
861 0 308665.0 140486.0 469980.0 -1.0 862
862 0 308661.0 140488.0 470040.0 -1.0 863
863 0 308654.0 140447.0 470100.0 -1.0 864
864 0 308418.0 140434.0 470160.0 -1.0 865
865 0 308625.0 140411.0 470220.0 -1.0 866
866 0 308629.0 140368.0 470280.0 -1.0 867
867 0 308628.0 140452.0 470340.0 -1.0 868
868 0 308610.0 140377.0 470400.0 -1.0 869
869 0 308655.0 140415.0 470460.0 -1.0 870
870 0 308590.0 140334.0 470520.0 -1.0 871
871 0 308605.0 140312.0 470580.0 -1.0 872
872 0 308534.0 140256.0 470640.0 -1.0 873
873 0 308619.0 140293.0 470700.0 -1.0 874
874 0 308502.0 140242.0 470760.0 -1.0 875
875 0 308548.0 140210.0 470820.0 -1.0 876
876 0 308512.0 140185.0 470880.0 -1.0 877
877 0 308560.0 140188.0 470940.0 -1.0 878
878 0 308574.0 140236.0 471000.0 -1.0 879
879 0 308630.0 140223.0 471060.0 -1.0 880
880 0 308643.0 140194.0 471120.0 -1.0 881
881 0 308634.0 140201.0 471180.0 -1.0 882
882 0 308666.0 140162.0 471240.0 -1.0 883
883 0 308665.0 140165.0 471300.0 -1.0 884
884 0 308643.0 140171.0 471360.0 -1.0 885
885 0 308688.0 140157.0 471420.0 -1.0 886
886 0 308753.0 140249.0 471480.0 -1.0 887
887 0 308729.0 140195.0 471540.0 -1.0 888
888 0 308828.0 140233.0 471600.0 -1.0 889
889 0 308803.0 140159.0 471660.0 -1.0 890
890 0 308885.0 140156.0 471720.0 -1.0 891
891 0 308845.0 140131.0 471780.0 -1.0 892
892 0 308885.0 140162.0 471840.0 -1.0 893
893 0 308899.0 140139.0 471900.0 -1.0 894
894 0 308870.0 140096.0 471960.0 -1.0 895
895 0 308894.0 140136.0 472020.0 -1.0 896
896 0 308879.0 140055.0 472080.0 -1.0 897
897 0 308939.0 140059.0 472140.0 -1.0 898
898 0 308928.0 140073.0 472200.0 -1.0 899
899 0 308962.0 140072.0 472260.0 -1.0 900
900 0 308976.0 140033.0 472320.0 -1.0 901
901 0 308953.0 140003.0 472380.0 -1.0 902
902 0 308933.0 140001.0 472440.0 -1.0 903
903 0 309059.0 139995.0 472500.0 -1.0 904
904 0 309126.0 139962.0 472560.0 -1.0 905
905 0 309007.0 139935.0 472620.0 -1.0 906
906 0 309051.0 139922.0 472680.0 -1.0 907
907 0 309073.0 139875.0 472740.0 -1.0 908
908 0 309108.0 139904.0 472800.0 -1.0 909
909 0 309097.0 139900.0 472860.0 -1.0 910
910 0 309125.0 139884.0 472920.0 -1.0 911
911 0 309147.0 139835.0 472980.0 -1.0 912
912 0 309135.0 139799.0 473040.0 -1.0 913
913 0 309161.0 139796.0 473100.0 -1.0 914
914 0 309091.0 139792.0 473160.0 -1.0 915
915 0 309193.0 139820.0 473220.0 -1.0 916
916 0 309147.0 139800.0 473280.0 -1.0 917
917 0 309120.0 139770.0 473400.0 -1.0 918
918 0 309150.0 139790.0 473460.0 -1.0 919
919 0 309132.0 139757.0 473520.0 -1.0 920
920 0 309114.0 139752.0 473580.0 -1.0 921
921 0 309096.0 139724.0 473640.0 -1.0 922
922 0 309170.0 139722.0 473700.0 -1.0 923
923 0 309178.0 139695.0 473760.0 -1.0 924
924 0 309158.0 139617.0 473820.0 -1.0 925
925 0 309162.0 139553.0 473880.0 -1.0 926
926 0 309135.0 139529.0 473940.0 -1.0 927
927 0 309153.0 139514.0 474000.0 -1.0 928
928 0 309124.0 139465.0 474060.0 -1.0 929
929 0 309179.0 139453.0 474120.0 -1.0 930
930 0 309155.0 139454.0 474180.0 -1.0 931
931 0 309093.0 139306.0 474240.0 -1.0 932
932 0 309132.0 139321.0 474300.0 -1.0 933
933 0 309164.0 139312.0 474360.0 -1.0 934
934 0 309123.0 139266.0 474420.0 -1.0 935
935 0 309108.0 139154.0 474480.0 -1.0 936
936 0 309051.0 139094.0 474540.0 -1.0 937
937 0 309041.0 139027.0 474600.0 -1.0 938
938 0 308995.0 138994.0 474660.0 -1.0 939
939 0 309017.0 138963.0 474720.0 -1.0 940
940 0 308958.0 138922.0 474780.0 -1.0 941
941 0 308963.0 138936.0 474840.0 -1.0 942
942 0 308897.0 138761.0 474900.0 -1.0 943
943 0 308912.0 138834.0 474960.0 -1.0 944
944 0 308879.0 138711.0 475020.0 -1.0 945
945 0 308879.0 138742.0 475080.0 -1.0 946
946 0 308874.0 138703.0 475140.0 -1.0 947
947 0 308873.0 138658.0 475200.0 -1.0 948
948 0 308865.0 138598.0 475260.0 -1.0 949
949 0 308837.0 138534.0 475320.0 -1.0 950
950 0 308774.0 138437.0 475380.0 -1.0 951
951 0 308784.0 138452.0 475440.0 -1.0 952
952 0 308796.0 138394.0 475500.0 -1.0 953
953 0 308769.0 138349.0 475560.0 -1.0 954
954 0 308772.0 138305.0 475620.0 -1.0 955
955 0 308719.0 138231.0 475680.0 -1.0 956
956 0 308710.0 138196.0 475740.0 -1.0 957
957 0 308757.0 138194.0 475800.0 -1.0 958
958 0 308708.0 138110.0 475860.0 -1.0 959
959 0 308678.0 138104.0 475920.0 -1.0 960
960 0 308678.0 138022.0 475980.0 -1.0 961
961 0 308649.0 137976.0 476040.0 -1.0 962
962 0 308616.0 137861.0 476100.0 -1.0 963
963 0 308550.0 137798.0 476160.0 -1.0 964
964 0 308547.0 137769.0 476220.0 -1.0 965
965 0 308487.0 137690.0 476280.0 -1.0 966
966 0 308456.0 137600.0 476340.0 -1.0 967
967 0 308536.0 137622.0 476400.0 -1.0 968
968 0 308417.0 137553.0 476460.0 -1.0 969
969 0 308361.0 137413.0 476520.0 -1.0 970
970 0 308374.0 137359.0 476580.0 -1.0 971
971 0 308373.0 137331.0 476640.0 -1.0 972
972 0 308363.0 137348.0 476700.0 -1.0 973
973 0 308343.0 137149.0 476760.0 -1.0 974
974 0 308361.0 137144.0 476820.0 -1.0 975
975 0 308295.0 137022.0 476880.0 -1.0 976
976 0 308300.0 136954.0 476940.0 -1.0 977
977 0 308284.0 136885.0 477000.0 -1.0 978
978 0 308258.0 136888.0 477060.0 -1.0 979
979 0 308164.0 136781.0 477120.0 -1.0 980
980 0 308136.0 136776.0 477180.0 -1.0 981
981 0 308172.0 136751.0 477240.0 -1.0 982
982 0 308060.0 136744.0 477300.0 -1.0 983
983 0 307943.0 136652.0 477360.0 -1.0 984
984 0 307934.0 136620.0 477420.0 -1.0 985
985 0 307891.0 136564.0 477480.0 -1.0 986
986 0 307837.0 136521.0 477540.0 -1.0 987
987 0 307881.0 136536.0 477600.0 -1.0 988
988 0 307747.0 136434.0 477660.0 -1.0 989
989 0 307718.0 136399.0 477720.0 -1.0 990
990 0 307650.0 136302.0 477780.0 -1.0 991
991 0 307643.0 136299.0 477840.0 -1.0 992
992 0 307620.0 136236.0 477960.0 -1.0 993
993 0 307553.0 136164.0 478080.0 -1.0 994
994 0 307454.0 135926.0 478200.0 -1.0 995
995 0 307319.0 135848.0 478260.0 -1.0 996
996 0 307337.0 135824.0 478320.0 -1.0 997
997 0 307254.0 135779.0 478380.0 -1.0 998
998 0 307269.0 135738.0 478440.0 -1.0 999
999 0 307166.0 135597.0 478500.0 -1.0 1000
1000 0 307145.0 135606.0 478560.0 -1.0 1001
1001 0 307081.0 135511.0 478620.0 -1.0 1002
1002 0 307033.0 135499.0 478680.0 -1.0 1003
1003 0 307059.0 135434.0 478740.0 -1.0 1004
1004 0 306993.0 135384.0 478800.0 -1.0 1005
1005 0 306958.0 135342.0 478860.0 -1.0 1006
1006 0 306990.0 135308.0 478920.0 -1.0 1007
1007 0 306933.0 135251.0 478980.0 -1.0 1008
1008 0 306943.0 135223.0 479040.0 -1.0 1009
1009 0 306857.0 135183.0 479100.0 -1.0 1010
1010 0 306929.0 135133.0 479160.0 -1.0 1011
1011 0 306940.0 135039.0 479220.0 -1.0 1012
1012 0 306947.0 135083.0 479280.0 -1.0 1013
1013 0 306936.0 135032.0 479340.0 -1.0 1014
1014 0 306940.0 135044.0 479400.0 -1.0 1015
1015 0 306934.0 135032.0 479460.0 -1.0 1016
1016 0 306965.0 135058.0 479520.0 -1.0 1017
1017 0 306934.0 135026.0 479580.0 -1.0 1018
1018 0 307041.0 135073.0 479640.0 -1.0 1019
1019 0 306963.0 135019.0 479700.0 -1.0 1020
1020 0 307006.0 135009.0 479760.0 -1.0 1021
1021 0 306957.0 134986.0 479820.0 -1.0 1022
1022 0 306961.0 135013.0 479880.0 -1.0 1023
1023 0 306951.0 134974.0 479940.0 -1.0 1024
1024 0 306981.0 134991.0 480000.0 -1.0 1025
1025 0 306933.0 134949.0 480060.0 -1.0 1026
1026 0 307015.0 134985.0 480120.0 -1.0 1027
1027 0 306934.0 134935.0 480180.0 -1.0 1028
1028 0 307020.0 134990.0 480240.0 -1.0 1029
1029 0 306994.0 134886.0 480300.0 -1.0 1030
1030 0 306993.0 134952.0 480360.0 -1.0 1031
1031 0 306932.0 134941.0 480420.0 -1.0 1032
1032 0 306991.0 134992.0 480480.0 -1.0 1033
1033 0 306982.0 134975.0 480540.0 -1.0 1034
1034 0 307003.0 134998.0 480600.0 -1.0 1035
1035 0 306999.0 135041.0 480660.0 -1.0 1036
1036 0 307003.0 135034.0 480780.0 -1.0 1037
1037 0 307020.0 135083.0 480840.0 -1.0 1038
1038 0 306959.0 135022.0 480900.0 -1.0 1039
1039 0 306990.0 135061.0 480960.0 -1.0 1040
1040 0 306967.0 135037.0 481020.0 -1.0 1041
1041 0 306983.0 135046.0 481080.0 -1.0 1042
1042 0 306938.0 134915.0 481140.0 -1.0 1043
1043 0 307034.0 135059.0 481200.0 -1.0 1044
1044 0 306911.0 135026.0 481260.0 -1.0 1045
1045 0 306923.0 135017.0 481320.0 -1.0 1046
1046 0 306970.0 135014.0 481380.0 -1.0 1047
1047 0 306981.0 135024.0 481440.0 -1.0 1048
1048 0 306987.0 135117.0 481500.0 -1.0 1049
1049 0 306982.0 135077.0 481560.0 -1.0 1050
1050 0 307028.0 135110.0 481620.0 -1.0 1051
1051 0 307069.0 135125.0 481680.0 -1.0 1052
1052 0 307053.0 135145.0 481740.0 -1.0 1053
1053 0 307102.0 135154.0 481800.0 -1.0 1054
1054 0 307096.0 135169.0 481860.0 -1.0 1055
1055 0 307098.0 135191.0 481920.0 -1.0 1056
1056 0 307152.0 135244.0 481980.0 -1.0 1057
1057 0 307119.0 135149.0 482040.0 -1.0 1058
1058 0 307214.0 135271.0 482100.0 -1.0 1059
1059 0 307227.0 135215.0 482160.0 -1.0 1060
1060 0 307222.0 135246.0 482220.0 -1.0 1061
1061 0 307238.0 135217.0 482280.0 -1.0 1062
1062 0 307210.0 135237.0 482400.0 -1.0 1063
1063 0 307311.0 135253.0 482460.0 -1.0 1064
1064 0 307306.0 135239.0 482520.0 -1.0 1065
1065 0 307299.0 135218.0 482580.0 -1.0 1066
1066 0 307278.0 135191.0 482640.0 -1.0 1067
1067 0 307342.0 135208.0 482760.0 -1.0 1068
1068 0 307289.0 135171.0 482820.0 -1.0 1069
1069 0 307381.0 135203.0 482880.0 -1.0 1070
1070 0 307369.0 135209.0 482940.0 -1.0 1071
1071 0 307388.0 135168.0 483000.0 -1.0 1072
1072 0 307380.0 135178.0 483060.0 -1.0 1073
1073 0 307378.0 135166.0 483120.0 -1.0 1074
1074 0 307409.0 135192.0 483180.0 -1.0 1075
1075 0 307405.0 135138.0 483240.0 -1.0 1076
1076 0 307409.0 135199.0 483300.0 -1.0 1077
1077 0 307476.0 135177.0 483360.0 -1.0 1078
1078 0 307479.0 135154.0 483420.0 -1.0 1079
1079 0 307522.0 135196.0 483480.0 -1.0 1080
1080 0 307538.0 135157.0 483540.0 -1.0 1081
1081 0 307580.0 135149.0 483600.0 -1.0 1082
1082 0 307561.0 135144.0 483660.0 -1.0 1083
1083 0 307602.0 135094.0 483720.0 -1.0 1084
1084 0 307597.0 135054.0 483780.0 -1.0 1085
1085 0 307669.0 135004.0 483840.0 -1.0 1086
1086 0 307659.0 134995.0 483900.0 -1.0 1087
1087 0 307700.0 135004.0 483960.0 -1.0 1088
1088 0 307754.0 135000.0 484020.0 -1.0 1089
1089 0 307798.0 134999.0 484080.0 -1.0 1090
1090 0 307787.0 134966.0 484140.0 -1.0 1091
1091 0 307815.0 134965.0 484200.0 -1.0 1092
1092 0 307907.0 135018.0 484260.0 -1.0 1093
1093 0 307892.0 134940.0 484320.0 -1.0 1094
1094 0 307925.0 134949.0 484380.0 -1.0 1095
1095 0 307957.0 134978.0 484440.0 -1.0 1096
1096 0 308035.0 134959.0 484500.0 -1.0 1097
1097 0 308066.0 135000.0 484560.0 -1.0 1098
1098 0 308084.0 134958.0 484620.0 -1.0 1099
1099 0 308118.0 134910.0 484680.0 -1.0 1100
1100 0 308188.0 134944.0 484740.0 -1.0 1101
1101 0 308176.0 134937.0 484800.0 -1.0 1102
1102 0 308223.0 134917.0 484860.0 -1.0 1103
1103 0 308224.0 134900.0 484920.0 -1.0 1104
1104 0 308277.0 134930.0 484980.0 -1.0 1105
1105 0 308269.0 134896.0 485040.0 -1.0 1106
1106 0 308319.0 134896.0 485100.0 -1.0 1107
1107 0 308368.0 134931.0 485160.0 -1.0 1108
1108 0 308384.0 134942.0 485220.0 -1.0 1109
1109 0 308495.0 134962.0 485280.0 -1.0 1110
1110 0 308503.0 134948.0 485340.0 -1.0 1111
1111 0 308604.0 135021.0 485400.0 -1.0 1112
1112 0 308626.0 134974.0 485460.0 -1.0 1113
1113 0 308704.0 134992.0 485520.0 -1.0 1114
1114 0 308707.0 135069.0 485580.0 -1.0 1115
1115 0 308717.0 134984.0 485640.0 -1.0 1116
1116 0 308669.0 135002.0 485700.0 -1.0 1117
1117 0 308734.0 135020.0 485760.0 -1.0 1118
1118 0 308784.0 135088.0 485820.0 -1.0 1119
1119 0 308743.0 135113.0 485880.0 -1.0 1120
1120 0 308895.0 135081.0 485940.0 -1.0 1121
1121 0 308880.0 135066.0 486000.0 -1.0 1122
1122 0 308857.0 135049.0 486060.0 -1.0 1123
1123 0 308873.0 135014.0 486120.0 -1.0 1124
1124 0 308890.0 135057.0 486180.0 -1.0 1125
1125 0 308925.0 135078.0 486240.0 -1.0 1126
1126 0 308952.0 135088.0 486300.0 -1.0 1127
1127 0 309012.0 135105.0 486360.0 -1.0 1128
1128 0 309055.0 135083.0 486420.0 -1.0 1129
1129 0 309152.0 135195.0 486480.0 -1.0 1130
1130 0 309157.0 135138.0 486540.0 -1.0 1131
1131 0 309228.0 135230.0 486600.0 -1.0 1132
1132 0 309337.0 135211.0 486660.0 -1.0 1133
1133 0 309512.0 135278.0 486720.0 -1.0 1134
1134 0 309540.0 135251.0 486780.0 -1.0 1135
1135 0 309639.0 135253.0 486840.0 -1.0 1136
1136 0 309600.0 135240.0 486900.0 -1.0 1137
1137 0 309734.0 135256.0 486960.0 -1.0 1138
1138 0 309782.0 135226.0 487020.0 -1.0 1139
1139 0 309870.0 135168.0 487080.0 -1.0 1140
1140 0 309984.0 135195.0 487140.0 -1.0 1141
1141 0 310049.0 135138.0 487200.0 -1.0 1142
1142 0 310064.0 135093.0 487260.0 -1.0 1143
1143 0 310141.0 135030.0 487320.0 -1.0 1144
1144 0 310295.0 134987.0 487380.0 -1.0 1145
1145 0 310478.0 134942.0 487440.0 -1.0 1146
1146 0 310608.0 134878.0 487500.0 -1.0 1147
1147 0 310731.0 134866.0 487560.0 -1.0 1148
1148 0 310639.0 134924.0 487620.0 -1.0 1149
1149 0 310272.0 134593.0 487680.0 -1.0 1150
1150 0 310756.0 134934.0 487740.0 -1.0 1151
1151 0 310554.0 134780.0 487800.0 -1.0 1152
1152 0 310864.0 134932.0 487860.0 -1.0 1153
1153 0 310713.0 134706.0 487920.0 -1.0 1154
1154 0 311049.0 134910.0 487980.0 -1.0 1155
1155 0 311258.0 134886.0 488040.0 -1.0 1156
1156 0 311418.0 134820.0 488100.0 -1.0 1157
1157 0 311577.0 134849.0 488160.0 -1.0 2874
1158 0 346523.62 148016.52 534660.0 -1.0 2834
1159 5 347608.56 149118.83 534600.0 -1.0 1158
1160 0 347516.0 149235.33 534540.0 -1.0 1159
1161 5 348596.0 149824.05 534540.0 -1.0 1159
1162 0 348656.0 150517.88 534540.0 -1.0 1161
1163 0 348928.12 149789.69 534540.0 -1.0 1161
1164 0 349386.34 151739.22 534540.0 -1.0 1162
1165 5 349828.25 153046.48 534600.0 -1.0 1164
1166 0 349497.22 152069.48 534840.0 -1.0 1165
1167 0 350196.47 155127.05 534600.0 -1.0 1165
1168 0 350261.28 156787.55 534600.0 -1.0 1167
1169 0 350599.7 157415.0 534600.0 -1.0 1168
1170 0 350931.03 157922.6 534600.0 -1.0 1169
1171 0 350916.94 158958.95 534600.0 -1.0 1170
1172 0 351008.56 159353.75 534660.0 -1.0 1171
1173 0 351001.53 159565.25 534720.0 -1.0 1172
1174 0 350994.47 159790.84 534840.0 -1.0 1173
1175 0 350980.38 160601.6 534840.0 -1.0 1174
1176 0 351008.56 160855.39 534780.0 -1.0 1175
1177 0 351036.78 161708.45 534780.0 -1.0 1176
1178 0 350982.5 162355.61 534660.0 -1.0 1177
1179 0 350925.25 162670.56 534600.0 -1.0 1178
1180 0 351005.4 162888.16 534540.0 -1.0 1179
1181 0 351228.75 164130.78 534540.0 -1.0 1180
1182 0 351045.5 164840.86 534600.0 -1.0 1181
1183 0 350993.97 165602.47 534660.0 -1.0 1182
1184 0 351171.47 165871.6 534660.0 -1.0 1183
1185 0 351108.5 166060.58 534600.0 -1.0 1184
1186 0 351137.12 166198.0 534540.0 -1.0 1185
1187 0 351056.94 166438.52 534480.0 -1.0 1186
1188 0 351074.12 166673.3 534420.0 -1.0 1187
1189 0 351016.88 167028.33 534360.0 -1.0 1188
1190 0 350965.34 167160.03 534300.0 -1.0 1189
1191 0 350753.44 167503.62 534240.0 -1.0 1190
1192 0 350827.9 167343.28 534180.0 -1.0 1191
1193 0 350845.06 167326.11 534120.0 -1.0 1192
1194 0 350845.06 167297.47 534060.0 -1.0 1193
1195 0 350919.53 167314.66 534000.0 -1.0 1194
1196 0 350999.7 167314.66 533940.0 -1.0 1195
1197 0 351034.03 167331.83 533880.0 -1.0 1196
1198 6 351028.3 167349.0 533820.0 -1.0 1197
1199 0 348991.12 149749.61 534480.0 -1.0 1163
1200 0 349042.66 149835.5 534420.0 -1.0 1199
1201 0 349082.75 149812.6 534360.0 -1.0 1200
1202 0 349214.44 149887.05 534300.0 -1.0 1201
1203 0 349323.25 149921.4 534240.0 -1.0 1202
1204 0 349351.88 149921.4 534180.0 -1.0 1203
1205 0 349443.5 150024.47 534120.0 -1.0 1204
1206 0 349546.6 150035.92 534060.0 -1.0 1205
1207 0 349724.1 150173.36 534000.0 -1.0 1206
1208 0 349827.2 150253.53 533940.0 -1.0 1207
1209 0 349873.0 150270.7 533880.0 -1.0 1208
1210 0 349987.5 150333.7 533820.0 -1.0 1209
1211 0 350061.97 150282.16 533760.0 -1.0 1210
1212 0 350222.28 150305.06 533700.0 -1.0 1211
1213 0 350222.28 150305.06 533640.0 -1.0 1212
1214 0 350210.84 150350.88 533580.0 -1.0 1213
1215 0 350256.66 150399.55 533520.0 -1.0 1214
1216 0 350256.66 150296.48 533460.0 -1.0 1215
1217 0 350336.8 150296.48 533400.0 -1.0 1216
1218 0 350462.8 150296.48 533340.0 -1.0 1217
1219 0 350982.3 150436.34 533280.0 -1.0 1218
1220 0 351850.6 150791.55 533220.0 -1.0 1219
1221 0 353258.28 150725.78 533220.0 -1.0 1220
1222 0 353745.03 150771.81 533160.0 -1.0 1221
1223 0 354521.22 150883.64 533100.0 -1.0 1222
1224 0 354705.4 151107.3 533040.0 -1.0 1223
1225 5 355067.2 151390.14 532980.0 -1.0 1224
1226 0 355297.4 151817.7 532920.0 -1.0 1225
1227 0 355113.28 150685.69 532980.0 -1.0 1225
1228 0 355382.94 151850.6 532860.0 -1.0 1226
1229 0 355428.97 151916.38 532800.0 -1.0 1228
1230 0 355658.88 152216.1 532740.0 -1.0 1229
1231 0 355711.8 152284.73 532680.0 -1.0 1230
1232 0 355738.12 152330.78 532620.0 -1.0 1231
1233 0 355738.12 152330.78 532560.0 -1.0 1232
1234 0 355856.53 152291.31 532500.0 -1.0 1233
1235 5 355988.1 152258.42 532440.0 -1.0 1234
1236 0 356698.3 151913.44 532440.0 -1.0 1235
1237 5 356080.2 152192.64 532380.0 -1.0 1235
1238 0 356553.78 152436.03 532320.0 -1.0 1237
1239 0 356264.28 152044.39 532320.0 -1.0 1237
1240 5 357718.1 152962.25 532320.0 -1.0 1238
1241 0 358040.4 152995.14 532260.0 -1.0 1240
1242 0 357922.0 153034.61 532380.0 -1.0 1240
1243 0 357954.88 153166.17 532440.0 -1.0 1242
1244 0 357810.16 153113.55 532500.0 -1.0 1243
1245 0 357869.38 153139.86 532560.0 -1.0 1244
1246 0 357954.88 153238.53 532620.0 -1.0 1245
1247 0 357961.47 153258.27 532680.0 -1.0 1246
1248 0 357961.47 153258.27 532740.0 -1.0 1247
1249 0 357948.3 153245.11 532800.0 -1.0 1248
1250 0 358093.03 153324.03 532860.0 -1.0 1249
1251 0 358106.2 153337.19 532920.0 -1.0 1250
1252 0 358171.94 153297.73 532980.0 -1.0 1251
1253 5 358474.53 153324.03 533040.0 -1.0 1252
1254 0 358645.56 153389.81 533100.0 -1.0 1253
1255 0 359153.56 153192.61 533040.0 -1.0 1253
1256 0 358757.38 153383.23 533160.0 -1.0 1254
1257 0 358882.38 153402.97 533220.0 -1.0 1256
1258 0 358895.53 153442.44 533280.0 -1.0 1257
1259 0 358928.4 153587.16 533340.0 -1.0 1258
1260 0 359033.66 153797.64 533400.0 -1.0 1259
1261 0 359132.3 153856.84 533460.0 -1.0 1260
1262 0 359145.47 153929.2 533520.0 -1.0 1261
1263 0 359132.3 154047.61 533580.0 -1.0 1262
1264 0 359046.8 153948.94 533640.0 -1.0 1263
1265 5 358983.75 153946.31 533700.0 -1.0 1264
1266 0 358479.66 154023.88 533700.0 -1.0 1265
1267 5 358935.0 153902.89 533760.0 -1.0 1265
1268 0 359156.47 154034.44 533760.0 -1.0 1267
1269 0 358961.3 153902.89 533820.0 -1.0 1267
1270 6 359033.66 153804.22 533880.0 -1.0 1269
1271 0 358040.4 152995.14 532200.0 -1.0 1241
1272 6 358099.6 153014.88 532140.0 -1.0 1271
1273 0 356349.8 152175.94 532260.0 -1.0 1239
1274 0 356356.38 152169.36 532200.0 -1.0 1273
1275 0 356297.2 152189.1 532140.0 -1.0 1274
1276 0 356441.9 152274.61 532080.0 -1.0 1275
1277 0 356441.9 152274.61 532020.0 -1.0 1276
1278 0 356441.9 152254.88 531960.0 -1.0 1277
1279 0 356441.9 152254.88 531900.0 -1.0 1278
1280 0 356455.03 152254.88 531840.0 -1.0 1279
1281 0 356455.03 152248.3 531780.0 -1.0 1280
1282 0 356455.03 152215.4 531720.0 -1.0 1281
1283 0 356455.03 152208.83 531660.0 -1.0 1282
1284 0 356290.6 152156.2 531600.0 -1.0 1283
1285 0 356145.88 152110.17 531540.0 -1.0 1284
1286 0 356113.0 152050.97 531480.0 -1.0 1285
1287 0 356113.0 152044.39 531420.0 -1.0 1286
1288 0 356099.84 151985.19 531360.0 -1.0 1287
1289 0 356099.84 151985.19 531300.0 -1.0 1288
1290 0 356093.25 151893.1 531240.0 -1.0 1289
1291 0 356093.25 151893.1 531180.0 -1.0 1290
1292 0 356093.25 151879.94 531120.0 -1.0 1291
1293 0 356119.56 151840.47 531060.0 -1.0 1292
1294 0 356159.03 151781.27 531000.0 -1.0 1293
1295 0 356264.28 151695.75 530940.0 -1.0 1294
1296 0 356270.88 151662.88 530880.0 -1.0 1295
1297 0 356310.34 151610.25 530820.0 -1.0 1296
1298 0 356316.9 151557.62 530760.0 -1.0 1297
1299 0 356336.66 151498.42 530700.0 -1.0 1298
1300 0 356343.22 151412.9 530640.0 -1.0 1299
1301 0 356362.97 151274.77 530580.0 -1.0 1300
1302 0 356481.34 151235.31 530520.0 -1.0 1301
1303 0 356514.25 151215.58 530460.0 -1.0 1302
1304 0 356494.5 151149.8 530400.0 -1.0 1303
1305 0 356494.5 151149.8 530340.0 -1.0 1304
1306 0 356507.66 151077.44 530280.0 -1.0 1305
1307 0 356448.47 150998.5 530220.0 -1.0 1306
1308 0 356461.62 150945.88 530160.0 -1.0 1307
1309 0 356461.62 150866.94 530100.0 -1.0 1308
1310 0 356448.47 150820.9 530040.0 -1.0 1309
1311 0 356441.9 150814.33 529980.0 -1.0 1310
1312 0 356441.9 150761.7 529920.0 -1.0 1311
1313 0 356533.97 150682.77 529860.0 -1.0 1312
1314 0 356533.97 150682.77 529800.0 -1.0 1313
1315 0 356560.28 150636.72 529740.0 -1.0 1314
1316 0 356560.28 150636.72 529680.0 -1.0 1315
1317 0 356520.8 150538.05 529620.0 -1.0 1316
1318 0 356553.72 150498.58 529560.0 -1.0 1317
1319 0 356540.56 150498.58 529500.0 -1.0 1318
1320 0 356527.4 150465.69 529440.0 -1.0 1319
1321 0 356501.1 150386.77 529380.0 -1.0 1320
1322 0 356501.1 150314.4 529320.0 -1.0 1321
1323 0 356501.1 150176.27 529260.0 -1.0 1322
1324 0 356501.1 150130.22 529200.0 -1.0 1323
1325 0 356501.1 150110.48 529140.0 -1.0 1324
1326 0 356474.78 150077.6 529080.0 -1.0 1325
1327 0 356474.78 150064.44 529020.0 -1.0 1326
1328 0 356494.5 150038.12 528960.0 -1.0 1327
1329 0 356448.47 149978.94 528900.0 -1.0 1328
1330 0 356448.47 149978.94 528840.0 -1.0 1329
1331 0 356448.47 149959.2 528780.0 -1.0 1330
1332 0 356461.62 149900.0 528720.0 -1.0 1331
1333 0 356448.47 149873.69 528660.0 -1.0 1332
1334 0 356422.16 149788.17 528600.0 -1.0 1333
1335 0 356422.16 149788.17 528540.0 -1.0 1334
1336 0 356422.16 149788.17 528480.0 -1.0 1335
1337 0 356422.16 149788.17 528420.0 -1.0 1336
1338 0 356533.97 149821.06 528360.0 -1.0 1337
1339 0 356468.2 149768.44 528300.0 -1.0 1338
1340 0 356494.5 149715.81 528240.0 -1.0 1339
1341 0 356474.78 149682.92 528180.0 -1.0 1340
1342 0 356474.78 149676.34 528120.0 -1.0 1341
1343 0 356474.78 149676.34 528060.0 -1.0 1342
1344 0 356441.9 149702.66 528000.0 -1.0 1343
1345 0 356389.28 149636.88 527940.0 -1.0 1344
1346 0 356389.28 149636.88 527880.0 -1.0 1345
1347 0 356389.28 149636.88 527820.0 -1.0 1346
1348 0 356389.28 149636.88 527760.0 -1.0 1347
1349 0 356284.03 149643.45 527700.0 -1.0 1348
1350 0 356244.56 149650.03 527640.0 -1.0 1349
1351 0 356231.4 149702.66 527580.0 -1.0 1350
1352 0 356126.16 149742.12 527520.0 -1.0 1351
1353 0 356126.16 149742.12 527460.0 -1.0 1352
1354 0 356060.38 149735.55 527340.0 -1.0 1353
1355 0 356080.1 149742.12 527280.0 -1.0 1354
1356 0 355994.6 149761.86 527220.0 -1.0 1355
1357 0 355994.6 149761.86 527160.0 -1.0 1356
1358 0 356001.2 149853.95 527100.0 -1.0 1357
1359 0 355955.12 149794.75 527040.0 -1.0 1358
1360 0 355915.66 149827.64 526980.0 -1.0 1359
1361 0 355915.66 149998.66 526920.0 -1.0 1360
1362 0 355843.3 149932.89 526860.0 -1.0 1361
1363 0 355961.72 150281.52 526800.0 -1.0 1362
1364 0 355909.1 150281.52 526740.0 -1.0 1363
1365 0 355902.5 150353.88 526680.0 -1.0 1364
1366 0 355895.94 150432.8 526620.0 -1.0 1365
1367 0 355909.1 150413.08 526560.0 -1.0 1366
1368 0 355856.47 150353.88 526500.0 -1.0 1367
1369 0 355836.72 150367.03 526440.0 -1.0 1368
1370 0 355790.7 150327.56 526380.0 -1.0 1369
1371 0 355797.25 150340.72 526320.0 -1.0 1370
1372 0 355843.3 150340.72 526260.0 -1.0 1371
1373 0 355882.78 150419.64 526200.0 -1.0 1372
1374 0 355981.44 150406.5 526140.0 -1.0 1373
1375 0 355869.62 150597.25 526080.0 -1.0 1374
1376 0 355876.2 150551.2 526020.0 -1.0 1375
1377 0 355902.5 150584.1 525960.0 -1.0 1376
1378 0 355902.5 150584.1 525900.0 -1.0 1377
1379 0 356073.53 150682.77 525840.0 -1.0 1378
1380 0 356001.2 150531.47 525660.0 -1.0 1379
1381 0 355994.6 150570.94 525540.0 -1.0 1380
1382 0 355994.6 150570.94 525480.0 -1.0 1381
1383 0 355968.28 150597.25 525420.0 -1.0 1382
1384 0 355941.97 150768.28 525360.0 -1.0 1383
1385 0 355941.97 150755.12 525300.0 -1.0 1384
1386 0 355941.97 150755.12 525240.0 -1.0 1385
1387 0 355941.97 150755.12 525180.0 -1.0 1386
1388 0 355981.44 150847.2 525120.0 -1.0 1387
1389 0 356020.9 150840.64 525060.0 -1.0 1388
1390 0 356020.9 150840.64 525000.0 -1.0 1389
1391 0 356020.9 150788.02 524940.0 -1.0 1390
1392 0 356034.06 150886.67 524880.0 -1.0 1391
1393 0 356047.22 150847.2 524820.0 -1.0 1392
1394 0 356047.22 150873.52 524760.0 -1.0 1393
1395 0 356047.22 150893.25 524700.0 -1.0 1394
1396 0 356040.62 150919.56 524640.0 -1.0 1395
1397 0 356080.1 150919.56 524580.0 -1.0 1396
1398 0 356106.4 150912.98 524520.0 -1.0 1397
1399 0 356119.56 150899.83 524460.0 -1.0 1398
1400 0 356093.25 150866.94 524400.0 -1.0 1399
1401 0 356126.16 150866.94 524340.0 -1.0 1400
1402 0 356211.66 150853.78 524280.0 -1.0 1401
1403 0 356211.66 150853.78 524220.0 -1.0 1402
1404 0 356244.56 150853.78 524160.0 -1.0 1403
1405 0 356244.56 150853.78 524100.0 -1.0 1404
1406 0 356310.34 150847.2 524040.0 -1.0 1405
1407 0 356376.12 150820.9 523980.0 -1.0 1406
1408 0 356369.53 150728.81 523920.0 -1.0 1407
1409 0 356441.9 150741.97 523860.0 -1.0 1408
1410 0 356474.78 150702.5 523800.0 -1.0 1409
1411 0 356474.78 150689.34 523740.0 -1.0 1410
1412 0 356566.88 150676.19 523680.0 -1.0 1411
1413 0 356593.2 150564.36 523620.0 -1.0 1412
1414 0 356599.75 150544.62 523560.0 -1.0 1413
1415 0 356737.9 150511.73 523500.0 -1.0 1414
1416 0 356678.7 150478.84 523440.0 -1.0 1415
1417 0 356685.28 150472.27 523380.0 -1.0 1416
1418 0 356685.28 150472.27 523320.0 -1.0 1417
1419 0 356685.28 150472.27 523260.0 -1.0 1418
1420 0 356685.28 150472.27 523200.0 -1.0 1419
1421 0 356685.28 150472.27 523140.0 -1.0 1420
1422 0 356698.44 150459.11 523080.0 -1.0 1421
1423 0 356902.34 150465.69 523020.0 -1.0 1422
1424 0 356902.34 150452.53 522960.0 -1.0 1423
1425 0 356902.34 150452.53 522900.0 -1.0 1424
1426 0 356902.34 150452.53 522840.0 -1.0 1425
1427 0 356902.34 150452.53 522780.0 -1.0 1426
1428 0 356902.34 150452.53 522720.0 -1.0 1427
1429 0 356902.34 150492.0 522660.0 -1.0 1428
1430 0 356902.34 150492.0 522600.0 -1.0 1429
1431 0 356902.34 150492.0 522540.0 -1.0 1430
1432 0 356915.5 150557.78 522480.0 -1.0 1431
1433 0 356922.06 150577.52 522420.0 -1.0 1432
1434 0 356922.06 150577.52 522360.0 -1.0 1433
1435 0 356915.5 150636.72 522300.0 -1.0 1434
1436 0 356928.66 150577.52 522240.0 -1.0 1435
1437 0 356908.9 150564.36 522180.0 -1.0 1436
1438 0 356908.9 150564.36 522120.0 -1.0 1437
1439 0 356889.2 150551.2 522060.0 -1.0 1438
1440 0 356856.3 150623.56 522000.0 -1.0 1439
1441 0 356856.3 150623.56 521940.0 -1.0 1440
1442 0 356770.78 150616.98 521880.0 -1.0 1441
1443 0 356586.6 150597.25 521820.0 -1.0 1442
1444 0 356540.56 150630.14 521760.0 -1.0 1443
1445 0 356376.12 150603.83 521700.0 -1.0 1444
1446 0 356060.38 150577.52 521640.0 -1.0 1445
1447 0 355955.12 150715.66 521580.0 -1.0 1446
1448 0 355823.56 150709.08 521520.0 -1.0 1447
1449 0 355757.78 150663.03 521460.0 -1.0 1448
1450 0 355692.0 150695.92 521400.0 -1.0 1449
1451 0 355645.97 150715.66 521340.0 -1.0 1450
1452 0 355527.56 150669.61 521280.0 -1.0 1451
1453 0 355521.0 150755.12 521160.0 -1.0 1452
1454 0 355534.16 150755.12 521100.0 -1.0 1453
1455 0 355527.56 150768.28 521040.0 -1.0 1454
1456 0 355507.84 150689.34 520980.0 -1.0 1455
1457 0 355534.16 150814.33 520920.0 -1.0 1456
1458 0 355455.22 150577.52 520860.0 -1.0 1457
1459 0 355442.06 150702.5 520800.0 -1.0 1458
1460 0 355422.3 150518.31 520740.0 -1.0 1459
1461 0 355376.28 150643.3 520680.0 -1.0 1460
1462 0 355238.12 150452.53 520620.0 -1.0 1461
1463 0 355422.3 150584.1 520560.0 -1.0 1462
1464 0 355264.44 150439.38 520500.0 -1.0 1463
1465 0 354955.28 150314.4 520440.0 -1.0 1464
1466 0 355310.5 150380.19 520380.0 -1.0 1465
1467 0 355442.06 150439.38 520320.0 -1.0 1466
1468 0 355317.06 150426.22 520260.0 -1.0 1467
1469 0 355303.9 150373.61 520200.0 -1.0 1468
1470 0 355303.9 150373.61 520140.0 -1.0 1469
1471 0 355277.6 150406.5 520080.0 -1.0 1470
1472 0 355277.6 150406.5 520020.0 -1.0 1471
1473 0 355271.03 150419.64 519960.0 -1.0 1472
1474 0 355290.75 150432.8 519900.0 -1.0 1473
1475 0 355330.22 150373.61 519840.0 -1.0 1474
1476 0 355317.06 150426.22 519780.0 -1.0 1475
1477 0 355284.2 150327.56 519720.0 -1.0 1476
1478 0 355277.6 150340.72 519660.0 -1.0 1477
1479 0 355264.44 150353.88 519540.0 -1.0 1478
1480 0 355211.8 150274.94 519480.0 -1.0 1479
1481 0 355218.4 150327.56 519420.0 -1.0 1480
1482 0 355238.12 150281.52 519360.0 -1.0 1481
1483 0 355290.75 150222.31 519240.0 -1.0 1482
1484 0 355297.34 150222.31 519180.0 -1.0 1483
1485 0 355297.34 150222.31 519120.0 -1.0 1484
1486 0 355330.22 150222.31 519060.0 -1.0 1485
1487 0 355376.28 150136.8 519000.0 -1.0 1486
1488 0 355290.75 150176.27 518940.0 -1.0 1487
1489 0 355323.66 150130.22 518880.0 -1.0 1488
1490 0 355323.66 150130.22 518820.0 -1.0 1489
1491 0 355290.75 150117.06 518760.0 -1.0 1490
1492 0 355290.75 150117.06 518700.0 -1.0 1491
1493 0 355290.75 150117.06 518640.0 -1.0 1492
1494 0 355178.94 150097.33 518580.0 -1.0 1493
1495 0 354988.2 150064.44 518520.0 -1.0 1494
1496 0 354975.03 150051.28 518460.0 -1.0 1495
1497 0 354975.03 150044.7 518400.0 -1.0 1496
1498 0 355001.34 149998.66 518340.0 -1.0 1497
1499 0 354961.88 149992.1 518280.0 -1.0 1498
1500 0 354804.0 149821.06 518220.0 -1.0 1499
1501 0 354757.94 149794.75 518160.0 -1.0 1500
1502 0 354692.2 149742.12 518100.0 -1.0 1501
1503 0 354619.8 149801.33 518040.0 -1.0 1502
1504 0 354580.34 149748.7 517980.0 -1.0 1503
1505 0 354600.1 149696.08 517920.0 -1.0 1504
1506 0 354606.66 149656.61 517860.0 -1.0 1505
1507 0 354606.66 149656.61 517800.0 -1.0 1506
1508 0 354619.8 149603.98 517740.0 -1.0 1507
1509 0 354619.8 149603.98 517680.0 -1.0 1508
1510 0 354619.8 149603.98 517620.0 -1.0 1509
1511 0 354560.62 149571.1 517560.0 -1.0 1510
1512 0 354560.62 149551.38 517500.0 -1.0 1511
1513 0 354547.47 149459.28 517440.0 -1.0 1512
1514 0 354534.3 149459.28 517380.0 -1.0 1513
1515 0 354514.56 149472.44 517320.0 -1.0 1514
1516 0 354514.56 149439.55 517260.0 -1.0 1515
1517 0 354514.56 149439.55 517200.0 -1.0 1516
1518 0 354514.56 149400.08 517140.0 -1.0 1517
1519 0 354455.38 149400.08 517080.0 -1.0 1518
1520 0 354396.16 149393.5 517020.0 -1.0 1519
1521 0 354310.66 149393.5 516960.0 -1.0 1520
1522 0 354310.66 149386.92 516900.0 -1.0 1521
1523 0 354277.78 149432.97 516840.0 -1.0 1522
1524 0 354277.78 149432.97 516780.0 -1.0 1523
1525 0 354218.56 149419.81 516720.0 -1.0 1524
1526 0 354304.1 149511.9 516660.0 -1.0 1525
1527 0 354133.06 149446.12 516600.0 -1.0 1526
1528 0 354165.94 149452.7 516540.0 -1.0 1527
1529 0 354113.3 149419.81 516480.0 -1.0 1528
1530 0 354067.28 149459.28 516420.0 -1.0 1529
1531 0 354073.84 149485.6 516360.0 -1.0 1530
1532 0 354119.9 149643.45 516300.0 -1.0 1531
1533 0 354067.28 149551.38 516240.0 -1.0 1532
1534 0 354034.38 149617.14 516180.0 -1.0 1533
1535 0 354021.22 149623.72 516120.0 -1.0 1534
1536 0 354008.06 149623.72 516060.0 -1.0 1535
1537 0 353981.75 149603.98 516000.0 -1.0 1536
1538 0 353968.6 149564.53 515940.0 -1.0 1537
1539 0 353968.6 149564.53 515880.0 -1.0 1538
1540 0 353758.12 149557.95 515820.0 -1.0 1539
1541 0 354067.28 149623.72 515760.0 -1.0 1540
1542 0 353764.7 149525.06 515700.0 -1.0 1541
1543 0 354093.6 149571.1 515640.0 -1.0 1542
1544 0 353981.75 149590.83 515580.0 -1.0 1543
1545 0 354106.75 149590.83 515520.0 -1.0 1544
1546 0 353619.97 149301.4 515460.0 -1.0 1545
1547 0 353830.47 149571.1 515400.0 -1.0 1546
1548 0 353771.28 149571.1 515340.0 -1.0 1547
1549 0 353672.6 149603.98 515280.0 -1.0 1548
1550 0 353455.53 149781.6 515220.0 -1.0 1549
1551 0 353521.3 149728.97 515160.0 -1.0 1550
1552 6 353508.16 149728.97 515100.0 -1.0 1551
1553 0 357513.97 151906.86 532440.0 -1.0 1236
1554 0 357527.12 151867.39 532500.0 -1.0 1553
1555 0 357573.2 151880.55 532560.0 -1.0 1554
1556 0 357573.2 151880.55 532620.0 -1.0 1555
1557 0 357645.53 151939.75 532680.0 -1.0 1556
1558 0 357704.75 151900.28 532740.0 -1.0 1557
1559 0 357829.72 151880.55 532800.0 -1.0 1558
1560 0 357875.75 151788.45 532860.0 -1.0 1559
1561 0 358046.78 151597.7 532920.0 -1.0 1560
1562 5 358092.84 151229.34 532980.0 -1.0 1561
1563 5 358277.0 151163.56 533040.0 -1.0 1562
1564 0 358158.62 151624.02 533040.0 -1.0 1562
1565 0 358224.38 151203.03 533100.0 -1.0 1563
1566 0 358269.1 150973.78 532980.0 -1.0 1563
1567 0 358263.84 151209.61 533160.0 -1.0 1565
1568 6 358250.7 151229.34 533220.0 -1.0 1567
1569 0 358132.3 151624.02 533100.0 -1.0 1564
1570 0 358165.2 151670.06 533160.0 -1.0 1569
1571 0 358178.34 151702.95 533220.0 -1.0 1570
1572 0 358191.5 151749.0 533280.0 -1.0 1571
1573 0 358184.94 151795.03 533340.0 -1.0 1572
1574 0 358171.78 151821.34 533400.0 -1.0 1573
1575 0 358171.78 151821.34 533460.0 -1.0 1574
1576 0 358125.72 151933.17 533520.0 -1.0 1575
1577 0 358158.62 152031.84 533580.0 -1.0 1576
1578 0 358138.88 151972.64 533640.0 -1.0 1577
1579 0 358099.4 152018.69 533700.0 -1.0 1578
1580 0 358101.6 152009.23 533760.0 -1.0 1579
1581 0 358101.6 152123.77 533820.0 -1.0 1580
1582 0 358101.6 152049.31 533880.0 -1.0 1581
1583 0 358032.88 152089.4 533940.0 -1.0 1582
1584 0 358113.03 152043.6 534000.0 -1.0 1583
1585 0 358032.88 151986.33 534060.0 -1.0 1584
1586 0 358050.03 152100.86 534120.0 -1.0 1585
1587 0 357969.88 152032.14 534180.0 -1.0 1586
1588 0 358050.03 152106.58 534240.0 -1.0 1587
1589 0 358021.4 152261.19 534300.0 -1.0 1588
1590 0 358113.03 152581.88 534360.0 -1.0 1589
1591 0 358078.88 152712.58 534420.0 -1.0 1590
1592 0 358078.88 152892.36 534480.0 -1.0 1591
1593 0 340341.1 142583.6 536640.0 -1.0 1798
1594 0 340268.2 142567.39 536580.0 -1.0 1593
1595 0 340162.9 142518.8 536520.0 -1.0 1594
1596 0 339871.38 142454.02 536460.0 -1.0 1595
1597 0 339596.03 142227.27 536400.0 -1.0 1596
1598 0 339506.97 142146.28 536340.0 -1.0 1597
1599 0 339345.0 142081.5 536280.0 -1.0 1598
1600 0 339215.4 142057.2 536220.0 -1.0 1599
1601 0 339174.94 142081.5 536160.0 -1.0 1600
1602 0 339110.12 142016.7 536100.0 -1.0 1601
1603 0 339071.44 141977.62 536040.0 -1.0 1602
1604 0 338932.5 141924.19 535980.0 -1.0 1603
1605 0 338916.47 141913.52 535920.0 -1.0 1604
1606 0 338766.88 141881.45 535860.0 -1.0 1605
1607 0 338629.75 141746.97 535800.0 -1.0 1606
1608 0 338483.72 141710.48 535740.0 -1.0 1607
1609 0 338430.28 141646.36 535680.0 -1.0 1608
1610 0 338355.47 141603.62 535620.0 -1.0 1609
1611 0 338302.06 141560.88 535560.0 -1.0 1610
1612 0 338227.25 141512.8 535500.0 -1.0 1611
1613 0 337890.66 141341.81 535440.0 -1.0 1612
1614 0 337757.06 141218.94 535380.0 -1.0 1613
1615 0 337714.34 141245.64 535320.0 -1.0 1614
1616 0 337559.38 141160.16 535260.0 -1.0 1615
1617 0 337559.38 141160.16 535200.0 -1.0 1616
1618 0 337500.62 141074.67 535140.0 -1.0 1617
1619 0 337473.9 141122.77 535080.0 -1.0 1618
1620 0 337367.03 141042.61 535020.0 -1.0 1619
1621 0 337367.03 141042.61 534960.0 -1.0 1620
1622 0 337324.28 140999.88 534900.0 -1.0 1621
1623 0 337324.28 140999.88 534840.0 -1.0 1622
1624 0 337313.62 140989.19 534780.0 -1.0 1623
1625 0 337292.25 140967.81 534720.0 -1.0 1624
1626 0 337265.53 140967.81 534660.0 -1.0 1625
1627 0 337212.1 140919.73 534600.0 -1.0 1626
1628 0 337276.22 140930.42 534540.0 -1.0 1627
1629 0 337249.5 140925.08 534480.0 -1.0 1628
1630 0 337249.5 140925.08 534420.0 -1.0 1629
1631 0 337201.4 140876.98 534360.0 -1.0 1630
1632 0 337201.4 140876.98 534300.0 -1.0 1631
1633 0 337201.4 140876.98 534240.0 -1.0 1632
1634 0 337190.72 140903.7 534180.0 -1.0 1633
1635 0 337164.0 140903.7 534120.0 -1.0 1634
1636 0 337164.0 140903.7 534060.0 -1.0 1635
1637 0 337137.28 140925.08 534000.0 -1.0 1636
1638 0 337062.5 140925.08 533940.0 -1.0 1637
1639 0 337153.3 140989.19 533880.0 -1.0 1638
1640 0 337073.2 140962.47 533820.0 -1.0 1639
1641 0 337073.2 140962.47 533760.0 -1.0 1640
1642 0 337019.75 140925.08 533700.0 -1.0 1641
1643 0 337019.75 140925.08 533640.0 -1.0 1642
1644 0 337003.72 140914.39 533580.0 -1.0 1643
1645 0 337003.72 140914.39 533520.0 -1.0 1644
1646 0 337003.72 140909.05 533460.0 -1.0 1645
1647 0 336966.3 140855.61 533400.0 -1.0 1646
1648 0 336966.3 140850.27 533340.0 -1.0 1647
1649 0 336939.6 140823.56 533280.0 -1.0 1648
1650 0 336886.2 140818.22 533220.0 -1.0 1649
1651 0 336838.1 140770.12 533160.0 -1.0 1650
1652 0 336757.94 140743.4 533100.0 -1.0 1651
1653 0 336699.2 140738.08 533040.0 -1.0 1652
1654 0 336613.7 140722.05 532980.0 -1.0 1653
1655 0 336603.0 140716.7 532920.0 -1.0 1654
1656 0 336592.3 140764.78 532860.0 -1.0 1655
1657 0 336554.9 140796.84 532800.0 -1.0 1656
1658 0 336506.84 140743.4 532740.0 -1.0 1657
1659 0 336506.84 140743.4 532680.0 -1.0 1658
1660 0 336394.62 140684.64 532620.0 -1.0 1659
1661 0 336319.84 140647.23 532560.0 -1.0 1660
1662 0 336212.97 140604.5 532500.0 -1.0 1661
1663 0 336212.97 140604.5 532440.0 -1.0 1662
1664 0 336148.84 140508.33 532380.0 -1.0 1663
1665 0 336079.4 140422.84 532320.0 -1.0 1664
1666 0 336074.06 140396.12 532260.0 -1.0 1665
1667 0 336058.03 140353.38 532200.0 -1.0 1666
1668 0 336036.66 140267.89 532140.0 -1.0 1667
1669 0 335983.22 140139.67 532080.0 -1.0 1668
1670 0 335871.03 140075.55 532020.0 -1.0 1669
1671 0 335828.28 140011.44 531960.0 -1.0 1670
1672 0 335764.16 139925.95 531900.0 -1.0 1671
1673 0 335721.44 139851.16 531840.0 -1.0 1672
1674 0 335721.44 139792.38 531780.0 -1.0 1673
1675 0 335582.5 139669.48 531720.0 -1.0 1674
1676 0 335529.1 139674.83 531660.0 -1.0 1675
1677 0 335432.9 139637.44 531600.0 -1.0 1676
1678 0 335374.12 139616.06 531540.0 -1.0 1677
1679 0 335358.1 139578.66 531480.0 -1.0 1678
1680 0 335352.78 139573.31 531420.0 -1.0 1679
1681 0 335283.3 139557.3 531360.0 -1.0 1680
1682 0 335368.78 139594.69 531300.0 -1.0 1681
1683 0 335315.38 139594.69 531240.0 -1.0 1682
1684 0 335277.97 139594.69 531180.0 -1.0 1683
1685 0 335331.4 139664.14 531120.0 -1.0 1684
1686 0 335277.97 139664.14 531060.0 -1.0 1685
1687 0 335197.8 139567.97 531000.0 -1.0 1686
1688 0 335245.9 139589.34 530940.0 -1.0 1687
1689 0 335197.8 139605.38 530880.0 -1.0 1688
1690 0 335197.8 139584.0 530820.0 -1.0 1689
1691 0 335117.7 139519.89 530760.0 -1.0 1690
1692 0 335085.62 139562.62 530700.0 -1.0 1691
1693 0 335085.62 139562.62 530640.0 -1.0 1692
1694 0 335026.84 139525.23 530580.0 -1.0 1693
1695 0 335026.84 139525.23 530520.0 -1.0 1694
1696 0 335026.84 139525.23 530460.0 -1.0 1695
1697 0 334909.3 139541.27 530400.0 -1.0 1696
1698 0 334909.3 139567.97 530340.0 -1.0 1697
1699 0 334877.25 139562.62 530280.0 -1.0 1698
1700 0 334802.44 139567.97 530220.0 -1.0 1699
1701 0 334663.53 139578.66 530160.0 -1.0 1700
1702 0 334615.44 139637.44 530100.0 -1.0 1701
1703 0 334535.3 139626.75 530040.0 -1.0 1702
1704 0 334449.8 139637.44 529980.0 -1.0 1703
1705 0 334449.8 139584.0 529920.0 -1.0 1704
1706 0 334476.53 139503.86 529860.0 -1.0 1705
1707 0 334492.56 139413.03 529800.0 -1.0 1706
1708 0 334310.9 139498.52 529740.0 -1.0 1707
1709 0 334321.6 139525.23 529680.0 -1.0 1708
1710 0 334188.0 139525.23 529620.0 -1.0 1709
1711 0 334198.7 139546.61 529560.0 -1.0 1710
1712 0 334193.34 139600.03 529500.0 -1.0 1711
1713 0 334134.6 139584.0 529440.0 -1.0 1712
1714 0 334065.12 139584.0 529380.0 -1.0 1713
1715 0 334006.34 139567.97 529320.0 -1.0 1714
1716 0 333979.62 139535.92 529260.0 -1.0 1715
1717 0 333920.88 139519.89 529200.0 -1.0 1716
1718 0 333936.9 139562.62 529140.0 -1.0 1717
1719 0 333888.8 139578.66 529080.0 -1.0 1718
1720 0 333835.38 139621.4 529020.0 -1.0 1719
1721 0 333755.25 139610.72 528960.0 -1.0 1720
1722 0 333755.25 139594.69 528900.0 -1.0 1721
1723 0 333696.47 139621.4 528840.0 -1.0 1722
1724 0 333707.16 139632.1 528780.0 -1.0 1723
1725 0 333659.06 139605.38 528720.0 -1.0 1724
1726 0 333659.06 139605.38 528660.0 -1.0 1725
1727 0 333568.25 139626.75 528600.0 -1.0 1726
1728 0 333568.25 139674.83 528540.0 -1.0 1727
1729 0 333504.12 139685.52 528480.0 -1.0 1728
1730 0 333456.03 139781.69 528420.0 -1.0 1729
1731 0 333322.47 139744.3 528360.0 -1.0 1730
1732 0 333327.8 139754.98 528300.0 -1.0 1731
1733 0 333290.4 139728.27 528240.0 -1.0 1732
1734 0 333285.06 139808.4 528180.0 -1.0 1733
1735 0 333183.56 139797.72 528120.0 -1.0 1734
1736 0 333183.56 139797.72 528060.0 -1.0 1735
1737 0 333151.5 139787.03 528000.0 -1.0 1736
1738 0 333012.56 139760.31 527940.0 -1.0 1737
1739 0 332948.47 139808.4 527880.0 -1.0 1738
1740 0 332905.72 139803.06 527820.0 -1.0 1739
1741 0 332798.84 139760.31 527760.0 -1.0 1740
1742 0 332697.34 139813.75 527700.0 -1.0 1741
1743 0 332665.28 139867.17 527640.0 -1.0 1742
1744 0 332569.12 139877.86 527580.0 -1.0 1743
1745 0 332547.75 139877.86 527520.0 -1.0 1744
1746 0 332547.75 139872.52 527460.0 -1.0 1745
1747 0 332435.53 139899.23 527340.0 -1.0 1746
1748 0 332408.8 139958.0 527280.0 -1.0 1747
1749 0 332366.1 139936.64 527220.0 -1.0 1748
1750 0 332360.75 140000.75 527160.0 -1.0 1749
1751 0 332312.66 140000.75 527100.0 -1.0 1750
1752 0 332275.25 140091.58 527040.0 -1.0 1751
1753 0 332253.88 140107.61 526980.0 -1.0 1752
1754 0 332200.47 140166.38 526920.0 -1.0 1753
1755 0 332120.3 140225.16 526860.0 -1.0 1754
1756 0 332104.28 140251.86 526800.0 -1.0 1755
1757 0 332136.34 140385.44 526740.0 -1.0 1756
1758 0 332034.8 140401.47 526680.0 -1.0 1757
1759 0 332066.88 140486.95 526620.0 -1.0 1758
1760 0 332061.53 140502.98 526560.0 -1.0 1759
1761 0 332066.88 140609.84 526500.0 -1.0 1760
1762 0 332066.88 140668.61 526440.0 -1.0 1761
1763 0 332088.25 140716.7 526380.0 -1.0 1762
1764 0 332072.22 140786.16 526320.0 -1.0 1763
1765 0 332056.2 140834.25 526260.0 -1.0 1764
1766 0 332056.2 140882.33 526200.0 -1.0 1765
1767 0 332072.22 140935.77 526140.0 -1.0 1766
1768 0 332056.2 140957.12 526080.0 -1.0 1767
1769 0 332068.06 140964.7 526020.0 -1.0 1768
1770 0 332056.2 141037.27 525960.0 -1.0 1769
1771 0 332098.94 141074.67 525900.0 -1.0 1770
1772 0 332136.34 141128.11 525840.0 -1.0 1771
1773 0 332098.94 141149.47 525780.0 -1.0 1772
1774 0 332114.97 141256.33 525660.0 -1.0 1773
1775 0 332088.25 141352.5 525540.0 -1.0 1774
1776 0 332200.47 141454.02 525480.0 -1.0 1775
1777 0 332013.44 141432.64 525420.0 -1.0 1776
1778 0 332066.88 141523.48 525360.0 -1.0 1777
1779 0 331986.75 141550.19 525300.0 -1.0 1778
1780 0 332061.53 141608.97 525240.0 -1.0 1779
1781 0 331954.7 141598.28 525180.0 -1.0 1780
1782 0 331954.7 141694.45 525120.0 -1.0 1781
1783 0 331901.25 141662.39 525060.0 -1.0 1782
1784 0 331922.62 141710.48 525000.0 -1.0 1783
1785 0 331874.53 141673.08 524940.0 -1.0 1784
1786 0 331890.56 141747.88 524880.0 -1.0 1785
1787 0 331863.84 141699.8 524820.0 -1.0 1786
1788 0 331821.1 141721.17 524760.0 -1.0 1787
1789 0 331863.84 141726.5 524700.0 -1.0 1788
1790 0 331810.44 141721.17 524640.0 -1.0 1789
1791 0 331847.8 141747.88 524580.0 -1.0 1790
1792 0 331746.3 141667.73 524520.0 -1.0 1791
1793 0 331762.34 141705.14 524460.0 -1.0 1792
1794 0 331671.38 141735.42 524340.0 -1.0 1793
1795 0 344402.78 142383.61 537360.0 -1.0 1
1796 0 344394.62 147539.11 537300.0 -1.0 1
1797 0 345727.56 147058.17 534900.0 334.0 1
1798 0 340624.53 142672.67 536700.0 -1.0 1
1799 0 344942.03 144703.94 535980.0 1948.0 1
1800 6 346933.0 144618.38 535440.0 -1.0 1801
1801 0 346851.94 144650.1 535500.0 -1.0 2833
1802 0 331661.4 141725.44 524280.0 -1.0 1794
1803 0 331678.84 141755.36 524220.0 -1.0 1802
1804 0 331648.94 141750.38 524160.0 -1.0 1803
1805 0 331648.94 141752.86 524100.0 -1.0 1804
1806 0 331631.5 141750.38 524040.0 -1.0 1805
1807 0 331611.56 141747.88 523980.0 -1.0 1806
1808 0 331581.62 141712.98 523920.0 -1.0 1807
1809 0 331561.7 141705.5 523860.0 -1.0 1808
1810 0 331561.7 141705.5 523800.0 -1.0 1809
1811 0 331561.7 141705.5 523740.0 -1.0 1810
1812 0 331561.7 141705.5 523680.0 -1.0 1811
1813 0 331569.2 141703.02 523620.0 -1.0 1812
1814 0 331549.25 141680.58 523560.0 -1.0 1813
1815 0 331481.94 141563.42 523500.0 -1.0 1814
1816 0 331404.66 141471.2 523440.0 -1.0 1815
1817 0 331392.22 141481.17 523380.0 -1.0 1816
1818 0 331352.3 141446.28 523320.0 -1.0 1817
1819 0 331277.53 141423.84 523260.0 -1.0 1818
1820 0 331277.53 141431.33 523200.0 -1.0 1819
1821 0 331277.53 141431.33 523140.0 -1.0 1820
1822 0 331240.16 141438.8 523080.0 -1.0 1821
1823 0 331182.84 141416.38 523020.0 -1.0 1822
1824 0 331120.5 141433.81 522960.0 -1.0 1823
1825 0 330990.9 141441.3 522900.0 -1.0 1824
1826 0 330980.94 141448.77 522840.0 -1.0 1825
1827 0 330993.4 141478.69 522780.0 -1.0 1826
1828 0 330941.06 141471.2 522720.0 -1.0 1827
1829 0 330901.16 141476.19 522660.0 -1.0 1828
1830 0 330883.72 141476.19 522600.0 -1.0 1829
1831 0 330866.28 141478.69 522540.0 -1.0 1830
1832 0 330843.84 141433.81 522480.0 -1.0 1831
1833 0 330838.84 141426.34 522420.0 -1.0 1832
1834 0 330821.4 141381.47 522360.0 -1.0 1833
1835 0 330813.94 141369.02 522300.0 -1.0 1834
1836 0 330811.44 141354.05 522240.0 -1.0 1835
1837 0 330776.53 141271.8 522180.0 -1.0 1836
1838 0 330771.56 141184.56 522120.0 -1.0 1837
1839 0 330706.75 141107.3 522060.0 -1.0 1838
1840 0 330679.34 141074.89 522000.0 -1.0 1839
1841 0 330664.38 141062.42 521940.0 -1.0 1840
1842 0 330656.9 140992.64 521880.0 -1.0 1841
1843 0 330627.0 140965.22 521820.0 -1.0 1842
1844 0 330549.72 140935.31 521760.0 -1.0 1843
1845 0 330527.28 140935.31 521700.0 -1.0 1844
1846 0 330487.4 140932.81 521640.0 -1.0 1845
1847 0 330412.62 140895.42 521580.0 -1.0 1846
1848 0 330352.8 140912.88 521520.0 -1.0 1847
1849 0 330320.4 140890.44 521460.0 -1.0 1848
1850 0 330320.4 140890.44 521400.0 -1.0 1849
1851 0 330317.9 140887.95 521340.0 -1.0 1850
1852 0 330270.56 140890.44 521280.0 -1.0 1851
1853 0 330265.56 140892.94 521160.0 -1.0 1852
1854 0 330218.22 140927.83 521040.0 -1.0 1853
1855 0 330168.38 140957.73 520980.0 -1.0 1854
1856 0 330106.06 140927.83 520920.0 -1.0 1855
1857 0 330038.75 140937.8 520860.0 -1.0 1856
1858 0 329946.53 140850.56 520800.0 -1.0 1857
1859 0 329921.6 140895.42 520740.0 -1.0 1858
1860 0 329866.75 140853.05 520680.0 -1.0 1859
1861 0 329844.34 140853.05 520620.0 -1.0 1860
1862 0 329707.25 140730.92 520560.0 -1.0 1861
1863 0 329704.75 140770.8 520500.0 -1.0 1862
1864 0 329532.75 140666.11 520380.0 -1.0 1863
1865 0 329507.84 140651.16 520320.0 -1.0 1864
1866 0 329450.5 140621.25 520260.0 -1.0 1865
1867 0 329378.22 140546.47 520200.0 -1.0 1866
1868 0 329368.25 140529.02 520140.0 -1.0 1867
1869 0 329303.44 140469.2 520080.0 -1.0 1868
1870 0 329303.44 140469.2 520020.0 -1.0 1869
1871 0 329246.12 140449.27 519960.0 -1.0 1870
1872 0 329228.66 140459.23 519900.0 -1.0 1871
1873 0 329166.34 140474.19 519840.0 -1.0 1872
1874 0 329123.97 140474.19 519780.0 -1.0 1873
1875 0 329066.66 140491.62 519720.0 -1.0 1874
1876 0 329054.2 140504.1 519660.0 -1.0 1875
1877 0 328969.44 140536.5 519540.0 -1.0 1876
1878 0 328912.12 140538.98 519480.0 -1.0 1877
1879 0 328867.25 140496.61 519420.0 -1.0 1878
1880 0 328837.34 140509.08 519360.0 -1.0 1879
1881 0 328802.44 140501.61 519300.0 -1.0 1880
1882 0 328789.97 140496.61 519240.0 -1.0 1881
1883 0 328789.97 140491.62 519180.0 -1.0 1882
1884 0 328799.94 140501.61 519120.0 -1.0 1883
1885 0 328839.84 140516.56 519060.0 -1.0 1884
1886 0 328837.34 140519.05 519000.0 -1.0 1885
1887 0 328842.3 140514.06 518940.0 -1.0 1886
1888 0 328839.84 140511.58 518880.0 -1.0 1887
1889 0 328839.84 140511.58 518820.0 -1.0 1888
1890 0 328839.84 140511.58 518760.0 -1.0 1889
1891 0 328839.84 140511.58 518700.0 -1.0 1890
1892 0 328844.8 140529.02 518640.0 -1.0 1891
1893 0 328844.8 140529.02 518580.0 -1.0 1892
1894 0 328837.34 140514.06 518520.0 -1.0 1893
1895 0 328794.97 140516.56 518460.0 -1.0 1894
1896 0 328794.97 140519.05 518340.0 -1.0 1895
1897 0 328777.53 140546.47 518280.0 -1.0 1896
1898 0 328782.5 140531.52 518220.0 -1.0 1897
1899 0 328782.5 140531.52 518160.0 -1.0 1898
1900 0 328780.0 140534.0 518100.0 -1.0 1899
1901 0 328745.12 140506.6 518040.0 -1.0 1900
1902 0 328737.62 140499.11 517980.0 -1.0 1901
1903 0 328700.25 140391.92 517920.0 -1.0 1902
1904 0 328680.3 140362.02 517860.0 -1.0 1903
1905 0 328652.88 140312.17 517800.0 -1.0 1904
1906 0 328593.06 140269.8 517740.0 -1.0 1905
1907 0 328578.12 140237.39 517680.0 -1.0 1906
1908 0 328578.12 140237.39 517620.0 -1.0 1907
1909 0 328578.12 140237.39 517560.0 -1.0 1908
1910 0 328578.12 140237.39 517500.0 -1.0 1909
1911 0 328543.22 140172.58 517440.0 -1.0 1910
1912 0 328545.72 140135.2 517380.0 -1.0 1911
1913 0 328525.78 140070.39 517320.0 -1.0 1912
1914 0 328528.25 140037.98 517260.0 -1.0 1913
1915 0 328533.25 139955.73 517200.0 -1.0 1914
1916 0 328523.28 139915.86 517140.0 -1.0 1915
1917 0 328525.78 139905.88 517080.0 -1.0 1916
1918 0 328538.22 139888.44 517020.0 -1.0 1917
1919 0 328535.75 139856.03 516960.0 -1.0 1918
1920 0 328528.25 139823.62 516900.0 -1.0 1919
1921 0 328568.16 139808.67 516840.0 -1.0 1920
1922 0 328575.62 139793.72 516780.0 -1.0 1921
1923 0 328555.7 139761.31 516720.0 -1.0 1922
1924 0 328568.16 139818.64 516660.0 -1.0 1923
1925 0 328480.9 139634.19 516600.0 -1.0 1924
1926 0 328528.25 139716.45 516540.0 -1.0 1925
1927 0 328548.2 139661.61 516480.0 -1.0 1926
1928 0 328423.56 139626.72 516420.0 -1.0 1927
1929 0 328465.94 139641.67 516360.0 -1.0 1928
1930 0 328431.06 139661.61 516300.0 -1.0 1929
1931 0 328483.4 139591.83 516240.0 -1.0 1930
1932 0 328423.56 139626.72 516180.0 -1.0 1931
1933 0 328371.22 139569.39 516120.0 -1.0 1932
1934 0 328451.0 139517.05 516060.0 -1.0 1933
1935 0 328490.88 139469.69 516000.0 -1.0 1934
1936 0 328483.4 139409.86 515940.0 -1.0 1935
1937 0 328441.03 139432.3 515880.0 -1.0 1936
1938 0 328131.94 139297.7 515820.0 -1.0 1937
1939 0 328443.5 139365.0 515760.0 -1.0 1938
1940 0 328219.2 139188.03 515700.0 -1.0 1939
1941 0 328413.6 139369.98 515640.0 -1.0 1940
1942 0 328525.78 139307.67 515580.0 -1.0 1941
1943 0 328518.28 139275.27 515520.0 -1.0 1942
1944 0 328206.72 139063.4 515460.0 -1.0 1943
1945 0 328441.03 139257.81 515400.0 -1.0 1944
1946 0 328436.03 139240.38 515340.0 -1.0 1945
1947 0 328431.06 139227.9 515280.0 -1.0 1946
1948 0 328426.06 139200.48 515220.0 -1.0 1947
1949 0 328468.44 139143.16 515160.0 -1.0 1948
1950 0 328448.5 139110.77 515100.0 -1.0 1949
1951 0 328451.0 139085.83 515040.0 -1.0 1950
1952 0 328451.0 139073.38 514980.0 -1.0 1951
1953 0 328463.47 139065.89 514920.0 -1.0 1952
1954 0 328460.97 139058.42 514860.0 -1.0 1953
1955 0 328418.6 139026.02 514800.0 -1.0 1954
1956 0 328358.78 138958.72 514680.0 -1.0 1955
1957 0 328403.62 138948.75 514620.0 -1.0 1956
1958 0 328403.62 138948.75 514560.0 -1.0 1957
1959 0 328373.72 138921.33 514500.0 -1.0 1958
1960 0 328373.72 138946.25 514440.0 -1.0 1959
1961 0 328331.34 138824.11 514380.0 -1.0 1960
1962 0 328426.06 138864.0 514320.0 -1.0 1961
1963 0 328408.62 138809.16 514260.0 -1.0 1962
1964 0 328366.25 138824.11 514200.0 -1.0 1963
1965 0 328338.84 138814.14 514140.0 -1.0 1964
1966 0 328436.03 138844.06 514080.0 -1.0 1965
1967 0 328318.88 138779.25 514020.0 -1.0 1966
1968 0 328318.88 138776.75 513960.0 -1.0 1967
1969 0 328321.38 138779.25 513900.0 -1.0 1968
1970 0 328321.38 138779.25 513840.0 -1.0 1969
1971 0 328338.84 138829.1 513780.0 -1.0 1970
1972 0 328288.97 138781.73 513720.0 -1.0 1971
1973 0 328288.97 138781.73 513660.0 -1.0 1972
1974 0 328256.56 138721.92 513600.0 -1.0 1973
1975 0 328276.5 138749.34 513540.0 -1.0 1974
1976 0 328293.97 138719.42 513480.0 -1.0 1975
1977 0 328231.66 138784.23 513420.0 -1.0 1976
1978 0 328206.72 138771.77 513360.0 -1.0 1977
1979 0 328186.78 138794.2 513300.0 -1.0 1978
1980 0 328156.88 138771.77 513180.0 -1.0 1979
1981 0 328151.88 138796.7 513120.0 -1.0 1980
1982 0 328089.56 138801.69 513060.0 -1.0 1981
1983 0 328119.47 138871.47 513000.0 -1.0 1982
1984 0 328119.47 138871.47 512940.0 -1.0 1983
1985 0 328062.16 138893.9 512880.0 -1.0 1984
1986 0 327783.0 138781.73 512820.0 -1.0 1985
1987 0 328002.34 138898.89 512760.0 -1.0 1986
1988 0 328002.34 138898.89 512700.0 -1.0 1987
1989 0 327987.38 138908.86 512640.0 -1.0 1988
1990 0 327591.06 138804.17 512580.0 -1.0 1989
1991 0 327845.3 138951.23 512520.0 -1.0 1990
1992 0 327817.88 138943.75 512460.0 -1.0 1991
1993 0 327673.3 138981.14 512400.0 -1.0 1992
1994 0 327700.75 138963.7 512340.0 -1.0 1993
1995 0 327665.84 138981.14 512280.0 -1.0 1994
1996 0 327628.44 138918.83 512220.0 -1.0 1995
1997 0 327591.06 138921.33 512160.0 -1.0 1996
1998 0 327516.28 138918.83 512100.0 -1.0 1997
1999 0 327501.34 138936.28 512040.0 -1.0 1998
2000 0 327449.0 138958.72 511980.0 -1.0 1999
2001 0 327449.0 138958.72 511920.0 -1.0 2000
2002 0 327449.0 138958.72 511860.0 -1.0 2001
2003 0 327381.7 138961.2 511800.0 -1.0 2002
2004 0 327321.88 138971.17 511740.0 -1.0 2003
2005 0 327359.25 139033.48 511680.0 -1.0 2004
2006 0 327329.34 139033.48 511620.0 -1.0 2005
2007 0 327314.38 139035.98 511560.0 -1.0 2006
2008 0 327316.88 139168.1 511500.0 -1.0 2007
2009 0 327316.88 139168.1 511440.0 -1.0 2008
2010 0 327199.72 139207.97 511380.0 -1.0 2009
2011 0 327112.5 139282.75 511320.0 -1.0 2010
2012 0 327092.56 139302.69 511260.0 -1.0 2011
2013 0 327095.03 139310.16 511200.0 -1.0 2012
2014 0 327065.12 139320.12 511140.0 -1.0 2013
2015 0 327057.66 139355.03 511080.0 -1.0 2014
2016 0 327010.3 139342.56 511020.0 -1.0 2015
2017 0 327000.3 139397.4 510960.0 -1.0 2016
2018 0 326975.4 139374.97 510900.0 -1.0 2017
2019 0 326970.4 139439.78 510840.0 -1.0 2018
2020 0 326825.84 139384.94 510780.0 -1.0 2019
2021 0 326863.25 139434.8 510720.0 -1.0 2020
2022 0 326751.06 139335.1 510660.0 -1.0 2021
2023 0 326771.0 139387.44 510600.0 -1.0 2022
2024 0 326743.6 139360.02 510540.0 -1.0 2023
2025 0 326678.78 139297.7 510480.0 -1.0 2024
2026 0 326925.56 139484.64 510420.0 -1.0 2025
2027 0 326581.6 139227.9 510300.0 -1.0 2030
2028 0 326519.28 139210.45 510240.0 -1.0 2027
2029 0 326544.2 139202.98 510180.0 -1.0 2028
2030 0 326616.47 139292.72 510360.0 -1.0 2026
2031 0 326524.25 139175.56 510120.0 -1.0 2029
2032 0 326481.88 139173.08 510060.0 -1.0 2031
2033 0 326444.5 139143.16 510000.0 -1.0 2032
2034 0 326407.1 139150.64 509940.0 -1.0 2033
2035 0 326342.28 139083.34 509880.0 -1.0 2034
2036 0 326359.75 139125.72 509820.0 -1.0 2035
2037 0 326439.5 139053.42 509760.0 -1.0 2036
2038 0 326369.72 139083.34 509700.0 -1.0 2037
2039 0 326407.1 139043.45 509640.0 -1.0 2038
2040 0 326362.25 139085.83 509580.0 -1.0 2039
2041 0 326359.75 139085.83 509520.0 -1.0 2040
2042 0 326384.66 139120.73 509460.0 -1.0 2041
2043 0 326384.66 139120.73 509400.0 -1.0 2042
2044 0 326384.66 139120.73 509340.0 -1.0 2043
2045 0 326439.5 139063.4 509280.0 -1.0 2044
2046 0 326419.56 139115.75 509220.0 -1.0 2045
2047 0 326451.97 139095.8 509160.0 -1.0 2046
2048 0 326432.03 139135.69 509100.0 -1.0 2047
2049 0 326427.03 139065.89 509040.0 -1.0 2048
2050 0 326404.6 139110.77 508980.0 -1.0 2049
2051 0 326354.75 139120.73 508920.0 -1.0 2050
2052 0 326314.88 139135.69 508860.0 -1.0 2051
2053 0 326292.44 139135.69 508800.0 -1.0 2052
2054 0 326220.16 139148.14 508740.0 -1.0 2053
2055 0 326240.1 139210.45 508680.0 -1.0 2054
2056 0 326078.1 139185.53 508620.0 -1.0 2055
2057 0 326105.5 139230.4 508560.0 -1.0 2056
2058 0 325621.94 138953.73 508500.0 -1.0 2057
2059 0 326080.56 139272.78 508440.0 -1.0 2058
2060 0 326010.78 139250.34 508320.0 -1.0 2059
2061 0 325990.84 139250.34 508260.0 -1.0 2060
2062 0 325906.1 139295.2 508200.0 -1.0 2061
2063 0 325624.44 139075.86 508140.0 -1.0 2062
2064 0 325781.47 139270.28 508080.0 -1.0 2063
2065 0 325355.25 138908.86 508020.0 -1.0 2064
2066 0 325679.28 139220.44 507960.0 -1.0 2065
2067 0 325701.72 139272.78 507900.0 -1.0 2066
2068 0 325616.97 139305.17 507840.0 -1.0 2067
2069 0 325629.44 139302.69 507780.0 -1.0 2068
2070 0 325636.9 139252.83 507720.0 -1.0 2069
2071 0 325701.72 139345.06 507660.0 -1.0 2070
2072 0 325582.06 139287.73 507600.0 -1.0 2071
2073 0 325549.66 139305.17 507540.0 -1.0 2072
2074 0 325457.44 139225.42 507480.0 -1.0 2073
2075 0 325479.88 139350.05 507420.0 -1.0 2074
2076 0 325848.78 139721.44 507360.0 -1.0 2075
2077 0 325457.44 139365.0 507300.0 -1.0 2076
2078 0 325395.12 139322.62 507240.0 -1.0 2077
2079 0 325589.53 139392.42 507180.0 -1.0 2078
2080 0 325524.75 139419.83 507120.0 -1.0 2079
2081 0 325537.2 139432.3 507060.0 -1.0 2080
2082 0 325452.47 139392.42 507000.0 -1.0 2081
2083 0 325472.4 139439.78 506940.0 -1.0 2082
2084 0 325382.66 139427.31 506880.0 -1.0 2083
2085 0 325437.5 139434.8 506820.0 -1.0 2084
2086 0 325347.78 139404.88 506760.0 -1.0 2085
2087 0 325325.34 139589.33 506700.0 -1.0 2086
2088 0 325337.78 139422.33 506640.0 -1.0 2087
2089 0 325362.72 139439.78 506580.0 -1.0 2088
2090 0 325362.72 139439.78 506520.0 -1.0 2089
2091 0 325345.28 139444.77 506460.0 -1.0 2090
2092 0 325287.94 139407.38 506400.0 -1.0 2091
2093 0 325208.2 139312.66 506340.0 -1.0 2092
2094 0 325170.78 139250.34 506280.0 -1.0 2093
2095 0 325213.16 139295.2 506220.0 -1.0 2094
2096 0 325225.62 139307.67 506160.0 -1.0 2095
2097 0 325305.4 139275.27 506100.0 -1.0 2096
2098 0 325195.72 139247.84 506040.0 -1.0 2097
2099 0 325108.47 139257.81 505980.0 -1.0 2098
2100 0 325140.88 139235.39 505860.0 -1.0 2099
2101 0 325108.47 139247.84 505740.0 -1.0 2100
2102 0 325003.78 139255.33 505620.0 -1.0 2101
2103 0 325003.78 139255.33 505560.0 -1.0 2102
2104 0 324998.8 139235.39 505500.0 -1.0 2103
2105 0 324983.84 139247.84 505440.0 -1.0 2104
2106 0 324973.88 139255.33 505380.0 -1.0 2105
2107 0 324961.4 139265.3 505320.0 -1.0 2106
2108 0 324961.4 139265.3 505260.0 -1.0 2107
2109 0 324971.4 139250.34 505200.0 -1.0 2108
2110 0 324941.47 139232.89 505140.0 -1.0 2109
2111 0 324926.53 139240.38 505080.0 -1.0 2110
2112 0 324929.03 139237.88 505020.0 -1.0 2111
2113 0 324926.53 139240.38 504960.0 -1.0 2112
2114 0 324876.7 139242.86 504900.0 -1.0 2113
2115 0 324876.7 139242.86 504840.0 -1.0 2114
2116 0 324909.06 139262.8 504780.0 -1.0 2115
2117 0 324806.88 139230.4 504720.0 -1.0 2116
2118 0 324886.66 139267.78 504660.0 -1.0 2117
2119 0 324879.16 139265.3 504600.0 -1.0 2118
2120 0 324876.7 139257.81 504540.0 -1.0 2119
2121 0 324856.72 139242.86 504480.0 -1.0 2120
2122 0 324801.9 139222.92 504420.0 -1.0 2121
2123 0 324784.44 139215.44 504360.0 -1.0 2122
2124 0 324762.03 139205.47 504300.0 -1.0 2123
2125 0 324737.1 139205.47 504240.0 -1.0 2124
2126 0 324674.78 139207.97 504180.0 -1.0 2125
2127 0 324627.4 139205.47 504120.0 -1.0 2126
2128 0 324627.4 139165.6 504060.0 -1.0 2127
2129 0 324567.6 139190.52 504000.0 -1.0 2128
2130 0 324567.6 139155.62 503940.0 -1.0 2129
2131 0 324522.72 139075.86 503880.0 -1.0 2130
2132 0 324560.12 139125.72 503820.0 -1.0 2131
2133 0 324555.12 139115.75 503760.0 -1.0 2132
2134 0 324602.5 139078.36 503700.0 -1.0 2133
2135 0 324044.16 138734.39 503640.0 -1.0 2134
2136 0 324530.22 139075.86 503580.0 -1.0 2135
2137 0 324545.16 139038.47 503520.0 -1.0 2136
2138 0 324545.16 139038.47 503460.0 -1.0 2137
2139 0 324502.78 139038.47 503400.0 -1.0 2138
2140 0 324482.84 139011.06 503340.0 -1.0 2139
2141 0 324380.66 139021.03 503280.0 -1.0 2140
2142 0 323979.34 138821.62 503220.0 -1.0 2141
2143 0 324373.2 138996.1 503160.0 -1.0 2142
2144 0 324398.1 139006.08 503100.0 -1.0 2143
2145 0 324398.1 139006.08 503040.0 -1.0 2144
2146 0 324373.2 138993.61 502980.0 -1.0 2145
2147 0 324368.2 138988.62 502920.0 -1.0 2146
2148 0 324365.7 138983.64 502860.0 -1.0 2147
2149 0 324365.7 138983.64 502800.0 -1.0 2148
2150 0 324323.3 138913.84 502740.0 -1.0 2149
2151 0 324355.72 138911.36 502680.0 -1.0 2150
2152 0 324288.44 138816.64 502620.0 -1.0 2151
2153 0 324223.62 138799.19 502560.0 -1.0 2152
2154 0 324148.84 138809.16 502500.0 -1.0 2153
2155 0 324101.5 138821.62 502440.0 -1.0 2154
2156 0 324019.25 138769.28 502380.0 -1.0 2155
2157 0 324019.25 138769.28 502320.0 -1.0 2156
2158 0 323789.94 138714.44 502260.0 -1.0 2157
2159 0 323944.47 138746.84 502200.0 -1.0 2158
2160 0 323765.0 138834.08 502140.0 -1.0 2159
2161 0 323794.9 138706.97 502080.0 -1.0 2160
2162 0 323769.97 138677.05 502020.0 -1.0 2161
2163 0 323747.56 138709.45 501960.0 -1.0 2162
2164 0 323760.0 138672.06 501900.0 -1.0 2163
2165 0 323687.72 138724.4 501840.0 -1.0 2164
2166 0 323705.2 138679.55 501780.0 -1.0 2165
2167 0 323261.5 138390.4 501720.0 -1.0 2166
2168 0 323655.3 138637.17 501660.0 -1.0 2167
2169 0 323560.6 138530.0 501600.0 -1.0 2168
2170 0 323700.2 138719.42 501540.0 -1.0 2169
2171 0 322817.8 138594.8 501480.0 -1.0 2170
2172 0 323570.56 138692.02 501420.0 -1.0 2171
2173 0 323077.06 138308.16 501360.0 -1.0 2172
2174 0 323598.0 138622.22 501300.0 -1.0 2173
2175 0 323615.44 138607.27 501240.0 -1.0 2174
2176 0 323563.1 138642.16 501180.0 -1.0 2175
2177 0 323575.56 138599.78 501120.0 -1.0 2176
2178 0 323515.75 138512.55 501060.0 -1.0 2177
2179 0 323525.72 138527.5 501000.0 -1.0 2178
2180 0 323421.03 138854.03 500940.0 -1.0 2179
2181 0 323488.3 138497.6 500880.0 -1.0 2180
2182 0 322947.44 138121.22 500820.0 -1.0 2181
2183 0 323488.3 138490.11 500760.0 -1.0 2182
2184 0 323488.3 138490.11 500700.0 -1.0 2183
2185 0 323443.47 138427.8 500640.0 -1.0 2184
2186 0 323515.75 138427.8 500580.0 -1.0 2185
2187 0 323431.0 138415.34 500520.0 -1.0 2186
2188 0 323498.28 138392.9 500460.0 -1.0 2187
2189 0 323403.56 138407.86 500400.0 -1.0 2188
2190 0 323403.56 138410.34 500340.0 -1.0 2189
2191 0 323311.34 138355.52 500280.0 -1.0 2190
2192 0 323378.66 138390.4 500160.0 -1.0 2191
2193 0 323286.44 138313.14 500040.0 -1.0 2192
2194 0 323336.28 138392.9 499980.0 -1.0 2193
2195 0 323271.47 138353.02 499920.0 -1.0 2194
2196 0 323271.47 138353.02 499860.0 -1.0 2195
2197 0 323206.66 138330.6 499800.0 -1.0 2196
2198 0 323196.7 138345.55 499740.0 -1.0 2197
2199 0 323181.75 138400.38 499680.0 -1.0 2198
2200 0 323059.6 138293.2 499620.0 -1.0 2199
2201 0 323149.34 138382.94 499560.0 -1.0 2200
2202 0 323144.34 138422.81 499500.0 -1.0 2201
2203 0 322885.12 138171.06 499440.0 -1.0 2202
2204 0 323201.7 138470.17 499380.0 -1.0 2203
2205 0 322900.1 138230.89 499320.0 -1.0 2204
2206 0 323244.06 138497.6 499260.0 -1.0 2205
2207 0 323109.47 138512.55 499200.0 -1.0 2206
2208 0 323156.8 138582.34 499140.0 -1.0 2207
2209 0 323039.66 138305.66 499080.0 -1.0 2208
2210 0 323149.34 138612.25 498960.0 -1.0 2209
2211 0 323067.1 138612.25 498840.0 -1.0 2210
2212 0 323049.62 138634.69 498780.0 -1.0 2211
2213 0 323144.34 138627.2 498720.0 -1.0 2212
2214 0 322992.3 138515.03 498660.0 -1.0 2213
2215 0 323047.16 138554.92 498540.0 -1.0 2214
2216 0 323037.16 138530.0 498480.0 -1.0 2215
2217 0 323037.16 138530.0 498420.0 -1.0 2216
2218 0 322763.0 138377.95 498360.0 -1.0 2217
2219 0 323004.78 138507.56 498300.0 -1.0 2218
2220 0 322920.03 138457.7 498240.0 -1.0 2219
2221 0 322920.03 138457.7 498180.0 -1.0 2220
2222 0 322850.22 138445.25 498120.0 -1.0 2221
2223 0 322850.22 138445.25 498060.0 -1.0 2222
2224 0 322850.22 138445.25 498000.0 -1.0 2223
2225 0 322915.03 138410.34 497940.0 -1.0 2224
2226 0 322825.3 138363.0 497880.0 -1.0 2225
2227 0 322825.3 138382.94 497820.0 -1.0 2226
2228 0 322825.3 138382.94 497760.0 -1.0 2227
2229 0 322822.8 138382.94 497700.0 -1.0 2228
2230 0 322523.72 138255.81 497640.0 -1.0 2229
2231 0 322772.97 138293.2 497580.0 -1.0 2230
2232 0 322247.03 138083.83 497520.0 -1.0 2231
2233 0 322610.94 138315.64 497460.0 -1.0 2232
2234 0 322471.38 138265.78 497400.0 -1.0 2233
2235 0 322476.34 138253.33 497340.0 -1.0 2234
2236 0 322336.75 138188.52 497280.0 -1.0 2235
2237 0 321925.5 138043.95 497220.0 -1.0 2236
2238 0 322279.44 138223.4 497160.0 -1.0 2237
2239 0 322219.62 138203.47 497040.0 -1.0 2238
2240 0 322060.1 138118.72 496980.0 -1.0 2239
2241 0 322070.06 138116.23 496920.0 -1.0 2240
2242 0 321798.38 137899.38 496860.0 -1.0 2241
2243 0 321972.84 138048.94 496740.0 -1.0 2242
2244 0 321900.56 137996.6 496680.0 -1.0 2243
2245 0 321820.8 137966.67 496560.0 -1.0 2244
2246 0 321718.62 138091.3 496500.0 -1.0 2245
2247 0 321628.88 137834.58 496440.0 -1.0 2246
2248 0 321611.44 137837.06 496380.0 -1.0 2247
2249 0 321491.78 137787.22 496320.0 -1.0 2248
2250 0 321402.06 137834.58 496260.0 -1.0 2249
2251 0 321377.12 137797.19 496140.0 -1.0 2250
2252 0 320945.9 137485.61 496080.0 -1.0 2251
2253 0 321299.88 137767.27 496020.0 -1.0 2252
2254 0 320801.34 137410.84 495960.0 -1.0 2253
2255 0 321207.62 137717.42 495900.0 -1.0 2254
2256 0 321043.12 137635.17 495840.0 -1.0 2255
2257 0 321028.2 137640.16 495780.0 -1.0 2256
2258 0 320420.0 137316.12 495720.0 -1.0 2257
2259 0 320930.97 137620.22 495660.0 -1.0 2258
2260 0 320876.12 137592.8 495600.0 -1.0 2259
2261 0 320798.88 137580.33 495540.0 -1.0 2260
2262 0 320756.5 137515.53 495480.0 -1.0 2261
2263 0 320681.72 137463.19 495420.0 -1.0 2262
2264 0 320624.38 137428.28 495360.0 -1.0 2263
2265 0 320577.03 137418.31 495300.0 -1.0 2264
2266 0 320492.28 137405.86 495240.0 -1.0 2265
2267 0 320479.8 137353.52 495180.0 -1.0 2266
2268 0 320262.97 137288.7 495120.0 -1.0 2267
2269 0 320230.56 137328.58 495060.0 -1.0 2268
2270 0 320198.16 137353.52 495000.0 -1.0 2269
2271 0 320138.34 137343.55 494940.0 -1.0 2270
2272 0 320143.3 137258.8 494880.0 -1.0 2271
2273 0 319869.12 137291.2 494760.0 -1.0 2272
2274 0 319667.25 137151.61 494700.0 -1.0 2273
2275 0 319602.44 137131.67 494640.0 -1.0 2274
2276 0 319497.75 137146.62 494580.0 -1.0 2275
2277 0 319507.72 137159.1 494520.0 -1.0 2276
2278 0 319457.88 137186.52 494400.0 -1.0 2277
2279 0 319368.12 137081.83 494340.0 -1.0 2278
2280 0 319273.4 137086.81 494280.0 -1.0 2279
2281 0 319054.06 136974.64 494220.0 -1.0 2280
2282 0 318884.6 136989.6 494160.0 -1.0 2281
2283 0 318797.34 136992.1 494100.0 -1.0 2282
2284 0 318525.66 136802.66 494040.0 -1.0 2283
2285 0 318675.22 137007.05 493980.0 -1.0 2284
2286 0 318627.84 137004.55 493920.0 -1.0 2285
2287 0 318580.5 137002.06 493860.0 -1.0 2286
2288 0 318498.25 136994.58 493800.0 -1.0 2287
2289 0 318423.47 136922.3 493740.0 -1.0 2288
2290 0 318515.7 136914.83 493680.0 -1.0 2289
2291 0 318463.34 136882.42 493620.0 -1.0 2290
2292 0 318473.3 136894.88 493560.0 -1.0 2291
2293 0 318346.2 136842.53 493500.0 -1.0 2292
2294 0 318366.12 136850.02 493440.0 -1.0 2293
2295 0 318363.62 136850.02 493380.0 -1.0 2294
2296 0 318296.34 136874.94 493320.0 -1.0 2295
2297 0 318231.53 136822.6 493260.0 -1.0 2296
2298 0 318219.06 136867.47 493200.0 -1.0 2297
2299 0 318136.8 136787.7 493140.0 -1.0 2298
2300 0 318136.8 136787.7 493080.0 -1.0 2299
2301 0 318047.1 136747.81 493020.0 -1.0 2300
2302 0 318311.28 136840.05 492960.0 -1.0 2301
2303 0 318052.06 136750.31 492900.0 -1.0 2302
2304 0 317967.3 136707.94 492840.0 -1.0 2303
2305 0 317944.88 136697.97 492780.0 -1.0 2304
2306 0 317867.62 136668.06 492720.0 -1.0 2305
2307 0 317922.47 136660.58 492660.0 -1.0 2306
2308 0 317792.84 136620.7 492600.0 -1.0 2307
2309 0 317777.88 136620.7 492540.0 -1.0 2308
2310 0 317680.7 136590.78 492480.0 -1.0 2309
2311 0 317573.5 136545.92 492420.0 -1.0 2310
2312 0 317468.8 136523.48 492360.0 -1.0 2311
2313 0 317426.44 136516.02 492300.0 -1.0 2312
2314 0 317309.28 136528.47 492240.0 -1.0 2313
2315 0 317169.72 136496.08 492180.0 -1.0 2314
2316 0 317099.9 136511.03 492120.0 -1.0 2315
2317 0 317199.62 136603.25 492060.0 -1.0 2316
2318 0 317002.72 136568.36 492000.0 -1.0 2317
2319 0 316977.78 136588.3 491940.0 -1.0 2318
2320 0 316900.5 136658.1 491880.0 -1.0 2319
2321 0 316805.78 136645.62 491820.0 -1.0 2320
2322 0 316728.53 136633.16 491760.0 -1.0 2321
2323 0 316601.4 136600.77 491700.0 -1.0 2322
2324 0 316529.12 136583.31 491640.0 -1.0 2323
2325 0 316479.28 136570.84 491580.0 -1.0 2324
2326 0 316327.22 136610.73 491520.0 -1.0 2325
2327 0 316212.56 136618.2 491460.0 -1.0 2326
2328 0 316095.4 136628.17 491400.0 -1.0 2327
2329 0 316055.53 136638.14 491340.0 -1.0 2328
2330 0 315903.5 136635.66 491280.0 -1.0 2329
2331 0 315758.9 136600.77 491220.0 -1.0 2330
2332 0 315686.62 136595.78 491160.0 -1.0 2331
2333 0 315626.8 136605.75 491100.0 -1.0 2332
2334 0 315599.4 136558.39 491040.0 -1.0 2333
2335 0 315539.56 136525.98 490980.0 -1.0 2334
2336 0 315417.44 136393.88 490920.0 -1.0 2335
2337 0 315409.97 136321.6 490800.0 -1.0 2336
2338 0 315375.06 136291.69 490740.0 -1.0 2337
2339 0 315228.0 136249.31 490680.0 -1.0 2338
2340 0 315205.56 136172.05 490620.0 -1.0 2339
2341 0 315038.56 136124.69 490560.0 -1.0 2340
2342 0 314931.4 136039.94 490500.0 -1.0 2341
2343 0 314899.0 136034.95 490440.0 -1.0 2342
2344 0 314719.53 135890.38 490380.0 -1.0 2343
2345 0 314649.75 135857.98 490320.0 -1.0 2344
2346 0 314557.5 135783.2 490260.0 -1.0 2345
2347 0 314637.28 135960.17 490200.0 -1.0 2346
2348 0 314380.53 135723.38 490140.0 -1.0 2347
2349 0 314295.78 135750.8 490080.0 -1.0 2348
2350 0 314029.1 135548.9 490020.0 -1.0 2349
2351 0 314173.66 135683.5 489960.0 -1.0 2350
2352 0 313972.75 135699.36 489900.0 -1.0 2351
2353 0 344783.44 148655.78 537360.0 -1.0 1796
2354 0 345012.75 149174.23 537420.0 -1.0 2353
2355 0 345032.72 149293.88 537480.0 -1.0 2354
2356 6 345072.6 149333.75 537540.0 -1.0 2355
2357 0 344467.56 142273.94 537420.0 -1.0 1795
2358 0 344432.7 142328.78 537480.0 -1.0 2357
2359 0 344293.1 142333.77 537540.0 -1.0 2358
2360 0 344088.72 142458.39 537600.0 -1.0 2359
2361 0 343854.4 142343.73 537660.0 -1.0 2360
2362 0 343375.84 142054.6 537660.0 -1.0 2361
2363 0 343355.9 142029.67 537720.0 -1.0 2362
2364 0 343286.1 141934.95 537780.0 -1.0 2363
2365 6 343311.03 141994.78 537840.0 -1.0 2364
2366 0 347501.9 149252.95 534480.0 -1.0 1160
2367 0 347441.97 149425.67 534420.0 -1.0 2366
2368 0 347494.84 149475.03 534360.0 -1.0 2367
2369 0 347590.03 149601.92 534300.0 -1.0 2368
2370 0 347558.3 149573.72 534240.0 -1.0 2369
2371 0 347516.0 149616.03 534180.0 -1.0 2370
2372 0 347480.75 149672.42 534120.0 -1.0 2371
2373 0 347473.72 149619.55 534060.0 -1.0 2372
2374 0 347477.22 149644.22 534000.0 -1.0 2373
2375 0 347614.72 149675.95 533940.0 -1.0 2374
2376 0 347861.47 149866.3 533880.0 -1.0 2375
2377 0 347861.47 149866.3 533820.0 -1.0 2376
2378 0 347861.47 149866.3 533760.0 -1.0 2377
2379 0 347805.06 149806.38 533700.0 -1.0 2378
2380 0 347790.97 149809.9 533640.0 -1.0 2379
2381 0 347723.97 149845.16 533580.0 -1.0 2380
2382 0 347723.97 149859.25 533520.0 -1.0 2381
2383 0 347614.72 149834.58 533460.0 -1.0 2382
2384 0 347611.2 149838.1 533400.0 -1.0 2383
2385 0 347787.44 149859.25 533340.0 -1.0 2384
2386 0 347790.97 149848.67 533280.0 -1.0 2385
2387 0 347783.9 149848.67 533220.0 -1.0 2386
2388 0 347706.34 149898.03 533160.0 -1.0 2387
2389 0 347674.62 149908.6 533100.0 -1.0 2388
2390 0 347494.84 149912.12 533040.0 -1.0 2389
2391 0 347360.9 149890.97 532980.0 -1.0 2390
2392 0 347248.1 149926.22 532920.0 -1.0 2391
2393 0 347198.75 149933.28 532860.0 -1.0 2392
2394 0 347198.75 150014.34 532800.0 -1.0 2393
2395 0 347195.22 150084.84 532740.0 -1.0 2394
2396 0 347184.66 150158.88 532680.0 -1.0 2395
2397 0 347054.22 150042.55 532620.0 -1.0 2396
2398 0 347068.34 150130.67 532560.0 -1.0 2397
2399 0 347029.56 150106.0 532500.0 -1.0 2398
2400 0 347033.1 150106.0 532440.0 -1.0 2399
2401 0 347036.6 150127.16 532380.0 -1.0 2400
2402 0 347036.6 150127.16 532320.0 -1.0 2401
2403 0 347064.8 150155.34 532260.0 -1.0 2402
2404 0 347026.03 150180.03 532200.0 -1.0 2403
2405 0 347026.03 150180.03 532140.0 -1.0 2404
2406 0 347040.12 150211.75 532080.0 -1.0 2405
2407 0 347040.12 150211.75 532020.0 -1.0 2406
2408 0 347026.03 150211.75 531960.0 -1.0 2407
2409 0 347022.5 150218.8 531900.0 -1.0 2408
2410 0 346997.84 150247.0 531840.0 -1.0 2409
2411 0 347018.97 150310.45 531780.0 -1.0 2410
2412 0 346966.1 150356.28 531720.0 -1.0 2411
2413 0 347004.88 150440.88 531660.0 -1.0 2412
2414 0 346955.53 150423.25 531600.0 -1.0 2413
2415 0 346962.6 150437.34 531540.0 -1.0 2414
2416 0 346987.25 150462.03 531480.0 -1.0 2415
2417 0 346966.1 150521.95 531420.0 -1.0 2416
2418 0 346952.0 150624.17 531360.0 -1.0 2417
2419 0 346969.62 150645.33 531300.0 -1.0 2418
2420 0 346902.66 150722.88 531240.0 -1.0 2419
2421 0 346944.97 150877.97 531180.0 -1.0 2420
2422 0 346930.84 150952.0 531120.0 -1.0 2421
2423 0 346937.9 150916.75 531060.0 -1.0 2422
2424 0 346923.8 150892.08 531000.0 -1.0 2423
2425 0 346860.34 150863.88 530940.0 -1.0 2424
2426 0 346860.34 150863.88 530880.0 -1.0 2425
2427 0 346828.62 150860.34 530820.0 -1.0 2426
2428 0 346803.97 150870.92 530760.0 -1.0 2427
2429 0 346761.66 150881.5 530700.0 -1.0 2428
2430 0 346701.72 150955.53 530640.0 -1.0 2429
2431 0 346588.94 151022.5 530580.0 -1.0 2430
2432 0 346490.22 151149.4 530520.0 -1.0 2431
2433 0 346289.3 151501.9 530460.0 -1.0 2432
2434 0 346148.3 151840.3 530340.0 -1.0 2433
2435 0 346109.53 151953.1 530280.0 -1.0 2434
2436 0 346116.6 151974.25 530220.0 -1.0 2435
2437 0 346106.0 152027.12 530160.0 -1.0 2436
2438 0 346158.88 152196.33 530100.0 -1.0 2437
2439 0 346074.28 152376.1 530040.0 -1.0 2438
2440 0 346084.84 152598.17 529980.0 -1.0 2439
2441 0 346102.47 152749.75 529920.0 -1.0 2440
2442 0 346176.5 152971.83 529860.0 -1.0 2441
2443 0 346225.84 153260.88 529800.0 -1.0 2442
2444 0 346204.72 153352.53 529740.0 -1.0 2443
2445 0 346208.22 153412.45 529680.0 -1.0 2444
2446 0 346187.1 153571.08 529620.0 -1.0 2445
2447 0 346239.97 153729.7 529560.0 -1.0 2446
2448 0 346232.9 153828.4 529500.0 -1.0 2447
2449 0 346232.9 153831.92 529440.0 -1.0 2448
2450 0 346158.88 154008.17 529380.0 -1.0 2449
2451 0 346123.62 154223.2 529320.0 -1.0 2450
2452 0 346091.9 154339.53 529260.0 -1.0 2451
2453 0 346102.47 154399.45 529200.0 -1.0 2452
2454 0 346039.03 154543.97 529140.0 -1.0 2453
2455 0 345936.8 154751.95 529020.0 -1.0 2454
2456 0 345788.75 154938.78 528960.0 -1.0 2455
2457 0 345690.06 155033.95 528900.0 -1.0 2456
2458 0 345594.88 155150.28 528840.0 -1.0 2457
2459 0 345513.8 155291.28 528780.0 -1.0 2458
2460 0 345453.88 155407.6 528720.0 -1.0 2459
2461 0 345425.7 155548.6 528660.0 -1.0 2460
2462 0 345408.06 155580.33 528600.0 -1.0 2461
2463 0 345429.22 155700.17 528540.0 -1.0 2462
2464 0 345365.75 155798.88 528480.0 -1.0 2463
2465 0 345362.22 155879.95 528420.0 -1.0 2464
2466 0 345323.47 155964.55 528360.0 -1.0 2465
2467 0 345274.1 156094.97 528300.0 -1.0 2466
2468 0 345274.1 156098.5 528240.0 -1.0 2467
2469 0 345274.1 156123.17 528180.0 -1.0 2468
2470 0 345274.1 156123.17 528120.0 -1.0 2469
2471 0 345326.97 156102.03 528060.0 -1.0 2470
2472 0 345309.34 156214.83 528000.0 -1.0 2471
2473 0 345295.25 156232.45 527940.0 -1.0 2472
2474 0 345298.78 156317.05 527880.0 -1.0 2473
2475 0 345284.7 156373.45 527820.0 -1.0 2474
2476 0 345284.7 156373.45 527760.0 -1.0 2475
2477 0 345284.7 156394.6 527700.0 -1.0 2476
2478 0 345298.78 156468.62 527640.0 -1.0 2477
2479 0 345298.78 156539.12 527580.0 -1.0 2478
2480 0 345330.5 156620.2 527520.0 -1.0 2479
2481 0 345330.5 156676.6 527460.0 -1.0 2480
2482 0 345323.47 156733.0 527340.0 -1.0 2481
2483 0 345397.47 156842.28 527280.0 -1.0 2482
2484 0 345386.9 156803.5 527220.0 -1.0 2483
2485 0 345415.1 156863.42 527160.0 -1.0 2484
2486 0 345415.1 156863.42 527100.0 -1.0 2485
2487 0 345411.6 156866.95 527040.0 -1.0 2486
2488 0 345450.34 156919.83 526980.0 -1.0 2487
2489 0 345450.34 156919.83 526920.0 -1.0 2488
2490 0 345450.34 156919.83 526860.0 -1.0 2489
2491 0 345450.34 156919.83 526800.0 -1.0 2490
2492 0 345460.94 156930.4 526740.0 -1.0 2491
2493 0 345510.28 156997.38 526680.0 -1.0 2492
2494 0 345510.28 156997.38 526620.0 -1.0 2493
2495 0 345510.28 157039.67 526560.0 -1.0 2494
2496 0 345492.66 157053.78 526500.0 -1.0 2495
2497 0 345372.8 157085.5 526440.0 -1.0 2496
2498 0 345372.8 157085.5 526380.0 -1.0 2497
2499 0 345372.8 157085.5 526320.0 -1.0 2498
2500 0 345330.5 157134.84 526260.0 -1.0 2499
2501 0 345200.1 157134.84 526200.0 -1.0 2500
2502 0 345108.44 157166.58 526140.0 -1.0 2501
2503 0 345087.28 157187.72 526080.0 -1.0 2502
2504 0 345090.8 157222.97 526020.0 -1.0 2503
2505 0 345034.4 157251.17 525960.0 -1.0 2504
2506 0 345002.7 157268.8 525900.0 -1.0 2505
2507 0 345023.84 157311.1 525840.0 -1.0 2506
2508 0 344956.84 157286.42 525660.0 -1.0 2507
2509 0 344939.22 157268.8 525540.0 -1.0 2508
2510 0 344882.84 157254.7 525480.0 -1.0 2509
2511 0 344805.28 157240.6 525420.0 -1.0 2510
2512 0 344819.38 157289.95 525360.0 -1.0 2511
2513 0 344710.1 157293.47 525300.0 -1.0 2512
2514 0 344805.28 157374.55 525240.0 -1.0 2513
2515 0 344770.03 157378.08 525180.0 -1.0 2514
2516 0 344770.03 157434.47 525120.0 -1.0 2515
2517 0 344791.2 157512.03 525060.0 -1.0 2516
2518 0 344801.75 157575.47 525000.0 -1.0 2517
2519 0 344734.78 157582.53 524940.0 -1.0 2518
2520 0 344759.47 157638.92 524880.0 -1.0 2519
2521 0 344766.5 157638.92 524820.0 -1.0 2520
2522 0 344851.1 157720.0 524760.0 -1.0 2521
2523 0 344837.0 157741.16 524700.0 -1.0 2522
2524 0 344805.28 157783.45 524640.0 -1.0 2523
2525 0 344759.47 157804.6 524580.0 -1.0 2524
2526 0 344667.8 157797.55 524520.0 -1.0 2525
2527 0 344681.9 157818.7 524460.0 -1.0 2526
2528 0 344579.7 157832.8 524400.0 -1.0 2527
2529 0 344678.38 157956.17 524340.0 -1.0 2528
2530 0 344646.66 157956.17 524280.0 -1.0 2529
2531 0 344607.88 158033.72 524220.0 -1.0 2530
2532 0 344650.2 158146.53 524160.0 -1.0 2531
2533 0 344636.1 158167.67 524100.0 -1.0 2532
2534 0 344636.1 158192.34 524040.0 -1.0 2533
2535 0 344583.22 158245.22 523980.0 -1.0 2534
2536 0 344530.34 158202.92 523920.0 -1.0 2535
2537 0 344509.2 158308.67 523860.0 -1.0 2536
2538 0 344579.7 158425.0 523800.0 -1.0 2537
2539 0 344547.97 158516.66 523740.0 -1.0 2538
2540 0 344583.22 158601.25 523680.0 -1.0 2539
2541 0 344586.72 158597.72 523620.0 -1.0 2540
2542 0 344653.72 158678.8 523560.0 -1.0 2541
2543 0 344643.12 158731.67 523500.0 -1.0 2542
2544 0 344629.03 158795.12 523440.0 -1.0 2543
2545 0 344667.8 158904.4 523380.0 -1.0 2544
2546 0 344667.8 158904.4 523320.0 -1.0 2545
2547 0 344590.25 158907.92 523260.0 -1.0 2546
2548 0 344614.94 158914.97 523200.0 -1.0 2547
2549 0 344664.28 159133.53 523140.0 -1.0 2548
2550 0 344734.78 159383.8 523080.0 -1.0 2549
2551 0 344710.1 159496.6 523020.0 -1.0 2550
2552 0 344703.06 159641.12 522960.0 -1.0 2551
2553 0 344653.72 159764.5 522900.0 -1.0 2552
2554 0 344660.75 159880.83 522840.0 -1.0 2553
2555 5 344762.97 160402.53 522720.0 -1.0 2554
2556 0 344872.25 160589.34 522720.0 -1.0 2555
2557 0 344699.53 160437.78 522660.0 -1.0 2555
2558 0 344974.47 160913.66 522720.0 -1.0 2556
2559 0 344956.84 160931.28 522660.0 -1.0 2558
2560 0 344960.38 160913.66 522600.0 -1.0 2559
2561 0 344953.34 160864.3 522540.0 -1.0 2560
2562 0 344995.62 160948.9 522480.0 -1.0 2561
2563 6 344939.22 160959.47 522420.0 -1.0 2562
2564 0 344692.47 160360.22 522600.0 -1.0 2557
2565 0 344671.34 160282.67 522540.0 -1.0 2564
2566 0 344671.34 160282.67 522480.0 -1.0 2565
2567 0 344657.22 160282.67 522420.0 -1.0 2566
2568 0 344650.2 160282.67 522360.0 -1.0 2567
2569 0 344629.03 160324.97 522300.0 -1.0 2568
2570 0 344621.97 160332.03 522240.0 -1.0 2569
2571 0 344629.03 160272.1 522180.0 -1.0 2570
2572 0 344636.1 160258.0 522120.0 -1.0 2571
2573 0 344678.38 160261.53 522060.0 -1.0 2572
2574 0 344664.28 160254.47 522000.0 -1.0 2573
2575 0 344734.78 160268.58 521940.0 -1.0 2574
2576 0 344727.72 160265.05 521880.0 -1.0 2575
2577 0 344727.72 160265.05 521820.0 -1.0 2576
2578 0 344703.06 160293.25 521760.0 -1.0 2577
2579 0 344703.06 160293.25 521700.0 -1.0 2578
2580 0 344699.53 160303.83 521640.0 -1.0 2579
2581 0 344699.53 160303.83 521580.0 -1.0 2580
2582 0 344770.03 160317.92 521520.0 -1.0 2581
2583 0 344741.84 160303.83 521460.0 -1.0 2582
2584 0 344770.03 160339.08 521400.0 -1.0 2583
2585 0 344794.72 160321.45 521340.0 -1.0 2584
2586 0 344812.34 160317.92 521280.0 -1.0 2585
2587 0 344829.97 160349.66 521160.0 -1.0 2586
2588 0 344851.1 160360.22 521100.0 -1.0 2587
2589 0 344903.97 160406.05 521040.0 -1.0 2588
2590 0 344992.1 160483.6 520980.0 -1.0 2589
2591 0 345009.72 160543.53 520920.0 -1.0 2590
2592 0 344914.56 160423.67 520860.0 -1.0 2591
2593 0 344844.06 160473.03 520800.0 -1.0 2592
2594 0 344903.97 160427.2 520740.0 -1.0 2593
2595 0 344879.3 160416.62 520680.0 -1.0 2594
2596 0 344879.3 160458.92 520620.0 -1.0 2595
2597 0 344837.0 160399.0 520560.0 -1.0 2596
2598 0 344745.34 160324.97 520500.0 -1.0 2597
2599 0 344375.22 160113.47 520440.0 -1.0 2598
2600 0 344734.78 160279.16 520380.0 -1.0 2599
2601 0 344755.94 160360.22 520320.0 -1.0 2600
2602 0 344699.53 160328.5 520200.0 -1.0 2601
2603 0 344727.72 160303.83 520140.0 -1.0 2602
2604 0 344717.16 160282.67 520080.0 -1.0 2603
2605 0 344720.7 160215.7 520020.0 -1.0 2604
2606 0 344639.6 160141.67 519960.0 -1.0 2605
2607 0 344558.53 160099.38 519900.0 -1.0 2606
2608 0 344607.88 160081.75 519840.0 -1.0 2607
2609 0 344551.47 160046.5 519780.0 -1.0 2608
2610 0 344512.72 160007.72 519720.0 -1.0 2609
2611 0 344526.8 159990.1 519660.0 -1.0 2610
2612 0 344371.72 160064.12 519600.0 -1.0 2611
2613 0 344519.75 159976.0 519540.0 -1.0 2612
2614 0 344466.88 159965.42 519480.0 -1.0 2613
2615 0 344421.06 159944.28 519420.0 -1.0 2614
2616 0 344392.84 159933.7 519360.0 -1.0 2615
2617 0 344382.28 159930.17 519300.0 -1.0 2616
2618 0 344378.75 159926.66 519240.0 -1.0 2617
2619 0 344403.44 159926.66 519180.0 -1.0 2618
2620 0 344435.16 159930.17 519120.0 -1.0 2619
2621 0 344435.16 159933.7 519060.0 -1.0 2620
2622 0 344495.1 159937.22 519000.0 -1.0 2621
2623 0 344470.4 159923.12 518940.0 -1.0 2622
2624 0 344488.03 159951.33 518880.0 -1.0 2623
2625 0 344533.84 159958.38 518820.0 -1.0 2624
2626 0 344600.84 159997.16 518760.0 -1.0 2625
2627 0 344674.84 160000.67 518700.0 -1.0 2626
2628 0 344674.84 160000.67 518640.0 -1.0 2627
2629 0 344632.56 160032.4 518580.0 -1.0 2628
2630 0 344678.38 160028.88 518520.0 -1.0 2629
2631 0 344678.38 160028.88 518460.0 -1.0 2630
2632 0 344671.34 160071.17 518400.0 -1.0 2631
2633 0 344671.34 160106.42 518340.0 -1.0 2632
2634 0 344699.53 160120.53 518280.0 -1.0 2633
2635 0 344713.62 160148.72 518220.0 -1.0 2634
2636 0 344791.2 160201.6 518160.0 -1.0 2635
2637 0 344805.28 160258.0 518100.0 -1.0 2636
2638 0 344805.28 160258.0 518040.0 -1.0 2637
2639 0 344787.66 160282.67 517980.0 -1.0 2638
2640 0 344784.12 160265.05 517920.0 -1.0 2639
2641 0 344794.72 160275.62 517860.0 -1.0 2640
2642 0 344801.75 160268.58 517800.0 -1.0 2641
2643 0 344801.75 160268.58 517740.0 -1.0 2642
2644 0 344808.8 160265.05 517680.0 -1.0 2643
2645 0 344819.38 160265.05 517620.0 -1.0 2644
2646 0 344819.38 160265.05 517560.0 -1.0 2645
2647 0 344815.84 160236.84 517500.0 -1.0 2646
2648 0 344819.38 160194.55 517440.0 -1.0 2647
2649 0 344819.38 160194.55 517380.0 -1.0 2648
2650 0 344819.38 160194.55 517320.0 -1.0 2649
2651 0 344868.72 160176.92 517260.0 -1.0 2650
2652 0 344886.34 160219.22 517200.0 -1.0 2651
2653 0 344900.47 160243.9 517140.0 -1.0 2652
2654 0 344967.44 160324.97 517080.0 -1.0 2653
2655 0 345023.84 160317.92 517020.0 -1.0 2654
2656 0 345108.44 160388.42 516960.0 -1.0 2655
2657 0 345108.44 160367.28 516900.0 -1.0 2656
2658 0 345140.16 160370.8 516840.0 -1.0 2657
2659 0 345178.94 160367.28 516780.0 -1.0 2658
2660 0 345217.72 160310.88 516720.0 -1.0 2659
2661 0 345337.56 160293.25 516660.0 -1.0 2660
2662 0 345203.6 160152.25 516600.0 -1.0 2661
2663 0 345249.44 160050.03 516540.0 -1.0 2662
2664 0 345214.2 159983.05 516480.0 -1.0 2663
2665 0 345200.1 159919.6 516420.0 -1.0 2664
2666 0 345200.1 159845.58 516360.0 -1.0 2665
2667 0 345200.1 159842.05 516300.0 -1.0 2666
2668 0 345200.1 159842.05 516240.0 -1.0 2667
2669 0 345298.78 159827.95 516180.0 -1.0 2668
2670 0 345344.6 159810.33 516120.0 -1.0 2669
2671 0 345326.97 159743.34 516060.0 -1.0 2670
2672 0 345267.06 159648.17 516000.0 -1.0 2671
2673 0 345210.66 159517.75 515940.0 -1.0 2672
2674 0 345210.66 159521.28 515880.0 -1.0 2673
2675 0 345059.1 159549.47 515820.0 -1.0 2674
2676 0 345365.75 159577.67 515760.0 -1.0 2675
2677 0 345006.22 159373.22 515700.0 -1.0 2676
2678 0 345316.4 159517.75 515640.0 -1.0 2677
2679 0 345408.06 159510.7 515580.0 -1.0 2678
2680 0 345478.56 159493.08 515520.0 -1.0 2679
2681 0 345249.44 159327.4 515460.0 -1.0 2680
2682 0 345492.66 159514.22 515400.0 -1.0 2681
2683 0 345531.44 159510.7 515340.0 -1.0 2682
2684 0 345542.0 159503.66 515280.0 -1.0 2683
2685 0 345584.3 159486.03 515220.0 -1.0 2684
2686 0 345584.3 159468.4 515160.0 -1.0 2685
2687 0 345584.3 159429.62 515100.0 -1.0 2686
2688 0 345577.25 159404.95 515040.0 -1.0 2687
2689 0 345549.06 159440.2 514980.0 -1.0 2688
2690 0 345453.88 159464.88 514920.0 -1.0 2689
2691 0 345436.25 159369.7 514860.0 -1.0 2690
2692 0 345376.34 159345.03 514800.0 -1.0 2691
2693 0 345341.1 159302.72 514740.0 -1.0 2692
2694 0 345224.75 159239.28 514680.0 -1.0 2693
2695 0 345355.2 159278.05 514620.0 -1.0 2694
2696 0 345344.6 159274.53 514560.0 -1.0 2695
2697 0 345344.6 159274.53 514500.0 -1.0 2696
2698 0 345326.97 159253.38 514440.0 -1.0 2697
2699 0 345312.88 159211.08 514380.0 -1.0 2698
2700 0 345334.03 159098.28 514320.0 -1.0 2699
2701 0 345323.47 159091.22 514260.0 -1.0 2700
2702 0 345323.47 159091.22 514200.0 -1.0 2701
2703 0 345319.94 159094.75 514140.0 -1.0 2702
2704 0 345326.97 159077.12 514080.0 -1.0 2703
2705 0 345309.34 159052.45 514020.0 -1.0 2704
2706 0 345249.44 159045.4 513960.0 -1.0 2705
2707 0 345249.44 159045.4 513900.0 -1.0 2706
2708 0 345274.1 159006.62 513840.0 -1.0 2707
2709 0 345274.1 159006.62 513780.0 -1.0 2708
2710 0 345270.6 158957.28 513720.0 -1.0 2709
2711 0 345295.25 158936.12 513660.0 -1.0 2710
2712 0 345249.44 158819.8 513600.0 -1.0 2711
2713 0 345270.6 158763.4 513540.0 -1.0 2712
2714 0 345316.4 158625.92 513480.0 -1.0 2713
2715 0 345312.88 158555.42 513420.0 -1.0 2714
2716 0 345298.78 158470.83 513360.0 -1.0 2715
2717 0 345277.62 158368.6 513300.0 -1.0 2716
2718 0 345260.0 158284.0 513240.0 -1.0 2717
2719 0 345249.44 158164.16 513180.0 -1.0 2718
2720 0 345231.8 158132.42 513120.0 -1.0 2719
2721 0 345189.5 158083.08 513060.0 -1.0 2720
2722 0 345140.16 158009.05 513000.0 -1.0 2721
2723 0 345062.6 157765.83 512940.0 -1.0 2722
2724 0 345111.97 157741.16 512880.0 -1.0 2723
2725 0 344837.0 157684.75 512820.0 -1.0 2724
2726 0 345157.78 157758.78 512760.0 -1.0 2725
2727 0 345154.25 157811.66 512700.0 -1.0 2726
2728 0 345185.97 157776.4 512640.0 -1.0 2727
2729 0 344812.34 157617.78 512580.0 -1.0 2728
2730 0 345200.1 157589.58 512520.0 -1.0 2729
2731 0 345150.72 157406.28 512520.0 -1.0 2730
2732 0 345002.7 157198.3 512520.0 -1.0 2731
2733 0 344960.38 157124.28 512460.0 -1.0 2732
2734 6 344942.75 157081.97 512400.0 -1.0 2733
2735 0 355476.38 150322.62 532980.0 -1.0 1227
2736 0 355620.88 150290.89 532920.0 -1.0 2735
2737 0 356065.03 150294.42 532920.0 -1.0 2736
2738 0 356209.56 150269.75 532860.0 -1.0 2737
2739 0 356329.4 150241.55 532920.0 -1.0 2738
2740 0 356368.2 150188.67 532980.0 -1.0 2739
2741 0 356484.5 150146.38 532980.0 -1.0 2740
2742 0 356674.88 150389.6 532980.0 -1.0 2741
2743 0 356770.03 150544.69 532920.0 -1.0 2742
2744 0 356861.7 150572.89 532860.0 -1.0 2743
2745 0 356911.03 150618.72 532800.0 -1.0 2744
2746 6 356858.16 150569.38 532740.0 -1.0 2745
2747 0 358469.1 154034.44 533760.0 -1.0 1266
2748 6 358398.6 154203.64 533880.0 -1.0 2747
2749 0 359487.8 154196.6 533760.0 -1.0 1268
2750 0 359516.0 154263.56 533820.0 -1.0 2749
2751 0 359618.25 154277.67 533880.0 -1.0 2750
2752 0 359579.47 154312.92 533940.0 -1.0 2751
2753 0 359716.94 154365.8 534000.0 -1.0 2752
2754 0 359716.94 154365.8 534060.0 -1.0 2753
2755 0 359988.38 154594.92 534120.0 -1.0 2754
2756 0 359981.3 154520.89 534180.0 -1.0 2755
2757 0 359998.94 154549.1 534240.0 -1.0 2756
2758 0 360023.62 154566.72 534300.0 -1.0 2757
2759 0 360016.56 154566.72 534360.0 -1.0 2758
2760 0 360016.56 154566.72 534420.0 -1.0 2759
2761 0 359970.75 154489.17 534480.0 -1.0 2760
2762 0 360002.47 154594.92 534540.0 -1.0 2761
2763 0 360002.47 154587.88 534600.0 -1.0 2762
2764 0 360242.16 154799.38 534660.0 -1.0 2763
2765 0 360499.5 154958.0 534720.0 -1.0 2764
2766 0 360852.0 155134.25 534780.0 -1.0 2765
2767 0 360859.03 155158.92 534840.0 -1.0 2766
2768 0 360873.12 155176.55 534900.0 -1.0 2767
2769 0 360883.72 155190.64 534960.0 -1.0 2768
2770 0 360897.8 155197.69 535020.0 -1.0 2769
2771 0 361031.75 155215.31 535080.0 -1.0 2770
2772 0 361126.94 155271.72 535140.0 -1.0 2771
2773 0 361176.28 155264.67 535200.0 -1.0 2772
2774 0 361243.25 155331.64 535260.0 -1.0 2773
2775 0 361377.22 155257.62 535320.0 -1.0 2774
2776 0 361532.3 155268.19 535380.0 -1.0 2775
2777 0 361638.06 155250.56 535440.0 -1.0 2776
2778 0 361874.25 155229.42 535500.0 -1.0 2777
2779 0 362085.75 155261.14 535560.0 -1.0 2778
2780 0 362121.0 155165.97 535620.0 -1.0 2779
2781 0 362177.38 155218.84 535680.0 -1.0 2780
2782 0 362244.38 155165.97 535740.0 -1.0 2781
2783 6 362290.2 155077.84 535800.0 -1.0 2782
2784 0 359255.78 153150.3 533040.0 -1.0 1255
2785 0 359336.84 153023.4 532980.0 -1.0 2784
2786 0 359446.12 152931.75 532920.0 -1.0 2785
2787 0 359491.94 152804.86 532860.0 -1.0 2786
2788 0 359453.2 152804.86 532800.0 -1.0 2787
2789 0 359456.7 152730.83 532740.0 -1.0 2788
2790 0 359463.75 152759.03 532680.0 -1.0 2789
2791 0 359523.7 152586.3 532620.0 -1.0 2790
2792 0 359544.8 152487.61 532560.0 -1.0 2791
2793 0 359481.38 152392.42 532500.0 -1.0 2792
2794 0 359548.34 152417.11 532440.0 -1.0 2793
2795 0 359527.2 152364.23 532380.0 -1.0 2794
2796 0 359537.78 152357.17 532320.0 -1.0 2795
2797 0 359555.4 152350.12 532260.0 -1.0 2796
2798 0 359555.4 152346.61 532200.0 -1.0 2797
2799 6 359555.4 152353.66 532140.0 -1.0 2798
2800 0 358082.4 152899.4 534540.0 -1.0 1592
2801 0 358015.44 152895.88 534600.0 -1.0 2800
2802 0 358029.53 152913.5 534660.0 -1.0 2801
2803 0 358029.53 152913.5 534720.0 -1.0 2802
2804 0 358064.78 152948.75 534780.0 -1.0 2803
2805 0 358209.3 153033.36 534840.0 -1.0 2804
2806 0 358209.3 153033.36 534900.0 -1.0 2805
2807 0 358276.28 153132.05 534960.0 -1.0 2806
2808 0 358293.9 153125.0 535020.0 -1.0 2807
2809 0 358346.78 153125.0 535080.0 -1.0 2808
2810 0 358431.38 153156.73 535140.0 -1.0 2809
2811 0 358505.4 153040.4 535200.0 -1.0 2810
2812 0 358494.8 153153.2 535260.0 -1.0 2811
2813 0 358494.8 153149.67 535320.0 -1.0 2812
2814 0 358505.4 153177.88 535380.0 -1.0 2813
2815 0 358473.7 153199.03 535440.0 -1.0 2814
2816 0 358417.28 153220.17 535500.0 -1.0 2815
2817 0 358399.66 153294.2 535560.0 -1.0 2816
2818 5 358417.28 153262.48 535620.0 -1.0 2817
2819 0 358449.0 153332.98 535680.0 -1.0 2818
2820 0 358332.7 153396.42 535620.0 -1.0 2818
2821 0 358526.56 153329.45 535740.0 -1.0 2819
2822 0 358575.9 153223.7 535800.0 -1.0 2821
2823 0 358399.66 153540.95 535620.0 -1.0 2820
2824 0 358403.2 153646.7 535620.0 -1.0 2823
2825 0 358441.94 153770.08 535680.0 -1.0 2824
2826 6 358449.0 153805.33 535740.0 -1.0 2825
2827 0 358618.2 153318.88 535860.0 -1.0 2822
2828 6 358611.16 153294.2 535920.0 -1.0 2827
2829 0 358269.1 150924.42 532920.0 -1.0 1566
2830 0 358258.5 150892.7 532860.0 -1.0 2829
2831 0 358247.94 150917.38 532800.0 -1.0 2830
2832 6 358244.4 150917.38 532740.0 -1.0 2831
2833 0 346135.72 144670.28 535680.0 730.0 2835
2834 0 345942.1 147391.6 534720.0 -1.0 1797
2835 0 345419.5 144690.47 535860.0 1461.0 1799
2836 0 349759.25 152639.53 534900.0 -1.0 1166
2837 0 349948.44 153735.12 534900.0 -1.0 2836
2838 0 350033.56 153861.23 534960.0 -1.0 2837
2839 0 350055.62 153954.38 535020.0 -1.0 2838
2840 0 350034.22 153820.77 535080.0 -1.0 2839
2841 0 350138.97 153865.66 535140.0 -1.0 2840
2842 0 349995.25 153693.44 535200.0 -1.0 2841
2843 0 349963.4 153642.28 535260.0 -1.0 2842
2844 0 349959.5 153518.95 535320.0 -1.0 2843
2845 0 350020.4 153498.2 535380.0 -1.0 2844
2846 6 349952.34 153565.95 535440.0 -1.0 2845
2847 0 313817.62 135523.11 489840.0 -1.0 2352
2848 0 313796.5 135600.66 489780.0 -1.0 2847
2849 0 313599.1 135512.53 489720.0 -1.0 2848
2850 0 313532.12 135526.64 489660.0 -1.0 2849
2851 0 313489.8 135516.06 489600.0 -1.0 2850
2852 0 313482.75 135537.22 489540.0 -1.0 2851
2853 0 313380.53 135417.36 489480.0 -1.0 2852
2854 0 313313.56 135392.69 489420.0 -1.0 2853
2855 0 313285.38 135360.97 489360.0 -1.0 2854
2856 0 313236.0 135297.52 489300.0 -1.0 2855
2857 0 313214.88 135283.4 489240.0 -1.0 2856
2858 0 313158.47 135251.69 489180.0 -1.0 2857
2859 0 313087.97 135209.39 489120.0 -1.0 2858
2860 0 313017.47 135149.47 489060.0 -1.0 2859
2861 0 312999.84 135135.36 489000.0 -1.0 2860
2862 0 312954.0 135096.6 488940.0 -1.0 2861
2863 0 312876.47 135075.44 488880.0 -1.0 2862
2864 0 312777.75 135040.19 488820.0 -1.0 2863
2865 0 312753.1 135019.03 488760.0 -1.0 2864
2866 0 312146.78 134532.6 488700.0 -1.0 2865
2867 0 312601.5 134948.53 488640.0 -1.0 2866
2868 0 312566.25 134913.28 488580.0 -1.0 2867
2869 0 312499.28 134874.52 488520.0 -1.0 2868
2870 0 312428.78 134888.61 488460.0 -1.0 2869
2871 0 312323.03 134839.27 488400.0 -1.0 2870
2872 0 312206.72 134818.11 488340.0 -1.0 2871
2873 0 312090.38 134839.27 488280.0 -1.0 2872
2874 0 311938.8 134765.23 488220.0 -1.0 2873
