# Supplementary material for: Organization of the gravity-sensing system in zebrafish
Source: Nat Commun. 2022 Aug 27;13:5060. doi: 10.1038/s41467-022-32824-w (PMC9420129; doi:10.1038/s41467-022-32824-w)
Supplement: Supplementary file 11 — Source Data [file 41467_2022_32824_MOESM11_ESM.zip › Reconstruction files/VS_R_07.swc]

# SWC format file
# based on specifications at http://www.neuronland.org/NLMorphologyConverter/MorphologyFormats/SWC/Spec.html
# Created on 2022-04-20 using navis (https://github.com/navis-org/navis)
# Meta: {"id": "48937", "name": "VS_R_07", "units": "1 nanometer"}
# PointNo Label X Y Z Radius Parent
# Labels:
# 0 = undefined, 1 = soma, 5 = fork point, 6 = end point
1 1 339693.06 140441.31 533040.0 2885.0 -1
2 0 340061.0 140794.0 531180.0 658.0 1
3 0 340611.0 140252.0 531180.0 612.0 1
4 0 338485.0 139368.0 531960.0 953.0 1
5 0 340193.0 141024.0 530520.0 -1.0 2
6 0 340352.0 141442.0 530580.0 -1.0 5
7 0 340636.0 142131.0 530580.0 -1.0 6
8 0 340958.0 142598.0 530640.0 -1.0 7
9 0 341372.0 143379.0 530640.0 -1.0 8
10 0 341832.0 143867.0 530700.0 -1.0 9
11 0 342344.0 144608.0 530700.0 -1.0 10
12 0 343172.0 145066.0 530760.0 -1.0 11
13 0 343913.0 145650.0 530760.0 -1.0 12
14 0 344608.0 146164.0 530820.0 -1.0 13
15 0 345209.0 147611.0 530880.0 -1.0 14
16 5 345836.0 148898.0 530940.0 -1.0 15
17 0 346163.0 148656.0 530940.0 -1.0 16
18 0 346112.0 150219.0 530880.0 -1.0 16
19 0 346110.0 150776.0 530820.0 -1.0 18
20 0 346277.0 151504.0 530760.0 -1.0 19
21 0 346321.0 151745.0 530700.0 -1.0 20
22 0 346324.0 152009.0 530640.0 -1.0 21
23 0 346276.0 152166.0 530580.0 -1.0 22
24 0 346462.0 152243.0 530520.0 -1.0 23
25 0 346422.0 152252.0 530460.0 -1.0 24
26 0 346357.0 152372.0 530400.0 -1.0 25
27 0 346464.0 153181.0 530400.0 -1.0 26
28 5 346918.0 153803.0 530400.0 -1.0 27
29 0 346880.2 153870.81 530340.0 -1.0 28
30 0 347315.0 154766.0 530400.0 -1.0 28
31 0 347602.0 155865.0 530400.0 -1.0 30
32 0 347813.0 156733.0 530340.0 -1.0 31
33 0 348144.0 157820.0 530340.0 -1.0 32
34 0 348031.0 158421.0 530280.0 -1.0 33
35 0 347985.0 158086.0 530220.0 -1.0 34
36 0 348330.0 159087.0 530280.0 -1.0 35
37 0 348364.0 159568.0 530340.0 -1.0 36
38 0 348637.0 159763.0 530400.0 -1.0 37
39 0 348526.0 159657.0 530460.0 -1.0 38
40 0 348852.0 160135.0 530520.0 -1.0 39
41 5 348928.0 160682.0 530580.0 -1.0 40
42 0 348783.0 160624.0 530640.0 -1.0 41
43 0 349163.34 161692.44 530580.0 -1.0 41
44 0 348858.0 160800.0 530700.0 -1.0 42
45 0 348914.0 160839.0 530760.0 -1.0 44
46 0 348999.0 161160.0 530820.0 -1.0 45
47 0 348812.0 161049.0 530880.0 -1.0 46
48 0 349007.0 161065.0 530940.0 -1.0 47
49 0 348964.0 161132.0 531000.0 -1.0 48
50 0 348889.0 161439.0 531060.0 -1.0 49
51 0 348837.0 161436.0 531120.0 -1.0 50
52 0 348654.0 161475.0 531180.0 -1.0 51
53 0 348672.0 161528.0 531240.0 -1.0 52
54 0 348798.0 161512.0 531300.0 -1.0 53
55 0 348692.0 161408.0 531360.0 -1.0 54
56 0 348728.0 161561.0 531420.0 -1.0 55
57 0 348759.0 161757.0 531480.0 -1.0 56
58 0 348745.0 161888.0 531540.0 -1.0 57
59 0 348624.0 161724.0 531600.0 -1.0 58
60 0 348664.0 161972.0 531660.0 -1.0 59
61 0 348744.0 161914.0 531720.0 -1.0 60
62 0 348820.0 161988.0 531780.0 -1.0 61
63 0 348863.0 161970.0 531840.0 -1.0 62
64 0 348885.0 161989.0 531900.0 -1.0 63
65 0 348871.0 161988.0 531960.0 -1.0 64
66 0 348899.0 162012.0 532020.0 -1.0 65
67 0 348813.0 162038.0 532080.0 -1.0 66
68 0 348899.0 162058.0 532140.0 -1.0 67
69 0 349145.0 162236.0 532200.0 -1.0 68
70 0 348888.0 162130.0 532260.0 -1.0 69
71 0 348967.0 162115.0 532320.0 -1.0 70
72 0 349069.0 162122.0 532380.0 -1.0 71
73 0 349167.0 162196.0 532440.0 -1.0 72
74 0 349153.0 162185.0 532500.0 -1.0 73
75 0 349349.0 162368.0 532560.0 -1.0 74
76 0 349382.0 162497.0 532620.0 -1.0 75
77 0 349491.0 162645.0 532680.0 -1.0 76
78 0 349593.0 162578.0 532740.0 -1.0 77
79 0 349584.0 162602.0 532800.0 -1.0 78
80 0 349603.0 162565.0 532860.0 -1.0 79
81 0 349685.0 162620.0 532920.0 -1.0 80
82 0 349599.0 162558.0 532980.0 -1.0 81
83 0 349716.0 162540.0 533040.0 -1.0 82
84 0 349756.0 162475.0 533100.0 -1.0 83
85 0 349735.0 162574.0 533160.0 -1.0 84
86 0 349849.0 162725.0 533220.0 -1.0 85
87 0 349807.0 162666.0 533280.0 -1.0 86
88 0 349793.0 162706.0 533340.0 -1.0 87
89 0 349688.0 162910.0 533400.0 -1.0 88
90 0 349545.0 163157.0 533460.0 -1.0 89
91 0 349318.0 163703.0 533460.0 -1.0 90
92 0 349280.0 163759.0 533520.0 -1.0 91
93 0 348890.0 164793.0 533580.0 -1.0 92
94 0 348881.0 165042.0 533640.0 -1.0 93
95 0 348718.0 165529.0 533640.0 -1.0 94
96 0 348642.0 165547.0 533700.0 -1.0 95
97 0 348657.0 165714.0 533760.0 -1.0 96
98 0 348650.0 165972.0 533820.0 -1.0 97
99 0 348716.0 166168.0 533880.0 -1.0 98
100 0 348641.0 166578.0 533940.0 -1.0 99
101 0 348655.0 166970.0 534000.0 -1.0 100
102 0 348684.0 167094.0 534060.0 -1.0 101
103 0 348640.0 167428.0 534000.0 -1.0 102
104 0 348711.0 167775.0 533940.0 -1.0 103
105 0 348641.0 167897.0 533880.0 -1.0 104
106 0 348548.0 168002.0 533820.0 -1.0 105
107 0 348482.0 168024.0 533760.0 -1.0 106
108 0 348429.0 168133.0 533700.0 -1.0 107
109 0 348501.0 168410.0 533640.0 -1.0 108
110 0 348263.0 168611.0 533580.0 -1.0 109
111 0 348287.0 168523.0 533520.0 -1.0 110
112 0 348302.0 168726.0 533460.0 -1.0 111
113 0 348291.0 169058.0 533400.0 -1.0 112
114 0 348272.0 168960.0 533340.0 -1.0 113
115 0 348311.0 168956.0 533280.0 -1.0 114
116 0 348225.0 169139.0 533220.0 -1.0 115
117 0 348187.0 169200.0 533160.0 -1.0 116
118 0 348002.0 169255.0 533100.0 -1.0 117
119 0 348144.0 169370.0 533040.0 -1.0 118
120 0 347960.0 169289.0 532980.0 -1.0 119
121 0 347916.0 169633.0 532920.0 -1.0 120
122 0 347920.0 169677.0 532860.0 -1.0 121
123 0 347774.0 169569.0 532800.0 -1.0 122
124 0 347728.0 169713.0 532740.0 -1.0 123
125 0 347899.0 169944.0 532680.0 -1.0 124
126 0 347819.0 170052.0 532620.0 -1.0 125
127 0 347748.0 169990.0 532560.0 -1.0 126
128 0 347558.0 170025.0 532500.0 -1.0 127
129 0 347745.0 170270.0 532440.0 -1.0 128
130 0 347647.0 170475.0 532380.0 -1.0 129
131 0 347600.0 170505.0 532320.0 -1.0 130
132 0 347615.0 170911.0 532260.0 -1.0 131
133 0 347579.0 170945.0 532200.0 -1.0 132
134 0 347440.0 171379.0 532140.0 -1.0 133
135 0 347498.0 171442.0 532080.0 -1.0 134
136 0 347422.0 171521.0 532020.0 -1.0 135
137 0 347351.0 171424.0 531960.0 -1.0 136
138 0 347462.0 171636.0 531900.0 -1.0 137
139 0 347444.0 171646.0 531840.0 -1.0 138
140 0 347445.0 171800.0 531780.0 -1.0 139
141 0 347418.0 171931.0 531720.0 -1.0 140
142 0 347441.0 172211.0 531660.0 -1.0 141
143 0 347308.0 172372.0 531600.0 -1.0 142
144 0 347317.0 172492.0 531540.0 -1.0 143
145 0 347276.0 172691.0 531480.0 -1.0 144
146 0 347264.0 172805.0 531420.0 -1.0 145
147 0 347320.0 172995.0 531360.0 -1.0 146
148 0 347244.0 173195.0 531360.0 -1.0 147
149 0 347022.0 173350.0 531300.0 -1.0 148
150 0 346910.0 173645.0 531300.0 -1.0 149
151 0 346885.0 173585.0 531240.0 -1.0 150
152 0 346929.0 173741.0 531180.0 -1.0 151
153 0 346853.0 173768.0 531120.0 -1.0 152
154 0 346797.0 173766.0 531060.0 -1.0 153
155 0 346797.0 173802.0 531000.0 -1.0 154
156 0 346778.0 173861.0 530940.0 -1.0 155
157 0 346725.0 173898.0 530880.0 -1.0 156
158 0 346767.0 173927.0 530820.0 -1.0 157
159 0 346758.0 173974.0 530760.0 -1.0 158
160 0 346760.0 174083.0 530700.0 -1.0 159
161 0 346794.0 174123.0 530640.0 -1.0 160
162 0 346717.0 174196.0 530580.0 -1.0 161
163 0 346735.0 174256.0 530520.0 -1.0 162
164 0 346647.0 174255.0 530460.0 -1.0 163
165 0 346652.0 174396.0 530400.0 -1.0 164
166 0 346610.0 174551.0 530340.0 -1.0 165
167 0 346580.0 174641.0 530280.0 -1.0 166
168 0 346546.0 174895.0 530220.0 -1.0 167
169 0 346500.0 174921.0 530160.0 -1.0 168
170 0 346519.0 174985.0 530100.0 -1.0 169
171 0 346497.0 175000.0 530040.0 -1.0 170
172 0 346423.0 175164.0 529980.0 -1.0 171
173 0 346420.0 175194.0 529920.0 -1.0 172
174 0 346386.0 175002.0 529860.0 -1.0 173
175 0 346476.0 175218.0 529800.0 -1.0 174
176 0 346366.0 175365.0 529740.0 -1.0 175
177 0 346369.0 175335.0 529680.0 -1.0 176
178 0 346410.0 175419.0 529620.0 -1.0 177
179 0 346348.0 175364.0 529560.0 -1.0 178
180 0 346389.0 175591.0 529500.0 -1.0 179
181 0 346319.0 175564.0 529440.0 -1.0 180
182 0 346329.0 175555.0 529380.0 -1.0 181
183 0 346156.0 175707.0 529320.0 -1.0 182
184 0 346246.0 175510.0 529260.0 -1.0 183
185 0 346236.0 175545.0 529200.0 -1.0 184
186 0 346160.0 175627.0 529140.0 -1.0 185
187 0 345949.0 175852.0 529080.0 -1.0 186
188 0 345927.0 176317.0 529020.0 -1.0 187
189 0 345817.0 176336.0 528960.0 -1.0 188
190 0 346015.0 176437.0 528900.0 -1.0 189
191 0 345793.0 176376.0 528840.0 -1.0 190
192 0 345768.0 176345.0 528780.0 -1.0 191
193 0 345706.0 176266.0 528720.0 -1.0 192
194 0 345793.0 176331.0 528660.0 -1.0 193
195 0 345572.0 176290.0 528600.0 -1.0 194
196 0 345720.0 176453.0 528540.0 -1.0 195
197 0 345612.0 176455.0 528480.0 -1.0 196
198 0 345805.0 176835.0 528420.0 -1.0 197
199 0 345703.0 176859.0 528360.0 -1.0 198
200 0 345690.0 176933.0 528300.0 -1.0 199
201 0 345542.0 176984.0 528240.0 -1.0 200
202 0 345489.0 177026.0 528180.0 -1.0 201
203 0 345415.0 177072.0 528120.0 -1.0 202
204 0 345454.0 177108.0 528060.0 -1.0 203
205 0 345504.0 177381.0 528000.0 -1.0 204
206 0 345438.0 177343.0 527940.0 -1.0 205
207 0 345345.0 177343.0 527880.0 -1.0 206
208 0 345306.0 177445.0 527820.0 -1.0 207
209 0 345272.0 177536.0 527760.0 -1.0 208
210 0 345229.0 177484.0 527700.0 -1.0 209
211 0 345258.0 177610.0 527640.0 -1.0 210
212 0 345285.0 177705.0 527580.0 -1.0 211
213 0 345388.0 177617.0 527520.0 -1.0 212
214 0 345290.0 177653.0 527460.0 -1.0 213
215 0 345323.0 177746.0 527340.0 -1.0 214
216 0 345345.0 177776.0 527280.0 -1.0 215
217 0 345262.0 177750.0 527220.0 -1.0 216
218 0 345320.0 177829.0 527160.0 -1.0 217
219 0 345292.0 177825.0 527100.0 -1.0 218
220 0 345299.0 177948.0 527040.0 -1.0 219
221 0 345276.0 177835.0 526980.0 -1.0 220
222 6 345279.0 177921.0 526920.0 -1.0 221
223 0 346952.0 149199.0 531000.0 -1.0 17
224 0 347751.0 149844.0 531060.0 -1.0 223
225 0 348408.0 150233.0 531120.0 -1.0 224
226 5 349303.0 150814.0 531180.0 -1.0 225
227 0 349915.97 151213.77 531120.0 -1.0 226
228 0 350009.0 151058.0 531240.0 -1.0 226
229 0 350510.0 151400.0 531300.0 -1.0 228
230 5 350902.0 151368.0 531360.0 -1.0 229
231 0 351272.0 151818.0 531420.0 -1.0 230
232 0 351030.06 151117.03 531360.0 -1.0 230
233 0 351425.0 151893.0 531360.0 -1.0 231
234 0 351800.0 152008.0 531300.0 -1.0 233
235 5 352404.0 152197.0 531240.0 -1.0 234
236 5 352731.0 152275.0 531180.0 -1.0 235
237 0 352481.22 152553.72 531300.0 -1.0 235
238 0 353605.7 153056.47 531180.0 -1.0 236
239 0 352728.8 152292.02 531120.0 -1.0 236
240 0 352880.4 152274.39 531120.0 -1.0 239
241 5 353507.0 151958.0 531060.0 -1.0 240
242 0 352436.0 152471.0 531060.0 -1.0 241
243 0 353602.0 151868.0 531000.0 -1.0 241
244 0 353827.0 151826.0 530940.0 -1.0 243
245 0 353894.0 151521.0 530880.0 -1.0 244
246 0 353940.0 151400.0 530820.0 -1.0 245
247 0 354058.0 151409.0 530760.0 -1.0 246
248 0 354081.0 151281.0 530700.0 -1.0 247
249 0 354160.0 151259.0 530640.0 -1.0 248
250 0 354096.0 151194.0 530580.0 -1.0 249
251 0 354348.0 151025.0 530520.0 -1.0 250
252 0 354556.0 150756.0 530460.0 -1.0 251
253 0 354592.0 150609.0 530400.0 -1.0 252
254 0 354841.0 150385.0 530340.0 -1.0 253
255 0 355135.0 150300.0 530280.0 -1.0 254
256 0 355036.0 150313.0 530220.0 -1.0 255
257 0 354923.0 150333.0 530160.0 -1.0 256
258 0 354993.0 150312.0 530100.0 -1.0 257
259 0 354928.0 150166.0 530040.0 -1.0 258
260 0 355198.0 150234.0 529980.0 -1.0 259
261 0 355189.0 150089.0 529920.0 -1.0 260
262 0 355332.0 149903.0 529860.0 -1.0 261
263 0 355601.0 149731.0 529860.0 -1.0 262
264 0 355837.0 149616.0 529860.0 -1.0 263
265 0 356022.0 149595.0 529800.0 -1.0 264
266 0 356289.0 149545.0 529800.0 -1.0 265
267 0 356462.0 149498.0 529740.0 -1.0 266
268 0 356582.0 149430.0 529680.0 -1.0 267
269 0 356528.0 149492.0 529620.0 -1.0 268
270 0 356644.0 149462.0 529560.0 -1.0 269
271 0 356658.0 149481.0 529500.0 -1.0 270
272 0 356698.0 149437.0 529440.0 -1.0 271
273 0 356728.0 149382.0 529380.0 -1.0 272
274 0 356794.0 149425.0 529320.0 -1.0 273
275 0 356852.0 149397.0 529260.0 -1.0 274
276 0 356939.0 149406.0 529200.0 -1.0 275
277 0 356923.0 149417.0 529140.0 -1.0 276
278 0 357001.0 149459.0 529080.0 -1.0 277
279 0 357024.0 149501.0 529020.0 -1.0 278
280 0 357004.0 149495.0 528960.0 -1.0 279
281 0 357010.0 149502.0 528900.0 -1.0 280
282 0 357031.0 149524.0 528840.0 -1.0 281
283 0 357131.0 149529.0 528780.0 -1.0 282
284 0 357144.0 149533.0 528720.0 -1.0 283
285 0 357224.0 149566.0 528660.0 -1.0 284
286 0 357191.0 149611.0 528600.0 -1.0 285
287 0 357320.0 149679.0 528540.0 -1.0 286
288 0 357438.4 149761.22 528480.0 -1.0 287
289 0 352457.0 152646.0 531000.0 -1.0 242
290 0 352530.0 152762.0 530940.0 -1.0 289
291 0 352482.0 152774.0 530880.0 -1.0 290
292 0 352521.0 152809.0 530820.0 -1.0 291
293 0 352565.0 152936.0 530760.0 -1.0 292
294 0 352594.0 153200.0 530700.0 -1.0 293
295 0 352675.0 153286.0 530640.0 -1.0 294
296 0 352744.0 153377.0 530580.0 -1.0 295
297 0 352790.0 153437.0 530520.0 -1.0 296
298 0 352792.0 153471.0 530460.0 -1.0 297
299 0 352750.0 153494.0 530400.0 -1.0 298
300 0 352997.0 153650.0 530340.0 -1.0 299
301 0 353211.0 153958.0 530280.0 -1.0 300
302 0 353222.0 153973.0 530220.0 -1.0 301
303 0 353307.0 154244.0 530160.0 -1.0 302
304 0 353510.0 154396.0 530100.0 -1.0 303
305 0 353528.0 154634.0 530040.0 -1.0 304
306 0 353653.0 154660.0 529980.0 -1.0 305
307 0 353574.0 154555.0 529920.0 -1.0 306
308 0 353702.0 154812.0 529860.0 -1.0 307
309 0 353810.0 155186.0 529800.0 -1.0 308
310 0 353905.0 155703.0 529740.0 -1.0 309
311 0 354044.0 155700.0 529680.0 -1.0 310
312 0 353931.0 156245.0 529740.0 -1.0 311
313 0 353716.0 156544.0 529800.0 -1.0 312
314 0 353535.0 156595.0 529860.0 -1.0 313
315 0 353409.0 156787.0 529920.0 -1.0 314
316 0 353406.0 156764.0 529980.0 -1.0 315
317 0 353370.0 156839.0 530040.0 -1.0 316
318 0 353349.0 157125.0 530100.0 -1.0 317
319 0 353233.0 157475.0 530160.0 -1.0 318
320 0 353301.0 157742.0 530220.0 -1.0 319
321 0 353284.0 157783.0 530280.0 -1.0 320
322 0 353314.0 157858.0 530340.0 -1.0 321
323 0 353291.0 157856.0 530400.0 -1.0 322
324 0 353405.0 157957.0 530460.0 -1.0 323
325 0 353347.0 158000.0 530520.0 -1.0 324
326 0 353401.0 158245.0 530580.0 -1.0 325
327 0 353394.0 158389.0 530640.0 -1.0 326
328 0 353422.0 158592.0 530700.0 -1.0 327
329 0 353507.0 158619.0 530760.0 -1.0 328
330 5 353595.72 158667.86 530820.0 -1.0 329
331 0 353625.62 158687.81 530880.0 -1.0 330
332 0 353831.5 158996.22 530820.0 -1.0 330
333 0 353795.12 158647.92 530940.0 -1.0 331
334 0 353775.2 158647.92 531000.0 -1.0 333
335 0 353844.97 158627.98 531060.0 -1.0 334
336 0 341017.0 140322.0 530580.0 -1.0 3
337 0 342074.0 139878.0 530520.0 -1.0 336
338 0 342007.0 139310.0 530460.0 -1.0 337
339 0 342201.0 138707.0 530400.0 -1.0 338
340 0 342255.0 138107.0 530340.0 -1.0 339
341 0 342376.0 137644.0 530280.0 -1.0 340
342 0 342399.0 137517.0 530220.0 -1.0 341
343 0 342455.0 137344.0 530160.0 -1.0 342
344 0 342479.0 137285.0 530100.0 -1.0 343
345 0 342368.0 137168.0 530040.0 -1.0 344
346 0 342522.0 137065.0 529980.0 -1.0 345
347 0 342416.0 136997.0 529920.0 -1.0 346
348 0 342551.0 136927.0 529860.0 -1.0 347
349 0 342547.0 136824.0 529800.0 -1.0 348
350 0 342566.0 136784.0 529740.0 -1.0 349
351 0 342672.0 136634.0 529680.0 -1.0 350
352 0 342637.0 136548.0 529620.0 -1.0 351
353 0 342735.0 136474.0 529560.0 -1.0 352
354 0 342765.0 136471.0 529500.0 -1.0 353
355 0 342804.0 136403.0 529440.0 -1.0 354
356 0 342748.0 136337.0 529380.0 -1.0 355
357 0 342785.0 136301.0 529320.0 -1.0 356
358 0 342819.0 136297.0 529260.0 -1.0 357
359 0 342882.0 136120.0 529200.0 -1.0 358
360 0 342902.0 136119.0 529140.0 -1.0 359
361 0 342846.0 135881.0 529080.0 -1.0 360
362 0 342998.0 135865.0 529020.0 -1.0 361
363 0 342913.0 135745.0 528960.0 -1.0 362
364 0 342906.0 135544.0 528900.0 -1.0 363
365 0 342987.0 135588.0 528840.0 -1.0 364
366 0 342964.0 135344.0 528780.0 -1.0 365
367 0 342946.0 135170.0 528720.0 -1.0 366
368 0 343122.0 135111.0 528660.0 -1.0 367
369 0 343108.0 135117.0 528600.0 -1.0 368
370 0 343283.0 135155.0 528540.0 -1.0 369
371 0 343169.0 134928.0 528480.0 -1.0 370
372 0 343462.0 134743.0 528420.0 -1.0 371
373 0 343442.0 134653.0 528360.0 -1.0 372
374 0 343584.0 134667.0 528300.0 -1.0 373
375 0 343910.0 134436.0 528240.0 -1.0 374
376 0 344639.0 134088.0 528180.0 -1.0 375
377 0 345306.0 133772.0 528120.0 -1.0 376
378 0 345570.0 133698.0 528060.0 -1.0 377
379 0 345989.0 133578.0 528000.0 -1.0 378
380 0 346365.0 133332.0 527940.0 -1.0 379
381 0 346977.0 132884.0 527940.0 -1.0 380
382 0 347506.0 132727.0 527880.0 -1.0 381
383 0 347711.0 132559.0 527820.0 -1.0 382
384 0 347771.0 132661.0 527760.0 -1.0 383
385 0 347850.0 132424.0 527700.0 -1.0 384
386 0 348427.0 132030.0 527640.0 -1.0 385
387 0 348751.0 131632.0 527640.0 -1.0 386
388 0 349317.0 131454.0 527640.0 -1.0 387
389 0 349062.0 131536.0 527580.0 -1.0 388
390 0 349035.0 131564.0 527520.0 -1.0 389
391 0 350123.0 131447.0 527580.0 -1.0 390
392 0 350157.0 131466.0 527640.0 -1.0 391
393 0 350283.0 131404.0 527700.0 -1.0 392
394 0 350322.0 131493.0 527760.0 -1.0 393
395 0 350561.0 131556.0 527820.0 -1.0 394
396 0 350699.0 131583.0 527880.0 -1.0 395
397 0 350934.0 131425.0 527940.0 -1.0 396
398 0 351347.0 131395.0 528000.0 -1.0 397
399 0 351337.0 131402.0 528060.0 -1.0 398
400 5 351771.0 131396.0 528120.0 -1.0 399
401 0 351819.0 131462.0 528180.0 -1.0 400
402 0 352964.2 132111.28 528120.0 -1.0 400
403 0 351737.0 131371.0 528240.0 -1.0 401
404 0 351661.0 131192.0 528300.0 -1.0 403
405 0 351617.0 131195.0 528360.0 -1.0 404
406 0 351226.0 131180.0 528420.0 -1.0 405
407 0 351384.0 131043.0 528480.0 -1.0 406
408 0 351260.0 130721.0 528540.0 -1.0 407
409 0 351310.0 130815.0 528600.0 -1.0 408
410 0 351409.0 130670.0 528660.0 -1.0 409
411 0 351508.0 130479.0 528720.0 -1.0 410
412 0 351440.0 130360.0 528780.0 -1.0 411
413 0 351489.0 130071.0 528840.0 -1.0 412
414 0 351573.0 129896.0 528900.0 -1.0 413
415 0 351576.0 129739.0 528960.0 -1.0 414
416 0 351672.0 129525.0 529020.0 -1.0 415
417 0 351622.0 129305.0 529080.0 -1.0 416
418 0 351662.0 129356.0 529140.0 -1.0 417
419 0 351806.0 129007.0 529200.0 -1.0 418
420 0 351891.0 128474.0 529260.0 -1.0 419
421 0 352152.0 127925.0 529320.0 -1.0 420
422 0 352242.0 127907.0 529380.0 -1.0 421
423 0 352151.0 127912.0 529440.0 -1.0 422
424 0 352260.0 127738.0 529500.0 -1.0 423
425 0 352481.47 127647.72 529440.0 -1.0 424
426 0 352825.0 127468.0 529380.0 -1.0 425
427 0 353040.0 127391.0 529320.0 -1.0 426
428 0 352947.0 127378.0 529260.0 -1.0 427
429 0 352987.0 127386.0 529200.0 -1.0 428
430 0 353263.0 127298.0 529140.0 -1.0 429
431 0 353417.0 127224.0 529080.0 -1.0 430
432 0 353679.0 127152.0 529020.0 -1.0 431
433 0 353777.0 127196.0 528960.0 -1.0 432
434 0 353671.0 126999.0 528900.0 -1.0 433
435 0 353803.0 127090.0 528840.0 -1.0 434
436 0 353895.0 126991.0 528780.0 -1.0 435
437 0 354253.0 126765.0 528720.0 -1.0 436
438 0 354506.0 126440.0 528660.0 -1.0 437
439 0 354969.0 126090.0 528660.0 -1.0 438
440 5 355039.0 125996.0 528600.0 -1.0 439
441 0 356757.06 126027.125 528600.0 -1.0 440
442 0 355200.0 125951.0 528540.0 -1.0 440
443 0 355271.0 125820.0 528480.0 -1.0 442
444 0 355446.0 125845.0 528420.0 -1.0 443
445 0 355698.0 125886.0 528360.0 -1.0 444
446 0 355625.0 125853.0 528300.0 -1.0 445
447 0 355473.0 125811.0 528240.0 -1.0 446
448 0 355520.0 125800.0 528180.0 -1.0 447
449 0 355469.0 125695.0 528120.0 -1.0 448
450 0 355399.0 125537.0 528060.0 -1.0 449
451 0 355242.0 125398.0 528000.0 -1.0 450
452 0 355247.0 125264.0 527940.0 -1.0 451
453 0 355174.0 124950.0 527880.0 -1.0 452
454 0 355020.0 124812.0 527820.0 -1.0 453
455 0 354975.0 124730.0 527760.0 -1.0 454
456 0 354852.0 124457.0 527700.0 -1.0 455
457 0 354753.0 124362.0 527640.0 -1.0 456
458 0 354688.0 124184.0 527580.0 -1.0 457
459 0 354641.0 124095.0 527520.0 -1.0 458
460 0 354539.0 123844.0 527460.0 -1.0 459
461 0 354629.0 123620.0 527340.0 -1.0 460
462 0 354652.0 123630.0 527280.0 -1.0 461
463 0 354720.0 123690.0 527220.0 -1.0 462
464 0 354980.0 123419.0 527160.0 -1.0 463
465 0 355021.0 123408.0 527100.0 -1.0 464
466 0 355073.0 123325.0 527040.0 -1.0 465
467 0 355229.0 123262.0 526980.0 -1.0 466
468 0 355319.0 123246.0 526920.0 -1.0 467
469 0 355385.0 123131.0 526860.0 -1.0 468
470 0 355401.0 123154.0 526800.0 -1.0 469
471 0 355414.0 123113.0 526740.0 -1.0 470
472 0 355507.0 123019.0 526680.0 -1.0 471
473 0 355551.0 123044.0 526620.0 -1.0 472
474 0 355546.0 122947.0 526560.0 -1.0 473
475 0 355583.0 122997.0 526500.0 -1.0 474
476 0 355583.0 122958.0 526440.0 -1.0 475
477 0 355705.0 122910.0 526380.0 -1.0 476
478 0 355741.0 122867.0 526320.0 -1.0 477
479 0 355674.0 122775.0 526260.0 -1.0 478
480 0 355779.0 122726.0 526200.0 -1.0 479
481 0 355781.0 122691.0 526140.0 -1.0 480
482 0 355777.0 122680.0 526080.0 -1.0 481
483 0 355785.0 122522.0 526020.0 -1.0 482
484 0 355834.0 122186.0 525960.0 -1.0 483
485 0 355738.0 122358.0 525900.0 -1.0 484
486 0 355749.0 122460.0 525840.0 -1.0 485
487 0 355792.0 122561.0 525780.0 -1.0 486
488 0 355719.0 122575.0 525720.0 -1.0 487
489 0 355768.0 122674.0 525660.0 -1.0 488
490 0 355817.0 122399.0 525540.0 -1.0 489
491 0 355873.0 122591.0 525480.0 -1.0 490
492 0 355908.0 122548.0 525420.0 -1.0 491
493 0 355851.0 122657.0 525360.0 -1.0 492
494 0 355839.0 122503.0 525300.0 -1.0 493
495 0 355845.0 122633.0 525240.0 -1.0 494
496 0 355890.0 122727.0 525180.0 -1.0 495
497 0 355901.0 122687.0 525120.0 -1.0 496
498 0 355914.0 122751.0 525060.0 -1.0 497
499 0 356025.0 122869.0 525000.0 -1.0 498
500 0 355981.0 122798.0 524940.0 -1.0 499
501 0 356084.0 122911.0 524880.0 -1.0 500
502 0 356107.0 122979.0 524820.0 -1.0 501
503 0 356182.0 123066.0 524760.0 -1.0 502
504 0 356134.0 123170.0 524700.0 -1.0 503
505 0 356194.0 123046.0 524640.0 -1.0 504
506 0 356392.0 123378.0 524580.0 -1.0 505
507 0 356355.0 123292.0 524520.0 -1.0 506
508 0 356512.0 123509.0 524460.0 -1.0 507
509 0 356472.0 123523.0 524400.0 -1.0 508
510 0 356504.0 123555.0 524340.0 -1.0 509
511 0 356525.0 123553.0 524280.0 -1.0 510
512 0 356665.0 123729.0 524220.0 -1.0 511
513 0 356728.0 123761.0 524160.0 -1.0 512
514 0 356855.0 123788.0 524100.0 -1.0 513
515 0 356882.0 123835.0 524040.0 -1.0 514
516 0 357000.0 123918.0 523980.0 -1.0 515
517 0 356979.0 123993.0 523920.0 -1.0 516
518 0 357106.0 124004.0 523860.0 -1.0 517
519 0 357110.0 124118.0 523800.0 -1.0 518
520 0 357240.0 124060.0 523740.0 -1.0 519
521 5 357242.0 124084.0 523680.0 -1.0 520
522 0 358008.25 123393.89 523680.0 -1.0 521
523 0 357288.0 124029.0 523620.0 -1.0 521
524 0 357744.0 123941.0 523620.0 -1.0 523
525 0 357994.0 124125.0 523560.0 -1.0 524
526 5 358080.0 124180.0 523500.0 -1.0 525
527 0 357255.0 124274.0 523560.0 -1.0 526
528 0 358302.0 124344.0 523440.0 -1.0 526
529 0 358394.0 124389.0 523380.0 -1.0 528
530 0 358544.0 124519.0 523320.0 -1.0 529
531 0 358687.0 124667.0 523260.0 -1.0 530
532 0 358752.0 124777.0 523200.0 -1.0 531
533 0 358736.0 124795.0 523140.0 -1.0 532
534 0 358969.0 124980.0 523080.0 -1.0 533
535 0 358964.0 124990.0 523020.0 -1.0 534
536 0 359108.0 125165.0 522960.0 -1.0 535
537 0 359080.0 125111.0 522900.0 -1.0 536
538 5 359209.0 125268.0 522840.0 -1.0 537
539 0 359661.7 125597.08 522840.0 -1.0 538
540 0 359355.0 125465.0 522780.0 -1.0 538
541 0 359446.0 125573.0 522720.0 -1.0 540
542 0 359506.0 125601.0 522660.0 -1.0 541
543 0 359434.0 125655.0 522600.0 -1.0 542
544 0 359503.0 125698.0 522540.0 -1.0 543
545 0 359556.0 125762.0 522480.0 -1.0 544
546 0 359510.0 125750.0 522420.0 -1.0 545
547 0 359517.0 125767.0 522360.0 -1.0 546
548 0 359584.0 125856.0 522300.0 -1.0 547
549 0 359583.0 125870.0 522240.0 -1.0 548
550 0 359496.0 125939.0 522180.0 -1.0 549
551 0 359470.0 125972.0 522120.0 -1.0 550
552 0 359534.0 126053.0 522060.0 -1.0 551
553 0 359493.0 126129.0 522000.0 -1.0 552
554 0 359539.0 126153.0 521940.0 -1.0 553
555 0 359588.0 126203.0 521880.0 -1.0 554
556 0 359698.0 126275.0 521820.0 -1.0 555
557 0 359861.34 126518.516 521760.0 -1.0 556
558 0 359996.25 126625.49 521700.0 -1.0 557
559 0 360140.44 126792.94 521640.0 -1.0 558
560 0 360205.53 126797.59 521580.0 -1.0 559
561 0 357265.0 124490.0 523500.0 -1.0 527
562 0 357302.0 124756.0 523440.0 -1.0 561
563 0 357279.0 124823.0 523380.0 -1.0 562
564 0 357189.0 124905.0 523320.0 -1.0 563
565 0 357159.0 125040.0 523260.0 -1.0 564
566 0 357212.0 125185.0 523200.0 -1.0 565
567 0 357239.0 125184.0 523140.0 -1.0 566
568 0 357331.0 125404.0 523080.0 -1.0 567
569 0 357277.0 125546.0 523020.0 -1.0 568
570 0 357354.0 125696.0 522960.0 -1.0 569
571 0 357302.0 125747.0 522900.0 -1.0 570
572 0 357339.0 125861.0 522840.0 -1.0 571
573 0 357323.0 125830.0 522780.0 -1.0 572
574 0 357306.0 125956.0 522720.0 -1.0 573
575 0 357318.0 126027.0 522660.0 -1.0 574
576 0 357301.0 126035.0 522600.0 -1.0 575
577 0 357340.47 126064.6 522540.0 -1.0 576
578 0 337917.0 138926.0 531300.0 -1.0 4
579 0 337359.0 138905.0 531240.0 -1.0 578
580 0 336722.0 138855.0 531180.0 -1.0 579
581 0 335899.0 138742.0 531120.0 -1.0 580
582 0 335331.0 138675.0 531060.0 -1.0 581
583 0 334935.0 138576.0 531000.0 -1.0 582
584 0 335016.0 138632.0 530940.0 -1.0 583
585 0 334804.0 138656.0 530880.0 -1.0 584
586 0 334845.0 138637.0 530820.0 -1.0 585
587 0 334640.0 138598.0 530760.0 -1.0 586
588 0 334629.0 138673.0 530700.0 -1.0 587
589 0 334539.0 138503.0 530640.0 -1.0 588
590 0 334448.0 138554.0 530580.0 -1.0 589
591 0 334369.0 138565.0 530520.0 -1.0 590
592 0 334384.0 138518.0 530460.0 -1.0 591
593 0 334282.0 138517.0 530400.0 -1.0 592
594 0 334216.0 138568.0 530340.0 -1.0 593
595 0 334183.0 138500.0 530280.0 -1.0 594
596 0 334196.0 138526.0 530220.0 -1.0 595
597 0 334058.0 138579.0 530160.0 -1.0 596
598 0 334077.0 138653.0 530100.0 -1.0 597
599 0 334010.0 138686.0 530040.0 -1.0 598
600 0 333964.0 138699.0 529980.0 -1.0 599
601 0 333929.0 138722.0 529920.0 -1.0 600
602 0 333996.0 138811.0 529860.0 -1.0 601
603 0 333903.0 138800.0 529800.0 -1.0 602
604 0 333846.0 138790.0 529740.0 -1.0 603
605 0 333896.0 138831.0 529680.0 -1.0 604
606 0 333913.0 138884.0 529620.0 -1.0 605
607 0 333899.0 138935.0 529560.0 -1.0 606
608 0 333842.0 138949.0 529500.0 -1.0 607
609 0 333738.0 138956.0 529440.0 -1.0 608
610 0 333684.0 139127.0 529380.0 -1.0 609
611 0 333533.0 139094.0 529320.0 -1.0 610
612 0 333590.0 139112.0 529260.0 -1.0 611
613 0 333467.0 139204.0 529200.0 -1.0 612
614 0 333446.0 139218.0 529140.0 -1.0 613
615 0 333432.0 139276.0 529080.0 -1.0 614
616 0 333349.0 139334.0 529020.0 -1.0 615
617 0 333214.0 139376.0 528960.0 -1.0 616
618 0 333135.0 139408.0 528900.0 -1.0 617
619 0 333186.0 139518.0 528840.0 -1.0 618
620 0 333163.0 139523.0 528780.0 -1.0 619
621 0 333133.0 139564.0 528720.0 -1.0 620
622 0 333105.0 139629.0 528660.0 -1.0 621
623 0 333025.0 139652.0 528600.0 -1.0 622
624 0 333027.0 139681.0 528540.0 -1.0 623
625 0 333010.0 139725.0 528480.0 -1.0 624
626 0 333063.0 139805.0 528420.0 -1.0 625
627 0 332946.0 139821.0 528360.0 -1.0 626
628 0 332965.0 139887.0 528300.0 -1.0 627
629 0 332818.0 139833.0 528240.0 -1.0 628
630 0 332840.0 139957.0 528180.0 -1.0 629
631 0 332822.0 139933.0 528120.0 -1.0 630
632 0 332837.0 139977.0 528060.0 -1.0 631
633 0 332802.0 139963.0 528000.0 -1.0 632
634 0 332716.0 140013.0 527940.0 -1.0 633
635 0 332701.0 140111.0 527880.0 -1.0 634
636 0 332753.0 140117.0 527820.0 -1.0 635
637 0 332636.0 140084.0 527760.0 -1.0 636
638 0 332647.0 140127.0 527700.0 -1.0 637
639 0 332554.0 140160.0 527640.0 -1.0 638
640 0 332547.0 140205.0 527580.0 -1.0 639
641 0 332515.0 140113.0 527520.0 -1.0 640
642 0 332580.0 140201.0 527460.0 -1.0 641
643 0 332492.0 140273.0 527340.0 -1.0 642
644 0 332471.0 140306.0 527280.0 -1.0 643
645 0 332463.0 140354.0 527220.0 -1.0 644
646 0 332515.0 140388.0 527160.0 -1.0 645
647 0 332460.0 140398.0 527100.0 -1.0 646
648 0 332523.0 140357.0 527040.0 -1.0 647
649 0 332508.0 140461.0 526980.0 -1.0 648
650 0 332510.0 140443.0 526920.0 -1.0 649
651 0 332484.0 140531.0 526860.0 -1.0 650
652 0 332375.0 140536.0 526800.0 -1.0 651
653 0 332428.0 140547.0 526740.0 -1.0 652
654 0 332325.0 140605.0 526680.0 -1.0 653
655 0 332361.0 140666.0 526620.0 -1.0 654
656 0 332356.0 140713.0 526560.0 -1.0 655
657 0 332283.0 140937.0 526500.0 -1.0 656
658 0 332259.0 140971.0 526440.0 -1.0 657
659 0 332291.0 141008.0 526380.0 -1.0 658
660 0 332308.0 141048.0 526320.0 -1.0 659
661 0 332283.0 141151.0 526260.0 -1.0 660
662 0 332214.0 141148.0 526200.0 -1.0 661
663 0 332235.0 141246.0 526140.0 -1.0 662
664 0 332186.0 141326.0 526080.0 -1.0 663
665 0 332237.28 141341.88 526020.0 -1.0 664
666 0 332209.0 141341.0 525960.0 -1.0 665
667 0 332242.0 141390.0 525900.0 -1.0 666
668 0 332194.0 141417.0 525840.0 -1.0 667
669 0 332165.0 141488.0 525780.0 -1.0 668
670 0 332197.0 141443.0 525720.0 -1.0 669
671 0 332208.0 141533.0 525660.0 -1.0 670
672 0 332123.0 141571.0 525540.0 -1.0 671
673 0 332183.0 141716.0 525480.0 -1.0 672
674 0 332070.0 141584.0 525420.0 -1.0 673
675 0 332132.0 141678.0 525360.0 -1.0 674
676 0 332126.0 141693.0 525300.0 -1.0 675
677 0 332166.0 141749.0 525240.0 -1.0 676
678 0 332085.0 141681.0 525180.0 -1.0 677
679 0 332089.0 141750.0 525120.0 -1.0 678
680 0 332053.0 141661.0 525060.0 -1.0 679
681 0 332145.0 141818.0 525000.0 -1.0 680
682 0 332115.0 141703.0 524940.0 -1.0 681
683 0 332126.0 141727.0 524880.0 -1.0 682
684 0 332137.0 141810.0 524820.0 -1.0 683
685 0 332127.0 141766.0 524760.0 -1.0 684
686 0 332093.0 141734.0 524700.0 -1.0 685
687 0 332061.0 141694.0 524640.0 -1.0 686
688 0 332117.0 141883.0 524580.0 -1.0 687
689 0 331971.0 141687.0 524520.0 -1.0 688
690 0 332003.0 141728.0 524460.0 -1.0 689
691 0 331946.0 141667.0 524400.0 -1.0 690
692 0 332022.0 141763.0 524340.0 -1.0 691
693 0 331884.0 141750.0 524280.0 -1.0 692
694 0 331944.0 141808.0 524220.0 -1.0 693
695 0 331899.0 141764.0 524160.0 -1.0 694
696 0 331820.0 141757.0 524100.0 -1.0 695
697 0 331829.0 141745.0 524040.0 -1.0 696
698 0 331824.0 141777.0 523980.0 -1.0 697
699 0 331778.0 141675.0 523920.0 -1.0 698
700 0 331796.0 141684.0 523860.0 -1.0 699
701 0 331781.0 141742.0 523800.0 -1.0 700
702 0 331786.0 141683.0 523740.0 -1.0 701
703 0 331802.0 141733.0 523680.0 -1.0 702
704 0 331767.0 141591.0 523620.0 -1.0 703
705 0 331824.0 141676.0 523560.0 -1.0 704
706 0 331781.0 141734.0 523500.0 -1.0 705
707 0 331734.0 141655.0 523440.0 -1.0 706
708 0 331744.0 141676.0 523380.0 -1.0 707
709 0 331686.0 141629.0 523320.0 -1.0 708
710 0 331727.0 141611.0 523260.0 -1.0 709
711 0 331676.0 141707.0 523200.0 -1.0 710
712 0 331651.0 141612.0 523140.0 -1.0 711
713 0 331642.0 141686.0 523080.0 -1.0 712
714 0 331653.0 141602.0 523020.0 -1.0 713
715 0 331604.0 141678.0 522960.0 -1.0 714
716 0 331530.0 141636.0 522900.0 -1.0 715
717 0 331602.0 141631.0 522840.0 -1.0 716
718 0 331640.0 141656.0 522780.0 -1.0 717
719 0 331549.0 141596.0 522720.0 -1.0 718
720 0 331520.0 141607.0 522660.0 -1.0 719
721 0 331469.0 141637.0 522600.0 -1.0 720
722 0 331505.0 141592.0 522540.0 -1.0 721
723 0 331474.0 141652.0 522480.0 -1.0 722
724 0 331532.0 141619.0 522420.0 -1.0 723
725 0 331475.0 141629.0 522360.0 -1.0 724
726 0 331460.0 141615.0 522300.0 -1.0 725
727 0 331439.0 141620.0 522240.0 -1.0 726
728 0 331466.0 141679.0 522180.0 -1.0 727
729 0 331461.0 141559.0 522120.0 -1.0 728
730 0 331410.0 141506.0 522060.0 -1.0 729
731 0 331360.0 141464.0 522000.0 -1.0 730
732 0 331496.0 141509.0 521940.0 -1.0 731
733 0 331358.0 141380.0 521880.0 -1.0 732
734 0 331382.0 141438.0 521820.0 -1.0 733
735 0 331313.0 141337.0 521760.0 -1.0 734
736 0 331260.0 141255.0 521700.0 -1.0 735
737 0 331281.0 141304.0 521640.0 -1.0 736
738 0 331207.0 141195.0 521580.0 -1.0 737
739 0 331216.0 141118.0 521520.0 -1.0 738
740 0 331149.0 141102.0 521460.0 -1.0 739
741 0 331192.0 141111.0 521400.0 -1.0 740
742 0 331104.0 141003.0 521340.0 -1.0 741
743 0 331114.0 140990.0 521280.0 -1.0 742
744 0 331144.0 141013.0 521160.0 -1.0 743
745 0 331180.0 140920.0 521100.0 -1.0 744
746 0 331082.0 140938.0 521040.0 -1.0 745
747 0 331128.0 141004.0 520980.0 -1.0 746
748 0 331072.0 140955.0 520920.0 -1.0 747
749 0 331126.0 140946.0 520860.0 -1.0 748
750 0 330993.0 140786.0 520800.0 -1.0 749
751 0 331062.0 140939.0 520740.0 -1.0 750
752 0 330928.0 140854.0 520680.0 -1.0 751
753 0 330894.0 140889.0 520620.0 -1.0 752
754 0 330748.0 140740.0 520560.0 -1.0 753
755 0 330718.0 140829.0 520500.0 -1.0 754
756 0 330575.0 140685.0 520380.0 -1.0 755
757 0 330557.0 140627.0 520320.0 -1.0 756
758 0 330429.0 140567.0 520260.0 -1.0 757
759 0 330351.0 140384.0 520200.0 -1.0 758
760 0 330387.0 140423.0 520140.0 -1.0 759
761 0 330290.0 140302.0 520080.0 -1.0 760
762 0 330273.0 140283.0 520020.0 -1.0 761
763 0 330342.0 140318.0 519960.0 -1.0 762
764 0 330248.0 140259.0 519900.0 -1.0 763
765 0 330291.0 140268.0 519840.0 -1.0 764
766 0 330209.0 140228.0 519780.0 -1.0 765
767 0 330198.0 140203.0 519720.0 -1.0 766
768 0 330133.0 140162.0 519660.0 -1.0 767
769 0 330056.0 140109.0 519540.0 -1.0 768
770 0 330016.0 140132.0 519480.0 -1.0 769
771 0 330075.0 140161.0 519360.0 -1.0 770
772 0 329988.0 140109.0 519300.0 -1.0 771
773 0 330018.0 140097.0 519240.0 -1.0 772
774 0 330030.0 140110.0 519180.0 -1.0 773
775 0 330035.0 140069.0 519120.0 -1.0 774
776 0 330065.0 140055.0 519060.0 -1.0 775
777 0 330136.0 140080.0 519000.0 -1.0 776
778 0 330094.0 140102.0 518940.0 -1.0 777
779 0 330137.0 140067.0 518880.0 -1.0 778
780 0 330146.0 140083.0 518820.0 -1.0 779
781 0 330175.0 140061.0 518760.0 -1.0 780
782 0 330194.0 140060.0 518700.0 -1.0 781
783 0 330194.0 140057.0 518640.0 -1.0 782
784 0 330108.0 140036.0 518580.0 -1.0 783
785 0 330178.0 139955.0 518520.0 -1.0 784
786 0 330242.0 140113.0 518460.0 -1.0 785
787 0 330192.0 140074.0 518400.0 -1.0 786
788 0 330212.0 140141.0 518340.0 -1.0 787
789 0 330221.0 140122.0 518280.0 -1.0 788
790 0 330263.0 140078.0 518220.0 -1.0 789
791 0 330299.0 140021.0 518160.0 -1.0 790
792 0 330268.0 139942.0 518100.0 -1.0 791
793 0 330205.0 140006.0 518040.0 -1.0 792
794 0 330242.0 139950.0 517980.0 -1.0 793
795 0 330194.0 139888.0 517920.0 -1.0 794
796 0 330221.0 139915.0 517860.0 -1.0 795
797 0 330277.0 139846.0 517800.0 -1.0 796
798 0 330264.0 139944.0 517740.0 -1.0 797
799 0 330227.0 139862.0 517680.0 -1.0 798
800 0 330258.0 139782.0 517620.0 -1.0 799
801 0 330309.0 139912.0 517560.0 -1.0 800
802 0 330303.0 139831.0 517500.0 -1.0 801
803 0 330325.0 139819.0 517440.0 -1.0 802
804 0 330215.0 139755.0 517380.0 -1.0 803
805 0 330199.0 139645.0 517320.0 -1.0 804
806 0 330246.0 139682.0 517260.0 -1.0 805
807 0 330212.0 139603.0 517200.0 -1.0 806
808 0 330198.0 139563.0 517140.0 -1.0 807
809 0 330241.0 139638.0 517080.0 -1.0 808
810 0 330252.0 139528.0 517020.0 -1.0 809
811 0 330312.0 139560.0 516960.0 -1.0 810
812 0 330236.0 139505.0 516900.0 -1.0 811
813 0 330332.0 139565.0 516840.0 -1.0 812
814 0 330273.0 139532.0 516780.0 -1.0 813
815 0 330228.0 139418.0 516720.0 -1.0 814
816 0 330390.0 139525.0 516660.0 -1.0 815
817 0 330218.0 139363.0 516600.0 -1.0 816
818 0 330228.2 139392.42 516540.0 -1.0 817
819 0 330287.0 139392.0 516480.0 -1.0 818
820 0 330201.0 139370.0 516420.0 -1.0 819
821 0 330239.0 139386.0 516360.0 -1.0 820
822 0 330236.0 139407.0 516300.0 -1.0 821
823 0 330255.0 139377.0 516240.0 -1.0 822
824 0 330221.0 139419.0 516180.0 -1.0 823
825 0 330180.0 139335.0 516120.0 -1.0 824
826 0 330212.0 139346.0 516060.0 -1.0 825
827 0 330235.0 139290.0 516000.0 -1.0 826
828 0 330250.0 139250.0 515940.0 -1.0 827
829 0 330281.0 139265.0 515880.0 -1.0 828
830 0 330272.0 139240.0 515760.0 -1.0 829
831 0 330164.0 139192.0 515640.0 -1.0 830
832 0 330241.0 139104.0 515580.0 -1.0 831
833 0 330216.0 139160.0 515520.0 -1.0 832
834 0 329925.0 138937.0 515460.0 -1.0 833
835 0 330249.0 139201.0 515400.0 -1.0 834
836 0 330069.0 139086.0 515340.0 -1.0 835
837 0 330054.0 139059.0 515280.0 -1.0 836
838 0 330125.0 139139.0 515220.0 -1.0 837
839 0 330113.0 138959.0 515160.0 -1.0 838
840 0 330009.0 138901.0 515100.0 -1.0 839
841 0 330023.0 138890.0 515040.0 -1.0 840
842 0 329979.0 138890.0 514980.0 -1.0 841
843 0 329903.0 138875.0 514920.0 -1.0 842
844 0 329990.0 138887.0 514860.0 -1.0 843
845 0 329812.0 138809.0 514800.0 -1.0 844
846 0 329815.0 138919.0 514740.0 -1.0 845
847 0 329825.0 138913.0 514680.0 -1.0 846
848 0 329895.0 138925.0 514620.0 -1.0 847
849 0 329780.0 138895.0 514560.0 -1.0 848
850 0 329860.0 138924.0 514500.0 -1.0 849
851 0 329871.0 139055.0 514440.0 -1.0 850
852 0 329777.0 138915.0 514380.0 -1.0 851
853 0 329841.0 139005.0 514320.0 -1.0 852
854 0 329844.0 139009.0 514260.0 -1.0 853
855 0 329804.0 139072.0 514200.0 -1.0 854
856 0 329782.0 138987.0 514140.0 -1.0 855
857 0 329805.0 139071.0 514080.0 -1.0 856
858 0 329823.0 139107.0 514020.0 -1.0 857
859 0 329819.0 139118.0 513960.0 -1.0 858
860 0 329855.0 139168.0 513900.0 -1.0 859
861 0 329826.0 139171.0 513840.0 -1.0 860
862 0 329808.0 139155.0 513780.0 -1.0 861
863 0 329724.0 139153.0 513720.0 -1.0 862
864 0 329863.0 139274.0 513660.0 -1.0 863
865 0 329752.0 139133.0 513600.0 -1.0 864
866 0 329827.0 139236.0 513540.0 -1.0 865
867 0 329831.0 139209.0 513480.0 -1.0 866
868 0 329765.0 139327.0 513420.0 -1.0 867
869 0 329759.0 139282.0 513360.0 -1.0 868
870 0 329722.0 139319.0 513300.0 -1.0 869
871 0 329713.0 139298.0 513240.0 -1.0 870
872 0 329690.0 139359.0 513180.0 -1.0 871
873 0 329734.0 139377.0 513120.0 -1.0 872
874 0 329615.0 139319.0 513060.0 -1.0 873
875 0 329640.0 139377.0 513000.0 -1.0 874
876 0 329668.0 139352.0 512940.0 -1.0 875
877 0 329704.0 139441.0 512880.0 -1.0 876
878 0 329314.0 139309.0 512820.0 -1.0 877
879 0 329632.0 139452.0 512760.0 -1.0 878
880 0 329680.0 139444.0 512700.0 -1.0 879
881 0 329635.0 139446.0 512640.0 -1.0 880
882 0 329240.0 139331.0 512580.0 -1.0 881
883 0 329608.0 139463.0 512520.0 -1.0 882
884 0 329626.0 139498.0 512460.0 -1.0 883
885 0 329561.0 139465.0 512400.0 -1.0 884
886 0 329571.0 139443.0 512340.0 -1.0 885
887 0 329469.0 139448.0 512280.0 -1.0 886
888 0 329472.0 139490.0 512220.0 -1.0 887
889 0 329508.0 139457.0 512160.0 -1.0 888
890 0 329476.0 139525.0 512100.0 -1.0 889
891 0 329492.0 139562.0 512040.0 -1.0 890
892 0 329413.0 139510.0 511980.0 -1.0 891
893 0 329317.0 139478.0 511920.0 -1.0 892
894 0 329336.0 139507.0 511860.0 -1.0 893
895 0 329289.0 139479.0 511800.0 -1.0 894
896 0 329316.0 139527.0 511740.0 -1.0 895
897 0 329312.0 139527.0 511680.0 -1.0 896
898 0 329233.0 139492.0 511620.0 -1.0 897
899 0 329263.0 139538.0 511560.0 -1.0 898
900 0 329351.0 139593.0 511500.0 -1.0 899
901 0 329221.0 139561.0 511440.0 -1.0 900
902 0 329228.0 139553.0 511380.0 -1.0 901
903 0 329203.0 139602.0 511320.0 -1.0 902
904 0 329169.0 139522.0 511260.0 -1.0 903
905 0 329155.0 139556.0 511200.0 -1.0 904
906 0 329074.0 139505.0 511140.0 -1.0 905
907 0 329108.0 139527.0 511080.0 -1.0 906
908 0 328994.0 139479.0 511020.0 -1.0 907
909 0 329046.0 139521.0 510960.0 -1.0 908
910 0 328916.0 139490.0 510900.0 -1.0 909
911 0 328983.0 139547.0 510840.0 -1.0 910
912 0 328849.0 139497.0 510780.0 -1.0 911
913 0 328943.0 139543.0 510720.0 -1.0 912
914 0 328866.0 139546.0 510660.0 -1.0 913
915 0 328850.0 139589.0 510600.0 -1.0 914
916 0 328889.0 139601.0 510540.0 -1.0 915
917 0 328863.0 139620.0 510480.0 -1.0 916
918 0 329106.0 139836.0 510420.0 -1.0 917
919 0 328838.0 139746.0 510360.0 -1.0 918
920 0 328814.0 139732.0 510300.0 -1.0 919
921 0 328847.0 139788.0 510240.0 -1.0 920
922 0 328789.0 139755.0 510180.0 -1.0 921
923 0 328787.0 139771.0 510120.0 -1.0 922
924 0 328654.0 139799.0 510060.0 -1.0 923
925 0 328727.0 139880.0 510000.0 -1.0 924
926 0 328616.0 139823.0 509940.0 -1.0 925
927 0 328569.0 139739.0 509880.0 -1.0 926
928 0 328613.0 139777.0 509820.0 -1.0 927
929 0 328542.0 139710.0 509760.0 -1.0 928
930 0 328439.0 139786.0 509700.0 -1.0 929
931 0 328377.0 139743.0 509640.0 -1.0 930
932 0 328278.0 139725.0 509580.0 -1.0 931
933 0 328247.0 139780.0 509520.0 -1.0 932
934 0 328207.0 139812.0 509460.0 -1.0 933
935 0 328161.0 139758.0 509400.0 -1.0 934
936 0 328110.0 139734.0 509340.0 -1.0 935
937 0 328134.0 139781.0 509280.0 -1.0 936
938 0 328032.0 139727.0 509220.0 -1.0 937
939 0 327998.0 139727.0 509160.0 -1.0 938
940 0 327894.0 139690.0 509100.0 -1.0 939
941 0 327892.0 139678.0 509040.0 -1.0 940
942 0 327790.0 139613.0 508980.0 -1.0 941
943 0 327783.0 139628.0 508920.0 -1.0 942
944 0 327623.0 139549.0 508860.0 -1.0 943
945 0 327624.0 139619.0 508800.0 -1.0 944
946 0 327567.0 139571.0 508740.0 -1.0 945
947 0 327628.0 139605.0 508680.0 -1.0 946
948 0 327530.0 139567.0 508620.0 -1.0 947
949 0 327447.0 139561.0 508560.0 -1.0 948
950 0 326989.0 139253.0 508500.0 -1.0 949
951 0 327434.0 139494.0 508440.0 -1.0 950
952 0 327175.0 139342.0 508320.0 -1.0 951
953 0 327237.0 139406.0 508260.0 -1.0 952
954 0 327189.0 139338.0 508200.0 -1.0 953
955 0 326841.0 139102.0 508140.0 -1.0 954
956 0 327146.0 139292.0 508080.0 -1.0 955
957 0 326610.0 138900.0 508020.0 -1.0 956
958 0 326911.0 139183.0 507960.0 -1.0 957
959 0 326996.0 139210.0 507900.0 -1.0 958
960 0 326908.0 139206.0 507840.0 -1.0 959
961 0 326892.0 139209.0 507780.0 -1.0 960
962 0 326788.0 139113.0 507720.0 -1.0 961
963 0 326864.0 139205.0 507660.0 -1.0 962
964 0 326704.0 139159.0 507600.0 -1.0 963
965 0 326593.0 139072.0 507540.0 -1.0 964
966 0 326587.0 139076.0 507480.0 -1.0 965
967 0 326533.0 139028.0 507420.0 -1.0 966
968 0 326799.0 139499.0 507360.0 -1.0 967
969 0 326461.0 139131.0 507300.0 -1.0 968
970 0 326218.0 139001.0 507240.0 -1.0 969
971 0 326398.0 139140.0 507180.0 -1.0 970
972 0 326318.0 139118.0 507120.0 -1.0 971
973 0 326285.0 139088.0 507060.0 -1.0 972
974 0 326284.0 139105.0 507000.0 -1.0 973
975 0 326199.0 139159.0 506940.0 -1.0 974
976 0 326140.0 139058.0 506880.0 -1.0 975
977 0 326157.0 139063.0 506820.0 -1.0 976
978 0 326086.0 139054.0 506760.0 -1.0 977
979 0 326057.0 139039.0 506640.0 -1.0 978
980 0 326070.0 139056.0 506580.0 -1.0 979
981 0 326002.0 139037.0 506520.0 -1.0 980
982 0 325960.0 139038.0 506460.0 -1.0 981
983 0 325848.0 138987.0 506400.0 -1.0 982
984 0 325918.0 139064.0 506340.0 -1.0 983
985 0 325912.0 139089.0 506280.0 -1.0 984
986 0 325922.0 139095.0 506220.0 -1.0 985
987 0 325905.0 139027.0 506160.0 -1.0 986
988 0 325881.0 139193.0 506100.0 -1.0 987
989 0 325790.0 139122.0 506040.0 -1.0 988
990 0 325742.0 139137.0 505980.0 -1.0 989
991 0 325724.0 139148.0 505860.0 -1.0 990
992 0 325740.0 139182.0 505740.0 -1.0 991
993 0 325678.0 139225.0 505680.0 -1.0 992
994 0 325624.0 139208.0 505620.0 -1.0 993
995 0 325557.0 139146.0 505560.0 -1.0 994
996 0 325502.0 139162.0 505500.0 -1.0 995
997 0 325431.0 139120.0 505440.0 -1.0 996
998 0 325464.0 139135.0 505380.0 -1.0 997
999 0 325356.0 139150.0 505320.0 -1.0 998
1000 0 325407.0 139108.0 505260.0 -1.0 999
1001 0 325345.0 139080.0 505200.0 -1.0 1000
1002 0 325351.0 139042.0 505140.0 -1.0 1001
1003 0 325328.0 139040.0 505080.0 -1.0 1002
1004 0 325286.0 139002.0 505020.0 -1.0 1003
1005 0 325248.0 138959.0 504960.0 -1.0 1004
1006 0 325231.0 138900.0 504900.0 -1.0 1005
1007 0 325199.0 138928.0 504840.0 -1.0 1006
1008 0 325189.0 138954.0 504780.0 -1.0 1007
1009 0 325090.0 138912.0 504720.0 -1.0 1008
1010 0 325214.0 138895.0 504660.0 -1.0 1009
1011 0 325163.0 138794.0 504600.0 -1.0 1010
1012 0 325140.0 138834.0 504540.0 -1.0 1011
1013 0 325156.0 138816.0 504480.0 -1.0 1012
1014 0 325029.0 138776.0 504420.0 -1.0 1013
1015 0 325130.0 138820.0 504360.0 -1.0 1014
1016 0 325078.0 138805.0 504300.0 -1.0 1015
1017 0 325110.0 138779.0 504240.0 -1.0 1016
1018 0 325080.0 138785.0 504180.0 -1.0 1017
1019 0 325016.0 138769.0 504120.0 -1.0 1018
1020 0 324980.0 138697.0 504060.0 -1.0 1019
1021 0 324940.0 138687.0 504000.0 -1.0 1020
1022 0 324972.0 138655.0 503940.0 -1.0 1021
1023 0 324887.0 138650.0 503880.0 -1.0 1022
1024 0 324925.0 138653.0 503820.0 -1.0 1023
1025 0 324935.0 138662.0 503760.0 -1.0 1024
1026 0 324922.0 138609.0 503700.0 -1.0 1025
1027 0 324491.0 138305.0 503640.0 -1.0 1026
1028 0 324942.0 138593.0 503580.0 -1.0 1027
1029 0 324964.0 138575.0 503520.0 -1.0 1028
1030 0 324976.0 138641.0 503460.0 -1.0 1029
1031 0 324900.0 138551.0 503400.0 -1.0 1030
1032 0 324914.0 138520.0 503340.0 -1.0 1031
1033 0 324824.0 138452.0 503280.0 -1.0 1032
1034 0 324325.0 138317.0 503220.0 -1.0 1033
1035 0 324735.0 138461.0 503160.0 -1.0 1034
1036 0 324734.0 138430.0 503100.0 -1.0 1035
1037 0 324640.0 138424.0 503040.0 -1.0 1036
1038 0 324618.0 138323.0 502980.0 -1.0 1037
1039 0 324609.0 138346.0 502920.0 -1.0 1038
1040 0 324557.0 138276.0 502860.0 -1.0 1039
1041 0 324554.0 138342.0 502800.0 -1.0 1040
1042 0 324493.0 138285.0 502740.0 -1.0 1041
1043 0 324579.0 138326.0 502680.0 -1.0 1042
1044 0 324433.0 138246.0 502620.0 -1.0 1043
1045 0 324524.0 138338.0 502560.0 -1.0 1044
1046 0 324334.0 138179.0 502500.0 -1.0 1045
1047 0 324414.0 138301.0 502440.0 -1.0 1046
1048 0 324219.0 138181.0 502380.0 -1.0 1047
1049 0 324327.0 138220.0 502320.0 -1.0 1048
1050 0 324060.0 138122.0 502260.0 -1.0 1049
1051 0 324217.0 138108.0 502200.0 -1.0 1050
1052 0 323951.0 138030.0 502140.0 -1.0 1051
1053 0 324185.0 138069.0 502080.0 -1.0 1052
1054 0 324138.0 138065.0 502020.0 -1.0 1053
1055 0 324050.0 138003.0 501960.0 -1.0 1054
1056 0 323963.0 138047.0 501900.0 -1.0 1055
1057 0 323922.0 137987.0 501840.0 -1.0 1056
1058 0 323954.0 137913.0 501780.0 -1.0 1057
1059 0 324024.0 137863.0 501660.0 -1.0 1058
1060 0 323922.0 137776.0 501600.0 -1.0 1059
1061 0 323946.0 137852.0 501540.0 -1.0 1060
1062 0 323980.0 137781.0 501420.0 -1.0 1061
1063 0 323512.0 137372.0 501360.0 -1.0 1062
1064 0 323932.0 137627.0 501300.0 -1.0 1063
1065 0 324024.0 137556.0 501240.0 -1.0 1064
1066 0 323975.0 137574.0 501180.0 -1.0 1065
1067 0 323999.0 137557.0 501120.0 -1.0 1066
1068 0 323945.0 137446.0 501060.0 -1.0 1067
1069 0 324038.0 137439.0 501000.0 -1.0 1068
1070 0 324002.0 137370.0 500880.0 -1.0 1069
1071 0 323430.0 136974.0 500820.0 -1.0 1070
1072 0 323989.0 137297.0 500760.0 -1.0 1071
1073 0 324011.0 137193.0 500700.0 -1.0 1072
1074 0 324044.0 137261.0 500640.0 -1.0 1073
1075 0 324019.0 137245.0 500580.0 -1.0 1074
1076 0 323983.0 137185.0 500520.0 -1.0 1075
1077 0 323982.0 137164.0 500460.0 -1.0 1076
1078 0 324016.0 137164.0 500400.0 -1.0 1077
1079 0 323963.0 137143.0 500340.0 -1.0 1078
1080 0 323931.0 137029.0 500280.0 -1.0 1079
1081 0 323904.0 137094.0 500160.0 -1.0 1080
1082 0 324014.0 137335.0 500100.0 -1.0 1081
1083 0 323814.0 136964.0 500040.0 -1.0 1082
1084 0 323783.0 136979.0 499980.0 -1.0 1083
1085 0 323860.0 137020.0 499920.0 -1.0 1084
1086 0 323854.0 136938.0 499860.0 -1.0 1085
1087 0 323786.0 136889.0 499800.0 -1.0 1086
1088 0 323742.0 136816.0 499740.0 -1.0 1087
1089 0 323770.0 136875.0 499680.0 -1.0 1088
1090 0 323765.0 136811.0 499620.0 -1.0 1089
1091 0 323718.0 136772.0 499560.0 -1.0 1090
1092 0 323759.0 136762.0 499500.0 -1.0 1091
1093 0 323399.0 136443.0 499440.0 -1.0 1092
1094 0 323717.0 136683.0 499380.0 -1.0 1093
1095 0 323385.0 136397.0 499320.0 -1.0 1094
1096 0 323709.0 136680.0 499260.0 -1.0 1095
1097 0 323583.0 136602.0 499200.0 -1.0 1096
1098 0 323622.0 136555.0 499140.0 -1.0 1097
1099 0 323370.0 136170.0 499080.0 -1.0 1098
1100 0 323441.0 136494.0 498960.0 -1.0 1099
1101 0 323441.0 136459.0 498840.0 -1.0 1100
1102 0 323484.0 136531.0 498780.0 -1.0 1101
1103 0 323406.0 136372.0 498720.0 -1.0 1102
1104 0 323330.0 136300.0 498660.0 -1.0 1103
1105 0 323305.0 136218.0 498540.0 -1.0 1104
1106 0 323187.0 136154.0 498480.0 -1.0 1105
1107 0 323324.0 136200.0 498420.0 -1.0 1106
1108 0 322977.0 136049.0 498360.0 -1.0 1107
1109 0 323198.0 136084.61 498300.0 -1.0 1108
1110 0 323125.0 136036.0 498240.0 -1.0 1109
1111 0 323175.0 136044.0 498180.0 -1.0 1110
1112 0 323151.0 136028.0 498120.0 -1.0 1111
1113 0 323084.0 135954.0 498060.0 -1.0 1112
1114 0 323044.0 136022.0 498000.0 -1.0 1113
1115 0 322995.0 135954.0 497940.0 -1.0 1114
1116 0 322873.0 135884.0 497880.0 -1.0 1115
1117 0 322839.0 135834.0 497820.0 -1.0 1116
1118 0 322778.0 135903.0 497760.0 -1.0 1117
1119 0 322768.0 135804.0 497700.0 -1.0 1118
1120 0 322523.0 135625.0 497640.0 -1.0 1119
1121 0 322616.0 135612.0 497580.0 -1.0 1120
1122 0 322024.0 135358.0 497520.0 -1.0 1121
1123 0 322400.0 135527.0 497460.0 -1.0 1122
1124 0 322293.0 135476.0 497400.0 -1.0 1123
1125 0 322254.0 135404.0 497340.0 -1.0 1124
1126 0 322188.0 135384.0 497280.0 -1.0 1125
1127 0 321785.0 135123.0 497220.0 -1.0 1126
1128 0 322143.0 135321.0 497160.0 -1.0 1127
1129 0 322068.0 135294.0 497040.0 -1.0 1128
1130 0 322079.0 135240.0 496980.0 -1.0 1129
1131 0 322037.0 135271.0 496920.0 -1.0 1130
1132 0 321682.0 134984.0 496860.0 -1.0 1131
1133 0 321915.0 135178.0 496740.0 -1.0 1132
1134 0 321932.0 135195.0 496680.0 -1.0 1133
1135 0 321854.0 135023.0 496560.0 -1.0 1134
1136 0 321912.0 134940.0 496500.0 -1.0 1135
1137 0 321616.0 134830.0 496440.0 -1.0 1136
1138 0 321544.0 134813.0 496380.0 -1.0 1137
1139 0 321571.0 134772.0 496320.0 -1.0 1138
1140 0 321547.0 134768.0 496260.0 -1.0 1139
1141 0 321469.0 134700.0 496140.0 -1.0 1140
1142 0 320963.0 134371.0 496080.0 -1.0 1141
1143 0 321363.0 134701.0 496020.0 -1.0 1142
1144 0 320868.0 134377.0 495960.0 -1.0 1143
1145 0 321240.0 134669.0 495900.0 -1.0 1144
1146 0 321187.0 134632.0 495840.0 -1.0 1145
1147 0 321069.0 134687.0 495780.0 -1.0 1146
1148 0 320386.0 134322.0 495720.0 -1.0 1147
1149 0 320899.0 134611.0 495660.0 -1.0 1148
1150 0 320899.0 134615.0 495600.0 -1.0 1149
1151 0 320792.0 134542.0 495540.0 -1.0 1150
1152 0 320711.0 134512.0 495480.0 -1.0 1151
1153 0 320683.0 134485.0 495420.0 -1.0 1152
1154 0 320639.0 134479.0 495360.0 -1.0 1153
1155 0 320614.0 134513.0 495300.0 -1.0 1154
1156 0 320507.0 134378.0 495240.0 -1.0 1155
1157 0 320579.0 134480.0 495180.0 -1.0 1156
1158 0 320529.0 134380.0 495120.0 -1.0 1157
1159 0 320606.0 134460.0 495060.0 -1.0 1158
1160 0 320522.0 134425.0 495000.0 -1.0 1159
1161 0 320491.0 134394.0 494940.0 -1.0 1160
1162 0 320574.0 134373.0 494880.0 -1.0 1161
1163 0 320452.0 134402.0 494760.0 -1.0 1162
1164 0 320446.0 134451.0 494700.0 -1.0 1163
1165 0 320350.0 134352.0 494640.0 -1.0 1164
1166 0 320358.0 134315.0 494580.0 -1.0 1165
1167 0 320297.0 134275.0 494520.0 -1.0 1166
1168 0 320231.0 134294.0 494400.0 -1.0 1167
1169 0 320208.0 134222.0 494340.0 -1.0 1168
1170 0 320186.0 134253.0 494280.0 -1.0 1169
1171 0 320079.0 134123.0 494220.0 -1.0 1170
1172 0 320071.0 134154.0 494160.0 -1.0 1171
1173 0 319972.0 134108.0 494100.0 -1.0 1172
1174 0 319725.0 133878.0 494040.0 -1.0 1173
1175 0 319928.0 134150.0 493980.0 -1.0 1174
1176 0 319945.0 134067.0 493920.0 -1.0 1175
1177 0 319958.0 134039.0 493860.0 -1.0 1176
1178 0 319758.0 133930.0 493800.0 -1.0 1177
1179 0 319564.0 133695.0 493740.0 -1.0 1178
1180 0 319603.0 133731.0 493680.0 -1.0 1179
1181 0 319505.0 133611.0 493620.0 -1.0 1180
1182 0 319566.0 133665.0 493560.0 -1.0 1181
1183 0 319512.0 133556.0 493500.0 -1.0 1182
1184 0 319438.0 133692.0 493440.0 -1.0 1183
1185 0 319417.0 133538.0 493380.0 -1.0 1184
1186 0 319314.0 133621.0 493320.0 -1.0 1185
1187 0 319242.0 133601.0 493260.0 -1.0 1186
1188 0 319253.0 133711.0 493200.0 -1.0 1187
1189 0 319144.0 133629.0 493140.0 -1.0 1188
1190 0 319134.0 133620.0 493080.0 -1.0 1189
1191 0 319083.0 133598.0 493020.0 -1.0 1190
1192 0 319364.0 133810.0 492960.0 -1.0 1191
1193 0 318968.0 133710.0 492900.0 -1.0 1192
1194 0 318942.0 133633.0 492840.0 -1.0 1193
1195 0 318934.0 133785.0 492780.0 -1.0 1194
1196 0 318796.0 133734.0 492720.0 -1.0 1195
1197 0 318798.0 133749.0 492660.0 -1.0 1196
1198 0 318709.0 133708.0 492600.0 -1.0 1197
1199 0 318643.0 133659.0 492540.0 -1.0 1198
1200 0 318546.0 133737.0 492480.0 -1.0 1199
1201 0 318521.0 133673.0 492420.0 -1.0 1200
1202 0 318426.0 133764.0 492360.0 -1.0 1201
1203 0 318324.0 133687.0 492300.0 -1.0 1202
1204 0 318251.0 133613.0 492240.0 -1.0 1203
1205 0 318188.0 133566.0 492180.0 -1.0 1204
1206 0 318038.0 133523.0 492120.0 -1.0 1205
1207 0 318252.0 133657.0 492060.0 -1.0 1206
1208 0 317935.0 133521.0 492000.0 -1.0 1207
1209 0 317753.0 133436.0 491940.0 -1.0 1208
1210 0 317785.0 133497.0 491880.0 -1.0 1209
1211 0 317535.0 133413.0 491820.0 -1.0 1210
1212 0 317577.0 133413.0 491760.0 -1.0 1211
1213 0 317709.0 133510.0 491700.0 -1.0 1212
1214 0 317488.0 133291.0 491640.0 -1.0 1213
1215 0 317377.0 133384.0 491580.0 -1.0 1214
1216 0 317355.0 133303.0 491520.0 -1.0 1215
1217 0 317324.0 133323.0 491460.0 -1.0 1216
1218 0 317306.0 133259.0 491400.0 -1.0 1217
1219 0 317172.0 133210.0 491340.0 -1.0 1218
1220 0 317134.0 133281.0 491280.0 -1.0 1219
1221 0 317091.0 133232.0 491220.0 -1.0 1220
1222 0 317100.0 133268.0 491160.0 -1.0 1221
1223 0 317027.0 133199.0 491100.0 -1.0 1222
1224 0 316996.0 133221.0 491040.0 -1.0 1223
1225 0 316938.0 133213.0 490980.0 -1.0 1224
1226 0 316835.0 133209.0 490920.0 -1.0 1225
1227 0 316775.0 133165.0 490800.0 -1.0 1226
1228 0 316746.0 133217.0 490740.0 -1.0 1227
1229 0 316746.0 133187.0 490680.0 -1.0 1228
1230 0 316675.0 133189.0 490620.0 -1.0 1229
1231 0 316624.0 133177.0 490560.0 -1.0 1230
1232 0 316569.0 133128.0 490500.0 -1.0 1231
1233 0 316560.0 133229.0 490440.0 -1.0 1232
1234 0 316442.0 133105.0 490380.0 -1.0 1233
1235 0 316363.0 133101.0 490320.0 -1.0 1234
1236 0 316275.0 132926.0 490260.0 -1.0 1235
1237 0 316508.0 133129.0 490200.0 -1.0 1236
1238 0 316209.0 132892.0 490140.0 -1.0 1237
1239 0 316192.0 132893.0 490080.0 -1.0 1238
1240 0 316048.0 132692.0 490020.0 -1.0 1239
1241 0 316146.0 132803.0 489960.0 -1.0 1240
1242 0 316046.0 132819.0 489900.0 -1.0 1241
1243 0 315905.0 132660.0 489840.0 -1.0 1242
1244 0 315925.0 132648.0 489780.0 -1.0 1243
1245 0 315880.0 132599.0 489720.0 -1.0 1244
1246 0 315804.0 132503.0 489660.0 -1.0 1245
1247 0 315873.0 132668.0 489600.0 -1.0 1246
1248 0 315793.0 132587.0 489540.0 -1.0 1247
1249 0 315757.0 132452.0 489480.0 -1.0 1248
1250 0 315745.0 132440.0 489420.0 -1.0 1249
1251 0 315787.0 132558.0 489360.0 -1.0 1250
1252 0 315667.0 132486.0 489300.0 -1.0 1251
1253 0 315684.0 132482.0 489240.0 -1.0 1252
1254 0 315643.0 132448.0 489180.0 -1.0 1253
1255 0 315652.0 132448.0 489120.0 -1.0 1254
1256 0 315575.0 132482.0 489060.0 -1.0 1255
1257 0 315632.0 132407.0 489000.0 -1.0 1256
1258 0 315501.0 132389.0 488940.0 -1.0 1257
1259 0 315489.0 132432.0 488880.0 -1.0 1258
1260 0 315447.0 132502.0 488820.0 -1.0 1259
1261 0 315427.0 132388.0 488760.0 -1.0 1260
1262 0 315328.0 132459.0 488640.0 -1.0 1261
1263 0 315389.0 132399.0 488580.0 -1.0 1262
1264 0 315327.0 132445.0 488520.0 -1.0 1263
1265 0 315300.0 132418.0 488460.0 -1.0 1264
1266 0 315297.0 132378.0 488400.0 -1.0 1265
1267 0 315200.0 132404.0 488340.0 -1.0 1266
1268 0 315208.0 132359.0 488280.0 -1.0 1267
1269 0 315188.0 132379.0 488220.0 -1.0 1268
1270 0 315181.0 132402.0 488160.0 -1.0 1269
1271 0 315180.0 132378.0 488100.0 -1.0 1270
1272 0 315053.0 132348.0 488040.0 -1.0 1271
1273 0 315070.0 132382.0 487980.0 -1.0 1272
1274 0 314721.0 132201.0 487920.0 -1.0 1273
1275 0 314946.0 132355.0 487860.0 -1.0 1274
1276 0 314738.0 132182.0 487800.0 -1.0 1275
1277 0 314927.0 132436.0 487740.0 -1.0 1276
1278 0 314525.0 132097.0 487680.0 -1.0 1277
1279 0 314858.0 132428.0 487620.0 -1.0 1278
1280 0 314830.0 132431.0 487560.0 -1.0 1279
1281 0 314783.0 132374.0 487500.0 -1.0 1280
1282 0 314832.0 132405.0 487440.0 -1.0 1281
1283 0 314780.0 132367.0 487380.0 -1.0 1282
1284 0 314688.0 132338.0 487320.0 -1.0 1283
1285 0 314695.0 132331.0 487260.0 -1.0 1284
1286 0 314703.0 132316.0 487200.0 -1.0 1285
1287 0 314660.0 132314.0 487140.0 -1.0 1286
1288 0 314642.0 132283.0 487080.0 -1.0 1287
1289 0 314576.0 132280.0 487020.0 -1.0 1288
1290 0 314612.0 132261.0 486960.0 -1.0 1289
1291 0 314512.0 132216.0 486900.0 -1.0 1290
1292 0 314592.0 132292.0 486840.0 -1.0 1291
1293 0 314490.0 132141.0 486780.0 -1.0 1292
1294 0 314544.0 132234.0 486720.0 -1.0 1293
1295 0 314551.0 132114.0 486660.0 -1.0 1294
1296 0 314585.0 132121.0 486600.0 -1.0 1295
1297 0 314505.0 132129.0 486540.0 -1.0 1296
1298 0 314488.0 132089.0 486480.0 -1.0 1297
1299 0 314475.0 132027.0 486420.0 -1.0 1298
1300 0 314513.0 132101.0 486360.0 -1.0 1299
1301 0 314422.0 132028.0 486300.0 -1.0 1300
1302 0 314476.0 132102.0 486240.0 -1.0 1301
1303 0 314391.0 132077.0 486180.0 -1.0 1302
1304 0 314441.0 132064.0 486120.0 -1.0 1303
1305 0 314472.0 132094.0 486060.0 -1.0 1304
1306 0 314501.0 132127.0 486000.0 -1.0 1305
1307 0 314490.0 132096.0 485940.0 -1.0 1306
1308 0 314503.0 132176.0 485880.0 -1.0 1307
1309 0 314411.0 132135.0 485820.0 -1.0 1308
1310 0 314446.0 132171.0 485760.0 -1.0 1309
1311 0 314493.0 132440.0 485700.0 -1.0 1310
1312 0 314386.0 132193.0 485640.0 -1.0 1311
1313 0 314415.0 132232.0 485580.0 -1.0 1312
1314 0 314514.0 132239.0 485520.0 -1.0 1313
1315 0 314374.0 132187.0 485460.0 -1.0 1314
1316 0 314339.0 132155.0 485400.0 -1.0 1315
1317 0 314321.0 132155.0 485340.0 -1.0 1316
1318 0 314363.0 132147.0 485280.0 -1.0 1317
1319 0 314409.0 132128.0 485220.0 -1.0 1318
1320 0 314332.0 132093.0 485160.0 -1.0 1319
1321 0 314351.0 132085.0 485100.0 -1.0 1320
1322 0 314314.0 132073.0 485040.0 -1.0 1321
1323 0 314396.0 132162.0 484980.0 -1.0 1322
1324 0 314278.0 132129.0 484920.0 -1.0 1323
1325 0 314362.0 132136.0 484860.0 -1.0 1324
1326 0 314317.0 132207.0 484800.0 -1.0 1325
1327 0 314379.0 132277.0 484740.0 -1.0 1326
1328 0 314288.0 132169.0 484680.0 -1.0 1327
1329 0 314292.0 132237.0 484620.0 -1.0 1328
1330 0 314335.0 132337.0 484560.0 -1.0 1329
1331 0 314391.0 132282.0 484500.0 -1.0 1330
1332 0 314259.0 132297.0 484440.0 -1.0 1331
1333 0 314306.0 132279.0 484380.0 -1.0 1332
1334 0 314272.0 132289.0 484320.0 -1.0 1333
1335 0 314240.0 132293.0 484260.0 -1.0 1334
1336 0 314171.0 132276.0 484200.0 -1.0 1335
1337 0 314151.0 132210.0 484140.0 -1.0 1336
1338 0 314171.0 132269.0 484080.0 -1.0 1337
1339 0 314190.0 132251.0 484020.0 -1.0 1338
1340 0 314085.0 132196.0 483960.0 -1.0 1339
1341 0 314087.0 132167.0 483900.0 -1.0 1340
1342 0 314123.0 132172.0 483840.0 -1.0 1341
1343 0 314193.0 132236.0 483780.0 -1.0 1342
1344 0 314146.0 132276.0 483720.0 -1.0 1343
1345 0 314122.0 132291.0 483660.0 -1.0 1344
1346 0 314104.0 132233.0 483600.0 -1.0 1345
1347 0 314150.0 132287.0 483540.0 -1.0 1346
1348 0 314227.0 132366.0 483480.0 -1.0 1347
1349 0 314204.0 132317.0 483420.0 -1.0 1348
1350 0 314246.0 132337.0 483360.0 -1.0 1349
1351 0 314223.0 132363.0 483300.0 -1.0 1350
1352 0 314196.0 132376.0 483240.0 -1.0 1351
1353 0 314235.0 132362.0 483180.0 -1.0 1352
1354 0 314087.0 132281.0 483120.0 -1.0 1353
1355 0 314180.0 132334.0 483060.0 -1.0 1354
1356 0 314101.0 132322.0 483000.0 -1.0 1355
1357 0 314096.0 132369.0 482940.0 -1.0 1356
1358 0 314035.0 132401.0 482880.0 -1.0 1357
1359 0 313962.0 132402.0 482820.0 -1.0 1358
1360 0 314006.0 132428.0 482760.0 -1.0 1359
1361 0 313919.0 132360.0 482640.0 -1.0 1360
1362 0 313909.0 132445.0 482580.0 -1.0 1361
1363 0 314003.0 132533.0 482520.0 -1.0 1362
1364 0 314040.0 132531.0 482460.0 -1.0 1363
1365 0 313979.0 132572.0 482400.0 -1.0 1364
1366 0 313962.0 132620.0 482280.0 -1.0 1365
1367 0 313990.0 132665.0 482220.0 -1.0 1366
1368 0 313977.0 132656.0 482160.0 -1.0 1367
1369 0 314030.0 132841.0 482100.0 -1.0 1368
1370 0 313923.0 132708.0 482040.0 -1.0 1369
1371 0 313982.0 132763.0 481980.0 -1.0 1370
1372 0 313980.0 132790.0 481920.0 -1.0 1371
1373 0 313989.0 132918.0 481860.0 -1.0 1372
1374 0 313960.0 132837.0 481800.0 -1.0 1373
1375 0 313913.0 132948.0 481740.0 -1.0 1374
1376 0 313890.0 132934.0 481680.0 -1.0 1375
1377 0 313821.0 132977.0 481620.0 -1.0 1376
1378 0 313802.0 132947.0 481560.0 -1.0 1377
1379 0 313829.0 133028.0 481500.0 -1.0 1378
1380 0 313766.0 133052.0 481440.0 -1.0 1379
1381 0 313788.0 133099.0 481380.0 -1.0 1380
1382 0 313763.0 133199.0 481320.0 -1.0 1381
1383 0 313697.0 133179.0 481260.0 -1.0 1382
1384 0 313779.0 133333.0 481200.0 -1.0 1383
1385 0 313451.0 132842.0 481140.0 -1.0 1384
1386 0 313733.0 133332.0 481080.0 -1.0 1385
1387 0 313666.0 133326.0 481020.0 -1.0 1386
1388 0 313651.0 133375.0 480960.0 -1.0 1387
1389 0 313619.0 133318.0 480900.0 -1.0 1388
1390 0 313720.0 133539.0 480840.0 -1.0 1389
1391 0 313620.0 133510.0 480780.0 -1.0 1390
1392 0 313631.0 133512.0 480660.0 -1.0 1391
1393 0 313524.0 133434.0 480600.0 -1.0 1392
1394 0 313533.0 133450.0 480540.0 -1.0 1393
1395 0 313473.0 133508.0 480480.0 -1.0 1394
1396 0 313370.0 133451.0 480420.0 -1.0 1395
1397 0 313411.0 133532.0 480360.0 -1.0 1396
1398 0 313388.0 133497.0 480300.0 -1.0 1397
1399 0 313411.0 133671.0 480240.0 -1.0 1398
1400 0 313354.0 133650.0 480180.0 -1.0 1399
1401 0 313435.0 133747.0 480120.0 -1.0 1400
1402 0 313385.0 133775.0 480060.0 -1.0 1401
1403 0 313343.0 133873.0 480000.0 -1.0 1402
1404 0 313168.0 133855.0 479940.0 -1.0 1403
1405 0 313326.0 133921.0 479880.0 -1.0 1404
1406 0 313206.0 133872.0 479820.0 -1.0 1405
1407 0 313367.0 133929.0 479760.0 -1.0 1406
1408 0 313398.0 134023.0 479700.0 -1.0 1407
1409 0 313307.0 134052.0 479640.0 -1.0 1408
1410 0 313291.0 134134.0 479580.0 -1.0 1409
1411 0 313360.0 134130.0 479520.0 -1.0 1410
1412 0 313305.0 134141.0 479460.0 -1.0 1411
1413 0 313314.0 134168.0 479400.0 -1.0 1412
1414 0 313302.0 134207.0 479340.0 -1.0 1413
1415 0 313290.0 134174.0 479280.0 -1.0 1414
1416 0 313354.0 134267.0 479220.0 -1.0 1415
1417 0 313372.0 134377.0 479160.0 -1.0 1416
1418 0 313512.0 134489.0 479100.0 -1.0 1417
1419 0 313339.0 134422.0 479040.0 -1.0 1418
1420 0 313282.0 134526.0 478980.0 -1.0 1419
1421 0 313327.0 134530.0 478920.0 -1.0 1420
1422 0 313327.0 134610.0 478860.0 -1.0 1421
1423 0 313311.0 134606.0 478800.0 -1.0 1422
1424 0 313251.0 134598.0 478740.0 -1.0 1423
1425 0 313299.0 134605.0 478680.0 -1.0 1424
1426 0 313246.0 134713.0 478620.0 -1.0 1425
1427 0 313288.0 134791.0 478560.0 -1.0 1426
1428 0 313270.0 134876.0 478500.0 -1.0 1427
1429 0 313232.0 134961.0 478440.0 -1.0 1428
1430 0 313194.0 134944.0 478380.0 -1.0 1429
1431 0 313241.0 135059.0 478320.0 -1.0 1430
1432 0 313183.0 135066.0 478260.0 -1.0 1431
1433 0 313156.0 135164.0 478200.0 -1.0 1432
1434 0 313113.0 135234.0 478080.0 -1.0 1433
1435 0 312987.0 135316.0 477960.0 -1.0 1434
1436 0 312992.0 135441.0 477840.0 -1.0 1435
1437 0 312953.0 135354.0 477780.0 -1.0 1436
1438 0 312965.0 135533.0 477720.0 -1.0 1437
1439 0 312919.0 135432.0 477660.0 -1.0 1438
1440 0 312987.0 135543.0 477600.0 -1.0 1439
1441 0 312933.0 135540.0 477540.0 -1.0 1440
1442 0 312935.0 135612.0 477480.0 -1.0 1441
1443 0 312913.0 135667.0 477420.0 -1.0 1442
1444 0 312937.0 135668.0 477360.0 -1.0 1443
1445 0 312882.0 135698.0 477300.0 -1.0 1444
1446 0 312952.0 135694.0 477240.0 -1.0 1445
1447 0 312920.0 135777.0 477180.0 -1.0 1446
1448 0 312867.0 135756.0 477120.0 -1.0 1447
1449 0 312841.0 135780.0 477060.0 -1.0 1448
1450 0 312815.0 135812.0 477000.0 -1.0 1449
1451 0 312775.0 135805.0 476940.0 -1.0 1450
1452 0 312775.0 135830.0 476880.0 -1.0 1451
1453 0 312731.0 135885.0 476820.0 -1.0 1452
1454 0 312741.0 135909.0 476760.0 -1.0 1453
1455 0 312759.0 136035.0 476700.0 -1.0 1454
1456 0 312710.0 136076.0 476640.0 -1.0 1455
1457 0 312653.0 136102.0 476580.0 -1.0 1456
1458 0 312592.0 136064.0 476520.0 -1.0 1457
1459 0 312538.0 136138.0 476460.0 -1.0 1458
1460 0 312592.0 136177.0 476400.0 -1.0 1459
1461 0 312496.0 136163.0 476340.0 -1.0 1460
1462 0 312449.0 136190.0 476280.0 -1.0 1461
1463 0 312423.0 136186.0 476220.0 -1.0 1462
1464 0 312362.0 136174.0 476160.0 -1.0 1463
1465 0 312387.0 136256.0 476100.0 -1.0 1464
1466 0 312259.0 136358.0 476040.0 -1.0 1465
1467 0 312238.0 136408.0 475980.0 -1.0 1466
1468 0 312251.0 136435.0 475920.0 -1.0 1467
1469 0 312246.0 136460.0 475860.0 -1.0 1468
1470 0 312182.0 136468.0 475800.0 -1.0 1469
1471 0 311970.0 136346.0 475740.0 -1.0 1470
1472 0 312007.0 136493.0 475680.0 -1.0 1471
1473 0 312042.0 136411.0 475620.0 -1.0 1472
1474 0 311953.0 136626.0 475560.0 -1.0 1473
1475 0 311865.0 136507.0 475500.0 -1.0 1474
1476 0 311885.0 136656.0 475440.0 -1.0 1475
1477 0 311802.0 136689.0 475380.0 -1.0 1476
1478 0 311746.0 136689.0 475320.0 -1.0 1477
1479 0 311741.0 136689.0 475260.0 -1.0 1478
1480 0 311657.0 136754.0 475200.0 -1.0 1479
1481 0 311724.0 136799.0 475140.0 -1.0 1480
1482 0 311578.0 136883.0 475080.0 -1.0 1481
1483 0 311557.0 136884.0 475020.0 -1.0 1482
1484 0 311537.0 136989.0 474960.0 -1.0 1483
1485 0 311424.0 136957.0 474900.0 -1.0 1484
1486 0 311515.0 137122.0 474840.0 -1.0 1485
1487 0 311409.0 137024.0 474780.0 -1.0 1486
1488 0 311443.0 137056.0 474720.0 -1.0 1487
1489 0 311450.0 137129.0 474660.0 -1.0 1488
1490 0 311382.0 137217.0 474600.0 -1.0 1489
1491 0 311356.0 137279.0 474540.0 -1.0 1490
1492 0 311353.0 137399.0 474480.0 -1.0 1491
1493 0 311314.0 137504.0 474420.0 -1.0 1492
1494 0 311264.0 137491.0 474360.0 -1.0 1493
1495 0 311295.0 137556.0 474300.0 -1.0 1494
1496 0 311276.0 137484.0 474240.0 -1.0 1495
1497 0 311267.0 137584.0 474180.0 -1.0 1496
1498 0 311261.0 137566.0 474120.0 -1.0 1497
1499 0 311267.0 137599.0 474060.0 -1.0 1498
1500 0 311186.0 137655.0 474000.0 -1.0 1499
1501 0 311144.0 137648.0 473940.0 -1.0 1500
1502 0 311172.0 137678.0 473880.0 -1.0 1501
1503 0 311126.0 137655.0 473820.0 -1.0 1502
1504 0 311067.0 137664.0 473760.0 -1.0 1503
1505 0 310993.0 137710.0 473700.0 -1.0 1504
1506 0 310909.0 137599.0 473640.0 -1.0 1505
1507 0 310853.0 137790.0 473580.0 -1.0 1506
1508 0 310828.0 137843.0 473520.0 -1.0 1507
1509 0 310766.0 137859.0 473460.0 -1.0 1508
1510 0 310618.0 137843.0 473400.0 -1.0 1509
1511 0 310635.0 137936.0 473280.0 -1.0 1510
1512 0 310480.0 137859.0 473220.0 -1.0 1511
1513 0 310509.0 137996.0 473160.0 -1.0 1512
1514 0 310494.0 137969.0 473100.0 -1.0 1513
1515 0 310452.0 137913.0 473040.0 -1.0 1514
1516 0 310526.0 138012.0 472980.0 -1.0 1515
1517 0 310422.0 138046.0 472920.0 -1.0 1516
1518 0 310371.0 138028.0 472860.0 -1.0 1517
1519 0 310292.0 138052.0 472800.0 -1.0 1518
1520 0 310338.0 138059.0 472740.0 -1.0 1519
1521 0 310252.0 138056.0 472680.0 -1.0 1520
1522 0 310224.0 138109.0 472620.0 -1.0 1521
1523 0 310238.0 138123.0 472560.0 -1.0 1522
1524 0 310148.0 138054.0 472500.0 -1.0 1523
1525 0 310080.0 138080.0 472440.0 -1.0 1524
1526 0 310056.0 138102.0 472380.0 -1.0 1525
1527 0 309962.0 138135.0 472320.0 -1.0 1526
1528 0 310016.0 138123.0 472260.0 -1.0 1527
1529 0 309935.0 138188.0 472200.0 -1.0 1528
1530 0 309884.0 138199.0 472140.0 -1.0 1529
1531 0 309783.0 138225.0 472080.0 -1.0 1530
1532 0 309794.0 138291.0 472020.0 -1.0 1531
1533 0 309717.0 138266.0 471960.0 -1.0 1532
1534 0 309690.0 138368.0 471900.0 -1.0 1533
1535 0 309708.0 138417.0 471840.0 -1.0 1534
1536 0 309643.0 138367.0 471780.0 -1.0 1535
1537 0 309668.0 138428.0 471720.0 -1.0 1536
1538 0 309637.0 138435.0 471660.0 -1.0 1537
1539 0 309631.0 138487.0 471600.0 -1.0 1538
1540 0 309612.0 138463.0 471540.0 -1.0 1539
1541 0 309582.0 138436.0 471480.0 -1.0 1540
1542 0 309552.0 138367.0 471420.0 -1.0 1541
1543 0 309525.0 138451.0 471360.0 -1.0 1542
1544 0 309463.0 138450.0 471300.0 -1.0 1543
1545 0 309534.0 138536.0 471240.0 -1.0 1544
1546 0 309496.0 138527.0 471180.0 -1.0 1545
1547 0 309460.0 138466.0 471120.0 -1.0 1546
1548 0 309424.0 138498.0 471060.0 -1.0 1547
1549 0 309326.0 138429.0 471000.0 -1.0 1548
1550 0 309309.0 138421.0 470940.0 -1.0 1549
1551 0 309377.0 138518.0 470880.0 -1.0 1550
1552 0 309361.0 138434.0 470820.0 -1.0 1551
1553 0 309314.0 138421.0 470760.0 -1.0 1552
1554 0 309383.0 138456.0 470700.0 -1.0 1553
1555 0 309287.0 138414.0 470640.0 -1.0 1554
1556 0 309395.0 138473.0 470580.0 -1.0 1555
1557 0 309356.0 138406.0 470520.0 -1.0 1556
1558 0 309399.0 138393.0 470460.0 -1.0 1557
1559 0 309371.0 138398.0 470400.0 -1.0 1558
1560 0 309401.0 138438.0 470340.0 -1.0 1559
1561 0 309318.0 138404.0 470280.0 -1.0 1560
1562 0 309358.0 138389.0 470220.0 -1.0 1561
1563 0 309240.0 138279.0 470160.0 -1.0 1562
1564 0 309439.0 138282.0 470100.0 -1.0 1563
1565 0 309444.0 138364.0 470040.0 -1.0 1564
1566 0 309386.0 138297.0 469980.0 -1.0 1565
1567 0 309408.0 138275.0 469920.0 -1.0 1566
1568 0 309397.0 138338.0 469860.0 -1.0 1567
1569 0 309422.0 138244.0 469800.0 -1.0 1568
1570 0 309399.0 138261.0 469740.0 -1.0 1569
1571 0 309394.0 138185.0 469680.0 -1.0 1570
1572 0 309483.0 138249.0 469620.0 -1.0 1571
1573 0 309446.0 138156.0 469560.0 -1.0 1572
1574 0 309475.0 138130.0 469500.0 -1.0 1573
1575 0 309523.0 138175.0 469440.0 -1.0 1574
1576 0 309480.0 138102.0 469380.0 -1.0 1575
1577 0 309541.0 138085.0 469320.0 -1.0 1576
1578 0 309489.0 138082.0 469260.0 -1.0 1577
1579 0 309541.0 138096.0 469200.0 -1.0 1578
1580 0 309541.0 138068.0 469140.0 -1.0 1579
1581 0 309509.0 137988.0 469080.0 -1.0 1580
1582 0 309600.0 138008.0 469020.0 -1.0 1581
1583 0 309640.0 138019.0 468960.0 -1.0 1582
1584 0 309625.0 137960.0 468900.0 -1.0 1583
1585 0 309681.0 137930.0 468840.0 -1.0 1584
1586 0 309600.0 137852.0 468780.0 -1.0 1585
1587 0 309564.0 137781.0 468720.0 -1.0 1586
1588 0 309569.0 137711.0 468660.0 -1.0 1587
1589 0 309568.0 137672.0 468600.0 -1.0 1588
1590 0 309567.0 137679.0 468540.0 -1.0 1589
1591 0 309635.0 137638.0 468480.0 -1.0 1590
1592 0 309633.0 137570.0 468420.0 -1.0 1591
1593 0 309536.0 137498.0 468360.0 -1.0 1592
1594 0 309608.0 137448.0 468300.0 -1.0 1593
1595 0 309596.0 137404.0 468240.0 -1.0 1594
1596 0 309721.0 137434.0 468180.0 -1.0 1595
1597 0 309721.0 137348.0 468120.0 -1.0 1596
1598 0 309723.0 137251.0 468060.0 -1.0 1597
1599 0 309695.0 137208.0 468000.0 -1.0 1598
1600 0 309780.0 137209.0 467940.0 -1.0 1599
1601 0 309892.0 137243.0 467880.0 -1.0 1600
1602 0 309860.0 137117.0 467820.0 -1.0 1601
1603 0 309842.0 137046.0 467760.0 -1.0 1602
1604 0 309809.0 137090.0 467700.0 -1.0 1603
1605 0 309868.0 137029.0 467640.0 -1.0 1604
1606 0 309762.0 136979.0 467580.0 -1.0 1605
1607 0 309872.0 137055.0 467520.0 -1.0 1606
1608 0 309875.0 136994.0 467460.0 -1.0 1607
1609 0 309819.0 136897.0 467400.0 -1.0 1608
1610 0 309915.0 136910.0 467340.0 -1.0 1609
1611 0 309977.0 136862.0 467280.0 -1.0 1610
1612 0 309820.0 136718.0 467220.0 -1.0 1611
1613 0 309914.0 136785.0 467160.0 -1.0 1612
1614 0 309911.0 136785.0 467100.0 -1.0 1613
1615 0 309882.0 136639.0 467040.0 -1.0 1614
1616 0 309871.0 136716.0 466980.0 -1.0 1615
1617 0 309838.0 136685.0 466920.0 -1.0 1616
1618 0 309889.0 136635.0 466860.0 -1.0 1617
1619 0 309850.0 136635.0 466800.0 -1.0 1618
1620 0 309830.0 136569.0 466740.0 -1.0 1619
1621 0 309799.0 136595.0 466680.0 -1.0 1620
1622 0 309851.0 136600.0 466620.0 -1.0 1621
1623 0 309829.0 136579.0 466560.0 -1.0 1622
1624 0 309785.0 136508.0 466500.0 -1.0 1623
1625 0 309753.0 136534.0 466440.0 -1.0 1624
1626 0 309770.0 136539.0 466380.0 -1.0 1625
1627 0 309710.0 136477.0 466320.0 -1.0 1626
1628 0 309692.0 136421.0 466260.0 -1.0 1627
1629 0 309602.0 136436.0 466200.0 -1.0 1628
1630 0 309686.0 136467.0 466140.0 -1.0 1629
1631 0 309690.0 136404.0 466080.0 -1.0 1630
1632 0 309588.0 136353.0 466020.0 -1.0 1631
1633 0 309625.0 136313.0 465960.0 -1.0 1632
1634 0 309710.0 136364.0 465900.0 -1.0 1633
1635 0 309504.0 136205.0 465840.0 -1.0 1634
1636 0 309578.0 136253.0 465780.0 -1.0 1635
1637 0 309539.0 136177.0 465720.0 -1.0 1636
1638 0 309549.0 136134.0 465660.0 -1.0 1637
1639 0 309581.0 136167.0 465600.0 -1.0 1638
1640 0 309532.0 136147.0 465540.0 -1.0 1639
1641 0 309537.0 136123.0 465480.0 -1.0 1640
1642 0 309530.0 136090.0 465420.0 -1.0 1641
1643 0 309515.0 136099.0 465360.0 -1.0 1642
1644 0 309481.0 136021.0 465300.0 -1.0 1643
1645 0 309500.0 136060.0 465240.0 -1.0 1644
1646 0 309448.0 135963.0 465180.0 -1.0 1645
1647 0 309506.0 135970.0 465120.0 -1.0 1646
1648 0 309478.0 135921.0 465060.0 -1.0 1647
1649 0 309525.0 135905.0 465000.0 -1.0 1648
1650 0 309506.0 135915.0 464940.0 -1.0 1649
1651 0 309475.0 135811.0 464880.0 -1.0 1650
1652 0 309498.0 135810.0 464820.0 -1.0 1651
1653 0 309503.0 135790.0 464760.0 -1.0 1652
1654 0 309403.0 135804.0 464700.0 -1.0 1653
1655 0 309414.0 135791.0 464640.0 -1.0 1654
1656 0 309416.0 135835.0 464580.0 -1.0 1655
1657 0 309419.0 135732.0 464520.0 -1.0 1656
1658 0 309433.0 135770.0 464460.0 -1.0 1657
1659 0 309404.0 135747.0 464400.0 -1.0 1658
1660 0 309391.0 135680.0 464340.0 -1.0 1659
1661 0 309481.0 135745.0 464280.0 -1.0 1660
1662 0 309396.0 135639.0 464220.0 -1.0 1661
1663 0 309426.0 135657.0 464160.0 -1.0 1662
1664 0 309397.0 135619.0 464100.0 -1.0 1663
1665 0 309314.0 135586.0 464040.0 -1.0 1664
1666 0 309415.0 135657.0 463980.0 -1.0 1665
1667 0 309345.0 135558.0 463920.0 -1.0 1666
1668 0 309419.0 135584.0 463860.0 -1.0 1667
1669 0 309260.0 135472.0 463800.0 -1.0 1668
1670 0 309304.0 135506.0 463740.0 -1.0 1669
1671 0 309374.0 135479.0 463680.0 -1.0 1670
1672 0 309343.0 135415.0 463620.0 -1.0 1671
1673 0 309306.0 135490.0 463560.0 -1.0 1672
1674 0 309298.0 135367.0 463500.0 -1.0 1673
1675 0 309264.0 135357.0 463440.0 -1.0 1674
1676 0 309357.0 135452.0 463380.0 -1.0 1675
1677 0 309311.0 135226.0 463320.0 -1.0 1676
1678 0 309356.0 135253.0 463260.0 -1.0 1677
1679 0 309303.0 135233.0 463200.0 -1.0 1678
1680 0 309343.0 135187.0 463140.0 -1.0 1679
1681 0 309328.0 135105.0 463080.0 -1.0 1680
1682 0 309298.0 135094.0 463020.0 -1.0 1681
1683 0 309375.0 135074.0 462960.0 -1.0 1682
1684 0 309312.0 134983.0 462900.0 -1.0 1683
1685 0 309392.0 134978.0 462840.0 -1.0 1684
1686 0 309387.0 134925.0 462780.0 -1.0 1685
1687 0 309291.0 134855.0 462720.0 -1.0 1686
1688 0 309371.0 134796.0 462660.0 -1.0 1687
1689 0 309284.0 134728.0 462600.0 -1.0 1688
1690 0 309288.0 134747.0 462540.0 -1.0 1689
1691 0 309316.0 134686.0 462480.0 -1.0 1690
1692 0 309311.0 134674.0 462420.0 -1.0 1691
1693 0 309260.0 134616.0 462360.0 -1.0 1692
1694 0 309355.0 134643.0 462300.0 -1.0 1693
1695 0 309229.0 134535.0 462240.0 -1.0 1694
1696 0 309208.0 134516.0 462180.0 -1.0 1695
1697 0 309276.0 134569.0 462120.0 -1.0 1696
1698 0 309265.0 134528.0 462060.0 -1.0 1697
1699 0 309220.0 134515.0 462000.0 -1.0 1698
1700 0 309257.0 134549.0 461940.0 -1.0 1699
1701 0 309253.0 134513.0 461880.0 -1.0 1700
1702 0 309168.0 134498.0 461820.0 -1.0 1701
1703 0 309210.0 134455.0 461760.0 -1.0 1702
1704 0 309146.0 134482.0 461700.0 -1.0 1703
1705 0 309202.0 134439.0 461640.0 -1.0 1704
1706 0 309154.0 134424.0 461580.0 -1.0 1705
1707 0 309114.0 134416.0 461520.0 -1.0 1706
1708 0 309112.0 134371.0 461460.0 -1.0 1707
1709 0 309046.0 134376.0 461400.0 -1.0 1708
1710 0 309011.0 134367.0 461340.0 -1.0 1709
1711 0 309026.0 134398.0 461280.0 -1.0 1710
1712 0 309043.0 134369.0 461220.0 -1.0 1711
1713 0 308992.0 134379.0 461160.0 -1.0 1712
1714 0 309043.0 134458.0 461100.0 -1.0 1713
1715 0 309025.0 134427.0 461040.0 -1.0 1714
1716 0 309043.0 134475.0 460980.0 -1.0 1715
1717 0 309061.0 134459.0 460920.0 -1.0 1716
1718 0 308954.0 134475.0 460860.0 -1.0 1717
1719 0 308999.0 134449.0 460800.0 -1.0 1718
1720 0 309012.0 134478.0 460740.0 -1.0 1719
1721 0 309060.0 134562.0 460680.0 -1.0 1720
1722 0 308999.0 134522.0 460620.0 -1.0 1721
1723 0 308978.0 134504.0 460560.0 -1.0 1722
1724 0 309033.0 134476.0 460500.0 -1.0 1723
1725 0 308894.0 134390.0 460440.0 -1.0 1724
1726 0 308983.0 134424.0 460380.0 -1.0 1725
1727 0 308912.0 134412.0 460320.0 -1.0 1726
1728 0 308909.0 134397.0 460260.0 -1.0 1727
1729 0 308883.0 134369.0 460200.0 -1.0 1728
1730 0 308919.0 134338.0 460140.0 -1.0 1729
1731 0 308935.0 134331.0 460080.0 -1.0 1730
1732 0 308870.0 134253.0 460020.0 -1.0 1731
1733 0 308918.0 134225.0 459960.0 -1.0 1732
1734 0 308879.0 134229.0 459900.0 -1.0 1733
1735 0 308885.0 134126.0 459840.0 -1.0 1734
1736 0 308863.0 134135.0 459780.0 -1.0 1735
1737 0 308870.0 134136.0 459720.0 -1.0 1736
1738 0 308908.0 134111.0 459660.0 -1.0 1737
1739 0 308854.0 134105.0 459600.0 -1.0 1738
1740 0 308857.0 134096.0 459540.0 -1.0 1739
1741 0 308864.0 134071.0 459480.0 -1.0 1740
1742 0 308895.0 134111.0 459420.0 -1.0 1741
1743 0 308881.0 134059.0 459360.0 -1.0 1742
1744 0 308899.0 133939.0 459300.0 -1.0 1743
1745 0 308848.0 133989.0 459240.0 -1.0 1744
1746 0 308836.0 133895.0 459180.0 -1.0 1745
1747 0 308868.0 133892.0 459120.0 -1.0 1746
1748 0 308832.0 133855.0 459060.0 -1.0 1747
1749 0 308787.0 133723.0 459000.0 -1.0 1748
1750 0 308841.0 133780.0 458940.0 -1.0 1749
1751 0 308756.0 133699.0 458880.0 -1.0 1750
1752 0 308779.0 133730.0 458820.0 -1.0 1751
1753 0 308842.0 133657.0 458760.0 -1.0 1752
1754 0 308848.0 133641.0 458700.0 -1.0 1753
1755 0 308870.0 133616.0 458640.0 -1.0 1754
1756 0 308882.0 133677.0 458580.0 -1.0 1755
1757 0 308798.0 133583.0 458520.0 -1.0 1756
1758 0 308783.0 133501.0 458460.0 -1.0 1757
1759 0 308797.0 133428.0 458400.0 -1.0 1758
1760 0 308778.0 133450.0 458340.0 -1.0 1759
1761 0 308770.0 133433.0 458280.0 -1.0 1760
1762 0 308819.0 133433.0 458220.0 -1.0 1761
1763 0 308852.0 133334.0 458160.0 -1.0 1762
1764 0 308829.0 133315.0 458100.0 -1.0 1763
1765 0 308737.0 133110.0 458040.0 -1.0 1764
1766 0 308873.0 133209.0 457980.0 -1.0 1765
1767 0 308994.0 133200.0 457920.0 -1.0 1766
1768 0 308991.0 133202.0 457860.0 -1.0 1767
1769 0 309013.0 133104.0 457800.0 -1.0 1768
1770 0 308985.0 133103.0 457740.0 -1.0 1769
1771 0 308986.0 133111.0 457680.0 -1.0 1770
1772 0 308974.0 133140.0 457620.0 -1.0 1771
1773 0 308952.0 133042.0 457560.0 -1.0 1772
1774 0 309028.0 133063.0 457500.0 -1.0 1773
1775 0 309029.0 133074.0 457440.0 -1.0 1774
1776 0 308925.0 132978.0 457380.0 -1.0 1775
1777 0 308941.0 132984.0 457320.0 -1.0 1776
1778 0 308958.0 132964.0 457260.0 -1.0 1777
1779 0 308941.0 133001.0 457200.0 -1.0 1778
1780 0 308921.0 133002.0 457140.0 -1.0 1779
1781 0 308869.0 132958.0 457080.0 -1.0 1780
1782 0 308968.0 132912.0 457020.0 -1.0 1781
1783 0 308979.0 133006.0 456960.0 -1.0 1782
1784 0 308959.0 132991.0 456900.0 -1.0 1783
1785 0 308987.0 132954.0 456840.0 -1.0 1784
1786 0 308934.0 132968.0 456780.0 -1.0 1785
1787 0 308919.0 132933.0 456720.0 -1.0 1786
1788 0 308998.0 133020.0 456660.0 -1.0 1787
1789 0 308997.0 132950.0 456600.0 -1.0 1788
1790 0 308940.0 132918.0 456540.0 -1.0 1789
1791 0 308955.0 132960.0 456480.0 -1.0 1790
1792 0 308869.0 132970.0 456420.0 -1.0 1791
1793 0 308789.0 133049.0 456360.0 -1.0 1792
1794 0 308928.0 133058.0 456300.0 -1.0 1793
1795 0 308952.0 133084.0 456240.0 -1.0 1794
1796 0 309025.0 133185.0 456180.0 -1.0 1795
1797 0 308885.0 133150.0 456120.0 -1.0 1796
1798 0 308954.0 133128.0 456060.0 -1.0 1797
1799 0 309024.0 133141.0 456000.0 -1.0 1798
1800 0 308963.0 133104.0 455940.0 -1.0 1799
1801 0 308990.0 133097.0 455880.0 -1.0 1800
1802 0 309037.0 133090.0 455820.0 -1.0 1801
1803 0 309093.0 133024.0 455760.0 -1.0 1802
1804 0 309018.0 132997.0 455700.0 -1.0 1803
1805 0 309078.0 132946.0 455640.0 -1.0 1804
1806 0 309051.0 132952.0 455580.0 -1.0 1805
1807 0 309404.0 133263.0 455520.0 -1.0 1806
1808 0 308995.0 132981.0 455460.0 -1.0 1807
1809 0 309048.0 132941.0 455400.0 -1.0 1808
1810 0 309046.0 132901.0 455340.0 -1.0 1809
1811 0 309056.0 132925.0 455280.0 -1.0 1810
1812 0 309095.0 132912.0 455220.0 -1.0 1811
1813 0 309051.0 132908.0 455160.0 -1.0 1812
1814 0 309010.0 132881.0 455100.0 -1.0 1813
1815 0 309136.0 132870.0 455040.0 -1.0 1814
1816 0 309011.0 132760.0 454980.0 -1.0 1815
1817 0 309069.0 132767.0 454920.0 -1.0 1816
1818 0 309031.0 132676.0 454860.0 -1.0 1817
1819 0 309055.0 132679.0 454800.0 -1.0 1818
1820 0 309002.0 132647.0 454740.0 -1.0 1819
1821 0 309163.0 132758.0 454680.0 -1.0 1820
1822 0 309075.0 132603.0 454620.0 -1.0 1821
1823 0 309106.0 132649.0 454560.0 -1.0 1822
1824 0 309074.0 132611.0 454500.0 -1.0 1823
1825 0 309097.0 132674.0 454440.0 -1.0 1824
1826 0 309059.0 132648.0 454380.0 -1.0 1825
1827 0 309032.0 132557.0 454320.0 -1.0 1826
1828 0 309066.0 132657.0 454260.0 -1.0 1827
1829 0 309043.0 132594.0 454200.0 -1.0 1828
1830 0 309042.0 132575.0 454140.0 -1.0 1829
1831 0 309110.0 132598.0 454080.0 -1.0 1830
1832 0 309068.0 132534.0 454020.0 -1.0 1831
1833 0 309101.0 132539.0 453960.0 -1.0 1832
1834 0 309175.0 132603.0 453900.0 -1.0 1833
1835 0 309114.0 132470.0 453840.0 -1.0 1834
1836 0 309088.0 132537.0 453780.0 -1.0 1835
1837 0 309159.0 132477.0 453720.0 -1.0 1836
1838 0 309113.0 132471.0 453660.0 -1.0 1837
1839 0 309087.0 132415.0 453600.0 -1.0 1838
1840 0 309033.0 132334.0 453540.0 -1.0 1839
1841 0 309185.0 132418.0 453480.0 -1.0 1840
1842 0 309088.0 132328.0 453420.0 -1.0 1841
1843 0 309069.0 132354.0 453360.0 -1.0 1842
1844 0 309101.0 132360.0 453300.0 -1.0 1843
1845 0 309149.0 132361.0 453240.0 -1.0 1844
1846 0 309183.0 132361.0 453180.0 -1.0 1845
1847 0 309149.0 132336.0 453120.0 -1.0 1846
1848 0 309167.0 132282.0 453060.0 -1.0 1847
1849 0 309222.0 132291.0 453000.0 -1.0 1848
1850 0 309154.0 132222.0 452940.0 -1.0 1849
1851 0 309215.0 132242.0 452880.0 -1.0 1850
1852 0 309203.0 132164.0 452820.0 -1.0 1851
1853 0 309303.0 132250.0 452760.0 -1.0 1852
1854 0 309290.0 132191.0 452700.0 -1.0 1853
1855 0 309309.0 132247.0 452640.0 -1.0 1854
1856 0 309272.0 132237.0 452580.0 -1.0 1855
1857 0 309299.0 132309.0 452520.0 -1.0 1856
1858 0 309271.0 132237.0 452460.0 -1.0 1857
1859 0 309331.0 132324.0 452400.0 -1.0 1858
1860 0 309347.0 132239.0 452340.0 -1.0 1859
1861 0 309366.0 132242.0 452280.0 -1.0 1860
1862 0 309399.0 132279.0 452220.0 -1.0 1861
1863 0 309405.0 132278.0 452160.0 -1.0 1862
1864 0 309408.0 132201.0 452100.0 -1.0 1863
1865 0 309411.0 132245.0 452040.0 -1.0 1864
1866 0 309330.0 132206.0 451980.0 -1.0 1865
1867 0 309401.0 132250.0 451920.0 -1.0 1866
1868 0 309196.0 132299.0 451860.0 -1.0 1867
1869 0 309346.0 132327.0 451800.0 -1.0 1868
1870 0 309410.0 132268.0 451740.0 -1.0 1869
1871 0 309534.0 132271.0 451680.0 -1.0 1870
1872 0 309537.0 132192.0 451620.0 -1.0 1871
1873 0 309580.0 132147.0 451560.0 -1.0 1872
1874 0 309579.0 132101.0 451500.0 -1.0 1873
1875 0 309607.0 132119.0 451440.0 -1.0 1874
1876 0 309611.0 132075.0 451380.0 -1.0 1875
1877 0 309560.0 132027.0 451320.0 -1.0 1876
1878 0 309640.0 131997.0 451260.0 -1.0 1877
1879 0 309659.0 131981.0 451200.0 -1.0 1878
1880 0 309740.0 131905.0 451140.0 -1.0 1879
1881 0 309778.0 131792.0 451080.0 -1.0 1880
1882 0 309785.0 131874.0 451020.0 -1.0 1881
1883 0 309805.0 131752.0 450960.0 -1.0 1882
1884 0 309824.0 131798.0 450900.0 -1.0 1883
1885 0 309866.0 131632.0 450840.0 -1.0 1884
1886 0 309955.0 131709.0 450780.0 -1.0 1885
1887 0 309904.0 131669.0 450720.0 -1.0 1886
1888 0 309995.0 131675.0 450660.0 -1.0 1887
1889 0 310062.0 131638.0 450600.0 -1.0 1888
1890 0 310074.0 131582.0 450540.0 -1.0 1889
1891 0 310094.0 131573.0 450480.0 -1.0 1890
1892 0 310109.0 131595.0 450420.0 -1.0 1891
1893 0 310184.0 131598.0 450360.0 -1.0 1892
1894 0 310173.0 131501.0 450300.0 -1.0 1893
1895 0 310264.0 131535.0 450240.0 -1.0 1894
1896 0 310248.0 131535.0 450180.0 -1.0 1895
1897 0 310282.0 131456.0 450120.0 -1.0 1896
1898 0 310225.0 131378.0 450060.0 -1.0 1897
1899 0 310254.0 131413.0 450000.0 -1.0 1898
1900 0 310335.0 131385.0 449940.0 -1.0 1899
1901 0 310346.0 131390.0 449880.0 -1.0 1900
1902 0 310344.0 131398.0 449820.0 -1.0 1901
1903 0 310551.0 131468.0 449760.0 -1.0 1902
1904 0 310527.0 131383.0 449700.0 -1.0 1903
1905 0 310586.0 131380.0 449640.0 -1.0 1904
1906 0 310562.0 131335.0 449580.0 -1.0 1905
1907 0 310687.0 131285.0 449520.0 -1.0 1906
1908 0 310695.0 131283.0 449460.0 -1.0 1907
1909 0 310716.0 131225.0 449400.0 -1.0 1908
1910 0 310654.0 131177.0 449340.0 -1.0 1909
1911 0 310639.0 131203.0 449280.0 -1.0 1910
1912 0 310617.0 131118.0 449220.0 -1.0 1911
1913 0 310726.0 131149.0 449160.0 -1.0 1912
1914 0 310670.0 131107.0 449100.0 -1.0 1913
1915 0 310749.0 131155.0 449040.0 -1.0 1914
1916 0 310735.0 131055.0 448980.0 -1.0 1915
1917 0 310811.0 131060.0 448920.0 -1.0 1916
1918 0 310790.0 131054.0 448860.0 -1.0 1917
1919 0 310772.0 131140.0 448800.0 -1.0 1918
1920 0 310786.0 131106.0 448740.0 -1.0 1919
1921 0 310761.0 131096.0 448680.0 -1.0 1920
1922 0 310831.0 131130.0 448620.0 -1.0 1921
1923 0 310806.0 131093.0 448560.0 -1.0 1922
1924 0 310823.0 131076.0 448500.0 -1.0 1923
1925 0 310827.0 131087.0 448440.0 -1.0 1924
1926 0 310774.0 131114.0 448380.0 -1.0 1925
1927 0 310750.0 131098.0 448320.0 -1.0 1926
1928 0 310756.0 131101.0 448260.0 -1.0 1927
1929 0 310750.0 131074.0 448200.0 -1.0 1928
1930 0 310740.0 131043.0 448140.0 -1.0 1929
1931 0 310760.0 131021.0 448080.0 -1.0 1930
1932 0 310721.0 130947.0 448020.0 -1.0 1931
1933 0 310767.0 131105.0 447960.0 -1.0 1932
1934 0 310755.0 131012.0 447900.0 -1.0 1933
1935 0 310729.0 131043.0 447840.0 -1.0 1934
1936 0 310708.0 130947.0 447780.0 -1.0 1935
1937 0 310727.0 130986.0 447720.0 -1.0 1936
1938 0 310734.0 131020.0 447660.0 -1.0 1937
1939 0 310712.0 130965.0 447600.0 -1.0 1938
1940 0 310704.0 130985.0 447540.0 -1.0 1939
1941 0 310701.0 130936.0 447480.0 -1.0 1940
1942 0 310746.0 131034.0 447420.0 -1.0 1941
1943 0 310806.0 131006.0 447360.0 -1.0 1942
1944 0 310809.0 131071.0 447300.0 -1.0 1943
1945 0 310872.0 131128.0 447240.0 -1.0 1944
1946 0 310781.0 131034.0 447180.0 -1.0 1945
1947 0 310789.0 131065.0 447120.0 -1.0 1946
1948 0 310826.0 130946.0 447060.0 -1.0 1947
1949 0 310723.0 131015.0 447000.0 -1.0 1948
1950 0 310782.0 131023.0 446940.0 -1.0 1949
1951 0 310691.0 130930.0 446880.0 -1.0 1950
1952 0 310744.0 130953.0 446820.0 -1.0 1951
1953 0 310773.0 131043.0 446760.0 -1.0 1952
1954 0 310749.0 130985.0 446700.0 -1.0 1953
1955 0 310675.0 130916.0 446640.0 -1.0 1954
1956 0 310706.0 130955.0 446580.0 -1.0 1955
1957 0 310728.0 130957.0 446520.0 -1.0 1956
1958 0 310762.0 130962.0 446460.0 -1.0 1957
1959 0 310776.0 130959.0 446400.0 -1.0 1958
1960 0 310805.0 130986.0 446340.0 -1.0 1959
1961 0 310846.0 130920.0 446280.0 -1.0 1960
1962 0 310884.0 130972.0 446220.0 -1.0 1961
1963 0 310816.0 130910.0 446160.0 -1.0 1962
1964 0 310885.0 131014.0 446100.0 -1.0 1963
1965 0 310846.0 130972.0 446040.0 -1.0 1964
1966 0 310794.0 130927.0 445980.0 -1.0 1965
1967 0 310781.0 130939.0 445920.0 -1.0 1966
1968 0 310765.0 130937.0 445860.0 -1.0 1967
1969 0 310778.0 131003.0 445800.0 -1.0 1968
1970 0 310842.0 130934.0 445740.0 -1.0 1969
1971 0 310807.0 130968.0 445680.0 -1.0 1970
1972 0 310777.0 130905.0 445620.0 -1.0 1971
1973 0 310853.0 130944.0 445560.0 -1.0 1972
1974 0 310827.0 130963.0 445440.0 -1.0 1973
1975 0 310762.0 130955.0 445380.0 -1.0 1974
1976 0 310755.0 130949.0 445320.0 -1.0 1975
1977 0 310732.0 130878.0 445260.0 -1.0 1976
1978 0 310760.0 130930.0 445200.0 -1.0 1977
1979 0 310677.0 130924.0 445140.0 -1.0 1978
1980 0 310686.0 130938.0 445080.0 -1.0 1979
1981 0 310703.0 130921.0 445020.0 -1.0 1980
1982 0 310700.0 130994.0 444960.0 -1.0 1981
1983 0 310625.0 130972.0 444900.0 -1.0 1982
1984 0 310679.0 130992.0 444840.0 -1.0 1983
1985 0 310672.0 131004.0 444780.0 -1.0 1984
1986 0 310699.0 130982.0 444720.0 -1.0 1985
1987 0 310640.0 131051.0 444660.0 -1.0 1986
1988 0 310628.0 131006.0 444600.0 -1.0 1987
1989 0 310650.0 131024.0 444540.0 -1.0 1988
1990 0 310688.0 131082.0 444480.0 -1.0 1989
1991 0 310664.0 131108.0 444420.0 -1.0 1990
1992 0 310635.0 131041.0 444360.0 -1.0 1991
1993 0 310668.0 131129.0 444300.0 -1.0 1992
1994 0 310654.0 131125.0 444240.0 -1.0 1993
1995 0 310684.0 131106.0 444180.0 -1.0 1994
1996 0 310695.0 131106.0 444120.0 -1.0 1995
1997 0 310666.0 131069.0 444060.0 -1.0 1996
1998 0 310638.0 131133.0 444000.0 -1.0 1997
1999 0 310603.0 131103.0 443940.0 -1.0 1998
2000 0 310648.0 131169.0 443880.0 -1.0 1999
2001 0 310741.0 131162.0 443820.0 -1.0 2000
2002 0 310745.0 131135.0 443760.0 -1.0 2001
2003 0 310639.0 131087.0 443700.0 -1.0 2002
2004 0 310720.0 131084.0 443640.0 -1.0 2003
2005 0 310822.0 131207.0 443580.0 -1.0 2004
2006 0 310706.0 131095.0 443520.0 -1.0 2005
2007 0 310754.0 131173.0 443460.0 -1.0 2006
2008 0 310699.0 131070.0 443400.0 -1.0 2007
2009 0 310720.0 131128.0 443340.0 -1.0 2008
2010 0 310683.0 131137.0 443280.0 -1.0 2009
2011 0 310722.0 131092.0 443220.0 -1.0 2010
2012 0 310728.0 131099.0 443160.0 -1.0 2011
2013 0 310657.0 131068.0 443100.0 -1.0 2012
2014 0 310672.0 131000.0 443040.0 -1.0 2013
2015 0 310672.0 130980.0 442980.0 -1.0 2014
2016 0 310729.0 131083.0 442920.0 -1.0 2015
2017 0 310579.0 131005.0 442860.0 -1.0 2016
2018 0 310684.0 131162.0 442800.0 -1.0 2017
2019 0 310664.0 131130.0 442740.0 -1.0 2018
2020 0 310741.0 131074.0 442680.0 -1.0 2019
2021 0 310693.0 130978.0 442620.0 -1.0 2020
2022 0 310598.0 131018.0 442560.0 -1.0 2021
2023 0 310725.0 131013.0 442500.0 -1.0 2022
2024 0 310766.0 131101.0 442440.0 -1.0 2023
2025 0 310706.0 131095.0 442380.0 -1.0 2024
2026 0 310704.0 131041.0 442320.0 -1.0 2025
2027 0 310741.0 131055.0 442260.0 -1.0 2026
2028 0 310672.0 130988.0 442200.0 -1.0 2027
2029 0 310726.0 131033.0 442140.0 -1.0 2028
2030 0 310737.0 131016.0 442080.0 -1.0 2029
2031 0 310682.0 130965.0 442020.0 -1.0 2030
2032 0 310663.0 130941.0 441960.0 -1.0 2031
2033 0 310683.0 130900.0 441900.0 -1.0 2032
2034 0 310561.0 130824.0 441840.0 -1.0 2033
2035 0 310576.0 130766.0 441780.0 -1.0 2034
2036 0 310669.0 130906.0 441720.0 -1.0 2035
2037 0 310585.0 130753.0 441660.0 -1.0 2036
2038 0 310699.0 130825.0 441600.0 -1.0 2037
2039 0 310633.0 130753.0 441540.0 -1.0 2038
2040 0 310678.0 130670.0 441480.0 -1.0 2039
2041 0 310676.0 130688.0 441420.0 -1.0 2040
2042 0 310627.0 130625.0 441360.0 -1.0 2041
2043 0 310619.0 130623.0 441300.0 -1.0 2042
2044 0 310669.0 130598.0 441240.0 -1.0 2043
2045 0 310693.0 130549.0 441180.0 -1.0 2044
2046 0 310653.0 130603.0 441120.0 -1.0 2045
2047 0 310734.0 130563.0 441060.0 -1.0 2046
2048 0 310659.0 130556.0 441000.0 -1.0 2047
2049 0 310753.0 130501.0 440940.0 -1.0 2048
2050 0 310760.0 130497.0 440880.0 -1.0 2049
2051 0 310697.0 130453.0 440820.0 -1.0 2050
2052 0 310655.0 130418.0 440760.0 -1.0 2051
2053 0 310644.0 130423.0 440700.0 -1.0 2052
2054 0 310656.0 130382.0 440640.0 -1.0 2053
2055 0 310639.0 130319.0 440580.0 -1.0 2054
2056 0 310708.0 130362.0 440520.0 -1.0 2055
2057 0 310669.0 130386.0 440460.0 -1.0 2056
2058 0 310644.0 130330.0 440400.0 -1.0 2057
2059 0 310684.0 130362.0 440340.0 -1.0 2058
2060 0 310660.0 130299.0 440280.0 -1.0 2059
2061 0 310643.0 130220.0 440220.0 -1.0 2060
2062 0 310690.0 130286.0 440160.0 -1.0 2061
2063 0 310628.0 130220.0 440100.0 -1.0 2062
2064 0 310620.0 130207.0 440040.0 -1.0 2063
2065 0 310624.0 130179.0 439980.0 -1.0 2064
2066 0 310675.0 130207.0 439920.0 -1.0 2065
2067 0 310646.0 130171.0 439860.0 -1.0 2066
2068 0 310720.0 130231.0 439800.0 -1.0 2067
2069 0 310690.0 130180.0 439740.0 -1.0 2068
2070 0 310635.0 130138.0 439680.0 -1.0 2069
2071 0 310684.0 130115.0 439620.0 -1.0 2070
2072 0 310735.0 130102.0 439560.0 -1.0 2071
2073 0 310731.0 130079.0 439500.0 -1.0 2072
2074 0 310659.0 129986.0 439440.0 -1.0 2073
2075 0 310685.0 130064.0 439380.0 -1.0 2074
2076 0 310605.0 129939.0 439320.0 -1.0 2075
2077 0 310645.0 129899.0 439260.0 -1.0 2076
2078 0 310696.0 129895.0 439200.0 -1.0 2077
2079 0 310666.0 129922.0 439140.0 -1.0 2078
2080 0 310678.0 129851.0 439080.0 -1.0 2079
2081 0 310697.0 129841.0 439020.0 -1.0 2080
2082 0 310712.0 129808.0 438960.0 -1.0 2081
2083 0 310811.0 129784.0 438900.0 -1.0 2082
2084 0 310701.0 129880.0 438840.0 -1.0 2083
2085 0 310703.0 129698.0 438780.0 -1.0 2084
2086 0 310713.0 129762.0 438720.0 -1.0 2085
2087 0 310691.0 129734.0 438660.0 -1.0 2086
2088 0 310681.0 129708.0 438600.0 -1.0 2087
2089 0 310618.0 129589.0 438540.0 -1.0 2088
2090 0 310784.0 129652.0 438480.0 -1.0 2089
2091 0 310796.0 129549.0 438420.0 -1.0 2090
2092 0 310767.0 129514.0 438360.0 -1.0 2091
2093 0 310677.0 129368.0 438300.0 -1.0 2092
2094 0 310736.0 129534.0 438240.0 -1.0 2093
2095 0 310717.0 129573.0 438180.0 -1.0 2094
2096 0 310774.0 129485.0 438120.0 -1.0 2095
2097 0 310744.0 129357.0 438060.0 -1.0 2096
2098 0 310731.0 129325.0 438000.0 -1.0 2097
2099 0 310717.0 129318.0 437940.0 -1.0 2098
2100 0 310732.0 129299.0 437880.0 -1.0 2099
2101 0 310780.0 129403.0 437820.0 -1.0 2100
2102 0 310881.0 129383.0 437760.0 -1.0 2101
2103 0 310883.0 129392.0 437700.0 -1.0 2102
2104 0 310796.0 129246.0 437640.0 -1.0 2103
2105 0 310941.0 129304.0 437580.0 -1.0 2104
2106 0 310871.0 129277.0 437520.0 -1.0 2105
2107 0 310872.0 129216.0 437460.0 -1.0 2106
2108 0 310934.0 129066.0 437400.0 -1.0 2107
2109 0 310921.0 129141.0 437340.0 -1.0 2108
2110 0 310901.0 129169.0 437280.0 -1.0 2109
2111 0 310866.0 129011.0 437220.0 -1.0 2110
2112 0 310898.0 128965.0 437160.0 -1.0 2111
2113 0 311038.0 129172.0 437100.0 -1.0 2112
2114 0 310777.0 128920.0 437040.0 -1.0 2113
2115 0 310895.0 128996.0 436980.0 -1.0 2114
2116 0 310844.0 128900.0 436920.0 -1.0 2115
2117 0 310932.0 128880.0 436860.0 -1.0 2116
2118 0 310963.0 128935.0 436800.0 -1.0 2117
2119 0 310834.0 128810.0 436740.0 -1.0 2118
2120 0 310910.0 128890.0 436680.0 -1.0 2119
2121 0 310918.0 128769.0 436620.0 -1.0 2120
2122 0 310856.0 128738.0 436560.0 -1.0 2121
2123 0 310871.0 128796.0 436500.0 -1.0 2122
2124 0 310836.0 128630.0 436440.0 -1.0 2123
2125 0 310828.0 128572.0 436380.0 -1.0 2124
2126 0 310748.0 128459.0 436320.0 -1.0 2125
2127 0 310735.0 128356.0 436260.0 -1.0 2126
2128 0 310726.0 128323.0 436200.0 -1.0 2127
2129 0 310685.0 128306.0 436140.0 -1.0 2128
2130 0 310721.0 128259.0 436080.0 -1.0 2129
2131 0 310620.0 128191.0 436020.0 -1.0 2130
2132 0 310645.0 128154.0 435960.0 -1.0 2131
2133 0 310690.0 128187.0 435900.0 -1.0 2132
2134 0 310668.0 128127.0 435840.0 -1.0 2133
2135 0 310644.0 128078.0 435780.0 -1.0 2134
2136 0 310695.0 128098.0 435720.0 -1.0 2135
2137 0 310547.0 127894.0 435660.0 -1.0 2136
2138 0 310587.0 127933.0 435600.0 -1.0 2137
2139 0 310551.0 127911.0 435540.0 -1.0 2138
2140 0 310516.0 127892.0 435480.0 -1.0 2139
2141 0 310459.0 127811.0 435420.0 -1.0 2140
2142 0 310444.0 127776.0 435360.0 -1.0 2141
2143 0 310578.0 127876.0 435300.0 -1.0 2142
2144 0 310420.0 127721.0 435240.0 -1.0 2143
2145 0 310362.0 127671.0 435180.0 -1.0 2144
2146 0 310458.0 127728.0 435120.0 -1.0 2145
2147 0 310466.0 127695.0 435060.0 -1.0 2146
2148 0 310394.0 127675.0 435000.0 -1.0 2147
2149 0 310357.0 127606.0 434940.0 -1.0 2148
2150 0 310342.0 127656.0 434880.0 -1.0 2149
2151 0 310386.0 127628.0 434820.0 -1.0 2150
2152 0 310288.0 127571.0 434760.0 -1.0 2151
2153 0 310302.0 127579.0 434700.0 -1.0 2152
2154 0 310271.0 127544.0 434640.0 -1.0 2153
2155 0 310308.0 127550.0 434580.0 -1.0 2154
2156 0 310289.0 127585.0 434520.0 -1.0 2155
2157 0 310293.0 127529.0 434460.0 -1.0 2156
2158 0 310256.0 127482.0 434400.0 -1.0 2157
2159 0 310294.0 127453.0 434340.0 -1.0 2158
2160 0 310253.0 127431.0 434280.0 -1.0 2159
2161 0 310325.0 127435.0 434220.0 -1.0 2160
2162 0 310342.0 127456.0 434160.0 -1.0 2161
2163 0 310333.0 127403.0 434100.0 -1.0 2162
2164 0 310307.0 127399.0 434040.0 -1.0 2163
2165 0 310316.0 127398.0 433980.0 -1.0 2164
2166 0 310325.0 127384.0 433920.0 -1.0 2165
2167 0 310361.0 127417.0 433860.0 -1.0 2166
2168 0 310359.0 127383.0 433800.0 -1.0 2167
2169 0 310274.0 127323.0 433740.0 -1.0 2168
2170 0 310327.0 127400.0 433680.0 -1.0 2169
2171 0 310290.0 127314.0 433620.0 -1.0 2170
2172 0 310280.0 127276.0 433560.0 -1.0 2171
2173 0 310248.0 127294.0 433500.0 -1.0 2172
2174 0 310251.0 127289.0 433440.0 -1.0 2173
2175 0 310287.0 127281.0 433380.0 -1.0 2174
2176 0 310217.0 127250.0 433320.0 -1.0 2175
2177 0 310311.0 127277.0 433260.0 -1.0 2176
2178 0 310243.0 127232.0 433200.0 -1.0 2177
2179 0 310234.0 127185.0 433140.0 -1.0 2178
2180 0 310284.0 127196.0 433080.0 -1.0 2179
2181 0 310254.0 127144.0 433020.0 -1.0 2180
2182 0 310224.0 127157.0 432960.0 -1.0 2181
2183 0 310192.0 127102.0 432900.0 -1.0 2182
2184 0 310202.0 127035.0 432840.0 -1.0 2183
2185 0 310251.0 127076.0 432780.0 -1.0 2184
2186 0 310338.0 127128.0 432720.0 -1.0 2185
2187 0 310208.0 126995.0 432660.0 -1.0 2186
2188 0 310325.0 127065.0 432600.0 -1.0 2187
2189 0 310236.0 126981.0 432540.0 -1.0 2188
2190 0 310172.0 126897.0 432480.0 -1.0 2189
2191 0 310305.0 126979.0 432420.0 -1.0 2190
2192 0 310359.0 126943.0 432360.0 -1.0 2191
2193 0 310283.0 126823.0 432300.0 -1.0 2192
2194 0 310338.0 126818.0 432240.0 -1.0 2193
2195 0 310217.0 126806.0 432180.0 -1.0 2194
2196 0 310261.0 126796.0 432120.0 -1.0 2195
2197 0 310244.0 126826.0 432060.0 -1.0 2196
2198 0 310270.0 126700.0 432000.0 -1.0 2197
2199 0 310135.0 126580.0 431940.0 -1.0 2198
2200 0 310283.0 126657.0 431880.0 -1.0 2199
2201 0 310188.0 126499.0 431820.0 -1.0 2200
2202 0 310117.0 126561.0 431760.0 -1.0 2201
2203 0 310322.0 126620.0 431700.0 -1.0 2202
2204 0 310164.0 126531.0 431640.0 -1.0 2203
2205 0 310254.0 126517.0 431580.0 -1.0 2204
2206 0 310185.0 126516.0 431520.0 -1.0 2205
2207 0 310291.0 126534.0 431460.0 -1.0 2206
2208 0 310252.0 126481.0 431400.0 -1.0 2207
2209 0 310452.0 126517.0 431340.0 -1.0 2208
2210 0 310279.0 126452.0 431280.0 -1.0 2209
2211 0 310225.0 126313.0 431220.0 -1.0 2210
2212 0 310304.0 126373.0 431160.0 -1.0 2211
2213 0 310278.0 126290.0 431100.0 -1.0 2212
2214 0 310170.0 126297.0 431040.0 -1.0 2213
2215 0 310245.0 126331.0 430980.0 -1.0 2214
2216 0 310195.0 126181.0 430920.0 -1.0 2215
2217 0 310309.0 126212.0 430860.0 -1.0 2216
2218 0 310254.0 126057.0 430800.0 -1.0 2217
2219 0 310317.0 126105.0 430740.0 -1.0 2218
2220 0 310275.0 126082.0 430680.0 -1.0 2219
2221 0 310350.0 126007.0 430620.0 -1.0 2220
2222 0 310399.0 125958.0 430560.0 -1.0 2221
2223 0 310352.0 125878.0 430500.0 -1.0 2222
2224 0 310417.0 125943.0 430440.0 -1.0 2223
2225 0 310425.0 125866.0 430380.0 -1.0 2224
2226 0 310467.0 125879.0 430320.0 -1.0 2225
2227 0 310457.0 125827.0 430260.0 -1.0 2226
2228 0 310469.0 125791.0 430200.0 -1.0 2227
2229 0 310520.0 125761.0 430140.0 -1.0 2228
2230 0 310495.0 125696.0 430080.0 -1.0 2229
2231 0 310410.0 125602.0 430020.0 -1.0 2230
2232 0 310436.0 125569.0 429960.0 -1.0 2231
2233 0 310468.0 125566.0 429900.0 -1.0 2232
2234 0 310436.0 125527.0 429840.0 -1.0 2233
2235 0 310438.0 125510.0 429780.0 -1.0 2234
2236 0 310424.0 125469.0 429720.0 -1.0 2235
2237 0 310498.0 125434.0 429660.0 -1.0 2236
2238 0 310461.0 125446.0 429600.0 -1.0 2237
2239 0 310492.0 125385.0 429540.0 -1.0 2238
2240 0 310515.0 125356.0 429480.0 -1.0 2239
2241 0 310538.0 125372.0 429420.0 -1.0 2240
2242 0 310547.0 125313.0 429360.0 -1.0 2241
2243 0 310582.0 125303.0 429300.0 -1.0 2242
2244 0 310544.0 125259.0 429240.0 -1.0 2243
2245 0 310514.0 125257.0 429180.0 -1.0 2244
2246 0 310562.0 125213.0 429120.0 -1.0 2245
2247 0 310540.0 125162.0 429060.0 -1.0 2246
2248 0 310544.0 125205.0 429000.0 -1.0 2247
2249 0 310587.0 125189.0 428940.0 -1.0 2248
2250 0 310532.0 125081.0 428880.0 -1.0 2249
2251 0 310629.0 125162.0 428820.0 -1.0 2250
2252 0 310520.0 125114.0 428760.0 -1.0 2251
2253 0 310508.0 125088.0 428700.0 -1.0 2252
2254 0 310492.0 125086.0 428640.0 -1.0 2253
2255 0 310497.0 125047.0 428580.0 -1.0 2254
2256 0 310471.0 125038.0 428520.0 -1.0 2255
2257 0 310417.0 124999.0 428460.0 -1.0 2256
2258 0 310505.0 124975.0 428400.0 -1.0 2257
2259 0 310504.0 125048.0 428340.0 -1.0 2258
2260 0 310495.0 124974.0 428280.0 -1.0 2259
2261 0 310529.0 124940.0 428220.0 -1.0 2260
2262 0 310537.0 124940.0 428160.0 -1.0 2261
2263 0 310514.0 124963.0 428100.0 -1.0 2262
2264 0 310593.0 124948.0 428040.0 -1.0 2263
2265 0 310587.0 124922.0 427980.0 -1.0 2264
2266 0 310574.0 124923.0 427920.0 -1.0 2265
2267 0 310611.0 125003.0 427860.0 -1.0 2266
2268 0 310529.0 124836.0 427800.0 -1.0 2267
2269 0 310599.0 124829.0 427740.0 -1.0 2268
2270 0 310627.0 124854.0 427680.0 -1.0 2269
2271 0 310644.0 124862.0 427620.0 -1.0 2270
2272 0 310597.0 124747.0 427560.0 -1.0 2271
2273 0 310625.0 124791.0 427500.0 -1.0 2272
2274 0 310586.0 124797.0 427440.0 -1.0 2273
2275 0 310653.0 124836.0 427380.0 -1.0 2274
2276 0 310648.0 124716.0 427320.0 -1.0 2275
2277 0 310577.0 124752.0 427260.0 -1.0 2276
2278 0 310640.0 124859.0 427200.0 -1.0 2277
2279 0 310592.0 124718.0 427140.0 -1.0 2278
2280 0 310602.0 124767.0 427080.0 -1.0 2279
2281 0 310563.0 124686.0 427020.0 -1.0 2280
2282 0 310600.0 124746.0 426960.0 -1.0 2281
2283 0 310538.0 124638.0 426900.0 -1.0 2282
2284 0 310624.0 124687.0 426840.0 -1.0 2283
2285 0 310543.0 124617.0 426780.0 -1.0 2284
2286 0 310523.0 124562.0 426720.0 -1.0 2285
2287 0 310556.0 124589.0 426660.0 -1.0 2286
2288 0 310504.0 124547.0 426600.0 -1.0 2287
2289 0 310532.0 124562.0 426540.0 -1.0 2288
2290 0 310521.0 124523.0 426480.0 -1.0 2289
2291 0 310525.0 124612.0 426420.0 -1.0 2290
2292 0 310528.0 124552.0 426360.0 -1.0 2291
2293 0 310415.0 124501.0 426300.0 -1.0 2292
2294 0 310402.0 124465.0 426240.0 -1.0 2293
2295 0 310484.0 124480.0 426180.0 -1.0 2294
2296 0 310413.0 124413.0 426120.0 -1.0 2295
2297 0 310411.0 124431.0 426060.0 -1.0 2296
2298 0 310399.0 124342.0 426000.0 -1.0 2297
2299 0 310398.0 124317.0 425940.0 -1.0 2298
2300 0 310338.0 124308.0 425880.0 -1.0 2299
2301 0 310369.0 124335.0 425820.0 -1.0 2300
2302 0 310387.0 124302.0 425760.0 -1.0 2301
2303 0 310397.0 124259.0 425700.0 -1.0 2302
2304 0 310360.0 124235.0 425640.0 -1.0 2303
2305 0 310349.0 124172.0 425580.0 -1.0 2304
2306 0 310341.0 124118.0 425520.0 -1.0 2305
2307 0 310349.0 124123.0 425460.0 -1.0 2306
2308 0 310348.0 124107.0 425400.0 -1.0 2307
2309 0 310264.0 124099.0 425340.0 -1.0 2308
2310 0 310290.0 124029.0 425280.0 -1.0 2309
2311 0 310264.0 124041.0 425220.0 -1.0 2310
2312 0 310237.0 123966.0 425160.0 -1.0 2311
2313 0 310219.0 123937.0 425100.0 -1.0 2312
2314 0 310153.0 123885.0 425040.0 -1.0 2313
2315 0 310132.0 123870.0 424980.0 -1.0 2314
2316 0 310029.0 123759.0 424920.0 -1.0 2315
2317 0 310053.0 123752.0 424860.0 -1.0 2316
2318 0 310066.0 123684.0 424800.0 -1.0 2317
2319 0 309978.0 123581.0 424740.0 -1.0 2318
2320 0 309986.0 123607.0 424680.0 -1.0 2319
2321 0 309939.0 123550.0 424620.0 -1.0 2320
2322 0 309978.0 123459.0 424560.0 -1.0 2321
2323 0 309965.0 123404.0 424500.0 -1.0 2322
2324 0 309944.0 123435.0 424440.0 -1.0 2323
2325 0 309795.0 123201.0 424380.0 -1.0 2324
2326 0 309779.0 123246.0 424320.0 -1.0 2325
2327 0 309718.0 123080.0 424260.0 -1.0 2326
2328 0 309706.0 123109.0 424200.0 -1.0 2327
2329 0 309718.0 123040.0 424140.0 -1.0 2328
2330 0 309656.0 122928.0 424080.0 -1.0 2329
2331 0 309594.0 122801.0 424020.0 -1.0 2330
2332 0 309566.0 122815.0 423960.0 -1.0 2331
2333 0 309497.0 122778.0 423900.0 -1.0 2332
2334 0 309354.0 122683.0 423840.0 -1.0 2333
2335 0 309315.0 122663.0 423780.0 -1.0 2334
2336 0 309363.0 122678.0 423720.0 -1.0 2335
2337 0 309281.0 122605.0 423660.0 -1.0 2336
2338 0 309278.0 122616.0 423600.0 -1.0 2337
2339 0 309294.0 122549.0 423540.0 -1.0 2338
2340 0 309216.0 122529.0 423480.0 -1.0 2339
2341 0 309243.0 122505.0 423420.0 -1.0 2340
2342 0 309152.0 122423.0 423360.0 -1.0 2341
2343 0 309196.0 122358.0 423300.0 -1.0 2342
2344 0 309232.0 122289.0 423240.0 -1.0 2343
2345 0 309224.0 122339.0 423180.0 -1.0 2344
2346 0 309242.0 122307.0 423120.0 -1.0 2345
2347 0 309228.0 122304.0 423060.0 -1.0 2346
2348 0 309190.0 122272.0 423000.0 -1.0 2347
2349 0 309303.0 122329.0 422940.0 -1.0 2348
2350 0 309199.0 122231.0 422880.0 -1.0 2349
2351 0 309191.0 122212.0 422820.0 -1.0 2350
2352 0 309178.0 122155.0 422760.0 -1.0 2351
2353 0 309229.0 122204.0 422700.0 -1.0 2352
2354 0 309204.0 122147.0 422640.0 -1.0 2353
2355 0 309179.0 122147.0 422580.0 -1.0 2354
2356 0 309209.0 122069.0 422520.0 -1.0 2355
2357 0 309176.0 122042.0 422460.0 -1.0 2356
2358 0 309180.0 122019.0 422400.0 -1.0 2357
2359 0 309193.0 121984.0 422340.0 -1.0 2358
2360 0 309163.0 121971.0 422280.0 -1.0 2359
2361 0 309090.0 121874.0 422220.0 -1.0 2360
2362 0 309162.0 121929.0 422160.0 -1.0 2361
2363 0 309192.0 121920.0 422100.0 -1.0 2362
2364 0 309179.0 121893.0 422040.0 -1.0 2363
2365 0 309108.0 121819.0 421980.0 -1.0 2364
2366 0 309096.0 121798.0 421920.0 -1.0 2365
2367 0 309153.0 121872.0 421860.0 -1.0 2366
2368 0 309083.0 121883.0 421800.0 -1.0 2367
2369 0 309196.0 121850.0 421740.0 -1.0 2368
2370 0 309170.0 121787.0 421680.0 -1.0 2369
2371 0 309191.0 121804.0 421620.0 -1.0 2370
2372 0 309196.0 121811.0 421560.0 -1.0 2371
2373 0 309149.0 121748.0 421500.0 -1.0 2372
2374 0 309261.0 121810.0 421440.0 -1.0 2373
2375 0 309263.0 121759.0 421380.0 -1.0 2374
2376 0 309181.0 121717.0 421320.0 -1.0 2375
2377 0 309190.0 121728.0 421260.0 -1.0 2376
2378 0 309208.0 121703.0 421200.0 -1.0 2377
2379 0 309177.0 121702.0 421140.0 -1.0 2378
2380 0 309181.0 121712.0 421080.0 -1.0 2379
2381 0 309132.0 121680.0 421020.0 -1.0 2380
2382 0 309110.0 121633.0 420960.0 -1.0 2381
2383 0 309135.0 121717.0 420900.0 -1.0 2382
2384 0 309055.0 121575.0 420840.0 -1.0 2383
2385 0 309056.0 121646.0 420780.0 -1.0 2384
2386 0 309015.0 121585.0 420720.0 -1.0 2385
2387 0 309009.0 121585.0 420660.0 -1.0 2386
2388 0 308997.0 121547.0 420600.0 -1.0 2387
2389 0 308936.0 121479.0 420540.0 -1.0 2388
2390 0 308904.0 121375.0 420480.0 -1.0 2389
2391 0 308885.0 121400.0 420420.0 -1.0 2390
2392 0 308850.0 121312.0 420360.0 -1.0 2391
2393 0 308753.0 121259.0 420300.0 -1.0 2392
2394 0 308664.0 121183.0 420240.0 -1.0 2393
2395 0 308612.0 121064.0 420180.0 -1.0 2394
2396 0 308537.0 121025.0 420120.0 -1.0 2395
2397 0 308610.0 121058.0 420060.0 -1.0 2396
2398 0 308659.0 121104.0 420000.0 -1.0 2397
2399 0 308629.0 120975.0 419940.0 -1.0 2398
2400 0 308433.0 120937.0 419880.0 -1.0 2399
2401 0 308424.0 120832.0 419820.0 -1.0 2400
2402 0 308343.0 120780.0 419760.0 -1.0 2401
2403 0 308281.0 120799.0 419700.0 -1.0 2402
2404 0 308268.0 120701.0 419640.0 -1.0 2403
2405 0 308263.0 120812.0 419580.0 -1.0 2404
2406 0 308203.0 120661.0 419520.0 -1.0 2405
2407 0 308206.0 120608.0 419460.0 -1.0 2406
2408 0 308210.0 120618.0 419400.0 -1.0 2407
2409 0 308197.0 120553.0 419340.0 -1.0 2408
2410 0 308258.0 120584.0 419280.0 -1.0 2409
2411 0 308245.0 120446.0 419220.0 -1.0 2410
2412 0 308172.0 120445.0 419160.0 -1.0 2411
2413 0 308105.0 120350.0 419100.0 -1.0 2412
2414 0 308099.0 120446.0 419040.0 -1.0 2413
2415 0 308043.0 120376.0 418980.0 -1.0 2414
2416 0 308026.0 120344.0 418920.0 -1.0 2415
2417 0 307993.0 120456.0 418860.0 -1.0 2416
2418 0 307788.0 120390.0 418800.0 -1.0 2417
2419 0 307729.0 120221.0 418740.0 -1.0 2418
2420 0 307769.0 120382.0 418500.0 -1.0 2419
2421 0 307688.0 120352.0 418440.0 -1.0 2420
2422 0 307717.0 120363.0 418380.0 -1.0 2421
2423 0 307723.84 120451.55 418320.0 -1.0 2422
2424 0 307709.75 120437.45 418260.0 -1.0 2423
2425 0 307639.25 120409.25 418200.0 -1.0 2424
2426 0 307527.0 120345.0 418140.0 -1.0 2425
2427 0 307391.0 120293.0 418080.0 -1.0 2426
2428 0 307473.0 120373.0 418020.0 -1.0 2427
2429 0 307311.0 120213.0 417960.0 -1.0 2428
2430 0 307422.0 120369.0 417900.0 -1.0 2429
2431 0 307227.0 120171.0 417840.0 -1.0 2430
2432 0 307273.0 120306.0 417780.0 -1.0 2431
2433 0 307185.0 120157.0 417720.0 -1.0 2432
2434 0 307149.0 120253.0 417660.0 -1.0 2433
2435 0 307123.0 120262.0 417600.0 -1.0 2434
2436 0 307142.0 120219.0 417540.0 -1.0 2435
2437 0 307088.0 120211.0 417480.0 -1.0 2436
2438 0 307029.0 120188.0 417420.0 -1.0 2437
2439 0 307014.0 120201.0 417360.0 -1.0 2438
2440 0 306964.0 120217.0 417300.0 -1.0 2439
2441 0 306912.0 120213.0 417240.0 -1.0 2440
2442 0 306922.0 120246.0 417180.0 -1.0 2441
2443 0 306766.0 120195.0 417120.0 -1.0 2442
2444 0 306861.0 120294.0 417060.0 -1.0 2443
2445 0 306777.0 120310.0 416940.0 -1.0 2444
2446 0 306678.0 120226.0 416880.0 -1.0 2445
2447 0 306825.0 120297.0 416820.0 -1.0 2446
2448 0 306685.0 120247.0 416760.0 -1.0 2447
2449 0 306639.0 120318.0 416700.0 -1.0 2448
2450 0 306578.0 120309.0 416640.0 -1.0 2449
2451 0 306449.0 120246.0 416580.0 -1.0 2450
2452 0 306473.0 120259.0 416520.0 -1.0 2451
2453 0 306453.0 120278.0 416460.0 -1.0 2452
2454 0 306342.0 120256.0 416400.0 -1.0 2453
2455 0 306363.0 120318.0 416340.0 -1.0 2454
2456 0 306299.0 120293.0 416280.0 -1.0 2455
2457 0 306235.0 120290.0 416220.0 -1.0 2456
2458 0 306215.0 120317.0 416160.0 -1.0 2457
2459 0 306170.0 120359.0 416100.0 -1.0 2458
2460 0 306069.0 120280.0 416040.0 -1.0 2459
2461 0 306013.0 120334.0 415980.0 -1.0 2460
2462 0 305944.0 120251.0 415920.0 -1.0 2461
2463 0 305915.0 120305.0 415860.0 -1.0 2462
2464 0 305847.0 120232.0 415800.0 -1.0 2463
2465 0 305836.0 120283.0 415740.0 -1.0 2464
2466 0 305774.0 120358.0 415680.0 -1.0 2465
2467 0 305813.0 120406.0 415620.0 -1.0 2466
2468 0 305733.0 120373.0 415560.0 -1.0 2467
2469 0 305581.0 120413.0 415500.0 -1.0 2468
2470 0 305562.0 120366.0 415440.0 -1.0 2469
2471 0 305548.0 120389.0 415380.0 -1.0 2470
2472 0 305522.0 120340.0 415320.0 -1.0 2471
2473 0 305490.0 120363.0 415260.0 -1.0 2472
2474 0 305464.0 120389.0 415200.0 -1.0 2473
2475 0 305474.0 120456.0 415140.0 -1.0 2474
2476 0 305378.0 120435.0 415080.0 -1.0 2475
2477 0 305417.0 120572.0 415020.0 -1.0 2476
2478 0 305396.0 120526.0 414960.0 -1.0 2477
2479 0 305481.0 120666.0 414900.0 -1.0 2478
2480 0 305412.0 120723.0 414840.0 -1.0 2479
2481 0 305308.0 120591.0 414780.0 -1.0 2480
2482 0 305363.0 120684.0 414720.0 -1.0 2481
2483 0 305262.0 120660.0 414660.0 -1.0 2482
2484 0 305201.0 120659.0 414600.0 -1.0 2483
2485 0 305317.0 120682.0 414540.0 -1.0 2484
2486 0 305150.0 120667.0 414480.0 -1.0 2485
2487 0 305079.0 120610.0 414420.0 -1.0 2486
2488 0 305099.0 120790.0 414360.0 -1.0 2487
2489 0 305093.0 120702.0 414300.0 -1.0 2488
2490 0 305029.0 120684.0 414240.0 -1.0 2489
2491 0 305078.0 120826.0 414180.0 -1.0 2490
2492 0 304917.0 120852.0 414120.0 -1.0 2491
2493 0 304915.0 120865.0 414060.0 -1.0 2492
2494 0 304882.0 120928.0 414000.0 -1.0 2493
2495 0 304865.0 120937.0 413940.0 -1.0 2494
2496 0 304912.0 120992.0 413880.0 -1.0 2495
2497 0 304871.0 120966.0 413820.0 -1.0 2496
2498 0 304829.0 121020.0 413760.0 -1.0 2497
2499 0 304818.0 121010.0 413700.0 -1.0 2498
2500 0 304807.0 121136.0 413640.0 -1.0 2499
2501 0 304755.0 121118.0 413580.0 -1.0 2500
2502 0 304623.0 121116.0 413520.0 -1.0 2501
2503 0 304597.0 121094.0 413460.0 -1.0 2502
2504 0 304547.0 121179.0 413400.0 -1.0 2503
2505 0 304440.0 121169.0 413340.0 -1.0 2504
2506 0 304506.0 121280.0 413280.0 -1.0 2505
2507 0 304429.0 121288.0 413220.0 -1.0 2506
2508 0 304390.0 121310.0 413160.0 -1.0 2507
2509 0 304281.0 121293.0 413100.0 -1.0 2508
2510 0 304263.0 121303.0 413040.0 -1.0 2509
2511 0 304177.0 121271.0 412980.0 -1.0 2510
2512 0 304230.0 121355.0 412920.0 -1.0 2511
2513 0 304191.0 121387.0 412860.0 -1.0 2512
2514 0 304124.0 121390.0 412800.0 -1.0 2513
2515 0 303999.0 121385.0 412740.0 -1.0 2514
2516 0 303951.0 121420.0 412680.0 -1.0 2515
2517 0 303879.0 121428.0 412620.0 -1.0 2516
2518 0 303879.0 121456.0 412560.0 -1.0 2517
2519 0 303805.0 121440.0 412500.0 -1.0 2518
2520 0 303737.0 121440.0 412440.0 -1.0 2519
2521 0 303684.0 121519.0 412380.0 -1.0 2520
2522 0 303637.0 121427.0 412320.0 -1.0 2521
2523 0 303695.0 121474.0 412260.0 -1.0 2522
2524 0 303599.0 121481.0 412200.0 -1.0 2523
2525 0 303497.0 121484.0 412140.0 -1.0 2524
2526 0 303408.0 121380.0 412080.0 -1.0 2525
2527 0 303324.0 121355.0 412020.0 -1.0 2526
2528 0 303318.0 121406.0 411960.0 -1.0 2527
2529 0 303090.0 121285.0 411900.0 -1.0 2528
2530 0 303131.0 121384.0 411840.0 -1.0 2529
2531 0 303025.0 121250.0 411780.0 -1.0 2530
2532 0 303043.0 121287.0 411720.0 -1.0 2531
2533 0 302966.0 121296.0 411660.0 -1.0 2532
2534 0 302916.0 121311.0 411600.0 -1.0 2533
2535 0 302893.0 121358.0 411540.0 -1.0 2534
2536 0 302829.0 121303.0 411480.0 -1.0 2535
2537 0 302776.0 121262.0 411420.0 -1.0 2536
2538 0 302781.0 121311.0 411360.0 -1.0 2537
2539 0 302689.0 121232.0 411300.0 -1.0 2538
2540 0 302719.0 121275.0 411240.0 -1.0 2539
2541 0 302633.0 121241.0 411180.0 -1.0 2540
2542 0 302584.0 121286.0 411120.0 -1.0 2541
2543 0 302518.0 121180.0 411000.0 -1.0 2542
2544 0 302525.0 121257.0 410940.0 -1.0 2543
2545 0 302413.0 121268.0 410880.0 -1.0 2544
2546 0 302492.0 121276.0 410820.0 -1.0 2545
2547 0 302246.0 121107.0 410760.0 -1.0 2546
2548 0 302222.0 121166.0 410700.0 -1.0 2547
2549 0 302181.0 121201.0 410640.0 -1.0 2548
2550 0 302145.0 121158.0 410580.0 -1.0 2549
2551 0 302061.0 121086.0 410520.0 -1.0 2550
2552 0 301975.0 121090.0 410460.0 -1.0 2551
2553 0 301880.0 121071.0 410400.0 -1.0 2552
2554 0 301822.0 121075.0 410340.0 -1.0 2553
2555 0 301723.0 120990.0 410280.0 -1.0 2554
2556 0 301615.0 120946.0 410220.0 -1.0 2555
2557 0 301467.0 120973.0 410160.0 -1.0 2556
2558 0 301419.0 120983.0 410100.0 -1.0 2557
2559 0 301340.0 120955.0 410040.0 -1.0 2558
2560 0 301308.0 120895.0 409980.0 -1.0 2559
2561 0 301116.0 120804.0 409920.0 -1.0 2560
2562 0 301074.0 120831.0 409860.0 -1.0 2561
2563 0 301064.0 120822.0 409800.0 -1.0 2562
2564 0 301015.0 120808.0 409740.0 -1.0 2563
2565 0 300951.0 120833.0 409680.0 -1.0 2564
2566 0 300914.0 120769.0 409620.0 -1.0 2565
2567 0 300821.0 120746.0 409560.0 -1.0 2566
2568 0 300745.0 120689.0 409500.0 -1.0 2567
2569 0 300748.0 120766.0 409440.0 -1.0 2568
2570 0 300598.0 120624.0 409380.0 -1.0 2569
2571 0 300627.0 120711.0 409320.0 -1.0 2570
2572 0 300565.0 120704.0 409260.0 -1.0 2571
2573 0 300551.0 120666.0 409200.0 -1.0 2572
2574 0 300452.0 120637.0 409140.0 -1.0 2573
2575 0 300380.0 120610.0 409080.0 -1.0 2574
2576 0 300388.0 120602.0 409020.0 -1.0 2575
2577 0 300265.0 120566.0 408960.0 -1.0 2576
2578 0 300268.0 120609.0 408900.0 -1.0 2577
2579 0 300156.0 120547.0 408840.0 -1.0 2578
2580 0 300096.0 120544.0 408780.0 -1.0 2579
2581 0 300141.0 120544.0 408720.0 -1.0 2580
2582 0 299942.0 120506.0 408660.0 -1.0 2581
2583 0 299971.0 120536.0 408600.0 -1.0 2582
2584 0 299917.0 120510.0 408540.0 -1.0 2583
2585 0 299831.0 120514.0 408480.0 -1.0 2584
2586 0 299825.0 120545.0 408420.0 -1.0 2585
2587 0 299759.0 120495.0 408360.0 -1.0 2586
2588 0 299677.0 120502.0 408300.0 -1.0 2587
2589 0 299638.0 120456.0 408240.0 -1.0 2588
2590 0 299570.0 120470.0 408180.0 -1.0 2589
2591 0 299523.0 120441.0 408120.0 -1.0 2590
2592 0 299480.0 120363.0 408060.0 -1.0 2591
2593 0 299469.0 120379.0 408000.0 -1.0 2592
2594 6 299421.0 120364.0 407940.0 -1.0 2593
2595 0 357955.56 123453.875 523740.0 -1.0 522
2596 0 359675.78 125639.375 522900.0 -1.0 539
2597 0 359767.44 125604.125 522960.0 -1.0 2596
2598 0 359887.28 125590.02 523020.0 -1.0 2597
2599 0 359915.47 125604.125 523080.0 -1.0 2598
2600 6 359950.72 125582.98 523140.0 -1.0 2599
2601 0 357856.88 123425.67 523800.0 -1.0 2595
2602 0 357870.97 123489.125 523860.0 -1.0 2601
2603 0 357828.7 123425.67 523920.0 -1.0 2602
2604 6 357870.97 123425.67 523980.0 -1.0 2603
2605 0 356601.97 125815.625 528660.0 -1.0 441
2606 0 356637.22 125857.92 528720.0 -1.0 2605
2607 0 356721.8 125879.08 528780.0 -1.0 2606
2608 0 356721.8 125836.77 528840.0 -1.0 2607
2609 6 356735.94 125780.375 528900.0 -1.0 2608
2610 0 353020.56 132202.92 528060.0 -1.0 402
2611 0 353387.2 132611.83 528000.0 -1.0 2610
2612 0 353976.66 133253.86 527940.0 -1.0 2611
2613 0 349382.7 162195.92 530580.0 -1.0 43
2614 0 349597.06 162420.27 530520.0 -1.0 2613
2615 0 349607.03 162445.19 530460.0 -1.0 2614
2616 0 349621.97 162524.94 530400.0 -1.0 2615
2617 0 349676.8 162549.88 530340.0 -1.0 2616
2618 0 349801.44 162549.88 530280.0 -1.0 2617
2619 0 349871.25 162604.7 530220.0 -1.0 2618
2620 0 349881.22 162599.72 530160.0 -1.0 2619
2621 0 350125.47 162819.06 530100.0 -1.0 2620
2622 0 350150.4 162928.73 530040.0 -1.0 2621
2623 0 350140.44 162993.55 529980.0 -1.0 2622
2624 0 350155.38 163182.98 529920.0 -1.0 2623
2625 0 350100.56 163178.0 529860.0 -1.0 2624
2626 0 350100.56 163257.75 529800.0 -1.0 2625
2627 0 349926.06 163382.39 529740.0 -1.0 2626
2628 0 349836.34 163377.39 529680.0 -1.0 2627
2629 0 349826.38 163417.28 529620.0 -1.0 2628
2630 0 350025.78 163556.86 529560.0 -1.0 2629
2631 0 350115.5 163736.33 529500.0 -1.0 2630
2632 0 350230.16 163821.08 529440.0 -1.0 2631
2633 0 350280.03 163875.9 529380.0 -1.0 2632
2634 0 350314.9 163935.73 529320.0 -1.0 2633
2635 0 350339.84 163930.75 529260.0 -1.0 2634
2636 0 350384.72 163950.69 529200.0 -1.0 2635
2637 0 350549.22 164060.36 529140.0 -1.0 2636
2638 0 350718.72 164155.08 529080.0 -1.0 2637
2639 0 350773.53 164160.06 529020.0 -1.0 2638
2640 0 350962.97 164264.75 528960.0 -1.0 2639
2641 0 350962.97 164279.7 528900.0 -1.0 2640
2642 0 351127.47 164459.17 528840.0 -1.0 2641
2643 0 351197.28 164553.88 528780.0 -1.0 2642
2644 0 351197.28 164553.88 528720.0 -1.0 2643
2645 0 351366.78 164628.66 528660.0 -1.0 2644
2646 0 351626.0 164618.69 528600.0 -1.0 2645
2647 0 351960.0 164838.03 528540.0 -1.0 2646
2648 0 352229.2 165032.45 528480.0 -1.0 2647
2649 0 352633.0 165346.52 528420.0 -1.0 2648
2650 0 353056.72 165391.38 528360.0 -1.0 2649
2651 0 353211.25 165466.16 528300.0 -1.0 2650
2652 0 353310.97 165461.17 528240.0 -1.0 2651
2653 6 353305.97 165436.25 528180.0 -1.0 2652
2654 0 346880.2 153870.81 530280.0 -1.0 29
2655 5 346900.12 153980.48 530220.0 -1.0 2654
2656 0 346900.12 154050.27 530160.0 -1.0 2655
2657 0 347354.94 154435.05 530220.0 -1.0 2655
2658 0 346969.9 154105.11 530100.0 -1.0 2656
2659 0 346930.03 154194.84 530040.0 -1.0 2658
2660 0 346930.03 154179.89 529980.0 -1.0 2659
2661 0 346910.1 154149.97 529920.0 -1.0 2660
2662 0 346910.1 154149.97 529860.0 -1.0 2661
2663 0 346910.1 154149.97 529800.0 -1.0 2662
2664 0 346910.1 154149.97 529740.0 -1.0 2663
2665 0 346895.12 154174.89 529680.0 -1.0 2664
2666 0 346865.22 154209.8 529620.0 -1.0 2665
2667 0 346830.3 154244.69 529560.0 -1.0 2666
2668 0 346795.44 154294.55 529500.0 -1.0 2667
2669 0 346695.72 154289.56 529440.0 -1.0 2668
2670 0 346680.78 154259.64 529380.0 -1.0 2669
2671 0 346576.1 154329.44 529320.0 -1.0 2670
2672 0 346566.12 154434.12 529260.0 -1.0 2671
2673 0 346496.3 154488.95 529200.0 -1.0 2672
2674 0 346476.38 154623.56 529140.0 -1.0 2673
2675 0 346401.6 154648.48 529080.0 -1.0 2674
2676 0 346386.66 154708.3 529020.0 -1.0 2675
2677 0 346286.94 154812.98 528960.0 -1.0 2676
2678 0 346257.03 154847.89 528900.0 -1.0 2677
2679 0 346217.16 154892.75 528840.0 -1.0 2678
2680 0 346177.28 154987.47 528780.0 -1.0 2679
2681 0 346032.72 155042.31 528720.0 -1.0 2680
2682 0 345977.88 155082.19 528660.0 -1.0 2681
2683 0 345883.16 155171.92 528600.0 -1.0 2682
2684 0 345793.44 155311.5 528540.0 -1.0 2683
2685 0 345723.62 155316.48 528480.0 -1.0 2684
2686 0 345703.7 155421.17 528420.0 -1.0 2685
2687 0 345608.97 155500.94 528360.0 -1.0 2686
2688 0 345613.97 155575.72 528300.0 -1.0 2687
2689 0 345454.44 155540.81 528240.0 -1.0 2688
2690 0 345384.66 155610.61 528180.0 -1.0 2689
2691 0 345294.9 155680.4 528120.0 -1.0 2690
2692 0 345230.1 155760.16 528060.0 -1.0 2691
2693 0 345260.03 155874.81 528000.0 -1.0 2692
2694 0 345260.03 155874.81 527940.0 -1.0 2693
2695 0 345220.12 155939.62 527880.0 -1.0 2694
2696 0 345245.06 155999.45 527820.0 -1.0 2695
2697 0 345245.06 155999.45 527760.0 -1.0 2696
2698 0 345205.2 156064.25 527700.0 -1.0 2697
2699 0 345205.2 156064.25 527640.0 -1.0 2698
2700 0 345165.3 156158.97 527580.0 -1.0 2699
2701 0 345145.38 156168.94 527520.0 -1.0 2700
2702 0 345155.34 156193.86 527460.0 -1.0 2701
2703 0 345175.28 156188.88 527340.0 -1.0 2702
2704 0 345235.1 156328.47 527280.0 -1.0 2703
2705 0 345180.25 156318.5 527220.0 -1.0 2704
2706 0 345230.1 156388.28 527160.0 -1.0 2705
2707 0 345175.28 156517.89 527100.0 -1.0 2706
2708 0 345150.34 156677.42 527040.0 -1.0 2707
2709 0 345110.47 156762.17 526980.0 -1.0 2708
2710 0 345035.7 156936.64 526920.0 -1.0 2709
2711 0 344975.88 156906.73 526860.0 -1.0 2710
2712 0 344955.94 157041.33 526800.0 -1.0 2711
2713 0 344921.03 157096.17 526740.0 -1.0 2712
2714 0 344841.28 157155.98 526680.0 -1.0 2713
2715 0 344776.47 157285.61 526620.0 -1.0 2714
2716 0 344696.7 157365.36 526560.0 -1.0 2715
2717 0 344696.7 157365.36 526500.0 -1.0 2716
2718 0 344646.84 157460.08 526440.0 -1.0 2717
2719 0 344616.94 157499.97 526380.0 -1.0 2718
2720 0 344557.12 157534.86 526320.0 -1.0 2719
2721 0 344452.44 157569.75 526260.0 -1.0 2720
2722 0 344342.75 157629.58 526200.0 -1.0 2721
2723 0 344317.84 157679.42 526140.0 -1.0 2722
2724 0 344317.84 157679.42 526080.0 -1.0 2723
2725 0 344228.1 157679.42 526020.0 -1.0 2724
2726 0 344228.1 157679.42 525960.0 -1.0 2725
2727 0 344193.22 157689.39 525900.0 -1.0 2726
2728 0 344178.25 157749.22 525840.0 -1.0 2727
2729 0 344098.5 157739.25 525780.0 -1.0 2728
2730 0 344098.5 157794.08 525720.0 -1.0 2729
2731 0 344113.44 157794.08 525660.0 -1.0 2730
2732 0 344073.56 157893.78 525540.0 -1.0 2731
2733 0 344073.56 157893.78 525480.0 -1.0 2732
2734 0 344073.56 157893.78 525420.0 -1.0 2733
2735 0 343988.8 157898.77 525360.0 -1.0 2734
2736 0 343973.88 157898.77 525300.0 -1.0 2735
2737 0 343884.12 157973.55 525240.0 -1.0 2736
2738 0 343849.22 157998.47 525180.0 -1.0 2737
2739 0 343824.3 158103.16 525120.0 -1.0 2738
2740 0 343854.22 158138.06 525060.0 -1.0 2739
2741 0 343839.25 158123.1 525000.0 -1.0 2740
2742 0 343704.66 158143.05 524940.0 -1.0 2741
2743 0 343769.47 158282.62 524880.0 -1.0 2742
2744 0 343699.7 158277.64 524820.0 -1.0 2743
2745 0 343699.7 158272.66 524760.0 -1.0 2744
2746 0 343679.75 158317.52 524700.0 -1.0 2745
2747 0 343684.72 158357.4 524640.0 -1.0 2746
2748 0 343599.97 158392.3 524580.0 -1.0 2747
2749 0 343570.06 158327.48 524520.0 -1.0 2748
2750 0 343545.16 158392.3 524460.0 -1.0 2749
2751 0 343490.3 158397.28 524400.0 -1.0 2750
2752 0 343460.4 158427.19 524340.0 -1.0 2751
2753 0 343445.44 158472.06 524280.0 -1.0 2752
2754 0 343400.56 158551.81 524220.0 -1.0 2753
2755 0 343400.56 158551.81 524160.0 -1.0 2754
2756 0 343400.56 158551.81 524100.0 -1.0 2755
2757 0 343400.56 158596.69 524040.0 -1.0 2756
2758 0 343455.4 158646.53 523980.0 -1.0 2757
2759 0 343470.38 158646.53 523920.0 -1.0 2758
2760 0 343480.34 158721.31 523860.0 -1.0 2759
2761 0 343465.38 158776.14 523800.0 -1.0 2760
2762 0 343425.5 158826.0 523740.0 -1.0 2761
2763 0 343430.5 158816.03 523680.0 -1.0 2762
2764 0 343425.5 158840.95 523620.0 -1.0 2763
2765 0 343425.5 158840.95 523560.0 -1.0 2764
2766 0 343440.47 158920.72 523500.0 -1.0 2765
2767 0 343415.53 158985.52 523440.0 -1.0 2766
2768 0 343420.5 158985.52 523380.0 -1.0 2767
2769 0 343420.5 158985.52 523320.0 -1.0 2768
2770 0 343420.5 158985.52 523260.0 -1.0 2769
2771 0 343350.72 159015.44 523200.0 -1.0 2770
2772 0 343350.72 159015.44 523140.0 -1.0 2771
2773 0 343325.8 159115.14 523080.0 -1.0 2772
2774 0 343310.84 159194.89 523020.0 -1.0 2773
2775 0 343360.7 159214.84 522960.0 -1.0 2774
2776 0 343360.7 159214.84 522900.0 -1.0 2775
2777 0 343360.7 159214.84 522840.0 -1.0 2776
2778 0 343360.7 159214.84 522780.0 -1.0 2777
2779 0 343320.8 159209.86 522720.0 -1.0 2778
2780 0 343335.78 159319.53 522660.0 -1.0 2779
2781 0 343330.78 159304.56 522600.0 -1.0 2780
2782 0 343330.78 159304.56 522540.0 -1.0 2781
2783 0 343305.84 159344.45 522480.0 -1.0 2782
2784 0 343310.84 159344.45 522420.0 -1.0 2783
2785 0 343305.84 159389.31 522360.0 -1.0 2784
2786 0 343310.84 159429.2 522300.0 -1.0 2785
2787 0 343315.8 159429.2 522240.0 -1.0 2786
2788 0 343280.94 159424.22 522180.0 -1.0 2787
2789 0 343310.84 159404.27 522120.0 -1.0 2788
2790 0 343335.78 159379.34 522060.0 -1.0 2789
2791 0 343365.7 159384.33 522000.0 -1.0 2790
2792 0 343365.7 159384.33 521940.0 -1.0 2791
2793 0 343390.6 159354.42 521880.0 -1.0 2792
2794 0 343438.34 159393.86 521820.0 -1.0 2793
2795 0 360228.8 126862.71 521520.0 -1.0 560
2796 0 360233.47 126885.96 521460.0 -1.0 2795
2797 0 360298.56 126937.125 521400.0 -1.0 2796
2798 0 360331.12 126913.875 521340.0 -1.0 2797
2799 0 360479.97 126946.43 521280.0 -1.0 2798
2800 0 360675.3 127020.85 521160.0 -1.0 2799
2801 0 360903.25 127053.414 521100.0 -1.0 2800
2802 0 360973.0 127188.3 521040.0 -1.0 2801
2803 0 361052.06 127044.11 520980.0 -1.0 2802
2804 0 361270.7 127323.19 520920.0 -1.0 2803
2805 0 361368.38 127095.27 520860.0 -1.0 2804
2806 0 361600.94 127337.14 520800.0 -1.0 2805
2807 0 361633.5 127234.81 520740.0 -1.0 2806
2808 0 361838.16 127388.305 520680.0 -1.0 2807
2809 0 361847.44 127318.53 520620.0 -1.0 2808
2810 0 362005.6 127444.12 520560.0 -1.0 2809
2811 0 361866.06 127425.51 520500.0 -1.0 2810
2812 0 361647.44 127481.33 520440.0 -1.0 2811
2813 0 362098.62 127472.02 520380.0 -1.0 2812
2814 0 362070.72 127518.54 520320.0 -1.0 2813
2815 0 362098.62 127495.28 520260.0 -1.0 2814
2816 0 362098.62 127490.63 520200.0 -1.0 2815
2817 0 362098.62 127490.63 520140.0 -1.0 2816
2818 0 362098.62 127490.63 520080.0 -1.0 2817
2819 0 362098.62 127490.63 520020.0 -1.0 2818
2820 0 362312.56 127597.61 519960.0 -1.0 2819
2821 0 362456.75 127685.984 519900.0 -1.0 2820
2822 0 362619.56 127597.61 519840.0 -1.0 2821
2823 0 362587.0 127546.445 519780.0 -1.0 2822
2824 0 362703.28 127527.836 519720.0 -1.0 2823
2825 0 362898.62 127527.836 519660.0 -1.0 2824
2826 0 363196.3 127416.21 519660.0 -1.0 2825
2827 0 363396.3 127462.72 519540.0 -1.0 2826
2828 0 363703.3 127620.87 519480.0 -1.0 2827
2829 0 363828.88 127639.47 519420.0 -1.0 2828
2830 0 363870.75 127611.56 519360.0 -1.0 2829
2831 0 363968.4 127606.914 519300.0 -1.0 2830
2832 0 364070.75 127616.21 519240.0 -1.0 2831
2833 0 364117.25 127634.82 519180.0 -1.0 2832
2834 0 364224.25 127546.445 519120.0 -1.0 2833
2835 0 364452.16 127583.66 519060.0 -1.0 2834
2836 0 364545.2 127406.91 519000.0 -1.0 2835
2837 0 364610.28 127420.86 518940.0 -1.0 2836
2838 0 364856.8 127351.09 518880.0 -1.0 2837
2839 0 364852.16 127351.09 518820.0 -1.0 2838
2840 0 364847.5 127346.44 518760.0 -1.0 2839
2841 0 365187.06 127262.72 518700.0 -1.0 2840
2842 0 365187.06 127262.72 518640.0 -1.0 2841
2843 0 365154.5 127253.414 518580.0 -1.0 2842
2844 0 365112.62 127239.46 518520.0 -1.0 2843
2845 0 365075.4 127220.86 518460.0 -1.0 2844
2846 0 365075.4 127220.86 518400.0 -1.0 2845
2847 0 365070.78 127174.34 518340.0 -1.0 2846
2848 0 365070.78 127174.34 518280.0 -1.0 2847
2849 0 365061.47 127123.18 518220.0 -1.0 2848
2850 0 365061.47 127123.18 518160.0 -1.0 2849
2851 0 365061.47 127123.18 518100.0 -1.0 2850
2852 0 365061.47 127123.18 518040.0 -1.0 2851
2853 0 365061.47 127123.18 517980.0 -1.0 2852
2854 0 365061.47 127123.18 517920.0 -1.0 2853
2855 0 365038.22 127062.71 517860.0 -1.0 2854
2856 0 365038.22 127062.71 517800.0 -1.0 2855
2857 0 365033.56 127048.76 517740.0 -1.0 2856
2858 0 365038.22 126974.336 517680.0 -1.0 2857
2859 0 365038.22 126965.04 517620.0 -1.0 2858
2860 0 365038.22 126927.83 517560.0 -1.0 2859
2861 0 365038.22 126927.83 517500.0 -1.0 2860
2862 0 365038.22 126927.83 517440.0 -1.0 2861
2863 0 365014.97 126806.89 517380.0 -1.0 2862
2864 0 364991.7 126788.29 517320.0 -1.0 2863
2865 0 364991.7 126783.64 517260.0 -1.0 2864
2866 0 364991.7 126783.64 517200.0 -1.0 2865
2867 0 364991.7 126783.64 517140.0 -1.0 2866
2868 0 364991.7 126774.336 517080.0 -1.0 2867
2869 0 365070.78 126746.43 517020.0 -1.0 2868
2870 0 365070.78 126746.43 516960.0 -1.0 2869
2871 0 365066.12 126792.94 516900.0 -1.0 2870
2872 0 365066.12 126792.94 516840.0 -1.0 2871
2873 0 365047.5 126858.055 516780.0 -1.0 2872
2874 0 365047.5 126858.055 516720.0 -1.0 2873
2875 0 365042.88 126932.48 516660.0 -1.0 2874
2876 0 365075.4 126951.086 516600.0 -1.0 2875
2877 0 364977.75 126923.17 516540.0 -1.0 2876
2878 0 364977.75 126923.17 516480.0 -1.0 2877
2879 0 364968.44 127020.85 516420.0 -1.0 2878
2880 0 364935.88 126974.336 516360.0 -1.0 2879
2881 0 364935.88 126974.336 516300.0 -1.0 2880
2882 0 364959.12 126909.22 516240.0 -1.0 2881
2883 0 364954.5 126890.62 516180.0 -1.0 2882
2884 0 364847.5 126825.5 516120.0 -1.0 2883
2885 0 364847.5 126825.5 516060.0 -1.0 2884
2886 0 364731.22 126806.89 516000.0 -1.0 2885
2887 0 364754.47 126751.08 515940.0 -1.0 2886
2888 0 364759.12 126755.73 515880.0 -1.0 2887
2889 0 364587.03 126774.336 515820.0 -1.0 2888
2890 0 364652.16 126685.96 515760.0 -1.0 2889
2891 0 364396.34 126695.266 515700.0 -1.0 2890
2892 0 364698.66 126704.56 515640.0 -1.0 2891
2893 0 364745.2 126611.54 515580.0 -1.0 2892
2894 0 364735.88 126616.195 515520.0 -1.0 2893
2895 0 364326.56 126365.02 515460.0 -1.0 2894
2896 0 364601.0 126588.28 515400.0 -1.0 2895
2897 0 364642.84 126690.61 515340.0 -1.0 2896
2898 0 364731.22 126713.87 515280.0 -1.0 2897
2899 0 364712.62 126755.73 515220.0 -1.0 2898
2900 0 364726.56 126690.61 515160.0 -1.0 2899
2901 0 364726.56 126690.61 515100.0 -1.0 2900
2902 0 364745.2 126672.01 515040.0 -1.0 2901
2903 0 364754.47 126709.22 514980.0 -1.0 2902
2904 0 364624.25 126769.68 514920.0 -1.0 2903
2905 0 364624.25 126751.08 514860.0 -1.0 2904
2906 6 364563.78 126774.336 514800.0 -1.0 2905
2907 0 349935.9 151283.56 531060.0 -1.0 227
2908 0 350304.78 151293.53 531000.0 -1.0 2907
2909 0 350304.78 151303.5 530940.0 -1.0 2908
2910 0 350324.72 151353.34 530880.0 -1.0 2909
2911 0 350264.9 151443.08 530820.0 -1.0 2910
2912 0 350215.06 151423.14 530760.0 -1.0 2911
2913 0 350215.06 151423.14 530700.0 -1.0 2912
2914 0 349995.72 151512.88 530640.0 -1.0 2913
2915 0 349985.75 151512.88 530580.0 -1.0 2914
2916 0 350215.06 151582.66 530520.0 -1.0 2915
2917 0 350165.22 151632.52 530460.0 -1.0 2916
2918 0 350175.2 151692.33 530400.0 -1.0 2917
2919 0 350155.25 151662.42 530340.0 -1.0 2918
2920 0 350215.06 151642.48 530280.0 -1.0 2919
2921 0 350135.3 151662.42 530220.0 -1.0 2920
2922 0 350185.16 151702.3 530160.0 -1.0 2921
2923 0 350279.88 151725.17 530100.0 -1.0 2922
2924 0 350275.53 151703.47 530040.0 -1.0 2923
2925 6 350318.94 151755.55 529980.0 -1.0 2924
2926 0 343438.34 159393.86 521760.0 -1.0 2794
2927 0 343438.34 159387.28 521700.0 -1.0 2926
2928 0 343464.66 159360.98 521640.0 -1.0 2927
2929 0 343464.66 159360.98 521580.0 -1.0 2928
2930 0 343464.66 159360.98 521520.0 -1.0 2929
2931 0 343438.34 159400.44 521460.0 -1.0 2930
2932 0 343438.34 159400.44 521400.0 -1.0 2931
2933 0 343451.5 159453.06 521340.0 -1.0 2932
2934 0 343405.47 159492.53 521280.0 -1.0 2933
2935 0 343405.47 159492.53 521160.0 -1.0 2934
2936 0 343438.34 159617.52 521100.0 -1.0 2935
2937 0 343438.34 159637.25 521040.0 -1.0 2936
2938 0 343569.9 159656.98 520980.0 -1.0 2937
2939 0 343569.9 159656.98 520920.0 -1.0 2938
2940 0 343504.12 159518.84 520860.0 -1.0 2939
2941 0 343490.97 159591.2 520800.0 -1.0 2940
2942 0 343490.97 159591.2 520740.0 -1.0 2941
2943 0 343392.3 159729.34 520680.0 -1.0 2942
2944 0 343352.84 159538.58 520620.0 -1.0 2943
2945 0 343379.16 159650.4 520560.0 -1.0 2944
2946 0 343346.28 159676.72 520500.0 -1.0 2945
2947 0 342958.16 159479.38 520440.0 -1.0 2946
2948 0 343412.03 159742.5 520380.0 -1.0 2947
2949 0 343405.47 159775.39 520320.0 -1.0 2948
2950 0 343418.62 159847.73 520260.0 -1.0 2949
2951 0 343405.47 159860.89 520200.0 -1.0 2950
2952 0 343484.4 159860.89 520140.0 -1.0 2951
2953 0 343464.66 159926.67 520080.0 -1.0 2952
2954 0 343556.75 159985.88 520020.0 -1.0 2953
2955 0 343464.66 160071.39 519960.0 -1.0 2954
2956 0 343379.16 160045.08 519900.0 -1.0 2955
2957 0 343425.2 160071.39 519840.0 -1.0 2956
2958 0 343293.66 160005.61 519780.0 -1.0 2957
2959 0 343260.75 159966.14 519720.0 -1.0 2958
2960 6 343254.2 160018.77 519660.0 -1.0 2959
2961 0 357517.34 149820.42 528420.0 -1.0 288
2962 0 357491.03 149886.2 528360.0 -1.0 2961
2963 0 357510.75 149899.36 528300.0 -1.0 2962
2964 0 357530.5 149886.2 528240.0 -1.0 2963
2965 0 357484.44 149873.05 528180.0 -1.0 2964
2966 0 357504.2 149925.67 528120.0 -1.0 2965
2967 6 357471.28 149886.2 528060.0 -1.0 2966
2968 0 357314.16 126077.76 522480.0 -1.0 577
2969 0 357329.62 126140.94 522420.0 -1.0 2968
2970 0 357461.34 126163.84 522300.0 -1.0 2969
2971 0 357507.16 126140.94 522240.0 -1.0 2970
2972 0 357375.44 126106.58 522180.0 -1.0 2971
2973 0 357392.62 126106.58 522120.0 -1.0 2972
2974 6 357398.34 126043.586 522060.0 -1.0 2973
2975 0 351016.9 151103.88 531420.0 -1.0 232
2976 0 351060.4 151073.69 531480.0 -1.0 2975
2977 0 351116.8 151017.28 531540.0 -1.0 2976
2978 0 351109.75 151031.38 531600.0 -1.0 2977
2979 0 351229.62 151024.33 531660.0 -1.0 2978
2980 0 351250.75 150932.69 531720.0 -1.0 2979
2981 0 351349.47 150869.23 531780.0 -1.0 2980
2982 0 351384.72 150735.28 531780.0 -1.0 2981
2983 0 351370.62 150777.58 531840.0 -1.0 2982
2984 0 351370.62 150777.58 531900.0 -1.0 2983
2985 0 351286.0 150714.12 531960.0 -1.0 2984
2986 0 351278.97 150685.94 532020.0 -1.0 2985
2987 0 351321.25 150692.98 532080.0 -1.0 2986
2988 0 351321.25 150692.98 532140.0 -1.0 2987
2989 0 351342.4 150685.94 532200.0 -1.0 2988
2990 0 351412.9 150629.53 532260.0 -1.0 2989
2991 0 351455.22 150650.69 532320.0 -1.0 2990
2992 0 351497.5 150622.48 532380.0 -1.0 2991
2993 0 351568.0 150643.62 532440.0 -1.0 2992
2994 0 351631.47 150657.73 532500.0 -1.0 2993
2995 0 351716.06 150678.88 532560.0 -1.0 2994
2996 0 351723.12 150678.88 532620.0 -1.0 2995
2997 0 351758.38 150707.08 532680.0 -1.0 2996
2998 0 351814.75 150601.33 532740.0 -1.0 2997
2999 0 351842.97 150594.28 532800.0 -1.0 2998
3000 0 351850.0 150544.94 532860.0 -1.0 2999
3001 0 351850.0 150544.94 532920.0 -1.0 3000
3002 0 351885.25 150439.19 532980.0 -1.0 3001
3003 0 351948.72 150368.69 533040.0 -1.0 3002
3004 0 351857.06 150361.62 533100.0 -1.0 3003
3005 0 351962.8 150361.62 533160.0 -1.0 3004
3006 0 351962.8 150354.58 533220.0 -1.0 3005
3007 0 351920.5 150312.28 533280.0 -1.0 3006
3008 0 352005.12 150333.44 533340.0 -1.0 3007
3009 0 351991.0 150333.44 533400.0 -1.0 3008
3010 0 351927.56 150354.58 533460.0 -1.0 3009
3011 0 351998.06 150403.94 533520.0 -1.0 3010
3012 0 351998.06 150425.08 533580.0 -1.0 3011
3013 6 351998.06 150425.08 533640.0 -1.0 3012
3014 0 353905.3 153279.88 531240.0 -1.0 238
3015 0 354123.88 153406.78 531300.0 -1.0 3014
3016 0 354159.12 153568.92 531360.0 -1.0 3015
3017 0 354187.3 153597.12 531420.0 -1.0 3016
3018 0 354328.3 154062.42 531480.0 -1.0 3017
3019 0 354610.3 154407.88 531540.0 -1.0 3018
3020 0 354835.94 154859.08 531600.0 -1.0 3019
3021 0 354906.44 154971.88 531660.0 -1.0 3020
3022 0 355023.06 155154.47 531720.0 -1.0 3021
3023 0 352537.62 152553.72 531360.0 -1.0 237
3024 0 352586.97 152546.67 531420.0 -1.0 3023
3025 0 352671.56 152497.33 531480.0 -1.0 3024
3026 0 352601.06 152511.42 531540.0 -1.0 3025
3027 0 352601.06 152525.53 531600.0 -1.0 3026
3028 0 352523.53 152588.97 531660.0 -1.0 3027
3029 0 352551.72 152588.97 531720.0 -1.0 3028
3030 0 352544.16 152571.22 531780.0 -1.0 3029
3031 0 352481.22 152588.97 531780.0 -1.0 3030
3032 0 352460.06 152617.17 531840.0 -1.0 3031
3033 0 352488.28 152687.67 531900.0 -1.0 3032
3034 6 352424.8 152631.28 531960.0 -1.0 3033
3035 0 355121.78 155253.17 531780.0 -1.0 3022
3036 0 355178.2 155337.78 531840.0 -1.0 3035
3037 0 355248.7 155443.53 531900.0 -1.0 3036
3038 0 355319.2 155633.88 531960.0 -1.0 3037
3039 0 355375.56 155725.53 532020.0 -1.0 3038
3040 0 355431.97 155824.22 532080.0 -1.0 3039
3041 0 355530.7 155824.22 532140.0 -1.0 3040
3042 0 355791.53 156289.53 532140.0 -1.0 3041
3043 0 356059.44 156606.78 532140.0 -1.0 3042
3044 0 355939.56 156550.38 532200.0 -1.0 3043
3045 0 355967.78 156585.62 532260.0 -1.0 3044
3046 0 356031.22 156564.47 532320.0 -1.0 3045
3047 5 355967.78 156529.22 532380.0 -1.0 3046
3048 0 355594.12 156620.88 532440.0 -1.0 3047
3049 0 356785.56 156754.83 532380.0 -1.0 3047
3050 0 356792.62 156775.97 532440.0 -1.0 3049
3051 0 355513.28 156617.12 532500.0 -1.0 3048
3052 0 356757.38 156839.42 532500.0 -1.0 3050
3053 0 356792.62 156931.08 532560.0 -1.0 3052
3054 0 356841.97 157015.67 532620.0 -1.0 3053
3055 0 357039.38 157100.28 532680.0 -1.0 3054
3056 0 357243.8 157057.97 532740.0 -1.0 3055
3057 0 357356.62 157142.58 532800.0 -1.0 3056
3058 0 357391.88 157086.17 532860.0 -1.0 3057
3059 0 357405.97 157114.38 532920.0 -1.0 3058
3060 0 357413.03 157135.53 532980.0 -1.0 3059
3061 0 357603.38 157086.17 533040.0 -1.0 3060
3062 0 357680.94 157001.58 533100.0 -1.0 3061
3063 0 357687.97 157001.58 533160.0 -1.0 3062
3064 6 357645.7 157100.28 533220.0 -1.0 3063
3065 0 355633.12 156638.28 532560.0 -1.0 3051
3066 0 355555.56 156976.67 532620.0 -1.0 3065
3067 0 355534.44 157265.72 532680.0 -1.0 3066
3068 0 355562.62 157103.58 532740.0 -1.0 3067
3069 0 355470.97 157258.67 532800.0 -1.0 3068
3070 0 355421.62 157216.38 532860.0 -1.0 3069
3071 0 355351.12 157279.83 532920.0 -1.0 3070
3072 0 355308.8 157089.47 532980.0 -1.0 3071
3073 0 355414.56 157138.83 533040.0 -1.0 3072
3074 5 355344.06 156983.72 533100.0 -1.0 3073
3075 6 355456.88 156828.62 533160.0 -1.0 3074
3076 0 355710.7 157047.17 533100.0 -1.0 3074
3077 0 356070.22 157491.33 533100.0 -1.0 3076
3078 0 356211.22 157547.72 533160.0 -1.0 3077
3079 0 356204.2 157582.97 533220.0 -1.0 3078
3080 0 356204.2 157512.47 533280.0 -1.0 3079
3081 0 356232.38 157561.83 533340.0 -1.0 3080
3082 6 356232.38 157561.83 533400.0 -1.0 3081
3083 0 354460.38 134044.56 527880.0 -1.0 2612
3084 0 354637.12 134323.64 527820.0 -1.0 3083
3085 0 354683.62 134556.2 527820.0 -1.0 3084
3086 0 354637.12 134742.25 527760.0 -1.0 3085
3087 0 354730.16 135030.64 527700.0 -1.0 3086
3088 0 354916.2 135142.27 527640.0 -1.0 3087
3089 0 355037.12 135235.3 527580.0 -1.0 3088
3090 0 355381.3 135523.67 527520.0 -1.0 3089
3091 0 355539.47 135728.33 527460.0 -1.0 3090
3092 0 355697.62 136007.4 527340.0 -1.0 3091
3093 0 355855.75 136174.84 527280.0 -1.0 3092
3094 0 356116.22 136360.89 527220.0 -1.0 3093
3095 0 356441.8 136528.34 527160.0 -1.0 3094
3096 0 356562.75 136612.06 527100.0 -1.0 3095
3097 0 356739.5 136742.3 527040.0 -1.0 3096
3098 0 357074.38 136946.95 526980.0 -1.0 3097
3099 0 357279.03 137049.28 526920.0 -1.0 3098
3100 0 357651.16 137300.45 526860.0 -1.0 3099
3101 0 358131.38 137520.89 526800.0 -1.0 3100
3102 0 358333.9 137588.4 526740.0 -1.0 3101
3103 5 358671.44 137809.36 526680.0 -1.0 3102
3104 0 358806.47 138011.89 526620.0 -1.0 3103
3105 0 359242.22 138159.19 526620.0 -1.0 3103
3106 0 359555.25 138318.75 526560.0 -1.0 3105
3107 0 359364.97 138300.34 526440.0 -1.0 3106
3108 0 359371.12 138312.61 526380.0 -1.0 3107
3109 0 359561.38 138416.95 526320.0 -1.0 3108
3110 0 359748.12 138579.23 526260.0 -1.0 3109
3111 0 358757.38 138054.84 526560.0 -1.0 3104
3112 0 358671.44 138251.25 526500.0 -1.0 3111
3113 0 358665.3 138269.66 526440.0 -1.0 3112
3114 0 358683.72 138294.2 526380.0 -1.0 3113
3115 0 358720.56 138331.03 526320.0 -1.0 3114
3116 6 358720.56 138361.72 526260.0 -1.0 3115
3117 0 359987.47 138892.25 526200.0 -1.0 3110
3118 0 360190.0 139082.5 526140.0 -1.0 3117
3119 0 360269.78 139229.8 526080.0 -1.0 3118
3120 0 360361.84 139254.36 526020.0 -1.0 3119
3121 0 360503.0 139364.83 525960.0 -1.0 3120
3122 0 360693.28 139401.66 525900.0 -1.0 3121
3123 0 361534.1 139984.7 525900.0 -1.0 3122
3124 0 361810.28 140322.25 525840.0 -1.0 3123
3125 0 361877.78 140309.98 525780.0 -1.0 3124
3126 0 361896.2 140334.53 525720.0 -1.0 3125
3127 0 361896.2 140334.53 525660.0 -1.0 3126
3128 0 361926.88 140211.78 525540.0 -1.0 3127
3129 0 362123.28 140150.4 525480.0 -1.0 3128
3130 0 362123.28 140150.4 525420.0 -1.0 3129
3131 0 362221.47 140095.17 525360.0 -1.0 3130
3132 5 362270.56 140138.14 525300.0 -1.0 3131
3133 0 362233.75 140174.95 525240.0 -1.0 3132
3134 0 362552.9 141672.48 525300.0 -1.0 3132
3135 0 362381.06 140089.03 525180.0 -1.0 3133
3136 0 362587.06 141902.5 525360.0 -1.0 3134
3137 0 362393.3 140156.55 525120.0 -1.0 3135
3138 0 362387.2 140438.88 525060.0 -1.0 3137
3139 0 362362.62 140580.03 525000.0 -1.0 3138
3140 0 362356.5 140604.58 524940.0 -1.0 3139
3141 6 362374.9 140524.8 524880.0 -1.0 3140
3142 0 362617.75 141982.28 525420.0 -1.0 3136
3143 0 362666.88 142319.84 525480.0 -1.0 3142
3144 0 362421.38 142737.19 525540.0 -1.0 3143
3145 0 361783.1 143504.36 525540.0 -1.0 3144
3146 0 361869.0 143602.55 525480.0 -1.0 3145
3147 6 361961.06 143584.14 525420.0 -1.0 3146
3148 0 354180.44 159454.84 530820.0 -1.0 332
3149 0 354290.12 159853.66 530820.0 -1.0 3148
3150 0 354379.84 159963.33 530880.0 -1.0 3149
3151 0 354469.6 160033.11 530940.0 -1.0 3150
3152 0 354519.44 160162.73 531000.0 -1.0 3151
3153 0 354539.38 160192.64 531060.0 -1.0 3152
3154 0 354569.28 160252.47 531120.0 -1.0 3153
3155 6 354499.5 160242.48 531180.0 -1.0 3154
3156 0 353884.84 158618.02 531120.0 -1.0 335
3157 0 353864.9 158558.19 531180.0 -1.0 3156
3158 0 353914.75 158498.38 531240.0 -1.0 3157
3159 0 354064.3 158478.44 531300.0 -1.0 3158
3160 0 354084.25 158358.8 531360.0 -1.0 3159
3161 0 354094.22 158289.0 531420.0 -1.0 3160
3162 0 354094.22 158229.17 531480.0 -1.0 3161
3163 0 354114.16 158229.17 531540.0 -1.0 3162
3164 0 354064.3 158209.23 531600.0 -1.0 3163
3165 0 354124.12 158249.12 531660.0 -1.0 3164
3166 0 354094.22 158239.14 531720.0 -1.0 3165
3167 0 354144.1 158209.23 531780.0 -1.0 3166
3168 0 354183.97 158259.1 531840.0 -1.0 3167
3169 6 354203.9 158259.1 531900.0 -1.0 3168
3170 0 347795.56 154678.27 530220.0 -1.0 2657
3171 0 347897.8 154724.1 530220.0 -1.0 3170
3172 0 348045.84 154893.3 530220.0 -1.0 3171
3173 0 348349.0 154992.0 530220.0 -1.0 3172
3174 0 348486.47 154942.64 530220.0 -1.0 3173
3175 0 348483.9 154991.52 530160.0 -1.0 3174
3176 6 348449.56 154995.94 530040.0 -1.0 3177
3177 0 348483.9 154991.52 530100.0 -1.0 3175
