# Supplementary material for: Organization of the gravity-sensing system in zebrafish
Source: Nat Commun. 2022 Aug 27;13:5060. doi: 10.1038/s41467-022-32824-w (PMC9420129; doi:10.1038/s41467-022-32824-w)
Supplement: Supplementary file 11 — Source Data [file 41467_2022_32824_MOESM11_ESM.zip › Reconstruction files/VS_R_06.swc]

# SWC format file
# based on specifications at http://www.neuronland.org/NLMorphologyConverter/MorphologyFormats/SWC/Spec.html
# Created on 2022-04-20 using navis (https://github.com/navis-org/navis)
# Meta: {"id": "46810", "name": "VS_R_06", "units": "1 nanometer"}
# PointNo Label X Y Z Radius Parent
# Labels:
# 0 = undefined, 1 = soma, 5 = fork point, 6 = end point
1 1 338943.38 142355.12 510540.0 3433.0 -1
2 0 338705.78 142253.77 512160.0 514.0 1
3 0 337746.9 142062.3 510780.0 2084.0 1
4 0 339745.0 140505.0 510000.0 -1.0 1
5 0 339360.0 141969.0 510240.0 -1.0 1
6 0 335878.0 140477.0 509220.0 -1.0 1
7 0 339620.0 139931.0 512040.0 -1.0 2167
8 0 339368.0 139003.0 512100.0 -1.0 7
9 0 339371.0 138501.0 512160.0 -1.0 8
10 0 339390.0 138240.0 512220.0 -1.0 9
11 0 339272.0 137785.0 512280.0 -1.0 10
12 0 339367.0 137844.0 512340.0 -1.0 11
13 0 339276.0 137654.0 512400.0 -1.0 12
14 0 339292.0 137558.0 512460.0 -1.0 13
15 0 339423.0 137591.0 512520.0 -1.0 14
16 5 339085.0 137518.0 512580.0 -1.0 15
17 0 339059.0 137120.0 512640.0 -1.0 16
18 0 339644.38 137761.1 512640.0 -1.0 16
19 0 338894.0 136775.0 512640.0 -1.0 17
20 0 338793.0 136567.0 512700.0 -1.0 19
21 0 338668.0 136419.0 512760.0 -1.0 20
22 0 338311.0 136183.0 512820.0 -1.0 21
23 0 338534.0 136029.0 512880.0 -1.0 22
24 0 338509.0 135998.0 512940.0 -1.0 23
25 0 338468.0 135904.0 513000.0 -1.0 24
26 0 338403.0 135841.0 513060.0 -1.0 25
27 0 338399.0 135815.0 513120.0 -1.0 26
28 0 338410.0 135741.0 513180.0 -1.0 27
29 0 338313.0 135627.0 513240.0 -1.0 28
30 0 338232.0 135628.0 513300.0 -1.0 29
31 0 338248.0 135539.0 513360.0 -1.0 30
32 0 338232.0 135517.0 513420.0 -1.0 31
33 0 338291.0 135362.0 513480.0 -1.0 32
34 0 338283.0 135421.0 513540.0 -1.0 33
35 0 338277.0 135411.0 513600.0 -1.0 34
36 0 338289.0 135310.0 513660.0 -1.0 35
37 0 338252.0 135244.0 513720.0 -1.0 36
38 0 338310.0 135226.0 513780.0 -1.0 37
39 0 338247.0 135160.0 513840.0 -1.0 38
40 0 338240.0 135133.0 513900.0 -1.0 39
41 0 338229.0 135077.0 513960.0 -1.0 40
42 0 338165.0 134975.0 514020.0 -1.0 41
43 0 338182.0 134937.0 514080.0 -1.0 42
44 0 338081.0 134803.0 514140.0 -1.0 43
45 0 338045.0 134806.0 514200.0 -1.0 44
46 0 338186.0 134778.0 514260.0 -1.0 45
47 0 338088.0 134650.0 514320.0 -1.0 46
48 0 338079.0 134379.0 514380.0 -1.0 47
49 0 338121.0 134393.0 514440.0 -1.0 48
50 0 338080.0 134290.0 514500.0 -1.0 49
51 0 338147.0 134287.0 514560.0 -1.0 50
52 0 338068.0 134156.0 514620.0 -1.0 51
53 0 337979.0 134033.0 514680.0 -1.0 52
54 0 338062.0 134013.0 514740.0 -1.0 53
55 0 337989.0 133813.0 514800.0 -1.0 54
56 0 338048.0 133821.0 514860.0 -1.0 55
57 0 337993.0 133754.0 514920.0 -1.0 56
58 0 338064.0 133639.0 514980.0 -1.0 57
59 0 338048.0 133512.0 515040.0 -1.0 58
60 0 338049.0 133441.0 515100.0 -1.0 59
61 0 338037.0 133343.0 515160.0 -1.0 60
62 0 338086.0 133260.0 515220.0 -1.0 61
63 0 338071.06 133142.56 515280.0 -1.0 62
64 0 338027.0 132997.0 515340.0 -1.0 63
65 0 338075.0 132908.0 515400.0 -1.0 64
66 0 337836.0 132418.0 515460.0 -1.0 65
67 0 338125.0 132542.0 515520.0 -1.0 66
68 0 338179.0 132520.0 515580.0 -1.0 67
69 0 338129.0 132471.0 515640.0 -1.0 68
70 0 338155.0 132246.0 515760.0 -1.0 69
71 0 338087.0 132232.0 515820.0 -1.0 70
72 0 338216.0 132217.0 515880.0 -1.0 71
73 0 338143.0 132030.0 515940.0 -1.0 72
74 0 338194.0 132021.0 516000.0 -1.0 73
75 0 338185.0 131842.0 516060.0 -1.0 74
76 0 338159.0 131736.0 516120.0 -1.0 75
77 0 338148.0 131751.0 516180.0 -1.0 76
78 0 338168.0 131728.0 516240.0 -1.0 77
79 0 338134.0 131534.0 516300.0 -1.0 78
80 0 338066.0 131442.0 516360.0 -1.0 79
81 0 338080.0 131308.0 516420.0 -1.0 80
82 0 338060.0 131203.0 516480.0 -1.0 81
83 0 338088.0 131053.0 516540.0 -1.0 82
84 0 337983.0 130905.0 516600.0 -1.0 83
85 0 338344.0 130722.0 516660.0 -1.0 84
86 0 338264.0 130538.0 516720.0 -1.0 85
87 0 338397.0 130416.0 516780.0 -1.0 86
88 0 338526.0 130297.0 516840.0 -1.0 87
89 0 338622.0 130144.0 516900.0 -1.0 88
90 0 338892.0 130016.0 516960.0 -1.0 89
91 0 338897.0 129869.0 517020.0 -1.0 90
92 0 338908.0 129804.0 517080.0 -1.0 91
93 0 339024.0 129566.0 517080.0 -1.0 92
94 0 339147.0 129356.0 517080.0 -1.0 93
95 0 339354.0 129197.0 517080.0 -1.0 94
96 0 339415.0 129106.0 517140.0 -1.0 95
97 0 339448.0 128966.0 517200.0 -1.0 96
98 0 339485.0 128822.0 517260.0 -1.0 97
99 0 339619.0 128713.0 517320.0 -1.0 98
100 0 339637.0 128656.0 517380.0 -1.0 99
101 0 339739.0 128552.0 517440.0 -1.0 100
102 0 340150.0 128106.0 517500.0 -1.0 101
103 0 340146.0 128026.0 517560.0 -1.0 102
104 0 340513.0 127907.0 517620.0 -1.0 103
105 0 340652.0 127594.0 517680.0 -1.0 104
106 0 340789.0 127229.0 517740.0 -1.0 105
107 0 340934.0 126859.0 517740.0 -1.0 106
108 0 341171.0 126532.0 517740.0 -1.0 107
109 5 341660.0 126341.0 517740.0 -1.0 108
110 0 342260.28 126119.64 517740.0 -1.0 109
111 0 341410.0 126410.0 517800.0 -1.0 109
112 0 341313.25 126595.7 517860.0 -1.0 111
113 0 334917.0 139926.0 509280.0 -1.0 6
114 0 334263.0 139413.0 509340.0 -1.0 113
115 0 333686.0 138776.0 509400.0 -1.0 114
116 0 333211.0 138002.0 509460.0 -1.0 115
117 0 333134.0 137933.0 509520.0 -1.0 116
118 0 333112.0 137879.0 509580.0 -1.0 117
119 0 332940.0 137711.0 509640.0 -1.0 118
120 0 333033.0 137734.0 509700.0 -1.0 119
121 0 332817.0 137570.0 509760.0 -1.0 120
122 0 332836.0 137500.0 509820.0 -1.0 121
123 0 332766.0 137340.0 509880.0 -1.0 122
124 0 332743.0 137336.0 509940.0 -1.0 123
125 0 332670.0 137220.0 510000.0 -1.0 124
126 0 332638.0 137196.0 510060.0 -1.0 125
127 0 332597.0 137157.0 510120.0 -1.0 126
128 0 332558.0 137149.0 510180.0 -1.0 127
129 0 332546.0 137050.0 510240.0 -1.0 128
130 0 332334.0 136860.0 510300.0 -1.0 129
131 0 332347.0 136902.0 510360.0 -1.0 130
132 0 332519.0 136858.0 510420.0 -1.0 131
133 0 332224.0 136590.0 510480.0 -1.0 132
134 0 332085.0 136440.0 510540.0 -1.0 133
135 0 332047.0 136408.0 510600.0 -1.0 134
136 0 331948.0 136323.0 510660.0 -1.0 135
137 0 331943.0 136325.0 510720.0 -1.0 136
138 0 331912.0 136218.0 510780.0 -1.0 137
139 0 331856.0 136230.0 510840.0 -1.0 138
140 0 331723.0 136112.0 510900.0 -1.0 139
141 0 331741.0 136112.0 510960.0 -1.0 140
142 0 331571.0 135979.0 511020.0 -1.0 141
143 0 331643.0 135984.0 511080.0 -1.0 142
144 0 331554.0 135899.0 511140.0 -1.0 143
145 0 331427.0 135850.0 511200.0 -1.0 144
146 0 331379.0 135810.0 511260.0 -1.0 145
147 0 331256.0 135681.0 511320.0 -1.0 146
148 0 331141.0 135615.0 511380.0 -1.0 147
149 0 331139.0 135573.0 511440.0 -1.0 148
150 0 331094.0 135459.0 511500.0 -1.0 149
151 0 330991.0 135529.0 511560.0 -1.0 150
152 0 330979.0 135388.0 511620.0 -1.0 151
153 0 330890.0 135341.0 511680.0 -1.0 152
154 0 330815.0 135278.0 511740.0 -1.0 153
155 0 330780.0 135214.0 511800.0 -1.0 154
156 0 330725.0 135144.0 511860.0 -1.0 155
157 0 330638.0 135080.0 511920.0 -1.0 156
158 0 330653.0 135032.0 511980.0 -1.0 157
159 0 330594.0 134988.0 512040.0 -1.0 158
160 0 330517.0 134954.0 512100.0 -1.0 159
161 0 330441.0 134845.0 512160.0 -1.0 160
162 0 330375.0 134795.0 512220.0 -1.0 161
163 0 330199.0 134571.0 512280.0 -1.0 162
164 0 330118.0 134477.0 512340.0 -1.0 163
165 0 329834.0 134251.0 512400.0 -1.0 164
166 0 329780.0 134284.0 512460.0 -1.0 165
167 0 329634.0 134218.0 512520.0 -1.0 166
168 0 329342.0 134083.0 512580.0 -1.0 167
169 0 329461.0 134063.0 512640.0 -1.0 168
170 0 329054.0 134016.0 512700.0 -1.0 169
171 0 328928.0 133874.0 512640.0 -1.0 170
172 0 328864.0 133800.0 512580.0 -1.0 171
173 0 328774.0 133850.0 512520.0 -1.0 172
174 0 328579.0 133912.0 512460.0 -1.0 173
175 0 328401.0 133846.0 512400.0 -1.0 174
176 0 328354.0 133821.0 512340.0 -1.0 175
177 0 328296.0 133834.0 512280.0 -1.0 176
178 0 328249.0 133875.0 512220.0 -1.0 177
179 0 328236.0 133831.0 512160.0 -1.0 178
180 0 328135.0 133785.0 512100.0 -1.0 179
181 0 328187.0 133780.0 512040.0 -1.0 180
182 0 328123.0 133784.0 511980.0 -1.0 181
183 0 328044.0 133753.0 511920.0 -1.0 182
184 0 328056.0 133735.0 511860.0 -1.0 183
185 0 327986.72 133735.19 511800.0 -1.0 184
186 0 328008.0 133788.0 511740.0 -1.0 185
187 0 327999.0 133735.0 511680.0 -1.0 186
188 0 327938.0 133751.0 511620.0 -1.0 187
189 0 327962.0 133765.0 511560.0 -1.0 188
190 0 327977.0 133768.0 511500.0 -1.0 189
191 0 327910.0 133804.0 511440.0 -1.0 190
192 0 327884.0 133825.0 511380.0 -1.0 191
193 0 327880.0 133828.0 511320.0 -1.0 192
194 0 327829.0 133828.0 511260.0 -1.0 193
195 0 327866.0 133902.0 511200.0 -1.0 194
196 0 327824.0 133934.0 511140.0 -1.0 195
197 0 327888.0 133962.0 511080.0 -1.0 196
198 0 327762.0 133960.0 511020.0 -1.0 197
199 0 327824.0 134017.0 510960.0 -1.0 198
200 0 327719.0 133993.0 510900.0 -1.0 199
201 0 327796.0 134065.0 510840.0 -1.0 200
202 0 327615.0 134038.0 510780.0 -1.0 201
203 0 327641.0 134140.0 510720.0 -1.0 202
204 0 327597.0 134181.0 510660.0 -1.0 203
205 0 327558.0 134216.0 510600.0 -1.0 204
206 0 327660.0 134187.0 510540.0 -1.0 205
207 0 327578.0 134242.0 510480.0 -1.0 206
208 0 327854.0 134408.0 510420.0 -1.0 207
209 0 327529.0 134355.0 510360.0 -1.0 208
210 0 327547.0 134344.0 510300.0 -1.0 209
211 0 327430.0 134388.0 510240.0 -1.0 210
212 0 327568.0 134355.0 510180.0 -1.0 211
213 0 327556.0 134476.0 510120.0 -1.0 212
214 0 327513.0 134485.0 510060.0 -1.0 213
215 0 327602.0 134518.0 510000.0 -1.0 214
216 0 327521.0 134550.0 509940.0 -1.0 215
217 0 327500.0 134566.0 509880.0 -1.0 216
218 0 327544.0 134590.0 509820.0 -1.0 217
219 0 327456.0 134609.0 509760.0 -1.0 218
220 0 327462.0 134694.0 509700.0 -1.0 219
221 0 327453.0 134604.0 509640.0 -1.0 220
222 0 327492.0 134740.0 509580.0 -1.0 221
223 0 327445.0 134717.0 509520.0 -1.0 222
224 0 327480.0 134767.0 509460.0 -1.0 223
225 0 327446.0 134783.0 509400.0 -1.0 224
226 0 327486.0 134795.0 509340.0 -1.0 225
227 0 327500.0 134880.0 509280.0 -1.0 226
228 0 327516.0 134869.0 509220.0 -1.0 227
229 0 327483.0 134895.0 509160.0 -1.0 228
230 0 327502.0 134927.0 509100.0 -1.0 229
231 0 327461.0 134978.0 509040.0 -1.0 230
232 0 327463.0 135019.0 508980.0 -1.0 231
233 0 327458.0 135043.0 508920.0 -1.0 232
234 0 327415.0 135022.0 508860.0 -1.0 233
235 0 327402.0 135136.0 508800.0 -1.0 234
236 0 327427.0 135081.0 508740.0 -1.0 235
237 0 327497.0 135230.0 508680.0 -1.0 236
238 0 327474.0 135274.0 508620.0 -1.0 237
239 0 327339.0 135301.0 508560.0 -1.0 238
240 0 326910.0 135273.0 508500.0 -1.0 239
241 0 327266.0 135504.0 508440.0 -1.0 240
242 0 327424.0 135342.0 508320.0 -1.0 241
243 0 327400.0 135410.0 508260.0 -1.0 242
244 0 327385.0 135449.0 508200.0 -1.0 243
245 0 327043.0 135314.0 508140.0 -1.0 244
246 0 327363.0 135480.0 508080.0 -1.0 245
247 0 327028.0 135174.0 508020.0 -1.0 246
248 0 327449.0 135475.0 507960.0 -1.0 247
249 0 327470.0 135484.0 507900.0 -1.0 248
250 0 327369.0 135520.0 507840.0 -1.0 249
251 0 327475.0 135555.0 507780.0 -1.0 250
252 0 327387.0 135450.0 507720.0 -1.0 251
253 0 327549.0 135769.0 507660.0 -1.0 252
254 0 327462.0 135786.0 507600.0 -1.0 253
255 0 327407.0 135784.0 507540.0 -1.0 254
256 0 327365.0 135706.0 507480.0 -1.0 255
257 0 327319.0 135701.0 507420.0 -1.0 256
258 0 327610.0 136175.0 507360.0 -1.0 257
259 0 327386.0 135789.0 507300.0 -1.0 258
260 0 327310.0 135723.0 507240.0 -1.0 259
261 0 327443.0 135815.0 507180.0 -1.0 260
262 0 327509.0 135781.0 507120.0 -1.0 261
263 0 327464.0 135741.0 507060.0 -1.0 262
264 0 327461.0 135768.0 507000.0 -1.0 263
265 0 327516.0 135802.0 506940.0 -1.0 264
266 0 327417.0 135767.0 506880.0 -1.0 265
267 0 327427.0 135825.0 506820.0 -1.0 266
268 0 327401.0 135785.0 506760.0 -1.0 267
269 0 327366.0 135805.0 506640.0 -1.0 268
270 0 327438.0 135838.0 506580.0 -1.0 269
271 0 327453.0 135825.0 506520.0 -1.0 270
272 0 327472.0 135861.0 506460.0 -1.0 271
273 0 327373.0 135808.0 506400.0 -1.0 272
274 0 327388.0 135832.0 506340.0 -1.0 273
275 0 327332.0 135853.0 506280.0 -1.0 274
276 0 327415.0 135891.0 506220.0 -1.0 275
277 0 327377.0 135844.0 506160.0 -1.0 276
278 0 327378.0 135896.0 506100.0 -1.0 277
279 0 327391.0 135901.0 506040.0 -1.0 278
280 0 327271.0 135933.0 505980.0 -1.0 279
281 0 327364.0 135954.0 505860.0 -1.0 280
282 0 327325.0 135996.0 505740.0 -1.0 281
283 0 327306.0 135979.0 505680.0 -1.0 282
284 0 327261.0 135931.0 505620.0 -1.0 283
285 0 327246.0 135932.0 505560.0 -1.0 284
286 0 327197.0 135956.0 505500.0 -1.0 285
287 0 327233.0 135935.0 505440.0 -1.0 286
288 0 327256.0 135967.0 505380.0 -1.0 287
289 0 327241.0 135960.0 505320.0 -1.0 288
290 0 327324.0 135962.0 505260.0 -1.0 289
291 0 327210.0 135943.0 505200.0 -1.0 290
292 0 327258.0 135883.0 505140.0 -1.0 291
293 0 327289.0 135918.0 505080.0 -1.0 292
294 0 327204.0 135830.0 505020.0 -1.0 293
295 0 327267.0 135881.0 504960.0 -1.0 294
296 0 327227.0 135846.0 504900.0 -1.0 295
297 0 327247.0 135798.0 504840.0 -1.0 296
298 0 327245.0 135865.0 504780.0 -1.0 297
299 0 327235.0 135910.0 504720.0 -1.0 298
300 0 327275.0 135842.0 504660.0 -1.0 299
301 0 327162.0 135812.0 504600.0 -1.0 300
302 0 327185.0 135895.0 504540.0 -1.0 301
303 0 327238.0 135989.0 504480.0 -1.0 302
304 0 327165.0 135963.0 504420.0 -1.0 303
305 0 327237.0 135989.0 504360.0 -1.0 304
306 0 327189.0 135943.0 504300.0 -1.0 305
307 0 327194.0 136004.0 504240.0 -1.0 306
308 0 327167.0 136055.0 504180.0 -1.0 307
309 0 327126.0 136034.0 504120.0 -1.0 308
310 0 327052.0 136018.0 504060.0 -1.0 309
311 0 327045.0 136100.0 504000.0 -1.0 310
312 0 327017.0 136060.0 503940.0 -1.0 311
313 0 326914.0 136082.0 503880.0 -1.0 312
314 0 326839.0 136050.0 503820.0 -1.0 313
315 0 326795.0 136084.0 503760.0 -1.0 314
316 0 326797.0 136089.0 503700.0 -1.0 315
317 0 326445.0 135885.0 503640.0 -1.0 316
318 0 326677.0 136022.0 503580.0 -1.0 317
319 0 326682.0 136100.0 503520.0 -1.0 318
320 0 326690.0 136139.0 503460.0 -1.0 319
321 0 326623.0 136102.0 503400.0 -1.0 320
322 0 326521.0 136085.0 503340.0 -1.0 321
323 0 326468.0 136146.0 503280.0 -1.0 322
324 0 325887.0 135979.0 503220.0 -1.0 323
325 0 326352.0 136148.0 503160.0 -1.0 324
326 0 326283.0 136189.0 503100.0 -1.0 325
327 0 326290.0 136166.0 503040.0 -1.0 326
328 0 326214.0 136067.0 502980.0 -1.0 327
329 0 326226.0 136106.0 502920.0 -1.0 328
330 0 326077.0 136061.0 502860.0 -1.0 329
331 0 326058.0 136081.0 502800.0 -1.0 330
332 0 325980.0 135994.0 502740.0 -1.0 331
333 0 325969.0 135929.0 502680.0 -1.0 332
334 0 325935.0 135985.0 502620.0 -1.0 333
335 0 325897.0 135904.0 502560.0 -1.0 334
336 0 325771.0 135834.0 502500.0 -1.0 335
337 0 325796.0 135782.0 502440.0 -1.0 336
338 0 325693.0 135743.0 502380.0 -1.0 337
339 0 325694.0 135661.0 502320.0 -1.0 338
340 0 325531.0 135573.0 502260.0 -1.0 339
341 0 325574.0 135593.0 502200.0 -1.0 340
342 0 325232.0 135507.0 502140.0 -1.0 341
343 0 325487.0 135619.0 502080.0 -1.0 342
344 0 325320.0 135464.0 502020.0 -1.0 343
345 0 325294.0 135419.0 501960.0 -1.0 344
346 0 325160.0 135411.0 501900.0 -1.0 345
347 0 324988.0 135337.0 501840.0 -1.0 346
348 0 325103.0 135290.0 501780.0 -1.0 347
349 0 325016.0 135305.0 501660.0 -1.0 348
350 0 324995.0 135164.0 501600.0 -1.0 349
351 0 324944.0 135285.0 501540.0 -1.0 350
352 0 324830.0 135233.0 501420.0 -1.0 351
353 0 324402.0 134983.0 501360.0 -1.0 352
354 0 324757.0 135248.0 501300.0 -1.0 353
355 0 324693.0 135178.0 501240.0 -1.0 354
356 0 324521.0 135148.0 501180.0 -1.0 355
357 0 324576.0 135227.0 501120.0 -1.0 356
358 0 324513.0 135161.0 501060.0 -1.0 357
359 0 324439.0 135205.0 501000.0 -1.0 358
360 0 324352.0 135219.0 500880.0 -1.0 359
361 0 323832.0 134885.0 500820.0 -1.0 360
362 0 324320.0 135220.0 500760.0 -1.0 361
363 0 324302.0 135321.0 500700.0 -1.0 362
364 0 324301.0 135437.0 500640.0 -1.0 363
365 0 324324.0 135542.0 500580.0 -1.0 364
366 0 324225.0 135576.0 500520.0 -1.0 365
367 0 324274.0 135600.0 500460.0 -1.0 366
368 0 324301.0 135682.0 500400.0 -1.0 367
369 0 324247.0 135670.0 500340.0 -1.0 368
370 0 324312.0 135707.0 500280.0 -1.0 369
371 0 324302.0 135643.0 500160.0 -1.0 370
372 0 324442.0 136031.0 500100.0 -1.0 371
373 0 324278.0 135576.0 500040.0 -1.0 372
374 0 324272.0 135541.0 499980.0 -1.0 373
375 0 324338.0 135600.0 499920.0 -1.0 374
376 0 324391.0 135564.0 499860.0 -1.0 375
377 0 324231.0 135488.0 499800.0 -1.0 376
378 0 324326.0 135449.0 499740.0 -1.0 377
379 0 324469.0 135534.0 499680.0 -1.0 378
380 0 324346.0 135458.0 499620.0 -1.0 379
381 0 324383.0 135448.0 499560.0 -1.0 380
382 0 324360.0 135348.0 499500.0 -1.0 381
383 0 324108.0 135054.0 499440.0 -1.0 382
384 0 324397.0 135333.0 499380.0 -1.0 383
385 0 324148.0 135043.0 499320.0 -1.0 384
386 0 324477.0 135224.0 499260.0 -1.0 385
387 0 324438.0 135146.0 499200.0 -1.0 386
388 0 324515.0 135153.0 499140.0 -1.0 387
389 0 324365.0 134771.0 499080.0 -1.0 388
390 0 324570.0 135050.0 498960.0 -1.0 389
391 0 324524.0 134916.0 498840.0 -1.0 390
392 0 324670.0 134936.0 498780.0 -1.0 391
393 0 324633.0 134797.0 498720.0 -1.0 392
394 0 324615.0 134702.0 498660.0 -1.0 393
395 0 324601.0 134643.0 498540.0 -1.0 394
396 0 324691.0 134615.0 498480.0 -1.0 395
397 0 324749.0 134581.0 498420.0 -1.0 396
398 0 324605.0 134379.0 498360.0 -1.0 397
399 0 324878.0 134510.0 498300.0 -1.0 398
400 0 324919.0 134475.0 498240.0 -1.0 399
401 0 324933.0 134350.0 498180.0 -1.0 400
402 0 325016.0 134365.0 498120.0 -1.0 401
403 0 324984.0 134180.0 498060.0 -1.0 402
404 0 324941.0 134002.0 498000.0 -1.0 403
405 0 324928.0 133974.0 497940.0 -1.0 404
406 0 324924.0 133719.0 497880.0 -1.0 405
407 0 324843.0 133565.0 497820.0 -1.0 406
408 0 324867.0 133394.0 497760.0 -1.0 407
409 0 324881.0 133243.0 497700.0 -1.0 408
410 0 324660.0 133059.0 497640.0 -1.0 409
411 0 324850.0 133050.0 497580.0 -1.0 410
412 0 324480.0 132753.0 497520.0 -1.0 411
413 0 324803.0 132973.0 497460.0 -1.0 412
414 0 324861.0 132940.0 497400.0 -1.0 413
415 0 324810.0 132994.0 497340.0 -1.0 414
416 0 324818.0 132911.0 497280.0 -1.0 415
417 0 324552.0 132755.0 497220.0 -1.0 416
418 0 324751.0 132853.0 497160.0 -1.0 417
419 0 324844.0 132936.0 497040.0 -1.0 418
420 0 324920.0 132908.0 496980.0 -1.0 419
421 0 324808.0 132769.0 496920.0 -1.0 420
422 0 324744.0 132667.0 496860.0 -1.0 421
423 0 324848.0 132861.0 496740.0 -1.0 422
424 0 324897.0 132741.0 496680.0 -1.0 423
425 0 324836.0 132682.0 496560.0 -1.0 424
426 0 325076.0 132802.0 496500.0 -1.0 425
427 0 324809.0 132681.0 496440.0 -1.0 426
428 0 324899.0 132689.0 496380.0 -1.0 427
429 0 324884.0 132617.0 496320.0 -1.0 428
430 0 324862.0 132599.0 496260.0 -1.0 429
431 0 324820.0 132601.0 496140.0 -1.0 430
432 0 324485.0 132283.0 496080.0 -1.0 431
433 0 324881.0 132605.0 496020.0 -1.0 432
434 0 324456.0 132202.0 495960.0 -1.0 433
435 0 324841.0 132522.0 495900.0 -1.0 434
436 0 324766.0 132515.0 495840.0 -1.0 435
437 0 324884.0 132499.0 495780.0 -1.0 436
438 0 324206.0 132271.0 495720.0 -1.0 437
439 0 324821.0 132486.0 495660.0 -1.0 438
440 0 324884.0 132510.0 495600.0 -1.0 439
441 0 324843.0 132536.0 495540.0 -1.0 440
442 0 324781.0 132606.0 495480.0 -1.0 441
443 0 324800.0 132515.0 495420.0 -1.0 442
444 0 324777.0 132556.0 495360.0 -1.0 443
445 0 324767.0 132583.0 495300.0 -1.0 444
446 0 324728.0 132458.0 495240.0 -1.0 445
447 0 324744.0 132590.0 495180.0 -1.0 446
448 0 324746.0 132479.0 495120.0 -1.0 447
449 0 324734.0 132568.0 495060.0 -1.0 448
450 0 324799.0 132455.0 495000.0 -1.0 449
451 0 324774.0 132410.0 494940.0 -1.0 450
452 0 324924.0 132414.0 494880.0 -1.0 451
453 0 324731.0 132317.0 494760.0 -1.0 452
454 0 324809.0 132315.0 494700.0 -1.0 453
455 0 324780.0 132277.0 494640.0 -1.0 454
456 0 324794.0 132263.0 494580.0 -1.0 455
457 0 324797.0 132145.0 494520.0 -1.0 456
458 0 324643.0 131990.0 494400.0 -1.0 457
459 0 324752.0 132073.0 494340.0 -1.0 458
460 0 324690.0 131986.0 494280.0 -1.0 459
461 0 324720.0 131889.0 494220.0 -1.0 460
462 0 324718.0 131875.0 494160.0 -1.0 461
463 0 324727.0 131887.0 494100.0 -1.0 462
464 0 324479.0 131700.0 494040.0 -1.0 463
465 0 324718.0 131818.0 493980.0 -1.0 464
466 0 324722.0 131783.0 493920.0 -1.0 465
467 0 324766.0 131785.0 493860.0 -1.0 466
468 0 324771.0 131759.0 493800.0 -1.0 467
469 0 324773.0 131708.0 493740.0 -1.0 468
470 0 324725.0 131723.0 493680.0 -1.0 469
471 0 324789.0 131704.0 493620.0 -1.0 470
472 0 324756.0 131763.0 493560.0 -1.0 471
473 0 324730.0 131742.0 493500.0 -1.0 472
474 0 324800.0 131750.0 493440.0 -1.0 473
475 0 324691.0 131704.0 493380.0 -1.0 474
476 0 324802.0 131788.0 493320.0 -1.0 475
477 0 324745.0 131722.0 493260.0 -1.0 476
478 0 324786.0 131726.0 493200.0 -1.0 477
479 0 324732.0 131732.0 493140.0 -1.0 478
480 0 324819.0 131775.0 493080.0 -1.0 479
481 0 324695.0 131715.0 493020.0 -1.0 480
482 0 324935.0 131869.0 492960.0 -1.0 481
483 0 324733.0 131784.0 492900.0 -1.0 482
484 0 324766.0 131833.0 492840.0 -1.0 483
485 0 324795.0 131837.0 492780.0 -1.0 484
486 0 324823.0 131811.0 492720.0 -1.0 485
487 0 324868.0 131866.0 492660.0 -1.0 486
488 0 324812.0 131757.0 492600.0 -1.0 487
489 0 324830.0 131767.0 492540.0 -1.0 488
490 0 324878.0 131811.0 492480.0 -1.0 489
491 0 324884.0 131765.0 492420.0 -1.0 490
492 0 324863.0 131788.0 492360.0 -1.0 491
493 0 324814.0 131748.0 492300.0 -1.0 492
494 0 324843.0 131755.0 492240.0 -1.0 493
495 0 324832.0 131740.0 492180.0 -1.0 494
496 0 324861.0 131711.0 492120.0 -1.0 495
497 0 325176.0 131821.0 492060.0 -1.0 496
498 0 324884.0 131732.0 492000.0 -1.0 497
499 0 324857.0 131733.0 491940.0 -1.0 498
500 0 324959.0 131805.0 491880.0 -1.0 499
501 0 324881.0 131710.0 491820.0 -1.0 500
502 0 324903.0 131709.0 491760.0 -1.0 501
503 0 324948.0 131766.0 491700.0 -1.0 502
504 0 324799.0 131611.0 491640.0 -1.0 503
505 0 324900.0 131616.0 491580.0 -1.0 504
506 0 324845.0 131629.0 491520.0 -1.0 505
507 0 324887.0 131561.0 491460.0 -1.0 506
508 0 324786.0 131540.0 491400.0 -1.0 507
509 0 324796.0 131519.0 491340.0 -1.0 508
510 0 324802.0 131534.0 491280.0 -1.0 509
511 0 324741.0 131416.0 491220.0 -1.0 510
512 0 324772.0 131526.0 491160.0 -1.0 511
513 0 324799.0 131517.0 491100.0 -1.0 512
514 0 324832.0 131514.0 491040.0 -1.0 513
515 0 324817.0 131499.0 490980.0 -1.0 514
516 0 324827.0 131530.0 490920.0 -1.0 515
517 0 324801.0 131410.0 490800.0 -1.0 516
518 0 324785.0 131472.0 490740.0 -1.0 517
519 0 324850.0 131504.0 490680.0 -1.0 518
520 0 324877.0 131550.0 490620.0 -1.0 519
521 0 324799.0 131432.0 490560.0 -1.0 520
522 0 324803.0 131389.0 490500.0 -1.0 521
523 0 324822.0 131425.0 490440.0 -1.0 522
524 0 324775.0 131410.0 490380.0 -1.0 523
525 0 324806.0 131529.0 490320.0 -1.0 524
526 0 324784.0 131338.0 490260.0 -1.0 525
527 0 324912.0 131549.0 490200.0 -1.0 526
528 0 324841.0 131404.0 490140.0 -1.0 527
529 0 324842.0 131461.0 490080.0 -1.0 528
530 0 324641.0 131282.0 490020.0 -1.0 529
531 0 324907.0 131435.0 489960.0 -1.0 530
532 0 324852.0 131553.0 489900.0 -1.0 531
533 0 324748.0 131325.0 489840.0 -1.0 532
534 0 324811.0 131424.0 489780.0 -1.0 533
535 0 324821.0 131325.0 489720.0 -1.0 534
536 0 324753.0 131311.0 489660.0 -1.0 535
537 0 324816.0 131307.0 489600.0 -1.0 536
538 0 324741.0 131332.0 489540.0 -1.0 537
539 0 324716.0 131255.0 489480.0 -1.0 538
540 0 324766.0 131288.0 489420.0 -1.0 539
541 0 324772.0 131291.0 489360.0 -1.0 540
542 0 324728.0 131231.0 489300.0 -1.0 541
543 0 324773.0 131244.0 489240.0 -1.0 542
544 0 324693.0 131232.0 489180.0 -1.0 543
545 0 324692.0 131233.0 489120.0 -1.0 544
546 0 324673.0 131154.0 489060.0 -1.0 545
547 0 324707.0 131159.0 489000.0 -1.0 546
548 0 324713.0 131162.0 488940.0 -1.0 547
549 0 324753.0 131186.0 488880.0 -1.0 548
550 0 324692.0 131070.0 488820.0 -1.0 549
551 0 324718.0 131113.0 488760.0 -1.0 550
552 0 324763.0 131023.0 488640.0 -1.0 551
553 0 324748.0 131002.0 488580.0 -1.0 552
554 0 324742.0 131000.0 488520.0 -1.0 553
555 0 324744.0 130933.0 488460.0 -1.0 554
556 0 324788.0 130984.0 488400.0 -1.0 555
557 0 324768.0 130835.0 488340.0 -1.0 556
558 0 324773.0 130877.0 488280.0 -1.0 557
559 0 324787.0 130878.0 488220.0 -1.0 558
560 0 324773.0 130853.0 488160.0 -1.0 559
561 0 324764.0 130772.0 488100.0 -1.0 560
562 0 324759.0 130763.0 488040.0 -1.0 561
563 0 324826.0 130766.0 487980.0 -1.0 562
564 0 324483.0 130507.0 487920.0 -1.0 563
565 0 324830.0 130658.0 487860.0 -1.0 564
566 0 324583.0 130419.0 487800.0 -1.0 565
567 0 324791.0 130519.0 487740.0 -1.0 566
568 0 324380.0 130287.0 487680.0 -1.0 567
569 0 324779.0 130432.0 487620.0 -1.0 568
570 0 324832.0 130304.0 487560.0 -1.0 569
571 0 324827.0 130286.0 487500.0 -1.0 570
572 0 324825.0 130238.0 487440.0 -1.0 571
573 0 324845.0 130166.0 487380.0 -1.0 572
574 0 324796.0 130068.0 487320.0 -1.0 573
575 0 324800.0 130002.0 487260.0 -1.0 574
576 0 324778.0 129988.0 487200.0 -1.0 575
577 0 324799.0 129891.0 487140.0 -1.0 576
578 0 324807.0 129932.0 487080.0 -1.0 577
579 0 324767.0 129784.0 487020.0 -1.0 578
580 0 324744.0 129767.0 486960.0 -1.0 579
581 0 324686.0 129679.0 486900.0 -1.0 580
582 0 324645.0 129553.0 486840.0 -1.0 581
583 0 324647.0 129518.0 486780.0 -1.0 582
584 0 324672.0 129428.0 486720.0 -1.0 583
585 0 324638.0 129294.0 486660.0 -1.0 584
586 0 324662.0 129227.0 486600.0 -1.0 585
587 0 324620.0 129105.0 486540.0 -1.0 586
588 0 324608.0 128896.0 486480.0 -1.0 587
589 0 324548.0 128687.0 486420.0 -1.0 588
590 0 324557.0 128609.0 486360.0 -1.0 589
591 0 324567.0 128465.0 486300.0 -1.0 590
592 0 324593.0 128392.0 486240.0 -1.0 591
593 0 324557.0 128354.0 486180.0 -1.0 592
594 0 324508.0 128197.0 486120.0 -1.0 593
595 0 324544.0 128229.0 486060.0 -1.0 594
596 0 324575.0 128208.0 486000.0 -1.0 595
597 0 324537.0 128089.0 485940.0 -1.0 596
598 0 324596.0 128123.0 485880.0 -1.0 597
599 0 324526.0 128037.0 485820.0 -1.0 598
600 0 324664.0 127945.0 485760.0 -1.0 599
601 0 324815.0 128257.0 485700.0 -1.0 600
602 0 324588.0 127899.0 485640.0 -1.0 601
603 0 324700.0 127907.0 485580.0 -1.0 602
604 0 324591.0 127789.0 485520.0 -1.0 603
605 0 324640.0 127705.0 485460.0 -1.0 604
606 0 324673.0 127689.0 485400.0 -1.0 605
607 0 324756.0 127705.0 485340.0 -1.0 606
608 0 324721.0 127611.0 485280.0 -1.0 607
609 0 324693.0 127531.0 485220.0 -1.0 608
610 0 324865.0 127503.0 485160.0 -1.0 609
611 0 324868.0 127474.0 485100.0 -1.0 610
612 0 324830.0 127392.0 485040.0 -1.0 611
613 0 324791.0 127391.0 484980.0 -1.0 612
614 0 324844.0 127298.0 484920.0 -1.0 613
615 0 324845.0 127149.0 484860.0 -1.0 614
616 0 324830.0 126863.0 484800.0 -1.0 615
617 0 324825.0 126786.0 484740.0 -1.0 616
618 0 324784.0 126575.0 484680.0 -1.0 617
619 0 324696.0 126477.0 484620.0 -1.0 618
620 0 324561.0 126087.0 484560.0 -1.0 619
621 0 324678.0 126016.0 484500.0 -1.0 620
622 0 324446.0 125827.0 484440.0 -1.0 621
623 0 324345.0 125711.0 484380.0 -1.0 622
624 0 324194.0 125548.0 484320.0 -1.0 623
625 0 324274.0 125583.0 484260.0 -1.0 624
626 0 324240.0 125469.0 484200.0 -1.0 625
627 0 324219.0 125403.0 484140.0 -1.0 626
628 0 324180.0 125189.0 484080.0 -1.0 627
629 0 324150.0 125103.0 484020.0 -1.0 628
630 0 324220.0 125083.0 483960.0 -1.0 629
631 0 324066.0 124938.0 483900.0 -1.0 630
632 0 324063.0 124868.0 483840.0 -1.0 631
633 0 323960.0 124797.0 483780.0 -1.0 632
634 0 324059.0 124726.0 483720.0 -1.0 633
635 0 324008.0 124758.0 483660.0 -1.0 634
636 0 324029.0 124685.0 483600.0 -1.0 635
637 0 323928.0 124603.0 483540.0 -1.0 636
638 0 323981.0 124620.0 483480.0 -1.0 637
639 0 323932.0 124558.0 483420.0 -1.0 638
640 0 323989.0 124507.0 483360.0 -1.0 639
641 0 323995.0 124516.0 483300.0 -1.0 640
642 0 323914.0 124380.0 483240.0 -1.0 641
643 0 323920.0 124363.0 483180.0 -1.0 642
644 0 323876.0 124250.0 483120.0 -1.0 643
645 0 323940.0 124278.0 483060.0 -1.0 644
646 0 323891.0 124212.0 483000.0 -1.0 645
647 0 323831.0 124271.0 482940.0 -1.0 646
648 0 323889.0 124286.0 482880.0 -1.0 647
649 0 323894.0 124092.0 482820.0 -1.0 648
650 0 323849.0 124203.0 482760.0 -1.0 649
651 0 323874.0 124127.0 482640.0 -1.0 650
652 0 323850.0 124213.0 482580.0 -1.0 651
653 0 323824.0 124201.0 482520.0 -1.0 652
654 0 323826.0 124213.0 482460.0 -1.0 653
655 0 323839.0 124216.0 482400.0 -1.0 654
656 0 323744.0 124090.0 482280.0 -1.0 655
657 0 323814.0 124205.0 482220.0 -1.0 656
658 0 323753.0 124106.0 482160.0 -1.0 657
659 0 323755.0 124111.0 482100.0 -1.0 658
660 0 323746.0 124128.0 482040.0 -1.0 659
661 0 323646.0 124077.0 481980.0 -1.0 660
662 0 323628.0 123964.0 481920.0 -1.0 661
663 0 323639.0 124070.0 481860.0 -1.0 662
664 0 323595.0 123976.0 481800.0 -1.0 663
665 0 323572.0 124071.0 481740.0 -1.0 664
666 0 323578.0 124084.0 481680.0 -1.0 665
667 0 323387.0 123998.0 481620.0 -1.0 666
668 0 323446.0 123937.0 481560.0 -1.0 667
669 0 323374.0 123945.0 481500.0 -1.0 668
670 0 323403.0 123915.0 481440.0 -1.0 669
671 0 323410.0 123892.0 481380.0 -1.0 670
672 0 323358.0 123894.0 481320.0 -1.0 671
673 0 323342.0 123804.0 481260.0 -1.0 672
674 0 323354.0 123849.0 481200.0 -1.0 673
675 0 323421.0 123688.0 481140.0 -1.0 674
676 0 323316.0 123809.0 481080.0 -1.0 675
677 0 323370.0 123877.0 481020.0 -1.0 676
678 0 323348.0 123790.0 480960.0 -1.0 677
679 0 323404.0 123782.0 480900.0 -1.0 678
680 0 323330.0 123764.0 480840.0 -1.0 679
681 0 323336.0 123738.0 480780.0 -1.0 680
682 0 323287.0 123725.0 480660.0 -1.0 681
683 0 323284.0 123693.0 480600.0 -1.0 682
684 0 323250.0 123711.0 480540.0 -1.0 683
685 0 323238.0 123784.0 480480.0 -1.0 684
686 0 323269.0 123690.0 480420.0 -1.0 685
687 0 323144.0 123726.0 480360.0 -1.0 686
688 0 323201.0 123682.0 480300.0 -1.0 687
689 0 323160.0 123737.0 480240.0 -1.0 688
690 0 323213.0 123822.0 480180.0 -1.0 689
691 0 323175.0 123814.0 480120.0 -1.0 690
692 0 323093.0 123800.0 480060.0 -1.0 691
693 0 323048.0 123796.0 480000.0 -1.0 692
694 0 322913.0 123840.0 479940.0 -1.0 693
695 0 322971.0 123869.0 479880.0 -1.0 694
696 0 322988.0 123828.0 479820.0 -1.0 695
697 0 322924.0 123923.0 479760.0 -1.0 696
698 0 322920.0 123986.0 479700.0 -1.0 697
699 0 322890.0 123920.0 479640.0 -1.0 698
700 0 322813.0 124057.0 479580.0 -1.0 699
701 0 322835.0 124019.0 479520.0 -1.0 700
702 0 322759.0 123991.0 479460.0 -1.0 701
703 0 322548.0 123919.0 479400.0 -1.0 702
704 0 322530.0 123928.0 479340.0 -1.0 703
705 0 322389.0 124017.0 479280.0 -1.0 704
706 0 322351.0 123993.0 479220.0 -1.0 705
707 0 322266.0 123975.0 479160.0 -1.0 706
708 0 322428.0 124141.0 479100.0 -1.0 707
709 0 322349.0 123980.0 479040.0 -1.0 708
710 0 322236.0 124029.0 478980.0 -1.0 709
711 0 322294.0 123981.0 478920.0 -1.0 710
712 0 322204.0 123982.0 478860.0 -1.0 711
713 0 322195.0 123956.0 478800.0 -1.0 712
714 0 322158.0 123972.0 478740.0 -1.0 713
715 0 322070.0 123937.0 478680.0 -1.0 714
716 0 321988.0 123849.0 478620.0 -1.0 715
717 0 322072.0 123954.0 478560.0 -1.0 716
718 0 322015.0 124001.0 478500.0 -1.0 717
719 0 321946.0 123993.0 478440.0 -1.0 718
720 0 321958.0 124011.0 478380.0 -1.0 719
721 0 321979.0 124149.0 478320.0 -1.0 720
722 0 321897.0 124100.0 478260.0 -1.0 721
723 0 321882.0 124227.0 478200.0 -1.0 722
724 0 321738.0 124376.0 478080.0 -1.0 723
725 0 321672.0 124496.0 477960.0 -1.0 724
726 0 321585.0 124681.0 477840.0 -1.0 725
727 0 321492.0 124616.0 477780.0 -1.0 726
728 0 321543.0 124776.0 477720.0 -1.0 727
729 0 321527.0 124688.0 477660.0 -1.0 728
730 0 321543.0 124819.0 477600.0 -1.0 729
731 0 321464.0 124943.0 477540.0 -1.0 730
732 0 321454.0 124942.0 477480.0 -1.0 731
733 0 321451.0 125160.0 477420.0 -1.0 732
734 0 321346.0 125243.0 477360.0 -1.0 733
735 0 321388.0 125222.0 477300.0 -1.0 734
736 0 321373.0 125341.0 477240.0 -1.0 735
737 0 321230.0 125485.0 477180.0 -1.0 736
738 0 321294.0 125560.0 477120.0 -1.0 737
739 0 321239.0 125638.0 477060.0 -1.0 738
740 0 321176.0 125672.0 477000.0 -1.0 739
741 0 321163.0 125864.0 476940.0 -1.0 740
742 0 321146.0 125876.0 476880.0 -1.0 741
743 0 321179.0 126126.0 476820.0 -1.0 742
744 0 321118.0 126162.0 476760.0 -1.0 743
745 0 321182.0 126307.0 476700.0 -1.0 744
746 0 321160.0 126402.0 476640.0 -1.0 745
747 0 321156.0 126474.0 476580.0 -1.0 746
748 0 321190.0 126566.0 476520.0 -1.0 747
749 0 321084.0 126663.0 476460.0 -1.0 748
750 0 321188.0 126664.0 476400.0 -1.0 749
751 0 321082.0 126762.0 476340.0 -1.0 750
752 0 321003.0 126815.0 476280.0 -1.0 751
753 0 320960.0 126901.0 476220.0 -1.0 752
754 0 320875.0 126983.0 476160.0 -1.0 753
755 0 320776.0 127119.0 476100.0 -1.0 754
756 0 320728.0 127198.0 476040.0 -1.0 755
757 0 320660.0 127233.0 475980.0 -1.0 756
758 0 320601.0 127335.0 475920.0 -1.0 757
759 0 320583.0 127379.0 475860.0 -1.0 758
760 0 320553.0 127453.0 475800.0 -1.0 759
761 0 320451.0 127435.0 475740.0 -1.0 760
762 0 320460.0 127528.0 475680.0 -1.0 761
763 0 320435.0 127599.0 475620.0 -1.0 762
764 0 320346.0 127612.0 475560.0 -1.0 763
765 0 320310.0 127700.0 475500.0 -1.0 764
766 0 320271.0 127740.0 475440.0 -1.0 765
767 0 320175.0 127780.0 475380.0 -1.0 766
768 0 320205.0 128025.0 475320.0 -1.0 767
769 0 320197.0 128127.0 475260.0 -1.0 768
770 0 320153.0 128259.0 475200.0 -1.0 769
771 0 320121.0 128242.0 475140.0 -1.0 770
772 0 320122.0 128361.0 475080.0 -1.0 771
773 0 320137.0 128467.0 475020.0 -1.0 772
774 0 320062.0 128455.0 474960.0 -1.0 773
775 0 320080.0 128568.0 474900.0 -1.0 774
776 0 320080.0 128676.0 474840.0 -1.0 775
777 0 320104.0 128691.0 474780.0 -1.0 776
778 0 320125.0 128689.0 474720.0 -1.0 777
779 0 320146.0 128754.0 474660.0 -1.0 778
780 0 320102.0 128747.0 474600.0 -1.0 779
781 0 320162.0 128853.0 474540.0 -1.0 780
782 0 320137.0 128877.0 474480.0 -1.0 781
783 0 320142.0 128985.0 474420.0 -1.0 782
784 0 320165.0 129036.0 474360.0 -1.0 783
785 0 320138.0 129083.0 474300.0 -1.0 784
786 0 320163.0 129149.0 474240.0 -1.0 785
787 0 320108.0 129164.0 474180.0 -1.0 786
788 0 320069.0 129189.0 474120.0 -1.0 787
789 0 320053.0 129304.0 474060.0 -1.0 788
790 0 320043.0 129267.0 474000.0 -1.0 789
791 0 320001.0 129285.0 473940.0 -1.0 790
792 0 319962.0 129362.0 473880.0 -1.0 791
793 0 319895.0 129366.0 473820.0 -1.0 792
794 0 319860.0 129411.0 473760.0 -1.0 793
795 0 319859.0 129479.0 473700.0 -1.0 794
796 0 319808.0 129375.0 473640.0 -1.0 795
797 0 319826.0 129540.0 473580.0 -1.0 796
798 0 319783.0 129481.0 473520.0 -1.0 797
799 0 319811.0 129546.0 473460.0 -1.0 798
800 0 319739.0 129494.0 473400.0 -1.0 799
801 0 319808.0 129657.0 473280.0 -1.0 800
802 0 319794.0 129595.0 473220.0 -1.0 801
803 0 319765.0 129622.0 473160.0 -1.0 802
804 0 319757.0 129657.0 473100.0 -1.0 803
805 0 319734.0 129603.0 473040.0 -1.0 804
806 0 319807.0 129735.0 472980.0 -1.0 805
807 0 319743.0 129701.0 472920.0 -1.0 806
808 0 319739.0 129709.0 472860.0 -1.0 807
809 0 319782.0 129713.0 472800.0 -1.0 808
810 0 319749.0 129765.0 472740.0 -1.0 809
811 0 319727.0 129784.0 472680.0 -1.0 810
812 0 319757.0 129772.0 472620.0 -1.0 811
813 0 319717.0 129872.0 472560.0 -1.0 812
814 0 319765.0 129837.0 472500.0 -1.0 813
815 0 319736.0 129940.0 472440.0 -1.0 814
816 0 319688.0 129826.0 472380.0 -1.0 815
817 0 319716.0 129939.0 472320.0 -1.0 816
818 0 319725.0 129931.0 472260.0 -1.0 817
819 0 319762.0 129970.0 472200.0 -1.0 818
820 0 319776.0 130098.0 472140.0 -1.0 819
821 0 319742.0 130088.0 472080.0 -1.0 820
822 0 319708.0 130148.0 472020.0 -1.0 821
823 0 319677.0 130132.0 471960.0 -1.0 822
824 0 319749.0 130207.0 471900.0 -1.0 823
825 0 319748.0 130296.0 471840.0 -1.0 824
826 0 319729.0 130330.0 471780.0 -1.0 825
827 0 319761.0 130450.0 471720.0 -1.0 826
828 0 319736.0 130484.0 471660.0 -1.0 827
829 0 319807.0 130583.0 471600.0 -1.0 828
830 0 319720.0 130611.0 471540.0 -1.0 829
831 0 319789.0 130604.0 471480.0 -1.0 830
832 0 319826.0 130666.0 471420.0 -1.0 831
833 0 319888.0 130612.0 471360.0 -1.0 832
834 0 319885.0 130721.0 471300.0 -1.0 833
835 0 319836.0 130670.0 471240.0 -1.0 834
836 0 319868.0 130688.0 471180.0 -1.0 835
837 0 319888.0 130691.0 471120.0 -1.0 836
838 0 319981.0 130728.0 471060.0 -1.0 837
839 0 319994.0 130665.0 471000.0 -1.0 838
840 0 320012.0 130765.0 470940.0 -1.0 839
841 0 319972.0 130814.0 470880.0 -1.0 840
842 0 320020.0 130765.0 470820.0 -1.0 841
843 0 320025.0 130785.0 470760.0 -1.0 842
844 0 320127.0 130844.0 470700.0 -1.0 843
845 0 320008.0 130748.0 470640.0 -1.0 844
846 0 320170.0 130887.0 470580.0 -1.0 845
847 0 320134.0 130845.0 470520.0 -1.0 846
848 0 320188.0 130857.0 470460.0 -1.0 847
849 0 320156.0 130877.0 470400.0 -1.0 848
850 0 320170.0 130953.0 470340.0 -1.0 849
851 0 320201.0 130903.0 470280.0 -1.0 850
852 0 320205.0 130843.0 470220.0 -1.0 851
853 0 320156.0 130875.0 470160.0 -1.0 852
854 0 320246.0 130860.0 470100.0 -1.0 853
855 0 320204.0 130944.0 470040.0 -1.0 854
856 0 320204.0 130877.0 469980.0 -1.0 855
857 0 320221.0 130938.0 469920.0 -1.0 856
858 0 320197.0 130897.0 469860.0 -1.0 857
859 0 320219.0 130881.0 469800.0 -1.0 858
860 0 320187.0 130876.0 469740.0 -1.0 859
861 0 320165.0 130867.0 469680.0 -1.0 860
862 0 320198.0 130912.0 469620.0 -1.0 861
863 0 320153.0 130891.0 469560.0 -1.0 862
864 0 320226.0 130909.0 469500.0 -1.0 863
865 0 320212.0 130940.0 469440.0 -1.0 864
866 0 320161.0 130888.0 469380.0 -1.0 865
867 0 320218.0 130946.0 469320.0 -1.0 866
868 0 320168.0 130960.0 469260.0 -1.0 867
869 0 320149.0 130961.0 469200.0 -1.0 868
870 0 320191.0 131013.0 469140.0 -1.0 869
871 0 320152.0 130969.0 469080.0 -1.0 870
872 0 320182.0 131050.0 469020.0 -1.0 871
873 0 320094.0 130979.0 468960.0 -1.0 872
874 0 320174.0 131083.0 468900.0 -1.0 873
875 0 320173.0 131084.0 468840.0 -1.0 874
876 0 320099.0 131080.0 468780.0 -1.0 875
877 0 320032.0 131135.0 468720.0 -1.0 876
878 0 320056.0 131055.0 468660.0 -1.0 877
879 0 320066.0 131159.0 468600.0 -1.0 878
880 0 320041.0 131101.0 468540.0 -1.0 879
881 0 320062.0 131187.0 468480.0 -1.0 880
882 0 319999.0 131186.0 468420.0 -1.0 881
883 0 319979.0 131172.0 468360.0 -1.0 882
884 0 319993.0 131199.0 468300.0 -1.0 883
885 0 319985.0 131252.0 468240.0 -1.0 884
886 0 320009.0 131313.0 468180.0 -1.0 885
887 0 319988.0 131326.0 468120.0 -1.0 886
888 0 319930.0 131357.0 468060.0 -1.0 887
889 0 319916.0 131278.0 468000.0 -1.0 888
890 0 319844.0 131362.0 467940.0 -1.0 889
891 0 319827.0 131396.0 467880.0 -1.0 890
892 0 319818.0 131468.0 467820.0 -1.0 891
893 0 319776.0 131493.0 467760.0 -1.0 892
894 0 319759.0 131546.0 467700.0 -1.0 893
895 0 319733.0 131509.0 467640.0 -1.0 894
896 0 319614.0 131503.0 467580.0 -1.0 895
897 0 319720.0 131564.0 467520.0 -1.0 896
898 0 319654.0 131689.0 467460.0 -1.0 897
899 0 319633.0 131637.0 467400.0 -1.0 898
900 0 319633.0 131715.0 467340.0 -1.0 899
901 0 319549.0 131780.0 467280.0 -1.0 900
902 0 319531.0 131753.0 467220.0 -1.0 901
903 0 319481.0 131815.0 467160.0 -1.0 902
904 0 319448.0 131820.0 467100.0 -1.0 903
905 0 319337.0 131876.0 467040.0 -1.0 904
906 0 319405.0 131940.0 466980.0 -1.0 905
907 0 319262.0 131931.0 466920.0 -1.0 906
908 0 319335.0 131929.0 466860.0 -1.0 907
909 0 319272.0 131927.0 466800.0 -1.0 908
910 0 319233.0 131898.0 466740.0 -1.0 909
911 0 319159.0 131823.0 466680.0 -1.0 910
912 0 319203.0 131945.0 466620.0 -1.0 911
913 0 319148.0 131993.0 466560.0 -1.0 912
914 0 319099.0 131977.0 466500.0 -1.0 913
915 0 319076.0 131987.0 466440.0 -1.0 914
916 0 319068.0 132032.0 466380.0 -1.0 915
917 0 319021.0 132073.0 466320.0 -1.0 916
918 0 318923.0 132110.0 466260.0 -1.0 917
919 0 318827.0 132279.0 466200.0 -1.0 918
920 0 318876.0 132335.0 466140.0 -1.0 919
921 0 318696.0 132393.0 466080.0 -1.0 920
922 0 318699.0 132362.0 466020.0 -1.0 921
923 0 318634.0 132447.0 465960.0 -1.0 922
924 0 318578.0 132583.0 465900.0 -1.0 923
925 0 318448.0 132561.0 465840.0 -1.0 924
926 0 318463.0 132626.0 465780.0 -1.0 925
927 0 318369.0 132714.0 465720.0 -1.0 926
928 0 318300.0 132810.0 465660.0 -1.0 927
929 0 318240.0 132902.0 465540.0 -1.0 928
930 0 318273.0 133014.0 465480.0 -1.0 929
931 0 318173.0 133098.0 465420.0 -1.0 930
932 0 318183.0 133120.0 465360.0 -1.0 931
933 0 318102.0 133088.0 465300.0 -1.0 932
934 0 318051.0 133165.0 465240.0 -1.0 933
935 0 317983.0 133201.0 465180.0 -1.0 934
936 0 317963.0 133238.0 465120.0 -1.0 935
937 0 317936.0 133225.0 465060.0 -1.0 936
938 0 317903.0 133299.0 465000.0 -1.0 937
939 0 317878.0 133318.0 464940.0 -1.0 938
940 0 317843.0 133317.0 464880.0 -1.0 939
941 0 317720.0 133358.0 464820.0 -1.0 940
942 0 317730.0 133467.0 464760.0 -1.0 941
943 0 317591.0 133571.0 464700.0 -1.0 942
944 0 317612.0 133572.0 464640.0 -1.0 943
945 0 317531.0 133546.0 464580.0 -1.0 944
946 0 317524.0 133613.0 464520.0 -1.0 945
947 0 317436.0 133625.0 464460.0 -1.0 946
948 0 317347.0 133601.0 464400.0 -1.0 947
949 0 317313.0 133516.0 464340.0 -1.0 948
950 0 317275.0 133603.0 464280.0 -1.0 949
951 0 317188.0 133577.0 464220.0 -1.0 950
952 0 317193.0 133555.0 464160.0 -1.0 951
953 0 317072.0 133600.0 464100.0 -1.0 952
954 0 316925.0 133507.0 464040.0 -1.0 953
955 0 316976.0 133560.0 463980.0 -1.0 954
956 0 316918.0 133562.0 463920.0 -1.0 955
957 0 316948.0 133594.0 463860.0 -1.0 956
958 0 316760.0 133508.0 463800.0 -1.0 957
959 0 316770.0 133507.0 463740.0 -1.0 958
960 0 316672.0 133478.0 463680.0 -1.0 959
961 0 316613.0 133450.0 463620.0 -1.0 960
962 0 316571.0 133365.0 463560.0 -1.0 961
963 0 316600.0 133330.0 463500.0 -1.0 962
964 0 316509.0 133291.0 463440.0 -1.0 963
965 0 316506.0 133263.0 463380.0 -1.0 964
966 0 316469.0 133146.0 463320.0 -1.0 965
967 0 316378.0 133127.0 463260.0 -1.0 966
968 0 316314.0 133032.0 463200.0 -1.0 967
969 0 316282.0 132938.0 463140.0 -1.0 968
970 0 316244.0 132983.0 463080.0 -1.0 969
971 0 316172.0 132961.0 463020.0 -1.0 970
972 0 316249.0 132907.0 462960.0 -1.0 971
973 0 316099.0 132845.0 462900.0 -1.0 972
974 0 316219.0 132790.0 462840.0 -1.0 973
975 0 316203.0 132816.0 462780.0 -1.0 974
976 0 316033.0 132649.0 462720.0 -1.0 975
977 0 315964.0 132547.0 462660.0 -1.0 976
978 0 315925.0 132481.0 462600.0 -1.0 977
979 0 315868.0 132453.0 462540.0 -1.0 978
980 0 315879.0 132378.0 462480.0 -1.0 979
981 0 315856.0 132367.0 462420.0 -1.0 980
982 0 315741.0 132232.0 462360.0 -1.0 981
983 0 315768.0 132149.0 462300.0 -1.0 982
984 0 315574.0 132043.0 462240.0 -1.0 983
985 0 315580.0 131989.0 462180.0 -1.0 984
986 0 315539.0 131910.0 462120.0 -1.0 985
987 0 315501.0 131966.0 462060.0 -1.0 986
988 0 315542.0 131995.0 462000.0 -1.0 987
989 0 315396.0 131780.0 461940.0 -1.0 988
990 0 315542.0 131836.0 461880.0 -1.0 989
991 0 315577.0 131760.0 461820.0 -1.0 990
992 0 315545.0 131807.0 461760.0 -1.0 991
993 0 315512.0 131751.0 461700.0 -1.0 992
994 0 315402.0 131571.0 461640.0 -1.0 993
995 0 315394.0 131532.0 461580.0 -1.0 994
996 0 315423.0 131692.0 461520.0 -1.0 995
997 0 315489.0 131607.0 461460.0 -1.0 996
998 0 315398.0 131497.0 461400.0 -1.0 997
999 0 315401.0 131473.0 461340.0 -1.0 998
1000 0 315439.0 131464.0 461280.0 -1.0 999
1001 0 315459.0 131395.0 461220.0 -1.0 1000
1002 0 315354.0 131368.0 461160.0 -1.0 1001
1003 0 315370.0 131330.0 461100.0 -1.0 1002
1004 0 315344.0 131287.0 461040.0 -1.0 1003
1005 0 315312.0 131269.0 460980.0 -1.0 1004
1006 0 315425.0 131277.0 460920.0 -1.0 1005
1007 0 315258.0 131132.0 460860.0 -1.0 1006
1008 0 315342.0 131120.0 460800.0 -1.0 1007
1009 0 315391.0 131143.0 460740.0 -1.0 1008
1010 0 315342.0 131113.0 460680.0 -1.0 1009
1011 0 315250.0 131012.0 460620.0 -1.0 1010
1012 0 315342.0 131002.0 460560.0 -1.0 1011
1013 0 315365.0 131016.0 460500.0 -1.0 1012
1014 0 315339.0 130847.0 460440.0 -1.0 1013
1015 0 315416.0 130837.0 460380.0 -1.0 1014
1016 0 315379.0 130849.0 460320.0 -1.0 1015
1017 0 315444.0 130828.0 460260.0 -1.0 1016
1018 0 315438.0 130754.0 460200.0 -1.0 1017
1019 0 315403.0 130674.0 460140.0 -1.0 1018
1020 0 315441.0 130710.0 460080.0 -1.0 1019
1021 0 315358.0 130604.0 460020.0 -1.0 1020
1022 0 315390.0 130567.0 459960.0 -1.0 1021
1023 0 315393.0 130463.0 459900.0 -1.0 1022
1024 0 315396.0 130472.0 459840.0 -1.0 1023
1025 0 315472.0 130467.0 459780.0 -1.0 1024
1026 0 315417.0 130459.0 459720.0 -1.0 1025
1027 0 315503.0 130381.0 459660.0 -1.0 1026
1028 0 315490.0 130288.0 459600.0 -1.0 1027
1029 0 315400.0 130270.0 459540.0 -1.0 1028
1030 0 315464.0 130312.0 459480.0 -1.0 1029
1031 0 315457.0 130198.0 459420.0 -1.0 1030
1032 0 315439.0 130166.0 459360.0 -1.0 1031
1033 0 315484.0 130157.0 459300.0 -1.0 1032
1034 0 315394.0 130079.0 459240.0 -1.0 1033
1035 0 315459.0 130025.0 459180.0 -1.0 1034
1036 0 315564.0 129997.0 459120.0 -1.0 1035
1037 0 315481.0 129875.0 459060.0 -1.0 1036
1038 0 315479.0 129911.0 459000.0 -1.0 1037
1039 0 315500.0 129891.0 458940.0 -1.0 1038
1040 0 315463.0 129794.0 458880.0 -1.0 1039
1041 0 315498.0 129718.0 458820.0 -1.0 1040
1042 0 315471.0 129692.0 458760.0 -1.0 1041
1043 0 315499.0 129747.0 458700.0 -1.0 1042
1044 0 315507.0 129671.0 458640.0 -1.0 1043
1045 0 315513.0 129600.0 458580.0 -1.0 1044
1046 0 315455.0 129502.0 458520.0 -1.0 1045
1047 0 315542.0 129534.0 458460.0 -1.0 1046
1048 0 315411.0 129448.0 458400.0 -1.0 1047
1049 0 315488.0 129436.0 458340.0 -1.0 1048
1050 0 315454.0 129369.0 458280.0 -1.0 1049
1051 0 315495.0 129396.0 458220.0 -1.0 1050
1052 0 315520.0 129375.0 458160.0 -1.0 1051
1053 0 315401.0 129327.0 458100.0 -1.0 1052
1054 0 315459.0 129113.0 458040.0 -1.0 1053
1055 0 315426.0 129056.0 457980.0 -1.0 1054
1056 0 315492.0 129065.0 457920.0 -1.0 1055
1057 0 315468.0 128878.0 457860.0 -1.0 1056
1058 0 315371.0 128789.0 457800.0 -1.0 1057
1059 0 315510.0 128898.0 457740.0 -1.0 1058
1060 0 315478.0 128686.0 457680.0 -1.0 1059
1061 0 315485.0 128647.0 457620.0 -1.0 1060
1062 0 315475.0 128653.0 457560.0 -1.0 1061
1063 0 315502.0 128504.0 457500.0 -1.0 1062
1064 0 315468.0 128528.0 457440.0 -1.0 1063
1065 0 315430.0 128400.0 457380.0 -1.0 1064
1066 0 315458.0 128398.0 457320.0 -1.0 1065
1067 0 315419.0 128420.0 457260.0 -1.0 1066
1068 0 315521.0 128387.0 457200.0 -1.0 1067
1069 0 315370.0 128340.0 457140.0 -1.0 1068
1070 0 315366.0 128391.0 457080.0 -1.0 1069
1071 0 315444.0 128291.0 457020.0 -1.0 1070
1072 0 315451.0 128181.0 456960.0 -1.0 1071
1073 0 315406.0 128176.0 456900.0 -1.0 1072
1074 0 315376.0 128087.0 456840.0 -1.0 1073
1075 0 315332.0 128084.0 456780.0 -1.0 1074
1076 0 315470.0 127994.0 456720.0 -1.0 1075
1077 0 315439.0 127959.0 456660.0 -1.0 1076
1078 0 315424.0 127838.0 456600.0 -1.0 1077
1079 0 315304.0 127802.0 456540.0 -1.0 1078
1080 0 315299.0 127698.0 456480.0 -1.0 1079
1081 0 315312.0 127730.0 456420.0 -1.0 1080
1082 0 315315.0 127648.0 456360.0 -1.0 1081
1083 0 315347.0 127650.0 456300.0 -1.0 1082
1084 0 315363.0 127578.0 456240.0 -1.0 1083
1085 0 315317.0 127520.0 456180.0 -1.0 1084
1086 0 315299.0 127608.0 456120.0 -1.0 1085
1087 0 315266.0 127448.0 456060.0 -1.0 1086
1088 0 315218.0 127425.0 456000.0 -1.0 1087
1089 0 315264.0 127375.0 455940.0 -1.0 1088
1090 0 315268.0 127289.0 455880.0 -1.0 1089
1091 0 315154.0 127105.0 455820.0 -1.0 1090
1092 0 315209.0 127036.0 455760.0 -1.0 1091
1093 0 315286.0 127035.0 455700.0 -1.0 1092
1094 0 315176.0 126950.0 455640.0 -1.0 1093
1095 0 315199.0 126994.0 455580.0 -1.0 1094
1096 0 315456.0 127143.0 455520.0 -1.0 1095
1097 0 315150.0 126841.0 455460.0 -1.0 1096
1098 0 315191.0 126873.0 455400.0 -1.0 1097
1099 0 315142.0 126842.0 455340.0 -1.0 1098
1100 0 315149.0 126734.0 455280.0 -1.0 1099
1101 0 315210.0 126665.0 455220.0 -1.0 1100
1102 0 315092.0 126629.0 455160.0 -1.0 1101
1103 0 315178.0 126496.0 455100.0 -1.0 1102
1104 0 315087.0 126504.0 455040.0 -1.0 1103
1105 0 315008.0 126332.0 454980.0 -1.0 1104
1106 0 315096.0 126408.0 454920.0 -1.0 1105
1107 0 315028.0 126306.0 454860.0 -1.0 1106
1108 0 314839.0 126057.0 454800.0 -1.0 1107
1109 0 314864.0 126144.0 454740.0 -1.0 1108
1110 0 314964.0 126201.0 454680.0 -1.0 1109
1111 0 314903.0 126070.0 454620.0 -1.0 1110
1112 0 314889.0 126166.0 454560.0 -1.0 1111
1113 0 314898.0 126021.0 454500.0 -1.0 1112
1114 0 314955.0 126095.0 454380.0 -1.0 1113
1115 0 314850.0 125889.0 454320.0 -1.0 1114
1116 0 314903.0 126037.0 454260.0 -1.0 1115
1117 0 314777.0 125828.0 454200.0 -1.0 1116
1118 0 314684.0 125773.0 454140.0 -1.0 1117
1119 0 314747.0 125739.0 454080.0 -1.0 1118
1120 0 314744.0 125799.0 454020.0 -1.0 1119
1121 0 314781.0 125827.0 453960.0 -1.0 1120
1122 0 314809.0 125830.0 453900.0 -1.0 1121
1123 0 314741.0 125695.0 453840.0 -1.0 1122
1124 0 314657.0 125696.0 453780.0 -1.0 1123
1125 0 314661.0 125684.0 453720.0 -1.0 1124
1126 0 314596.0 125593.0 453660.0 -1.0 1125
1127 0 314596.0 125581.0 453600.0 -1.0 1126
1128 0 314555.0 125534.0 453540.0 -1.0 1127
1129 0 314561.0 125521.0 453480.0 -1.0 1128
1130 0 314401.0 125403.0 453420.0 -1.0 1129
1131 0 314447.0 125444.0 453360.0 -1.0 1130
1132 0 314459.0 125402.0 453300.0 -1.0 1131
1133 0 314422.0 125388.0 453240.0 -1.0 1132
1134 0 314422.0 125361.0 453180.0 -1.0 1133
1135 0 314416.0 125398.0 453120.0 -1.0 1134
1136 0 314363.0 125370.0 453060.0 -1.0 1135
1137 0 314350.0 125344.0 453000.0 -1.0 1136
1138 0 314354.0 125406.0 452940.0 -1.0 1137
1139 0 314377.0 125393.0 452880.0 -1.0 1138
1140 0 314255.0 125146.0 452820.0 -1.0 1139
1141 0 314343.0 125330.0 452760.0 -1.0 1140
1142 0 314240.0 125220.0 452700.0 -1.0 1141
1143 0 314266.0 125225.0 452640.0 -1.0 1142
1144 0 314226.0 125133.0 452580.0 -1.0 1143
1145 0 314176.0 125196.0 452520.0 -1.0 1144
1146 0 314228.0 125020.0 452460.0 -1.0 1145
1147 0 314308.0 125114.0 452400.0 -1.0 1146
1148 0 314234.0 124967.0 452340.0 -1.0 1147
1149 0 314314.0 125028.0 452280.0 -1.0 1148
1150 0 314254.0 124888.0 452220.0 -1.0 1149
1151 0 314274.0 124933.0 452160.0 -1.0 1150
1152 0 314304.0 124889.0 452100.0 -1.0 1151
1153 0 314228.0 124803.0 452040.0 -1.0 1152
1154 0 314216.0 124813.0 451980.0 -1.0 1153
1155 0 314208.0 124756.0 451920.0 -1.0 1154
1156 0 314211.0 124792.0 451860.0 -1.0 1155
1157 0 314164.0 124798.0 451800.0 -1.0 1156
1158 0 314158.0 124661.0 451740.0 -1.0 1157
1159 0 314090.0 124658.0 451680.0 -1.0 1158
1160 0 314127.0 124633.0 451620.0 -1.0 1159
1161 0 314141.0 124703.0 451560.0 -1.0 1160
1162 0 314215.0 124621.0 451500.0 -1.0 1161
1163 0 314093.0 124597.0 451440.0 -1.0 1162
1164 0 314092.0 124578.0 451380.0 -1.0 1163
1165 0 314035.0 124594.0 451320.0 -1.0 1164
1166 0 314156.0 124526.0 451260.0 -1.0 1165
1167 0 314131.0 124558.0 451200.0 -1.0 1166
1168 0 314134.0 124570.0 451140.0 -1.0 1167
1169 0 314083.0 124516.0 451080.0 -1.0 1168
1170 0 314093.0 124530.0 451020.0 -1.0 1169
1171 0 314088.0 124450.0 450960.0 -1.0 1170
1172 0 314004.0 124504.0 450900.0 -1.0 1171
1173 0 313910.0 124362.0 450840.0 -1.0 1172
1174 0 314000.0 124476.0 450780.0 -1.0 1173
1175 0 313841.0 124317.0 450720.0 -1.0 1174
1176 0 313938.0 124381.0 450660.0 -1.0 1175
1177 0 313995.0 124311.0 450600.0 -1.0 1176
1178 0 313894.0 124228.0 450540.0 -1.0 1177
1179 0 313971.0 124249.0 450480.0 -1.0 1178
1180 0 313943.0 124238.0 450420.0 -1.0 1179
1181 0 313835.0 124147.0 450360.0 -1.0 1180
1182 0 313862.0 124079.0 450300.0 -1.0 1181
1183 0 313884.0 124175.0 450240.0 -1.0 1182
1184 0 313815.0 124059.0 450180.0 -1.0 1183
1185 0 313783.0 124016.0 450120.0 -1.0 1184
1186 0 313861.0 124051.0 450060.0 -1.0 1185
1187 0 313723.0 123961.0 450000.0 -1.0 1186
1188 0 313769.0 123994.0 449940.0 -1.0 1187
1189 0 313701.0 123907.0 449880.0 -1.0 1188
1190 0 313678.0 123999.0 449820.0 -1.0 1189
1191 0 313669.0 123950.0 449760.0 -1.0 1190
1192 0 313762.0 123985.0 449700.0 -1.0 1191
1193 0 313700.0 124003.0 449640.0 -1.0 1192
1194 0 313578.0 123893.0 449580.0 -1.0 1193
1195 0 313567.0 123889.0 449520.0 -1.0 1194
1196 0 313481.0 123846.0 449460.0 -1.0 1195
1197 0 313520.0 123870.0 449400.0 -1.0 1196
1198 0 313477.0 123823.0 449340.0 -1.0 1197
1199 0 313457.0 123806.0 449280.0 -1.0 1198
1200 0 313336.0 123738.0 449220.0 -1.0 1199
1201 0 313370.0 123857.0 449160.0 -1.0 1200
1202 0 313313.0 123853.0 449100.0 -1.0 1201
1203 0 313365.0 123836.0 449040.0 -1.0 1202
1204 0 313265.0 123769.0 448980.0 -1.0 1203
1205 0 313204.0 123807.0 448920.0 -1.0 1204
1206 0 313169.0 123668.0 448860.0 -1.0 1205
1207 0 313145.0 123823.0 448800.0 -1.0 1206
1208 0 313229.0 123755.0 448740.0 -1.0 1207
1209 0 313142.0 123730.0 448680.0 -1.0 1208
1210 0 313105.0 123651.0 448620.0 -1.0 1209
1211 0 313139.0 123699.0 448560.0 -1.0 1210
1212 0 313052.0 123695.0 448500.0 -1.0 1211
1213 0 312984.0 123601.0 448440.0 -1.0 1212
1214 0 312988.0 123637.0 448380.0 -1.0 1213
1215 0 312960.0 123577.0 448320.0 -1.0 1214
1216 0 312964.0 123660.0 448260.0 -1.0 1215
1217 0 312926.0 123634.0 448200.0 -1.0 1216
1218 0 312894.0 123602.0 448140.0 -1.0 1217
1219 0 312981.0 123689.0 448080.0 -1.0 1218
1220 0 312875.0 123574.0 448020.0 -1.0 1219
1221 0 312944.0 123675.0 447960.0 -1.0 1220
1222 0 312900.0 123615.0 447900.0 -1.0 1221
1223 0 312976.0 123669.0 447840.0 -1.0 1222
1224 0 312938.0 123633.0 447780.0 -1.0 1223
1225 0 312884.0 123666.0 447720.0 -1.0 1224
1226 0 312836.0 123572.0 447660.0 -1.0 1225
1227 0 312928.0 123671.0 447600.0 -1.0 1226
1228 0 312882.0 123653.0 447540.0 -1.0 1227
1229 0 312898.0 123649.0 447480.0 -1.0 1228
1230 0 312878.0 123670.0 447420.0 -1.0 1229
1231 0 312880.0 123651.0 447360.0 -1.0 1230
1232 0 312870.0 123621.0 447300.0 -1.0 1231
1233 0 312949.0 123720.0 447240.0 -1.0 1232
1234 0 312906.0 123640.0 447180.0 -1.0 1233
1235 0 312851.0 123662.0 447120.0 -1.0 1234
1236 0 312821.0 123614.0 447060.0 -1.0 1235
1237 0 312759.0 123630.0 447000.0 -1.0 1236
1238 0 312797.0 123650.0 446940.0 -1.0 1237
1239 0 312697.0 123636.0 446880.0 -1.0 1238
1240 0 312755.0 123729.0 446820.0 -1.0 1239
1241 0 312751.0 123644.0 446760.0 -1.0 1240
1242 0 312658.0 123708.0 446700.0 -1.0 1241
1243 0 312616.0 123584.0 446640.0 -1.0 1242
1244 0 312700.0 123715.0 446580.0 -1.0 1243
1245 0 312709.0 123713.0 446520.0 -1.0 1244
1246 0 312744.0 123722.0 446460.0 -1.0 1245
1247 0 312742.0 123678.0 446400.0 -1.0 1246
1248 0 312737.0 123633.0 446340.0 -1.0 1247
1249 0 312707.0 123671.0 446280.0 -1.0 1248
1250 0 312715.0 123647.0 446220.0 -1.0 1249
1251 0 312626.0 123611.0 446160.0 -1.0 1250
1252 0 312640.0 123641.0 446100.0 -1.0 1251
1253 0 312608.0 123597.0 446040.0 -1.0 1252
1254 0 312667.0 123596.0 445980.0 -1.0 1253
1255 0 312545.0 123529.0 445920.0 -1.0 1254
1256 0 312601.0 123578.0 445860.0 -1.0 1255
1257 0 312554.0 123549.0 445800.0 -1.0 1256
1258 0 312490.0 123453.0 445740.0 -1.0 1257
1259 0 312672.0 123495.0 445680.0 -1.0 1258
1260 0 312555.0 123483.0 445620.0 -1.0 1259
1261 0 312634.0 123493.0 445560.0 -1.0 1260
1262 0 312560.0 123483.0 445440.0 -1.0 1261
1263 0 312580.0 123496.0 445380.0 -1.0 1262
1264 0 312505.0 123457.0 445320.0 -1.0 1263
1265 0 312511.0 123399.0 445260.0 -1.0 1264
1266 0 312461.0 123438.0 445200.0 -1.0 1265
1267 0 312386.0 123316.0 445140.0 -1.0 1266
1268 0 312418.0 123361.0 445080.0 -1.0 1267
1269 0 312349.0 123348.0 445020.0 -1.0 1268
1270 0 312404.0 123360.0 444960.0 -1.0 1269
1271 0 312354.0 123383.0 444900.0 -1.0 1270
1272 0 312348.0 123276.0 444840.0 -1.0 1271
1273 0 312421.0 123373.0 444780.0 -1.0 1272
1274 0 312395.0 123295.0 444720.0 -1.0 1273
1275 0 312425.0 123390.0 444660.0 -1.0 1274
1276 0 312382.0 123315.0 444600.0 -1.0 1275
1277 0 312370.0 123270.0 444540.0 -1.0 1276
1278 0 312357.0 123312.0 444480.0 -1.0 1277
1279 0 312484.0 123328.0 444420.0 -1.0 1278
1280 0 312335.0 123212.0 444360.0 -1.0 1279
1281 0 312495.0 123301.0 444300.0 -1.0 1280
1282 0 312463.0 123251.0 444240.0 -1.0 1281
1283 0 312531.0 123286.0 444180.0 -1.0 1282
1284 0 312464.0 123249.0 444120.0 -1.0 1283
1285 0 312445.0 123203.0 444060.0 -1.0 1284
1286 0 312484.0 123231.0 444000.0 -1.0 1285
1287 0 312495.0 123215.0 443940.0 -1.0 1286
1288 0 312515.0 123264.0 443880.0 -1.0 1287
1289 0 312541.0 123210.0 443820.0 -1.0 1288
1290 0 312510.0 123215.0 443760.0 -1.0 1289
1291 0 312454.0 123162.0 443700.0 -1.0 1290
1292 0 312528.0 123196.0 443640.0 -1.0 1291
1293 0 312542.0 123199.0 443580.0 -1.0 1292
1294 0 312559.0 123164.0 443520.0 -1.0 1293
1295 0 312581.0 123192.0 443460.0 -1.0 1294
1296 0 312554.0 123174.0 443400.0 -1.0 1295
1297 0 312535.0 123086.0 443340.0 -1.0 1296
1298 0 312594.0 123133.0 443280.0 -1.0 1297
1299 0 312501.0 123042.0 443220.0 -1.0 1298
1300 0 312528.0 123073.0 443160.0 -1.0 1299
1301 0 312476.0 123003.0 443100.0 -1.0 1300
1302 0 312512.0 122963.0 443040.0 -1.0 1301
1303 0 312502.0 122990.0 442980.0 -1.0 1302
1304 0 312489.0 122938.0 442920.0 -1.0 1303
1305 0 312448.0 122893.0 442860.0 -1.0 1304
1306 0 312448.0 122885.0 442800.0 -1.0 1305
1307 0 312474.0 122906.0 442740.0 -1.0 1306
1308 0 312377.0 122863.0 442680.0 -1.0 1307
1309 0 312475.0 122928.0 442620.0 -1.0 1308
1310 0 312464.0 122876.0 442560.0 -1.0 1309
1311 0 312508.0 122836.0 442500.0 -1.0 1310
1312 0 312456.0 122787.0 442440.0 -1.0 1311
1313 0 312418.0 122769.0 442380.0 -1.0 1312
1314 0 312426.0 122754.0 442320.0 -1.0 1313
1315 0 312458.0 122732.0 442260.0 -1.0 1314
1316 0 312517.0 122739.0 442200.0 -1.0 1315
1317 0 312453.0 122675.0 442140.0 -1.0 1316
1318 0 312534.0 122732.0 442080.0 -1.0 1317
1319 0 312385.0 122664.0 442020.0 -1.0 1318
1320 0 312448.0 122600.0 441960.0 -1.0 1319
1321 0 312415.0 122542.0 441900.0 -1.0 1320
1322 0 312391.0 122568.0 441840.0 -1.0 1321
1323 0 312370.0 122486.0 441780.0 -1.0 1322
1324 0 312389.0 122549.0 441720.0 -1.0 1323
1325 0 312272.0 122418.0 441660.0 -1.0 1324
1326 0 312345.0 122409.0 441600.0 -1.0 1325
1327 0 312247.0 122332.0 441540.0 -1.0 1326
1328 0 312294.0 122276.0 441480.0 -1.0 1327
1329 0 312268.0 122285.0 441420.0 -1.0 1328
1330 0 312181.0 122194.0 441360.0 -1.0 1329
1331 0 312168.0 122091.0 441300.0 -1.0 1330
1332 0 312186.0 122078.0 441240.0 -1.0 1331
1333 0 312176.0 122091.0 441180.0 -1.0 1332
1334 0 312133.0 122152.0 441120.0 -1.0 1333
1335 0 312167.0 122053.0 441060.0 -1.0 1334
1336 0 312165.0 121984.0 441000.0 -1.0 1335
1337 0 312142.0 121926.0 440940.0 -1.0 1336
1338 0 312180.0 121921.0 440880.0 -1.0 1337
1339 0 312185.0 121941.0 440820.0 -1.0 1338
1340 0 312130.0 121764.0 440760.0 -1.0 1339
1341 0 312130.0 121849.0 440700.0 -1.0 1340
1342 0 312124.0 121737.0 440640.0 -1.0 1341
1343 0 312244.0 121756.0 440580.0 -1.0 1342
1344 0 312261.0 121817.0 440520.0 -1.0 1343
1345 0 312268.0 121674.0 440460.0 -1.0 1344
1346 0 312273.0 121729.0 440400.0 -1.0 1345
1347 0 312325.0 121795.0 440340.0 -1.0 1346
1348 0 312274.0 121761.0 440280.0 -1.0 1347
1349 0 312275.0 121720.0 440220.0 -1.0 1348
1350 0 312406.0 121774.0 440160.0 -1.0 1349
1351 0 312235.0 121561.0 440100.0 -1.0 1350
1352 0 312424.0 121636.0 440040.0 -1.0 1351
1353 0 312387.0 121632.0 439980.0 -1.0 1352
1354 0 312366.0 121750.0 439920.0 -1.0 1353
1355 0 312362.0 121632.0 439860.0 -1.0 1354
1356 0 312464.0 121676.0 439800.0 -1.0 1355
1357 0 312431.0 121557.0 439740.0 -1.0 1356
1358 0 312429.0 121597.0 439680.0 -1.0 1357
1359 0 312473.0 121539.0 439620.0 -1.0 1358
1360 0 312536.0 121550.0 439560.0 -1.0 1359
1361 0 312437.0 121481.0 439500.0 -1.0 1360
1362 0 312300.0 121375.0 439440.0 -1.0 1361
1363 0 312263.0 121369.0 439380.0 -1.0 1362
1364 0 312260.0 121330.0 439320.0 -1.0 1363
1365 0 312245.0 121284.0 439260.0 -1.0 1364
1366 0 312256.0 121207.0 439200.0 -1.0 1365
1367 0 312294.0 121273.0 439140.0 -1.0 1366
1368 0 312299.0 121219.0 439080.0 -1.0 1367
1369 0 312141.0 121179.0 439020.0 -1.0 1368
1370 0 312235.0 121173.0 438960.0 -1.0 1369
1371 0 312296.0 121224.0 438900.0 -1.0 1370
1372 0 312185.0 121166.0 438840.0 -1.0 1371
1373 0 312235.0 121168.0 438780.0 -1.0 1372
1374 0 312151.0 121116.0 438720.0 -1.0 1373
1375 0 312083.0 121052.0 438660.0 -1.0 1374
1376 0 312128.0 121094.0 438600.0 -1.0 1375
1377 0 312103.0 121039.0 438540.0 -1.0 1376
1378 0 312185.0 121046.0 438480.0 -1.0 1377
1379 0 312149.0 121011.0 438420.0 -1.0 1378
1380 0 312228.0 121072.0 438360.0 -1.0 1379
1381 0 312111.0 120897.0 438300.0 -1.0 1380
1382 0 312154.0 120947.0 438240.0 -1.0 1381
1383 0 312204.0 120943.0 438180.0 -1.0 1382
1384 0 312204.0 120914.0 438120.0 -1.0 1383
1385 0 312127.0 120915.0 438060.0 -1.0 1384
1386 0 312204.0 120815.0 438000.0 -1.0 1385
1387 0 312140.0 120813.0 437940.0 -1.0 1386
1388 0 312145.0 120766.0 437880.0 -1.0 1387
1389 0 312194.0 120801.0 437820.0 -1.0 1388
1390 0 312198.0 120783.0 437760.0 -1.0 1389
1391 0 312157.0 120712.0 437700.0 -1.0 1390
1392 0 312158.0 120681.0 437640.0 -1.0 1391
1393 0 312175.0 120673.0 437580.0 -1.0 1392
1394 0 312142.0 120712.0 437520.0 -1.0 1393
1395 0 312260.0 120563.0 437460.0 -1.0 1394
1396 0 312268.0 120631.0 437400.0 -1.0 1395
1397 0 312288.0 120620.0 437340.0 -1.0 1396
1398 0 312273.0 120584.0 437280.0 -1.0 1397
1399 0 312315.0 120582.0 437220.0 -1.0 1398
1400 0 312232.0 120521.0 437160.0 -1.0 1399
1401 0 312252.0 120507.0 437100.0 -1.0 1400
1402 0 312176.0 120460.0 437040.0 -1.0 1401
1403 0 312215.0 120518.0 436980.0 -1.0 1402
1404 0 312215.0 120447.0 436920.0 -1.0 1403
1405 0 312298.0 120412.0 436860.0 -1.0 1404
1406 0 312248.0 120455.0 436800.0 -1.0 1405
1407 0 312245.0 120373.0 436740.0 -1.0 1406
1408 0 312263.0 120433.0 436680.0 -1.0 1407
1409 0 312252.0 120358.0 436620.0 -1.0 1408
1410 0 312216.0 120401.0 436560.0 -1.0 1409
1411 0 312194.0 120397.0 436500.0 -1.0 1410
1412 0 312189.0 120340.0 436440.0 -1.0 1411
1413 0 312250.0 120317.0 436380.0 -1.0 1412
1414 0 312220.0 120296.0 436320.0 -1.0 1413
1415 0 312197.0 120258.0 436260.0 -1.0 1414
1416 0 312167.0 120266.0 436200.0 -1.0 1415
1417 0 312233.0 120323.0 436140.0 -1.0 1416
1418 0 312214.0 120311.0 436080.0 -1.0 1417
1419 0 312232.0 120229.0 436020.0 -1.0 1418
1420 0 312184.0 120220.0 435960.0 -1.0 1419
1421 0 312226.0 120283.0 435900.0 -1.0 1420
1422 0 312197.0 120289.0 435840.0 -1.0 1421
1423 0 312180.0 120256.0 435780.0 -1.0 1422
1424 0 312222.0 120290.0 435720.0 -1.0 1423
1425 0 312159.0 120240.0 435660.0 -1.0 1424
1426 0 312131.0 120276.0 435600.0 -1.0 1425
1427 0 312163.0 120252.0 435540.0 -1.0 1426
1428 0 312146.0 120271.0 435480.0 -1.0 1427
1429 0 312123.0 120248.0 435420.0 -1.0 1428
1430 0 312097.0 120276.0 435360.0 -1.0 1429
1431 0 312100.0 120258.0 435300.0 -1.0 1430
1432 0 312137.0 120270.0 435240.0 -1.0 1431
1433 0 312005.0 120259.0 435180.0 -1.0 1432
1434 0 312044.0 120279.0 435120.0 -1.0 1433
1435 0 312068.0 120278.0 435060.0 -1.0 1434
1436 0 312021.0 120349.0 435000.0 -1.0 1435
1437 0 311916.0 120253.0 434940.0 -1.0 1436
1438 0 311938.0 120283.0 434880.0 -1.0 1437
1439 0 312004.0 120237.0 434820.0 -1.0 1438
1440 0 311941.0 120243.0 434760.0 -1.0 1439
1441 0 311856.0 120193.0 434700.0 -1.0 1440
1442 0 311907.0 120231.0 434640.0 -1.0 1441
1443 0 311864.0 120212.0 434580.0 -1.0 1442
1444 0 311902.0 120244.0 434520.0 -1.0 1443
1445 0 311880.0 120218.0 434460.0 -1.0 1444
1446 0 311815.0 120175.0 434400.0 -1.0 1445
1447 0 311906.0 120151.0 434340.0 -1.0 1446
1448 0 311893.0 120117.0 434280.0 -1.0 1447
1449 0 311867.0 120212.0 434220.0 -1.0 1448
1450 0 311849.0 120192.0 434160.0 -1.0 1449
1451 0 311823.0 120181.0 434100.0 -1.0 1450
1452 0 311796.0 120137.0 434040.0 -1.0 1451
1453 0 311765.0 120095.0 433980.0 -1.0 1452
1454 0 311778.0 120112.0 433920.0 -1.0 1453
1455 0 311737.0 120051.0 433860.0 -1.0 1454
1456 0 311761.0 120133.0 433800.0 -1.0 1455
1457 0 311752.0 120140.0 433740.0 -1.0 1456
1458 0 311762.0 120054.0 433680.0 -1.0 1457
1459 0 311722.0 120046.0 433620.0 -1.0 1458
1460 0 311728.0 120094.0 433560.0 -1.0 1459
1461 0 311652.0 120100.0 433500.0 -1.0 1460
1462 0 311732.0 120085.0 433440.0 -1.0 1461
1463 0 311778.0 120056.0 433380.0 -1.0 1462
1464 0 311851.0 120114.0 433320.0 -1.0 1463
1465 0 311855.0 120255.0 433260.0 -1.0 1464
1466 0 311867.0 120231.0 433200.0 -1.0 1465
1467 0 311790.0 120138.0 433140.0 -1.0 1466
1468 0 311853.0 120262.0 433080.0 -1.0 1467
1469 0 311832.0 120226.0 433020.0 -1.0 1468
1470 0 311730.0 120264.0 432960.0 -1.0 1469
1471 0 311827.0 120248.0 432900.0 -1.0 1470
1472 0 311664.0 120279.0 432840.0 -1.0 1471
1473 0 311715.0 120249.0 432780.0 -1.0 1472
1474 0 311705.0 120259.0 432720.0 -1.0 1473
1475 0 311728.0 120236.0 432660.0 -1.0 1474
1476 0 311730.0 120293.0 432600.0 -1.0 1475
1477 0 311647.0 120284.0 432540.0 -1.0 1476
1478 0 311769.0 120354.0 432480.0 -1.0 1477
1479 0 311760.0 120391.0 432420.0 -1.0 1478
1480 0 311770.0 120486.0 432360.0 -1.0 1479
1481 0 311725.0 120481.0 432300.0 -1.0 1480
1482 0 311656.0 120382.0 432240.0 -1.0 1481
1483 0 311699.0 120441.0 432180.0 -1.0 1482
1484 0 311600.0 120488.0 432120.0 -1.0 1483
1485 0 311606.0 120544.0 432060.0 -1.0 1484
1486 0 311622.0 120540.0 432000.0 -1.0 1485
1487 0 311585.0 120446.0 431940.0 -1.0 1486
1488 0 311675.0 120498.0 431880.0 -1.0 1487
1489 0 311656.0 120473.0 431820.0 -1.0 1488
1490 0 311725.0 120526.0 431760.0 -1.0 1489
1491 0 311638.0 120592.0 431700.0 -1.0 1490
1492 0 311595.0 120498.0 431640.0 -1.0 1491
1493 0 311636.0 120537.0 431580.0 -1.0 1492
1494 0 311664.0 120529.0 431520.0 -1.0 1493
1495 0 311598.0 120580.0 431460.0 -1.0 1494
1496 0 311607.0 120555.0 431400.0 -1.0 1495
1497 0 311620.0 120600.0 431340.0 -1.0 1496
1498 0 311559.0 120515.0 431280.0 -1.0 1497
1499 0 311613.0 120587.0 431220.0 -1.0 1498
1500 0 311577.0 120610.0 431160.0 -1.0 1499
1501 0 311611.0 120661.0 431100.0 -1.0 1500
1502 0 311573.0 120590.0 431040.0 -1.0 1501
1503 0 311520.0 120640.0 430980.0 -1.0 1502
1504 0 311497.0 120589.0 430920.0 -1.0 1503
1505 0 311523.0 120588.0 430860.0 -1.0 1504
1506 0 311490.0 120549.0 430800.0 -1.0 1505
1507 0 311567.0 120606.0 430740.0 -1.0 1506
1508 0 311589.0 120547.0 430680.0 -1.0 1507
1509 0 311600.0 120609.0 430620.0 -1.0 1508
1510 0 311631.0 120561.0 430560.0 -1.0 1509
1511 0 311633.0 120591.0 430500.0 -1.0 1510
1512 0 311660.0 120552.0 430440.0 -1.0 1511
1513 0 311608.0 120544.0 430380.0 -1.0 1512
1514 0 311674.0 120556.0 430320.0 -1.0 1513
1515 0 311624.0 120549.0 430260.0 -1.0 1514
1516 0 311660.0 120554.0 430200.0 -1.0 1515
1517 0 311631.0 120558.0 430140.0 -1.0 1516
1518 0 311649.0 120532.0 430080.0 -1.0 1517
1519 0 311611.0 120540.0 430020.0 -1.0 1518
1520 0 311613.0 120587.0 429960.0 -1.0 1519
1521 0 311636.0 120610.0 429900.0 -1.0 1520
1522 0 311608.0 120580.0 429840.0 -1.0 1521
1523 0 311629.0 120592.0 429780.0 -1.0 1522
1524 0 311663.0 120647.0 429720.0 -1.0 1523
1525 0 311698.0 120624.0 429660.0 -1.0 1524
1526 0 311631.0 120561.0 429600.0 -1.0 1525
1527 0 311711.0 120647.0 429540.0 -1.0 1526
1528 0 311744.0 120717.0 429480.0 -1.0 1527
1529 0 311748.0 120716.0 429420.0 -1.0 1528
1530 0 311730.0 120732.0 429360.0 -1.0 1529
1531 0 311722.0 120755.0 429300.0 -1.0 1530
1532 0 311764.0 120793.0 429240.0 -1.0 1531
1533 0 311764.0 120796.0 429180.0 -1.0 1532
1534 0 311781.0 120742.0 429120.0 -1.0 1533
1535 0 311770.0 120843.0 429060.0 -1.0 1534
1536 0 311776.0 120769.0 429000.0 -1.0 1535
1537 0 311854.0 120856.0 428940.0 -1.0 1536
1538 0 311824.0 120885.0 428880.0 -1.0 1537
1539 0 311870.0 120917.0 428820.0 -1.0 1538
1540 0 311796.0 120865.0 428760.0 -1.0 1539
1541 0 311841.0 120935.0 428700.0 -1.0 1540
1542 0 311799.0 120976.0 428640.0 -1.0 1541
1543 0 311844.0 120887.0 428580.0 -1.0 1542
1544 0 311832.0 120976.0 428520.0 -1.0 1543
1545 0 311788.0 120994.0 428460.0 -1.0 1544
1546 0 311803.0 121016.0 428400.0 -1.0 1545
1547 0 311802.0 121100.0 428340.0 -1.0 1546
1548 0 311774.0 121070.0 428280.0 -1.0 1547
1549 0 311864.0 121098.0 428220.0 -1.0 1548
1550 0 311804.0 121106.0 428160.0 -1.0 1549
1551 0 311829.0 121124.0 428100.0 -1.0 1550
1552 0 311902.0 121150.0 428040.0 -1.0 1551
1553 0 311899.0 121135.0 427980.0 -1.0 1552
1554 0 311875.0 121229.0 427920.0 -1.0 1553
1555 0 311948.0 121270.0 427860.0 -1.0 1554
1556 0 311885.0 121211.0 427800.0 -1.0 1555
1557 0 311899.0 121263.0 427740.0 -1.0 1556
1558 0 311931.0 121272.0 427680.0 -1.0 1557
1559 0 311917.0 121231.0 427620.0 -1.0 1558
1560 0 311872.0 121191.0 427560.0 -1.0 1559
1561 0 311878.0 121337.0 427500.0 -1.0 1560
1562 0 311832.0 121188.0 427440.0 -1.0 1561
1563 0 311822.0 121321.0 427380.0 -1.0 1562
1564 0 311893.0 121309.0 427320.0 -1.0 1563
1565 0 311898.0 121374.0 427260.0 -1.0 1564
1566 0 311904.0 121425.0 427200.0 -1.0 1565
1567 0 311779.0 121421.0 427140.0 -1.0 1566
1568 0 311704.0 121391.0 427080.0 -1.0 1567
1569 0 311745.0 121412.0 427020.0 -1.0 1568
1570 0 311695.0 121426.0 426960.0 -1.0 1569
1571 0 311673.0 121473.0 426900.0 -1.0 1570
1572 0 311678.0 121435.0 426840.0 -1.0 1571
1573 0 311687.0 121451.0 426780.0 -1.0 1572
1574 0 311642.0 121476.0 426720.0 -1.0 1573
1575 0 311702.0 121451.0 426660.0 -1.0 1574
1576 0 311703.0 121523.0 426600.0 -1.0 1575
1577 0 311665.0 121447.0 426540.0 -1.0 1576
1578 0 311597.0 121451.0 426480.0 -1.0 1577
1579 0 311613.0 121461.0 426420.0 -1.0 1578
1580 0 311624.0 121517.0 426360.0 -1.0 1579
1581 0 311586.0 121572.0 426300.0 -1.0 1580
1582 0 311546.0 121543.0 426240.0 -1.0 1581
1583 0 311576.0 121571.0 426180.0 -1.0 1582
1584 0 311520.0 121492.0 426120.0 -1.0 1583
1585 0 311532.0 121591.0 426060.0 -1.0 1584
1586 0 311453.0 121551.0 426000.0 -1.0 1585
1587 0 311473.0 121518.0 425940.0 -1.0 1586
1588 0 311423.0 121613.0 425880.0 -1.0 1587
1589 0 311405.0 121602.0 425820.0 -1.0 1588
1590 0 311392.0 121595.0 425760.0 -1.0 1589
1591 0 311370.0 121563.0 425700.0 -1.0 1590
1592 0 311270.0 121504.0 425640.0 -1.0 1591
1593 0 311302.0 121484.0 425580.0 -1.0 1592
1594 0 311272.0 121533.0 425520.0 -1.0 1593
1595 0 311231.0 121547.0 425460.0 -1.0 1594
1596 0 311251.0 121488.0 425400.0 -1.0 1595
1597 0 311216.0 121485.0 425340.0 -1.0 1596
1598 0 311167.0 121461.0 425280.0 -1.0 1597
1599 0 311182.0 121521.0 425220.0 -1.0 1598
1600 0 311144.0 121454.0 425160.0 -1.0 1599
1601 0 311152.0 121481.0 425100.0 -1.0 1600
1602 0 311094.0 121484.0 425040.0 -1.0 1601
1603 0 311046.0 121460.0 424980.0 -1.0 1602
1604 0 311029.0 121465.0 424920.0 -1.0 1603
1605 0 310980.0 121415.0 424860.0 -1.0 1604
1606 0 310938.0 121398.0 424800.0 -1.0 1605
1607 0 310926.0 121351.0 424740.0 -1.0 1606
1608 0 310921.0 121380.0 424680.0 -1.0 1607
1609 0 310975.0 121400.0 424620.0 -1.0 1608
1610 0 310870.0 121385.0 424560.0 -1.0 1609
1611 0 310829.0 121371.0 424500.0 -1.0 1610
1612 0 310821.0 121426.0 424440.0 -1.0 1611
1613 0 310748.0 121309.0 424380.0 -1.0 1612
1614 0 310770.0 121316.0 424320.0 -1.0 1613
1615 0 310635.0 121235.0 424260.0 -1.0 1614
1616 0 310630.0 121253.0 424200.0 -1.0 1615
1617 0 310604.0 121234.0 424140.0 -1.0 1616
1618 0 310610.0 121324.0 424080.0 -1.0 1617
1619 0 310408.0 121261.0 424020.0 -1.0 1618
1620 0 310444.0 121209.0 423960.0 -1.0 1619
1621 0 310401.0 121210.0 423900.0 -1.0 1620
1622 0 310438.0 121245.0 423840.0 -1.0 1621
1623 0 310308.0 121120.0 423780.0 -1.0 1622
1624 0 310427.0 121226.0 423720.0 -1.0 1623
1625 0 310246.0 121115.0 423660.0 -1.0 1624
1626 0 310408.0 121263.0 423600.0 -1.0 1625
1627 0 310348.0 121085.0 423540.0 -1.0 1626
1628 0 310324.0 121104.0 423480.0 -1.0 1627
1629 0 310396.0 121090.0 423420.0 -1.0 1628
1630 0 310282.0 120975.0 423360.0 -1.0 1629
1631 0 310383.0 121057.0 423300.0 -1.0 1630
1632 0 310490.0 121047.0 423240.0 -1.0 1631
1633 0 310340.0 121105.0 423180.0 -1.0 1632
1634 0 310360.0 121098.0 423120.0 -1.0 1633
1635 0 310387.0 121069.0 423060.0 -1.0 1634
1636 0 310331.0 121126.0 423000.0 -1.0 1635
1637 0 310309.0 121076.0 422940.0 -1.0 1636
1638 0 310259.0 121005.0 422880.0 -1.0 1637
1639 0 310329.0 121195.0 422820.0 -1.0 1638
1640 0 310217.0 121114.0 422760.0 -1.0 1639
1641 0 310352.0 121223.0 422700.0 -1.0 1640
1642 0 310196.0 121200.0 422640.0 -1.0 1641
1643 0 310294.0 121215.0 422580.0 -1.0 1642
1644 0 310241.0 121147.0 422520.0 -1.0 1643
1645 0 310308.0 121147.0 422460.0 -1.0 1644
1646 0 310201.0 121062.0 422400.0 -1.0 1645
1647 0 310255.0 120968.0 422340.0 -1.0 1646
1648 0 310247.0 121008.0 422280.0 -1.0 1647
1649 0 310190.0 120953.0 422220.0 -1.0 1648
1650 0 310243.0 120906.0 422160.0 -1.0 1649
1651 0 310193.0 120969.0 422100.0 -1.0 1650
1652 0 310264.0 120944.0 422040.0 -1.0 1651
1653 0 310186.0 120832.0 421980.0 -1.0 1652
1654 0 310190.0 120835.0 421920.0 -1.0 1653
1655 0 310236.0 120922.0 421860.0 -1.0 1654
1656 0 310211.0 120955.0 421800.0 -1.0 1655
1657 0 310267.0 120889.0 421740.0 -1.0 1656
1658 0 310229.0 120847.0 421680.0 -1.0 1657
1659 0 310230.0 120975.0 421620.0 -1.0 1658
1660 0 310208.0 120816.0 421560.0 -1.0 1659
1661 0 310166.0 120829.0 421500.0 -1.0 1660
1662 0 310186.0 120809.0 421440.0 -1.0 1661
1663 0 310217.0 120774.0 421380.0 -1.0 1662
1664 0 310137.0 120779.0 421320.0 -1.0 1663
1665 0 310175.0 120836.0 421260.0 -1.0 1664
1666 0 310073.0 120769.0 421200.0 -1.0 1665
1667 0 310052.0 120785.0 421140.0 -1.0 1666
1668 0 310086.0 120840.0 421080.0 -1.0 1667
1669 0 310022.0 120837.0 421020.0 -1.0 1668
1670 0 310051.0 120862.0 420960.0 -1.0 1669
1671 0 309992.0 120848.0 420900.0 -1.0 1670
1672 0 309981.0 120777.0 420840.0 -1.0 1671
1673 0 309892.0 120857.0 420780.0 -1.0 1672
1674 0 309828.0 120871.0 420720.0 -1.0 1673
1675 0 309807.0 120844.0 420660.0 -1.0 1674
1676 0 309822.0 120853.0 420600.0 -1.0 1675
1677 0 309754.0 120839.0 420540.0 -1.0 1676
1678 0 309692.0 120829.0 420480.0 -1.0 1677
1679 0 309664.0 120754.0 420420.0 -1.0 1678
1680 0 309616.0 120801.0 420360.0 -1.0 1679
1681 0 309662.0 120857.0 420300.0 -1.0 1680
1682 0 309651.0 120759.0 420240.0 -1.0 1681
1683 0 309553.0 120735.0 420180.0 -1.0 1682
1684 0 309556.0 120813.0 420120.0 -1.0 1683
1685 0 309581.0 120747.0 420060.0 -1.0 1684
1686 0 309554.0 120785.0 420000.0 -1.0 1685
1687 0 309480.0 120712.0 419940.0 -1.0 1686
1688 0 309468.0 120763.0 419880.0 -1.0 1687
1689 0 309443.0 120754.0 419820.0 -1.0 1688
1690 0 309401.0 120770.0 419760.0 -1.0 1689
1691 0 309351.0 120708.0 419700.0 -1.0 1690
1692 0 309406.0 120760.0 419640.0 -1.0 1691
1693 0 309297.0 120730.0 419580.0 -1.0 1692
1694 0 309301.0 120708.0 419520.0 -1.0 1693
1695 0 309221.0 120666.0 419460.0 -1.0 1694
1696 0 309220.0 120694.0 419400.0 -1.0 1695
1697 0 309312.0 120737.0 419340.0 -1.0 1696
1698 0 309234.0 120635.0 419280.0 -1.0 1697
1699 0 309186.0 120643.0 419220.0 -1.0 1698
1700 0 309169.0 120596.0 419160.0 -1.0 1699
1701 0 309103.0 120558.0 419100.0 -1.0 1700
1702 0 309127.0 120521.0 419040.0 -1.0 1701
1703 0 309120.0 120561.0 418980.0 -1.0 1702
1704 0 309093.0 120520.0 418920.0 -1.0 1703
1705 0 309139.0 120554.0 418860.0 -1.0 1704
1706 0 309104.0 120587.0 418800.0 -1.0 1705
1707 0 308937.0 120393.0 418740.0 -1.0 1706
1708 0 308976.0 120587.0 418500.0 -1.0 1707
1709 0 309035.16 120663.05 418440.0 -1.0 1708
1710 0 308923.0 120628.0 418380.0 -1.0 1709
1711 0 308998.0 120676.0 418320.0 -1.0 1710
1712 0 308966.0 120591.0 418260.0 -1.0 1711
1713 0 308963.0 120605.0 418200.0 -1.0 1712
1714 0 308933.0 120662.0 418140.0 -1.0 1713
1715 0 308929.0 120639.0 418080.0 -1.0 1714
1716 0 308970.0 120671.0 418020.0 -1.0 1715
1717 0 308797.0 120500.0 417960.0 -1.0 1716
1718 0 308943.0 120649.0 417900.0 -1.0 1717
1719 0 308770.0 120452.0 417840.0 -1.0 1718
1720 0 308863.0 120610.0 417780.0 -1.0 1719
1721 0 308742.0 120464.0 417720.0 -1.0 1720
1722 0 308806.0 120557.0 417660.0 -1.0 1721
1723 0 308786.0 120494.0 417600.0 -1.0 1722
1724 0 308751.0 120469.0 417540.0 -1.0 1723
1725 0 308749.0 120427.0 417480.0 -1.0 1724
1726 0 308757.0 120411.0 417420.0 -1.0 1725
1727 0 308720.0 120431.0 417360.0 -1.0 1726
1728 0 308696.0 120380.0 417300.0 -1.0 1727
1729 0 308616.0 120372.0 417240.0 -1.0 1728
1730 0 308716.0 120427.0 417180.0 -1.0 1729
1731 0 308593.0 120306.0 417120.0 -1.0 1730
1732 0 308663.0 120395.0 417060.0 -1.0 1731
1733 0 308772.0 120382.0 416940.0 -1.0 1732
1734 0 308576.0 120262.0 416880.0 -1.0 1733
1735 0 308859.0 120355.0 416820.0 -1.0 1734
1736 0 308637.0 120290.0 416760.0 -1.0 1735
1737 0 308581.0 120174.0 416700.0 -1.0 1736
1738 0 308628.0 120183.0 416640.0 -1.0 1737
1739 0 308624.0 120145.0 416580.0 -1.0 1738
1740 0 308610.0 120136.0 416520.0 -1.0 1739
1741 0 308624.0 120111.0 416460.0 -1.0 1740
1742 0 308674.0 120145.0 416400.0 -1.0 1741
1743 0 308648.0 120067.0 416340.0 -1.0 1742
1744 0 308825.0 120074.0 416280.0 -1.0 1743
1745 0 308660.0 120019.0 416220.0 -1.0 1744
1746 0 308795.0 120043.0 416160.0 -1.0 1745
1747 0 308670.0 119965.0 416100.0 -1.0 1746
1748 0 308638.0 119885.0 416040.0 -1.0 1747
1749 0 308691.0 119893.0 415980.0 -1.0 1748
1750 0 308688.0 119848.0 415920.0 -1.0 1749
1751 0 308747.0 119924.0 415860.0 -1.0 1750
1752 0 308694.0 119823.0 415800.0 -1.0 1751
1753 0 308770.0 119860.0 415740.0 -1.0 1752
1754 0 308721.0 119826.0 415680.0 -1.0 1753
1755 0 308760.0 119860.0 415620.0 -1.0 1754
1756 0 308796.0 119880.0 415560.0 -1.0 1755
1757 0 308793.0 119873.0 415500.0 -1.0 1756
1758 0 308846.0 119855.0 415440.0 -1.0 1757
1759 0 308794.0 119815.0 415380.0 -1.0 1758
1760 0 308807.0 119845.0 415320.0 -1.0 1759
1761 0 308804.0 119700.0 415260.0 -1.0 1760
1762 0 308837.0 119763.0 415200.0 -1.0 1761
1763 0 308881.0 119684.0 415140.0 -1.0 1762
1764 0 308867.0 119714.0 415080.0 -1.0 1763
1765 0 308848.0 119763.0 415020.0 -1.0 1764
1766 0 308805.0 119689.0 414960.0 -1.0 1765
1767 0 308836.0 119800.0 414900.0 -1.0 1766
1768 0 308846.0 119780.0 414840.0 -1.0 1767
1769 0 308940.0 119807.0 414780.0 -1.0 1768
1770 0 308835.0 119733.0 414720.0 -1.0 1769
1771 0 308876.0 119810.0 414660.0 -1.0 1770
1772 0 308845.0 119805.0 414600.0 -1.0 1771
1773 0 308847.0 119793.0 414540.0 -1.0 1772
1774 0 308839.0 119838.0 414480.0 -1.0 1773
1775 0 308898.0 119842.0 414420.0 -1.0 1774
1776 0 308933.0 119870.0 414360.0 -1.0 1775
1777 0 308945.0 119884.0 414300.0 -1.0 1776
1778 0 308881.0 119869.0 414240.0 -1.0 1777
1779 0 308946.0 119914.0 414180.0 -1.0 1778
1780 0 308958.0 119961.0 414120.0 -1.0 1779
1781 0 308961.0 119968.0 414060.0 -1.0 1780
1782 0 308991.0 120023.0 414000.0 -1.0 1781
1783 0 308923.0 119971.0 413940.0 -1.0 1782
1784 0 308968.0 120018.0 413880.0 -1.0 1783
1785 0 308947.0 120055.0 413820.0 -1.0 1784
1786 0 308972.0 120127.0 413760.0 -1.0 1785
1787 0 308960.0 120133.0 413700.0 -1.0 1786
1788 0 308903.0 120094.0 413640.0 -1.0 1787
1789 0 308924.0 120116.0 413580.0 -1.0 1788
1790 0 308937.0 120196.0 413520.0 -1.0 1789
1791 0 308858.0 120096.0 413460.0 -1.0 1790
1792 0 308895.0 120209.0 413400.0 -1.0 1791
1793 0 308850.0 120212.0 413340.0 -1.0 1792
1794 0 308823.0 120206.0 413280.0 -1.0 1793
1795 0 308855.0 120267.0 413220.0 -1.0 1794
1796 0 308798.0 120254.0 413160.0 -1.0 1795
1797 0 308736.0 120229.0 413100.0 -1.0 1796
1798 0 308720.0 120305.0 413040.0 -1.0 1797
1799 0 308635.0 120262.0 412980.0 -1.0 1798
1800 0 308654.0 120315.0 412920.0 -1.0 1799
1801 0 308621.0 120320.0 412860.0 -1.0 1800
1802 0 308684.0 120399.0 412800.0 -1.0 1801
1803 0 308544.0 120331.0 412740.0 -1.0 1802
1804 0 308537.0 120409.0 412680.0 -1.0 1803
1805 0 308467.0 120392.0 412620.0 -1.0 1804
1806 0 308472.0 120394.0 412560.0 -1.0 1805
1807 0 308382.0 120406.0 412500.0 -1.0 1806
1808 0 308374.0 120393.0 412440.0 -1.0 1807
1809 0 308372.0 120423.0 412380.0 -1.0 1808
1810 0 308335.0 120380.0 412320.0 -1.0 1809
1811 0 308335.0 120408.0 412260.0 -1.0 1810
1812 0 308272.0 120425.0 412200.0 -1.0 1811
1813 0 308272.0 120407.0 412140.0 -1.0 1812
1814 0 308214.0 120418.0 412080.0 -1.0 1813
1815 0 308206.0 120306.0 412020.0 -1.0 1814
1816 0 308232.0 120408.0 411960.0 -1.0 1815
1817 0 308034.0 120238.0 411900.0 -1.0 1816
1818 0 308131.0 120495.0 411840.0 -1.0 1817
1819 0 308079.0 120325.0 411780.0 -1.0 1818
1820 0 308038.0 120362.0 411720.0 -1.0 1819
1821 0 307980.0 120350.0 411660.0 -1.0 1820
1822 0 308062.0 120429.0 411600.0 -1.0 1821
1823 0 307974.0 120439.0 411540.0 -1.0 1822
1824 0 307941.0 120421.0 411480.0 -1.0 1823
1825 0 307930.0 120457.0 411420.0 -1.0 1824
1826 0 307876.0 120418.0 411360.0 -1.0 1825
1827 0 307809.0 120356.0 411300.0 -1.0 1826
1828 0 307794.0 120402.0 411240.0 -1.0 1827
1829 0 307770.0 120434.0 411180.0 -1.0 1828
1830 0 307814.0 120413.0 411120.0 -1.0 1829
1831 0 307748.0 120353.0 411000.0 -1.0 1830
1832 0 307631.0 120334.0 410940.0 -1.0 1831
1833 0 307612.0 120338.0 410880.0 -1.0 1832
1834 0 307425.0 120155.0 410820.0 -1.0 1833
1835 0 307647.0 120294.0 410760.0 -1.0 1834
1836 0 307623.0 120323.0 410700.0 -1.0 1835
1837 0 307544.0 120301.0 410640.0 -1.0 1836
1838 0 307510.0 120299.0 410580.0 -1.0 1837
1839 0 307541.0 120306.0 410520.0 -1.0 1838
1840 0 307432.0 120205.0 410460.0 -1.0 1839
1841 0 307319.0 120082.0 410400.0 -1.0 1840
1842 0 307283.0 120107.0 410340.0 -1.0 1841
1843 0 307196.0 120085.0 410280.0 -1.0 1842
1844 0 307127.0 120032.0 410220.0 -1.0 1843
1845 0 307140.0 120068.0 410160.0 -1.0 1844
1846 0 307199.0 120098.0 410100.0 -1.0 1845
1847 0 307109.0 120054.0 410040.0 -1.0 1846
1848 0 307019.0 119997.0 409980.0 -1.0 1847
1849 0 306942.0 120013.0 409920.0 -1.0 1848
1850 0 306912.0 120025.0 409860.0 -1.0 1849
1851 0 306932.0 119950.0 409800.0 -1.0 1850
1852 0 306910.0 119958.0 409740.0 -1.0 1851
1853 0 306711.0 119857.0 409680.0 -1.0 1852
1854 0 306628.0 119785.0 409620.0 -1.0 1853
1855 0 306495.0 119795.0 409560.0 -1.0 1854
1856 0 306582.0 119736.0 409500.0 -1.0 1855
1857 0 306498.0 119776.0 409440.0 -1.0 1856
1858 0 306383.0 119606.0 409380.0 -1.0 1857
1859 0 306342.0 119641.0 409320.0 -1.0 1858
1860 0 306355.0 119630.0 409260.0 -1.0 1859
1861 0 306394.0 119639.0 409200.0 -1.0 1860
1862 0 306303.0 119617.0 409140.0 -1.0 1861
1863 0 306268.0 119771.0 409080.0 -1.0 1862
1864 0 306289.0 119752.0 409020.0 -1.0 1863
1865 0 306263.0 119666.0 408960.0 -1.0 1864
1866 0 306351.0 119828.0 408900.0 -1.0 1865
1867 0 306196.0 119728.0 408840.0 -1.0 1866
1868 0 306226.0 119754.0 408780.0 -1.0 1867
1869 0 306375.0 119852.0 408720.0 -1.0 1868
1870 0 306241.0 119741.0 408660.0 -1.0 1869
1871 0 306341.0 119828.0 408600.0 -1.0 1870
1872 0 306233.0 119797.0 408540.0 -1.0 1871
1873 0 306253.0 119763.0 408480.0 -1.0 1872
1874 0 306217.0 119697.0 408420.0 -1.0 1873
1875 0 306175.0 119548.0 408360.0 -1.0 1874
1876 0 306148.0 119615.0 408300.0 -1.0 1875
1877 0 306063.0 119576.0 408240.0 -1.0 1876
1878 0 305984.0 119597.0 408180.0 -1.0 1877
1879 0 306002.0 119603.0 408120.0 -1.0 1878
1880 0 305919.0 119474.0 408060.0 -1.0 1879
1881 0 305801.0 119474.0 408000.0 -1.0 1880
1882 0 305775.0 119423.0 407940.0 -1.0 1881
1883 0 305678.0 119446.0 407880.0 -1.0 1882
1884 0 305755.0 119468.0 407820.0 -1.0 1883
1885 0 305596.0 119294.0 407760.0 -1.0 1884
1886 0 305638.0 119425.0 407700.0 -1.0 1885
1887 0 305530.0 119406.0 407640.0 -1.0 1886
1888 0 305448.0 119306.0 407580.0 -1.0 1887
1889 0 305551.0 119385.0 407520.0 -1.0 1888
1890 0 305512.0 119398.0 407460.0 -1.0 1889
1891 0 305389.0 119326.0 407400.0 -1.0 1890
1892 0 305381.0 119346.0 407340.0 -1.0 1891
1893 0 305362.0 119371.0 407280.0 -1.0 1892
1894 0 305357.0 119376.0 407220.0 -1.0 1893
1895 0 305358.0 119326.0 407160.0 -1.0 1894
1896 0 305312.0 119315.0 407100.0 -1.0 1895
1897 0 305229.0 119316.0 407040.0 -1.0 1896
1898 0 305188.0 119331.0 406980.0 -1.0 1897
1899 0 305218.0 119339.0 406920.0 -1.0 1898
1900 0 305087.0 119258.0 406860.0 -1.0 1899
1901 0 305100.0 119323.0 406800.0 -1.0 1900
1902 0 304945.0 119359.0 406740.0 -1.0 1901
1903 0 304897.0 119262.0 406680.0 -1.0 1902
1904 0 304898.0 119311.0 406620.0 -1.0 1903
1905 0 304815.0 119364.0 406560.0 -1.0 1904
1906 0 304805.0 119260.0 406500.0 -1.0 1905
1907 0 304651.0 119231.0 406440.0 -1.0 1906
1908 0 304724.0 119275.0 406380.0 -1.0 1907
1909 0 304640.0 119337.0 406320.0 -1.0 1908
1910 0 304528.0 119227.0 406260.0 -1.0 1909
1911 0 304574.0 119252.0 406200.0 -1.0 1910
1912 0 304455.0 119265.0 406140.0 -1.0 1911
1913 0 304380.0 119222.0 406080.0 -1.0 1912
1914 0 304350.0 119271.0 406020.0 -1.0 1913
1915 0 304261.0 119319.0 405960.0 -1.0 1914
1916 0 304149.0 119229.0 405900.0 -1.0 1915
1917 0 304083.0 119218.0 405840.0 -1.0 1916
1918 0 303994.0 119258.0 405780.0 -1.0 1917
1919 0 303976.0 119287.0 405720.0 -1.0 1918
1920 0 303932.0 119226.0 405660.0 -1.0 1919
1921 0 303890.0 119284.0 405600.0 -1.0 1920
1922 0 303845.0 119222.0 405540.0 -1.0 1921
1923 0 303744.0 119199.0 405480.0 -1.0 1922
1924 6 303654.0 119227.0 405420.0 -1.0 1923
1925 0 340368.72 143005.14 510180.0 -1.0 5
1926 0 340793.0 143485.0 510120.0 -1.0 1925
1927 0 341077.0 144246.0 510060.0 -1.0 1926
1928 0 341610.0 144934.0 510000.0 -1.0 1927
1929 0 342186.0 146186.0 509940.0 -1.0 1928
1930 0 342478.0 146887.0 509880.0 -1.0 1929
1931 0 342576.0 147707.0 509820.0 -1.0 1930
1932 0 342586.0 148259.11 509760.0 -1.0 1931
1933 0 342358.0 148953.0 509700.0 -1.0 1932
1934 0 342165.0 149225.0 509640.0 -1.0 1933
1935 0 342003.0 149481.0 509580.0 -1.0 1934
1936 0 341939.0 149689.0 509520.0 -1.0 1935
1937 0 341988.0 149859.0 509460.0 -1.0 1936
1938 0 341807.0 150085.0 509400.0 -1.0 1937
1939 0 341857.0 150368.0 509340.0 -1.0 1938
1940 0 341810.0 150475.0 509280.0 -1.0 1939
1941 0 341836.0 150652.0 509220.0 -1.0 1940
1942 0 341911.0 150727.0 509160.0 -1.0 1941
1943 0 341863.0 150886.0 509100.0 -1.0 1942
1944 0 341913.0 150938.0 509040.0 -1.0 1943
1945 0 342010.0 151159.0 508980.0 -1.0 1944
1946 0 341972.0 151311.0 508920.0 -1.0 1945
1947 0 341934.0 151547.0 508860.0 -1.0 1946
1948 0 341955.0 151713.0 508800.0 -1.0 1947
1949 0 341750.0 151876.0 508740.0 -1.0 1948
1950 0 341877.0 151875.0 508680.0 -1.0 1949
1951 0 341782.0 152006.0 508620.0 -1.0 1950
1952 0 341838.0 152184.0 508560.0 -1.0 1951
1953 0 341071.0 151981.0 508500.0 -1.0 1952
1954 0 341722.0 152453.0 508440.0 -1.0 1953
1955 0 341592.0 152554.0 508320.0 -1.0 1954
1956 0 341748.94 152806.2 508260.0 -1.0 1955
1957 5 341738.56 152916.06 508200.0 -1.0 1956
1958 0 341395.0 152820.0 508140.0 -1.0 1957
1959 0 342326.28 153290.08 508200.0 -1.0 1957
1960 0 341557.0 152870.0 508080.0 -1.0 1958
1961 0 341084.0 152501.0 508020.0 -1.0 1960
1962 0 341604.0 152943.0 507960.0 -1.0 1961
1963 0 341425.0 152959.0 507900.0 -1.0 1962
1964 0 341402.0 153142.0 507840.0 -1.0 1963
1965 0 341371.0 153269.0 507780.0 -1.0 1964
1966 5 341204.0 153441.0 507720.0 -1.0 1965
1967 0 341546.3 153562.03 507660.0 -1.0 1966
1968 0 341176.0 153724.0 507660.0 -1.0 1966
1969 0 341073.0 154024.0 507600.0 -1.0 1968
1970 0 340931.0 154516.0 507540.0 -1.0 1969
1971 0 341025.0 154639.0 507480.0 -1.0 1970
1972 0 341043.0 155509.0 507480.0 -1.0 1971
1973 0 340967.0 155809.0 507420.0 -1.0 1972
1974 0 341254.0 156295.0 507360.0 -1.0 1973
1975 0 340961.0 155853.0 507300.0 -1.0 1974
1976 0 340779.0 155770.0 507240.0 -1.0 1975
1977 0 340904.0 156015.0 507180.0 -1.0 1976
1978 0 340872.0 155927.0 507120.0 -1.0 1977
1979 0 340917.0 155983.0 507060.0 -1.0 1978
1980 0 340968.0 156017.0 507000.0 -1.0 1979
1981 0 340909.0 156169.0 507060.0 -1.0 1980
1982 0 340897.0 156178.0 507120.0 -1.0 1981
1983 0 340973.0 156254.0 507180.0 -1.0 1982
1984 0 340829.0 156186.0 507240.0 -1.0 1983
1985 0 340937.0 156307.0 507300.0 -1.0 1984
1986 0 341237.0 156780.0 507360.0 -1.0 1985
1987 0 340986.0 156557.0 507420.0 -1.0 1986
1988 0 341005.0 156365.0 507480.0 -1.0 1987
1989 0 341006.0 156323.0 507540.0 -1.0 1988
1990 0 341067.0 156311.0 507600.0 -1.0 1989
1991 0 341231.0 156364.0 507660.0 -1.0 1990
1992 0 341043.0 156332.0 507720.0 -1.0 1991
1993 0 341133.0 156592.0 507780.0 -1.0 1992
1994 0 341106.0 156861.0 507840.0 -1.0 1993
1995 0 341062.0 157005.0 507900.0 -1.0 1994
1996 0 341041.0 157031.0 507960.0 -1.0 1995
1997 0 340529.0 156698.0 508020.0 -1.0 1996
1998 0 341123.0 157343.0 508080.0 -1.0 1997
1999 0 340818.0 157499.0 508140.0 -1.0 1998
2000 0 341155.0 157908.0 508200.0 -1.0 1999
2001 0 341195.0 157992.0 508260.0 -1.0 2000
2002 0 341186.0 157914.0 508320.0 -1.0 2001
2003 0 341095.0 157828.0 508440.0 -1.0 2002
2004 0 340786.0 157968.0 508500.0 -1.0 2003
2005 0 341331.0 158459.0 508440.0 -1.0 2004
2006 0 341437.0 158844.0 508320.0 -1.0 2005
2007 0 341411.0 158931.0 508260.0 -1.0 2006
2008 0 341543.0 158953.0 508200.0 -1.0 2007
2009 0 341276.0 159098.0 508140.0 -1.0 2008
2010 0 341560.0 159155.0 508080.0 -1.0 2009
2011 0 341110.0 158871.0 508020.0 -1.0 2010
2012 0 341532.0 159100.0 507960.0 -1.0 2011
2013 0 341487.0 159192.0 507900.0 -1.0 2012
2014 0 341504.0 159315.0 507840.0 -1.0 2013
2015 0 341667.0 159562.0 507780.0 -1.0 2014
2016 0 341690.0 159530.0 507720.0 -1.0 2015
2017 0 341822.0 159658.0 507660.0 -1.0 2016
2018 0 341744.0 159634.0 507600.0 -1.0 2017
2019 0 341739.0 159575.0 507540.0 -1.0 2018
2020 0 341638.0 159557.0 507480.0 -1.0 2019
2021 0 341659.0 159600.0 507420.0 -1.0 2020
2022 0 342008.0 159988.0 507360.0 -1.0 2021
2023 0 341669.0 159646.0 507300.0 -1.0 2022
2024 0 341505.0 159479.0 507240.0 -1.0 2023
2025 0 341694.0 159676.0 507180.0 -1.0 2024
2026 0 341664.0 159596.0 507120.0 -1.0 2025
2027 0 341649.0 159633.0 507060.0 -1.0 2026
2028 0 341728.0 159721.0 507000.0 -1.0 2027
2029 0 341654.0 159693.0 506940.0 -1.0 2028
2030 0 341689.0 159707.0 506880.0 -1.0 2029
2031 0 341748.0 159748.0 506820.0 -1.0 2030
2032 0 341687.0 159763.0 506760.0 -1.0 2031
2033 0 341685.0 159766.0 506700.0 -1.0 2032
2034 0 341740.0 159825.0 506640.0 -1.0 2033
2035 0 341729.0 159709.0 506580.0 -1.0 2034
2036 0 341674.0 159676.0 506520.0 -1.0 2035
2037 0 341780.0 159715.0 506460.0 -1.0 2036
2038 0 341777.0 159832.0 506400.0 -1.0 2037
2039 0 341801.0 159697.0 506340.0 -1.0 2038
2040 0 341938.0 159820.0 506280.0 -1.0 2039
2041 0 341912.0 159907.0 506220.0 -1.0 2040
2042 0 341880.0 160055.0 506160.0 -1.0 2041
2043 0 341830.0 160263.0 506100.0 -1.0 2042
2044 0 341684.0 160475.0 506040.0 -1.0 2043
2045 0 341715.0 160717.0 505980.0 -1.0 2044
2046 0 341565.0 160875.0 505860.0 -1.0 2045
2047 0 341558.0 161443.0 505740.0 -1.0 2046
2048 0 341513.0 161764.0 505680.0 -1.0 2047
2049 0 341406.0 162212.0 505620.0 -1.0 2048
2050 0 341460.0 162456.0 505560.0 -1.0 2049
2051 0 341496.0 163118.0 505500.0 -1.0 2050
2052 0 341508.0 163063.0 505440.0 -1.0 2051
2053 0 341284.0 163189.0 505380.0 -1.0 2052
2054 0 341426.0 163334.0 505320.0 -1.0 2053
2055 0 341296.0 163371.0 505260.0 -1.0 2054
2056 0 341164.0 163418.0 505200.0 -1.0 2055
2057 0 341419.0 163813.0 505140.0 -1.0 2056
2058 0 341218.0 163615.0 505080.0 -1.0 2057
2059 0 341067.0 163988.0 505020.0 -1.0 2058
2060 0 341151.0 164157.0 504960.0 -1.0 2059
2061 0 341104.0 164171.0 504900.0 -1.0 2060
2062 0 340908.0 164643.0 504960.0 -1.0 2061
2063 0 340795.0 164960.0 505020.0 -1.0 2062
2064 0 340802.0 165187.0 505080.0 -1.0 2063
2065 0 340702.0 165425.0 505080.0 -1.0 2064
2066 0 340694.0 165741.0 505080.0 -1.0 2065
2067 0 340660.0 166199.0 505080.0 -1.0 2066
2068 0 340470.0 166626.0 505080.0 -1.0 2067
2069 0 340686.0 167035.0 505080.0 -1.0 2068
2070 0 340659.0 167307.0 505080.0 -1.0 2069
2071 0 340601.0 166923.0 505140.0 -1.0 2070
2072 0 340593.0 166998.0 505200.0 -1.0 2071
2073 0 340444.0 167278.0 505260.0 -1.0 2072
2074 0 340408.3 167583.84 505320.0 -1.0 2073
2075 0 340388.0 168025.0 505260.0 -1.0 2074
2076 0 340438.0 167898.0 505200.0 -1.0 2075
2077 0 340398.0 167811.0 505140.0 -1.0 2076
2078 0 340456.0 167669.0 505080.0 -1.0 2077
2079 0 340346.0 167748.0 505020.0 -1.0 2078
2080 0 340314.0 167981.0 504960.0 -1.0 2079
2081 0 340134.0 168108.0 504900.0 -1.0 2080
2082 0 339968.6 168624.78 504840.0 -1.0 2081
2083 0 339763.0 168985.0 504780.0 -1.0 2082
2084 0 339760.0 169305.0 504720.0 -1.0 2083
2085 0 339718.0 169505.0 504660.0 -1.0 2084
2086 0 339760.0 169616.0 504600.0 -1.0 2085
2087 0 339729.0 169695.0 504540.0 -1.0 2086
2088 0 339860.0 170180.0 504600.0 -1.0 2087
2089 0 339688.0 169981.0 504660.0 -1.0 2088
2090 5 339762.0 170378.0 504720.0 -1.0 2089
2091 0 339923.25 170808.47 504780.0 -1.0 2090
2092 0 339637.0 170887.0 504720.0 -1.0 2090
2093 0 339119.0 171172.0 504720.0 -1.0 2092
2094 0 338441.0 171314.0 504720.0 -1.0 2093
2095 0 338421.0 171530.0 504660.0 -1.0 2094
2096 0 338493.0 171642.0 504600.0 -1.0 2095
2097 0 338437.0 171533.0 504540.0 -1.0 2096
2098 0 338469.0 171539.0 504480.0 -1.0 2097
2099 0 338517.0 171779.0 504420.0 -1.0 2098
2100 0 338552.0 171729.0 504360.0 -1.0 2099
2101 0 338467.0 171641.0 504300.0 -1.0 2100
2102 0 338549.0 171810.0 504240.0 -1.0 2101
2103 0 338578.0 171851.0 504180.0 -1.0 2102
2104 0 338510.0 171869.0 504120.0 -1.0 2103
2105 6 338643.0 171820.0 504060.0 -1.0 2104
2106 0 340862.0 140539.0 510060.0 -1.0 4
2107 0 341687.0 140760.0 510120.0 -1.0 2106
2108 0 341742.0 140650.0 510180.0 -1.0 2107
2109 0 341816.0 140651.0 510240.0 -1.0 2108
2110 0 342191.0 140563.0 510240.0 -1.0 2109
2111 0 342504.0 140636.0 510300.0 -1.0 2110
2112 0 342678.0 140802.0 510360.0 -1.0 2111
2113 0 343063.0 140926.0 510420.0 -1.0 2112
2114 0 342908.0 140827.0 510480.0 -1.0 2113
2115 0 342987.0 140871.0 510540.0 -1.0 2114
2116 6 342989.0 140887.0 510600.0 -1.0 2115
2117 0 339993.0 142271.0 512640.0 -1.0 2702
2118 0 340208.0 142165.0 512700.0 -1.0 2117
2119 0 340980.0 142162.0 512760.0 -1.0 2118
2120 0 341574.0 142210.0 512820.0 -1.0 2119
2121 0 342107.0 142263.0 512880.0 -1.0 2120
2122 5 342767.0 142222.0 512940.0 -1.0 2121
2123 0 344297.3 142414.92 512880.0 -1.0 2122
2124 0 343265.0 142145.0 513000.0 -1.0 2122
2125 0 343673.0 142069.0 513060.0 -1.0 2124
2126 0 344143.0 142224.0 513120.0 -1.0 2125
2127 0 344688.0 142170.0 513180.0 -1.0 2126
2128 0 344822.0 142347.0 513240.0 -1.0 2127
2129 0 344985.0 142517.0 513300.0 -1.0 2128
2130 0 345232.0 142477.0 513360.0 -1.0 2129
2131 0 345228.0 142571.0 513420.0 -1.0 2130
2132 0 345385.0 142487.0 513480.0 -1.0 2131
2133 0 345402.0 142615.0 513540.0 -1.0 2132
2134 0 345389.0 142557.0 513600.0 -1.0 2133
2135 0 345513.0 142557.0 513660.0 -1.0 2134
2136 0 345524.0 142550.0 513720.0 -1.0 2135
2137 0 345682.0 142695.0 513780.0 -1.0 2136
2138 0 345562.0 142714.0 513840.0 -1.0 2137
2139 0 345586.0 142614.0 513900.0 -1.0 2138
2140 0 345586.0 142732.0 513960.0 -1.0 2139
2141 0 345652.0 142827.0 514020.0 -1.0 2140
2142 0 345656.0 142843.0 514080.0 -1.0 2141
2143 0 345614.0 142888.0 514140.0 -1.0 2142
2144 0 345503.0 143113.0 514200.0 -1.0 2143
2145 0 345595.0 143209.0 514260.0 -1.0 2144
2146 0 345544.0 143337.0 514320.0 -1.0 2145
2147 0 345493.0 143332.0 514380.0 -1.0 2146
2148 0 345532.0 143343.0 514440.0 -1.0 2147
2149 0 345422.0 143310.0 514500.0 -1.0 2148
2150 0 345456.0 143270.0 514560.0 -1.0 2149
2151 0 345350.0 143298.0 514620.0 -1.0 2150
2152 0 345215.0 143237.0 514680.0 -1.0 2151
2153 0 345218.0 143262.0 514740.0 -1.0 2152
2154 0 345099.0 143248.0 514800.0 -1.0 2153
2155 0 345145.0 143270.0 514860.0 -1.0 2154
2156 0 345073.0 143288.0 514920.0 -1.0 2155
2157 0 345131.0 143303.0 514980.0 -1.0 2156
2158 0 345010.0 143321.0 515040.0 -1.0 2157
2159 0 344894.0 143495.0 515100.0 -1.0 2158
2160 0 344695.0 143448.0 515160.0 -1.0 2159
2161 0 344587.0 143478.0 515220.0 -1.0 2160
2162 0 344557.0 143470.0 515280.0 -1.0 2161
2163 0 344595.0 143516.0 515340.0 -1.0 2162
2164 0 344425.0 143517.0 515400.0 -1.0 2163
2165 0 344347.0 143466.0 515460.0 -1.0 2164
2166 0 344450.0 143730.11 515520.0 -1.0 2165
2167 0 339303.0 140795.0 511980.0 -1.0 3
2168 0 344938.44 142682.06 512820.0 -1.0 2123
2169 0 345301.78 142895.78 512760.0 -1.0 2168
2170 0 345515.5 142959.9 512700.0 -1.0 2169
2171 0 345515.5 142959.9 512640.0 -1.0 2170
2172 0 345718.53 143227.05 512580.0 -1.0 2171
2173 0 346552.0 143665.16 512520.0 -1.0 2172
2174 0 347396.2 143985.73 512460.0 -1.0 2173
2175 0 347674.03 144017.8 512400.0 -1.0 2174
2176 0 348058.72 144146.03 512340.0 -1.0 2175
2177 0 348005.28 144103.28 512280.0 -1.0 2176
2178 0 348015.97 144103.28 512220.0 -1.0 2177
2179 0 348015.97 144103.28 512160.0 -1.0 2178
2180 5 348653.0 144549.75 512100.0 -1.0 2179
2181 0 349438.84 145199.56 512100.0 -1.0 2180
2182 0 348144.2 144274.25 512040.0 -1.0 2180
2183 0 348069.4 144263.56 511980.0 -1.0 2182
2184 0 347567.16 144017.8 511920.0 -1.0 2183
2185 0 347535.1 143985.73 511860.0 -1.0 2184
2186 0 347535.1 143985.73 511800.0 -1.0 2185
2187 0 347535.1 143985.73 511740.0 -1.0 2186
2188 0 347535.1 143985.73 511680.0 -1.0 2187
2189 0 347535.1 143985.73 511620.0 -1.0 2188
2190 0 347663.34 144060.53 511560.0 -1.0 2189
2191 0 347887.75 144210.14 511500.0 -1.0 2190
2192 0 347930.47 144231.52 511440.0 -1.0 2191
2193 0 347973.22 144284.94 511380.0 -1.0 2192
2194 0 348037.34 144306.31 511320.0 -1.0 2193
2195 0 348475.47 144637.58 511260.0 -1.0 2194
2196 0 348614.38 144701.69 511200.0 -1.0 2195
2197 0 348763.97 144872.66 511140.0 -1.0 2196
2198 0 348924.25 145075.69 511080.0 -1.0 2197
2199 0 348971.8 145188.77 511020.0 -1.0 2198
2200 0 349011.9 145228.84 510960.0 -1.0 2199
2201 0 349017.62 145314.73 510900.0 -1.0 2200
2202 0 349223.78 145486.53 510840.0 -1.0 2201
2203 0 349206.6 145538.06 510780.0 -1.0 2202
2204 0 349281.03 145658.33 510720.0 -1.0 2203
2205 0 349349.75 145790.03 510660.0 -1.0 2204
2206 0 349458.56 146133.61 510600.0 -1.0 2205
2207 0 349607.44 146391.3 510540.0 -1.0 2206
2208 0 349664.72 146385.58 510480.0 -1.0 2207
2209 0 349893.75 146511.55 510420.0 -1.0 2208
2210 0 349756.34 146414.2 510360.0 -1.0 2209
2211 0 349882.3 146591.72 510300.0 -1.0 2210
2212 0 350054.1 146837.95 510240.0 -1.0 2211
2213 0 350117.1 146837.95 510180.0 -1.0 2212
2214 0 350203.0 146986.84 510120.0 -1.0 2213
2215 0 350225.9 147004.02 510060.0 -1.0 2214
2216 0 350214.44 146992.56 510000.0 -1.0 2215
2217 0 350248.8 146986.84 509940.0 -1.0 2216
2218 0 350260.25 146981.11 509880.0 -1.0 2217
2219 0 350380.5 146969.66 509820.0 -1.0 2218
2220 0 350374.78 146941.03 509760.0 -1.0 2219
2221 5 350372.5 146910.95 509700.0 -1.0 2220
2222 0 350055.16 147500.31 509700.0 -1.0 2221
2223 0 350477.84 146941.03 509640.0 -1.0 2221
2224 0 350483.6 146941.03 509580.0 -1.0 2223
2225 0 350454.94 146969.66 509520.0 -1.0 2224
2226 0 350506.5 146975.39 509460.0 -1.0 2225
2227 0 350506.5 146975.39 509400.0 -1.0 2226
2228 0 350512.22 147026.92 509340.0 -1.0 2227
2229 0 350558.03 147107.1 509280.0 -1.0 2228
2230 0 350569.47 147130.0 509220.0 -1.0 2229
2231 0 350586.66 147273.16 509160.0 -1.0 2230
2232 0 350477.84 147267.44 509100.0 -1.0 2231
2233 0 350472.56 147303.7 509040.0 -1.0 2232
2234 0 350443.5 147433.5 508980.0 -1.0 2233
2235 0 350529.4 147439.22 508920.0 -1.0 2234
2236 0 350552.28 147542.3 508860.0 -1.0 2235
2237 0 350586.66 147696.9 508800.0 -1.0 2236
2238 0 350586.66 147702.64 508740.0 -1.0 2237
2239 0 350580.94 147782.81 508680.0 -1.0 2238
2240 0 350603.84 147731.27 508620.0 -1.0 2239
2241 0 350615.28 147759.9 508560.0 -1.0 2240
2242 0 350294.6 147639.66 508500.0 -1.0 2241
2243 0 350769.9 147868.7 508440.0 -1.0 2242
2244 0 350838.62 147834.34 508320.0 -1.0 2243
2245 0 350941.7 147845.8 508260.0 -1.0 2244
2246 5 351079.12 147828.62 508200.0 -1.0 2245
2247 0 351313.9 147702.64 508140.0 -1.0 2246
2248 0 350631.88 147711.33 508140.0 -1.0 2246
2249 0 351548.7 147702.64 508080.0 -1.0 2247
2250 0 351187.94 147404.88 508020.0 -1.0 2249
2251 0 351611.7 147645.38 507960.0 -1.0 2250
2252 6 351697.56 147662.55 507900.0 -1.0 2251
2253 0 350706.66 147786.12 508080.0 -1.0 2248
2254 0 350300.6 147401.44 508020.0 -1.0 2253
2255 0 350866.97 147754.06 507960.0 -1.0 2254
2256 0 350806.75 147798.72 507900.0 -1.0 2255
2257 0 350806.75 147791.16 507840.0 -1.0 2256
2258 0 350716.06 147738.27 507780.0 -1.0 2257
2259 0 350746.28 147715.6 507720.0 -1.0 2258
2260 0 350882.3 147708.05 507660.0 -1.0 2259
2261 5 350799.2 147715.6 507600.0 -1.0 2260
2262 0 350791.62 147640.03 507540.0 -1.0 2261
2263 0 350376.06 147813.83 507600.0 -1.0 2261
2264 0 350836.97 147776.05 507480.0 -1.0 2262
2265 0 350814.3 147655.16 507420.0 -1.0 2264
2266 0 351184.53 148040.5 507360.0 -1.0 2265
2267 0 350935.2 147700.48 507300.0 -1.0 2266
2268 0 350776.53 147632.48 507240.0 -1.0 2267
2269 0 350942.75 147677.81 507180.0 -1.0 2268
2270 0 350935.2 147579.6 507120.0 -1.0 2269
2271 0 350904.97 147549.36 507060.0 -1.0 2270
2272 0 350935.2 147488.92 507000.0 -1.0 2271
2273 0 350897.4 147473.8 506940.0 -1.0 2272
2274 0 350897.4 147473.8 506880.0 -1.0 2273
2275 0 350897.4 147473.8 506820.0 -1.0 2274
2276 0 350889.84 147466.25 506760.0 -1.0 2275
2277 0 350731.2 147526.7 506640.0 -1.0 2276
2278 0 350731.2 147496.47 506580.0 -1.0 2277
2279 0 350746.28 147481.36 506520.0 -1.0 2278
2280 0 350814.3 147511.58 506460.0 -1.0 2279
2281 0 350806.75 147473.8 506400.0 -1.0 2280
2282 6 350889.84 147466.25 506340.0 -1.0 2281
2283 0 350300.5 147723.16 507540.0 -1.0 2263
2284 0 350300.5 147874.27 507480.0 -1.0 2283
2285 0 350285.38 147851.61 507420.0 -1.0 2284
2286 0 350406.28 148304.97 507360.0 -1.0 2285
2287 0 350134.25 147949.83 507300.0 -1.0 2286
2288 0 349998.25 147806.27 507240.0 -1.0 2287
2289 0 350194.72 147972.5 507180.0 -1.0 2288
2290 0 350156.94 147942.28 507120.0 -1.0 2289
2291 0 350111.6 147942.28 507060.0 -1.0 2290
2292 0 350172.03 147980.06 507000.0 -1.0 2291
2293 0 350141.8 148032.95 506940.0 -1.0 2292
2294 0 350134.25 148100.95 506880.0 -1.0 2293
2295 0 350104.03 148108.52 506820.0 -1.0 2294
2296 0 350156.94 148161.4 506760.0 -1.0 2295
2297 0 350141.8 148214.3 506640.0 -1.0 2296
2298 0 350088.94 148221.84 506580.0 -1.0 2297
2299 0 350073.8 148244.52 506520.0 -1.0 2298
2300 0 350119.16 148289.86 506460.0 -1.0 2299
2301 0 350013.38 148335.19 506400.0 -1.0 2300
2302 0 350058.7 148508.98 506340.0 -1.0 2301
2303 0 350164.47 148765.88 506280.0 -1.0 2302
2304 0 350164.47 148765.88 506220.0 -1.0 2303
2305 0 350262.72 148743.22 506160.0 -1.0 2304
2306 0 350262.72 148743.22 506100.0 -1.0 2305
2307 0 350164.47 148637.42 506040.0 -1.0 2306
2308 0 350156.94 148614.77 505980.0 -1.0 2307
2309 0 350156.94 148614.77 505860.0 -1.0 2308
2310 0 350156.94 148614.77 505740.0 -1.0 2309
2311 0 350156.94 148712.98 505680.0 -1.0 2310
2312 0 350119.16 148765.88 505620.0 -1.0 2311
2313 0 350126.7 148758.33 505560.0 -1.0 2312
2314 0 350149.38 148705.44 505500.0 -1.0 2313
2315 0 350232.5 148705.44 505440.0 -1.0 2314
2316 0 350353.38 148826.33 505380.0 -1.0 2315
2317 6 350489.4 148917.0 505320.0 -1.0 2316
2318 0 349941.8 148051.9 509760.0 -1.0 2222
2319 0 349964.5 148127.47 509820.0 -1.0 2318
2320 6 349888.94 148135.02 509880.0 -1.0 2319
2321 5 350092.4 146178.31 512100.0 -1.0 2181
2322 0 351199.38 147949.95 512100.0 -1.0 2321
2323 0 350341.78 146510.78 512040.0 -1.0 2321
2324 0 351327.84 148221.97 512160.0 -1.0 2322
2325 0 351244.72 148305.08 512220.0 -1.0 2324
2326 0 351282.5 148365.53 512280.0 -1.0 2325
2327 0 351305.16 148403.31 512340.0 -1.0 2326
2328 0 351305.16 148433.53 512400.0 -1.0 2327
2329 0 351456.28 148486.42 512460.0 -1.0 2328
2330 0 351539.4 148524.2 512520.0 -1.0 2329
2331 0 351123.8 148365.53 512580.0 -1.0 2330
2332 0 351824.97 148305.9 512640.0 -1.0 2331
2333 0 351824.97 148348.66 512700.0 -1.0 2332
2334 0 351835.66 148359.34 512760.0 -1.0 2333
2335 0 351750.16 148199.05 512820.0 -1.0 2334
2336 0 350447.56 146586.34 511980.0 -1.0 2323
2337 0 350545.78 146813.02 511920.0 -1.0 2336
2338 0 350613.78 146813.02 511860.0 -1.0 2337
2339 0 350606.22 146865.92 511800.0 -1.0 2338
2340 0 350606.22 146858.36 511740.0 -1.0 2339
2341 5 350606.22 146805.47 511680.0 -1.0 2340
2342 0 350832.9 146639.23 511680.0 -1.0 2341
2343 0 350560.9 146949.03 511620.0 -1.0 2341
2344 0 350560.9 147062.38 511560.0 -1.0 2343
2345 0 350455.1 147107.7 511500.0 -1.0 2344
2346 6 350447.56 147145.48 511440.0 -1.0 2345
2347 0 350893.34 146609.02 511620.0 -1.0 2342
2348 0 350991.6 146661.9 511560.0 -1.0 2347
2349 0 351044.47 146692.12 511500.0 -1.0 2348
2350 0 351127.6 146722.34 511440.0 -1.0 2349
2351 0 351210.72 146714.8 511380.0 -1.0 2350
2352 0 351346.72 146767.69 511320.0 -1.0 2351
2353 0 351384.5 146699.69 511260.0 -1.0 2352
2354 0 351444.94 146661.9 511200.0 -1.0 2353
2355 0 351444.94 146661.9 511140.0 -1.0 2354
2356 6 351528.06 146624.12 511080.0 -1.0 2355
2357 0 338803.84 142250.12 512280.0 366.0 2
2358 0 344352.84 143892.08 515580.0 -1.0 2166
2359 0 344158.47 143883.97 515640.0 -1.0 2358
2360 5 343980.3 143843.48 515700.0 -1.0 2359
2361 0 344228.5 143878.61 515760.0 -1.0 2360
2362 0 343699.75 143628.33 515700.0 -1.0 2360
2363 0 344077.5 143973.06 515820.0 -1.0 2361
2364 0 344433.8 144070.23 515880.0 -1.0 2363
2365 0 344474.3 144118.83 515940.0 -1.0 2364
2366 0 344474.3 144118.83 516000.0 -1.0 2365
2367 0 344508.72 144314.95 516060.0 -1.0 2366
2368 0 344506.7 144394.17 516120.0 -1.0 2367
2369 0 344506.7 144394.17 516180.0 -1.0 2368
2370 0 344506.7 144418.47 516240.0 -1.0 2369
2371 0 344482.4 144467.06 516300.0 -1.0 2370
2372 0 344328.53 144402.27 516360.0 -1.0 2371
2373 6 344288.03 144483.25 516420.0 -1.0 2372
2374 0 352145.53 148284.55 512880.0 -1.0 2335
2375 0 352145.53 148263.17 512940.0 -1.0 2374
2376 0 352220.34 148370.03 513000.0 -1.0 2375
2377 0 352316.5 148295.22 513060.0 -1.0 2376
2378 0 352391.3 148359.34 513120.0 -1.0 2377
2379 0 352391.3 148391.39 513180.0 -1.0 2378
2380 0 352391.3 148402.08 513240.0 -1.0 2379
2381 0 352412.7 148444.83 513300.0 -1.0 2380
2382 0 352412.7 148455.52 513360.0 -1.0 2381
2383 0 352466.1 148402.08 513420.0 -1.0 2382
2384 0 352466.1 148412.77 513480.0 -1.0 2383
2385 0 352476.78 148444.83 513540.0 -1.0 2384
2386 0 352615.72 148519.62 513600.0 -1.0 2385
2387 0 353085.88 148690.6 513660.0 -1.0 2386
2388 0 353160.7 148733.34 513720.0 -1.0 2387
2389 0 353203.44 148786.77 513780.0 -1.0 2388
2390 0 353299.6 148818.83 513840.0 -1.0 2389
2391 0 353363.72 148882.94 513900.0 -1.0 2390
2392 0 353427.84 149021.86 513960.0 -1.0 2391
2393 0 353427.84 149043.23 514020.0 -1.0 2392
2394 0 353502.62 148957.75 514080.0 -1.0 2393
2395 0 353502.62 148947.06 514140.0 -1.0 2394
2396 0 353491.94 149064.61 514200.0 -1.0 2395
2397 0 353684.28 149246.27 514260.0 -1.0 2396
2398 0 353737.72 149182.14 514320.0 -1.0 2397
2399 0 353823.22 149203.52 514380.0 -1.0 2398
2400 0 353887.3 149299.69 514440.0 -1.0 2399
2401 0 354015.56 149299.69 514500.0 -1.0 2400
2402 0 354015.56 149299.69 514560.0 -1.0 2401
2403 0 354133.1 149182.14 514620.0 -1.0 2402
2404 0 354197.22 149246.27 514680.0 -1.0 2403
2405 0 354197.22 149246.27 514740.0 -1.0 2404
2406 0 354239.94 149182.14 514800.0 -1.0 2405
2407 0 354239.94 149182.14 514860.0 -1.0 2406
2408 0 354261.3 149107.34 514920.0 -1.0 2407
2409 0 354261.3 149107.34 514980.0 -1.0 2408
2410 0 354261.3 149107.34 515040.0 -1.0 2409
2411 0 354261.3 149107.34 515100.0 -1.0 2410
2412 0 354261.3 149107.34 515160.0 -1.0 2411
2413 0 354272.0 149128.72 515220.0 -1.0 2412
2414 0 354143.78 149160.78 515280.0 -1.0 2413
2415 0 354143.78 149160.78 515340.0 -1.0 2414
2416 0 354143.78 149160.78 515400.0 -1.0 2415
2417 0 353962.12 148861.58 515460.0 -1.0 2416
2418 0 354229.28 149053.92 515520.0 -1.0 2417
2419 0 354229.28 149053.92 515580.0 -1.0 2418
2420 0 354218.6 149160.78 515640.0 -1.0 2419
2421 0 353887.3 149107.34 515700.0 -1.0 2420
2422 0 354282.7 149214.2 515760.0 -1.0 2421
2423 0 354047.6 149235.58 515820.0 -1.0 2422
2424 0 354304.06 149289.0 515880.0 -1.0 2423
2425 0 354304.06 149289.0 515940.0 -1.0 2424
2426 0 354304.06 149299.69 516000.0 -1.0 2425
2427 0 354282.7 149374.48 516060.0 -1.0 2426
2428 0 354282.7 149374.48 516120.0 -1.0 2427
2429 0 354282.7 149374.48 516180.0 -1.0 2428
2430 0 354282.7 149374.48 516240.0 -1.0 2429
2431 0 354282.7 149374.48 516300.0 -1.0 2430
2432 0 354261.3 149406.55 516360.0 -1.0 2431
2433 0 354261.3 149406.55 516420.0 -1.0 2432
2434 0 354261.3 149406.55 516480.0 -1.0 2433
2435 0 354346.8 149417.23 516540.0 -1.0 2434
2436 0 354389.56 149427.92 516600.0 -1.0 2435
2437 0 354560.53 149534.78 516660.0 -1.0 2436
2438 0 354517.78 149502.72 516720.0 -1.0 2437
2439 0 354560.53 149524.1 516780.0 -1.0 2438
2440 0 354624.66 149556.16 516840.0 -1.0 2439
2441 0 354624.66 149556.16 516900.0 -1.0 2440
2442 0 354656.7 149588.2 516960.0 -1.0 2441
2443 0 354656.7 149588.2 517020.0 -1.0 2442
2444 0 354731.5 149609.58 517080.0 -1.0 2443
2445 0 354731.5 149609.58 517140.0 -1.0 2444
2446 0 354763.56 149609.58 517200.0 -1.0 2445
2447 0 354806.3 149609.58 517260.0 -1.0 2446
2448 0 354881.1 149641.64 517320.0 -1.0 2447
2449 0 354881.1 149609.58 517380.0 -1.0 2448
2450 0 354923.84 149556.16 517440.0 -1.0 2449
2451 0 355020.03 149566.83 517500.0 -1.0 2450
2452 0 355020.03 149566.83 517560.0 -1.0 2451
2453 0 355020.03 149566.83 517620.0 -1.0 2452
2454 0 355116.2 149609.58 517680.0 -1.0 2453
2455 0 355180.3 149598.89 517740.0 -1.0 2454
2456 0 355180.3 149652.33 517800.0 -1.0 2455
2457 0 355126.88 149727.12 517860.0 -1.0 2456
2458 0 355126.88 149727.12 517920.0 -1.0 2457
2459 0 355116.2 149866.03 517980.0 -1.0 2458
2460 0 355148.25 149940.84 518040.0 -1.0 2459
2461 0 355191.0 149833.98 518100.0 -1.0 2460
2462 0 355191.0 149833.98 518160.0 -1.0 2461
2463 0 355265.78 149759.19 518220.0 -1.0 2462
2464 0 355265.78 149727.12 518280.0 -1.0 2463
2465 0 355340.6 149684.38 518340.0 -1.0 2464
2466 0 355340.6 149684.38 518400.0 -1.0 2465
2467 6 355265.78 149641.64 518460.0 -1.0 2466
2468 0 339717.25 137785.39 512700.0 -1.0 18
2469 0 339660.56 137785.39 512760.0 -1.0 2468
2470 0 339336.62 137688.2 512820.0 -1.0 2469
2471 0 339660.56 137720.61 512880.0 -1.0 2470
2472 0 339668.66 137728.7 512940.0 -1.0 2471
2473 0 339692.97 137720.61 513000.0 -1.0 2472
2474 0 339701.06 137639.62 513060.0 -1.0 2473
2475 0 339838.75 137672.02 513120.0 -1.0 2474
2476 0 339919.72 137720.61 513180.0 -1.0 2475
2477 0 339911.62 137744.89 513240.0 -1.0 2476
2478 0 339871.12 137769.19 513300.0 -1.0 2477
2479 0 339919.72 137720.61 513360.0 -1.0 2478
2480 0 339919.72 137720.61 513420.0 -1.0 2479
2481 0 340025.0 137599.12 513480.0 -1.0 2480
2482 0 340097.88 137647.72 513540.0 -1.0 2481
2483 0 339944.0 137623.42 513600.0 -1.0 2482
2484 0 340008.8 137696.31 513660.0 -1.0 2483
2485 0 339968.3 137574.83 513720.0 -1.0 2484
2486 0 340065.5 137599.12 513780.0 -1.0 2485
2487 0 340025.0 137582.94 513840.0 -1.0 2486
2488 0 340041.2 137607.22 513900.0 -1.0 2487
2489 0 339944.0 137663.9 513960.0 -1.0 2488
2490 6 339935.9 137566.73 514020.0 -1.0 2489
2491 0 342283.2 126091.01 517680.0 -1.0 110
2492 0 342832.9 125667.26 517680.0 -1.0 2491
2493 0 343216.6 125547.0 517740.0 -1.0 2492
2494 0 343245.22 125495.47 517800.0 -1.0 2493
2495 0 343291.03 125489.74 517860.0 -1.0 2494
2496 0 343291.03 125466.836 517920.0 -1.0 2495
2497 0 343331.12 125455.38 517980.0 -1.0 2496
2498 0 343451.38 125461.11 518040.0 -1.0 2497
2499 0 343794.94 125300.77 518100.0 -1.0 2498
2500 0 344453.47 124934.28 518100.0 -1.0 2499
2501 0 344642.44 124865.56 518160.0 -1.0 2500
2502 0 344716.9 124739.586 518220.0 -1.0 2501
2503 0 344882.97 124647.96 518280.0 -1.0 2502
2504 0 345003.22 124481.9 518340.0 -1.0 2503
2505 0 345117.75 124378.82 518400.0 -1.0 2504
2506 0 345123.47 124298.66 518460.0 -1.0 2505
2507 0 345157.8 124178.4 518520.0 -1.0 2506
2508 0 345329.62 124115.41 518580.0 -1.0 2507
2509 0 345461.3 124075.33 518640.0 -1.0 2508
2510 0 345489.97 123995.16 518700.0 -1.0 2509
2511 0 345507.12 123920.71 518760.0 -1.0 2510
2512 0 345512.88 123932.164 518820.0 -1.0 2511
2513 0 345495.7 123874.9 518880.0 -1.0 2512
2514 0 345484.22 123846.266 518940.0 -1.0 2513
2515 0 345552.94 123800.46 519000.0 -1.0 2514
2516 0 345696.1 123863.445 519060.0 -1.0 2515
2517 0 345644.56 123811.914 519120.0 -1.0 2516
2518 0 345690.38 123708.836 519180.0 -1.0 2517
2519 0 345753.38 123651.57 519240.0 -1.0 2518
2520 0 345799.2 123651.57 519300.0 -1.0 2519
2521 0 345919.44 123645.84 519360.0 -1.0 2520
2522 5 345919.44 123645.84 519420.0 -1.0 2521
2523 0 345793.47 123393.88 519420.0 -1.0 2522
2524 0 346211.47 123783.28 519420.0 -1.0 2522
2525 0 346511.7 123986.72 519480.0 -1.0 2524
2526 0 345799.2 123353.8 519480.0 -1.0 2523
2527 0 345764.8 123147.65 519540.0 -1.0 2526
2528 0 345724.75 123056.03 519600.0 -1.0 2527
2529 0 345719.0 123021.67 519660.0 -1.0 2528
2530 0 345690.38 122918.59 519720.0 -1.0 2529
2531 0 345621.66 122815.52 519780.0 -1.0 2530
2532 0 345575.84 122758.26 519840.0 -1.0 2531
2533 0 345524.3 122775.44 519900.0 -1.0 2532
2534 0 345484.22 122678.086 519960.0 -1.0 2533
2535 0 345444.16 122638.0 520020.0 -1.0 2534
2536 0 345409.78 122557.836 520080.0 -1.0 2535
2537 0 345352.53 122460.484 520140.0 -1.0 2536
2538 0 345255.2 122357.414 520200.0 -1.0 2537
2539 0 345238.0 122260.06 520260.0 -1.0 2538
2540 0 345203.62 122248.61 520320.0 -1.0 2539
2541 0 345152.1 122134.08 520380.0 -1.0 2540
2542 0 344797.06 121830.586 520440.0 -1.0 2541
2543 0 345123.47 121830.586 520500.0 -1.0 2542
2544 0 345209.38 121813.41 520560.0 -1.0 2543
2545 0 345215.1 121744.69 520620.0 -1.0 2544
2546 0 345215.1 121544.266 520680.0 -1.0 2545
2547 6 345243.72 121487.0 520740.0 -1.0 2546
2548 0 346809.44 124129.88 519480.0 -1.0 2525
2549 0 346861.0 124250.13 519420.0 -1.0 2548
2550 0 346958.34 124261.586 519360.0 -1.0 2549
2551 0 347210.3 124387.56 519300.0 -1.0 2550
2552 0 347364.9 124318.85 519240.0 -1.0 2551
2553 0 347427.9 124364.664 519180.0 -1.0 2552
2554 0 347427.9 124364.664 519120.0 -1.0 2553
2555 0 347536.7 124313.125 519060.0 -1.0 2554
2556 0 347656.97 124141.33 519000.0 -1.0 2555
2557 0 347605.4 124198.59 518940.0 -1.0 2556
2558 0 347800.12 124330.305 518880.0 -1.0 2557
2559 0 347908.9 124347.484 518820.0 -1.0 2558
2560 0 348372.75 124284.49 518880.0 -1.0 2559
2561 0 348848.03 124175.69 518880.0 -1.0 2560
2562 0 349122.9 124204.32 518820.0 -1.0 2561
2563 0 349329.06 124244.41 518760.0 -1.0 2562
2564 0 349506.56 124370.39 518700.0 -1.0 2563
2565 0 349592.47 124439.1 518640.0 -1.0 2564
2566 0 349838.72 124456.28 518580.0 -1.0 2565
2567 0 350251.0 124587.99 518520.0 -1.0 2566
2568 0 350588.88 124576.54 518460.0 -1.0 2567
2569 0 350926.72 124639.52 518400.0 -1.0 2568
2570 0 351006.88 124622.35 518340.0 -1.0 2569
2571 0 351768.5 124530.73 518340.0 -1.0 2570
2572 0 352833.6 124553.63 518340.0 -1.0 2571
2573 0 353560.84 124725.42 518340.0 -1.0 2572
2574 0 353595.22 124731.15 518400.0 -1.0 2573
2575 0 353978.88 124633.8 518400.0 -1.0 2574
2576 0 354248.03 124639.52 518460.0 -1.0 2575
2577 0 354448.44 124576.54 518520.0 -1.0 2576
2578 0 354574.44 124593.72 518580.0 -1.0 2577
2579 0 354631.7 124587.99 518640.0 -1.0 2578
2580 0 354620.22 124599.445 518700.0 -1.0 2579
2581 0 354477.06 124507.82 518760.0 -1.0 2580
2582 0 354408.34 124576.54 518820.0 -1.0 2581
2583 6 354351.1 124559.36 518880.0 -1.0 2582
2584 6 341184.34 126675.484 517920.0 -1.0 112
2585 0 342249.97 153157.02 508140.0 -1.0 1959
2586 0 342484.2 153308.14 508080.0 -1.0 2585
2587 0 342877.1 153466.81 508080.0 -1.0 2586
2588 6 342378.4 153073.9 508020.0 -1.0 2587
2589 0 341417.88 153486.48 507600.0 -1.0 1967
2590 0 341357.4 153486.48 507540.0 -1.0 2589
2591 0 341296.97 153524.27 507480.0 -1.0 2590
2592 0 341304.53 153539.38 507420.0 -1.0 2591
2593 0 341561.44 153947.39 507360.0 -1.0 2592
2594 0 341251.62 153577.16 507300.0 -1.0 2593
2595 0 341176.06 153456.25 507240.0 -1.0 2594
2596 0 341327.2 153622.48 507180.0 -1.0 2595
2597 0 341304.53 153577.16 507120.0 -1.0 2596
2598 0 341304.53 153577.16 507060.0 -1.0 2597
2599 0 341342.3 153622.48 507000.0 -1.0 2598
2600 0 341387.66 153698.05 506940.0 -1.0 2599
2601 0 341387.66 153698.05 506880.0 -1.0 2600
2602 0 341448.1 153766.05 506820.0 -1.0 2601
2603 0 341463.22 153788.72 506760.0 -1.0 2602
2604 0 341493.44 153841.61 506640.0 -1.0 2603
2605 0 341531.22 153818.94 506580.0 -1.0 2604
2606 0 341584.1 153849.17 506520.0 -1.0 2605
2607 0 341629.44 153849.17 506460.0 -1.0 2606
2608 0 341614.3 153811.39 506400.0 -1.0 2607
2609 0 341599.22 153773.61 506340.0 -1.0 2608
2610 0 341599.22 153788.72 506280.0 -1.0 2609
2611 0 341599.22 153788.72 506220.0 -1.0 2610
2612 0 341614.3 153879.39 506160.0 -1.0 2611
2613 0 341606.78 153856.72 506100.0 -1.0 2612
2614 0 341599.22 153834.05 506040.0 -1.0 2613
2615 0 341599.22 153841.61 505980.0 -1.0 2614
2616 0 341561.44 153879.39 505860.0 -1.0 2615
2617 0 341501.0 153864.28 505740.0 -1.0 2616
2618 0 341470.75 153864.28 505680.0 -1.0 2617
2619 0 341425.44 153879.39 505620.0 -1.0 2618
2620 0 341357.4 153849.17 505560.0 -1.0 2619
2621 0 341357.4 153803.83 505500.0 -1.0 2620
2622 0 341349.88 153750.94 505440.0 -1.0 2621
2623 0 341372.53 153788.72 505380.0 -1.0 2622
2624 0 341395.2 153773.61 505320.0 -1.0 2623
2625 0 341349.88 153735.83 505260.0 -1.0 2624
2626 0 341349.88 153713.16 505200.0 -1.0 2625
2627 0 341349.88 153713.16 505140.0 -1.0 2626
2628 0 341349.88 153713.16 505080.0 -1.0 2627
2629 0 341349.88 153713.16 505020.0 -1.0 2628
2630 0 341349.88 153713.16 504960.0 -1.0 2629
2631 0 341251.62 153698.05 504900.0 -1.0 2630
2632 0 341304.53 153705.61 504840.0 -1.0 2631
2633 0 341327.2 153735.83 504780.0 -1.0 2632
2634 0 341281.88 153750.94 504720.0 -1.0 2633
2635 0 341334.75 153743.38 504660.0 -1.0 2634
2636 0 341281.88 153728.27 504600.0 -1.0 2635
2637 0 341296.97 153705.61 504540.0 -1.0 2636
2638 0 341213.84 153645.16 504480.0 -1.0 2637
2639 0 341213.84 153645.16 504420.0 -1.0 2638
2640 0 341213.84 153645.16 504360.0 -1.0 2639
2641 0 341145.84 153622.48 504300.0 -1.0 2640
2642 0 341145.84 153622.48 504240.0 -1.0 2641
2643 0 341024.97 153577.16 504180.0 -1.0 2642
2644 0 341100.53 153630.05 504120.0 -1.0 2643
2645 0 341032.5 153577.16 504060.0 -1.0 2644
2646 0 341040.06 153577.16 504000.0 -1.0 2645
2647 0 341024.97 153569.6 503940.0 -1.0 2646
2648 0 340987.2 153607.38 503880.0 -1.0 2647
2649 0 340987.2 153607.38 503820.0 -1.0 2648
2650 0 340987.2 153607.38 503760.0 -1.0 2649
2651 0 340972.06 153667.83 503700.0 -1.0 2650
2652 0 340548.94 153365.58 503640.0 -1.0 2651
2653 0 341017.4 153682.94 503580.0 -1.0 2652
2654 0 341017.4 153682.94 503520.0 -1.0 2653
2655 0 341032.5 153652.7 503460.0 -1.0 2654
2656 0 341085.4 153720.72 503400.0 -1.0 2655
2657 0 341085.4 153720.72 503340.0 -1.0 2656
2658 0 341085.4 153720.72 503280.0 -1.0 2657
2659 0 340564.03 153630.05 503220.0 -1.0 2658
2660 0 341108.06 153773.61 503160.0 -1.0 2659
2661 0 341108.06 153773.61 503100.0 -1.0 2660
2662 0 341236.53 153879.39 503040.0 -1.0 2661
2663 0 341259.2 153834.05 502980.0 -1.0 2662
2664 0 341259.2 153834.05 502920.0 -1.0 2663
2665 0 341259.2 153834.05 502860.0 -1.0 2664
2666 0 341259.2 153834.05 502800.0 -1.0 2665
2667 0 341213.84 153758.5 502740.0 -1.0 2666
2668 0 341213.84 153660.27 502680.0 -1.0 2667
2669 0 341213.84 153660.27 502620.0 -1.0 2668
2670 0 341213.84 153660.27 502560.0 -1.0 2669
2671 0 341213.84 153660.27 502500.0 -1.0 2670
2672 0 341168.53 153592.27 502440.0 -1.0 2671
2673 0 341213.84 153569.6 502380.0 -1.0 2672
2674 0 341206.3 153516.7 502320.0 -1.0 2673
2675 0 340843.62 153660.27 502260.0 -1.0 2674
2676 0 340979.62 153720.72 502200.0 -1.0 2675
2677 0 340594.25 153690.48 502140.0 -1.0 2676
2678 0 340601.8 153698.05 502080.0 -1.0 2677
2679 0 340601.8 153630.05 502020.0 -1.0 2678
2680 0 340586.72 153637.6 501960.0 -1.0 2679
2681 0 340541.38 153637.6 501900.0 -1.0 2680
2682 0 340473.38 153660.27 501840.0 -1.0 2681
2683 0 340541.38 153630.05 501780.0 -1.0 2682
2684 0 339846.22 153259.8 501720.0 -1.0 2683
2685 0 340344.9 153426.03 501660.0 -1.0 2684
2686 0 340201.34 153395.81 501600.0 -1.0 2685
2687 6 340216.47 153320.25 501540.0 -1.0 2686
2688 0 339961.03 170853.81 504840.0 -1.0 2091
2689 0 340036.6 170982.27 504900.0 -1.0 2688
2690 0 340240.62 171186.27 504960.0 -1.0 2689
2691 0 340255.72 171088.05 505020.0 -1.0 2690
2692 0 340285.94 171148.5 505080.0 -1.0 2691
2693 0 340316.16 171178.72 505140.0 -1.0 2692
2694 0 340316.16 171156.05 505200.0 -1.0 2693
2695 0 340323.72 171133.38 505260.0 -1.0 2694
2696 0 340316.16 171163.61 505320.0 -1.0 2695
2697 6 340316.16 171163.61 505380.0 -1.0 2696
2698 0 343770.25 143705.89 515640.0 -1.0 2362
2699 0 343928.88 143681.2 515580.0 -1.0 2698
2700 0 343897.16 143663.58 515520.0 -1.0 2699
2701 6 343645.1 143494.39 515460.0 -1.0 2700
2702 0 339049.0 142241.0 512580.0 -1.0 2357
