# Supplementary material for: Organization of the gravity-sensing system in zebrafish
Source: Nat Commun. 2022 Aug 27;13:5060. doi: 10.1038/s41467-022-32824-w (PMC9420129; doi:10.1038/s41467-022-32824-w)
Supplement: Supplementary file 11 — Source Data [file 41467_2022_32824_MOESM11_ESM.zip › Reconstruction files/VS_R_12.swc]

# SWC format file
# based on specifications at http://www.neuronland.org/NLMorphologyConverter/MorphologyFormats/SWC/Spec.html
# Created on 2022-04-20 using navis (https://github.com/navis-org/navis)
# Meta: {"id": "57400", "name": "VS_R_12", "units": "1 nanometer"}
# PointNo Label X Y Z Radius Parent
# Labels:
# 0 = undefined, 1 = soma, 5 = fork point, 6 = end point
1 1 347745.2 151587.27 537900.0 2243.0 -1
2 0 293332.0 114838.0 417840.0 -1.0 3
3 0 293494.0 115009.0 417900.0 -1.0 4
4 0 293405.0 114972.0 417960.0 -1.0 5
5 0 293427.0 114998.0 418020.0 -1.0 6
6 0 293492.0 115068.0 418080.0 -1.0 7
7 0 293503.0 115024.0 418140.0 -1.0 8
8 0 293512.0 114999.0 418200.0 -1.0 9
9 0 293453.0 114868.0 418260.0 -1.0 10
10 0 293483.0 115068.0 418320.0 -1.0 11
11 0 293545.0 115087.0 418380.0 -1.0 12
12 0 293501.0 115029.0 418440.0 -1.0 13
13 0 293578.0 115103.0 418500.0 -1.0 14
14 0 293450.0 114685.0 418740.0 -1.0 15
15 0 293446.0 115001.0 418800.0 -1.0 16
16 0 293548.0 114980.0 418860.0 -1.0 17
17 0 293527.0 114900.0 418920.0 -1.0 18
18 0 293598.0 114969.0 418980.0 -1.0 19
19 0 293644.0 115014.0 419040.0 -1.0 20
20 0 293653.0 114980.0 419100.0 -1.0 21
21 0 293761.0 114976.0 419160.0 -1.0 22
22 0 293697.0 115042.0 419220.0 -1.0 23
23 0 293762.0 115083.0 419280.0 -1.0 24
24 0 293756.0 115099.0 419340.0 -1.0 25
25 0 293757.0 115152.0 419400.0 -1.0 26
26 0 293748.0 115125.0 419460.0 -1.0 27
27 0 293766.0 115134.0 419520.0 -1.0 28
28 0 293830.0 115272.0 419580.0 -1.0 29
29 0 293851.0 115259.0 419640.0 -1.0 30
30 0 293867.0 115314.0 419700.0 -1.0 31
31 0 293894.0 115330.0 419760.0 -1.0 32
32 0 293868.0 115335.0 419820.0 -1.0 33
33 0 293918.0 115423.0 419880.0 -1.0 34
34 0 294005.0 115429.0 419940.0 -1.0 35
35 0 294042.0 115459.0 420000.0 -1.0 36
36 0 294098.0 115425.0 420060.0 -1.0 37
37 0 294093.0 115477.0 420120.0 -1.0 38
38 0 294075.0 115464.0 420180.0 -1.0 39
39 0 294062.0 115484.0 420240.0 -1.0 40
40 0 294134.0 115419.0 420300.0 -1.0 41
41 0 294067.0 115420.0 420360.0 -1.0 42
42 0 294098.0 115506.0 420420.0 -1.0 43
43 0 294165.0 115484.0 420480.0 -1.0 44
44 0 294168.0 115472.0 420540.0 -1.0 45
45 0 294220.0 115533.0 420600.0 -1.0 46
46 0 294185.0 115536.0 420660.0 -1.0 47
47 0 294195.0 115501.0 420720.0 -1.0 48
48 0 294276.0 115548.0 420780.0 -1.0 49
49 0 294354.0 115598.0 420840.0 -1.0 50
50 0 294434.0 115637.0 420900.0 -1.0 51
51 0 294532.0 115704.0 420960.0 -1.0 52
52 0 294538.0 115766.0 421020.0 -1.0 53
53 0 294534.0 115731.0 421080.0 -1.0 54
54 0 294523.0 115653.0 421140.0 -1.0 55
55 0 294607.0 115739.0 421200.0 -1.0 56
56 0 294628.0 115732.0 421260.0 -1.0 57
57 0 294629.0 115770.0 421320.0 -1.0 58
58 0 294594.0 115776.0 421380.0 -1.0 59
59 0 294689.0 115834.0 421440.0 -1.0 60
60 0 294666.0 115850.0 421500.0 -1.0 61
61 0 294680.0 115810.0 421560.0 -1.0 62
62 0 294758.0 115899.0 421620.0 -1.0 63
63 0 294752.0 115885.0 421680.0 -1.0 64
64 0 294754.0 115977.0 421740.0 -1.0 65
65 0 294801.0 116031.0 421800.0 -1.0 66
66 0 294831.0 116057.0 421860.0 -1.0 67
67 0 294817.0 116000.0 421920.0 -1.0 68
68 0 294861.0 116018.0 421980.0 -1.0 69
69 0 294935.0 116038.0 422040.0 -1.0 70
70 0 294891.0 116040.0 422100.0 -1.0 71
71 0 294960.0 116077.0 422160.0 -1.0 72
72 0 294907.0 116080.0 422220.0 -1.0 73
73 0 294908.0 116102.0 422280.0 -1.0 74
74 0 294997.0 116148.0 422340.0 -1.0 75
75 0 294948.0 116161.0 422400.0 -1.0 76
76 0 294953.0 116154.0 422460.0 -1.0 77
77 0 295064.0 116171.0 422520.0 -1.0 78
78 0 295076.0 116144.0 422580.0 -1.0 79
79 0 295052.0 116183.0 422640.0 -1.0 80
80 0 295089.0 116220.0 422700.0 -1.0 81
81 0 295135.0 116289.0 422760.0 -1.0 82
82 0 295096.0 116267.0 422820.0 -1.0 83
83 0 295195.0 116309.0 422880.0 -1.0 84
84 0 295234.0 116328.0 422940.0 -1.0 85
85 0 295174.0 116293.0 423000.0 -1.0 86
86 0 295250.0 116342.0 423060.0 -1.0 87
87 0 295211.0 116346.0 423120.0 -1.0 88
88 0 295277.0 116397.0 423180.0 -1.0 89
89 0 295302.0 116402.0 423240.0 -1.0 90
90 0 295379.0 116401.0 423300.0 -1.0 91
91 0 295391.0 116416.0 423360.0 -1.0 92
92 0 295338.0 116470.0 423420.0 -1.0 93
93 0 295438.0 116575.0 423480.0 -1.0 94
94 0 295458.0 116568.0 423540.0 -1.0 95
95 0 295472.0 116571.0 423600.0 -1.0 96
96 0 295487.0 116547.0 423660.0 -1.0 97
97 0 295521.0 116610.0 423720.0 -1.0 98
98 0 295519.0 116579.0 423780.0 -1.0 99
99 0 295651.0 116650.0 423840.0 -1.0 100
100 0 295593.0 116693.0 423900.0 -1.0 101
101 0 295609.0 116716.0 423960.0 -1.0 102
102 0 295679.0 116723.0 424020.0 -1.0 103
103 0 295752.0 116701.0 424080.0 -1.0 104
104 0 295756.0 116749.0 424140.0 -1.0 105
105 0 295793.0 116771.0 424200.0 -1.0 106
106 0 295844.0 116768.0 424260.0 -1.0 107
107 0 295883.0 116832.0 424320.0 -1.0 108
108 0 295915.0 116832.0 424380.0 -1.0 109
109 0 295987.0 116888.0 424440.0 -1.0 110
110 0 296018.0 116926.0 424500.0 -1.0 111
111 0 296041.0 116879.0 424560.0 -1.0 112
112 0 296070.0 116919.0 424620.0 -1.0 113
113 0 296090.0 116901.0 424680.0 -1.0 114
114 0 296134.0 116945.0 424740.0 -1.0 115
115 0 296169.0 116934.0 424800.0 -1.0 116
116 0 296143.0 116903.0 424860.0 -1.0 117
117 0 296279.0 116998.0 424920.0 -1.0 118
118 0 296348.0 117027.0 424980.0 -1.0 119
119 0 296383.0 117040.0 425040.0 -1.0 120
120 0 296453.0 117050.0 425100.0 -1.0 121
121 0 296464.0 117057.0 425160.0 -1.0 122
122 0 296473.0 117069.0 425220.0 -1.0 123
123 0 296534.0 117076.0 425280.0 -1.0 124
124 0 296563.0 117149.0 425340.0 -1.0 125
125 0 296625.0 117194.0 425400.0 -1.0 126
126 0 296709.0 117221.0 425460.0 -1.0 127
127 0 296851.0 117281.0 425520.0 -1.0 128
128 0 296833.0 117293.0 425580.0 -1.0 129
129 0 296821.0 117292.0 425640.0 -1.0 130
130 0 296959.0 117341.0 425700.0 -1.0 131
131 0 297027.0 117386.0 425760.0 -1.0 132
132 0 297019.0 117408.0 425820.0 -1.0 133
133 0 297005.0 117467.0 425880.0 -1.0 134
134 0 297067.0 117507.0 425940.0 -1.0 135
135 0 297057.0 117477.0 426000.0 -1.0 136
136 0 297200.0 117568.0 426060.0 -1.0 137
137 0 297182.0 117537.0 426120.0 -1.0 138
138 0 297236.0 117651.0 426180.0 -1.0 139
139 0 297236.0 117638.0 426240.0 -1.0 140
140 0 297308.0 117724.0 426300.0 -1.0 141
141 0 297267.0 117682.0 426360.0 -1.0 142
142 0 297300.0 117713.0 426420.0 -1.0 143
143 0 297350.0 117755.0 426480.0 -1.0 144
144 0 297386.0 117763.0 426540.0 -1.0 145
145 0 297393.0 117723.0 426600.0 -1.0 146
146 0 297416.0 117753.0 426660.0 -1.0 147
147 0 297403.0 117714.0 426720.0 -1.0 148
148 0 297451.0 117705.0 426780.0 -1.0 149
149 0 297411.0 117697.0 426840.0 -1.0 150
150 0 297477.0 117696.0 426900.0 -1.0 151
151 0 297465.0 117672.0 426960.0 -1.0 152
152 0 297465.0 117735.0 427020.0 -1.0 153
153 0 297542.0 117728.0 427080.0 -1.0 154
154 0 297530.0 117685.0 427140.0 -1.0 155
155 0 297425.0 117631.0 427200.0 -1.0 156
156 0 297602.0 117731.0 427260.0 -1.0 157
157 0 297600.0 117706.0 427320.0 -1.0 158
158 0 297597.0 117742.0 427380.0 -1.0 159
159 0 297672.0 117767.0 427440.0 -1.0 160
160 0 297769.0 117800.0 427500.0 -1.0 161
161 0 297714.0 117738.0 427560.0 -1.0 162
162 0 297696.0 117797.0 427620.0 -1.0 163
163 0 297776.0 117831.0 427680.0 -1.0 164
164 0 297785.0 117803.0 427740.0 -1.0 165
165 0 297749.0 117849.0 427800.0 -1.0 166
166 0 297746.0 117968.0 427860.0 -1.0 167
167 0 297832.0 117961.0 427920.0 -1.0 168
168 0 297834.0 117877.0 427980.0 -1.0 169
169 0 297913.0 117906.0 428040.0 -1.0 170
170 0 297868.0 117915.0 428100.0 -1.0 171
171 0 297950.0 117934.0 428160.0 -1.0 172
172 0 297961.0 117867.0 428220.0 -1.0 173
173 0 298084.0 117941.0 428280.0 -1.0 174
174 0 298062.0 117965.0 428340.0 -1.0 175
175 0 298137.0 117917.0 428400.0 -1.0 176
176 0 298195.0 117959.0 428460.0 -1.0 177
177 0 298189.0 117917.0 428520.0 -1.0 178
178 0 298287.0 117912.0 428580.0 -1.0 179
179 0 298313.0 117932.0 428640.0 -1.0 180
180 0 298341.0 117938.0 428700.0 -1.0 181
181 0 298398.0 118002.0 428760.0 -1.0 182
182 0 298467.0 118097.0 428820.0 -1.0 183
183 0 298482.0 117996.0 428880.0 -1.0 184
184 0 298496.0 118049.0 428940.0 -1.0 185
185 0 298526.0 118019.0 429000.0 -1.0 186
186 0 298441.0 118068.0 429060.0 -1.0 187
187 0 298521.0 118044.0 429120.0 -1.0 188
188 0 298474.0 118050.0 429180.0 -1.0 189
189 0 298582.0 118044.0 429240.0 -1.0 190
190 0 298551.0 118093.0 429300.0 -1.0 191
191 0 298553.0 118100.0 429360.0 -1.0 192
192 0 298602.0 118165.0 429420.0 -1.0 193
193 0 298630.0 118160.0 429480.0 -1.0 194
194 0 298588.0 118119.0 429540.0 -1.0 195
195 0 298650.0 118182.0 429600.0 -1.0 196
196 0 298718.0 118209.0 429660.0 -1.0 197
197 0 298659.0 118195.0 429720.0 -1.0 198
198 0 298752.0 118312.0 429780.0 -1.0 199
199 0 298702.0 118310.0 429840.0 -1.0 200
200 0 298721.0 118293.0 429900.0 -1.0 201
201 0 298768.0 118341.0 429960.0 -1.0 202
202 0 298796.0 118394.0 430020.0 -1.0 203
203 0 298831.0 118450.0 430080.0 -1.0 204
204 0 298905.0 118499.0 430140.0 -1.0 205
205 0 298937.0 118513.0 430200.0 -1.0 206
206 0 298926.0 118531.0 430260.0 -1.0 207
207 0 298948.0 118597.0 430320.0 -1.0 208
208 0 298938.0 118573.0 430380.0 -1.0 209
209 0 299097.0 118696.0 430440.0 -1.0 210
210 0 299045.0 118689.0 430500.0 -1.0 211
211 0 299042.0 118665.0 430560.0 -1.0 212
212 0 299113.0 118737.0 430620.0 -1.0 213
213 0 299158.0 118805.0 430680.0 -1.0 214
214 0 299182.0 118789.0 430740.0 -1.0 215
215 0 299265.0 118823.0 430800.0 -1.0 216
216 0 299316.0 118869.0 430860.0 -1.0 217
217 0 299334.0 118899.0 430920.0 -1.0 218
218 0 299398.0 118961.0 430980.0 -1.0 219
219 0 299318.0 118946.0 431040.0 -1.0 220
220 0 299432.0 119014.0 431100.0 -1.0 221
221 0 299476.0 119010.0 431160.0 -1.0 222
222 0 299499.0 119086.0 431220.0 -1.0 223
223 0 299555.0 119083.0 431280.0 -1.0 224
224 0 299582.0 119129.0 431340.0 -1.0 225
225 0 299593.0 119135.0 431400.0 -1.0 226
226 0 299690.0 119230.0 431460.0 -1.0 227
227 0 299769.0 119209.0 431520.0 -1.0 228
228 0 299724.0 119243.0 431580.0 -1.0 229
229 0 299778.0 119249.0 431640.0 -1.0 230
230 0 299900.0 119356.0 431700.0 -1.0 231
231 0 299872.0 119346.0 431760.0 -1.0 232
232 0 299824.0 119285.0 431820.0 -1.0 233
233 0 299939.0 119363.0 431880.0 -1.0 234
234 0 299927.0 119403.0 431940.0 -1.0 235
235 0 299891.0 119403.0 432000.0 -1.0 236
236 0 299937.0 119468.0 432060.0 -1.0 237
237 0 299932.0 119492.0 432120.0 -1.0 238
238 0 300046.0 119541.0 432180.0 -1.0 239
239 0 300077.0 119558.0 432240.0 -1.0 240
240 0 300074.0 119542.0 432300.0 -1.0 241
241 0 300128.0 119606.0 432360.0 -1.0 242
242 0 300126.0 119557.0 432420.0 -1.0 243
243 0 300174.0 119624.0 432480.0 -1.0 244
244 0 300153.0 119582.0 432540.0 -1.0 245
245 0 300218.0 119648.0 432600.0 -1.0 246
246 0 300256.0 119587.0 432660.0 -1.0 247
247 0 300259.0 119677.0 432720.0 -1.0 248
248 0 300261.0 119605.0 432780.0 -1.0 249
249 0 300322.0 119685.0 432840.0 -1.0 250
250 0 300432.0 119804.0 432900.0 -1.0 251
251 0 300476.0 119752.0 432960.0 -1.0 252
252 0 300523.0 119816.0 433020.0 -1.0 253
253 0 300527.0 119807.0 433080.0 -1.0 254
254 0 300529.0 119786.0 433140.0 -1.0 255
255 0 300541.0 119835.0 433200.0 -1.0 256
256 0 300583.0 119814.0 433260.0 -1.0 257
257 0 300633.0 119809.0 433320.0 -1.0 258
258 0 300749.0 119875.0 433380.0 -1.0 259
259 0 300673.0 119845.0 433440.0 -1.0 260
260 0 300791.0 119922.0 433500.0 -1.0 261
261 0 300754.0 119848.0 433560.0 -1.0 262
262 0 300754.0 119854.0 433620.0 -1.0 263
263 0 300858.0 119911.0 433680.0 -1.0 264
264 0 300874.0 119879.0 433740.0 -1.0 265
265 0 301025.0 119967.0 433800.0 -1.0 266
266 0 301009.0 119958.0 433860.0 -1.0 267
267 0 301025.0 119990.0 433920.0 -1.0 268
268 0 301107.0 119964.0 433980.0 -1.0 269
269 0 301151.0 119949.0 434040.0 -1.0 270
270 0 301243.0 120024.0 434100.0 -1.0 271
271 0 301224.0 120051.0 434160.0 -1.0 272
272 0 301297.0 120067.0 434220.0 -1.0 273
273 0 301360.0 120021.0 434280.0 -1.0 274
274 0 301373.0 120043.0 434340.0 -1.0 275
275 0 301075.0 119926.0 434400.0 -1.0 276
276 0 301405.0 120080.0 434460.0 -1.0 277
277 0 301541.0 120190.0 434520.0 -1.0 278
278 0 301575.0 120149.0 434580.0 -1.0 279
279 0 301616.0 120152.0 434640.0 -1.0 280
280 0 301645.0 120210.0 434700.0 -1.0 281
281 0 301702.0 120249.0 434760.0 -1.0 282
282 0 301743.0 120255.0 434820.0 -1.0 283
283 0 301796.0 120224.0 434880.0 -1.0 284
284 0 301814.0 120276.0 434940.0 -1.0 285
285 0 301972.0 120278.0 435000.0 -1.0 286
286 0 302054.0 120303.0 435060.0 -1.0 287
287 0 301994.0 120304.0 435120.0 -1.0 288
288 0 302047.0 120341.0 435180.0 -1.0 289
289 0 302238.0 120377.0 435240.0 -1.0 290
290 0 302227.0 120403.0 435300.0 -1.0 291
291 0 302278.0 120406.0 435360.0 -1.0 292
292 0 302327.0 120466.0 435420.0 -1.0 293
293 0 302348.0 120508.0 435480.0 -1.0 294
294 0 302415.0 120541.0 435540.0 -1.0 295
295 0 302453.0 120614.0 435600.0 -1.0 296
296 0 302483.0 120580.0 435660.0 -1.0 297
297 0 302633.0 120669.0 435720.0 -1.0 298
298 0 302641.0 120732.0 435780.0 -1.0 299
299 0 302757.0 120726.0 435840.0 -1.0 300
300 0 302807.0 120810.0 435900.0 -1.0 301
301 0 302742.0 120778.0 435960.0 -1.0 302
302 0 302792.0 120854.0 436020.0 -1.0 303
303 0 302843.0 120889.0 436080.0 -1.0 304
304 0 302937.0 120955.0 436140.0 -1.0 305
305 0 302999.0 120961.0 436200.0 -1.0 306
306 0 303057.0 120989.0 436260.0 -1.0 307
307 0 303091.0 121018.0 436320.0 -1.0 308
308 0 303089.0 121035.0 436380.0 -1.0 309
309 0 303115.0 121117.0 436440.0 -1.0 310
310 0 303218.0 121183.0 436500.0 -1.0 311
311 0 303196.0 121236.0 436560.0 -1.0 312
312 0 303286.0 121242.0 436620.0 -1.0 313
313 0 303386.0 121351.0 436680.0 -1.0 314
314 0 303433.0 121352.0 436740.0 -1.0 315
315 0 303442.0 121384.0 436800.0 -1.0 316
316 0 303530.0 121460.0 436860.0 -1.0 317
317 0 303553.0 121587.0 436920.0 -1.0 318
318 0 303705.0 121636.0 436980.0 -1.0 319
319 0 303632.0 121614.0 437040.0 -1.0 320
320 0 303783.0 121741.0 437100.0 -1.0 321
321 0 303715.0 121717.0 437160.0 -1.0 322
322 0 303739.0 121786.0 437220.0 -1.0 323
323 0 303782.0 121775.0 437280.0 -1.0 324
324 0 303878.0 121834.0 437340.0 -1.0 325
325 0 303920.0 121845.0 437400.0 -1.0 326
326 0 303834.0 121853.0 437460.0 -1.0 327
327 0 303830.0 121882.0 437520.0 -1.0 328
328 0 303892.0 121947.0 437580.0 -1.0 329
329 0 303845.0 121938.0 437640.0 -1.0 330
330 0 303857.0 121969.0 437700.0 -1.0 331
331 0 303853.0 121999.0 437760.0 -1.0 332
332 0 303973.0 122063.0 437820.0 -1.0 333
333 0 303878.0 122041.0 437880.0 -1.0 334
334 0 303972.0 122130.0 437940.0 -1.0 335
335 0 303920.0 122145.0 438000.0 -1.0 336
336 0 303922.0 122257.0 438060.0 -1.0 337
337 0 304009.0 122246.0 438120.0 -1.0 338
338 0 303981.0 122300.0 438180.0 -1.0 339
339 0 304002.0 122368.0 438240.0 -1.0 340
340 0 303991.0 122344.0 438300.0 -1.0 341
341 0 304145.0 122469.0 438360.0 -1.0 342
342 0 304074.0 122425.0 438420.0 -1.0 343
343 0 304168.0 122535.0 438480.0 -1.0 344
344 0 304128.0 122570.0 438540.0 -1.0 345
345 0 304206.0 122669.0 438600.0 -1.0 346
346 0 304157.0 122615.0 438660.0 -1.0 347
347 0 304186.0 122678.0 438720.0 -1.0 348
348 0 304187.0 122676.0 438780.0 -1.0 349
349 0 304252.0 122760.0 438840.0 -1.0 350
350 0 304282.0 122810.0 438900.0 -1.0 351
351 0 304282.0 122805.0 438960.0 -1.0 352
352 0 304289.0 122812.0 439020.0 -1.0 353
353 0 304314.0 122831.0 439080.0 -1.0 354
354 0 304281.0 122902.0 439140.0 -1.0 355
355 0 304387.0 122916.0 439200.0 -1.0 356
356 0 304361.0 122936.0 439260.0 -1.0 357
357 0 304348.0 123017.0 439320.0 -1.0 358
358 0 304440.0 123056.0 439380.0 -1.0 359
359 0 304412.0 123048.0 439440.0 -1.0 360
360 0 304458.0 123114.0 439500.0 -1.0 361
361 0 304617.0 123235.0 439560.0 -1.0 362
362 0 304444.0 123225.0 439620.0 -1.0 363
363 0 304484.0 123276.0 439680.0 -1.0 364
364 0 304493.0 123249.0 439740.0 -1.0 365
365 0 304485.0 123350.0 439800.0 -1.0 366
366 0 304441.0 123352.0 439860.0 -1.0 367
367 0 304355.0 123363.0 439920.0 -1.0 368
368 0 304431.0 123418.0 439980.0 -1.0 369
369 0 304484.0 123484.0 440040.0 -1.0 370
370 0 304412.0 123448.0 440100.0 -1.0 371
371 0 304418.0 123553.0 440160.0 -1.0 372
372 0 304376.0 123548.0 440220.0 -1.0 373
373 0 304395.0 123598.0 440280.0 -1.0 374
374 0 304363.0 123680.0 440340.0 -1.0 375
375 0 304326.0 123623.0 440400.0 -1.0 376
376 0 304288.0 123782.0 440460.0 -1.0 377
377 0 304250.0 123815.0 440520.0 -1.0 378
378 0 304266.0 123893.0 440580.0 -1.0 379
379 0 304192.0 123890.0 440640.0 -1.0 380
380 0 304207.0 123959.0 440700.0 -1.0 381
381 0 304162.0 123976.0 440760.0 -1.0 382
382 0 304159.0 124001.0 440820.0 -1.0 383
383 0 304211.0 124090.0 440880.0 -1.0 384
384 0 304229.0 124105.0 440940.0 -1.0 385
385 0 304246.0 124143.0 441000.0 -1.0 386
386 0 304235.0 124194.0 441060.0 -1.0 387
387 0 304245.0 124260.0 441120.0 -1.0 388
388 0 304274.0 124325.0 441180.0 -1.0 389
389 0 304374.0 124352.0 441240.0 -1.0 390
390 0 304369.0 124352.0 441300.0 -1.0 391
391 0 304383.0 124373.0 441360.0 -1.0 392
392 0 304471.0 124394.0 441420.0 -1.0 393
393 0 304506.0 124390.0 441480.0 -1.0 394
394 0 304514.0 124506.0 441540.0 -1.0 395
395 0 304590.0 124530.0 441600.0 -1.0 396
396 0 304499.0 124521.0 441660.0 -1.0 397
397 0 304564.0 124574.0 441720.0 -1.0 398
398 0 304597.0 124590.0 441780.0 -1.0 399
399 0 304633.0 124625.0 441840.0 -1.0 400
400 0 304668.0 124634.0 441900.0 -1.0 401
401 0 304716.0 124687.0 441960.0 -1.0 402
402 0 304664.0 124680.0 442020.0 -1.0 403
403 0 304708.0 124689.0 442080.0 -1.0 404
404 0 304731.0 124753.0 442140.0 -1.0 405
405 0 304750.0 124788.0 442200.0 -1.0 406
406 0 304760.0 124846.0 442260.0 -1.0 407
407 0 304781.0 124874.0 442320.0 -1.0 408
408 0 304756.0 124916.0 442380.0 -1.0 409
409 0 304786.0 124909.0 442440.0 -1.0 410
410 0 304740.0 124884.0 442500.0 -1.0 411
411 0 304769.0 124923.0 442560.0 -1.0 412
412 0 304778.0 124977.0 442620.0 -1.0 413
413 0 304698.0 124984.0 442680.0 -1.0 414
414 0 304796.0 124986.0 442740.0 -1.0 415
415 0 304755.0 125034.0 442800.0 -1.0 416
416 0 304770.0 125002.0 442860.0 -1.0 417
417 0 304805.0 125039.0 442920.0 -1.0 418
418 0 304790.0 125025.0 442980.0 -1.0 419
419 0 304792.0 125057.0 443040.0 -1.0 420
420 0 304837.0 125087.0 443100.0 -1.0 421
421 0 304781.0 125145.0 443160.0 -1.0 422
422 0 304807.0 125174.0 443220.0 -1.0 423
423 0 304868.0 125237.0 443280.0 -1.0 424
424 0 304862.0 125235.0 443340.0 -1.0 425
425 0 304827.0 125277.0 443400.0 -1.0 426
426 0 304885.0 125279.0 443460.0 -1.0 427
427 0 304827.0 125263.0 443520.0 -1.0 428
428 0 304927.0 125307.0 443580.0 -1.0 429
429 0 304938.0 125324.0 443640.0 -1.0 430
430 0 304887.0 125306.0 443700.0 -1.0 431
431 0 304862.0 125369.0 443760.0 -1.0 432
432 0 305047.0 125479.0 443820.0 -1.0 433
433 0 304914.0 125355.0 443880.0 -1.0 434
434 0 304962.0 125410.0 443940.0 -1.0 435
435 0 304998.0 125479.0 444000.0 -1.0 436
436 0 305051.0 125476.0 444060.0 -1.0 437
437 0 304976.0 125430.0 444120.0 -1.0 438
438 0 305073.0 125436.0 444180.0 -1.0 439
439 0 305034.0 125429.0 444240.0 -1.0 440
440 0 305053.0 125492.0 444300.0 -1.0 441
441 0 305069.0 125522.0 444360.0 -1.0 442
442 0 305087.0 125528.0 444420.0 -1.0 443
443 0 305130.0 125565.0 444480.0 -1.0 444
444 0 305088.0 125541.0 444540.0 -1.0 445
445 0 305131.0 125554.0 444600.0 -1.0 446
446 0 305099.0 125623.0 444660.0 -1.0 447
447 0 305172.0 125568.0 444720.0 -1.0 448
448 0 305206.0 125553.0 444780.0 -1.0 449
449 0 305194.0 125478.0 444840.0 -1.0 450
450 0 305211.0 125533.0 444900.0 -1.0 451
451 0 305294.0 125555.0 444960.0 -1.0 452
452 0 305218.0 125550.0 445020.0 -1.0 453
453 0 305316.0 125574.0 445080.0 -1.0 454
454 0 305291.0 125524.0 445140.0 -1.0 455
455 0 305379.0 125616.0 445200.0 -1.0 456
456 0 305440.0 125636.0 445260.0 -1.0 457
457 0 305439.0 125625.0 445320.0 -1.0 458
458 0 305537.0 125662.0 445380.0 -1.0 459
459 0 305498.0 125621.0 445440.0 -1.0 460
460 0 305648.0 125651.0 445560.0 -1.0 461
461 0 305650.0 125669.0 445620.0 -1.0 462
462 0 305762.0 125678.0 445680.0 -1.0 463
463 0 305728.0 125625.0 445740.0 -1.0 464
464 0 305769.0 125711.0 445800.0 -1.0 465
465 0 305738.0 125628.0 445860.0 -1.0 466
466 0 305801.0 125696.0 445920.0 -1.0 467
467 0 305967.0 125777.0 445980.0 -1.0 468
468 0 305994.0 125737.0 446040.0 -1.0 469
469 0 305985.0 125793.0 446100.0 -1.0 470
470 0 306011.0 125796.0 446160.0 -1.0 471
471 0 306037.0 125889.0 446220.0 -1.0 472
472 0 306048.0 125884.0 446280.0 -1.0 473
473 0 306124.0 125897.0 446340.0 -1.0 474
474 0 306152.0 125858.0 446400.0 -1.0 475
475 0 306137.0 125878.0 446460.0 -1.0 476
476 0 306158.0 125926.0 446520.0 -1.0 477
477 0 306153.0 125885.0 446580.0 -1.0 478
478 0 306268.0 125911.0 446640.0 -1.0 479
479 0 306343.0 125893.0 446700.0 -1.0 480
480 0 306344.0 125889.0 446760.0 -1.0 481
481 0 306426.0 125918.0 446820.0 -1.0 482
482 0 306390.0 125871.0 446880.0 -1.0 483
483 0 306412.0 125874.0 446940.0 -1.0 484
484 0 306463.0 125887.0 447000.0 -1.0 485
485 0 306488.0 125896.0 447060.0 -1.0 486
486 0 306481.0 125884.0 447120.0 -1.0 487
487 0 306529.0 125918.0 447180.0 -1.0 488
488 0 306592.0 125914.0 447240.0 -1.0 489
489 0 306595.0 125915.0 447300.0 -1.0 490
490 0 306536.0 125911.0 447360.0 -1.0 491
491 0 306571.0 125881.0 447420.0 -1.0 492
492 0 306588.0 125864.0 447480.0 -1.0 493
493 0 306564.0 125877.0 447540.0 -1.0 494
494 0 306616.0 125888.0 447600.0 -1.0 495
495 0 306561.0 125902.0 447660.0 -1.0 496
496 0 306639.0 125906.0 447720.0 -1.0 497
497 0 306669.0 125910.0 447780.0 -1.0 498
498 0 306759.0 125934.0 447840.0 -1.0 499
499 0 306766.0 125854.0 447900.0 -1.0 500
500 0 306800.0 125895.0 447960.0 -1.0 501
501 0 306786.0 125819.0 448020.0 -1.0 502
502 0 306862.0 125929.0 448080.0 -1.0 503
503 0 306871.0 125896.0 448140.0 -1.0 504
504 0 306884.0 125903.0 448200.0 -1.0 505
505 0 306885.0 125904.0 448260.0 -1.0 506
506 0 306983.0 125932.0 448320.0 -1.0 507
507 0 307002.0 125916.0 448380.0 -1.0 508
508 0 307065.0 125895.0 448440.0 -1.0 509
509 0 307056.0 125886.0 448500.0 -1.0 510
510 0 307029.0 125898.0 448560.0 -1.0 511
511 0 307075.0 125924.0 448620.0 -1.0 512
512 0 307021.0 125941.0 448680.0 -1.0 513
513 0 307114.0 126000.0 448740.0 -1.0 514
514 0 307099.0 125979.0 448800.0 -1.0 515
515 0 307197.0 125974.0 448860.0 -1.0 516
516 0 307205.0 126011.0 448920.0 -1.0 517
517 0 307137.0 125971.0 448980.0 -1.0 518
518 0 307196.0 126010.0 449040.0 -1.0 519
519 0 307173.0 125973.0 449100.0 -1.0 520
520 0 307213.0 126039.0 449160.0 -1.0 521
521 0 307078.0 126003.0 449220.0 -1.0 522
522 0 307223.0 126102.0 449280.0 -1.0 523
523 0 307178.0 126088.0 449340.0 -1.0 524
524 0 307156.0 126119.0 449400.0 -1.0 525
525 0 307170.0 126189.0 449460.0 -1.0 526
526 0 307233.0 126192.0 449520.0 -1.0 527
527 0 307178.0 126253.0 449580.0 -1.0 528
528 0 307263.0 126292.0 449640.0 -1.0 529
529 0 307245.0 126273.0 449700.0 -1.0 530
530 0 307222.0 126288.0 449760.0 -1.0 531
531 0 307150.0 126286.0 449820.0 -1.0 532
532 0 307202.0 126297.0 449880.0 -1.0 533
533 0 307218.0 126334.0 449940.0 -1.0 534
534 0 307157.0 126317.0 450000.0 -1.0 535
535 0 307158.0 126366.0 450060.0 -1.0 536
536 0 307223.0 126401.0 450120.0 -1.0 537
537 0 307189.0 126406.0 450180.0 -1.0 538
538 0 307284.0 126463.0 450240.0 -1.0 539
539 0 307229.0 126467.0 450300.0 -1.0 540
540 0 307290.0 126513.0 450360.0 -1.0 541
541 0 307230.0 126588.0 450420.0 -1.0 542
542 0 307203.0 126559.0 450480.0 -1.0 543
543 0 307232.0 126640.0 450540.0 -1.0 544
544 0 307215.0 126671.0 450600.0 -1.0 545
545 0 307145.0 126667.0 450660.0 -1.0 546
546 0 307172.0 126685.0 450720.0 -1.0 547
547 0 307254.0 126787.0 450780.0 -1.0 548
548 0 307212.0 126707.0 450840.0 -1.0 549
549 0 307225.0 126822.0 450900.0 -1.0 550
550 0 307249.0 126798.0 450960.0 -1.0 551
551 0 307267.0 126877.0 451020.0 -1.0 552
552 0 307295.0 126890.0 451080.0 -1.0 553
553 0 307271.0 126911.0 451140.0 -1.0 554
554 0 307295.0 126908.0 451200.0 -1.0 555
555 0 307258.0 126898.0 451260.0 -1.0 556
556 0 307242.0 126920.0 451320.0 -1.0 557
557 0 307293.0 126974.0 451380.0 -1.0 558
558 0 307232.0 126956.0 451440.0 -1.0 559
559 0 307241.0 126962.0 451500.0 -1.0 560
560 0 307300.0 127009.0 451560.0 -1.0 561
561 0 307261.0 126968.0 451620.0 -1.0 562
562 0 307281.0 127057.0 451680.0 -1.0 563
563 0 307220.0 127023.0 451740.0 -1.0 564
564 0 307240.0 127056.0 451800.0 -1.0 565
565 0 307177.0 127038.0 451860.0 -1.0 566
566 0 307200.0 127058.0 451920.0 -1.0 567
567 0 307258.0 127058.0 451980.0 -1.0 568
568 0 307220.0 127055.0 452040.0 -1.0 569
569 0 307235.0 127088.0 452100.0 -1.0 570
570 0 307193.0 127061.0 452160.0 -1.0 571
571 0 307144.0 127056.0 452220.0 -1.0 572
572 0 307207.0 127146.0 452280.0 -1.0 573
573 0 307178.0 127122.0 452340.0 -1.0 574
574 0 307203.0 127109.0 452400.0 -1.0 575
575 0 307149.0 127108.0 452460.0 -1.0 576
576 0 307117.0 127115.0 452520.0 -1.0 577
577 0 307102.0 127106.0 452580.0 -1.0 578
578 0 307137.0 127139.0 452640.0 -1.0 579
579 0 307084.0 127113.0 452700.0 -1.0 580
580 0 307122.0 127122.0 452760.0 -1.0 581
581 0 307033.0 127136.0 452820.0 -1.0 582
582 0 307106.0 127181.0 452880.0 -1.0 583
583 0 307057.0 127167.0 452940.0 -1.0 584
584 0 307068.0 127206.0 453000.0 -1.0 585
585 0 307052.0 127209.0 453060.0 -1.0 586
586 0 307013.0 127210.0 453120.0 -1.0 587
587 0 307044.0 127188.0 453180.0 -1.0 588
588 0 306972.0 127183.0 453240.0 -1.0 589
589 0 307017.0 127187.0 453300.0 -1.0 590
590 0 306974.0 127191.0 453360.0 -1.0 591
591 0 306958.0 127181.0 453420.0 -1.0 592
592 0 306998.0 127227.0 453480.0 -1.0 593
593 0 306953.0 127249.0 453540.0 -1.0 594
594 0 307066.0 127321.0 453600.0 -1.0 595
595 0 306971.0 127285.0 453660.0 -1.0 596
596 0 307078.0 127331.0 453720.0 -1.0 597
597 0 307066.0 127364.0 453780.0 -1.0 598
598 0 307009.0 127341.0 453840.0 -1.0 599
599 0 307100.0 127400.0 453900.0 -1.0 600
600 0 307061.0 127427.0 453960.0 -1.0 601
601 0 307035.0 127460.0 454020.0 -1.0 602
602 0 307104.0 127498.0 454080.0 -1.0 603
603 0 307057.0 127507.0 454140.0 -1.0 604
604 0 307064.0 127544.0 454200.0 -1.0 605
605 0 307095.0 127646.0 454260.0 -1.0 606
606 0 307096.0 127594.0 454320.0 -1.0 607
607 0 307087.0 127578.0 454380.0 -1.0 608
608 0 307161.0 127648.0 454500.0 -1.0 609
609 0 307081.0 127672.0 454560.0 -1.0 610
610 0 306987.0 127678.0 454620.0 -1.0 611
611 0 307083.0 127801.0 454680.0 -1.0 612
612 0 307118.0 127784.0 454740.0 -1.0 613
613 0 307032.0 127752.0 454800.0 -1.0 614
614 0 307092.0 127809.0 454860.0 -1.0 615
615 0 307072.0 127808.0 454920.0 -1.0 616
616 0 307105.0 127788.0 454980.0 -1.0 617
617 0 307084.0 127850.0 455040.0 -1.0 618
618 0 307068.0 127872.0 455100.0 -1.0 619
619 0 307118.0 127982.0 455160.0 -1.0 620
620 0 307121.0 127947.0 455220.0 -1.0 621
621 0 307037.0 127975.0 455280.0 -1.0 622
622 0 307050.0 127989.0 455340.0 -1.0 623
623 0 307076.0 128042.0 455400.0 -1.0 624
624 0 307153.0 128016.0 455460.0 -1.0 625
625 0 307477.0 128318.0 455520.0 -1.0 626
626 0 307096.0 128112.0 455580.0 -1.0 627
627 0 307108.0 128088.0 455640.0 -1.0 628
628 0 307157.0 128197.0 455700.0 -1.0 629
629 0 307135.0 128109.0 455760.0 -1.0 630
630 0 307052.0 128241.0 455820.0 -1.0 631
631 0 307193.0 128297.0 455880.0 -1.0 632
632 0 306980.0 128294.0 455940.0 -1.0 633
633 0 306988.0 128388.0 456000.0 -1.0 634
634 0 307043.0 128316.0 456060.0 -1.0 635
635 0 307024.0 128428.0 456120.0 -1.0 636
636 0 307086.0 128474.0 456180.0 -1.0 637
637 0 307077.0 128439.0 456240.0 -1.0 638
638 0 307051.0 128462.0 456300.0 -1.0 639
639 0 307053.0 128570.0 456360.0 -1.0 640
640 0 307081.0 128553.0 456420.0 -1.0 641
641 0 307066.0 128506.0 456480.0 -1.0 642
642 0 307108.0 128529.0 456540.0 -1.0 643
643 0 307132.0 128533.0 456600.0 -1.0 644
644 0 307161.0 128599.0 456660.0 -1.0 645
645 0 307075.0 128590.0 456720.0 -1.0 646
646 0 307081.0 128631.0 456780.0 -1.0 647
647 0 307146.0 128586.0 456840.0 -1.0 648
648 0 307161.0 128688.0 456900.0 -1.0 649
649 0 307248.0 128723.0 456960.0 -1.0 650
650 0 307197.0 128703.0 457020.0 -1.0 651
651 0 307105.0 128654.0 457080.0 -1.0 652
652 0 307148.0 128731.0 457140.0 -1.0 653
653 0 307165.0 128711.0 457200.0 -1.0 654
654 0 307142.0 128782.0 457260.0 -1.0 655
655 0 307212.0 128791.0 457320.0 -1.0 656
656 0 307134.0 128752.0 457380.0 -1.0 657
657 0 307226.0 128816.0 457440.0 -1.0 658
658 0 307187.0 128822.0 457500.0 -1.0 659
659 0 307205.0 128894.0 457560.0 -1.0 660
660 0 307291.0 128983.0 457620.0 -1.0 661
661 0 307205.0 128916.0 457680.0 -1.0 662
662 0 307263.0 128984.0 457740.0 -1.0 663
663 0 307332.0 128984.0 457800.0 -1.0 664
664 0 307265.0 129032.0 457860.0 -1.0 665
665 0 307392.0 129098.0 457920.0 -1.0 666
666 0 307423.0 129129.0 457980.0 -1.0 667
667 0 307454.0 129133.0 458040.0 -1.0 668
668 0 307470.0 129169.0 458100.0 -1.0 669
669 0 307493.0 129199.0 458160.0 -1.0 670
670 0 307476.0 129229.0 458220.0 -1.0 671
671 0 307531.0 129274.0 458280.0 -1.0 672
672 0 307544.0 129275.0 458340.0 -1.0 673
673 0 307540.0 129289.0 458400.0 -1.0 674
674 0 307537.0 129314.0 458460.0 -1.0 675
675 0 307563.0 129308.0 458520.0 -1.0 676
676 0 307544.0 129321.0 458580.0 -1.0 677
677 0 307528.0 129353.0 458640.0 -1.0 678
678 0 307584.0 129432.0 458700.0 -1.0 679
679 0 307581.0 129444.0 458760.0 -1.0 680
680 0 307593.0 129408.0 458820.0 -1.0 681
681 0 307567.0 129435.0 458880.0 -1.0 682
682 0 307551.0 129482.0 458940.0 -1.0 683
683 0 307511.0 129421.0 459000.0 -1.0 684
684 0 307518.0 129528.0 459060.0 -1.0 685
685 0 307632.0 129550.0 459120.0 -1.0 686
686 0 307636.0 129552.0 459180.0 -1.0 687
687 0 307578.0 129532.0 459240.0 -1.0 688
688 0 307626.0 129565.0 459300.0 -1.0 689
689 0 307584.0 129575.0 459360.0 -1.0 690
690 0 307573.0 129586.0 459420.0 -1.0 691
691 0 307633.0 129618.0 459480.0 -1.0 692
692 0 307692.0 129625.0 459540.0 -1.0 693
693 0 307674.0 129668.0 459600.0 -1.0 694
694 0 307639.0 129648.0 459660.0 -1.0 695
695 0 307668.0 129677.0 459720.0 -1.0 696
696 0 307641.0 129731.0 459780.0 -1.0 697
697 0 307652.0 129697.0 459840.0 -1.0 698
698 0 307662.0 129745.0 459900.0 -1.0 699
699 0 307631.0 129766.0 459960.0 -1.0 700
700 0 307595.0 129764.0 460020.0 -1.0 701
701 0 307641.0 129814.0 460080.0 -1.0 702
702 0 307639.0 129874.0 460140.0 -1.0 703
703 0 307610.0 129828.0 460200.0 -1.0 704
704 0 307612.0 129908.0 460260.0 -1.0 705
705 0 307697.0 129926.0 460320.0 -1.0 706
706 0 307707.0 129902.0 460380.0 -1.0 707
707 0 307695.0 129898.0 460440.0 -1.0 708
708 0 307708.0 129961.0 460500.0 -1.0 709
709 0 307676.0 129969.0 460560.0 -1.0 710
710 0 307681.0 129968.0 460620.0 -1.0 711
711 0 307776.0 130047.0 460680.0 -1.0 712
712 0 307752.0 129983.0 460740.0 -1.0 713
713 0 307719.0 129984.0 460800.0 -1.0 714
714 0 307677.0 130003.0 460860.0 -1.0 715
715 0 307768.0 130056.0 460920.0 -1.0 716
716 0 307744.0 130085.0 460980.0 -1.0 717
717 0 307764.0 130119.0 461040.0 -1.0 718
718 0 307738.0 130161.0 461100.0 -1.0 719
719 0 307727.0 130136.0 461160.0 -1.0 720
720 0 307778.0 130110.0 461220.0 -1.0 721
721 0 307784.0 130184.0 461280.0 -1.0 722
722 0 307699.0 130098.0 461340.0 -1.0 723
723 0 307740.0 130178.0 461400.0 -1.0 724
724 0 307793.0 130166.0 461460.0 -1.0 725
725 0 307754.0 130160.0 461520.0 -1.0 726
726 0 307806.0 130212.0 461580.0 -1.0 727
727 0 307819.0 130241.0 461640.0 -1.0 728
728 0 307788.0 130187.0 461700.0 -1.0 729
729 0 307819.0 130260.0 461760.0 -1.0 730
730 0 307766.0 130250.0 461820.0 -1.0 731
731 0 307800.0 130282.0 461880.0 -1.0 732
732 0 307855.0 130324.0 461940.0 -1.0 733
733 0 307775.0 130286.0 462000.0 -1.0 734
734 0 307805.0 130327.0 462060.0 -1.0 735
735 0 307774.0 130325.0 462120.0 -1.0 736
736 0 307769.0 130312.0 462180.0 -1.0 737
737 0 307783.0 130350.0 462240.0 -1.0 738
738 0 307921.0 130389.0 462300.0 -1.0 739
739 0 307814.0 130397.0 462360.0 -1.0 740
740 0 307918.0 130379.0 462420.0 -1.0 741
741 0 307855.0 130471.0 462480.0 -1.0 742
742 0 307934.0 130470.0 462540.0 -1.0 743
743 0 307915.0 130518.0 462600.0 -1.0 744
744 0 307948.0 130538.0 462660.0 -1.0 745
745 0 307894.0 130564.0 462720.0 -1.0 746
746 0 307974.0 130637.0 462780.0 -1.0 747
747 0 308025.0 130671.0 462840.0 -1.0 748
748 0 307923.0 130670.0 462900.0 -1.0 749
749 0 308024.0 130742.0 462960.0 -1.0 750
750 0 307963.0 130793.0 463020.0 -1.0 751
751 0 308018.0 130842.0 463080.0 -1.0 752
752 0 307943.0 130889.0 463140.0 -1.0 753
753 0 308014.0 130869.0 463200.0 -1.0 754
754 0 308018.0 130972.0 463260.0 -1.0 755
755 0 307966.0 130945.0 463320.0 -1.0 756
756 0 307948.0 131088.0 463380.0 -1.0 757
757 0 307920.0 131100.0 463440.0 -1.0 758
758 0 307894.0 131135.0 463500.0 -1.0 759
759 0 307827.0 131192.0 463560.0 -1.0 760
760 0 307797.0 131162.0 463620.0 -1.0 761
761 0 307824.0 131207.0 463680.0 -1.0 762
762 0 307791.0 131168.0 463740.0 -1.0 763
763 0 307767.0 131160.0 463800.0 -1.0 764
764 0 307829.0 131290.0 463860.0 -1.0 765
765 0 307850.0 131287.0 463920.0 -1.0 766
766 0 307842.0 131301.0 463980.0 -1.0 767
767 0 307724.0 131135.0 464040.0 -1.0 768
768 0 307754.0 131225.0 464100.0 -1.0 769
769 0 307775.0 131182.0 464160.0 -1.0 770
770 0 307773.0 131199.0 464220.0 -1.0 771
771 0 307810.0 131221.0 464280.0 -1.0 772
772 0 307707.0 131192.0 464340.0 -1.0 773
773 0 307759.0 131221.0 464400.0 -1.0 774
774 0 307704.0 131232.0 464460.0 -1.0 775
775 0 307682.0 131260.0 464520.0 -1.0 776
776 0 307716.0 131303.0 464580.0 -1.0 777
777 0 307700.0 131325.0 464640.0 -1.0 778
778 0 307681.0 131343.0 464700.0 -1.0 779
779 0 307709.0 131390.0 464760.0 -1.0 780
780 0 307621.0 131391.0 464820.0 -1.0 781
781 0 307556.0 131367.0 464880.0 -1.0 782
782 0 307608.0 131424.0 464940.0 -1.0 783
783 0 307606.0 131446.0 465000.0 -1.0 784
784 0 307580.0 131470.0 465060.0 -1.0 785
785 0 307629.0 131537.0 465120.0 -1.0 786
786 0 307579.0 131521.0 465180.0 -1.0 787
787 0 307650.0 131563.0 465240.0 -1.0 788
788 0 307615.0 131536.0 465300.0 -1.0 789
789 0 307669.0 131573.0 465360.0 -1.0 790
790 0 307659.0 131592.0 465420.0 -1.0 791
791 0 307700.0 131643.0 465480.0 -1.0 792
792 0 307682.0 131616.0 465540.0 -1.0 793
793 0 307656.0 131616.0 465600.0 -1.0 794
794 0 307713.0 131713.0 465660.0 -1.0 795
795 0 307647.0 131650.0 465720.0 -1.0 796
796 0 307672.0 131686.0 465780.0 -1.0 797
797 0 307602.0 131649.0 465840.0 -1.0 798
798 0 307789.0 131769.0 465900.0 -1.0 799
799 0 307732.0 131729.0 465960.0 -1.0 800
800 0 307770.0 131767.0 466020.0 -1.0 801
801 0 307791.0 131851.0 466080.0 -1.0 802
802 0 307798.0 131789.0 466140.0 -1.0 803
803 0 307707.0 131827.0 466200.0 -1.0 804
804 0 307738.0 131773.0 466260.0 -1.0 805
805 0 307704.0 131704.0 466320.0 -1.0 806
806 0 307655.0 131772.0 466380.0 -1.0 807
807 0 307648.0 131781.0 466440.0 -1.0 808
808 0 307596.0 131834.0 466500.0 -1.0 809
809 0 307707.0 131860.0 466560.0 -1.0 810
810 0 307622.0 131870.0 466620.0 -1.0 811
811 0 307597.0 131874.0 466680.0 -1.0 812
812 0 307582.0 131862.0 466740.0 -1.0 813
813 0 307611.0 131924.0 466800.0 -1.0 814
814 0 307577.0 131821.0 466860.0 -1.0 815
815 0 307506.0 131889.0 466920.0 -1.0 816
816 0 307535.0 131964.0 466980.0 -1.0 817
817 0 307453.0 131908.0 467040.0 -1.0 818
818 0 307421.0 131902.0 467100.0 -1.0 819
819 0 307554.0 131975.0 467160.0 -1.0 820
820 0 307432.0 131914.0 467220.0 -1.0 821
821 0 307490.0 131869.0 467280.0 -1.0 822
822 0 307412.0 131919.0 467340.0 -1.0 823
823 0 307359.0 131914.0 467400.0 -1.0 824
824 0 307404.0 131947.0 467460.0 -1.0 825
825 0 307275.0 131900.0 467520.0 -1.0 826
826 0 307238.0 131895.0 467580.0 -1.0 827
827 0 307227.0 131864.0 467640.0 -1.0 828
828 0 307249.0 132006.0 467700.0 -1.0 829
829 0 307182.0 131887.0 467760.0 -1.0 830
830 0 307181.0 131918.0 467820.0 -1.0 831
831 0 307241.0 131968.0 467880.0 -1.0 832
832 0 307262.0 131966.0 467940.0 -1.0 833
833 0 307212.0 131959.0 468000.0 -1.0 834
834 0 307254.0 131926.0 468060.0 -1.0 835
835 0 307303.0 131937.0 468120.0 -1.0 836
836 0 307286.0 131957.0 468180.0 -1.0 837
837 0 307273.0 131903.0 468240.0 -1.0 838
838 0 307266.0 131928.0 468300.0 -1.0 839
839 0 307315.0 131920.0 468360.0 -1.0 840
840 0 307313.0 131912.0 468420.0 -1.0 841
841 0 307313.0 131874.0 468480.0 -1.0 842
842 0 307288.0 131830.0 468540.0 -1.0 843
843 0 307324.0 131830.0 468600.0 -1.0 844
844 0 307296.0 131747.0 468660.0 -1.0 845
845 0 307335.0 131777.0 468720.0 -1.0 846
846 0 307325.0 131740.0 468780.0 -1.0 847
847 0 307352.0 131731.0 468840.0 -1.0 848
848 0 307374.0 131715.0 468900.0 -1.0 849
849 0 307364.0 131642.0 468960.0 -1.0 850
850 0 307279.0 131617.0 469020.0 -1.0 851
851 0 307303.0 131604.0 469080.0 -1.0 852
852 0 307298.0 131561.0 469140.0 -1.0 853
853 0 307283.0 131482.0 469200.0 -1.0 854
854 0 307302.0 131508.0 469260.0 -1.0 855
855 0 307362.0 131461.0 469320.0 -1.0 856
856 0 307359.0 131398.0 469380.0 -1.0 857
857 0 307376.0 131435.0 469440.0 -1.0 858
858 0 307367.0 131352.0 469500.0 -1.0 859
859 0 307496.0 131406.0 469560.0 -1.0 860
860 0 307407.0 131367.0 469620.0 -1.0 861
861 0 307429.0 131382.0 469680.0 -1.0 862
862 0 307476.0 131395.0 469740.0 -1.0 863
863 0 307471.0 131436.0 469800.0 -1.0 864
864 0 307492.0 131442.0 469860.0 -1.0 865
865 0 307525.0 131402.0 469920.0 -1.0 866
866 0 307559.0 131451.0 469980.0 -1.0 867
867 0 307579.0 131475.0 470040.0 -1.0 868
868 0 307527.0 131451.0 470100.0 -1.0 869
869 0 307633.0 131470.0 470160.0 -1.0 870
870 0 307575.0 131452.0 470220.0 -1.0 871
871 0 307642.0 131470.0 470280.0 -1.0 872
872 0 307646.0 131504.0 470340.0 -1.0 873
873 0 307639.0 131576.0 470400.0 -1.0 874
874 0 307691.0 131657.0 470460.0 -1.0 875
875 0 307622.0 131617.0 470520.0 -1.0 876
876 0 307720.0 131721.0 470580.0 -1.0 877
877 0 307695.0 131783.0 470640.0 -1.0 878
878 0 307706.0 131823.0 470700.0 -1.0 879
879 0 307673.0 131845.0 470760.0 -1.0 880
880 0 307722.0 131851.0 470820.0 -1.0 881
881 0 307765.0 131917.0 470880.0 -1.0 882
882 0 307909.0 131957.0 470940.0 -1.0 883
883 0 307882.0 131921.0 471000.0 -1.0 884
884 0 308075.0 132070.0 471060.0 -1.0 885
885 0 308185.0 132185.0 471120.0 -1.0 886
886 0 308243.0 132200.0 471180.0 -1.0 887
887 0 308243.0 132218.0 471240.0 -1.0 888
888 0 308405.0 132305.0 471300.0 -1.0 889
889 0 308450.0 132365.0 471360.0 -1.0 890
890 0 308430.0 132380.0 471420.0 -1.0 891
891 0 308493.0 132427.0 471480.0 -1.0 892
892 0 308538.0 132398.0 471540.0 -1.0 893
893 0 308595.0 132435.0 471600.0 -1.0 894
894 0 308610.0 132425.0 471660.0 -1.0 895
895 0 308702.0 132422.0 471720.0 -1.0 896
896 0 308733.0 132419.0 471780.0 -1.0 897
897 0 308743.0 132470.0 471840.0 -1.0 898
898 0 308769.0 132370.0 471900.0 -1.0 899
899 0 308782.0 132413.0 471960.0 -1.0 900
900 0 308778.0 132377.0 472020.0 -1.0 901
901 0 308760.0 132356.0 472080.0 -1.0 902
902 0 308807.0 132396.0 472140.0 -1.0 903
903 0 308868.0 132443.0 472200.0 -1.0 904
904 0 308884.0 132418.0 472260.0 -1.0 905
905 0 308897.0 132435.0 472320.0 -1.0 906
906 0 308951.0 132413.0 472380.0 -1.0 907
907 0 308969.0 132391.0 472440.0 -1.0 908
908 0 309011.0 132436.0 472500.0 -1.0 909
909 0 309109.0 132485.0 472560.0 -1.0 910
910 0 309095.0 132445.0 472620.0 -1.0 911
911 0 309131.0 132456.0 472680.0 -1.0 912
912 0 309192.0 132458.0 472740.0 -1.0 913
913 0 309241.0 132548.0 472800.0 -1.0 914
914 0 309308.0 132593.0 472860.0 -1.0 915
915 0 309350.0 132588.0 472920.0 -1.0 916
916 0 309370.0 132645.0 472980.0 -1.0 917
917 0 309406.0 132636.0 473040.0 -1.0 918
918 0 309404.0 132660.0 473100.0 -1.0 919
919 0 309445.0 132621.0 473160.0 -1.0 920
920 0 309520.0 132658.0 473220.0 -1.0 921
921 0 309536.0 132644.0 473280.0 -1.0 922
922 0 309589.0 132642.0 473400.0 -1.0 923
923 0 309619.0 132648.0 473460.0 -1.0 924
924 0 309625.0 132635.0 473520.0 -1.0 925
925 0 309635.0 132586.0 473580.0 -1.0 926
926 0 309749.0 132647.0 473640.0 -1.0 927
927 0 309953.0 132657.0 473700.0 -1.0 928
928 0 309828.0 132526.0 473760.0 -1.0 929
929 0 309860.0 132537.0 473820.0 -1.0 930
930 0 309894.0 132483.0 473880.0 -1.0 931
931 0 309952.0 132464.0 473940.0 -1.0 932
932 0 309961.0 132418.0 474000.0 -1.0 933
933 0 309948.0 132327.0 474060.0 -1.0 934
934 0 310036.0 132324.0 474120.0 -1.0 935
935 0 310122.0 132348.0 474180.0 -1.0 936
936 0 310137.0 132206.0 474240.0 -1.0 937
937 0 310088.0 132166.0 474300.0 -1.0 938
938 0 310162.0 132096.0 474360.0 -1.0 939
939 0 310198.0 132081.0 474420.0 -1.0 940
940 0 310197.0 131996.0 474480.0 -1.0 941
941 0 310225.0 131884.0 474540.0 -1.0 942
942 0 310278.0 131812.0 474600.0 -1.0 943
943 0 310298.0 131711.0 474660.0 -1.0 944
944 0 310330.0 131713.0 474720.0 -1.0 945
945 0 310377.0 131662.0 474780.0 -1.0 946
946 0 310342.0 131645.0 474840.0 -1.0 947
947 0 310346.0 131412.0 474900.0 -1.0 948
948 0 310451.0 131545.0 474960.0 -1.0 949
949 0 310529.0 131441.0 475020.0 -1.0 950
950 0 310527.0 131419.0 475080.0 -1.0 951
951 0 310512.0 131327.0 475140.0 -1.0 952
952 0 310640.0 131389.0 475200.0 -1.0 953
953 0 310635.0 131312.0 475260.0 -1.0 954
954 0 310695.0 131220.0 475320.0 -1.0 955
955 0 310695.0 131140.0 475380.0 -1.0 956
956 0 310740.0 131108.0 475440.0 -1.0 957
957 0 310726.0 131086.0 475500.0 -1.0 958
958 0 310786.0 131032.0 475560.0 -1.0 959
959 0 310787.0 130937.0 475620.0 -1.0 960
960 0 310889.0 130892.0 475680.0 -1.0 961
961 0 310828.0 130796.0 475740.0 -1.0 962
962 0 310923.0 130814.0 475800.0 -1.0 963
963 0 310946.0 130738.0 475860.0 -1.0 964
964 0 310938.0 130696.0 475920.0 -1.0 965
965 0 310955.0 130641.0 475980.0 -1.0 966
966 0 311026.0 130607.0 476040.0 -1.0 967
967 0 311071.0 130551.0 476100.0 -1.0 968
968 0 311111.0 130507.0 476160.0 -1.0 969
969 0 311124.0 130467.0 476220.0 -1.0 970
970 0 311111.0 130436.0 476280.0 -1.0 971
971 0 311132.0 130413.0 476340.0 -1.0 972
972 0 311248.0 130357.0 476400.0 -1.0 973
973 0 311230.0 130296.0 476460.0 -1.0 974
974 0 311246.0 130255.0 476520.0 -1.0 975
975 0 311246.0 130221.0 476580.0 -1.0 976
976 0 311288.0 130258.0 476640.0 -1.0 977
977 0 311293.0 130259.0 476700.0 -1.0 978
978 0 311317.0 130155.0 476760.0 -1.0 979
979 0 311387.0 130140.0 476820.0 -1.0 980
980 0 311312.0 130044.0 476880.0 -1.0 981
981 0 311371.0 130093.0 476940.0 -1.0 982
982 0 311383.0 130007.0 477000.0 -1.0 983
983 0 311431.0 130009.0 477060.0 -1.0 984
984 0 311450.0 129972.0 477120.0 -1.0 985
985 0 311418.0 129939.0 477180.0 -1.0 986
986 0 311494.0 129903.0 477240.0 -1.0 987
987 0 311499.0 129841.0 477300.0 -1.0 988
988 0 311475.0 129833.0 477360.0 -1.0 989
989 0 311549.0 129798.0 477420.0 -1.0 990
990 0 311518.0 129726.0 477480.0 -1.0 991
991 0 311495.0 129695.0 477540.0 -1.0 992
992 0 311560.0 129663.0 477600.0 -1.0 993
993 0 311502.0 129607.0 477660.0 -1.0 994
994 0 311552.0 129589.0 477720.0 -1.0 995
995 0 311518.0 129501.0 477780.0 -1.0 996
996 0 311574.0 129554.0 477840.0 -1.0 997
997 0 311584.0 129469.0 477960.0 -1.0 998
998 0 311643.0 129375.0 478080.0 -1.0 999
999 0 311744.0 129421.0 478200.0 -1.0 1000
1000 0 311668.0 129305.0 478260.0 -1.0 1001
1001 0 311781.0 129340.0 478320.0 -1.0 1002
1002 0 311747.0 129321.0 478380.0 -1.0 1003
1003 0 311788.0 129260.0 478440.0 -1.0 1004
1004 0 311792.0 129219.0 478500.0 -1.0 1005
1005 0 311858.0 129187.0 478560.0 -1.0 1006
1006 0 311840.0 129146.0 478620.0 -1.0 1007
1007 0 311862.0 129135.0 478680.0 -1.0 1008
1008 0 311921.0 129159.0 478740.0 -1.0 1009
1009 0 311923.0 129129.0 478800.0 -1.0 1010
1010 0 311970.0 129116.0 478860.0 -1.0 1011
1011 0 311990.0 129115.0 478920.0 -1.0 1012
1012 0 311944.0 129095.0 478980.0 -1.0 1013
1013 0 312038.0 129114.0 479040.0 -1.0 1014
1014 0 312015.0 129111.0 479100.0 -1.0 1015
1015 0 312032.0 129042.0 479160.0 -1.0 1016
1016 0 312044.0 128908.0 479220.0 -1.0 1017
1017 0 312097.0 128992.0 479280.0 -1.0 1018
1018 0 312044.0 128885.0 479340.0 -1.0 1019
1019 0 312131.0 128965.0 479400.0 -1.0 1020
1020 0 312099.0 128964.0 479460.0 -1.0 1021
1021 0 312164.0 128946.0 479520.0 -1.0 1022
1022 0 312122.0 128951.0 479580.0 -1.0 1023
1023 0 312241.0 128901.0 479640.0 -1.0 1024
1024 0 312259.0 128928.0 479700.0 -1.0 1025
1025 0 312335.0 128890.0 479760.0 -1.0 1026
1026 0 312287.0 128874.0 479820.0 -1.0 1027
1027 0 312286.0 128895.0 479880.0 -1.0 1028
1028 0 312243.0 128824.0 479940.0 -1.0 1029
1029 0 312380.0 128897.0 480000.0 -1.0 1030
1030 0 312263.0 128851.0 480060.0 -1.0 1031
1031 0 312353.0 128894.0 480120.0 -1.0 1032
1032 0 312307.0 128900.0 480180.0 -1.0 1033
1033 0 312336.0 128961.0 480240.0 -1.0 1034
1034 0 312361.0 128822.0 480300.0 -1.0 1035
1035 0 312374.0 128917.0 480360.0 -1.0 1036
1036 0 312393.0 128908.0 480420.0 -1.0 1037
1037 0 312419.0 128957.0 480480.0 -1.0 1038
1038 0 312389.0 128924.0 480540.0 -1.0 1039
1039 0 312419.0 128975.0 480600.0 -1.0 1040
1040 0 312502.0 129061.0 480660.0 -1.0 1041
1041 0 312529.0 129070.0 480780.0 -1.0 1042
1042 0 312571.0 129057.0 480840.0 -1.0 1043
1043 0 312525.0 129074.0 480900.0 -1.0 1044
1044 0 312577.0 129132.0 480960.0 -1.0 1045
1045 0 312627.0 129171.0 481020.0 -1.0 1046
1046 0 312573.0 129145.0 481080.0 -1.0 1047
1047 0 312666.0 129143.0 481140.0 -1.0 1048
1048 0 312757.0 129259.0 481200.0 -1.0 1049
1049 0 312694.0 129197.0 481260.0 -1.0 1050
1050 0 312663.0 129192.0 481320.0 -1.0 1051
1051 0 312717.0 129203.0 481380.0 -1.0 1052
1052 0 312701.0 129217.0 481440.0 -1.0 1053
1053 0 312784.0 129324.0 481500.0 -1.0 1054
1054 0 312753.0 129293.0 481560.0 -1.0 1055
1055 0 312768.0 129373.0 481620.0 -1.0 1056
1056 0 312863.0 129405.0 481680.0 -1.0 1057
1057 0 312868.0 129418.0 481740.0 -1.0 1058
1058 0 312905.0 129441.0 481800.0 -1.0 1059
1059 0 312926.0 129472.0 481860.0 -1.0 1060
1060 0 313043.0 129503.0 481920.0 -1.0 1061
1061 0 313070.0 129567.0 481980.0 -1.0 1062
1062 0 313035.0 129533.0 482040.0 -1.0 1063
1063 0 313099.0 129600.0 482100.0 -1.0 1064
1064 0 313129.0 129551.0 482160.0 -1.0 1065
1065 0 313145.0 129593.0 482220.0 -1.0 1066
1066 0 313174.0 129541.0 482280.0 -1.0 1067
1067 0 313166.0 129520.0 482400.0 -1.0 1068
1068 0 313228.0 129518.0 482460.0 -1.0 1069
1069 0 313207.0 129499.0 482520.0 -1.0 1070
1070 0 313222.0 129522.0 482580.0 -1.0 1071
1071 0 313299.0 129514.0 482640.0 -1.0 1072
1072 0 313349.0 129527.0 482760.0 -1.0 1073
1073 0 313294.0 129465.0 482820.0 -1.0 1074
1074 0 313390.0 129561.0 482880.0 -1.0 1075
1075 0 313410.0 129555.0 482940.0 -1.0 1076
1076 0 313437.0 129516.0 483000.0 -1.0 1077
1077 0 313490.0 129548.0 483060.0 -1.0 1078
1078 0 313488.0 129519.0 483120.0 -1.0 1079
1079 0 313589.0 129549.0 483180.0 -1.0 1080
1080 0 313564.0 129506.0 483240.0 -1.0 1081
1081 0 313625.0 129610.0 483300.0 -1.0 1082
1082 0 313685.0 129594.0 483360.0 -1.0 1083
1083 0 313697.0 129626.0 483420.0 -1.0 1084
1084 0 313732.0 129573.0 483480.0 -1.0 1085
1085 0 313791.0 129581.0 483540.0 -1.0 1086
1086 0 313735.0 129633.0 483600.0 -1.0 1087
1087 0 313815.0 129628.0 483660.0 -1.0 1088
1088 0 313847.0 129590.0 483720.0 -1.0 1089
1089 0 313810.0 129614.0 483780.0 -1.0 1090
1090 0 313872.0 129614.0 483840.0 -1.0 1091
1091 0 313892.0 129639.0 483900.0 -1.0 1092
1092 0 313907.0 129607.0 483960.0 -1.0 1093
1093 0 313983.0 129653.0 484020.0 -1.0 1094
1094 0 314014.0 129688.0 484080.0 -1.0 1095
1095 0 313952.0 129631.0 484140.0 -1.0 1096
1096 0 313963.0 129611.0 484200.0 -1.0 1097
1097 0 313995.0 129657.0 484260.0 -1.0 1098
1098 0 314002.0 129679.0 484320.0 -1.0 1099
1099 0 314020.0 129661.0 484380.0 -1.0 1100
1100 0 314038.0 129725.0 484440.0 -1.0 1101
1101 0 314198.0 129714.0 484500.0 -1.0 1102
1102 0 314146.0 129684.0 484560.0 -1.0 1103
1103 0 314108.0 129741.0 484620.0 -1.0 1104
1104 0 314101.0 129698.0 484680.0 -1.0 1105
1105 0 314203.0 129771.0 484740.0 -1.0 1106
1106 0 314137.0 129790.0 484800.0 -1.0 1107
1107 0 314153.0 129796.0 484860.0 -1.0 1108
1108 0 314258.0 129864.0 484920.0 -1.0 1109
1109 0 314193.0 129888.0 484980.0 -1.0 1110
1110 0 314220.0 129942.0 485040.0 -1.0 1111
1111 0 314305.0 130007.0 485100.0 -1.0 1112
1112 0 314313.0 130020.0 485160.0 -1.0 1113
1113 0 314349.0 130109.0 485220.0 -1.0 1114
1114 0 314366.0 130153.0 485280.0 -1.0 1115
1115 0 314430.0 130207.0 485340.0 -1.0 1116
1116 0 314551.0 130272.0 485400.0 -1.0 1117
1117 0 314543.0 130292.0 485460.0 -1.0 1118
1118 0 314589.0 130323.0 485520.0 -1.0 1119
1119 0 314620.0 130408.0 485580.0 -1.0 1120
1120 0 314623.0 130395.0 485640.0 -1.0 1121
1121 0 314774.0 130643.0 485700.0 -1.0 1122
1122 0 314791.0 130480.0 485760.0 -1.0 1123
1123 0 314813.0 130510.0 485820.0 -1.0 1124
1124 0 314801.0 130549.0 485880.0 -1.0 1125
1125 0 314858.0 130568.0 485940.0 -1.0 1126
1126 0 314913.0 130624.0 486000.0 -1.0 1127
1127 0 314968.0 130644.0 486060.0 -1.0 1128
1128 0 314896.0 130636.0 486120.0 -1.0 1129
1129 0 314936.0 130681.0 486180.0 -1.0 1130
1130 0 314990.0 130743.0 486240.0 -1.0 1131
1131 0 314966.0 130722.0 486300.0 -1.0 1132
1132 0 314975.0 130794.0 486360.0 -1.0 1133
1133 0 314980.0 130714.0 486420.0 -1.0 1134
1134 0 315040.0 130777.0 486480.0 -1.0 1135
1135 0 315030.0 130778.0 486540.0 -1.0 1136
1136 0 315033.0 130805.0 486600.0 -1.0 1137
1137 0 315058.0 130849.0 486660.0 -1.0 1138
1138 0 315053.0 130857.0 486720.0 -1.0 1139
1139 0 315087.0 130865.0 486780.0 -1.0 1140
1140 0 315150.0 130921.0 486840.0 -1.0 1141
1141 0 315067.0 130906.0 486900.0 -1.0 1142
1142 0 315156.0 130956.0 486960.0 -1.0 1143
1143 0 315232.0 130974.0 487020.0 -1.0 1144
1144 0 315229.0 130999.0 487080.0 -1.0 1145
1145 0 315280.0 131066.0 487140.0 -1.0 1146
1146 0 315305.0 131080.0 487200.0 -1.0 1147
1147 0 315305.0 131073.0 487260.0 -1.0 1148
1148 0 315312.0 131133.0 487320.0 -1.0 1149
1149 0 315315.0 131138.0 487380.0 -1.0 1150
1150 0 315418.0 131273.0 487440.0 -1.0 1151
1151 0 315407.0 131219.0 487500.0 -1.0 1152
1152 0 315490.0 131286.0 487560.0 -1.0 1153
1153 0 315464.0 131326.0 487620.0 -1.0 1154
1154 0 315130.0 131080.0 487680.0 -1.0 1155
1155 0 315498.0 131395.0 487740.0 -1.0 1156
1156 0 315388.0 131286.0 487800.0 -1.0 1157
1157 0 315589.0 131432.0 487860.0 -1.0 1158
1158 0 315348.0 131286.0 487920.0 -1.0 1159
1159 0 315744.0 131565.0 487980.0 -1.0 1160
1160 0 315729.0 131589.0 488040.0 -1.0 1161
1161 0 315788.0 131583.0 488100.0 -1.0 1162
1162 0 315821.0 131646.0 488160.0 -1.0 1163
1163 0 315878.0 131684.0 488220.0 -1.0 1164
1164 0 315886.0 131785.0 488280.0 -1.0 1165
1165 0 315970.0 131780.0 488340.0 -1.0 1166
1166 0 316023.0 131801.0 488400.0 -1.0 1167
1167 0 316070.0 131878.0 488460.0 -1.0 1168
1168 0 316146.0 131976.0 488520.0 -1.0 1169
1169 0 316160.0 131981.0 488580.0 -1.0 1170
1170 0 316187.0 132026.0 488640.0 -1.0 1171
1171 0 316219.0 132070.0 488760.0 -1.0 1172
1172 0 316258.0 132097.0 488820.0 -1.0 1173
1173 0 316296.0 132142.0 488880.0 -1.0 1174
1174 0 316258.0 132082.0 488940.0 -1.0 1175
1175 0 316344.0 132156.0 489000.0 -1.0 1176
1176 0 316290.0 132111.0 489060.0 -1.0 1177
1177 0 316308.0 132142.0 489120.0 -1.0 1178
1178 0 316305.0 132134.0 489180.0 -1.0 1179
1179 0 316277.0 132145.0 489240.0 -1.0 1180
1180 0 316365.0 132161.0 489300.0 -1.0 1181
1181 0 316354.0 132184.0 489360.0 -1.0 1182
1182 0 316354.0 132184.0 489420.0 -1.0 1183
1183 0 316413.0 132100.0 489480.0 -1.0 1184
1184 0 316425.0 132212.0 489540.0 -1.0 1185
1185 0 316542.0 132166.0 489600.0 -1.0 1186
1186 0 316540.0 132177.0 489660.0 -1.0 1187
1187 0 316577.0 132158.0 489720.0 -1.0 1188
1188 0 316673.0 132203.0 489780.0 -1.0 1189
1189 0 316614.0 132159.0 489840.0 -1.0 1190
1190 0 316681.0 132270.0 489900.0 -1.0 1191
1191 0 316740.0 132255.0 489960.0 -1.0 1192
1192 0 316725.0 132187.0 490020.0 -1.0 1193
1193 0 316833.0 132295.0 490080.0 -1.0 1194
1194 0 316873.0 132301.0 490140.0 -1.0 1195
1195 0 317000.0 132525.0 490200.0 -1.0 1196
1196 0 316902.0 132346.0 490260.0 -1.0 1197
1197 0 317000.0 132521.0 490320.0 -1.0 1198
1198 0 317004.0 132481.0 490380.0 -1.0 1199
1199 0 317180.0 132621.0 490440.0 -1.0 1200
1200 0 317160.0 132557.0 490500.0 -1.0 1201
1201 0 317235.0 132653.0 490560.0 -1.0 1202
1202 0 317344.0 132671.0 490620.0 -1.0 1203
1203 0 317283.0 132666.0 490680.0 -1.0 1204
1204 0 317345.0 132675.0 490740.0 -1.0 1205
1205 0 317420.0 132627.0 490800.0 -1.0 1206
1206 0 317489.0 132729.0 490920.0 -1.0 1207
1207 0 317584.0 132725.0 490980.0 -1.0 1208
1208 0 317679.0 132804.0 491040.0 -1.0 1209
1209 0 317744.0 132833.0 491100.0 -1.0 1210
1210 0 317818.0 132917.0 491160.0 -1.0 1211
1211 0 317816.0 132814.0 491220.0 -1.0 1212
1212 0 317936.0 132956.0 491280.0 -1.0 1213
1213 0 318119.0 132980.0 491340.0 -1.0 1214
1214 0 318168.0 132956.0 491400.0 -1.0 1215
1215 0 318199.0 133002.0 491460.0 -1.0 1216
1216 0 318240.0 133028.0 491520.0 -1.0 1217
1217 0 318321.0 132996.0 491580.0 -1.0 1218
1218 0 318298.0 132914.0 491640.0 -1.0 1219
1219 0 318502.0 133102.0 491700.0 -1.0 1220
1220 0 318479.0 133000.0 491760.0 -1.0 1221
1221 0 318448.0 132961.0 491820.0 -1.0 1222
1222 0 318553.0 133014.0 491880.0 -1.0 1223
1223 0 318516.0 132980.0 491940.0 -1.0 1224
1224 0 318584.0 133004.0 492000.0 -1.0 1225
1225 0 318815.0 133126.0 492060.0 -1.0 1226
1226 0 318696.0 133044.0 492120.0 -1.0 1227
1227 0 318660.0 133001.0 492180.0 -1.0 1228
1228 0 318697.0 133012.0 492240.0 -1.0 1229
1229 0 318744.0 133010.0 492300.0 -1.0 1230
1230 0 318802.0 133044.0 492360.0 -1.0 1231
1231 0 318854.0 133067.0 492420.0 -1.0 1232
1232 0 318868.0 133121.0 492480.0 -1.0 1233
1233 0 318914.0 133158.0 492540.0 -1.0 1234
1234 0 318962.0 133169.0 492600.0 -1.0 1235
1235 0 319029.0 133184.0 492660.0 -1.0 1236
1236 0 318973.0 133087.0 492720.0 -1.0 1237
1237 0 319029.0 133105.0 492780.0 -1.0 1238
1238 0 319093.0 133080.0 492840.0 -1.0 1239
1239 0 319148.0 133080.0 492900.0 -1.0 1240
1240 0 319460.0 133221.0 492960.0 -1.0 1241
1241 0 319257.0 133072.0 493020.0 -1.0 1242
1242 0 319312.0 133111.0 493080.0 -1.0 1243
1243 0 319351.0 133092.0 493140.0 -1.0 1244
1244 0 319400.0 133147.0 493200.0 -1.0 1245
1245 0 319466.0 133137.0 493260.0 -1.0 1246
1246 0 319575.0 133165.0 493320.0 -1.0 1247
1247 0 319620.0 133110.0 493380.0 -1.0 1248
1248 0 319718.0 133235.0 493440.0 -1.0 1249
1249 0 319719.0 133194.0 493500.0 -1.0 1250
1250 0 319816.0 133286.0 493560.0 -1.0 1251
1251 0 319897.0 133344.0 493620.0 -1.0 1252
1252 0 319936.0 133393.0 493680.0 -1.0 1253
1253 0 320092.0 133451.0 493740.0 -1.0 1254
1254 0 320100.0 133507.0 493800.0 -1.0 1255
1255 0 320132.0 133428.0 493860.0 -1.0 1256
1256 0 320172.0 133449.0 493920.0 -1.0 1257
1257 0 320209.0 133517.0 493980.0 -1.0 1258
1258 0 319995.0 133282.0 494040.0 -1.0 1259
1259 0 320297.0 133509.0 494100.0 -1.0 1260
1260 0 320322.0 133512.0 494160.0 -1.0 1261
1261 0 320342.0 133528.0 494220.0 -1.0 1262
1262 0 320373.0 133569.0 494280.0 -1.0 1263
1263 0 320404.0 133543.0 494340.0 -1.0 1264
1264 0 320419.0 133577.0 494400.0 -1.0 1265
1265 0 320447.0 133550.0 494520.0 -1.0 1266
1266 0 320622.0 133640.0 494580.0 -1.0 1267
1267 0 320510.0 133579.0 494640.0 -1.0 1268
1268 0 320602.0 133622.0 494700.0 -1.0 1269
1269 0 320589.0 133658.0 494760.0 -1.0 1270
1270 0 320738.0 133620.0 494880.0 -1.0 1271
1271 0 320565.0 133623.0 494940.0 -1.0 1272
1272 0 320631.0 133683.0 495000.0 -1.0 1273
1273 0 320621.0 133702.0 495060.0 -1.0 1274
1274 0 320667.0 133644.0 495120.0 -1.0 1275
1275 0 320677.0 133635.0 495180.0 -1.0 1276
1276 0 320653.0 133594.0 495240.0 -1.0 1277
1277 0 320729.0 133675.0 495300.0 -1.0 1278
1278 0 320827.0 133667.0 495360.0 -1.0 1279
1279 0 320884.0 133697.0 495420.0 -1.0 1280
1280 0 320950.0 133679.0 495480.0 -1.0 1281
1281 0 320981.0 133599.0 495540.0 -1.0 1282
1282 0 321100.0 133645.0 495600.0 -1.0 1283
1283 0 321030.0 133614.0 495660.0 -1.0 1284
1284 0 320552.0 133361.0 495720.0 -1.0 1285
1285 0 321156.0 133656.0 495780.0 -1.0 1286
1286 0 321133.0 133601.0 495840.0 -1.0 1287
1287 0 321191.0 133652.0 495900.0 -1.0 1288
1288 0 320787.0 133343.0 495960.0 -1.0 1289
1289 0 321168.0 133626.0 496020.0 -1.0 1290
1290 0 320805.0 133331.0 496080.0 -1.0 1291
1291 0 321219.0 133678.0 496140.0 -1.0 1292
1292 0 321276.0 133716.0 496260.0 -1.0 1293
1293 0 321272.0 133652.0 496320.0 -1.0 1294
1294 0 321290.0 133665.0 496380.0 -1.0 1295
1295 0 321308.0 133646.0 496440.0 -1.0 1296
1296 0 321569.0 133724.0 496500.0 -1.0 1297
1297 0 321413.0 133741.0 496560.0 -1.0 1298
1298 0 321477.0 133780.0 496680.0 -1.0 1299
1299 0 321536.0 133813.0 496740.0 -1.0 1300
1300 0 321302.0 133667.0 496860.0 -1.0 1301
1301 0 321610.0 133883.0 496920.0 -1.0 1302
1302 0 321586.0 133858.0 496980.0 -1.0 1303
1303 0 321637.0 133887.0 497040.0 -1.0 1304
1304 0 321646.0 133872.0 497160.0 -1.0 1305
1305 0 321295.0 133737.0 497220.0 -1.0 1306
1306 0 321723.0 133891.0 497280.0 -1.0 1307
1307 0 321732.0 133898.0 497340.0 -1.0 1308
1308 0 321711.0 133903.0 497400.0 -1.0 1309
1309 0 321785.0 133981.0 497460.0 -1.0 1310
1310 0 321351.0 133674.0 497520.0 -1.0 1311
1311 0 321760.0 133984.0 497580.0 -1.0 1312
1312 0 321618.0 133850.0 497640.0 -1.0 1313
1313 0 321889.0 133987.0 497700.0 -1.0 1314
1314 0 321843.0 134002.0 497760.0 -1.0 1315
1315 0 321830.0 134015.0 497820.0 -1.0 1316
1316 0 321801.0 134038.0 497880.0 -1.0 1317
1317 0 321856.0 134131.0 497940.0 -1.0 1318
1318 0 321829.0 134084.0 498000.0 -1.0 1319
1319 0 321893.0 134189.0 498060.0 -1.0 1320
1320 0 321963.0 134193.0 498120.0 -1.0 1321
1321 0 321883.0 134160.0 498180.0 -1.0 1322
1322 0 321956.0 134167.0 498240.0 -1.0 1323
1323 0 322046.0 134284.0 498300.0 -1.0 1324
1324 0 321815.0 134145.0 498360.0 -1.0 1325
1325 0 322073.0 134397.0 498420.0 -1.0 1326
1326 0 322141.0 134382.0 498480.0 -1.0 1327
1327 0 322149.0 134503.0 498540.0 -1.0 1328
1328 0 322141.0 134477.0 498660.0 -1.0 1329
1329 0 322183.0 134520.0 498720.0 -1.0 1330
1330 0 322364.0 134612.0 498780.0 -1.0 1331
1331 0 322268.0 134606.0 498840.0 -1.0 1332
1332 0 322295.0 134671.0 498960.0 -1.0 1333
1333 0 322247.0 134478.0 499080.0 -1.0 1334
1334 0 322491.0 134783.0 499140.0 -1.0 1335
1335 0 322462.0 134691.0 499200.0 -1.0 1336
1336 0 322504.0 134728.0 499260.0 -1.0 1337
1337 0 322263.0 134490.0 499320.0 -1.0 1338
1338 0 322691.0 134735.0 499380.0 -1.0 1339
1339 0 322404.0 134426.0 499440.0 -1.0 1340
1340 0 322779.0 134726.0 499500.0 -1.0 1341
1341 0 322824.0 134613.0 499560.0 -1.0 1342
1342 0 322851.0 134578.0 499620.0 -1.0 1343
1343 0 322932.0 134622.0 499680.0 -1.0 1344
1344 0 322928.0 134543.0 499740.0 -1.0 1345
1345 0 322949.0 134525.0 499800.0 -1.0 1346
1346 0 323097.0 134521.0 499860.0 -1.0 1347
1347 0 323208.0 134538.0 499920.0 -1.0 1348
1348 0 323220.0 134513.0 499980.0 -1.0 1349
1349 0 323241.0 134498.0 500040.0 -1.0 1350
1350 0 323377.0 134904.0 500100.0 -1.0 1351
1351 0 323327.0 134531.0 500160.0 -1.0 1352
1352 0 323268.0 134572.0 500280.0 -1.0 1353
1353 0 323349.0 134537.0 500340.0 -1.0 1354
1354 0 323409.0 134572.0 500400.0 -1.0 1355
1355 0 323403.0 134586.0 500460.0 -1.0 1356
1356 0 323462.0 134580.0 500520.0 -1.0 1357
1357 0 323514.0 134648.0 500580.0 -1.0 1358
1358 0 323527.0 134608.0 500640.0 -1.0 1359
1359 0 323585.0 134652.0 500700.0 -1.0 1360
1360 0 323535.0 134624.0 500760.0 -1.0 1361
1361 0 323060.0 134350.0 500820.0 -1.0 1362
1362 0 323531.0 134714.0 500880.0 -1.0 1363
1363 0 323646.0 134748.0 501000.0 -1.0 1364
1364 0 323577.0 134662.0 501060.0 -1.0 1365
1365 0 323632.0 134673.0 501120.0 -1.0 1366
1366 0 323600.0 134705.0 501180.0 -1.0 1367
1367 0 323695.0 134720.0 501240.0 -1.0 1368
1368 0 323713.0 134668.0 501300.0 -1.0 1369
1369 0 323276.0 134362.0 501360.0 -1.0 1370
1370 0 323720.0 134710.0 501420.0 -1.0 1371
1371 0 323740.0 134701.0 501540.0 -1.0 1372
1372 0 323734.0 134473.0 501600.0 -1.0 1373
1373 0 323843.0 134539.0 501660.0 -1.0 1374
1374 0 323860.0 134524.0 501780.0 -1.0 1375
1375 0 323850.0 134613.0 501840.0 -1.0 1376
1376 0 323962.0 134484.0 501900.0 -1.0 1377
1377 0 324021.0 134609.0 501960.0 -1.0 1378
1378 0 324002.0 134536.0 502020.0 -1.0 1379
1379 0 324104.0 134595.0 502080.0 -1.0 1380
1380 0 323872.0 134570.0 502140.0 -1.0 1381
1381 0 324157.0 134661.0 502200.0 -1.0 1382
1382 0 324086.0 134708.0 502260.0 -1.0 1383
1383 0 324253.0 134738.0 502320.0 -1.0 1384
1384 0 324181.0 134749.0 502380.0 -1.0 1385
1385 0 324318.0 134815.0 502440.0 -1.0 1386
1386 0 324366.0 134808.0 502500.0 -1.0 1387
1387 0 324439.0 134859.0 502560.0 -1.0 1388
1388 0 324463.0 134915.0 502620.0 -1.0 1389
1389 0 324529.0 134960.0 502680.0 -1.0 1390
1390 0 324451.0 134956.0 502740.0 -1.0 1391
1391 0 324527.0 134957.0 502800.0 -1.0 1392
1392 0 324519.0 134984.0 502860.0 -1.0 1393
1393 0 324625.0 135089.0 502920.0 -1.0 1394
1394 0 324611.0 135124.0 502980.0 -1.0 1395
1395 0 324597.0 135123.0 503040.0 -1.0 1396
1396 0 324695.0 135159.0 503100.0 -1.0 1397
1397 0 324689.0 135195.0 503160.0 -1.0 1398
1398 0 324193.0 135102.0 503220.0 -1.0 1399
1399 0 324749.0 135205.0 503280.0 -1.0 1400
1400 0 324758.0 135223.0 503340.0 -1.0 1401
1401 0 324805.0 135260.0 503400.0 -1.0 1402
1402 0 324806.0 135290.0 503460.0 -1.0 1403
1403 0 324849.0 135307.0 503520.0 -1.0 1404
1404 0 324860.0 135349.0 503580.0 -1.0 1405
1405 0 324413.0 135042.0 503640.0 -1.0 1406
1406 0 324938.0 135374.0 503700.0 -1.0 1407
1407 0 324851.0 135334.0 503760.0 -1.0 1408
1408 0 324924.0 135367.0 503820.0 -1.0 1409
1409 0 324953.0 135433.0 503880.0 -1.0 1410
1410 0 324982.0 135415.0 503940.0 -1.0 1411
1411 0 325001.0 135418.0 504000.0 -1.0 1412
1412 0 324985.0 135440.0 504060.0 -1.0 1413
1413 0 324981.0 135441.0 504120.0 -1.0 1414
1414 0 325083.0 135458.0 504180.0 -1.0 1415
1415 0 325016.0 135476.0 504240.0 -1.0 1416
1416 0 324963.0 135494.0 504300.0 -1.0 1417
1417 0 325033.0 135462.0 504360.0 -1.0 1418
1418 0 324990.0 135491.0 504420.0 -1.0 1419
1419 0 325043.0 135487.0 504480.0 -1.0 1420
1420 0 325003.0 135479.0 504540.0 -1.0 1421
1421 0 325036.0 135528.0 504600.0 -1.0 1422
1422 0 325028.0 135522.0 504660.0 -1.0 1423
1423 0 325026.0 135575.0 504720.0 -1.0 1424
1424 0 325031.0 135524.0 504780.0 -1.0 1425
1425 0 325070.0 135542.0 504840.0 -1.0 1426
1426 0 325118.0 135565.0 504900.0 -1.0 1427
1427 0 325133.0 135548.0 504960.0 -1.0 1428
1428 0 325093.0 135564.0 505020.0 -1.0 1429
1429 0 325118.0 135588.0 505080.0 -1.0 1430
1430 0 325144.0 135616.0 505140.0 -1.0 1431
1431 0 325110.0 135635.0 505200.0 -1.0 1432
1432 0 325171.0 135669.0 505260.0 -1.0 1433
1433 0 325143.0 135673.0 505320.0 -1.0 1434
1434 0 325161.0 135737.0 505380.0 -1.0 1435
1435 0 325143.0 135732.0 505440.0 -1.0 1436
1436 0 325161.0 135788.0 505500.0 -1.0 1437
1437 0 325189.0 135835.0 505560.0 -1.0 1438
1438 0 325210.0 135866.0 505620.0 -1.0 1439
1439 0 325215.0 135874.0 505680.0 -1.0 1440
1440 0 325258.0 135893.0 505740.0 -1.0 1441
1441 0 325299.0 135985.0 505860.0 -1.0 1442
1442 0 325326.0 136021.0 505980.0 -1.0 1443
1443 0 325435.0 136093.0 506040.0 -1.0 1444
1444 0 325531.0 136176.0 506100.0 -1.0 1445
1445 0 325502.0 136209.0 506160.0 -1.0 1446
1446 0 325513.0 136258.0 506220.0 -1.0 1447
1447 0 325623.0 136302.0 506280.0 -1.0 1448
1448 0 325663.0 136339.0 506340.0 -1.0 1449
1449 0 325716.0 136376.0 506400.0 -1.0 1450
1450 0 325760.0 136423.0 506460.0 -1.0 1451
1451 0 325767.0 136471.0 506520.0 -1.0 1452
1452 0 325777.0 136481.0 506580.0 -1.0 1453
1453 0 325762.0 136538.0 506640.0 -1.0 1454
1454 0 325812.0 136541.0 506760.0 -1.0 1455
1455 0 325838.0 136596.0 506820.0 -1.0 1456
1456 0 325839.0 136605.0 506880.0 -1.0 1457
1457 0 325807.0 136685.0 506940.0 -1.0 1458
1458 0 325729.0 136684.0 507000.0 -1.0 1459
1459 0 325735.0 136712.0 507060.0 -1.0 1460
1460 0 325727.0 136809.0 507120.0 -1.0 1461
1461 0 325740.0 136871.0 507180.0 -1.0 1462
1462 0 325616.0 136822.0 507240.0 -1.0 1463
1463 0 325743.0 136905.0 507300.0 -1.0 1464
1464 0 326041.0 137296.0 507360.0 -1.0 1465
1465 0 325819.0 136950.0 507420.0 -1.0 1466
1466 0 325875.0 136959.0 507480.0 -1.0 1467
1467 0 325846.0 136983.0 507540.0 -1.0 1468
1468 0 325921.0 137010.0 507600.0 -1.0 1469
1469 0 326060.0 137120.0 507660.0 -1.0 1470
1470 0 326031.0 137075.0 507720.0 -1.0 1471
1471 0 326067.0 137116.0 507780.0 -1.0 1472
1472 0 326065.0 137103.0 507840.0 -1.0 1473
1473 0 326156.0 137135.0 507900.0 -1.0 1474
1474 0 326143.0 137126.0 507960.0 -1.0 1475
1475 0 325797.0 136830.0 508020.0 -1.0 1476
1476 0 326174.0 137151.0 508080.0 -1.0 1477
1477 0 325978.0 137010.0 508140.0 -1.0 1478
1478 0 326251.0 137210.0 508200.0 -1.0 1479
1479 0 326306.0 137236.0 508260.0 -1.0 1480
1480 0 326324.0 137182.0 508320.0 -1.0 1481
1481 0 326368.0 137209.0 508440.0 -1.0 1482
1482 0 325969.0 136944.0 508500.0 -1.0 1483
1483 0 326519.0 137240.0 508560.0 -1.0 1484
1484 0 326566.0 137195.0 508620.0 -1.0 1485
1485 0 326681.0 137185.0 508680.0 -1.0 1486
1486 0 326614.0 137146.0 508740.0 -1.0 1487
1487 0 326616.0 137179.0 508800.0 -1.0 1488
1488 0 326610.0 137119.0 508860.0 -1.0 1489
1489 0 326688.0 137164.0 508920.0 -1.0 1490
1490 0 326667.0 137152.0 508980.0 -1.0 1491
1491 0 326744.0 137097.0 509040.0 -1.0 1492
1492 0 326704.0 137099.0 509100.0 -1.0 1493
1493 0 326799.0 137081.0 509160.0 -1.0 1494
1494 0 326741.0 137081.0 509220.0 -1.0 1495
1495 0 326758.0 137150.0 509280.0 -1.0 1496
1496 0 326729.0 137106.0 509340.0 -1.0 1497
1497 0 326759.0 137089.0 509400.0 -1.0 1498
1498 0 326811.0 137134.0 509460.0 -1.0 1499
1499 0 326866.0 137134.0 509520.0 -1.0 1500
1500 0 326888.0 137134.0 509580.0 -1.0 1501
1501 0 326858.0 137166.0 509640.0 -1.0 1502
1502 0 326909.0 137203.0 509700.0 -1.0 1503
1503 0 326930.0 137139.0 509760.0 -1.0 1504
1504 0 327027.0 137270.0 509820.0 -1.0 1505
1505 0 327004.0 137233.0 509880.0 -1.0 1506
1506 0 327087.0 137320.0 509940.0 -1.0 1507
1507 0 327197.0 137400.0 510000.0 -1.0 1508
1508 0 327153.0 137407.0 510060.0 -1.0 1509
1509 0 327222.0 137363.0 510120.0 -1.0 1510
1510 0 327193.0 137435.0 510180.0 -1.0 1511
1511 0 327254.0 137538.0 510240.0 -1.0 1512
1512 0 327294.0 137527.0 510300.0 -1.0 1513
1513 0 327357.0 137548.0 510360.0 -1.0 1514
1514 0 327623.0 137683.0 510420.0 -1.0 1515
1515 0 327412.0 137562.0 510480.0 -1.0 1516
1516 0 327509.0 137623.0 510540.0 -1.0 1517
1517 0 327490.0 137617.0 510600.0 -1.0 1518
1518 0 327515.0 137604.0 510660.0 -1.0 1519
1519 0 327606.0 137683.0 510720.0 -1.0 1520
1520 0 327537.0 137673.0 510780.0 -1.0 1521
1521 0 327646.0 137725.0 510840.0 -1.0 1522
1522 0 327630.0 137649.0 510900.0 -1.0 1523
1523 0 327757.0 137763.0 510960.0 -1.0 1524
1524 0 327716.0 137726.0 511020.0 -1.0 1525
1525 0 327830.0 137777.0 511080.0 -1.0 1526
1526 0 327915.0 137822.0 511140.0 -1.0 1527
1527 0 327991.0 137856.0 511200.0 -1.0 1528
1528 0 328005.0 137870.0 511260.0 -1.0 1529
1529 0 327998.0 137883.0 511320.0 -1.0 1530
1530 0 328013.0 137838.0 511380.0 -1.0 1531
1531 0 328010.0 137862.0 511440.0 -1.0 1532
1532 0 328115.0 137848.0 511500.0 -1.0 1533
1533 0 328072.0 137878.0 511560.0 -1.0 1534
1534 0 328150.0 137862.0 511620.0 -1.0 1535
1535 0 328196.0 137891.0 511680.0 -1.0 1536
1536 0 328193.0 137888.0 511740.0 -1.0 1537
1537 0 328109.0 137853.0 511800.0 -1.0 1538
1538 0 328211.0 137862.0 511860.0 -1.0 1539
1539 0 328180.0 137861.0 511920.0 -1.0 1540
1540 0 328264.0 137887.0 511980.0 -1.0 1541
1541 0 328312.0 137895.0 512040.0 -1.0 1542
1542 0 328234.0 137850.0 512100.0 -1.0 1543
1543 0 328276.0 137843.0 512160.0 -1.0 1544
1544 0 328292.0 137886.0 512220.0 -1.0 1545
1545 0 328237.0 137829.0 512280.0 -1.0 1546
1546 0 328372.0 137881.0 512340.0 -1.0 1547
1547 0 328329.0 137828.0 512400.0 -1.0 1548
1548 0 328348.0 137856.0 512460.0 -1.0 1549
1549 0 328370.0 137869.0 512520.0 -1.0 1550
1550 0 327960.0 137745.0 512580.0 -1.0 1551
1551 0 328293.0 137795.0 512640.0 -1.0 1552
1552 0 328321.0 137814.0 512700.0 -1.0 1553
1553 0 328304.0 137808.0 512760.0 -1.0 1554
1554 0 327977.0 137677.0 512820.0 -1.0 1555
1555 0 328356.0 137847.0 512880.0 -1.0 1556
1556 0 328299.0 137796.0 512940.0 -1.0 1557
1557 0 328350.0 137805.0 513000.0 -1.0 1558
1558 0 328343.0 137824.0 513060.0 -1.0 1559
1559 0 328369.0 137800.0 513120.0 -1.0 1560
1560 0 328348.0 137767.0 513180.0 -1.0 1561
1561 0 328368.0 137814.0 513240.0 -1.0 1562
1562 0 328325.0 137818.0 513300.0 -1.0 1563
1563 0 328363.0 137820.0 513360.0 -1.0 1564
1564 0 328338.0 137840.0 513420.0 -1.0 1565
1565 0 328427.0 137795.0 513480.0 -1.0 1566
1566 0 328410.0 137842.0 513540.0 -1.0 1567
1567 0 328384.0 137864.0 513600.0 -1.0 1568
1568 0 328488.0 137912.0 513660.0 -1.0 1569
1569 0 328428.0 137855.0 513720.0 -1.0 1570
1570 0 328533.0 137956.0 513780.0 -1.0 1571
1571 0 328515.0 137892.0 513840.0 -1.0 1572
1572 0 328629.0 137986.0 513900.0 -1.0 1573
1573 0 328584.0 137974.0 513960.0 -1.0 1574
1574 0 328606.0 137961.0 514020.0 -1.0 1575
1575 0 328645.0 137981.0 514080.0 -1.0 1576
1576 0 328585.0 137946.0 514140.0 -1.0 1577
1577 0 328633.0 137968.0 514200.0 -1.0 1578
1578 0 328590.0 137927.0 514260.0 -1.0 1579
1579 0 328625.0 137949.0 514320.0 -1.0 1580
1580 0 328652.0 137946.0 514380.0 -1.0 1581
1581 0 328666.0 138062.0 514440.0 -1.0 1582
1582 0 328640.0 137957.0 514500.0 -1.0 1583
1583 0 328694.0 137971.0 514560.0 -1.0 1584
1584 0 328689.0 137995.0 514620.0 -1.0 1585
1585 0 328674.0 138015.0 514680.0 -1.0 1586
1586 0 328743.0 137978.0 514740.0 -1.0 1587
1587 0 328701.0 137952.0 514800.0 -1.0 1588
1588 0 328792.0 138022.0 514860.0 -1.0 1589
1589 0 328740.0 137990.0 514920.0 -1.0 1590
1590 0 328804.0 137998.0 514980.0 -1.0 1591
1591 0 328810.0 137935.0 515040.0 -1.0 1592
1592 0 328824.0 137954.0 515100.0 -1.0 1593
1593 0 328785.0 137946.0 515160.0 -1.0 1594
1594 0 328792.0 137976.0 515220.0 -1.0 1595
1595 0 328791.0 137977.0 515280.0 -1.0 1596
1596 0 328783.0 137927.0 515340.0 -1.0 1597
1597 0 328810.0 137937.0 515400.0 -1.0 1598
1598 0 328532.0 137746.0 515460.0 -1.0 1599
1599 0 328756.0 137925.0 515520.0 -1.0 1600
1600 0 328765.0 137926.0 515580.0 -1.0 1601
1601 0 328668.0 137890.0 515640.0 -1.0 1602
1602 0 328658.0 137946.0 515760.0 -1.0 1603
1603 0 328595.0 137931.0 515880.0 -1.0 1604
1604 0 328563.0 137943.0 515940.0 -1.0 1605
1605 0 328500.0 137954.0 516000.0 -1.0 1606
1606 0 328529.0 137990.0 516060.0 -1.0 1607
1607 0 328528.0 137956.0 516120.0 -1.0 1608
1608 0 328473.0 137981.0 516180.0 -1.0 1609
1609 0 328533.0 137922.0 516240.0 -1.0 1610
1610 0 328528.0 137949.0 516300.0 -1.0 1611
1611 0 328520.0 137976.0 516360.0 -1.0 1612
1612 0 328503.0 138002.0 516420.0 -1.0 1613
1613 0 328528.0 137976.0 516480.0 -1.0 1614
1614 0 328523.28 138033.97 516540.0 -1.0 1615
1615 0 328498.0 137971.0 516600.0 -1.0 1616
1616 0 328637.0 138135.0 516660.0 -1.0 2301
1617 0 293408.0 114973.0 417780.0 -1.0 2
1618 0 293295.0 114861.0 417720.0 -1.0 1617
1619 0 293309.0 114843.0 417660.0 -1.0 1618
1620 0 293201.0 114864.0 417600.0 -1.0 1619
1621 0 293252.0 114848.0 417540.0 -1.0 1620
1622 0 293211.0 114866.0 417480.0 -1.0 1621
1623 0 293131.0 114854.0 417420.0 -1.0 1622
1624 0 293040.0 114847.0 417360.0 -1.0 1623
1625 0 293036.0 114872.0 417300.0 -1.0 1624
1626 0 292985.0 114825.0 417240.0 -1.0 1625
1627 0 292951.0 114879.0 417180.0 -1.0 1626
1628 0 292848.0 114867.0 417120.0 -1.0 1627
1629 0 292832.0 114917.0 417060.0 -1.0 1628
1630 0 292803.0 114986.0 416940.0 -1.0 1629
1631 0 292684.0 114932.0 416880.0 -1.0 1630
1632 0 292715.0 114981.0 416820.0 -1.0 1631
1633 0 292631.0 114975.0 416760.0 -1.0 1632
1634 0 292608.0 114997.0 416700.0 -1.0 1633
1635 0 292525.0 114930.0 416640.0 -1.0 1634
1636 0 292436.0 114929.0 416580.0 -1.0 1635
1637 0 292394.0 114966.0 416520.0 -1.0 1636
1638 0 292402.0 114949.0 416460.0 -1.0 1637
1639 0 292404.0 114917.0 416400.0 -1.0 1638
1640 0 292340.0 114908.0 416340.0 -1.0 1639
1641 0 292330.0 114904.0 416280.0 -1.0 1640
1642 0 292307.0 114905.0 416220.0 -1.0 1641
1643 0 292301.0 114888.0 416160.0 -1.0 1642
1644 0 292264.0 114876.0 416100.0 -1.0 1643
1645 0 292266.0 114864.0 416040.0 -1.0 1644
1646 0 292156.0 114844.0 415980.0 -1.0 1645
1647 0 292074.0 114835.0 415920.0 -1.0 1646
1648 0 292120.0 114863.0 415860.0 -1.0 1647
1649 0 292072.0 114807.0 415800.0 -1.0 1648
1650 0 292045.0 114852.0 415740.0 -1.0 1649
1651 0 292022.0 114867.0 415680.0 -1.0 1650
1652 0 292036.0 114845.0 415620.0 -1.0 1651
1653 0 291927.0 114804.0 415560.0 -1.0 1652
1654 0 291880.0 114846.0 415500.0 -1.0 1653
1655 0 291854.0 114845.0 415440.0 -1.0 1654
1656 0 291879.0 114843.0 415380.0 -1.0 1655
1657 0 291783.0 114824.0 415320.0 -1.0 1656
1658 0 291741.0 114802.0 415260.0 -1.0 1657
1659 0 291719.0 114808.0 415200.0 -1.0 1658
1660 0 291744.0 114815.0 415140.0 -1.0 1659
1661 0 291714.0 114811.0 415080.0 -1.0 1660
1662 0 291726.0 114842.0 415020.0 -1.0 1661
1663 0 291646.0 114841.0 414960.0 -1.0 1662
1664 0 291731.0 114922.0 414900.0 -1.0 1663
1665 0 291656.0 114899.0 414840.0 -1.0 1664
1666 0 291638.0 114863.0 414780.0 -1.0 1665
1667 0 291651.0 114907.0 414720.0 -1.0 1666
1668 0 291691.0 114932.0 414660.0 -1.0 1667
1669 0 291643.0 114927.0 414600.0 -1.0 1668
1670 0 291692.0 114982.0 414540.0 -1.0 1669
1671 0 291702.0 115007.0 414480.0 -1.0 1670
1672 0 291630.0 114949.0 414420.0 -1.0 1671
1673 0 291634.0 114981.0 414360.0 -1.0 1672
1674 0 291633.0 114980.0 414300.0 -1.0 1673
1675 0 291602.0 114968.0 414240.0 -1.0 1674
1676 0 291619.0 115027.0 414180.0 -1.0 1675
1677 0 291557.0 115014.0 414120.0 -1.0 1676
1678 0 291574.0 114985.0 414060.0 -1.0 1677
1679 0 291553.0 114944.0 414000.0 -1.0 1678
1680 0 291551.0 115034.0 413940.0 -1.0 1679
1681 0 291498.0 115053.0 413880.0 -1.0 1680
1682 0 291536.0 115093.0 413820.0 -1.0 1681
1683 0 291477.0 115088.0 413760.0 -1.0 1682
1684 0 291450.0 115084.0 413700.0 -1.0 1683
1685 0 291335.0 115072.0 413640.0 -1.0 1684
1686 0 291365.0 115095.0 413580.0 -1.0 1685
1687 0 291379.0 115123.0 413520.0 -1.0 1686
1688 0 291362.0 115118.0 413460.0 -1.0 1687
1689 0 291362.0 115204.0 413400.0 -1.0 1688
1690 0 291315.0 115242.0 413340.0 -1.0 1689
1691 0 291279.0 115186.0 413280.0 -1.0 1690
1692 0 291249.0 115197.0 413220.0 -1.0 1691
1693 0 291252.0 115229.0 413160.0 -1.0 1692
1694 0 291272.0 115204.0 413100.0 -1.0 1693
1695 0 291208.0 115246.0 413040.0 -1.0 1694
1696 0 291210.0 115248.0 412980.0 -1.0 1695
1697 0 291145.0 115212.0 412920.0 -1.0 1696
1698 0 291194.0 115208.0 412860.0 -1.0 1697
1699 0 291171.0 115252.0 412800.0 -1.0 1698
1700 0 291095.0 115265.0 412740.0 -1.0 1699
1701 0 291034.0 115267.0 412680.0 -1.0 1700
1702 0 290947.0 115291.0 412620.0 -1.0 1701
1703 0 290940.0 115252.0 412560.0 -1.0 1702
1704 0 290946.0 115217.0 412500.0 -1.0 1703
1705 0 290897.0 115194.0 412440.0 -1.0 1704
1706 0 290915.0 115192.0 412380.0 -1.0 1705
1707 0 290881.0 115165.0 412320.0 -1.0 1706
1708 0 290880.0 115139.0 412260.0 -1.0 1707
1709 0 290775.0 115142.0 412200.0 -1.0 1708
1710 0 290752.0 115110.0 412140.0 -1.0 1709
1711 0 290727.0 115185.0 412080.0 -1.0 1710
1712 0 290695.0 115133.0 412020.0 -1.0 1711
1713 0 290688.0 115180.0 411960.0 -1.0 1712
1714 0 290589.0 115079.0 411900.0 -1.0 1713
1715 0 290630.0 115130.0 411840.0 -1.0 1714
1716 0 290577.0 115106.0 411780.0 -1.0 1715
1717 0 290577.0 115105.0 411720.0 -1.0 1716
1718 0 290505.0 115053.0 411660.0 -1.0 1717
1719 0 290498.0 115066.0 411600.0 -1.0 1718
1720 0 290481.0 115083.0 411540.0 -1.0 1719
1721 0 290446.0 115039.0 411480.0 -1.0 1720
1722 0 290429.0 115049.0 411420.0 -1.0 1721
1723 0 290437.0 115075.0 411360.0 -1.0 1722
1724 0 290331.0 114969.0 411300.0 -1.0 1723
1725 0 290291.0 114975.0 411240.0 -1.0 1724
1726 0 290343.0 115027.0 411180.0 -1.0 1725
1727 0 290336.0 115033.0 411120.0 -1.0 1726
1728 0 290339.0 114980.0 411000.0 -1.0 1727
1729 0 290325.0 115032.0 410940.0 -1.0 1728
1730 0 290205.0 114964.0 410880.0 -1.0 1729
1731 0 290300.0 114988.0 410820.0 -1.0 1730
1732 0 290199.0 114958.0 410760.0 -1.0 1731
1733 0 290193.0 114917.0 410700.0 -1.0 1732
1734 0 290190.0 114944.0 410640.0 -1.0 1733
1735 0 290223.0 114966.0 410580.0 -1.0 1734
1736 0 290150.0 114912.0 410520.0 -1.0 1735
1737 0 290137.0 114933.0 410460.0 -1.0 1736
1738 0 290069.0 114901.0 410400.0 -1.0 1737
1739 0 290111.0 114954.0 410340.0 -1.0 1738
1740 0 290103.0 114923.0 410280.0 -1.0 1739
1741 0 290084.0 114946.0 410220.0 -1.0 1740
1742 0 290061.0 114912.0 410160.0 -1.0 1741
1743 0 290047.0 114916.0 410100.0 -1.0 1742
1744 0 290018.0 114872.0 410040.0 -1.0 1743
1745 0 290096.0 114872.0 409980.0 -1.0 1744
1746 0 289987.0 114804.0 409920.0 -1.0 1745
1747 0 290038.0 114835.0 409860.0 -1.0 1746
1748 0 289895.0 114867.0 409800.0 -1.0 1747
1749 0 289862.0 114846.0 409740.0 -1.0 1748
1750 0 289825.0 114863.0 409680.0 -1.0 1749
1751 0 289791.0 114874.0 409620.0 -1.0 1750
1752 0 289793.0 114961.0 409560.0 -1.0 1751
1753 0 289769.0 114847.0 409500.0 -1.0 1752
1754 0 289827.0 114956.0 409440.0 -1.0 1753
1755 0 289735.0 114936.0 409380.0 -1.0 1754
1756 0 289710.0 114916.0 409320.0 -1.0 1755
1757 0 289736.0 115016.0 409260.0 -1.0 1756
1758 0 289769.0 115002.0 409200.0 -1.0 1757
1759 0 289673.0 114991.0 409140.0 -1.0 1758
1760 0 289606.0 115014.0 409080.0 -1.0 1759
1761 0 289625.0 115107.0 409020.0 -1.0 1760
1762 0 289595.0 115086.0 408960.0 -1.0 1761
1763 0 289642.0 115137.0 408900.0 -1.0 1762
1764 0 289604.0 115094.0 408840.0 -1.0 1763
1765 0 289573.0 115170.0 408780.0 -1.0 1764
1766 0 289595.0 115159.0 408720.0 -1.0 1765
1767 0 289574.0 115203.0 408660.0 -1.0 1766
1768 0 289604.0 115242.0 408600.0 -1.0 1767
1769 0 289606.0 115257.0 408540.0 -1.0 1768
1770 0 289572.0 115265.0 408480.0 -1.0 1769
1771 0 289615.0 115273.0 408420.0 -1.0 1770
1772 0 289511.0 115315.0 408360.0 -1.0 1771
1773 0 289517.0 115316.0 408300.0 -1.0 1772
1774 0 289506.0 115317.0 408240.0 -1.0 1773
1775 0 289512.0 115362.0 408180.0 -1.0 1774
1776 0 289491.0 115367.0 408120.0 -1.0 1775
1777 0 289421.0 115361.0 408060.0 -1.0 1776
1778 0 289413.0 115381.0 408000.0 -1.0 1777
1779 0 289358.0 115348.0 407940.0 -1.0 1778
1780 0 289404.0 115462.0 407880.0 -1.0 1779
1781 0 289322.0 115425.0 407820.0 -1.0 1780
1782 0 289338.0 115577.0 407760.0 -1.0 1781
1783 0 289281.0 115668.0 407700.0 -1.0 1782
1784 0 289156.0 115737.0 407640.0 -1.0 1783
1785 0 289022.0 115632.0 407580.0 -1.0 1784
1786 0 289161.0 115772.0 407520.0 -1.0 1785
1787 0 289134.0 115749.0 407460.0 -1.0 1786
1788 0 289129.0 115826.0 407400.0 -1.0 1787
1789 0 289075.0 115791.0 407340.0 -1.0 1788
1790 0 289026.0 115894.0 407280.0 -1.0 1789
1791 0 289030.0 115875.0 407220.0 -1.0 1790
1792 0 289031.0 115964.0 407160.0 -1.0 1791
1793 0 288981.0 115908.0 407100.0 -1.0 1792
1794 0 288947.0 116015.0 407040.0 -1.0 1793
1795 0 288951.0 116022.0 406980.0 -1.0 1794
1796 0 288999.0 116115.0 406920.0 -1.0 1795
1797 0 288940.0 116085.0 406860.0 -1.0 1796
1798 0 288872.0 116090.0 406800.0 -1.0 1797
1799 0 288893.0 116138.0 406740.0 -1.0 1798
1800 0 288909.0 116172.0 406680.0 -1.0 1799
1801 0 288901.0 116272.0 406620.0 -1.0 1800
1802 0 288829.0 116274.0 406560.0 -1.0 1801
1803 0 288811.0 116271.0 406500.0 -1.0 1802
1804 0 288693.0 116219.0 406440.0 -1.0 1803
1805 0 288716.0 116293.0 406380.0 -1.0 1804
1806 0 288707.0 116344.0 406320.0 -1.0 1805
1807 0 288631.0 116331.0 406260.0 -1.0 1806
1808 0 288615.0 116407.0 406200.0 -1.0 1807
1809 0 288560.0 116517.0 406140.0 -1.0 1808
1810 0 288566.0 116573.0 406080.0 -1.0 1809
1811 0 288514.0 116640.0 406020.0 -1.0 1810
1812 0 288355.0 116679.0 405960.0 -1.0 1811
1813 0 288344.0 116666.0 405900.0 -1.0 1812
1814 0 288214.0 116703.0 405840.0 -1.0 1813
1815 0 288218.0 116746.0 405780.0 -1.0 1814
1816 0 288176.0 116800.0 405720.0 -1.0 1815
1817 0 288135.0 116791.0 405660.0 -1.0 1816
1818 0 288172.0 116891.0 405600.0 -1.0 1817
1819 0 288106.0 116846.0 405540.0 -1.0 1818
1820 0 288153.0 116951.0 405480.0 -1.0 1819
1821 0 288069.0 116931.0 405420.0 -1.0 1820
1822 0 288097.0 117025.0 405360.0 -1.0 1821
1823 0 288002.0 116812.0 405300.0 -1.0 1822
1824 0 287912.0 116991.0 405240.0 -1.0 1823
1825 0 287898.0 117050.0 405180.0 -1.0 1824
1826 0 287768.0 117034.0 405120.0 -1.0 1825
1827 0 287794.0 116984.0 405060.0 -1.0 1826
1828 0 287710.0 117004.0 405000.0 -1.0 1827
1829 0 287690.0 117057.0 404940.0 -1.0 1828
1830 0 287564.0 117044.0 404880.0 -1.0 1829
1831 0 287473.0 117084.0 404820.0 -1.0 1830
1832 0 287513.0 117130.0 404760.0 -1.0 1831
1833 0 287313.0 117134.0 404700.0 -1.0 1832
1834 0 287127.0 117144.0 404640.0 -1.0 1833
1835 0 287216.0 117271.0 404580.0 -1.0 1834
1836 0 287182.0 117271.0 404520.0 -1.0 1835
1837 0 287130.0 117312.0 404460.0 -1.0 1836
1838 0 287137.0 117379.0 404400.0 -1.0 1837
1839 0 287068.0 117397.0 404340.0 -1.0 1838
1840 0 286998.0 117429.0 404280.0 -1.0 1839
1841 0 287045.0 117420.0 404220.0 -1.0 1840
1842 0 286971.0 117462.0 404160.0 -1.0 1841
1843 0 286852.0 117481.0 404100.0 -1.0 1842
1844 0 286833.0 117604.0 404040.0 -1.0 1843
1845 0 286837.0 117654.0 403980.0 -1.0 1844
1846 0 286729.0 117671.0 403920.0 -1.0 1845
1847 0 286655.0 117767.0 403860.0 -1.0 1846
1848 0 286675.0 117807.0 403800.0 -1.0 1847
1849 0 286681.0 117941.0 403740.0 -1.0 1848
1850 0 286556.0 118064.0 403680.0 -1.0 1849
1851 0 286544.0 118113.0 403620.0 -1.0 1850
1852 0 286436.0 118263.0 403560.0 -1.0 1851
1853 0 286398.0 118271.0 403500.0 -1.0 1852
1854 0 286397.0 118361.0 403440.0 -1.0 1853
1855 0 286313.0 118346.0 403380.0 -1.0 1854
1856 0 286291.0 118442.0 403320.0 -1.0 1855
1857 0 286278.0 118529.0 403260.0 -1.0 1856
1858 0 286180.0 118595.0 403200.0 -1.0 1857
1859 0 286113.0 118633.0 403140.0 -1.0 1858
1860 0 286021.0 118729.0 403080.0 -1.0 1859
1861 0 285936.0 118795.0 403020.0 -1.0 1860
1862 0 285993.0 118901.0 402960.0 -1.0 1861
1863 0 285967.0 118911.0 402900.0 -1.0 1862
1864 0 285887.0 119039.0 402840.0 -1.0 1863
1865 0 285911.0 119088.0 402780.0 -1.0 1864
1866 0 285845.0 119111.0 402720.0 -1.0 1865
1867 0 285940.0 119116.0 402660.0 -1.0 1866
1868 0 285784.0 119242.0 402600.0 -1.0 1867
1869 0 285815.0 119232.0 402540.0 -1.0 1868
1870 0 285676.0 119262.0 402480.0 -1.0 1869
1871 0 285701.0 119313.0 402420.0 -1.0 1870
1872 0 285589.0 119377.0 402300.0 -1.0 1871
1873 0 285467.0 119430.0 402240.0 -1.0 1872
1874 0 285396.0 119398.0 402180.0 -1.0 1873
1875 0 285483.0 119435.0 402120.0 -1.0 1874
1876 0 285342.0 119478.0 402060.0 -1.0 1875
1877 0 285368.0 119485.0 402000.0 -1.0 1876
1878 0 285332.0 119542.0 401940.0 -1.0 1877
1879 0 285261.0 119515.0 401880.0 -1.0 1878
1880 0 285223.0 119516.0 401820.0 -1.0 1879
1881 0 285169.0 119601.0 401760.0 -1.0 1880
1882 0 285079.0 119587.0 401700.0 -1.0 1881
1883 0 285047.0 119720.0 401640.0 -1.0 1882
1884 0 284993.0 119649.0 401580.0 -1.0 1883
1885 0 285017.0 119711.0 401520.0 -1.0 1884
1886 0 284947.0 119803.0 401460.0 -1.0 1885
1887 0 284931.0 119782.0 401400.0 -1.0 1886
1888 0 284827.0 119808.0 401340.0 -1.0 1887
1889 0 284814.0 119878.0 401280.0 -1.0 1888
1890 0 284792.0 119890.0 401220.0 -1.0 1889
1891 0 284638.0 119970.0 401160.0 -1.0 1890
1892 0 284583.0 119926.0 401100.0 -1.0 1891
1893 0 284557.0 119981.0 401040.0 -1.0 1892
1894 0 284570.0 119965.0 400980.0 -1.0 1893
1895 0 284546.0 119966.0 400920.0 -1.0 1894
1896 0 284470.0 119996.0 400860.0 -1.0 1895
1897 0 284453.0 119950.0 400800.0 -1.0 1896
1898 0 284379.0 119966.0 400740.0 -1.0 1897
1899 0 284267.0 119895.0 400680.0 -1.0 1898
1900 0 284291.0 119988.0 400620.0 -1.0 1899
1901 0 284259.0 120067.0 400560.0 -1.0 1900
1902 0 284191.0 119985.0 400500.0 -1.0 1901
1903 0 284165.0 120032.0 400440.0 -1.0 1902
1904 0 284167.0 120104.0 400380.0 -1.0 1903
1905 0 284060.0 120031.0 400320.0 -1.0 1904
1906 0 284031.0 120051.0 400260.0 -1.0 1905
1907 0 283954.0 120033.0 400200.0 -1.0 1906
1908 0 283970.0 120090.0 400140.0 -1.0 1907
1909 0 283932.0 120065.0 400080.0 -1.0 1908
1910 0 283774.0 120021.0 400020.0 -1.0 1909
1911 0 283785.0 120080.0 399960.0 -1.0 1910
1912 0 283747.0 120055.0 399900.0 -1.0 1911
1913 0 283706.0 120072.0 399840.0 -1.0 1912
1914 0 283644.0 120029.0 399780.0 -1.0 1913
1915 0 283523.0 120068.0 399720.0 -1.0 1914
1916 0 283570.0 120119.0 399660.0 -1.0 1915
1917 0 283491.0 120087.0 399600.0 -1.0 1916
1918 0 283430.0 120086.0 399540.0 -1.0 1917
1919 0 283337.0 120060.0 399480.0 -1.0 1918
1920 0 283297.0 120105.0 399420.0 -1.0 1919
1921 0 283227.0 120064.0 399360.0 -1.0 1920
1922 0 283128.0 120065.0 399300.0 -1.0 1921
1923 0 282997.0 120083.0 399240.0 -1.0 1922
1924 0 282916.0 120087.0 399180.0 -1.0 1923
1925 0 282905.0 120104.0 399120.0 -1.0 1924
1926 0 282799.0 120124.0 399060.0 -1.0 1925
1927 0 282679.0 120156.0 399000.0 -1.0 1926
1928 0 282618.0 120128.0 398940.0 -1.0 1927
1929 0 282536.0 120171.0 398880.0 -1.0 1928
1930 0 282497.0 120167.0 398820.0 -1.0 1929
1931 0 282470.0 120205.0 398760.0 -1.0 1930
1932 0 282285.0 120257.0 398700.0 -1.0 1931
1933 0 282311.0 120210.0 398640.0 -1.0 1932
1934 0 282228.0 120241.0 398580.0 -1.0 1933
1935 0 282241.0 120325.0 398520.0 -1.0 1934
1936 0 282054.0 120326.0 398460.0 -1.0 1935
1937 0 281998.0 120368.0 398400.0 -1.0 1936
1938 0 281871.0 120336.0 398340.0 -1.0 1937
1939 0 281845.0 120370.0 398280.0 -1.0 1938
1940 0 281746.0 120363.0 398220.0 -1.0 1939
1941 0 281694.0 120393.0 398160.0 -1.0 1940
1942 0 281605.0 120336.0 398100.0 -1.0 1941
1943 0 281590.0 120424.0 398040.0 -1.0 1942
1944 0 281594.0 120440.0 397980.0 -1.0 1943
1945 0 281468.0 120385.0 397920.0 -1.0 1944
1946 0 281393.0 120504.0 397860.0 -1.0 1945
1947 0 281309.0 120390.0 397800.0 -1.0 1946
1948 0 281280.0 120479.0 397740.0 -1.0 1947
1949 0 281146.0 120426.0 397680.0 -1.0 1948
1950 0 281188.0 120523.0 397620.0 -1.0 1949
1951 0 281122.0 120552.0 397560.0 -1.0 1950
1952 0 281058.0 120550.0 397500.0 -1.0 1951
1953 0 281032.0 120578.0 397440.0 -1.0 1952
1954 0 280975.0 120606.0 397380.0 -1.0 1953
1955 0 280972.0 120693.0 397320.0 -1.0 1954
1956 0 280891.0 120723.0 397260.0 -1.0 1955
1957 0 280943.0 120786.0 397200.0 -1.0 1956
1958 0 280831.0 120798.0 397140.0 -1.0 1957
1959 0 280728.0 120847.0 397080.0 -1.0 1958
1960 0 280692.0 120866.0 397020.0 -1.0 1959
1961 0 280645.0 120853.0 396960.0 -1.0 1960
1962 0 280604.0 120857.0 396900.0 -1.0 1961
1963 0 280503.0 120885.0 396840.0 -1.0 1962
1964 0 280474.0 120938.0 396720.0 -1.0 1963
1965 0 280378.0 120972.0 396660.0 -1.0 1964
1966 0 280354.0 120976.0 396600.0 -1.0 1965
1967 0 280267.0 121006.0 396540.0 -1.0 1966
1968 0 280231.0 121042.0 396480.0 -1.0 1967
1969 0 280208.0 121082.0 396420.0 -1.0 1968
1970 0 280197.0 121127.0 396360.0 -1.0 1969
1971 0 280169.0 121074.0 396300.0 -1.0 1970
1972 0 280074.0 121091.0 396240.0 -1.0 1971
1973 0 280064.0 121099.0 396180.0 -1.0 1972
1974 0 279985.0 121151.0 396120.0 -1.0 1973
1975 0 279909.0 121156.0 396060.0 -1.0 1974
1976 0 279803.0 121188.0 396000.0 -1.0 1975
1977 0 279830.0 121187.0 395940.0 -1.0 1976
1978 0 279781.0 121187.0 395880.0 -1.0 1977
1979 0 279739.0 121239.0 395820.0 -1.0 1978
1980 0 279734.0 121226.0 395760.0 -1.0 1979
1981 0 279734.0 121227.0 395700.0 -1.0 1980
1982 0 279686.0 121255.0 395640.0 -1.0 1981
1983 0 279684.0 121342.0 395580.0 -1.0 1982
1984 0 279683.0 121369.0 395520.0 -1.0 1983
1985 0 279672.0 121325.0 395460.0 -1.0 1984
1986 0 279637.0 121337.0 395400.0 -1.0 1985
1987 0 279678.0 121344.0 395340.0 -1.0 1986
1988 0 279550.0 121430.0 395220.0 -1.0 1987
1989 0 279532.0 121393.0 395160.0 -1.0 1988
1990 0 279506.0 121438.0 395100.0 -1.0 1989
1991 0 279491.0 121467.0 395040.0 -1.0 1990
1992 0 279544.0 121514.0 394980.0 -1.0 1991
1993 0 279473.0 121506.0 394920.0 -1.0 1992
1994 0 279330.0 121482.0 394860.0 -1.0 1993
1995 0 279403.0 121585.0 394800.0 -1.0 1994
1996 0 279033.0 121237.0 394740.0 -1.0 1995
1997 0 279362.0 121660.0 394680.0 -1.0 1996
1998 0 279195.0 121252.0 394620.0 -1.0 1997
1999 0 279244.0 121543.0 394560.0 -1.0 1998
2000 0 279200.0 121495.0 394500.0 -1.0 1999
2001 0 279219.0 121474.0 394440.0 -1.0 2000
2002 0 279151.0 121468.0 394380.0 -1.0 2001
2003 0 279123.0 121440.0 394320.0 -1.0 2002
2004 0 279125.0 121478.0 394260.0 -1.0 2003
2005 0 279097.0 121434.0 394200.0 -1.0 2004
2006 0 279067.0 121420.0 394140.0 -1.0 2005
2007 0 279039.0 121409.0 394080.0 -1.0 2006
2008 0 279084.0 121444.0 394020.0 -1.0 2007
2009 0 279077.0 121391.0 393960.0 -1.0 2008
2010 0 279007.0 121393.0 393900.0 -1.0 2009
2011 0 278944.0 121387.0 393840.0 -1.0 2010
2012 0 278887.0 121323.0 393780.0 -1.0 2011
2013 0 278937.0 121357.0 393660.0 -1.0 2012
2014 0 278896.0 121361.0 393600.0 -1.0 2013
2015 0 278930.0 121418.0 393540.0 -1.0 2014
2016 0 278929.0 121378.0 393480.0 -1.0 2015
2017 0 278923.0 121387.0 393420.0 -1.0 2016
2018 0 278917.0 121348.0 393360.0 -1.0 2017
2019 0 278948.0 121358.0 393300.0 -1.0 2018
2020 0 278900.0 121353.0 393240.0 -1.0 2019
2021 0 278926.0 121394.0 393180.0 -1.0 2020
2022 0 278898.0 121430.0 393120.0 -1.0 2021
2023 0 278932.0 121427.0 393060.0 -1.0 2022
2024 0 278883.0 121403.0 393000.0 -1.0 2023
2025 0 278886.0 121416.0 392940.0 -1.0 2024
2026 0 278914.0 121453.0 392880.0 -1.0 2025
2027 0 278882.0 121406.0 392820.0 -1.0 2026
2028 0 278909.0 121387.0 392760.0 -1.0 2027
2029 0 278816.0 121393.0 392700.0 -1.0 2028
2030 0 278816.0 121395.0 392640.0 -1.0 2029
2031 0 278777.0 121446.0 392580.0 -1.0 2030
2032 0 278807.0 121444.0 392520.0 -1.0 2031
2033 0 278816.0 121513.0 392460.0 -1.0 2032
2034 0 278791.0 121474.0 392400.0 -1.0 2033
2035 0 278809.0 121483.0 392340.0 -1.0 2034
2036 0 278796.0 121547.0 392280.0 -1.0 2035
2037 0 278797.0 121514.0 392220.0 -1.0 2036
2038 0 278790.0 121563.0 392160.0 -1.0 2037
2039 0 278785.0 121531.0 392100.0 -1.0 2038
2040 0 278687.0 121491.0 392040.0 -1.0 2039
2041 0 278723.0 121488.0 391980.0 -1.0 2040
2042 0 278692.0 121433.0 391920.0 -1.0 2041
2043 0 278659.0 121441.0 391860.0 -1.0 2042
2044 0 278665.0 121475.0 391800.0 -1.0 2043
2045 0 278667.0 121415.0 391740.0 -1.0 2044
2046 0 278655.0 121442.0 391680.0 -1.0 2045
2047 0 278652.0 121403.0 391620.0 -1.0 2046
2048 0 278650.0 121440.0 391560.0 -1.0 2047
2049 0 278540.0 121369.0 391500.0 -1.0 2048
2050 0 278637.0 121421.0 391440.0 -1.0 2049
2051 0 278562.0 121424.0 391380.0 -1.0 2050
2052 0 278604.0 121395.0 391320.0 -1.0 2051
2053 0 278565.0 121415.0 391260.0 -1.0 2052
2054 0 278524.0 121404.0 391200.0 -1.0 2053
2055 0 278557.0 121439.0 391140.0 -1.0 2054
2056 0 278529.0 121407.0 391080.0 -1.0 2055
2057 0 278553.0 121416.0 391020.0 -1.0 2056
2058 0 278565.0 121395.0 390960.0 -1.0 2057
2059 0 278549.0 121394.0 390900.0 -1.0 2058
2060 0 278517.0 121336.0 390840.0 -1.0 2059
2061 0 278546.0 121363.0 390780.0 -1.0 2060
2062 0 278505.0 121368.0 390720.0 -1.0 2061
2063 0 278516.0 121399.0 390660.0 -1.0 2062
2064 0 278540.0 121388.0 390600.0 -1.0 2063
2065 0 278502.0 121389.0 390540.0 -1.0 2064
2066 0 278481.0 121384.0 390480.0 -1.0 2065
2067 0 278478.0 121399.0 390420.0 -1.0 2066
2068 0 278463.0 121421.0 390360.0 -1.0 2067
2069 0 278463.0 121351.0 390300.0 -1.0 2068
2070 0 278439.0 121343.0 390240.0 -1.0 2069
2071 0 278423.0 121296.0 390180.0 -1.0 2070
2072 0 278447.0 121288.0 390120.0 -1.0 2071
2073 0 278455.0 121356.0 390060.0 -1.0 2072
2074 0 278406.0 121322.0 390000.0 -1.0 2073
2075 0 278411.0 121258.0 389940.0 -1.0 2074
2076 0 278378.0 121261.0 389880.0 -1.0 2075
2077 0 278372.0 121255.0 389820.0 -1.0 2076
2078 0 278283.0 121197.0 389760.0 -1.0 2077
2079 0 278329.0 121198.0 389700.0 -1.0 2078
2080 0 278296.0 121168.0 389640.0 -1.0 2079
2081 0 278344.0 121188.0 389580.0 -1.0 2080
2082 0 278331.0 121209.0 389520.0 -1.0 2081
2083 0 278288.0 121148.0 389460.0 -1.0 2082
2084 0 278335.0 121165.0 389400.0 -1.0 2083
2085 0 278357.0 121191.0 389340.0 -1.0 2084
2086 0 278327.0 121126.0 389280.0 -1.0 2085
2087 0 278401.0 121237.0 389220.0 -1.0 2086
2088 0 278302.0 121168.0 389160.0 -1.0 2087
2089 0 278352.0 121161.0 389100.0 -1.0 2088
2090 0 278357.0 121179.0 389040.0 -1.0 2089
2091 0 278302.0 121130.0 388980.0 -1.0 2090
2092 0 278309.0 121113.0 388920.0 -1.0 2091
2093 0 278317.0 121129.0 388860.0 -1.0 2092
2094 0 278327.0 121127.0 388800.0 -1.0 2093
2095 0 278289.0 121087.0 388740.0 -1.0 2094
2096 0 278243.0 121095.0 388680.0 -1.0 2095
2097 0 278226.0 121105.0 388620.0 -1.0 2096
2098 0 278226.0 121117.0 388560.0 -1.0 2097
2099 0 278242.0 121172.0 388500.0 -1.0 2098
2100 0 278188.0 121131.0 388440.0 -1.0 2099
2101 0 278189.0 121124.0 388380.0 -1.0 2100
2102 0 278212.0 121169.0 388320.0 -1.0 2101
2103 0 278168.0 121158.0 388260.0 -1.0 2102
2104 0 278218.0 121182.0 388200.0 -1.0 2103
2105 0 278151.0 121107.0 388140.0 -1.0 2104
2106 0 278131.0 121113.0 388080.0 -1.0 2105
2107 0 278111.0 121107.0 388020.0 -1.0 2106
2108 0 278046.0 121039.0 387960.0 -1.0 2107
2109 0 278038.0 121069.0 387900.0 -1.0 2108
2110 0 278036.0 121048.0 387840.0 -1.0 2109
2111 0 278011.0 121018.0 387780.0 -1.0 2110
2112 0 278021.0 121028.0 387720.0 -1.0 2111
2113 0 278075.0 121032.0 387660.0 -1.0 2112
2114 0 278093.0 120964.0 387600.0 -1.0 2113
2115 0 278074.0 121035.0 387540.0 -1.0 2114
2116 0 278006.0 120983.0 387480.0 -1.0 2115
2117 0 278095.0 121016.0 387420.0 -1.0 2116
2118 0 278044.0 120976.0 387360.0 -1.0 2117
2119 0 278115.0 120967.0 387300.0 -1.0 2118
2120 0 278063.0 120950.0 387240.0 -1.0 2119
2121 0 277994.0 120926.0 387180.0 -1.0 2120
2122 0 278002.0 120850.0 387120.0 -1.0 2121
2123 0 278048.0 120887.0 387060.0 -1.0 2122
2124 0 278003.0 120895.0 386940.0 -1.0 2123
2125 0 277977.0 120826.0 386820.0 -1.0 2124
2126 0 278007.0 120782.0 386760.0 -1.0 2125
2127 0 278068.0 120842.0 386700.0 -1.0 2126
2128 0 278013.0 120799.0 386640.0 -1.0 2127
2129 0 278002.0 120757.0 386580.0 -1.0 2128
2130 0 277926.0 120731.0 386520.0 -1.0 2129
2131 0 277929.0 120688.0 386460.0 -1.0 2130
2132 0 277925.0 120621.0 386400.0 -1.0 2131
2133 0 277882.0 120626.0 386340.0 -1.0 2132
2134 0 277794.0 120522.0 386280.0 -1.0 2133
2135 0 277847.0 120611.0 386220.0 -1.0 2134
2136 0 277820.0 120527.0 386160.0 -1.0 2135
2137 0 277824.0 120484.0 386100.0 -1.0 2136
2138 0 277792.0 120502.0 386040.0 -1.0 2137
2139 0 277778.0 120489.0 385980.0 -1.0 2138
2140 0 277723.0 120474.0 385920.0 -1.0 2139
2141 0 277804.0 120553.0 385860.0 -1.0 2140
2142 0 277715.0 120442.0 385800.0 -1.0 2141
2143 0 277830.0 120465.0 385740.0 -1.0 2142
2144 0 277780.0 120456.0 385680.0 -1.0 2143
2145 0 277802.0 120450.0 385620.0 -1.0 2144
2146 0 277750.0 120387.0 385560.0 -1.0 2145
2147 0 277736.0 120358.0 385500.0 -1.0 2146
2148 0 277737.0 120342.0 385440.0 -1.0 2147
2149 0 277733.0 120294.0 385380.0 -1.0 2148
2150 0 277707.0 120285.0 385320.0 -1.0 2149
2151 0 277671.0 120274.0 385260.0 -1.0 2150
2152 0 277583.0 120232.0 385200.0 -1.0 2151
2153 0 277587.0 120184.0 385140.0 -1.0 2152
2154 0 277595.0 120218.0 385080.0 -1.0 2153
2155 0 277599.0 120193.0 385020.0 -1.0 2154
2156 0 277571.0 120135.0 384960.0 -1.0 2155
2157 0 277581.0 120161.0 384900.0 -1.0 2156
2158 0 277622.0 120161.0 384840.0 -1.0 2157
2159 0 277561.0 120117.0 384780.0 -1.0 2158
2160 0 277488.0 120105.0 384720.0 -1.0 2159
2161 0 277508.0 120054.0 384660.0 -1.0 2160
2162 0 277503.0 120042.0 384600.0 -1.0 2161
2163 0 277535.0 120061.0 384540.0 -1.0 2162
2164 0 277500.0 120050.0 384480.0 -1.0 2163
2165 0 277510.0 120067.0 384420.0 -1.0 2164
2166 0 277517.0 120025.0 384360.0 -1.0 2165
2167 0 277479.0 120036.0 384300.0 -1.0 2166
2168 0 277442.0 119973.0 384240.0 -1.0 2167
2169 0 277478.0 120005.0 384180.0 -1.0 2168
2170 0 277443.0 120003.0 384120.0 -1.0 2169
2171 0 277458.0 119975.0 384060.0 -1.0 2170
2172 0 277438.0 120014.0 384000.0 -1.0 2171
2173 0 277436.0 119980.0 383940.0 -1.0 2172
2174 0 277446.0 119986.0 383880.0 -1.0 2173
2175 0 277635.0 120114.0 383820.0 -1.0 2174
2176 0 277440.0 120010.0 383760.0 -1.0 2175
2177 0 277357.0 119963.0 383700.0 -1.0 2176
2178 0 277390.0 120008.0 383640.0 -1.0 2177
2179 0 277388.0 120038.0 383580.0 -1.0 2178
2180 0 277330.0 119964.0 383520.0 -1.0 2179
2181 0 277398.0 120019.0 383460.0 -1.0 2180
2182 0 277418.0 119988.0 383400.0 -1.0 2181
2183 0 277304.0 119966.0 383340.0 -1.0 2182
2184 0 277375.0 119944.0 383280.0 -1.0 2183
2185 0 277414.0 119936.0 383220.0 -1.0 2184
2186 0 277364.0 119887.0 383160.0 -1.0 2185
2187 0 277379.0 119919.0 383100.0 -1.0 2186
2188 0 277358.0 119855.0 383040.0 -1.0 2187
2189 0 277362.0 119879.0 382980.0 -1.0 2188
2190 0 277299.0 119842.0 382920.0 -1.0 2189
2191 0 277279.0 119849.0 382860.0 -1.0 2190
2192 0 277292.0 119829.0 382740.0 -1.0 2191
2193 0 277355.0 119710.0 382620.0 -1.0 2192
2194 0 277295.0 119659.0 382560.0 -1.0 2193
2195 0 277290.0 119583.0 382500.0 -1.0 2194
2196 0 277291.0 119585.0 382440.0 -1.0 2195
2197 0 277304.0 119494.0 382380.0 -1.0 2196
2198 0 277276.0 119439.0 382320.0 -1.0 2197
2199 0 277269.0 119362.0 382260.0 -1.0 2198
2200 0 277307.0 119395.0 382200.0 -1.0 2199
2201 0 277274.0 119333.0 382140.0 -1.0 2200
2202 0 277269.0 119328.0 382080.0 -1.0 2201
2203 0 277295.0 119336.0 382020.0 -1.0 2202
2204 0 277219.0 119315.0 381960.0 -1.0 2203
2205 0 277254.0 119264.0 381900.0 -1.0 2204
2206 0 277264.0 119230.0 381840.0 -1.0 2205
2207 0 277269.0 119236.0 381780.0 -1.0 2206
2208 0 277239.0 119185.0 381720.0 -1.0 2207
2209 0 277194.0 119186.0 381660.0 -1.0 2208
2210 0 277245.0 119143.0 381600.0 -1.0 2209
2211 0 277162.0 119112.0 381540.0 -1.0 2210
2212 0 277274.0 119110.0 381480.0 -1.0 2211
2213 0 277285.0 119132.0 381420.0 -1.0 2212
2214 0 277281.0 119115.0 381360.0 -1.0 2213
2215 0 277219.0 119063.0 381300.0 -1.0 2214
2216 0 277186.0 119051.0 381240.0 -1.0 2215
2217 0 277176.0 118970.0 381180.0 -1.0 2216
2218 0 277266.0 118999.0 381120.0 -1.0 2217
2219 0 277142.0 118922.0 381060.0 -1.0 2218
2220 0 277169.0 118939.0 381000.0 -1.0 2219
2221 0 277145.0 118916.0 380940.0 -1.0 2220
2222 0 277133.0 118900.0 380880.0 -1.0 2221
2223 0 277111.0 118825.0 380820.0 -1.0 2222
2224 0 277095.0 118823.0 380760.0 -1.0 2223
2225 0 277021.0 118795.0 380700.0 -1.0 2224
2226 0 277010.0 118771.0 380640.0 -1.0 2225
2227 0 276980.0 118721.0 380580.0 -1.0 2226
2228 0 276976.0 118712.0 380520.0 -1.0 2227
2229 0 276944.0 118738.0 380460.0 -1.0 2228
2230 0 276928.0 118681.0 380400.0 -1.0 2229
2231 0 276958.0 118748.0 380340.0 -1.0 2230
2232 0 276958.0 118642.0 380280.0 -1.0 2231
2233 0 276951.0 118676.0 380220.0 -1.0 2232
2234 0 276914.0 118658.0 380160.0 -1.0 2233
2235 0 276992.0 118761.0 380100.0 -1.0 2234
2236 0 276947.0 118652.0 380040.0 -1.0 2235
2237 0 277008.0 118674.0 379980.0 -1.0 2236
2238 0 276963.0 118616.0 379920.0 -1.0 2237
2239 0 277005.0 118676.0 379860.0 -1.0 2238
2240 0 277011.0 118685.0 379800.0 -1.0 2239
2241 0 277023.0 118732.0 379740.0 -1.0 2240
2242 0 277006.0 118596.0 379680.0 -1.0 2241
2243 0 277003.0 118569.0 379620.0 -1.0 2242
2244 0 277004.0 118539.0 379560.0 -1.0 2243
2245 0 277037.0 118570.0 379500.0 -1.0 2244
2246 0 277002.0 118531.0 379440.0 -1.0 2245
2247 0 277016.0 118520.0 379380.0 -1.0 2246
2248 0 276961.0 118530.0 379320.0 -1.0 2247
2249 0 277047.0 118583.0 379260.0 -1.0 2248
2250 0 277006.0 118537.0 379200.0 -1.0 2249
2251 0 277062.0 118557.0 379140.0 -1.0 2250
2252 0 276922.0 118455.0 379080.0 -1.0 2251
2253 0 276930.0 118504.0 379020.0 -1.0 2252
2254 0 276905.0 118459.0 378960.0 -1.0 2253
2255 0 276935.0 118473.0 378900.0 -1.0 2254
2256 0 276851.0 118454.0 378840.0 -1.0 2255
2257 0 276855.0 118401.0 378780.0 -1.0 2256
2258 0 276672.0 118179.0 378720.0 -1.0 2257
2259 0 276766.0 118233.0 378660.0 -1.0 2258
2260 0 276697.0 118098.0 378600.0 -1.0 2259
2261 0 276641.0 118064.0 378540.0 -1.0 2260
2262 0 276584.0 117893.0 378480.0 -1.0 2261
2263 0 276554.0 117895.0 378420.0 -1.0 2262
2264 0 276568.0 117820.0 378360.0 -1.0 2263
2265 0 276503.0 117869.0 378300.0 -1.0 2264
2266 0 276500.0 117818.0 378240.0 -1.0 2265
2267 0 276494.0 117829.0 378180.0 -1.0 2266
2268 0 276511.0 117813.0 378120.0 -1.0 2267
2269 0 276476.0 117857.0 378060.0 -1.0 2268
2270 0 276533.0 117808.0 378000.0 -1.0 2269
2271 0 276461.0 117858.0 377940.0 -1.0 2270
2272 0 276503.0 117800.0 377880.0 -1.0 2271
2273 0 276455.0 117872.0 377820.0 -1.0 2272
2274 0 276490.0 117843.0 377760.0 -1.0 2273
2275 0 276477.0 117884.0 377700.0 -1.0 2274
2276 0 276486.0 117849.0 377640.0 -1.0 2275
2277 0 276572.0 117877.0 377580.0 -1.0 2276
2278 0 276487.0 117800.0 377520.0 -1.0 2277
2279 0 276441.0 117746.0 377460.0 -1.0 2278
2280 0 276483.0 117858.0 377400.0 -1.0 2279
2281 0 276519.0 117923.0 377340.0 -1.0 2280
2282 0 276449.0 117865.0 377280.0 -1.0 2281
2283 0 276490.0 117963.0 377220.0 -1.0 2282
2284 0 276433.0 117962.0 377160.0 -1.0 2283
2285 0 276481.0 117966.0 377100.0 -1.0 2284
2286 0 276456.0 117951.0 377040.0 -1.0 2285
2287 0 276478.0 117997.0 376980.0 -1.0 2286
2288 0 276493.0 117998.0 376920.0 -1.0 2287
2289 0 276479.0 118025.0 376860.0 -1.0 2288
2290 0 276500.0 118022.0 376800.0 -1.0 2289
2291 0 276496.0 118095.0 376740.0 -1.0 2290
2292 0 276455.0 118056.0 376680.0 -1.0 2291
2293 0 276463.0 118116.0 376620.0 -1.0 2292
2294 0 276524.0 118099.0 376560.0 -1.0 2293
2295 0 276495.0 118104.0 376500.0 -1.0 2294
2296 0 276453.0 118089.0 376440.0 -1.0 2295
2297 0 276453.0 118123.0 376380.0 -1.0 2296
2298 0 276394.0 118103.0 376320.0 -1.0 2297
2299 0 276426.0 118200.0 376260.0 -1.0 2298
2300 6 276388.0 118134.0 376200.0 -1.0 2299
2301 0 328535.94 138138.23 516720.0 -1.0 2302
2302 0 328555.88 138218.0 516780.0 -1.0 2303
2303 0 328588.28 138280.31 516840.0 -1.0 2304
2304 0 328538.44 138312.7 516900.0 -1.0 2305
2305 0 328535.94 138332.66 516960.0 -1.0 2306
2306 0 328491.06 138350.1 517020.0 -1.0 2307
2307 0 328473.62 138380.02 517080.0 -1.0 2308
2308 0 328466.16 138402.44 517140.0 -1.0 2309
2309 0 328466.16 138424.88 517200.0 -1.0 2310
2310 0 328466.16 138424.88 517260.0 -1.0 2311
2311 0 328421.28 138452.3 517320.0 -1.0 2312
2312 0 328403.84 138489.69 517380.0 -1.0 2313
2313 0 328443.72 138497.16 517440.0 -1.0 2314
2314 0 328423.78 138492.17 517500.0 -1.0 2315
2315 0 328388.88 138532.05 517560.0 -1.0 2316
2316 0 328363.94 138561.97 517620.0 -1.0 2317
2317 0 328371.44 138529.56 517680.0 -1.0 2318
2318 0 328358.97 138514.61 517740.0 -1.0 2319
2319 0 328334.03 138504.64 517800.0 -1.0 2320
2320 0 328353.97 138497.16 517860.0 -1.0 2321
2321 0 328341.5 138487.19 517920.0 -1.0 2322
2322 0 328341.5 138514.61 517980.0 -1.0 2323
2323 0 328341.5 138514.61 518040.0 -1.0 2324
2324 0 328336.53 138514.61 518100.0 -1.0 2325
2325 0 328368.94 138539.53 518160.0 -1.0 2326
2326 0 328371.44 138532.05 518220.0 -1.0 2327
2327 0 328351.5 138571.94 518280.0 -1.0 2328
2328 0 328361.47 138539.53 518340.0 -1.0 2329
2329 0 328373.9 138527.06 518400.0 -1.0 2330
2330 0 328373.9 138527.06 518460.0 -1.0 2331
2331 0 328403.84 138524.58 518520.0 -1.0 2332
2332 0 328421.28 138529.56 518580.0 -1.0 2333
2333 0 328463.66 138556.98 518640.0 -1.0 2334
2334 0 328488.56 138556.98 518700.0 -1.0 2335
2335 0 328493.56 138547.02 518760.0 -1.0 2336
2336 0 328496.06 138542.03 518820.0 -1.0 2337
2337 0 328483.6 138547.02 518880.0 -1.0 2338
2338 0 328451.2 138561.97 518940.0 -1.0 2339
2339 0 328451.2 138569.44 519000.0 -1.0 2340
2340 0 328451.2 138566.95 519060.0 -1.0 2341
2341 0 328438.72 138574.42 519120.0 -1.0 2342
2342 0 328418.78 138579.4 519180.0 -1.0 2343
2343 0 328408.8 138606.83 519240.0 -1.0 2344
2344 0 328446.2 138614.31 519300.0 -1.0 2345
2345 0 328443.72 138674.12 519360.0 -1.0 2346
2346 0 328443.72 138671.64 519420.0 -1.0 2347
2347 0 328446.2 138699.06 519480.0 -1.0 2348
2348 0 328453.7 138736.44 519540.0 -1.0 2349
2349 0 328473.62 138781.31 519660.0 -1.0 2350
2350 0 328473.62 138823.69 519720.0 -1.0 2351
2351 0 328468.62 138858.58 519780.0 -1.0 2352
2352 0 328491.06 138908.44 519840.0 -1.0 2353
2353 0 328503.53 138990.69 519900.0 -1.0 2354
2354 0 328498.53 139010.62 519960.0 -1.0 2355
2355 0 328530.94 139048.02 520020.0 -1.0 2356
2356 0 328533.44 139145.22 520080.0 -1.0 2357
2357 0 328535.94 139155.19 520140.0 -1.0 2358
2358 0 328493.56 139167.66 520200.0 -1.0 2359
2359 0 328570.84 139242.44 520260.0 -1.0 2360
2360 0 328568.34 139247.42 520320.0 -1.0 2361
2361 0 328603.22 139242.44 520380.0 -1.0 2362
2362 0 328196.94 139060.47 520440.0 -1.0 2363
2363 0 328683.0 139317.2 520500.0 -1.0 2364
2364 0 328663.06 139259.88 520560.0 -1.0 2365
2365 0 328720.38 139287.3 520620.0 -1.0 2366
2366 0 328715.4 139302.25 520680.0 -1.0 2367
2367 0 328810.12 139372.05 520740.0 -1.0 2368
2368 0 328765.25 139292.28 520800.0 -1.0 2369
2369 0 328817.6 139334.66 520860.0 -1.0 2370
2370 0 328790.2 139267.36 520920.0 -1.0 2371
2371 0 328790.2 139322.19 520980.0 -1.0 2372
2372 0 328807.62 139224.98 521040.0 -1.0 2373
2373 0 328854.97 139274.83 521100.0 -1.0 2374
2374 0 328854.97 139274.83 521160.0 -1.0 2375
2375 0 328807.62 139239.94 521280.0 -1.0 2376
2376 0 328815.1 139210.03 521340.0 -1.0 2377
2377 0 328815.1 139210.03 521400.0 -1.0 2378
2378 0 328802.62 139167.66 521460.0 -1.0 2379
2379 0 328862.47 139155.19 521580.0 -1.0 2380
2380 0 328862.47 139155.19 521640.0 -1.0 2381
2381 0 328887.38 139160.17 521700.0 -1.0 2382
2382 0 328964.66 139162.67 521760.0 -1.0 2383
2383 0 328964.66 139147.72 521820.0 -1.0 2384
2384 0 328977.12 139112.81 521880.0 -1.0 2385
2385 0 328982.1 139112.81 521940.0 -1.0 2386
2386 0 328972.12 139097.86 522000.0 -1.0 2387
2387 0 328894.88 139045.52 522060.0 -1.0 2388
2388 0 328917.28 139048.02 522120.0 -1.0 2389
2389 0 328937.22 139048.02 522180.0 -1.0 2390
2390 0 328967.16 139048.02 522240.0 -1.0 2391
2391 0 328967.16 139062.97 522300.0 -1.0 2392
2392 0 328967.16 139053.0 522360.0 -1.0 2393
2393 0 328967.16 139053.0 522420.0 -1.0 2394
2394 0 328959.66 139062.97 522480.0 -1.0 2395
2395 0 328934.75 139025.58 522540.0 -1.0 2396
2396 0 328962.16 139033.06 522600.0 -1.0 2397
2397 0 328934.75 139003.14 522660.0 -1.0 2398
2398 0 328962.16 138963.27 522780.0 -1.0 2399
2399 0 328957.2 138923.39 522840.0 -1.0 2400
2400 0 328947.22 138905.94 522900.0 -1.0 2401
2401 0 328947.22 138913.42 522960.0 -1.0 2402
2402 0 328952.2 138851.1 523020.0 -1.0 2403
2403 0 328987.1 138876.03 523080.0 -1.0 2404
2404 0 328987.1 138778.81 523140.0 -1.0 2405
2405 0 329026.97 138761.38 523200.0 -1.0 2406
2406 0 329014.5 138716.5 523260.0 -1.0 2407
2407 0 329014.5 138716.5 523320.0 -1.0 2408
2408 0 329039.44 138741.42 523380.0 -1.0 2409
2409 0 329089.28 138674.12 523440.0 -1.0 2410
2410 0 329091.78 138706.53 523500.0 -1.0 2411
2411 0 329101.75 138694.08 523560.0 -1.0 2412
2412 0 329114.22 138701.55 523620.0 -1.0 2413
2413 0 329066.84 138714.02 523680.0 -1.0 2414
2414 0 329069.34 138719.0 523740.0 -1.0 2415
2415 0 329054.38 138721.48 523800.0 -1.0 2416
2416 0 328992.06 138731.45 523860.0 -1.0 2417
2417 0 328949.7 138691.58 523920.0 -1.0 2418
2418 0 328952.2 138721.48 523980.0 -1.0 2419
2419 0 328952.2 138721.48 524040.0 -1.0 2420
2420 0 328942.22 138726.47 524100.0 -1.0 2421
2421 0 328924.78 138771.34 524160.0 -1.0 2422
2422 0 328912.3 138788.78 524220.0 -1.0 2423
2423 0 328862.47 138778.81 524280.0 -1.0 2424
2424 0 328862.47 138778.81 524340.0 -1.0 2425
2425 0 328802.62 138753.89 524400.0 -1.0 2426
2426 0 328847.5 138788.78 524460.0 -1.0 2427
2427 0 328812.6 138768.84 524520.0 -1.0 2428
2428 0 328840.03 138828.67 524580.0 -1.0 2429
2429 0 328822.56 138821.19 524640.0 -1.0 2430
2430 0 328827.56 138843.62 524700.0 -1.0 2431
2431 0 328822.56 138828.67 524760.0 -1.0 2432
2432 0 328805.12 138858.58 524820.0 -1.0 2433
2433 0 328782.7 138895.97 524880.0 -1.0 2434
2434 0 328752.78 138903.44 524940.0 -1.0 2435
2435 0 328740.3 138938.34 525000.0 -1.0 2436
2436 0 328717.88 138975.73 525060.0 -1.0 2437
2437 0 328705.44 139095.38 525120.0 -1.0 2438
2438 0 328707.9 139135.25 525180.0 -1.0 2439
2439 0 328702.94 139175.12 525240.0 -1.0 2440
2440 0 328660.56 139210.03 525300.0 -1.0 2441
2441 0 328668.03 139277.33 525360.0 -1.0 2442
2442 0 328668.03 139322.19 525420.0 -1.0 2443
2443 0 328812.6 139456.8 525480.0 -1.0 2444
2444 0 328969.62 139526.58 525540.0 -1.0 2445
2445 0 329076.8 139554.0 525660.0 -1.0 2446
2446 0 329159.06 139484.2 525840.0 -1.0 2447
2447 0 329193.97 139531.56 525900.0 -1.0 2448
2448 0 329348.5 139603.86 525960.0 -1.0 2449
2449 0 329550.4 139646.22 526020.0 -1.0 2450
2450 0 329622.7 139676.14 526080.0 -1.0 2451
2451 0 329779.72 139701.06 526140.0 -1.0 2452
2452 0 329779.72 139701.06 526200.0 -1.0 2453
2453 0 329794.7 139688.6 526260.0 -1.0 2454
2454 0 329936.75 139735.95 526320.0 -1.0 2455
2455 0 329996.56 139758.39 526380.0 -1.0 2456
2456 0 330073.84 139815.72 526440.0 -1.0 2457
2457 0 330096.28 139813.22 526500.0 -1.0 2458
2458 0 330158.6 139820.7 526560.0 -1.0 2459
2459 0 330220.9 139870.55 526620.0 -1.0 2460
2460 0 330203.44 139897.97 526680.0 -1.0 2461
2461 0 330335.56 139902.95 526740.0 -1.0 2462
2462 0 330405.34 139863.08 526800.0 -1.0 2463
2463 0 330470.16 139888.0 526860.0 -1.0 2464
2464 0 330547.44 139897.97 526920.0 -1.0 2465
2465 0 330679.53 139922.89 526980.0 -1.0 2466
2466 0 330749.3 139912.92 527040.0 -1.0 2467
2467 0 330801.66 139902.95 527100.0 -1.0 2468
2468 0 330901.38 139890.5 527160.0 -1.0 2469
2469 0 331028.5 139820.7 527220.0 -1.0 2470
2470 0 331197.97 139803.25 527280.0 -1.0 2471
2471 0 331449.72 139723.5 527340.0 -1.0 2472
2472 0 331736.38 139646.22 527460.0 -1.0 2473
2473 0 331811.16 139598.86 527520.0 -1.0 2474
2474 0 331935.78 139566.47 527580.0 -1.0 2475
2475 0 332140.16 139551.52 527640.0 -1.0 2476
2476 0 332217.44 139544.03 527700.0 -1.0 2477
2477 0 332297.2 139539.05 527760.0 -1.0 2478
2478 0 332352.03 139551.52 527820.0 -1.0 2479
2479 0 332471.7 139546.52 527880.0 -1.0 2480
2480 0 332628.7 139526.58 527940.0 -1.0 2481
2481 0 332845.56 139501.66 528000.0 -1.0 2482
2482 0 332833.1 139491.69 528060.0 -1.0 2483
2483 0 332892.9 139474.23 528120.0 -1.0 2484
2484 0 333057.4 139531.56 528180.0 -1.0 2485
2485 0 333199.5 139419.4 528240.0 -1.0 2486
2486 0 333441.28 139404.45 528300.0 -1.0 2487
2487 0 333471.2 139359.58 528360.0 -1.0 2488
2488 0 333496.12 139354.6 528420.0 -1.0 2489
2489 0 333550.94 139329.67 528480.0 -1.0 2490
2490 0 333620.75 139324.69 528540.0 -1.0 2491
2491 0 333722.94 139299.77 528600.0 -1.0 2492
2492 0 333795.22 139297.27 528660.0 -1.0 2493
2493 0 333847.56 139354.6 528720.0 -1.0 2494
2494 0 333904.88 139382.02 528780.0 -1.0 2495
2495 0 333974.7 139439.34 528840.0 -1.0 2496
2496 0 334056.94 139434.36 528900.0 -1.0 2497
2497 0 334066.9 139434.36 528960.0 -1.0 2498
2498 0 334124.22 139451.81 529020.0 -1.0 2499
2499 0 334189.03 139461.78 529080.0 -1.0 2500
2500 0 334286.25 139494.17 529140.0 -1.0 2501
2501 0 334348.56 139481.72 529200.0 -1.0 2502
2502 0 334388.44 139494.17 529260.0 -1.0 2503
2503 0 334445.78 139536.55 529320.0 -1.0 2504
2504 0 334533.0 139586.4 529380.0 -1.0 2505
2505 0 334605.28 139631.27 529440.0 -1.0 2506
2506 0 334677.6 139653.7 529500.0 -1.0 2507
2507 0 334772.3 139691.1 529560.0 -1.0 2508
2508 0 334814.66 139693.58 529620.0 -1.0 2509
2509 0 334889.44 139730.97 529680.0 -1.0 2510
2510 0 334981.66 139795.78 529740.0 -1.0 2511
2511 0 335046.47 139910.44 529800.0 -1.0 2512
2512 0 335071.4 140017.61 529860.0 -1.0 2513
2513 0 335126.25 140089.9 529920.0 -1.0 2514
2514 0 335196.03 140174.64 529980.0 -1.0 2515
2515 0 335258.34 140209.55 530040.0 -1.0 2516
2516 0 335323.16 140256.9 530100.0 -1.0 2517
2517 0 335465.22 140391.5 530160.0 -1.0 2518
2518 0 335537.5 140481.23 530220.0 -1.0 2519
2519 0 335604.8 140538.56 530280.0 -1.0 2520
2520 0 335632.22 140583.42 530340.0 -1.0 2521
2521 0 335756.84 140710.55 530400.0 -1.0 2522
2522 0 335851.56 140820.22 530460.0 -1.0 2523
2523 0 336001.12 140949.83 530520.0 -1.0 2524
2524 0 336083.38 141141.75 530580.0 -1.0 2525
2525 0 336178.1 141258.9 530640.0 -1.0 2526
2526 0 336277.8 141381.05 530700.0 -1.0 2527
2527 0 336539.53 141570.47 530760.0 -1.0 2528
2528 0 336973.22 142083.94 530760.0 -1.0 2529
2529 0 337426.88 142751.94 530760.0 -1.0 2530
2530 0 337526.56 142886.55 530820.0 -1.0 2531
2531 0 337573.94 143016.16 530880.0 -1.0 2532
2532 0 337863.06 143337.69 530940.0 -1.0 2533
2533 0 337955.28 143417.45 531000.0 -1.0 2534
2534 0 338030.06 143477.28 531060.0 -1.0 2535
2535 0 338077.4 143544.58 531120.0 -1.0 2536
2536 0 338189.6 143734.02 531180.0 -1.0 2537
2537 0 338276.8 143928.42 531240.0 -1.0 2538
2538 0 338393.97 144063.03 531300.0 -1.0 2539
2539 0 338461.28 144102.9 531360.0 -1.0 2540
2540 0 338663.16 144197.62 531420.0 -1.0 2541
2541 0 338790.28 144272.4 531480.0 -1.0 2542
2542 0 338785.3 144249.97 531540.0 -1.0 2543
2543 0 338959.78 144441.89 531600.0 -1.0 2544
2544 0 339216.53 144663.73 531660.0 -1.0 2545
2545 0 339498.2 144980.28 531780.0 -1.0 2546
2546 0 339600.38 145104.9 531900.0 -1.0 2547
2547 0 339697.6 145227.05 531960.0 -1.0 2548
2548 0 339747.44 145269.42 532020.0 -1.0 2549
2549 0 339747.44 145269.42 532080.0 -1.0 2550
2550 0 339772.34 145281.89 532140.0 -1.0 2551
2551 0 339842.16 145404.02 532200.0 -1.0 2552
2552 0 339924.4 145523.66 532260.0 -1.0 2553
2553 0 340026.6 145593.45 532320.0 -1.0 2554
2554 0 340166.2 145770.42 532380.0 -1.0 2555
2555 0 340288.3 145882.6 532440.0 -1.0 2556
2556 0 340323.22 145907.52 532500.0 -1.0 2557
2557 0 340515.12 146064.55 532560.0 -1.0 2558
2558 0 340604.88 146161.75 532620.0 -1.0 2559
2559 0 340709.56 146263.95 532680.0 -1.0 2560
2560 0 340806.75 146278.9 532740.0 -1.0 2561
2561 0 340899.0 146403.53 532800.0 -1.0 2562
2562 0 340958.8 146445.9 532860.0 -1.0 2563
2563 0 341108.38 146513.2 532920.0 -1.0 2564
2564 0 341504.7 146687.69 532980.0 -1.0 2565
2565 0 341881.06 146956.88 532980.0 -1.0 2566
2566 0 342192.62 147198.66 532980.0 -1.0 2567
2567 0 342820.75 147585.0 532980.0 -1.0 2568
2568 0 343107.38 147816.81 533040.0 -1.0 2569
2569 0 343473.78 148120.9 533160.0 -1.0 2570
2570 0 344043.94 148724.95 533340.0 -1.0 2571
2571 0 345221.28 149923.45 533400.0 -1.0 2572
2572 0 345552.62 150402.86 533460.0 -1.0 2723
2573 0 346060.25 151118.44 533640.0 -1.0 1
2574 0 345584.38 150424.02 533580.0 30.0 1
2575 0 347801.6 151950.34 534240.0 -1.0 1
2576 0 348534.8 154037.14 534900.0 -1.0 1
2577 0 348993.06 154657.55 534900.0 -1.0 2576
2578 0 349155.2 154967.75 534780.0 -1.0 2577
2579 0 349324.4 155454.19 534720.0 -1.0 2578
2580 0 349571.16 155919.5 534660.0 -1.0 2579
2581 0 349599.34 156349.55 534600.0 -1.0 2580
2582 0 349712.16 156624.5 534540.0 -1.0 2581
2583 0 349874.3 157123.28 534540.0 -1.0 2582
2584 0 350106.94 157630.88 534540.0 -1.0 2583
2585 0 350096.38 157711.95 534600.0 -1.0 2584
2586 0 350166.88 157754.25 534660.0 -1.0 2585
2587 0 350188.03 157852.95 534720.0 -1.0 2586
2588 0 350202.12 157951.66 534780.0 -1.0 2587
2589 0 350244.44 158032.73 534840.0 -1.0 2588
2590 0 350293.78 158134.95 534900.0 -1.0 2589
2591 0 350314.94 158184.31 534960.0 -1.0 2590
2592 0 350314.94 158184.31 535020.0 -1.0 2591
2593 0 350399.53 158177.25 535080.0 -1.0 2592
2594 0 350406.56 158268.9 535140.0 -1.0 2593
2595 0 350533.47 158413.44 535200.0 -1.0 2594
2596 0 350462.97 158494.5 535260.0 -1.0 2595
2597 0 350494.7 158445.16 535320.0 -1.0 2596
2598 0 350565.2 158522.7 535380.0 -1.0 2597
2599 0 350501.75 158600.25 535440.0 -1.0 2598
2600 0 350568.72 158706.0 535500.0 -1.0 2599
2601 0 350582.8 158734.2 535560.0 -1.0 2600
2602 0 350586.34 158713.06 535620.0 -1.0 2601
2603 0 350621.6 158797.66 535680.0 -1.0 2602
2604 0 350670.94 158794.12 535740.0 -1.0 2603
2605 0 350702.7 158797.66 535800.0 -1.0 2604
2606 0 350744.97 158832.9 535860.0 -1.0 2605
2607 0 350787.28 158871.69 535920.0 -1.0 2606
2608 0 350815.47 158896.36 535980.0 -1.0 2607
2609 0 350843.7 158899.88 536040.0 -1.0 2608
2610 0 350854.25 158896.36 536100.0 -1.0 2609
2611 0 350868.34 158910.45 536160.0 -1.0 2610
2612 0 350914.2 159090.23 536220.0 -1.0 2611
2613 0 350893.03 159206.56 536280.0 -1.0 2612
2614 0 350935.3 159118.44 536340.0 -1.0 2613
2615 0 350935.3 159118.44 536400.0 -1.0 2614
2616 0 350952.94 159224.19 536460.0 -1.0 2615
2617 5 350970.56 159192.45 536520.0 -1.0 2616
2618 0 350861.3 159411.0 536580.0 -1.0 2617
2619 0 351206.75 158956.28 536520.0 -1.0 2617
2620 0 350829.56 159440.97 536640.0 -1.0 2618
2621 0 351259.62 158942.19 536580.0 -1.0 2619
2622 0 351273.72 158984.48 536640.0 -1.0 2621
2623 0 351294.88 158988.0 536700.0 -1.0 2622
2624 0 351298.4 159069.08 536760.0 -1.0 2623
2625 0 351277.25 159076.12 536820.0 -1.0 2624
2626 0 351284.3 159107.86 536880.0 -1.0 2625
2627 0 351301.94 159090.23 536940.0 -1.0 2626
2628 0 351319.56 159104.33 537000.0 -1.0 2627
2629 0 351323.06 159093.75 537060.0 -1.0 2628
2630 0 351319.56 159111.38 537120.0 -1.0 2629
2631 0 351326.6 159150.16 537180.0 -1.0 2630
2632 0 351326.6 159150.16 537240.0 -1.0 2631
2633 0 351383.0 159188.94 537300.0 -1.0 2632
2634 5 351390.06 159206.56 537360.0 -1.0 2633
2635 0 351383.0 159040.88 537360.0 -1.0 2634
2636 0 351449.97 159315.83 537360.0 -1.0 2634
2637 0 351488.75 159315.83 537420.0 -1.0 2636
2638 0 351418.25 159009.16 537420.0 -1.0 2635
2639 0 351414.72 158998.58 537480.0 -1.0 2638
2640 0 351418.25 158973.9 537540.0 -1.0 2639
2641 0 351435.88 158945.7 537600.0 -1.0 2640
2642 0 351474.66 158988.0 537660.0 -1.0 2641
2643 0 351474.66 158988.0 537720.0 -1.0 2642
2644 0 351474.66 159090.23 537780.0 -1.0 2643
2645 0 351460.56 159058.5 537840.0 -1.0 2644
2646 6 351460.56 159058.5 537900.0 -1.0 2645
2647 0 351488.75 159315.83 537480.0 -1.0 2637
2648 0 351502.84 159333.45 537540.0 -1.0 2647
2649 0 351485.22 159361.66 537600.0 -1.0 2648
2650 0 351516.94 159368.7 537660.0 -1.0 2649
2651 0 351527.53 159372.23 537720.0 -1.0 2650
2652 0 351534.56 159425.11 537780.0 -1.0 2651
2653 0 351647.38 159495.61 537840.0 -1.0 2652
2654 0 351858.88 159647.19 537900.0 -1.0 2653
2655 0 351851.8 159636.61 537960.0 -1.0 2654
2656 0 351802.47 159615.45 538020.0 -1.0 2655
2657 0 351802.47 159615.45 538080.0 -1.0 2656
2658 0 351763.7 159710.62 538140.0 -1.0 2657
2659 0 351791.9 159784.66 538200.0 -1.0 2658
2660 0 351763.7 159826.95 538260.0 -1.0 2659
2661 0 351739.03 159883.36 538320.0 -1.0 2660
2662 0 351728.44 159992.62 538380.0 -1.0 2661
2663 0 351774.28 160094.86 538440.0 -1.0 2662
2664 0 351707.3 160116.0 538500.0 -1.0 2663
2665 5 351739.03 160126.58 538560.0 -1.0 2664
2666 0 351777.8 160190.03 538620.0 -1.0 2665
2667 0 352013.97 160077.23 538560.0 -1.0 2665
2668 0 351717.88 160274.62 538680.0 -1.0 2666
2669 0 352098.56 159996.16 538620.0 -1.0 2667
2670 0 352123.25 159922.12 538680.0 -1.0 2669
2671 0 352084.47 159911.56 538740.0 -1.0 2670
2672 0 352045.7 159911.56 538800.0 -1.0 2671
2673 0 352017.5 159900.98 538860.0 -1.0 2672
2674 0 351943.47 159929.19 538920.0 -1.0 2673
2675 6 351855.34 159925.66 538980.0 -1.0 2674
2676 0 351735.5 160316.94 538740.0 -1.0 2668
2677 0 351756.66 160394.48 538800.0 -1.0 2676
2678 0 351784.84 160503.75 538860.0 -1.0 2677
2679 0 351827.16 160598.94 538920.0 -1.0 2678
2680 0 351844.78 160648.28 538980.0 -1.0 2679
2681 0 351844.78 160655.33 539040.0 -1.0 2680
2682 0 351855.34 160648.28 539100.0 -1.0 2681
2683 0 351834.2 160613.03 539160.0 -1.0 2682
2684 0 351855.34 160609.5 539220.0 -1.0 2683
2685 0 351855.34 160609.5 539280.0 -1.0 2684
2686 0 351858.88 160598.94 539340.0 -1.0 2685
2687 0 351880.03 160651.81 539400.0 -1.0 2686
2688 0 351880.03 160651.81 539460.0 -1.0 2687
2689 0 351880.03 160651.81 539520.0 -1.0 2688
2690 0 351880.03 160658.86 539580.0 -1.0 2689
2691 0 351911.75 160683.53 539640.0 -1.0 2690
2692 5 351890.6 160648.28 539700.0 -1.0 2691
2693 0 351964.62 160658.86 539760.0 -1.0 2692
2694 0 351774.28 160567.2 539700.0 -1.0 2692
2695 0 352246.62 160838.62 539760.0 -1.0 2693
2696 0 352334.75 160939.1 539820.0 -1.0 2695
2697 0 351672.06 160623.61 539700.0 -1.0 2694
2698 0 351675.56 160634.19 539760.0 -1.0 2697
2699 0 351527.53 160845.69 539820.0 -1.0 2698
2700 0 351488.75 160926.75 539880.0 -1.0 2699
2701 0 351432.34 160972.58 539940.0 -1.0 2700
2702 0 351446.44 161000.78 540000.0 -1.0 2701
2703 0 351432.34 161021.94 540060.0 -1.0 2702
2704 0 351506.38 161018.4 540120.0 -1.0 2703
2705 6 351453.5 160986.69 540180.0 -1.0 2704
2706 0 352391.16 161037.8 539880.0 -1.0 2696
2707 0 352461.66 161132.97 539940.0 -1.0 2706
2708 0 352465.2 161101.25 540000.0 -1.0 2707
2709 0 352461.66 161083.62 540060.0 -1.0 2708
2710 0 352461.66 161083.62 540120.0 -1.0 2709
2711 0 352461.66 161083.62 540180.0 -1.0 2710
2712 0 352412.3 160995.5 540180.0 -1.0 2711
2713 0 352412.3 160995.5 540240.0 -1.0 2712
2714 0 352415.8 161006.06 540300.0 -1.0 2713
2715 0 352496.9 161073.05 540360.0 -1.0 2714
2716 0 352454.6 161058.94 540420.0 -1.0 2715
2717 0 352468.7 161115.34 540480.0 -1.0 2716
2718 0 352514.53 161129.44 540540.0 -1.0 2717
2719 0 352556.8 161228.14 540600.0 -1.0 2718
2720 0 352542.72 161217.56 540660.0 -1.0 2719
2721 6 352542.72 161217.56 540720.0 -1.0 2720
2722 6 350819.0 159433.9 536700.0 -1.0 2620
2723 0 345566.72 150424.02 533520.0 -1.0 2574
2724 0 347794.56 152366.3 533580.0 -1.0 2573
2725 0 348520.7 153571.84 533520.0 -1.0 2724
2726 0 349134.06 154791.5 533460.0 -1.0 2725
2727 0 349359.66 155263.84 533400.0 -1.0 2726
2728 0 349451.3 155313.19 533340.0 -1.0 2727
2729 0 349486.56 155524.69 533280.0 -1.0 2728
2730 0 349493.6 155475.34 533220.0 -1.0 2729
2731 0 349571.16 155651.6 533160.0 -1.0 2730
2732 0 349535.9 155729.14 533100.0 -1.0 2731
2733 0 349557.06 155856.05 533040.0 -1.0 2732
2734 0 349592.3 156032.3 532980.0 -1.0 2733
2735 0 349606.4 156377.75 532920.0 -1.0 2734
2736 0 349599.34 156398.89 532860.0 -1.0 2735
2737 0 349627.56 156497.6 532800.0 -1.0 2736
2738 0 349655.75 156680.89 532740.0 -1.0 2737
2739 0 349616.97 156851.86 532680.0 -1.0 2738
2740 0 349620.5 157151.48 532620.0 -1.0 2739
2741 5 349722.72 157637.94 532560.0 -1.0 2740
2742 0 349937.75 158413.44 532560.0 -1.0 2741
2743 0 349585.25 157327.73 532500.0 -1.0 2741
2744 0 350406.56 158980.95 532560.0 -1.0 2742
2745 0 350639.22 159492.08 532620.0 -1.0 2744
2746 5 351076.3 159946.81 532620.0 -1.0 2745
2747 0 351072.8 159960.9 532560.0 -1.0 2746
2748 0 351118.62 160179.45 532680.0 -1.0 2746
2749 0 349585.25 157327.73 532440.0 -1.0 2743
2750 0 349585.25 157327.73 532380.0 -1.0 2749
2751 0 349585.25 157327.73 532320.0 -1.0 2750
2752 0 349638.12 157507.5 532260.0 -1.0 2751
2753 0 349817.9 157800.08 532200.0 -1.0 2752
2754 6 349877.8 157986.9 532140.0 -1.0 2753
2755 0 351030.5 159964.44 532500.0 -1.0 2747
2756 6 351076.3 160034.94 532440.0 -1.0 2755
2757 0 351245.53 160408.58 532800.0 -1.0 2748
2758 0 351245.53 160454.4 532920.0 -1.0 2757
2759 0 351319.56 160500.23 532980.0 -1.0 2758
2760 0 351365.38 160764.61 533040.0 -1.0 2759
2761 0 351344.22 161180.56 533100.0 -1.0 2760
2762 0 351354.8 161927.86 533160.0 -1.0 2761
2763 0 351435.88 162357.9 533160.0 -1.0 2762
2764 0 351534.56 162879.61 533160.0 -1.0 2763
2765 0 351266.7 163316.7 533160.0 -1.0 2764
2766 0 351280.78 163260.31 533220.0 -1.0 2765
2767 0 351252.56 163179.23 533280.0 -1.0 2766
2768 0 351252.56 163179.23 533340.0 -1.0 2767
2769 5 351227.9 163207.44 533400.0 -1.0 2768
2770 0 351410.97 161346.12 533460.0 -1.0 2769
2771 0 351146.8 163433.03 533460.0 -1.0 2769
2772 0 351069.28 163778.48 533520.0 -1.0 2771
2773 0 351055.2 163947.69 533580.0 -1.0 2772
2774 0 351086.9 163880.7 533640.0 -1.0 2773
2775 0 350861.3 163859.56 533700.0 -1.0 2774
2776 0 350596.94 163975.88 533760.0 -1.0 2775
2777 0 350526.44 164011.12 533820.0 -1.0 2776
2778 0 350533.47 164021.7 533880.0 -1.0 2777
2779 0 350505.28 164035.81 533940.0 -1.0 2778
2780 0 350455.94 164042.86 534000.0 -1.0 2779
2781 0 350293.78 164081.62 534060.0 -1.0 2780
2782 0 350237.38 164127.45 534120.0 -1.0 2781
2783 0 350202.12 164145.08 534180.0 -1.0 2782
2784 0 350128.1 164279.03 534240.0 -1.0 2783
2785 5 349860.2 164910.0 534300.0 -1.0 2784
2786 0 349821.44 164927.62 534360.0 -1.0 2785
2787 0 349793.22 165102.12 534240.0 -1.0 2785
2788 5 349881.34 164853.61 534420.0 -1.0 2786
2789 0 349934.22 164702.03 534480.0 -1.0 2788
2790 0 349955.38 165174.38 534420.0 -1.0 2788
2791 0 349987.1 164441.19 534540.0 -1.0 2789
2792 0 349983.56 164293.12 534600.0 -1.0 2791
2793 0 350018.8 164053.44 534660.0 -1.0 2792
2794 0 350039.97 163944.16 534720.0 -1.0 2793
2795 0 350036.44 163989.98 534780.0 -1.0 2794
2796 0 350047.03 164011.12 534840.0 -1.0 2795
2797 0 350054.06 164007.61 534900.0 -1.0 2796
2798 0 350025.88 164053.44 534960.0 -1.0 2797
2799 6 349990.62 164088.69 535020.0 -1.0 2798
2800 0 349987.1 165258.98 534480.0 -1.0 2790
2801 0 350152.78 165533.94 534480.0 -1.0 2800
2802 0 350205.66 165819.45 534480.0 -1.0 2801
2803 0 350297.3 166115.56 534420.0 -1.0 2802
2804 0 350410.1 166408.12 534420.0 -1.0 2803
2805 0 350508.8 166665.45 534420.0 -1.0 2804
2806 0 350614.56 167077.88 534420.0 -1.0 2805
2807 0 350579.3 167053.2 534360.0 -1.0 2806
2808 0 350695.62 167218.88 534420.0 -1.0 2807
2809 0 350854.25 167384.56 534480.0 -1.0 2808
2810 0 351034.03 167610.16 534540.0 -1.0 2809
2811 0 351136.25 167835.75 534600.0 -1.0 2810
2812 0 351308.97 168043.73 534660.0 -1.0 2811
2813 0 351397.1 168255.23 534720.0 -1.0 2812
2814 0 351421.78 168343.36 534780.0 -1.0 2813
2815 0 351562.78 168463.2 534840.0 -1.0 2814
2816 0 351580.4 168526.66 534900.0 -1.0 2815
2817 0 351679.1 168628.88 534960.0 -1.0 2816
2818 0 351756.66 168646.5 535020.0 -1.0 2817
2819 0 351813.06 168678.23 535080.0 -1.0 2818
2820 0 351894.12 168847.44 535140.0 -1.0 2819
2821 0 352105.62 168840.38 535200.0 -1.0 2820
2822 0 352147.94 168956.7 535260.0 -1.0 2821
2823 0 352232.53 168889.73 535320.0 -1.0 2822
2824 0 352518.06 169055.4 535380.0 -1.0 2823
2825 0 352574.44 169503.08 535440.0 -1.0 2824
2826 0 352641.44 169548.9 535500.0 -1.0 2825
2827 0 352616.75 169566.53 535560.0 -1.0 2826
2828 0 352609.7 169587.69 535620.0 -1.0 2827
2829 0 352747.2 169725.16 535680.0 -1.0 2828
2830 0 352761.28 169767.45 535740.0 -1.0 2829
2831 0 352810.62 169732.2 535800.0 -1.0 2830
2832 0 352888.2 169770.98 535860.0 -1.0 2831
2833 0 352912.84 169760.4 535920.0 -1.0 2832
2834 0 352993.94 169841.48 535980.0 -1.0 2833
2835 0 353046.8 169837.95 536040.0 -1.0 2834
2836 0 353127.88 169859.11 536100.0 -1.0 2835
2837 0 353141.97 169841.48 536160.0 -1.0 2836
2838 0 353145.5 169859.11 536220.0 -1.0 2837
2839 0 353191.3 169943.7 536280.0 -1.0 2838
2840 0 353166.66 170056.5 536340.0 -1.0 2839
2841 0 353173.7 170236.28 536400.0 -1.0 2840
2842 0 353152.56 170299.73 536460.0 -1.0 2841
2843 0 353113.78 170370.23 536580.0 -1.0 2842
2844 0 353018.6 170479.5 536640.0 -1.0 2843
2845 0 352986.88 170532.38 536700.0 -1.0 2844
2846 0 352972.78 170532.38 536760.0 -1.0 2845
2847 0 352972.78 170532.38 536820.0 -1.0 2846
2848 0 352955.16 170567.62 536880.0 -1.0 2847
2849 0 352909.3 170691.0 536940.0 -1.0 2848
2850 0 352687.25 170863.73 537000.0 -1.0 2849
2851 0 352299.5 171166.88 537000.0 -1.0 2850
2852 0 351978.72 171417.16 537000.0 -1.0 2851
2853 0 351820.1 171727.36 537000.0 -1.0 2852
2854 0 351806.0 172044.61 537000.0 -1.0 2853
2855 0 351813.06 172048.12 537060.0 -1.0 2854
2856 0 351816.56 172044.61 537120.0 -1.0 2855
2857 0 351834.2 172034.03 537180.0 -1.0 2856
2858 0 351795.44 172076.33 537240.0 -1.0 2857
2859 0 351795.44 172115.11 537300.0 -1.0 2858
2860 0 351781.3 172118.62 537360.0 -1.0 2859
2861 0 351855.34 172238.48 537420.0 -1.0 2860
2862 0 351841.25 172439.4 537480.0 -1.0 2861
2863 0 351837.72 172513.44 537540.0 -1.0 2862
2864 0 351851.8 172640.33 537600.0 -1.0 2863
2865 0 351802.47 172968.16 537600.0 -1.0 2864
2866 0 351806.0 172904.7 537660.0 -1.0 2865
2867 0 351883.56 172608.61 537720.0 -1.0 2866
2868 0 351922.3 172608.61 537780.0 -1.0 2867
2869 0 351939.94 172615.66 537840.0 -1.0 2868
2870 0 351957.56 172601.56 537900.0 -1.0 2869
2871 0 351971.7 172555.73 537960.0 -1.0 2870
2872 6 352038.66 172457.03 538020.0 -1.0 2871
2873 0 349765.0 165162.05 534180.0 -1.0 2787
2874 0 349666.3 165334.77 534120.0 -1.0 2873
2875 0 349627.53 165440.52 534060.0 -1.0 2874
2876 0 349571.12 165602.67 534000.0 -1.0 2875
2877 0 349363.16 165814.17 533940.0 -1.0 2876
2878 0 349201.0 165870.58 533880.0 -1.0 2877
2879 0 349193.97 165874.1 533820.0 -1.0 2878
2880 0 349162.25 165983.38 533760.0 -1.0 2879
2881 0 349130.5 166078.55 533700.0 -1.0 2880
2882 0 349049.44 166237.17 533640.0 -1.0 2881
2883 0 348936.62 166409.89 533580.0 -1.0 2882
2884 0 348880.25 166565.0 533520.0 -1.0 2883
2885 0 348809.75 166582.62 533460.0 -1.0 2884
2886 0 348735.72 166639.02 533400.0 -1.0 2885
2887 0 348714.56 166688.38 533340.0 -1.0 2886
2888 0 348661.7 166751.83 533280.0 -1.0 2887
2889 0 348584.12 166882.25 533220.0 -1.0 2888
2890 0 348524.22 167016.2 533160.0 -1.0 2889
2891 0 348224.6 167157.2 533100.0 -1.0 2890
2892 0 348221.06 167270.0 533040.0 -1.0 2891
2893 0 348058.9 167428.62 532980.0 -1.0 2892
2894 0 347914.38 167749.39 532920.0 -1.0 2893
2895 0 347939.06 167717.67 532860.0 -1.0 2894
2896 0 347819.22 167865.72 532800.0 -1.0 2895
2897 0 347706.4 167844.58 532740.0 -1.0 2896
2898 0 347576.0 168031.39 532680.0 -1.0 2897
2899 0 347501.97 168063.12 532620.0 -1.0 2898
2900 0 347473.75 168080.75 532560.0 -1.0 2899
2901 0 347396.22 168112.47 532500.0 -1.0 2900
2902 0 347360.97 168214.7 532440.0 -1.0 2901
2903 0 347276.38 168309.88 532380.0 -1.0 2902
2904 0 347195.28 168415.62 532320.0 -1.0 2903
2905 0 347149.47 168549.58 532260.0 -1.0 2904
2906 0 347061.34 168690.58 532200.0 -1.0 2905
2907 0 347004.94 168792.8 532140.0 -1.0 2906
2908 0 347004.94 168792.8 532080.0 -1.0 2907
2909 0 347004.94 168792.8 532020.0 -1.0 2908
2910 0 346937.97 168828.05 531960.0 -1.0 2909
2911 0 346906.25 168866.83 531900.0 -1.0 2910
2912 0 346888.62 168873.88 531840.0 -1.0 2911
2913 0 346832.22 168887.97 531780.0 -1.0 2912
2914 0 346807.53 168887.97 531720.0 -1.0 2913
2915 0 346680.62 168993.72 531660.0 -1.0 2914
2916 0 346663.0 169007.83 531600.0 -1.0 2915
2917 0 346673.6 169028.97 531540.0 -1.0 2916
2918 0 346617.2 169078.33 531480.0 -1.0 2917
2919 0 346620.72 169159.39 531420.0 -1.0 2918
2920 0 346617.2 169205.22 531360.0 -1.0 2919
2921 0 346617.2 169205.22 531300.0 -1.0 2920
2922 0 346655.97 169286.3 531240.0 -1.0 2921
2923 0 346655.97 169328.6 531180.0 -1.0 2922
2924 0 346648.9 169374.42 531120.0 -1.0 2923
2925 0 346666.53 169476.64 531000.0 -1.0 2924
2926 0 346694.75 169578.88 530940.0 -1.0 2925
2927 0 346589.0 169670.52 530880.0 -1.0 2926
2928 0 346606.62 169663.47 530820.0 -1.0 2927
2929 0 346610.12 169607.08 530760.0 -1.0 2928
2930 0 346546.7 169645.84 530700.0 -1.0 2929
2931 0 346610.12 169695.2 530640.0 -1.0 2930
2932 0 346574.88 169758.64 530580.0 -1.0 2931
2933 0 346574.88 169793.89 530520.0 -1.0 2932
2934 0 346578.4 169832.67 530460.0 -1.0 2933
2935 0 346581.94 169853.83 530400.0 -1.0 2934
2936 0 346486.75 170132.3 530340.0 -1.0 2935
2937 0 346514.97 170315.6 530280.0 -1.0 2936
2938 0 346564.3 170456.6 530220.0 -1.0 2937
2939 0 346596.03 170583.5 530160.0 -1.0 2938
2940 0 346687.7 170713.92 530100.0 -1.0 2939
2941 0 346638.34 170819.67 530040.0 -1.0 2940
2942 0 346645.38 170904.27 529980.0 -1.0 2941
2943 0 346624.25 171006.5 529920.0 -1.0 2942
2944 0 346613.66 171059.38 529860.0 -1.0 2943
2945 0 346620.72 171133.39 529800.0 -1.0 2944
2946 0 346585.47 171260.3 529740.0 -1.0 2945
2947 0 346560.78 171284.97 529680.0 -1.0 2946
2948 0 346493.8 171411.88 529620.0 -1.0 2947
2949 0 346476.2 171471.8 529560.0 -1.0 2948
2950 0 346448.0 171528.2 529500.0 -1.0 2949
2951 0 346433.88 171574.02 529440.0 -1.0 2950
2952 0 346433.88 171574.02 529380.0 -1.0 2951
2953 0 346437.4 171619.84 529320.0 -1.0 2952
2954 0 346440.94 171662.14 529260.0 -1.0 2953
2955 0 346331.66 171669.2 529200.0 -1.0 2954
2956 0 346338.72 171672.72 529140.0 -1.0 2955
2957 0 346296.4 171725.6 529080.0 -1.0 2956
2958 0 346292.88 171767.89 529020.0 -1.0 2957
2959 0 346285.84 171813.72 528960.0 -1.0 2958
2960 0 346268.22 171912.42 528900.0 -1.0 2959
2961 0 346250.6 171915.95 528840.0 -1.0 2960
2962 0 346201.25 171958.25 528780.0 -1.0 2961
2963 6 346141.3 171937.1 528720.0 -1.0 2962
2964 0 348090.66 152556.64 534180.0 -1.0 2575
2965 0 348090.66 152556.64 534120.0 -1.0 2964
2966 0 348217.56 152627.14 534060.0 -1.0 2965
2967 0 348457.25 152620.1 534000.0 -1.0 2966
2968 0 348457.25 152620.1 533940.0 -1.0 2967
2969 0 348457.25 152620.1 533880.0 -1.0 2968
2970 0 348457.25 152577.8 533820.0 -1.0 2969
2971 0 348598.25 152479.1 533760.0 -1.0 2970
2972 0 348816.8 152457.94 533700.0 -1.0 2971
2973 0 348837.94 152359.25 533640.0 -1.0 2972
2974 0 348823.84 151964.44 533580.0 -1.0 2973
2975 0 348837.94 151872.8 533520.0 -1.0 2974
2976 0 348852.06 151809.34 533460.0 -1.0 2975
2977 0 348859.1 151710.64 533400.0 -1.0 2976
2978 0 348859.1 151710.64 533340.0 -1.0 2977
2979 0 348859.1 151710.64 533280.0 -1.0 2978
2980 0 348859.1 151710.64 533220.0 -1.0 2979
2981 0 348823.84 151555.55 533160.0 -1.0 2980
2982 0 348809.75 151308.8 533100.0 -1.0 2981
2983 0 349063.56 151153.69 533040.0 -1.0 2982
2984 5 349296.2 151125.5 532980.0 -1.0 2983
2985 0 349359.66 151259.44 532920.0 -1.0 2984
2986 0 348914.47 151767.12 532980.0 -1.0 2984
2987 0 349507.7 151259.44 532860.0 -1.0 2985
2988 0 349620.5 151442.75 532800.0 -1.0 2987
2989 0 349627.56 151442.75 532740.0 -1.0 2988
2990 0 349846.1 151619.0 532680.0 -1.0 2989
2991 0 349937.75 151499.14 532620.0 -1.0 2990
2992 0 350255.0 151470.94 532560.0 -1.0 2991
2993 0 350903.6 151259.44 532560.0 -1.0 2992
2994 5 350769.66 151181.89 532500.0 -1.0 2993
2995 0 351009.34 151287.64 532440.0 -1.0 2994
2996 0 350755.56 150857.6 532500.0 -1.0 2994
2997 0 351524.0 151308.8 532440.0 -1.0 2995
2998 0 352475.75 151344.05 532440.0 -1.0 2997
2999 0 352475.75 151344.05 532380.0 -1.0 2998
3000 0 352715.44 151329.94 532320.0 -1.0 2999
3001 0 353145.5 151407.5 532260.0 -1.0 3000
3002 0 353787.06 151640.14 532260.0 -1.0 3001
3003 5 354090.2 151767.05 532260.0 -1.0 3002
3004 0 350688.6 150711.3 532440.0 -1.0 2996
3005 0 354231.2 151513.25 532260.0 -1.0 3003
3006 0 354365.16 151978.55 532200.0 -1.0 3003
3007 5 354597.8 151231.25 532260.0 -1.0 3005
3008 0 354982.0 151375.78 532260.0 -1.0 3007
3009 5 354957.34 151173.1 532260.0 -1.0 3007
3010 0 354576.66 152352.19 532200.0 -1.0 3006
3011 0 354576.66 152443.84 532140.0 -1.0 3010
3012 0 354576.66 152443.84 532080.0 -1.0 3011
3013 0 354795.2 152598.94 532080.0 -1.0 3012
3014 0 355070.16 152782.25 532080.0 -1.0 3013
3015 5 355334.53 153055.44 532080.0 -1.0 3014
3016 0 355341.56 153154.12 532020.0 -1.0 3015
3017 0 355419.12 153136.5 532140.0 -1.0 3015
3018 0 355323.94 153090.69 531960.0 -1.0 3016
3019 0 355323.94 153090.69 531900.0 -1.0 3018
3020 0 355334.53 153150.61 531840.0 -1.0 3019
3021 0 355316.9 153305.7 531780.0 -1.0 3020
3022 0 355302.8 153393.83 531720.0 -1.0 3021
3023 0 355440.28 153173.53 532200.0 -1.0 3017
3024 5 355345.1 153464.33 531660.0 -1.0 3022
3025 0 355323.94 153496.06 531600.0 -1.0 3024
3026 0 355225.25 153422.03 531660.0 -1.0 3024
3027 0 355397.97 153541.88 531540.0 -1.0 3025
3028 0 355387.4 153552.45 531480.0 -1.0 3027
3029 0 355415.6 153601.81 531420.0 -1.0 3028
3030 0 355094.8 153358.58 531600.0 -1.0 3026
3031 0 355056.06 153362.11 531540.0 -1.0 3030
3032 0 355020.8 153348.0 531480.0 -1.0 3031
3033 0 354974.97 153362.11 531420.0 -1.0 3032
3034 0 354936.2 153414.98 531360.0 -1.0 3033
3035 6 354971.44 153478.44 531300.0 -1.0 3034
3036 0 355429.7 153668.78 531360.0 -1.0 3029
3037 0 355472.0 153763.95 531300.0 -1.0 3036
3038 0 355457.9 153869.7 531240.0 -1.0 3037
3039 6 355454.38 153890.86 531180.0 -1.0 3038
3040 0 355447.34 153198.2 532260.0 -1.0 3023
3041 0 355482.6 153187.62 532320.0 -1.0 3040
3042 0 355496.7 153184.11 532380.0 -1.0 3041
3043 0 355496.7 153184.11 532500.0 -1.0 3042
3044 0 355496.7 153184.11 532560.0 -1.0 3043
3045 5 355644.72 153240.5 532620.0 -1.0 3044
3046 0 356275.2 153268.27 532680.0 -1.0 3045
3047 0 355566.66 153589.03 532620.0 -1.0 3045
3048 0 356567.75 153314.1 532740.0 -1.0 3046
3049 0 356624.66 153330.39 532800.0 -1.0 3048
3050 0 355679.44 153807.6 532680.0 -1.0 3047
3051 0 355823.97 154022.61 532680.0 -1.0 3050
3052 0 355806.34 154033.19 532620.0 -1.0 3051
3053 0 355982.6 154191.81 532560.0 -1.0 3052
3054 0 356024.9 154392.73 532500.0 -1.0 3053
3055 0 356098.94 154449.14 532440.0 -1.0 3054
3056 0 356088.34 154477.34 532380.0 -1.0 3055
3057 0 356137.7 154583.1 532320.0 -1.0 3056
3058 0 356218.78 154706.47 532260.0 -1.0 3057
3059 0 356236.4 154815.73 532200.0 -1.0 3058
3060 0 356254.03 154815.73 532140.0 -1.0 3059
3061 0 356356.25 155129.47 532080.0 -1.0 3060
3062 0 356532.5 155362.11 532020.0 -1.0 3061
3063 0 356574.8 155330.39 531960.0 -1.0 3062
3064 0 356574.8 155330.39 531900.0 -1.0 3063
3065 0 356557.2 155362.11 531840.0 -1.0 3064
3066 0 356525.44 155393.84 531780.0 -1.0 3065
3067 0 356433.8 155460.81 531720.0 -1.0 3066
3068 0 356465.53 155499.6 531660.0 -1.0 3067
3069 0 356423.22 155563.03 531600.0 -1.0 3068
3070 0 356409.12 155630.02 531540.0 -1.0 3069
3071 0 356423.22 155644.11 531480.0 -1.0 3070
3072 0 356447.9 155679.36 531420.0 -1.0 3071
3073 0 356550.12 155735.77 531360.0 -1.0 3072
3074 0 356606.53 155848.56 531300.0 -1.0 3073
3075 0 356627.7 155940.22 531240.0 -1.0 3074
3076 0 356662.94 156042.44 531180.0 -1.0 3075
3077 0 356698.2 156112.94 531120.0 -1.0 3076
3078 0 356715.8 156144.66 531060.0 -1.0 3077
3079 0 356803.94 156218.69 531000.0 -1.0 3078
3080 0 356870.9 156239.84 530940.0 -1.0 3079
3081 0 356934.34 156289.19 530880.0 -1.0 3080
3082 0 356941.4 156299.77 530820.0 -1.0 3081
3083 5 356941.4 156299.77 530760.0 -1.0 3082
3084 0 356934.34 156317.39 530700.0 -1.0 3083
3085 0 356800.4 156201.06 530700.0 -1.0 3083
3086 0 357054.2 156468.97 530700.0 -1.0 3084
3087 0 357174.06 156817.94 530700.0 -1.0 3086
3088 0 357357.34 157300.86 530700.0 -1.0 3087
3089 0 357410.22 157385.47 530760.0 -1.0 3088
3090 0 357515.97 157554.66 530820.0 -1.0 3089
3091 0 357568.84 157752.06 530880.0 -1.0 3090
3092 0 357674.6 158252.61 530880.0 -1.0 3091
3093 0 357685.2 158573.39 530880.0 -1.0 3092
3094 0 357681.66 158767.27 530940.0 -1.0 3093
3095 0 357639.34 159207.89 531000.0 -1.0 3094
3096 0 357600.56 159578.02 531060.0 -1.0 3095
3097 0 357604.1 159778.94 531120.0 -1.0 3096
3098 0 357515.97 160060.94 531060.0 -1.0 3097
3099 0 357575.9 160325.31 531060.0 -1.0 3098
3100 0 357607.62 160547.39 531060.0 -1.0 3099
3101 0 357646.4 160600.27 531120.0 -1.0 3100
3102 0 357558.28 160596.73 531180.0 -1.0 3101
3103 0 357491.3 160639.03 531240.0 -1.0 3102
3104 0 357484.25 160674.28 531300.0 -1.0 3103
3105 0 357350.3 160702.48 531360.0 -1.0 3104
3106 0 357237.5 160776.52 531420.0 -1.0 3105
3107 0 357191.7 160783.56 531480.0 -1.0 3106
3108 0 357167.0 160822.34 531540.0 -1.0 3107
3109 6 357114.12 160822.34 531600.0 -1.0 3108
3110 0 356870.9 156158.77 530640.0 -1.0 3085
3111 0 356786.3 156134.1 530580.0 -1.0 3110
3112 0 356786.3 156119.98 530520.0 -1.0 3111
3113 0 356719.3 156021.28 530460.0 -1.0 3112
3114 0 356588.9 155993.1 530400.0 -1.0 3113
3115 0 356553.66 155947.27 530340.0 -1.0 3114
3116 0 356546.6 155919.06 530280.0 -1.0 3115
3117 0 356543.06 155876.77 530220.0 -1.0 3116
3118 0 356543.06 155876.77 530160.0 -1.0 3117
3119 0 356595.94 155855.61 530100.0 -1.0 3118
3120 0 356525.44 155855.61 530040.0 -1.0 3119
3121 0 356567.75 155834.47 529980.0 -1.0 3120
3122 0 356595.94 155845.03 529920.0 -1.0 3121
3123 0 356733.44 155820.36 529860.0 -1.0 3122
3124 6 356796.88 155837.98 529800.0 -1.0 3123
3125 0 356656.4 153256.36 532860.0 -1.0 3049
3126 0 356681.06 153284.56 532920.0 -1.0 3125
3127 0 356695.16 153178.81 532980.0 -1.0 3126
3128 0 356811.5 153228.16 533040.0 -1.0 3127
3129 0 357093.5 153192.9 533100.0 -1.0 3128
3130 0 357269.75 153249.31 533160.0 -1.0 3129
3131 0 357290.9 153302.19 533220.0 -1.0 3130
3132 0 357326.16 153340.97 533280.0 -1.0 3131
3133 0 357326.16 153340.97 533340.0 -1.0 3132
3134 0 357326.16 153340.97 533400.0 -1.0 3133
3135 0 357301.47 153330.39 533460.0 -1.0 3134
3136 0 357248.6 153319.81 533520.0 -1.0 3135
3137 0 357220.4 153358.6 533580.0 -1.0 3136
3138 0 357220.4 153376.22 533640.0 -1.0 3137
3139 0 357216.88 153411.47 533700.0 -1.0 3138
3140 0 357368.44 153732.23 533760.0 -1.0 3139
3141 0 357548.22 154292.72 533760.0 -1.0 3140
3142 0 357544.7 154370.27 533820.0 -1.0 3141
3143 0 357597.56 154373.78 533880.0 -1.0 3142
3144 0 357594.03 154394.94 533940.0 -1.0 3143
3145 0 357572.9 154451.34 534000.0 -1.0 3144
3146 0 357579.94 154483.06 534060.0 -1.0 3145
3147 0 357597.56 154673.4 534120.0 -1.0 3146
3148 0 357611.66 154899.02 534180.0 -1.0 3147
3149 0 357632.8 155057.64 534240.0 -1.0 3148
3150 0 357618.72 155145.77 534300.0 -1.0 3149
3151 0 357579.94 155332.6 534360.0 -1.0 3150
3152 0 357548.22 155773.22 534420.0 -1.0 3151
3153 5 357544.7 155875.44 534480.0 -1.0 3152
3154 0 357527.06 156076.36 534420.0 -1.0 3153
3155 0 357446.0 155910.69 534540.0 -1.0 3153
3156 0 357530.6 156104.56 534360.0 -1.0 3154
3157 6 357579.94 156157.44 534300.0 -1.0 3156
3158 0 357350.8 156034.06 534600.0 -1.0 3155
3159 0 357371.97 156185.64 534660.0 -1.0 3158
3160 0 357297.94 156379.52 534720.0 -1.0 3159
3161 0 357238.03 156492.31 534780.0 -1.0 3160
3162 0 357297.94 156583.97 534840.0 -1.0 3161
3163 0 357220.4 156516.98 534900.0 -1.0 3162
3164 0 357206.28 156520.52 534960.0 -1.0 3163
3165 0 357079.4 156411.23 535020.0 -1.0 3164
3166 0 357033.56 156372.47 535080.0 -1.0 3165
3167 0 357033.56 156372.47 535140.0 -1.0 3166
3168 0 357047.66 156407.72 535200.0 -1.0 3167
3169 0 357047.66 156407.72 535260.0 -1.0 3168
3170 0 357019.47 156390.1 535320.0 -1.0 3169
3171 0 357019.47 156439.44 535380.0 -1.0 3170
3172 0 356892.56 156446.48 535440.0 -1.0 3171
3173 0 357008.9 156305.48 535500.0 -1.0 3172
3174 0 357001.84 156316.06 535560.0 -1.0 3173
3175 0 357023.0 156270.23 535620.0 -1.0 3174
3176 0 357167.53 156284.34 535680.0 -1.0 3175
3177 0 357241.53 156217.36 535740.0 -1.0 3176
3178 0 357297.94 156108.1 535800.0 -1.0 3177
3179 0 357354.34 156118.66 535860.0 -1.0 3178
3180 0 357357.88 156041.11 535920.0 -1.0 3179
3181 6 357368.44 156168.02 535980.0 -1.0 3180
3182 0 355056.06 151127.27 532200.0 -1.0 3009
3183 0 355130.06 151014.47 532260.0 -1.0 3009
3184 0 355309.84 150973.94 532320.0 -1.0 3183
3185 0 355105.4 151095.53 532140.0 -1.0 3182
3186 0 355267.56 151017.98 532080.0 -1.0 3185
3187 0 355334.53 151014.47 532020.0 -1.0 3186
3188 0 355362.72 151021.52 531960.0 -1.0 3187
3189 0 355362.72 151021.52 531900.0 -1.0 3188
3190 6 355359.2 151035.61 531840.0 -1.0 3189
3191 0 355546.0 150882.28 532380.0 -1.0 3184
3192 0 355757.5 150755.39 532380.0 -1.0 3191
3193 0 355158.25 151425.14 532320.0 -1.0 3008
3194 0 355369.78 151536.16 532380.0 -1.0 3193
3195 0 355979.6 150677.84 532440.0 -1.0 3192
3196 0 356074.75 150550.94 532500.0 -1.0 3195
3197 0 356222.8 150529.78 532560.0 -1.0 3196
3198 0 356247.5 150476.9 532620.0 -1.0 3197
3199 0 356335.62 150533.31 532680.0 -1.0 3198
3200 0 356557.7 150469.86 532680.0 -1.0 3199
3201 0 356695.16 150406.4 532740.0 -1.0 3200
3202 0 356804.44 150409.94 532800.0 -1.0 3201
3203 0 357037.1 150424.03 532860.0 -1.0 3202
3204 0 357156.94 150533.31 532920.0 -1.0 3203
3205 0 357199.25 150448.72 532980.0 -1.0 3204
3206 0 357336.72 150473.39 533040.0 -1.0 3205
3207 0 357389.6 150505.11 533100.0 -1.0 3206
3208 0 357389.6 150505.11 533160.0 -1.0 3207
3209 0 357467.12 150501.6 533220.0 -1.0 3208
3210 0 357481.25 150469.86 533280.0 -1.0 3209
3211 0 357498.88 150434.61 533340.0 -1.0 3210
3212 0 357657.5 150646.11 533400.0 -1.0 3211
3213 0 357844.3 150949.27 533460.0 -1.0 3212
3214 0 357957.12 151107.89 533520.0 -1.0 3213
3215 0 358080.5 151287.66 533580.0 -1.0 3214
3216 0 358158.03 151368.73 533640.0 -1.0 3215
3217 0 358225.0 151403.98 533700.0 -1.0 3216
3218 6 358256.75 151495.64 533760.0 -1.0 3217
3219 0 355736.38 151606.66 532380.0 -1.0 3194
3220 0 355877.38 151592.56 532320.0 -1.0 3219
3221 0 356092.4 151564.36 532320.0 -1.0 3220
3222 0 356279.22 151592.56 532260.0 -1.0 3221
3223 0 356310.94 151596.1 532200.0 -1.0 3222
3224 0 356310.94 151596.1 532140.0 -1.0 3223
3225 0 356310.94 151596.1 532080.0 -1.0 3224
3226 0 356332.1 151638.39 532020.0 -1.0 3225
3227 0 356307.44 151645.44 531960.0 -1.0 3226
3228 0 356303.9 151641.9 531900.0 -1.0 3227
3229 0 356282.75 151641.9 531840.0 -1.0 3228
3230 0 356282.75 151641.9 531780.0 -1.0 3229
3231 0 356335.62 151680.69 531720.0 -1.0 3230
3232 0 356370.88 151698.31 531660.0 -1.0 3231
3233 0 356533.03 151684.22 531600.0 -1.0 3232
3234 0 356666.97 151701.84 531540.0 -1.0 3233
3235 0 356666.97 151701.84 531480.0 -1.0 3234
3236 0 356807.97 151694.78 531420.0 -1.0 3235
3237 0 356860.84 151751.19 531360.0 -1.0 3236
3238 0 356966.6 151786.44 531300.0 -1.0 3237
3239 0 357424.84 151765.28 531240.0 -1.0 3238
3240 0 357756.2 151775.86 531180.0 -1.0 3239
3241 0 357812.6 151747.66 531120.0 -1.0 3240
3242 0 357826.7 151768.81 531060.0 -1.0 3241
3243 0 357858.44 151811.11 531000.0 -1.0 3242
3244 0 358013.53 151895.72 530940.0 -1.0 3243
3245 0 358006.47 151948.6 530880.0 -1.0 3244
3246 0 357974.75 151997.94 530820.0 -1.0 3245
3247 0 358024.1 151938.02 530760.0 -1.0 3246
3248 0 358274.38 151849.89 530700.0 -1.0 3247
3249 0 358404.8 151842.84 530640.0 -1.0 3248
3250 0 358619.8 151969.73 530580.0 -1.0 3249
3251 0 358693.84 151930.97 530520.0 -1.0 3250
3252 0 358781.97 151909.81 530460.0 -1.0 3251
3253 0 358785.5 151906.28 530400.0 -1.0 3252
3254 0 358750.25 151927.44 530340.0 -1.0 3253
3255 6 358750.25 151923.9 530280.0 -1.0 3254
3256 0 350688.6 150598.5 532380.0 -1.0 3004
3257 0 350688.6 150538.58 532320.0 -1.0 3256
3258 0 350699.16 150471.61 532260.0 -1.0 3257
3259 0 350692.12 150394.05 532200.0 -1.0 3258
3260 0 350709.75 150182.55 532200.0 -1.0 3259
3261 0 350723.84 150038.03 532200.0 -1.0 3260
3262 0 350748.5 149956.95 532260.0 -1.0 3261
3263 0 350769.66 149815.95 532320.0 -1.0 3262
3264 0 350748.5 149622.08 532320.0 -1.0 3263
3265 0 350695.62 149311.88 532320.0 -1.0 3264
3266 0 350618.1 148991.11 532320.0 -1.0 3265
3267 0 350537.0 148924.12 532380.0 -1.0 3266
3268 0 350477.1 148853.62 532440.0 -1.0 3267
3269 0 350332.56 148790.17 532500.0 -1.0 3268
3270 0 350262.06 148522.28 532440.0 -1.0 3269
3271 0 350166.88 148384.8 532380.0 -1.0 3270
3272 0 349997.7 148208.55 532380.0 -1.0 3271
3273 0 349821.44 148116.9 532380.0 -1.0 3272
3274 0 349669.88 148032.3 532380.0 -1.0 3273
3275 0 349433.7 148025.25 532380.0 -1.0 3274
3276 0 349370.25 147997.05 532440.0 -1.0 3275
3277 0 349303.25 147937.12 532500.0 -1.0 3276
3278 0 349260.97 147891.3 532560.0 -1.0 3277
3279 0 349211.62 147852.53 532620.0 -1.0 3278
3280 0 349204.56 147845.48 532680.0 -1.0 3279
3281 0 349081.2 147700.95 532740.0 -1.0 3280
3282 0 349063.56 147665.7 532800.0 -1.0 3281
3283 0 349014.22 147500.03 532860.0 -1.0 3282
3284 0 348978.97 147450.67 532920.0 -1.0 3283
3285 0 348968.38 147366.08 532980.0 -1.0 3284
3286 0 348978.97 147260.33 533040.0 -1.0 3285
3287 0 348936.66 147186.3 533100.0 -1.0 3286
3288 0 348862.62 146985.38 533160.0 -1.0 3287
3289 0 348739.25 146907.83 533220.0 -1.0 3288
3290 0 348700.5 146805.61 533280.0 -1.0 3289
3291 0 348654.66 146696.33 533340.0 -1.0 3290
3292 0 348630.0 146639.92 533400.0 -1.0 3291
3293 0 348538.34 146572.95 533460.0 -1.0 3292
3294 0 348446.7 146520.08 533520.0 -1.0 3293
3295 0 348340.94 146502.45 533580.0 -1.0 3294
3296 0 348291.6 146456.62 533640.0 -1.0 3295
3297 0 348185.84 146326.2 533700.0 -1.0 3296
3298 0 348150.6 146280.38 533760.0 -1.0 3297
3299 0 348101.25 146234.55 533820.0 -1.0 3298
3300 0 348062.47 146164.05 533880.0 -1.0 3299
3301 0 348037.78 146121.75 533940.0 -1.0 3300
3302 0 347988.44 146111.17 534000.0 -1.0 3301
3303 0 347942.62 146068.88 534060.0 -1.0 3302
3304 0 347942.62 146072.4 534120.0 -1.0 3303
3305 5 347847.44 146142.9 534180.0 -1.0 3304
3306 0 347868.6 145804.5 534240.0 -1.0 3305
3307 0 347833.34 146447.81 534180.0 -1.0 3305
3308 0 347875.62 145705.8 534300.0 -1.0 3306
3309 0 347836.88 146564.14 534120.0 -1.0 3307
3310 0 347858.0 145540.12 534360.0 -1.0 3308
3311 0 347808.66 145437.9 534420.0 -1.0 3310
3312 6 347801.62 145261.66 534480.0 -1.0 3311
3313 0 347843.9 146511.27 534060.0 -1.0 3309
3314 0 347808.66 146571.19 534240.0 -1.0 3313
3315 0 347808.66 146609.97 534300.0 -1.0 3314
3316 0 347741.7 146666.36 534360.0 -1.0 3315
3317 0 347724.06 146687.52 534420.0 -1.0 3316
3318 6 347625.38 146648.73 534480.0 -1.0 3317
3319 0 348445.66 152711.83 532020.0 -1.0 3320
3320 0 348586.66 152567.3 532080.0 -1.0 3323
3321 0 349298.7 152116.1 532020.0 -1.0 3323
3322 6 349471.44 151943.38 531960.0 -1.0 3321
3323 5 349104.8 152225.38 532080.0 -1.0 3324
3324 0 349104.8 152218.33 532140.0 -1.0 3325
3325 0 349080.16 152200.7 532200.0 -1.0 3326
3326 0 349080.16 152200.7 532260.0 -1.0 3327
3327 0 349048.44 152144.3 532320.0 -1.0 3328
3328 0 349020.22 152063.22 532380.0 -1.0 3329
3329 0 349006.12 152013.88 532440.0 -1.0 3330
3330 0 349037.84 151939.84 532500.0 -1.0 3331
3331 0 349006.12 151820.0 532560.0 -1.0 3332
3332 0 349002.6 151791.8 532620.0 -1.0 3333
3333 0 349002.6 151791.8 532680.0 -1.0 3334
3334 0 349002.6 151791.8 532740.0 -1.0 3335
3335 0 349002.6 151791.8 532800.0 -1.0 3336
3336 0 349002.6 151791.8 532860.0 -1.0 3337
3337 0 348977.94 151788.28 532920.0 -1.0 2986
3338 0 348445.66 152715.34 531960.0 -1.0 3319
3339 0 348445.66 152715.34 531900.0 -1.0 3338
3340 0 348364.56 152810.53 531840.0 -1.0 3339
3341 0 348382.2 153014.97 531780.0 -1.0 3340
3342 0 348332.84 153099.58 531720.0 -1.0 3341
3343 6 348283.5 153071.38 531660.0 -1.0 3342
3344 0 357492.5 160548.64 542160.0 -1.0 3610
3345 0 357609.97 160462.78 542220.0 -1.0 3344
3346 0 357658.03 160480.36 542280.0 -1.0 3345
3347 0 357747.9 160492.23 542340.0 -1.0 3346
3348 0 357780.9 160531.97 542400.0 -1.0 3347
3349 0 357802.9 160490.98 542460.0 -1.0 3348
3350 0 357819.47 160465.72 542520.0 -1.0 3349
3351 0 357814.38 160393.95 542580.0 -1.0 3350
3352 0 357896.9 160349.12 542640.0 -1.0 3351
3353 0 357951.9 160303.11 542700.0 -1.0 3352
3354 0 358021.7 160211.17 542760.0 -1.0 3353
3355 0 357972.06 160242.02 542820.0 -1.0 3354
3356 0 358021.6 160255.27 542880.0 -1.0 3355
3357 0 358025.38 160298.03 542940.0 -1.0 3356
3358 0 357939.38 160320.53 543000.0 -1.0 3357
3359 0 358110.03 160373.75 543060.0 -1.0 3358
3360 0 358084.38 160341.36 543120.0 -1.0 3359
3361 0 358173.47 160460.67 543180.0 -1.0 3360
3362 0 358266.3 160469.97 543240.0 -1.0 3361
3363 0 358215.9 160515.14 543300.0 -1.0 3362
3364 0 358232.2 160568.45 543360.0 -1.0 3363
3365 0 358265.06 160604.5 543420.0 -1.0 3364
3366 0 358316.25 160585.64 543480.0 -1.0 3365
3367 0 358323.38 160622.42 543540.0 -1.0 3366
3368 0 358352.2 160642.98 543660.0 -1.0 3367
3369 0 358351.3 160577.4 543720.0 -1.0 3368
3370 0 358350.78 160627.62 543780.0 -1.0 3369
3371 0 358351.66 160609.36 543840.0 -1.0 3370
3372 0 358399.94 160641.62 543900.0 -1.0 3371
3373 0 358411.25 160606.05 543960.0 -1.0 3372
3374 0 358360.88 160627.83 544020.0 -1.0 3373
3375 0 358382.38 160648.62 544080.0 -1.0 3374
3376 0 358380.47 160601.53 544140.0 -1.0 3375
3377 0 358383.97 160609.75 544200.0 -1.0 3376
3378 0 358394.44 160686.81 544260.0 -1.0 3377
3379 0 358378.0 160581.98 544320.0 -1.0 3378
3380 0 358448.66 160674.19 544380.0 -1.0 3379
3381 0 358414.8 160595.03 544440.0 -1.0 3380
3382 0 358390.0 160571.61 544500.0 -1.0 3381
3383 0 358456.78 160621.78 544560.0 -1.0 3382
3384 0 358425.0 160606.86 544620.0 -1.0 3383
3385 0 358452.0 160601.53 544680.0 -1.0 3384
3386 0 358531.28 160686.6 544740.0 -1.0 3385
3387 0 358359.22 160630.42 544800.0 -1.0 3386
3388 0 358603.88 160695.62 544860.0 -1.0 3387
3389 0 358573.56 160691.53 544920.0 -1.0 3388
3390 0 358575.06 160682.1 544980.0 -1.0 3389
3391 0 358532.28 160636.16 545040.0 -1.0 3390
3392 0 358620.03 160650.12 545100.0 -1.0 3391
3393 0 358577.62 160575.64 545160.0 -1.0 3392
3394 0 358524.72 160575.64 545220.0 -1.0 3393
3395 0 358588.2 160532.66 545280.0 -1.0 3394
3396 0 358746.97 160507.58 545340.0 -1.0 3395
3397 0 358682.56 160465.98 545400.0 -1.0 3396
3398 0 358799.22 160446.27 545460.0 -1.0 3397
3399 5 358792.28 160451.1 545520.0 -1.0 3398
3400 0 358540.94 160376.88 545580.0 -1.0 3399
3401 0 358887.9 160553.3 545580.0 -1.0 3399
3402 0 358523.6 160380.34 545640.0 -1.0 3400
3403 0 358902.03 160546.2 545640.0 -1.0 3401
3404 0 358881.9 160580.12 545700.0 -1.0 3403
3405 0 358998.38 160638.16 545760.0 -1.0 3404
3406 0 359014.53 160652.69 545820.0 -1.0 3405
3407 0 359027.44 160693.39 545880.0 -1.0 3406
3408 0 359084.62 160689.3 545940.0 -1.0 3407
3409 0 359053.3 160719.47 546000.0 -1.0 3408
3410 0 359104.2 160805.14 546060.0 -1.0 3409
3411 0 359023.12 160844.67 546120.0 -1.0 3410
3412 0 359061.06 160910.77 546180.0 -1.0 3411
3413 0 359017.1 160984.73 546240.0 -1.0 3412
3414 0 359087.6 160973.5 546300.0 -1.0 3413
3415 0 359016.03 161015.19 546360.0 -1.0 3414
3416 0 359060.06 161085.64 546420.0 -1.0 3415
3417 0 359086.56 161104.92 546480.0 -1.0 3416
3418 0 359132.8 161078.03 546540.0 -1.0 3417
3419 0 359167.22 161079.4 546660.0 -1.0 3418
3420 0 359275.22 161078.38 546720.0 -1.0 3419
3421 0 359347.16 161061.55 546780.0 -1.0 3420
3422 0 359472.2 161125.38 546840.0 -1.0 3421
3423 0 359606.44 161108.25 546900.0 -1.0 3422
3424 0 359641.34 161106.3 546960.0 -1.0 3423
3425 0 359670.8 161102.97 547020.0 -1.0 3424
3426 0 359659.4 161114.88 547080.0 -1.0 3425
3427 0 359663.88 161087.34 547140.0 -1.0 3426
3428 0 359647.06 161091.47 547200.0 -1.0 3427
3429 0 359663.25 161086.86 547260.0 -1.0 3428
3430 0 359673.25 161080.58 547320.0 -1.0 3429
3431 0 359700.6 161089.8 547380.0 -1.0 3430
3432 0 359700.6 161089.8 547440.0 -1.0 3431
3433 0 360104.88 161130.66 547500.0 -1.0 3432
3434 0 360206.2 161100.2 547560.0 -1.0 3433
3435 0 360268.34 161077.6 547620.0 -1.0 3434
3436 0 360257.66 161018.0 547680.0 -1.0 3435
3437 0 360290.88 160984.08 547740.0 -1.0 3436
3438 0 360349.75 160933.61 547800.0 -1.0 3437
3439 0 360361.1 160901.19 547860.0 -1.0 3438
3440 0 360443.7 160822.12 547920.0 -1.0 3439
3441 0 360447.25 160831.22 547980.0 -1.0 3440
3442 0 360369.1 160774.52 548040.0 -1.0 3441
3443 0 360370.25 160762.64 548100.0 -1.0 3442
3444 0 360383.34 160726.61 548160.0 -1.0 3443
3445 0 360447.5 160750.6 548220.0 -1.0 3444
3446 0 360564.0 160864.97 548280.0 -1.0 3445
3447 0 360652.84 160732.56 548340.0 -1.0 3446
3448 0 360566.22 160770.62 548400.0 -1.0 3447
3449 0 360583.62 160757.92 548460.0 -1.0 3448
3450 0 360548.16 160777.61 548520.0 -1.0 3449
3451 0 360600.66 160819.75 548580.0 -1.0 3450
3452 0 360640.16 160777.14 548640.0 -1.0 3451
3453 0 360642.7 160844.1 548700.0 -1.0 3452
3454 0 360654.56 160769.94 548760.0 -1.0 3453
3455 0 360717.53 160860.95 548820.0 -1.0 3454
3456 0 360712.84 160847.78 548880.0 -1.0 3455
3457 0 360845.7 160888.62 548940.0 -1.0 3456
3458 0 361064.53 160956.45 549000.0 -1.0 3457
3459 0 361263.03 160948.56 549060.0 -1.0 3458
3460 0 361442.4 160938.34 549120.0 -1.0 3459
3461 0 361690.8 160890.17 549180.0 -1.0 3460
3462 0 361738.9 160885.75 549240.0 -1.0 3461
3463 0 361812.06 160871.8 549300.0 -1.0 3462
3464 0 361792.84 160756.39 549360.0 -1.0 3463
3465 0 361801.88 160744.77 549420.0 -1.0 3464
3466 0 361901.62 160677.27 549480.0 -1.0 3465
3467 0 361931.97 160603.11 549540.0 -1.0 3466
3468 6 362039.94 160617.64 549600.0 -1.0 3467
3469 0 358492.56 160306.66 545700.0 -1.0 3402
3470 0 358346.34 160281.39 545760.0 -1.0 3469
3471 0 358271.66 160246.23 545820.0 -1.0 3470
3472 0 358253.47 160241.38 545880.0 -1.0 3471
3473 0 358181.7 160210.12 545940.0 -1.0 3472
3474 0 358106.9 160168.33 546000.0 -1.0 3473
3475 0 358054.53 160142.23 546060.0 -1.0 3474
3476 0 357954.28 160082.17 546120.0 -1.0 3475
3477 0 357877.0 159979.72 546180.0 -1.0 3476
3478 0 357787.88 159926.14 546240.0 -1.0 3477
3479 0 357727.78 159864.22 546300.0 -1.0 3478
3480 0 357670.62 159810.39 546360.0 -1.0 3479
3481 0 357583.44 159779.86 546420.0 -1.0 3480
3482 0 357579.84 159771.86 546480.0 -1.0 3481
3483 0 357471.8 159754.78 546540.0 -1.0 3482
3484 0 357416.28 159724.72 546660.0 -1.0 3483
3485 0 357299.72 159716.98 546720.0 -1.0 3484
3486 0 357276.72 159706.69 546780.0 -1.0 3485
3487 0 357239.72 159724.19 546840.0 -1.0 3486
3488 0 357240.9 159712.64 546900.0 -1.0 3487
3489 0 357220.75 159720.33 546960.0 -1.0 3488
3490 0 357215.97 159695.27 547020.0 -1.0 3489
3491 0 357316.1 159667.25 547080.0 -1.0 3490
3492 0 357349.72 159606.77 547140.0 -1.0 3491
3493 0 357401.66 159548.33 547200.0 -1.0 3492
3494 0 357452.0 159478.08 547260.0 -1.0 3493
3495 0 357452.38 159442.7 547320.0 -1.0 3494
3496 0 357454.47 159436.03 547380.0 -1.0 3495
3497 0 357483.1 159311.47 547440.0 -1.0 3496
3498 0 357482.88 159204.19 547500.0 -1.0 3497
3499 0 357392.3 159117.72 547560.0 -1.0 3498
3500 0 357394.75 159079.33 547620.0 -1.0 3499
3501 0 357367.62 159072.53 547680.0 -1.0 3500
3502 0 357353.75 159011.95 547740.0 -1.0 3501
3503 0 357285.62 158986.64 547800.0 -1.0 3502
3504 0 357247.75 158971.7 547860.0 -1.0 3503
3505 0 357177.94 158919.88 547920.0 -1.0 3504
3506 0 356938.34 158842.89 547980.0 -1.0 3505
3507 0 356805.28 158757.62 548040.0 -1.0 3506
3508 0 356788.12 158760.4 548100.0 -1.0 3507
3509 0 356729.25 158726.6 548160.0 -1.0 3508
3510 0 356606.2 158653.02 548220.0 -1.0 3509
3511 0 356603.28 158684.8 548280.0 -1.0 3510
3512 0 356448.56 158621.27 548340.0 -1.0 3511
3513 0 356453.72 158651.0 548400.0 -1.0 3512
3514 0 356477.56 158632.62 548460.0 -1.0 3513
3515 0 356448.6 158686.47 548520.0 -1.0 3514
3516 0 356429.56 158656.16 548580.0 -1.0 3515
3517 0 356446.22 158653.44 548640.0 -1.0 3516
3518 0 356422.5 158699.22 548700.0 -1.0 3517
3519 0 356430.3 158634.88 548760.0 -1.0 3518
3520 0 356407.84 158703.47 548820.0 -1.0 3519
3521 0 356412.94 158698.73 548880.0 -1.0 3520
3522 0 356419.84 158661.17 548940.0 -1.0 3521
3523 0 356301.6 158663.36 549000.0 -1.0 3522
3524 0 356279.25 158624.16 549060.0 -1.0 3523
3525 0 356329.28 158640.7 549120.0 -1.0 3524
3526 0 356337.38 158652.73 549180.0 -1.0 3525
3527 0 356361.66 158654.08 549240.0 -1.0 3526
3528 0 356364.4 158638.08 549300.0 -1.0 3527
3529 0 356308.03 158579.55 549360.0 -1.0 3528
3530 0 356268.53 158550.62 549420.0 -1.0 3529
3531 0 356247.3 158532.92 549480.0 -1.0 3530
3532 0 356169.1 158518.14 549540.0 -1.0 3531
3533 0 356169.44 158588.47 549600.0 -1.0 3532
3534 0 356104.3 158561.38 549660.0 -1.0 3533
3535 0 356089.7 158583.14 549720.0 -1.0 3534
3536 0 356076.38 158537.8 549780.0 -1.0 3535
3537 0 356037.1 158530.33 549840.0 -1.0 3536
3538 0 356079.3 158469.5 549900.0 -1.0 3537
3539 0 356062.84 158501.77 549960.0 -1.0 3538
3540 0 356045.53 158469.77 550020.0 -1.0 3539
3541 0 356057.9 158484.53 550080.0 -1.0 3540
3542 0 356169.72 158434.66 550140.0 -1.0 3541
3543 0 356004.75 158336.72 550200.0 -1.0 3542
3544 0 356113.8 158336.55 550260.0 -1.0 3543
3545 0 356131.22 158338.7 550320.0 -1.0 3544
3546 0 356143.12 158260.23 550380.0 -1.0 3545
3547 0 356020.4 158157.62 550440.0 -1.0 3546
3548 0 355990.84 158116.1 550500.0 -1.0 3547
3549 0 355960.72 158037.27 550560.0 -1.0 3548
3550 0 355997.9 157967.25 550620.0 -1.0 3549
3551 0 355870.38 157850.78 550680.0 -1.0 3550
3552 0 355874.25 157785.81 550740.0 -1.0 3551
3553 0 355762.47 157675.1 550800.0 -1.0 3552
3554 0 355746.22 157636.53 550860.0 -1.0 3553
3555 0 355665.53 157515.08 550920.0 -1.0 3554
3556 0 355708.47 157441.7 550980.0 -1.0 3555
3557 0 355597.62 157407.0 551040.0 -1.0 3556
3558 0 355584.44 157281.69 551100.0 -1.0 3557
3559 0 355581.0 157239.05 551160.0 -1.0 3558
3560 0 355430.8 157136.78 551220.0 -1.0 3559
3561 0 355480.94 157061.83 551280.0 -1.0 3560
3562 0 355361.12 156905.53 551340.0 -1.0 3561
3563 0 355392.22 156745.75 551400.0 -1.0 3562
3564 0 355296.3 156701.94 551460.0 -1.0 3563
3565 0 355342.3 156567.27 551520.0 -1.0 3564
3566 0 355149.47 156381.17 551580.0 -1.0 3565
3567 0 354800.7 156156.8 551640.0 -1.0 3566
3568 0 354930.72 156038.38 551700.0 -1.0 3567
3569 0 354969.2 155980.31 551760.0 -1.0 3568
3570 0 354923.53 155926.34 551820.0 -1.0 3569
3571 0 354834.56 155874.88 551880.0 -1.0 3570
3572 0 354883.03 155855.53 551940.0 -1.0 3571
3573 0 354820.47 155790.45 552000.0 -1.0 3572
3574 0 354801.72 155755.3 552060.0 -1.0 3573
3575 0 354732.38 155608.48 552120.0 -1.0 3574
3576 0 354709.5 155553.14 552180.0 -1.0 3575
3577 0 354688.06 155473.78 552240.0 -1.0 3576
3578 0 354709.75 155400.98 552300.0 -1.0 3577
3579 0 354673.78 155352.75 552360.0 -1.0 3578
3580 0 354593.75 155351.36 552420.0 -1.0 3579
3581 0 354639.62 155304.05 552480.0 -1.0 3580
3582 0 354510.12 155193.25 552540.0 -1.0 3581
3583 0 354598.44 155157.22 552600.0 -1.0 3582
3584 0 354550.8 155109.55 552660.0 -1.0 3583
3585 0 354580.03 154974.05 552720.0 -1.0 3584
3586 0 354639.25 154886.83 552780.0 -1.0 3585
3587 0 354552.72 154723.3 552840.0 -1.0 3586
3588 0 354460.28 154617.89 552900.0 -1.0 3587
3589 0 354395.53 154544.98 552960.0 -1.0 3588
3590 0 354339.38 154399.17 553020.0 -1.0 3589
3591 0 354233.3 154329.92 553080.0 -1.0 3590
3592 0 354164.75 154248.98 553140.0 -1.0 3591
3593 0 354094.56 154143.97 553200.0 -1.0 3592
3594 0 353953.44 153916.81 553260.0 -1.0 3593
3595 0 353818.62 153633.36 553320.0 -1.0 3594
3596 0 353830.66 153525.78 553380.0 -1.0 3595
3597 0 353680.06 153313.1 553440.0 -1.0 3596
3598 0 353531.06 153027.08 553500.0 -1.0 3597
3599 0 353486.4 152711.11 553560.0 -1.0 3598
3600 0 353145.5 152285.45 553620.0 -1.0 3599
3601 0 353084.7 152050.28 553680.0 -1.0 3600
3602 0 353114.84 151812.95 553740.0 -1.0 3601
3603 0 353166.0 151662.34 553800.0 -1.0 3602
3604 0 353104.5 151609.22 553860.0 -1.0 3603
3605 0 353132.53 151587.5 553920.0 -1.0 3604
3606 0 353079.1 151555.2 553980.0 -1.0 3605
3607 0 353109.06 151483.34 554040.0 -1.0 3606
3608 0 353188.4 151369.27 554100.0 -1.0 3607
3609 6 353138.94 151263.27 554160.0 -1.0 3608
3610 0 357490.66 160543.64 542100.0 -1.0 3611
3611 0 357494.03 160539.05 542040.0 -1.0 3612
3612 0 357495.4 160539.05 541980.0 -1.0 3613
3613 0 357495.4 160539.05 541920.0 -1.0 3614
3614 0 357495.4 160539.05 541860.0 -1.0 3615
3615 0 357495.4 160539.05 541800.0 -1.0 3616
3616 0 357495.4 160539.05 541740.0 -1.0 3617
3617 0 357342.53 160378.2 541680.0 -1.0 3618
3618 0 357275.72 160328.45 541620.0 -1.0 3619
3619 0 357317.78 160267.11 541560.0 -1.0 3620
3620 0 357255.47 160246.17 541500.0 -1.0 3621
3621 0 357230.38 160191.44 541440.0 -1.0 3622
3622 0 357175.66 160140.5 541380.0 -1.0 3623
3623 0 357173.22 160114.42 541320.0 -1.0 3624
3624 0 357109.06 160122.62 541260.0 -1.0 3625
3625 0 357159.06 160156.1 541200.0 -1.0 3626
3626 0 357102.2 160128.33 541140.0 -1.0 3627
3627 0 357105.53 160143.53 541080.0 -1.0 3628
3628 0 357040.38 160098.78 541020.0 -1.0 3629
3629 0 357122.53 160056.27 540960.0 -1.0 3630
3630 0 356912.1 160028.64 540900.0 -1.0 3631
3631 0 356938.22 160058.33 540840.0 -1.0 3632
3632 0 356897.03 160013.22 540780.0 -1.0 3633
3633 0 356924.12 160042.81 540720.0 -1.0 3634
3634 0 356895.78 160000.52 540660.0 -1.0 3635
3635 0 356941.94 160041.84 540600.0 -1.0 3636
3636 0 356891.75 159975.72 540540.0 -1.0 3637
3637 0 356912.56 160048.89 540480.0 -1.0 3638
3638 0 356865.6 160052.69 540420.0 -1.0 3639
3639 0 356883.03 159992.31 540360.0 -1.0 3640
3640 0 356826.0 160014.7 540300.0 -1.0 3641
3641 0 356825.78 159996.8 540240.0 -1.0 3642
3642 0 356789.16 159986.81 540180.0 -1.0 3643
3643 0 356794.56 160038.83 540120.0 -1.0 3644
3644 0 356825.94 160091.14 540060.0 -1.0 3645
3645 0 356857.6 160075.64 540000.0 -1.0 3646
3646 0 356792.5 160206.44 539940.0 -1.0 3647
3647 0 356809.38 160196.4 539880.0 -1.0 3648
3648 0 356778.25 160214.55 539820.0 -1.0 3649
3649 0 356799.34 160214.48 539760.0 -1.0 3650
3650 0 356724.12 160249.23 539700.0 -1.0 3651
3651 0 356747.66 160245.69 539640.0 -1.0 3652
3652 0 356751.62 160289.39 539580.0 -1.0 3653
3653 0 356700.75 160345.4 539520.0 -1.0 3654
3654 0 356676.75 160378.38 539460.0 -1.0 3655
3655 0 356707.88 160474.7 539400.0 -1.0 3656
3656 0 356765.94 160474.98 539340.0 -1.0 3657
3657 0 356617.56 160520.92 539280.0 -1.0 3658
3658 0 356686.56 160514.78 539220.0 -1.0 3659
3659 0 356643.47 160507.7 539160.0 -1.0 3660
3660 0 356757.94 160497.4 539100.0 -1.0 3661
3661 0 356705.84 160523.62 539040.0 -1.0 3662
3662 0 356788.5 160573.0 538980.0 -1.0 3663
3663 0 356799.1 160588.14 538920.0 -1.0 3664
3664 0 356793.0 160574.84 538860.0 -1.0 3665
3665 0 356783.34 160590.89 538800.0 -1.0 3666
3666 0 356823.78 160612.52 538740.0 -1.0 3667
3667 0 356735.8 160651.52 538680.0 -1.0 3668
3668 0 356686.16 160665.75 538620.0 -1.0 3669
3669 0 356596.06 160691.48 538560.0 -1.0 3670
3670 0 356509.12 160690.7 538500.0 -1.0 3671
3671 0 356487.3 160722.45 538440.0 -1.0 3672
3672 0 356418.94 160673.42 538380.0 -1.0 3673
3673 0 356224.44 160822.05 538320.0 -1.0 3674
3674 0 356031.72 160934.12 538260.0 -1.0 3675
3675 0 355637.22 161022.64 538200.0 -1.0 3676
3676 0 355697.6 161065.48 538140.0 -1.0 3677
3677 0 355638.16 161111.56 538080.0 -1.0 3678
3678 0 355478.12 161186.9 538020.0 -1.0 3679
3679 0 355461.84 161191.27 537960.0 -1.0 3680
3680 0 355563.78 161203.86 537900.0 -1.0 3681
3681 0 355520.66 161228.16 537840.0 -1.0 3682
3682 0 355550.66 161215.3 537780.0 -1.0 3683
3683 0 355378.78 161270.39 537720.0 -1.0 3684
3684 0 355203.03 161328.53 537660.0 -1.0 3685
3685 0 354893.75 161430.11 537600.0 -1.0 3686
3686 0 354860.62 161449.8 537540.0 -1.0 3687
3687 0 354808.44 161389.78 537480.0 -1.0 3688
3688 0 354686.9 161429.3 537420.0 -1.0 3689
3689 0 354582.78 161445.06 537360.0 -1.0 3690
3690 0 354432.5 161490.62 537300.0 -1.0 3691
3691 0 354303.53 161459.33 537240.0 -1.0 3692
3692 0 354278.34 161521.48 537180.0 -1.0 3693
3693 0 354200.94 161522.58 537120.0 -1.0 3694
3694 0 354247.06 161488.9 537060.0 -1.0 3695
3695 0 354148.38 161462.83 537000.0 -1.0 3696
3696 0 354119.78 161472.19 536940.0 -1.0 3697
3697 0 354053.34 161492.6 536880.0 -1.0 3698
3698 0 354026.75 161448.84 536820.0 -1.0 3699
3699 0 354102.5 161465.0 536760.0 -1.0 3700
3700 0 354073.47 161420.7 536700.0 -1.0 3701
3701 0 354013.3 161425.45 536640.0 -1.0 3702
3702 0 353993.62 161420.25 536580.0 -1.0 3703
3703 0 353931.4 161402.25 536520.0 -1.0 3704
3704 0 353899.4 161382.11 536460.0 -1.0 3705
3705 0 353818.38 161344.34 536400.0 -1.0 3706
3706 0 353727.78 161310.94 536340.0 -1.0 3707
3707 0 353700.44 161323.25 536280.0 -1.0 3708
3708 0 353717.22 161308.7 536220.0 -1.0 3709
3709 0 353693.97 161287.36 536160.0 -1.0 3710
3710 0 353693.16 161314.06 536100.0 -1.0 3711
3711 0 353626.84 161277.44 536040.0 -1.0 3712
3712 0 353525.94 161220.66 535980.0 -1.0 3713
3713 0 353464.34 161203.56 535920.0 -1.0 3714
3714 0 353400.47 161303.27 535860.0 -1.0 3715
3715 0 353377.88 161217.64 535800.0 -1.0 3716
3716 0 353385.88 161236.3 535740.0 -1.0 3717
3717 0 353363.03 161237.56 535680.0 -1.0 3718
3718 0 353196.47 161125.3 535620.0 -1.0 3719
3719 0 353270.62 161171.48 535560.0 -1.0 3720
3720 0 353205.72 161093.5 535500.0 -1.0 3721
3721 0 353050.2 161053.25 535440.0 -1.0 3722
3722 0 353245.22 161096.17 535380.0 -1.0 3723
3723 0 353077.4 161012.61 535320.0 -1.0 3724
3724 0 352967.75 161037.97 535260.0 -1.0 3725
3725 0 353176.06 161013.47 535200.0 -1.0 3726
3726 0 353157.03 161139.75 535140.0 -1.0 3727
3727 0 353138.38 161198.36 535080.0 -1.0 3728
3728 0 353127.06 161152.12 535020.0 -1.0 3729
3729 0 353140.56 161197.64 534960.0 -1.0 3730
3730 0 353126.7 161193.12 534900.0 -1.0 3731
3731 0 353155.62 161202.0 534840.0 -1.0 3734
3732 0 353487.2 161534.78 534720.0 -1.0 3734
3733 0 353364.78 161850.6 534720.0 -1.0 3732
3734 5 353160.66 161181.23 534780.0 -1.0 3735
3735 0 352520.03 160971.34 534720.0 -1.0 3736
3736 0 352582.44 160952.56 534660.0 -1.0 3737
3737 0 352256.75 160802.22 534600.0 -1.0 3738
3738 0 352175.12 160797.98 534540.0 -1.0 3742
3739 0 353432.88 162170.84 534660.0 -1.0 3733
3740 0 353341.6 162153.44 534600.0 -1.0 3739
3741 6 353498.8 162250.25 534540.0 -1.0 3740
3742 0 352092.12 160798.53 534480.0 -1.0 3743
3743 0 351906.28 160853.36 534420.0 -1.0 3744
3744 0 351777.78 160900.2 534360.0 -1.0 3745
3745 0 351808.03 160958.72 534300.0 -1.0 3746
3746 0 351707.56 160957.45 534240.0 -1.0 3747
3747 0 351679.94 160963.47 534180.0 -1.0 3748
3748 0 351552.56 161135.94 534120.0 -1.0 3749
3749 0 351481.94 161189.23 534060.0 -1.0 3750
3750 0 351502.94 161230.12 534000.0 -1.0 3751
3751 0 351442.75 161237.05 533940.0 -1.0 3752
3752 0 351481.53 161223.22 533880.0 -1.0 3753
3753 0 351464.44 161260.58 533820.0 -1.0 3754
3754 0 351459.22 161291.16 533760.0 -1.0 3755
3755 0 351441.44 161301.02 533700.0 -1.0 3756
3756 0 351424.28 161322.47 533640.0 -1.0 3757
3757 0 351433.03 161370.38 533580.0 -1.0 3758
3758 0 351434.12 161355.0 533520.0 -1.0 2770
