# Supplementary material for: Organization of the gravity-sensing system in zebrafish
Source: Nat Commun. 2022 Aug 27;13:5060. doi: 10.1038/s41467-022-32824-w (PMC9420129; doi:10.1038/s41467-022-32824-w)
Supplement: Supplementary file 11 — Source Data [file 41467_2022_32824_MOESM11_ESM.zip › Reconstruction files/VSl_R.swc]

# SWC format file
# based on specifications at http://www.neuronland.org/NLMorphologyConverter/MorphologyFormats/SWC/Spec.html
# Created on 2022-04-20 using navis (https://github.com/navis-org/navis)
# Meta: {"id": "47161", "name": "VSl_R", "units": "1 nanometer"}
# PointNo Label X Y Z Radius Parent
# Labels:
# 0 = undefined, 1 = soma, 5 = fork point, 6 = end point
1 1 360071.0 141918.0 521100.0 2215.0 -1
2 0 360163.0 141661.0 521160.0 -1.0 1
3 0 358763.0 140482.0 522420.0 781.0 1
4 0 358954.0 142064.0 520980.0 1107.0 1
5 5 358548.5 142110.0 520020.0 1107.0 1
6 0 359572.0 140869.0 521160.0 1476.0 1
7 0 357340.0 139911.0 521160.0 -1.0 1
8 0 359875.0 142162.0 521460.0 1938.0 1
9 0 359656.0 141460.0 521460.0 1786.0 1
10 0 358569.0 140239.0 522420.0 642.0 9
11 0 358001.0 139552.0 522960.0 -1.0 10
12 0 357116.0 137436.0 522900.0 -1.0 11
13 0 356949.0 136161.0 522840.0 -1.0 12
14 0 356813.0 135107.0 522780.0 -1.0 13
15 0 356914.0 134468.0 522720.0 -1.0 14
16 0 356802.0 133784.0 522660.0 -1.0 15
17 0 356222.0 132881.0 522720.0 -1.0 16
18 0 356925.0 133648.0 522720.0 -1.0 17
19 5 357103.0 133662.0 522780.0 -1.0 18
20 0 356156.0 132703.0 522780.0 -1.0 19
21 0 357205.0 133619.0 522840.0 -1.0 19
22 0 357223.0 133501.0 522900.0 -1.0 21
23 0 357478.0 133604.0 522960.0 -1.0 22
24 0 357500.0 133497.0 523020.0 -1.0 23
25 0 358044.0 133248.0 523080.0 -1.0 24
26 0 358598.0 133146.0 523080.0 -1.0 25
27 0 359083.0 133067.0 523080.0 -1.0 26
28 0 359473.0 132899.0 523080.0 -1.0 27
29 0 359849.0 132695.0 523020.0 -1.0 28
30 0 359953.0 132410.0 523020.0 -1.0 29
31 0 360099.0 132142.0 523020.0 -1.0 30
32 0 360117.0 132085.0 523080.0 -1.0 31
33 0 360124.0 131708.0 523140.0 -1.0 32
34 0 360153.0 131704.0 523200.0 -1.0 33
35 0 360150.0 131581.0 523260.0 -1.0 34
36 0 360175.0 131539.0 523320.0 -1.0 35
37 0 360219.0 131468.0 523380.0 -1.0 36
38 0 360275.0 131443.0 523440.0 -1.0 37
39 0 360339.0 131443.0 523500.0 -1.0 38
40 0 360346.0 131274.0 523560.0 -1.0 39
41 0 360297.0 131161.0 523620.0 -1.0 40
42 0 360290.0 131168.0 523680.0 -1.0 41
43 0 360346.0 131077.0 523740.0 -1.0 42
44 0 360290.0 131013.0 523800.0 -1.0 43
45 0 360332.0 130985.0 523860.0 -1.0 44
46 0 360325.0 130893.0 523920.0 -1.0 45
47 0 360353.0 130830.0 523980.0 -1.0 46
48 0 360290.0 130640.0 524040.0 -1.0 47
49 0 360353.0 130513.0 524100.0 -1.0 48
50 0 360416.0 130442.0 524160.0 -1.0 49
51 0 360409.0 130224.0 524220.0 -1.0 50
52 0 360402.0 130174.0 524280.0 -1.0 51
53 0 360501.0 130040.0 524340.0 -1.0 52
54 0 360579.0 129829.0 524400.0 -1.0 53
55 0 360649.0 129653.0 524460.0 -1.0 54
56 0 360607.0 129378.0 524520.0 -1.0 55
57 0 360755.0 129067.0 524580.0 -1.0 56
58 0 360924.0 128694.0 524580.0 -1.0 57
59 0 360931.0 128609.0 524640.0 -1.0 58
60 0 360931.0 128560.0 524700.0 -1.0 59
61 0 360896.0 128405.0 524760.0 -1.0 60
62 0 360917.0 128137.0 524820.0 -1.0 61
63 0 360945.0 127636.0 524820.0 -1.0 62
64 0 360952.0 126967.0 524820.0 -1.0 63
65 0 360987.0 126431.0 524820.0 -1.0 64
66 0 360987.0 126403.0 524880.0 -1.0 65
67 0 360945.0 126424.0 524940.0 -1.0 66
68 0 360832.0 125958.0 524940.0 -1.0 67
69 0 360811.0 125775.0 525000.0 -1.0 68
70 0 360748.0 125592.0 525060.0 -1.0 69
71 0 360762.0 125507.0 525120.0 -1.0 70
72 0 360621.0 125352.0 525180.0 -1.0 71
73 0 360536.0 125119.0 525240.0 -1.0 72
74 0 360466.0 125000.0 525300.0 -1.0 73
75 0 360452.0 124943.0 525360.0 -1.0 74
76 0 360438.0 124837.0 525420.0 -1.0 75
77 0 360388.0 124647.0 525480.0 -1.0 76
78 0 360367.0 124457.0 525540.0 -1.0 77
79 0 360360.0 124266.0 525660.0 -1.0 78
80 0 360311.0 124034.0 525720.0 -1.0 79
81 0 360282.0 123815.0 525780.0 -1.0 80
82 0 360339.0 123822.0 525840.0 -1.0 81
83 0 360247.0 123604.0 525900.0 -1.0 82
84 0 360311.0 123519.0 525960.0 -1.0 83
85 0 360240.0 123378.0 526020.0 -1.0 84
86 0 360275.0 123329.0 526080.0 -1.0 85
87 0 360290.0 123209.0 526140.0 -1.0 86
88 0 360318.0 122920.0 526200.0 -1.0 87
89 0 360395.0 122694.0 526260.0 -1.0 88
90 0 360419.94 122514.54 526320.0 -1.0 89
91 0 356150.0 132683.0 522840.0 -1.0 20
92 0 356101.0 132512.0 522900.0 -1.0 91
93 0 356239.0 132583.0 522960.0 -1.0 92
94 0 356194.0 132535.0 523020.0 -1.0 93
95 0 356184.0 132630.0 523080.0 -1.0 94
96 0 356101.0 132276.0 523140.0 -1.0 95
97 0 356097.0 132215.0 523200.0 -1.0 96
98 0 355949.0 131917.0 523260.0 -1.0 97
99 0 355999.0 131726.0 523320.0 -1.0 98
100 0 356128.0 131629.0 523380.0 -1.0 99
101 0 356037.0 131364.0 523440.0 -1.0 100
102 0 356074.0 131238.0 523500.0 -1.0 101
103 0 356031.0 131301.0 523560.0 -1.0 102
104 0 356147.0 131069.0 523620.0 -1.0 103
105 0 356342.0 130522.0 523680.0 -1.0 104
106 0 356607.0 130596.0 523740.0 -1.0 105
107 0 356452.0 130631.0 523800.0 -1.0 106
108 0 356515.0 130607.0 523860.0 -1.0 107
109 0 356353.0 130357.0 523920.0 -1.0 108
110 0 356311.0 129976.0 523920.0 -1.0 109
111 0 356332.0 129927.0 523980.0 -1.0 110
112 0 356296.0 129588.0 523980.0 -1.0 111
113 0 356240.0 129616.0 524040.0 -1.0 112
114 0 356191.0 129546.0 524100.0 -1.0 113
115 0 356268.0 129574.0 524160.0 -1.0 114
116 0 356325.0 129645.0 524220.0 -1.0 115
117 0 356346.0 129511.0 524280.0 -1.0 116
118 0 356459.0 129483.0 524340.0 -1.0 117
119 0 356614.0 128573.0 524340.0 -1.0 118
120 0 356586.0 127960.0 524340.0 -1.0 119
121 0 356635.0 127565.0 524340.0 -1.0 120
122 0 356705.0 127142.0 524340.0 -1.0 121
123 0 356839.0 126825.0 524400.0 -1.0 122
124 0 357065.0 126536.0 524460.0 -1.0 123
125 0 357248.0 126134.0 524460.0 -1.0 124
126 0 357290.0 126007.0 524520.0 -1.0 125
127 0 357572.0 125288.0 524520.0 -1.0 126
128 0 357742.0 125112.0 524580.0 -1.0 127
129 0 357847.0 124822.0 524640.0 -1.0 128
130 0 358059.0 124336.0 524640.0 -1.0 129
131 0 358172.0 123955.0 524700.0 -1.0 130
132 0 358426.0 123709.0 524700.0 -1.0 131
133 0 358827.0 122362.0 524700.0 -1.0 132
134 0 358863.0 121389.0 524700.0 -1.0 133
135 0 358827.0 121333.0 524760.0 -1.0 134
136 6 358884.0 121340.0 524820.0 -1.0 135
137 0 358702.0 138771.0 521280.0 -1.0 6
138 0 358303.0 137371.0 521340.0 -1.0 137
139 0 358293.0 136474.0 521400.0 -1.0 138
140 0 358712.0 136083.0 521400.0 -1.0 139
141 0 359199.0 135836.0 521400.0 -1.0 140
142 0 359143.0 135878.0 521460.0 -1.0 141
143 0 359230.0 135826.0 521520.0 -1.0 142
144 0 359372.0 135777.0 521580.0 -1.0 143
145 0 359389.0 135830.0 521640.0 -1.0 144
146 0 359408.0 135728.0 521700.0 -1.0 145
147 0 359587.0 135684.0 521760.0 -1.0 146
148 0 359728.0 135586.0 521820.0 -1.0 147
149 0 359882.0 135533.0 521880.0 -1.0 148
150 0 359971.0 135546.0 521940.0 -1.0 149
151 0 360046.0 135507.0 522000.0 -1.0 150
152 0 360079.0 135434.0 522060.0 -1.0 151
153 0 360107.0 135445.0 522120.0 -1.0 152
154 0 360156.0 135459.0 522180.0 -1.0 153
155 0 360236.0 135374.0 522240.0 -1.0 154
156 0 360268.0 135382.0 522300.0 -1.0 155
157 0 360307.0 135288.0 522360.0 -1.0 156
158 0 360347.0 135204.0 522420.0 -1.0 157
159 0 360407.0 135169.0 522480.0 -1.0 158
160 0 360398.0 134907.0 522540.0 -1.0 159
161 0 360605.0 134589.0 522600.0 -1.0 160
162 0 360684.0 134599.0 522660.0 -1.0 161
163 0 360665.0 134586.0 522720.0 -1.0 162
164 0 360659.0 134609.0 522780.0 -1.0 163
165 0 360900.0 134429.0 522780.0 -1.0 164
166 0 361174.0 134185.0 522780.0 -1.0 165
167 0 361479.0 133957.0 522780.0 -1.0 166
168 0 361547.0 133949.0 522840.0 -1.0 167
169 0 361689.0 133918.0 522900.0 -1.0 168
170 0 361867.0 133885.0 522960.0 -1.0 169
171 0 362246.0 133771.0 523020.0 -1.0 170
172 0 362385.0 133745.0 523080.0 -1.0 171
173 0 362496.0 133686.0 523140.0 -1.0 172
174 0 362583.0 133690.0 523200.0 -1.0 173
175 0 362936.0 133623.0 523260.0 -1.0 174
176 0 363129.0 133567.0 523320.0 -1.0 175
177 0 363447.0 133435.0 523380.0 -1.0 176
178 0 363416.0 133388.0 523440.0 -1.0 177
179 0 363435.0 133236.0 523500.0 -1.0 178
180 0 363655.0 132936.0 523560.0 -1.0 179
181 6 363803.0 132638.0 523620.0 -1.0 180
182 0 359561.0 142610.0 522120.0 1430.0 8
183 0 358997.0 143548.0 523500.0 368.0 182
184 0 358839.0 143874.0 523980.0 -1.0 183
185 0 358163.0 144392.0 524040.0 -1.0 184
186 0 357607.0 144938.0 524040.0 -1.0 185
187 0 356920.0 145456.0 524100.0 -1.0 186
188 0 356942.0 146194.0 524160.0 -1.0 187
189 0 356855.0 146803.0 524220.0 -1.0 188
190 0 356766.0 146820.0 524280.0 -1.0 189
191 0 356857.0 146875.0 524340.0 -1.0 190
192 0 356782.0 146859.0 524400.0 -1.0 191
193 0 356838.0 146854.0 524460.0 -1.0 192
194 0 356865.0 147088.0 524520.0 -1.0 193
195 0 356855.0 147227.0 524580.0 -1.0 194
196 0 356827.0 147298.0 524640.0 -1.0 195
197 0 356838.0 147355.0 524700.0 -1.0 196
198 0 356869.0 147379.0 524760.0 -1.0 197
199 0 356866.0 147372.0 524820.0 -1.0 198
200 0 356838.0 147388.0 524880.0 -1.0 199
201 0 356791.0 147520.0 525000.0 -1.0 200
202 0 356734.0 147556.0 525060.0 -1.0 201
203 0 356758.0 147636.0 525120.0 -1.0 202
204 0 356707.0 147690.0 525180.0 -1.0 203
205 0 356552.0 147836.0 525240.0 -1.0 204
206 0 356658.0 148336.0 525300.0 -1.0 205
207 0 356733.0 148420.0 525360.0 -1.0 206
208 0 356777.0 148422.0 525420.0 -1.0 207
209 0 356970.0 148987.0 525480.0 -1.0 208
210 0 356930.0 148942.0 525540.0 -1.0 209
211 0 356956.0 148954.0 525660.0 -1.0 210
212 0 357102.0 149039.0 525720.0 -1.0 211
213 0 356894.0 149047.0 525780.0 -1.0 212
214 0 357087.0 149058.0 525840.0 -1.0 213
215 0 356928.0 148908.0 525900.0 -1.0 214
216 0 356927.0 148919.0 525960.0 -1.0 215
217 0 356864.0 148986.0 526020.0 -1.0 216
218 0 356767.0 149309.0 526080.0 -1.0 217
219 0 356782.0 149318.0 526140.0 -1.0 218
220 0 356755.0 149398.0 526200.0 -1.0 219
221 0 356780.0 149421.0 526260.0 -1.0 220
222 0 356766.0 149519.0 526320.0 -1.0 221
223 0 356773.0 149583.0 526380.0 -1.0 222
224 0 356691.0 149615.0 526440.0 -1.0 223
225 0 356640.0 149742.0 526500.0 -1.0 224
226 0 356668.0 149750.0 526560.0 -1.0 225
227 0 356606.0 149769.0 526620.0 -1.0 226
228 0 356692.0 149815.0 526680.0 -1.0 227
229 0 356627.0 149818.0 526740.0 -1.0 228
230 0 356575.0 149926.0 526800.0 -1.0 229
231 0 356467.0 149812.0 526860.0 -1.0 230
232 0 356515.0 149919.0 526920.0 -1.0 231
233 0 356408.0 149855.0 526980.0 -1.0 232
234 0 356367.0 149947.0 527040.0 -1.0 233
235 0 356180.0 150150.0 527100.0 -1.0 234
236 0 356089.0 150233.0 527160.0 -1.0 235
237 0 356046.0 150371.0 527220.0 -1.0 236
238 0 356094.0 150404.0 527280.0 -1.0 237
239 0 355976.0 150361.0 527340.0 -1.0 238
240 0 356011.0 150418.0 527460.0 -1.0 239
241 0 355930.0 150578.0 527520.0 -1.0 240
242 0 355851.0 150541.0 527580.0 -1.0 241
243 0 355890.0 150642.0 527640.0 -1.0 242
244 0 355814.0 150714.0 527700.0 -1.0 243
245 0 355846.0 150864.0 527760.0 -1.0 244
246 0 355912.0 150959.0 527820.0 -1.0 245
247 0 356006.0 151164.0 527880.0 -1.0 246
248 0 356092.0 151357.0 527940.0 -1.0 247
249 0 356258.0 151609.0 527940.0 -1.0 248
250 0 356458.0 151841.0 527940.0 -1.0 249
251 0 356444.0 151970.0 528000.0 -1.0 250
252 0 356441.0 151982.0 528060.0 -1.0 251
253 0 356335.0 152153.0 528120.0 -1.0 252
254 0 356248.0 152290.0 528180.0 -1.0 253
255 0 356111.0 152385.0 528240.0 -1.0 254
256 0 356151.0 152625.0 528300.0 -1.0 255
257 0 356028.0 152666.0 528360.0 -1.0 256
258 0 356045.0 152783.0 528420.0 -1.0 257
259 0 356158.0 153089.0 528480.0 -1.0 258
260 0 356199.0 153346.0 528540.0 -1.0 259
261 0 356162.0 153561.0 528600.0 -1.0 260
262 0 356182.0 153557.0 528660.0 -1.0 261
263 0 356111.0 153589.0 528720.0 -1.0 262
264 0 356114.0 153709.0 528780.0 -1.0 263
265 0 356154.0 153795.0 528840.0 -1.0 264
266 0 356138.0 153849.0 528900.0 -1.0 265
267 0 356108.0 153924.0 528960.0 -1.0 266
268 0 356173.0 153968.0 529020.0 -1.0 267
269 0 356129.0 153899.0 529080.0 -1.0 268
270 0 356174.0 153959.0 529140.0 -1.0 269
271 0 356146.0 153939.0 529200.0 -1.0 270
272 0 356152.0 154013.0 529260.0 -1.0 271
273 0 356101.0 154008.0 529320.0 -1.0 272
274 0 356153.0 154066.0 529380.0 -1.0 273
275 0 356154.0 154014.0 529440.0 -1.0 274
276 0 356187.0 154052.0 529500.0 -1.0 275
277 0 356335.0 154031.0 529560.0 -1.0 276
278 0 356361.0 153960.0 529620.0 -1.0 277
279 0 356409.0 153967.0 529680.0 -1.0 278
280 0 356406.0 154036.0 529740.0 -1.0 279
281 0 356492.0 154010.0 529800.0 -1.0 280
282 0 356523.0 154019.0 529860.0 -1.0 281
283 0 356534.0 154035.0 529920.0 -1.0 282
284 0 356485.62 154040.52 529980.0 -1.0 283
285 0 356453.0 154042.0 530040.0 -1.0 284
286 0 356461.0 154025.0 530100.0 -1.0 285
287 5 356427.0 154059.0 530160.0 -1.0 286
288 0 356934.0 154298.0 530100.0 -1.0 287
289 6 356366.0 154033.0 530220.0 -1.0 287
290 0 356865.0 154342.0 530160.0 -1.0 288
291 0 357038.0 154411.0 530220.0 -1.0 290
292 0 357064.0 154411.0 530280.0 -1.0 291
293 0 357220.0 154489.0 530340.0 -1.0 292
294 0 357290.0 154489.0 530400.0 -1.0 293
295 0 357351.0 154594.0 530460.0 -1.0 294
296 0 357273.0 154481.0 530520.0 -1.0 295
297 0 357299.0 154585.0 530580.0 -1.0 296
298 0 357290.0 154576.0 530640.0 -1.0 297
299 0 357316.0 154654.0 530700.0 -1.0 298
300 0 357333.0 154663.0 530760.0 -1.0 299
301 0 357342.0 154654.0 530820.0 -1.0 300
302 0 357420.0 154750.0 530880.0 -1.0 301
303 0 357516.0 154767.0 530940.0 -1.0 302
304 0 357524.0 154767.0 531000.0 -1.0 303
305 0 357464.0 154758.0 531060.0 -1.0 304
306 0 357490.0 154784.0 531120.0 -1.0 305
307 0 357524.0 154793.0 531180.0 -1.0 306
308 0 357559.0 154750.0 531240.0 -1.0 307
309 0 357620.0 154776.0 531300.0 -1.0 308
310 0 357628.0 154750.0 531360.0 -1.0 309
311 0 357585.0 154776.0 531420.0 -1.0 310
312 0 357611.0 154758.0 531480.0 -1.0 311
313 0 357654.0 154810.0 531540.0 -1.0 312
314 0 357654.0 154819.0 531600.0 -1.0 313
315 0 357776.0 154828.0 531660.0 -1.0 314
316 0 357741.0 154837.0 531720.0 -1.0 315
317 0 357793.0 154837.0 531780.0 -1.0 316
318 0 357793.0 154871.0 531840.0 -1.0 317
319 0 357854.0 154889.0 531900.0 -1.0 318
320 0 357828.0 154837.0 531960.0 -1.0 319
321 0 357845.0 154958.0 532020.0 -1.0 320
322 0 357793.0 154897.0 532080.0 -1.0 321
323 0 357811.0 154854.0 532140.0 -1.0 322
324 0 357802.0 154906.0 532200.0 -1.0 323
325 0 357819.0 154923.0 532260.0 -1.0 324
326 0 357793.0 154880.0 532320.0 -1.0 325
327 0 357871.0 154897.0 532380.0 -1.0 326
328 0 357854.0 154949.0 532440.0 -1.0 327
329 0 357785.0 154897.0 532500.0 -1.0 328
330 0 357889.0 154915.0 532560.0 -1.0 329
331 0 357819.0 154871.0 532620.0 -1.0 330
332 0 357854.0 154923.0 532680.0 -1.0 331
333 0 357897.0 154897.0 532740.0 -1.0 332
334 0 357950.0 154941.0 532800.0 -1.0 333
335 0 357880.0 154863.0 532860.0 -1.0 334
336 0 357897.0 154897.0 532920.0 -1.0 335
337 0 357906.0 154793.0 532980.0 -1.0 336
338 0 357976.0 154880.0 533040.0 -1.0 337
339 0 357984.0 154871.0 533100.0 -1.0 338
340 0 358054.0 154897.0 533160.0 -1.0 339
341 0 358045.0 154897.0 533220.0 -1.0 340
342 0 358184.0 154984.0 533280.0 -1.0 341
343 0 358114.0 155097.0 533340.0 -1.0 342
344 0 358219.0 155158.0 533400.0 -1.0 343
345 0 358236.0 155192.0 533460.0 -1.0 344
346 0 358271.0 155383.0 533520.0 -1.0 345
347 0 358305.0 155514.0 533580.0 -1.0 346
348 0 358384.0 155514.0 533640.0 -1.0 347
349 0 358479.0 155583.0 533700.0 -1.0 348
350 0 358479.0 155583.0 533760.0 -1.0 349
351 0 358557.0 155748.0 533820.0 -1.0 350
352 0 358653.0 155800.0 533880.0 -1.0 351
353 0 358774.0 155861.0 533940.0 -1.0 352
354 0 359043.0 155921.0 534000.0 -1.0 353
355 0 359078.0 155913.0 534060.0 -1.0 354
356 0 359095.0 156008.0 534120.0 -1.0 355
357 0 359215.94 156017.3 534180.0 -1.0 356
358 0 355720.0 138414.0 521280.0 -1.0 7
359 0 354897.0 137051.0 521340.0 -1.0 358
360 0 354529.0 136609.0 521400.0 -1.0 359
361 0 354222.0 136388.0 521400.0 -1.0 360
362 0 353915.0 136253.0 521400.0 -1.0 361
363 0 353682.0 136253.0 521400.0 -1.0 362
364 0 353780.0 136290.0 521340.0 -1.0 363
365 0 353682.0 136216.0 521280.0 -1.0 364
366 0 353633.0 136327.0 521160.0 -1.0 365
367 0 353608.0 136339.0 521100.0 -1.0 366
368 0 353572.0 136400.0 521040.0 -1.0 367
369 0 353387.0 136339.0 520980.0 -1.0 368
370 0 353363.0 136548.0 520920.0 -1.0 369
371 6 353203.0 136364.0 520860.0 -1.0 370
372 0 355054.0 142245.0 518880.0 -1.0 4206
373 0 353862.0 142255.0 518820.0 -1.0 372
374 0 353169.0 142566.0 518760.0 -1.0 373
375 0 353109.0 142860.0 518700.0 -1.0 374
376 0 353186.0 142913.0 518640.0 -1.0 375
377 0 353040.0 142952.0 518580.0 -1.0 376
378 0 353133.0 143018.0 518520.0 -1.0 377
379 0 353096.0 142967.0 518460.0 -1.0 378
380 0 353118.0 143219.0 518400.0 -1.0 379
381 0 353081.0 143393.0 518340.0 -1.0 380
382 0 353161.0 143389.0 518280.0 -1.0 381
383 0 353092.0 143568.0 518220.0 -1.0 382
384 0 353140.0 143583.0 518160.0 -1.0 383
385 0 353149.0 143735.0 518100.0 -1.0 384
386 0 353091.0 143815.0 518040.0 -1.0 385
387 0 353132.0 143716.0 517980.0 -1.0 386
388 0 353202.0 143718.0 517920.0 -1.0 387
389 0 353667.0 143539.0 517860.0 -1.0 388
390 0 353819.0 143589.0 517800.0 -1.0 389
391 5 352966.0 144093.0 517860.0 -1.0 390
392 5 352938.0 144078.0 517800.0 -1.0 391
393 0 353840.0 143555.0 517740.0 -1.0 391
394 0 353003.0 144078.0 517740.0 -1.0 392
395 0 352965.84 144533.27 517800.0 -1.0 392
396 0 352949.0 144055.0 517680.0 -1.0 394
397 0 352876.0 144057.0 517620.0 -1.0 396
398 0 352884.0 144097.0 517560.0 -1.0 397
399 0 352790.0 143950.0 517500.0 -1.0 398
400 0 352832.0 143926.0 517440.0 -1.0 399
401 0 352854.0 144090.0 517380.0 -1.0 400
402 0 352886.0 144176.0 517320.0 -1.0 401
403 0 352956.0 144231.0 517260.0 -1.0 402
404 0 352923.0 144244.0 517200.0 -1.0 403
405 0 352922.0 144277.0 517140.0 -1.0 404
406 0 352939.0 144241.0 517080.0 -1.0 405
407 0 353022.0 144343.0 517020.0 -1.0 406
408 0 353049.0 144381.0 516960.0 -1.0 407
409 0 352984.0 144430.0 516900.0 -1.0 408
410 0 353073.0 144544.0 516840.0 -1.0 409
411 0 352988.0 144624.0 516780.0 -1.0 410
412 0 352975.0 144766.0 516720.0 -1.0 411
413 0 353089.0 144813.0 516660.0 -1.0 412
414 0 352878.0 144764.0 516600.0 -1.0 413
415 0 352977.0 144876.0 516540.0 -1.0 414
416 0 352938.0 144941.0 516480.0 -1.0 415
417 0 352940.0 144985.0 516420.0 -1.0 416
418 0 352968.0 145015.0 516360.0 -1.0 417
419 0 352926.0 145082.0 516300.0 -1.0 418
420 0 352999.0 145088.0 516240.0 -1.0 419
421 0 352996.0 145146.0 516180.0 -1.0 420
422 0 352978.0 145161.0 516120.0 -1.0 421
423 0 352965.0 145172.0 516060.0 -1.0 422
424 0 353005.0 145152.0 516000.0 -1.0 423
425 0 353030.0 145139.0 515940.0 -1.0 424
426 0 352970.0 145152.0 515880.0 -1.0 425
427 0 352700.0 145195.0 515820.0 -1.0 426
428 0 352991.0 145193.0 515760.0 -1.0 427
429 0 352875.0 145128.0 515640.0 -1.0 428
430 0 352953.0 145131.0 515580.0 -1.0 429
431 0 352994.0 145109.0 515520.0 -1.0 430
432 0 352727.0 144890.0 515460.0 -1.0 431
433 0 353012.0 145120.0 515400.0 -1.0 432
434 0 353056.0 145128.0 515340.0 -1.0 433
435 0 352977.0 145109.0 515280.0 -1.0 434
436 0 352988.0 145143.0 515220.0 -1.0 435
437 0 352976.0 145126.0 515160.0 -1.0 436
438 0 352990.0 145165.0 515100.0 -1.0 437
439 0 352971.0 145099.0 515040.0 -1.0 438
440 0 352951.0 145153.0 514980.0 -1.0 439
441 0 352832.0 145227.0 514920.0 -1.0 440
442 0 352854.0 145231.0 514860.0 -1.0 441
443 0 352739.0 145267.0 514800.0 -1.0 442
444 0 352701.0 145238.0 514740.0 -1.0 443
445 0 352546.0 145262.0 514680.0 -1.0 444
446 0 352625.0 145313.0 514620.0 -1.0 445
447 0 352615.0 145308.0 514560.0 -1.0 446
448 0 352455.0 145301.0 514500.0 -1.0 447
449 0 352489.0 145398.0 514440.0 -1.0 448
450 0 352426.0 145357.0 514380.0 -1.0 449
451 0 352432.0 145449.0 514320.0 -1.0 450
452 0 352452.0 145489.0 514260.0 -1.0 451
453 0 352408.0 145558.0 514200.0 -1.0 452
454 0 352351.0 145508.0 514140.0 -1.0 453
455 0 352344.0 145521.0 514080.0 -1.0 454
456 0 352374.0 145596.0 514020.0 -1.0 455
457 0 352371.0 145581.0 513960.0 -1.0 456
458 0 352369.0 145601.0 513900.0 -1.0 457
459 0 352329.0 145597.0 513840.0 -1.0 458
460 5 352273.0 145777.0 513840.0 -1.0 459
461 0 352294.0 145840.0 513780.0 -1.0 460
462 0 352378.0 145636.0 513780.0 -1.0 460
463 0 352301.0 145890.0 513720.0 -1.0 461
464 0 352456.0 145995.0 513660.0 -1.0 463
465 0 352512.0 146101.0 513600.0 -1.0 464
466 0 352491.0 146214.0 513540.0 -1.0 465
467 0 352632.0 146242.0 513480.0 -1.0 466
468 0 352625.0 146355.0 513420.0 -1.0 467
469 0 352689.0 146334.0 513360.0 -1.0 468
470 0 352752.0 146313.0 513300.0 -1.0 469
471 0 352794.0 146186.0 513240.0 -1.0 470
472 0 352844.0 146221.0 513180.0 -1.0 471
473 0 352858.0 146179.0 513120.0 -1.0 472
474 0 352822.0 146193.0 513060.0 -1.0 473
475 0 352879.0 146242.0 513000.0 -1.0 474
476 0 352879.0 146193.0 512940.0 -1.0 475
477 0 352865.0 146193.0 512880.0 -1.0 476
478 0 352533.0 146136.0 512820.0 -1.0 477
479 0 352787.0 146200.0 512760.0 -1.0 478
480 0 352830.0 146341.0 512700.0 -1.0 479
481 0 352689.0 146284.0 512640.0 -1.0 480
482 6 352209.0 146277.0 512580.0 -1.0 481
483 0 352364.0 145622.0 513720.0 -1.0 462
484 0 352414.0 145692.0 513660.0 -1.0 483
485 0 352385.0 145650.0 513600.0 -1.0 484
486 0 352548.0 145847.0 513540.0 -1.0 485
487 0 352632.0 145918.0 513480.0 -1.0 486
488 6 352576.0 145967.0 513420.0 -1.0 487
489 0 353916.0 143618.0 517680.0 -1.0 393
490 0 353898.0 143618.0 517620.0 -1.0 489
491 0 354027.0 143614.0 517560.0 -1.0 490
492 0 354010.0 143520.0 517500.0 -1.0 491
493 0 354071.0 143374.0 517440.0 -1.0 492
494 0 354071.0 143373.0 517380.0 -1.0 493
495 0 354174.0 143320.0 517320.0 -1.0 494
496 0 354260.0 143192.0 517260.0 -1.0 495
497 0 354322.0 143163.0 517200.0 -1.0 496
498 0 354343.0 143120.0 517140.0 -1.0 497
499 0 354284.0 143052.0 517080.0 -1.0 498
500 0 354333.0 143075.0 517020.0 -1.0 499
501 0 354382.0 143079.0 516960.0 -1.0 500
502 0 354363.0 143117.0 516900.0 -1.0 501
503 0 354431.0 143141.0 516840.0 -1.0 502
504 0 354454.0 143115.0 516780.0 -1.0 503
505 0 354393.0 143126.0 516720.0 -1.0 504
506 0 354560.0 143200.0 516660.0 -1.0 505
507 0 354391.0 143129.0 516600.0 -1.0 506
508 0 354388.0 143200.0 516540.0 -1.0 507
509 0 354396.0 143219.0 516480.0 -1.0 508
510 0 354368.0 143294.0 516420.0 -1.0 509
511 0 354356.0 143289.0 516360.0 -1.0 510
512 0 354341.0 143369.0 516300.0 -1.0 511
513 0 354362.0 143404.0 516240.0 -1.0 512
514 0 354338.0 143453.0 516180.0 -1.0 513
515 0 354301.0 143439.0 516120.0 -1.0 514
516 0 354265.0 143498.0 516060.0 -1.0 515
517 0 354257.0 143471.0 516000.0 -1.0 516
518 0 354278.0 143472.0 515940.0 -1.0 517
519 0 354257.0 143507.0 515880.0 -1.0 518
520 0 354076.0 143574.0 515820.0 -1.0 519
521 0 354436.0 143648.0 515760.0 -1.0 520
522 0 354020.0 143585.0 515700.0 -1.0 521
523 0 354309.0 143704.0 515640.0 -1.0 522
524 0 354365.0 143704.0 515580.0 -1.0 523
525 0 354323.0 143740.0 515520.0 -1.0 524
526 0 354048.0 143556.0 515460.0 -1.0 525
527 0 354280.0 143817.0 515400.0 -1.0 526
528 0 354274.28 143828.97 515340.0 -1.0 527
529 0 354238.0 143881.0 515280.0 -1.0 528
530 0 354259.0 143937.0 515220.0 -1.0 529
531 0 354224.0 143902.0 515160.0 -1.0 530
532 0 354182.0 143965.0 515100.0 -1.0 531
533 0 354231.0 143937.0 515040.0 -1.0 532
534 0 354231.0 144001.0 514980.0 -1.0 533
535 0 354125.0 144050.0 514920.0 -1.0 534
536 0 354182.0 144043.0 514860.0 -1.0 535
537 0 354090.0 144050.0 514800.0 -1.0 536
538 0 354083.0 144057.0 514740.0 -1.0 537
539 0 354006.0 144064.0 514680.0 -1.0 538
540 0 354097.0 144113.0 514620.0 -1.0 539
541 0 354090.0 144050.0 514560.0 -1.0 540
542 0 354020.0 144099.0 514500.0 -1.0 541
543 0 354076.0 144142.0 514440.0 -1.0 542
544 0 354027.0 144050.0 514380.0 -1.0 543
545 0 354055.0 144113.0 514320.0 -1.0 544
546 0 354104.0 144219.0 514260.0 -1.0 545
547 0 354062.0 144226.0 514200.0 -1.0 546
548 0 354041.0 144233.0 514140.0 -1.0 547
549 0 354048.0 144261.0 514080.0 -1.0 548
550 0 354034.0 144318.0 514020.0 -1.0 549
551 0 354013.0 144346.0 513960.0 -1.0 550
552 0 354069.0 144374.0 513900.0 -1.0 551
553 0 354154.0 144297.0 513840.0 -1.0 552
554 0 354083.0 144402.0 513780.0 -1.0 553
555 0 354090.0 144438.0 513720.0 -1.0 554
556 0 354055.0 144522.0 513660.0 -1.0 555
557 0 353991.0 144480.0 513600.0 -1.0 556
558 0 354076.0 144621.0 513540.0 -1.0 557
559 0 354125.0 144565.0 513480.0 -1.0 558
560 0 354041.0 144720.0 513420.0 -1.0 559
561 0 353998.0 144839.0 513360.0 -1.0 560
562 0 353921.0 144995.0 513300.0 -1.0 561
563 0 353921.0 144966.0 513240.0 -1.0 562
564 0 353900.0 145114.0 513180.0 -1.0 563
565 0 353688.0 145340.0 513180.0 -1.0 564
566 0 353639.0 145418.0 513120.0 -1.0 565
567 0 353632.0 145439.0 513060.0 -1.0 566
568 0 353477.0 145671.0 513060.0 -1.0 567
569 0 353526.0 145749.0 513000.0 -1.0 568
570 0 353456.0 145939.0 512940.0 -1.0 569
571 0 353399.0 146214.0 512940.0 -1.0 570
572 0 353427.0 146200.0 512880.0 -1.0 571
573 0 353054.0 146193.0 512820.0 -1.0 572
574 0 353357.0 146278.0 512760.0 -1.0 573
575 0 353470.0 146398.0 512700.0 -1.0 574
576 0 353449.0 146334.0 512640.0 -1.0 575
577 0 353138.0 146320.0 512580.0 -1.0 576
578 0 353477.0 146517.0 512520.0 -1.0 577
579 0 353554.0 146687.0 512460.0 -1.0 578
580 0 353526.0 146644.0 512400.0 -1.0 579
581 0 353519.0 146623.0 512340.0 -1.0 580
582 0 353597.0 146665.0 512280.0 -1.0 581
583 0 353688.0 146799.0 512220.0 -1.0 582
584 0 353822.0 146947.0 512160.0 -1.0 583
585 0 353780.0 146898.0 512100.0 -1.0 584
586 0 353900.0 147088.0 512040.0 -1.0 585
587 0 353850.0 147025.0 511980.0 -1.0 586
588 0 353822.0 147103.0 511920.0 -1.0 587
589 0 353836.0 147095.0 511860.0 -1.0 588
590 0 353829.0 147215.0 511800.0 -1.0 589
591 0 353893.0 147194.0 511740.0 -1.0 590
592 0 353879.0 147173.0 511680.0 -1.0 591
593 0 353879.0 147159.0 511620.0 -1.0 592
594 0 353879.0 147159.0 511560.0 -1.0 593
595 0 353857.0 147265.0 511500.0 -1.0 594
596 0 353857.0 147328.0 511440.0 -1.0 595
597 0 353808.0 147370.0 511380.0 -1.0 596
598 0 353728.25 147399.9 511320.0 -1.0 597
599 0 360032.0 141530.0 521280.0 -1.0 2
600 0 359584.0 141661.0 521340.0 -1.0 599
601 0 359518.0 141635.0 521400.0 -1.0 600
602 0 359361.0 141661.0 521460.0 -1.0 601
603 0 359190.0 141727.0 521520.0 -1.0 602
604 0 359282.0 141754.0 521580.0 -1.0 603
605 0 359282.0 141793.0 521640.0 -1.0 604
606 0 359321.0 141780.0 521700.0 -1.0 605
607 0 359150.0 141767.0 521760.0 -1.0 606
608 0 359216.0 141819.0 521820.0 -1.0 607
609 0 359190.0 141793.0 521880.0 -1.0 608
610 0 359124.0 141754.0 521940.0 -1.0 609
611 0 359163.0 141846.0 522000.0 -1.0 610
612 0 359163.0 141885.0 522060.0 -1.0 611
613 0 359111.0 141911.0 522120.0 -1.0 612
614 0 359150.0 142056.0 522180.0 -1.0 613
615 0 358979.0 141938.0 522240.0 -1.0 614
616 0 358940.0 142056.0 522300.0 -1.0 615
617 0 358926.0 142096.0 522360.0 -1.0 616
618 0 359032.0 142030.0 522420.0 -1.0 617
619 0 358874.0 142004.0 522480.0 -1.0 618
620 0 358979.0 142082.0 522540.0 -1.0 619
621 0 358848.0 142017.0 522600.0 -1.0 620
622 0 358900.0 142056.0 522660.0 -1.0 621
623 0 358848.0 142017.0 522720.0 -1.0 622
624 0 358703.0 142069.0 522780.0 -1.0 623
625 0 358769.0 142004.0 522840.0 -1.0 624
626 0 358716.0 142017.0 522900.0 -1.0 625
627 0 358729.0 142030.0 522960.0 -1.0 626
628 0 358663.0 142056.0 523020.0 -1.0 627
629 0 358598.0 142082.0 523080.0 -1.0 628
630 0 358571.0 142096.0 523140.0 -1.0 629
631 0 358545.0 142096.0 523200.0 -1.0 630
632 0 358492.0 142240.0 523260.0 -1.0 631
633 0 358440.0 142227.0 523320.0 -1.0 632
634 0 358453.0 142319.0 523380.0 -1.0 633
635 0 358427.0 142293.0 523440.0 -1.0 634
636 0 358308.0 142319.0 523500.0 -1.0 635
637 0 358427.0 142332.0 523560.0 -1.0 636
638 0 358361.0 142372.0 523620.0 -1.0 637
639 0 358242.0 142332.0 523680.0 -1.0 638
640 0 358203.0 142319.0 523740.0 -1.0 639
641 0 358203.0 142319.0 523800.0 -1.0 640
642 0 358203.0 142359.0 523860.0 -1.0 641
643 0 358137.0 142517.0 523920.0 -1.0 642
644 0 358084.0 142438.0 523980.0 -1.0 643
645 0 357940.0 142424.0 524040.0 -1.0 644
646 0 358019.0 142464.0 524100.0 -1.0 645
647 0 357966.0 142477.0 524160.0 -1.0 646
648 0 357821.0 142609.0 524220.0 -1.0 647
649 0 357821.0 142543.0 524280.0 -1.0 648
650 0 357835.0 142569.0 524340.0 -1.0 649
651 0 357677.0 142767.0 524400.0 -1.0 650
652 0 357795.0 142740.0 524460.0 -1.0 651
653 0 357690.0 142740.0 524520.0 -1.0 652
654 0 357667.0 142735.0 524580.0 -1.0 653
655 0 357635.0 142650.0 524640.0 -1.0 654
656 0 357624.0 142682.0 524700.0 -1.0 655
657 0 357571.0 142607.0 524760.0 -1.0 656
658 0 357624.0 142671.0 524820.0 -1.0 657
659 0 357635.0 142725.0 524880.0 -1.0 658
660 0 357624.0 142746.0 524940.0 -1.0 659
661 0 357645.0 142789.0 525000.0 -1.0 660
662 0 357656.0 142800.0 525060.0 -1.0 661
663 0 357742.0 143013.0 525120.0 -1.0 662
664 0 357827.0 143088.0 525180.0 -1.0 663
665 0 357998.0 143323.0 525240.0 -1.0 664
666 0 358137.0 143569.0 525300.0 -1.0 665
667 0 358244.0 143932.0 525360.0 -1.0 666
668 0 358083.0 143922.0 525420.0 -1.0 667
669 0 358083.0 144007.0 525480.0 -1.0 668
670 0 357966.0 143964.0 525540.0 -1.0 669
671 0 357752.0 143932.0 525660.0 -1.0 670
672 0 357699.0 144044.0 525720.0 -1.0 671
673 0 357662.0 143867.0 525780.0 -1.0 672
674 0 357755.0 143988.0 525840.0 -1.0 673
675 0 357587.0 143774.0 525900.0 -1.0 674
676 0 357597.0 143895.0 525960.0 -1.0 675
677 0 357504.0 143820.0 526020.0 -1.0 676
678 0 357494.0 143858.0 526080.0 -1.0 677
679 0 357410.0 143830.0 526140.0 -1.0 678
680 0 357252.0 143830.0 526200.0 -1.0 679
681 0 357181.0 143901.0 526260.0 -1.0 680
682 0 357042.0 144335.0 526320.0 -1.0 681
683 0 356946.0 144283.0 526380.0 -1.0 682
684 0 356894.0 144318.0 526440.0 -1.0 683
685 0 356920.0 144431.0 526500.0 -1.0 684
686 0 356903.0 144439.0 526560.0 -1.0 685
687 0 356851.0 144613.0 526620.0 -1.0 686
688 0 356825.0 144682.0 526680.0 -1.0 687
689 0 356851.0 144882.0 526740.0 -1.0 688
690 0 356834.0 145090.0 526800.0 -1.0 689
691 0 356729.0 145142.0 526860.0 -1.0 690
692 0 356851.0 145221.0 526920.0 -1.0 691
693 0 356799.0 145281.0 526980.0 -1.0 692
694 0 356816.0 145203.0 527040.0 -1.0 693
695 0 356781.0 145316.0 527100.0 -1.0 694
696 6 356721.0 145186.0 527160.0 -1.0 695
697 0 358071.0 139698.0 523140.0 -1.0 3
698 0 357459.0 138437.0 523200.0 -1.0 697
699 0 357274.0 137364.0 523260.0 -1.0 698
700 0 357302.0 136711.0 523260.0 -1.0 699
701 0 357509.0 136198.0 523260.0 -1.0 700
702 0 357631.0 136276.0 523320.0 -1.0 701
703 0 357699.0 136189.0 523380.0 -1.0 702
704 0 357747.0 136139.0 523440.0 -1.0 703
705 0 357781.0 136054.0 523500.0 -1.0 704
706 0 357800.0 135939.0 523560.0 -1.0 705
707 0 357831.0 135839.0 523620.0 -1.0 706
708 0 357854.0 135851.0 523680.0 -1.0 707
709 0 357972.0 135835.0 523740.0 -1.0 708
710 0 357908.0 135706.0 523800.0 -1.0 709
711 0 357897.0 135702.0 523860.0 -1.0 710
712 0 357916.0 135639.0 523920.0 -1.0 711
713 0 358099.0 135622.0 523980.0 -1.0 712
714 0 358107.0 135740.0 524040.0 -1.0 713
715 0 358093.0 135593.0 524100.0 -1.0 714
716 0 358119.0 135429.0 524160.0 -1.0 715
717 0 358141.0 135434.0 524220.0 -1.0 716
718 0 358303.0 135222.0 524280.0 -1.0 717
719 0 358521.0 134932.0 524280.0 -1.0 718
720 0 358711.0 134866.0 524280.0 -1.0 719
721 5 358873.0 134850.0 524340.0 -1.0 720
722 0 358827.0 134914.0 524400.0 -1.0 721
723 0 359094.0 134781.19 524280.0 -1.0 721
724 0 358936.0 134818.0 524460.0 -1.0 722
725 0 358930.0 134749.0 524520.0 -1.0 724
726 0 358952.0 134714.0 524580.0 -1.0 725
727 0 358936.0 134758.0 524640.0 -1.0 726
728 0 359052.0 134639.0 524700.0 -1.0 727
729 0 359089.0 134507.0 524760.0 -1.0 728
730 0 359082.0 134285.0 524820.0 -1.0 729
731 0 359135.0 134181.0 524880.0 -1.0 730
732 0 359115.0 134047.0 524940.0 -1.0 731
733 0 359097.0 133986.0 525000.0 -1.0 732
734 0 359038.0 133893.0 525060.0 -1.0 733
735 0 359168.0 133874.0 525120.0 -1.0 734
736 0 359153.0 133854.0 525180.0 -1.0 735
737 0 359202.0 133820.0 525240.0 -1.0 736
738 0 359187.0 133746.0 525300.0 -1.0 737
739 0 359306.0 133681.0 525360.0 -1.0 738
740 0 359266.0 133614.0 525420.0 -1.0 739
741 0 359276.0 133649.0 525480.0 -1.0 740
742 6 359326.0 133470.0 525540.0 -1.0 741
743 0 357894.0 142239.0 520860.0 -1.0 4
744 0 357035.0 142503.0 520920.0 -1.0 743
745 0 356083.0 142692.0 520920.0 -1.0 744
746 0 354934.0 142916.0 520980.0 -1.0 745
747 0 354328.0 143095.0 521040.0 -1.0 746
748 0 353634.0 143336.0 521040.0 -1.0 747
749 0 352988.0 143476.0 521100.0 -1.0 748
750 0 352121.0 143638.0 521100.0 -1.0 749
751 0 350929.0 143900.0 521160.0 -1.0 750
752 0 349895.0 144153.0 521280.0 -1.0 751
753 0 349453.0 144434.0 521340.0 -1.0 752
754 0 349385.0 144470.0 521400.0 -1.0 753
755 0 349260.0 144508.0 521460.0 -1.0 754
756 0 349221.0 144580.0 521520.0 -1.0 755
757 0 349168.0 144661.0 521580.0 -1.0 756
758 0 349036.0 144695.0 521640.0 -1.0 757
759 0 348932.0 144791.0 521700.0 -1.0 758
760 0 348859.0 144809.0 521760.0 -1.0 759
761 0 348872.0 144823.0 521820.0 -1.0 760
762 0 348749.0 144869.0 521880.0 -1.0 761
763 0 348769.0 144899.0 521940.0 -1.0 762
764 0 348682.0 144893.0 522000.0 -1.0 763
765 0 348654.0 144898.0 522060.0 -1.0 764
766 0 348568.0 144864.0 522120.0 -1.0 765
767 0 348548.0 144861.0 522180.0 -1.0 766
768 0 348520.0 144910.0 522240.0 -1.0 767
769 0 348438.0 144832.0 522300.0 -1.0 768
770 0 348361.0 144795.0 522360.0 -1.0 769
771 0 348253.0 144743.0 522420.0 -1.0 770
772 0 348216.0 144672.0 522480.0 -1.0 771
773 0 348092.0 144653.0 522540.0 -1.0 772
774 0 348107.0 144681.0 522600.0 -1.0 773
775 0 348088.0 144675.0 522660.0 -1.0 774
776 0 348003.0 144607.0 522720.0 -1.0 775
777 0 347934.0 144578.0 522780.0 -1.0 776
778 0 347945.0 144587.0 522840.0 -1.0 777
779 0 347793.0 144524.0 522900.0 -1.0 778
780 0 347754.0 144486.0 522960.0 -1.0 779
781 0 347769.0 144459.0 523020.0 -1.0 780
782 0 347717.0 144493.0 523080.0 -1.0 781
783 0 347614.0 144376.0 523140.0 -1.0 782
784 0 347611.0 144390.0 523200.0 -1.0 783
785 0 347520.0 144359.0 523260.0 -1.0 784
786 0 347505.0 144363.0 523320.0 -1.0 785
787 0 347435.0 144294.0 523380.0 -1.0 786
788 0 347341.0 144208.0 523440.0 -1.0 787
789 0 347317.0 144231.0 523500.0 -1.0 788
790 0 347264.0 144177.0 523560.0 -1.0 789
791 0 347202.0 144107.0 523620.0 -1.0 790
792 0 347079.0 144097.0 523680.0 -1.0 791
793 0 347007.0 144060.0 523740.0 -1.0 792
794 0 346952.0 144044.0 523800.0 -1.0 793
795 0 346905.0 144033.0 523860.0 -1.0 794
796 0 346803.0 143949.0 523920.0 -1.0 795
797 0 346806.0 144002.0 523980.0 -1.0 796
798 0 346711.0 143917.0 524040.0 -1.0 797
799 0 346605.0 143846.0 524100.0 -1.0 798
800 0 346608.0 143800.0 524160.0 -1.0 799
801 0 346514.0 143755.0 524220.0 -1.0 800
802 0 346454.0 143674.0 524280.0 -1.0 801
803 0 346414.0 143655.0 524340.0 -1.0 802
804 0 346309.0 143577.0 524400.0 -1.0 803
805 0 346342.0 143582.0 524460.0 -1.0 804
806 0 346272.0 143558.0 524520.0 -1.0 805
807 0 346223.0 143517.0 524580.0 -1.0 806
808 0 346130.0 143464.0 524640.0 -1.0 807
809 0 346077.0 143384.0 524700.0 -1.0 808
810 0 346046.0 143367.0 524760.0 -1.0 809
811 0 345972.0 143315.0 524820.0 -1.0 810
812 0 345924.0 143267.0 524880.0 -1.0 811
813 0 345796.0 143143.0 524940.0 -1.0 812
814 0 345704.0 143081.0 525000.0 -1.0 813
815 0 345288.0 142760.0 525060.0 -1.0 814
816 0 345235.0 142724.0 525120.0 -1.0 815
817 0 345008.0 142586.0 525180.0 -1.0 816
818 0 344794.0 142420.0 525240.0 -1.0 817
819 0 344722.0 142369.0 525300.0 -1.0 818
820 0 344716.0 142379.0 525360.0 -1.0 819
821 0 344590.0 142274.0 525420.0 -1.0 820
822 0 344519.0 142175.0 525540.0 -1.0 821
823 0 344316.0 142075.0 525660.0 -1.0 822
824 0 343970.0 141897.0 525720.0 -1.0 823
825 0 343830.0 141762.0 525780.0 -1.0 824
826 0 343768.0 141685.0 525840.0 -1.0 825
827 0 343622.0 141609.0 525900.0 -1.0 826
828 0 343533.0 141557.0 525960.0 -1.0 827
829 0 343095.0 141333.0 526020.0 -1.0 828
830 0 342601.0 141064.0 526080.0 -1.0 829
831 0 342198.0 140761.0 526140.0 -1.0 830
832 0 341760.0 140579.0 526200.0 -1.0 831
833 0 341723.0 140476.0 526260.0 -1.0 832
834 0 341474.0 140268.0 526320.0 -1.0 833
835 0 341243.0 140179.0 526380.0 -1.0 834
836 0 340769.0 139971.0 526380.0 -1.0 835
837 0 340442.0 139706.0 526380.0 -1.0 836
838 0 340134.0 139442.0 526380.0 -1.0 837
839 0 339860.0 139193.0 526440.0 -1.0 838
840 0 339589.0 139078.0 526500.0 -1.0 839
841 0 339350.0 138956.0 526560.0 -1.0 840
842 0 338988.0 138953.0 526620.0 -1.0 841
843 0 338624.0 138742.0 526680.0 -1.0 842
844 0 338106.0 138494.0 526740.0 -1.0 843
845 0 337792.0 138344.0 526800.0 -1.0 844
846 0 337613.0 138242.0 526860.0 -1.0 845
847 0 337551.0 138229.0 526920.0 -1.0 846
848 0 337054.0 137944.0 526980.0 -1.0 847
849 0 336682.0 137775.0 527040.0 -1.0 848
850 0 336279.0 137623.0 527100.0 -1.0 849
851 0 336108.0 137478.0 527160.0 -1.0 850
852 0 335703.0 137297.0 527220.0 -1.0 851
853 0 335541.0 137201.0 527280.0 -1.0 852
854 0 335305.0 137039.0 527340.0 -1.0 853
855 0 334982.0 136910.0 527460.0 -1.0 854
856 0 334788.0 136786.0 527520.0 -1.0 855
857 0 334662.0 136723.0 527580.0 -1.0 856
858 0 334574.0 136700.0 527640.0 -1.0 857
859 0 334303.0 136566.0 527700.0 -1.0 858
860 0 334168.0 136526.0 527760.0 -1.0 859
861 0 334072.0 136450.0 527820.0 -1.0 860
862 0 334014.0 136420.0 527880.0 -1.0 861
863 0 333920.0 136363.0 527940.0 -1.0 862
864 0 333505.0 136172.0 528000.0 -1.0 863
865 0 333283.0 136099.0 528060.0 -1.0 864
866 0 332770.0 135801.0 528120.0 -1.0 865
867 0 332777.0 135803.0 528180.0 -1.0 866
868 0 332680.0 135741.0 528240.0 -1.0 867
869 0 332561.0 135694.0 528300.0 -1.0 868
870 0 332397.0 135596.0 528360.0 -1.0 869
871 0 332310.0 135539.0 528420.0 -1.0 870
872 0 332242.0 135509.0 528480.0 -1.0 871
873 0 332016.0 135318.0 528540.0 -1.0 872
874 0 331720.0 135118.0 528600.0 -1.0 873
875 0 331516.0 134927.0 528660.0 -1.0 874
876 0 331182.0 134769.0 528720.0 -1.0 875
877 0 331032.0 134678.0 528780.0 -1.0 876
878 0 330957.0 134587.0 528840.0 -1.0 877
879 0 330732.0 134339.0 528900.0 -1.0 878
880 0 330681.0 134368.0 528960.0 -1.0 879
881 0 330538.0 134212.0 529020.0 -1.0 880
882 0 330281.0 134074.0 529080.0 -1.0 881
883 0 330201.0 134068.0 529140.0 -1.0 882
884 0 329973.0 133891.0 529200.0 -1.0 883
885 0 329471.0 133714.0 529260.0 -1.0 884
886 0 329366.0 133670.0 529320.0 -1.0 885
887 0 329362.0 133693.0 529380.0 -1.0 886
888 0 329265.0 133666.0 529440.0 -1.0 887
889 0 329216.0 133645.0 529500.0 -1.0 888
890 0 329140.0 133644.0 529560.0 -1.0 889
891 0 328910.0 133538.0 529620.0 -1.0 890
892 0 328762.0 133503.0 529680.0 -1.0 891
893 0 328507.0 133416.0 529740.0 -1.0 892
894 0 328325.0 133454.0 529800.0 -1.0 893
895 0 328135.0 133431.0 529860.0 -1.0 894
896 0 327920.0 133475.0 529920.0 -1.0 895
897 0 327841.0 133479.0 529980.0 -1.0 896
898 0 327467.0 133443.0 530040.0 -1.0 897
899 0 327535.0 133460.0 530100.0 -1.0 898
900 0 327404.0 133493.0 530160.0 -1.0 899
901 0 327334.0 133538.0 530220.0 -1.0 900
902 0 326926.0 133511.0 530220.0 -1.0 901
903 0 326548.0 133484.0 530220.0 -1.0 902
904 0 326328.0 133458.0 530280.0 -1.0 903
905 0 326027.0 133347.0 530340.0 -1.0 904
906 0 325920.0 133321.0 530400.0 -1.0 905
907 0 325858.0 133306.0 530460.0 -1.0 906
908 0 325704.0 133242.0 530520.0 -1.0 907
909 0 325618.0 133193.0 530580.0 -1.0 908
910 0 325414.0 133189.0 530640.0 -1.0 909
911 0 325065.0 133222.0 530700.0 -1.0 910
912 0 324757.0 133253.0 530760.0 -1.0 911
913 0 324366.0 133354.0 530820.0 -1.0 912
914 0 324003.0 133449.0 530880.0 -1.0 913
915 0 323706.0 133528.0 530940.0 -1.0 914
916 0 323578.0 133557.0 531000.0 -1.0 915
917 0 323328.0 133716.0 531060.0 -1.0 916
918 0 323039.0 133740.0 531120.0 -1.0 917
919 0 322957.0 133823.0 531180.0 -1.0 918
920 0 322427.0 133952.0 531240.0 -1.0 919
921 0 322232.0 134086.0 531300.0 -1.0 920
922 0 321796.0 134145.0 531360.0 -1.0 921
923 0 321519.0 134263.0 531420.0 -1.0 922
924 0 321432.0 134190.0 531480.0 -1.0 923
925 0 321160.0 134270.0 531480.0 -1.0 924
926 0 320932.0 134346.0 531480.0 -1.0 925
927 0 320839.0 134347.0 531540.0 -1.0 926
928 0 320314.0 134468.0 531540.0 -1.0 927
929 0 319760.0 134580.0 531540.0 -1.0 928
930 0 319016.0 134638.0 531540.0 -1.0 929
931 0 318463.0 134666.0 531540.0 -1.0 930
932 0 318014.0 134661.0 531540.0 -1.0 931
933 0 317800.0 134659.0 531600.0 -1.0 932
934 0 317339.0 134774.0 531660.0 -1.0 933
935 0 316950.0 134738.0 531720.0 -1.0 934
936 0 316888.0 134785.0 531780.0 -1.0 935
937 0 316573.0 134799.0 531840.0 -1.0 936
938 0 316458.0 134791.0 531900.0 -1.0 937
939 0 316200.0 134818.0 531960.0 -1.0 938
940 0 316096.0 134766.0 532020.0 -1.0 939
941 0 315676.0 134736.0 532080.0 -1.0 940
942 0 315315.0 134661.0 532140.0 -1.0 941
943 0 315160.0 134663.0 532200.0 -1.0 942
944 0 314903.0 134705.0 532260.0 -1.0 943
945 0 314682.0 134607.0 532320.0 -1.0 944
946 0 314176.0 134493.0 532380.0 -1.0 945
947 0 314000.0 134493.0 532440.0 -1.0 946
948 0 313820.0 134468.0 532500.0 -1.0 947
949 0 313519.0 134416.0 532500.0 -1.0 948
950 0 313234.0 134356.0 532500.0 -1.0 949
951 0 312376.0 134156.0 532560.0 -1.0 950
952 0 311884.0 134041.0 532560.0 -1.0 951
953 0 311400.0 133916.0 532560.0 -1.0 952
954 0 311101.0 133847.0 532620.0 -1.0 953
955 0 310924.0 133855.0 532680.0 -1.0 954
956 0 310565.0 133750.0 532680.0 -1.0 955
957 0 310219.0 133666.0 532680.0 -1.0 956
958 0 310221.0 133577.0 532740.0 -1.0 957
959 0 309912.0 133451.0 532740.0 -1.0 958
960 0 309538.0 133321.0 532740.0 -1.0 959
961 0 309236.0 133178.0 532740.0 -1.0 960
962 0 308974.0 133114.0 532800.0 -1.0 961
963 0 308458.0 132812.0 532800.0 -1.0 962
964 0 308069.0 132523.0 532800.0 -1.0 963
965 0 307580.0 132257.0 532800.0 -1.0 964
966 0 307163.0 132062.0 532800.0 -1.0 965
967 0 306641.0 131809.0 532800.0 -1.0 966
968 0 306191.0 131504.0 532800.0 -1.0 967
969 0 306132.0 131429.0 532740.0 -1.0 968
970 0 305752.0 131268.0 532680.0 -1.0 969
971 0 305250.0 131031.0 532680.0 -1.0 970
972 0 304872.0 130843.0 532680.0 -1.0 971
973 0 304491.0 130601.0 532680.0 -1.0 972
974 0 304318.0 130464.0 532620.0 -1.0 973
975 0 304169.0 130393.0 532560.0 -1.0 974
976 0 303747.0 130158.0 532500.0 -1.0 975
977 0 303643.0 130057.0 532440.0 -1.0 976
978 0 303211.0 129888.0 532380.0 -1.0 977
979 0 302942.0 129804.0 532320.0 -1.0 978
980 0 302861.0 129718.0 532260.0 -1.0 979
981 0 302584.0 129621.0 532200.0 -1.0 980
982 0 302494.0 129556.0 532140.0 -1.0 981
983 0 302359.0 129494.0 532080.0 -1.0 982
984 0 302188.0 129493.0 532020.0 -1.0 983
985 0 302028.0 129320.0 531960.0 -1.0 984
986 0 301956.0 129386.0 531900.0 -1.0 985
987 0 301792.0 129312.0 531840.0 -1.0 986
988 0 301640.0 129268.0 531780.0 -1.0 987
989 0 301504.0 129230.0 531720.0 -1.0 988
990 0 301243.0 129142.0 531660.0 -1.0 989
991 0 300985.0 128991.0 531600.0 -1.0 990
992 0 300855.0 128922.0 531540.0 -1.0 991
993 0 300800.0 128907.0 531480.0 -1.0 992
994 0 300644.0 128847.0 531420.0 -1.0 993
995 0 300548.0 128841.0 531360.0 -1.0 994
996 0 300455.0 128800.0 531300.0 -1.0 995
997 0 300277.0 128757.0 531240.0 -1.0 996
998 0 299932.0 128697.0 531180.0 -1.0 997
999 0 299798.0 128642.0 531120.0 -1.0 998
1000 0 299657.0 128614.0 531060.0 -1.0 999
1001 0 299521.0 128502.0 531000.0 -1.0 1000
1002 0 299503.0 128507.0 530940.0 -1.0 1001
1003 0 299400.0 128476.0 530880.0 -1.0 1002
1004 0 299443.0 128454.0 530820.0 -1.0 1003
1005 0 299315.0 128438.0 530760.0 -1.0 1004
1006 0 298837.0 128379.0 530760.0 -1.0 1005
1007 0 298444.0 128249.0 530760.0 -1.0 1006
1008 0 298116.0 128069.0 530760.0 -1.0 1007
1009 0 297866.0 127914.0 530760.0 -1.0 1008
1010 0 297541.0 127621.0 530760.0 -1.0 1009
1011 0 297453.0 127605.0 530820.0 -1.0 1010
1012 0 297381.0 127572.0 530880.0 -1.0 1011
1013 0 297273.0 127512.0 530940.0 -1.0 1012
1014 0 297201.0 127452.0 531000.0 -1.0 1013
1015 0 297189.0 127467.0 531060.0 -1.0 1014
1016 0 297090.0 127330.0 531120.0 -1.0 1015
1017 0 297095.0 127327.0 531180.0 -1.0 1016
1018 0 297000.0 127267.0 531240.0 -1.0 1017
1019 0 296960.0 127186.0 531300.0 -1.0 1018
1020 0 296716.0 127071.0 531360.0 -1.0 1019
1021 0 296634.0 127115.0 531420.0 -1.0 1020
1022 0 296389.0 127063.0 531480.0 -1.0 1021
1023 0 296068.0 127051.0 531480.0 -1.0 1022
1024 0 295828.0 127101.0 531480.0 -1.0 1023
1025 0 295560.0 127161.0 531480.0 -1.0 1024
1026 0 295310.0 127165.0 531480.0 -1.0 1025
1027 0 295060.0 127093.0 531480.0 -1.0 1026
1028 0 294841.0 127161.0 531480.0 -1.0 1027
1029 0 294605.0 127238.0 531480.0 -1.0 1028
1030 0 294411.0 127286.0 531480.0 -1.0 1029
1031 0 294264.0 127255.0 531420.0 -1.0 1030
1032 0 294008.0 127216.0 531360.0 -1.0 1031
1033 0 293904.0 127223.0 531300.0 -1.0 1032
1034 0 293583.0 127234.0 531240.0 -1.0 1033
1035 0 293490.0 127231.0 531180.0 -1.0 1034
1036 0 293397.0 127222.0 531120.0 -1.0 1035
1037 0 293174.0 127309.0 531120.0 -1.0 1036
1038 0 292970.0 127357.0 531120.0 -1.0 1037
1039 0 292918.0 127462.0 531060.0 -1.0 1038
1040 0 292871.0 127403.0 531000.0 -1.0 1039
1041 0 292824.0 127501.0 530940.0 -1.0 1040
1042 0 292728.0 127501.0 530880.0 -1.0 1041
1043 0 292716.0 127496.0 530820.0 -1.0 1042
1044 0 292671.0 127469.0 530760.0 -1.0 1043
1045 0 292547.0 127566.0 530700.0 -1.0 1044
1046 0 292556.0 127501.0 530640.0 -1.0 1045
1047 0 292484.0 127527.0 530580.0 -1.0 1046
1048 0 292314.0 127591.0 530520.0 -1.0 1047
1049 0 292263.0 127604.0 530460.0 -1.0 1048
1050 0 291935.0 127594.0 530460.0 -1.0 1049
1051 0 291647.0 127423.0 530460.0 -1.0 1050
1052 0 291333.0 127309.0 530460.0 -1.0 1051
1053 0 291060.0 127165.0 530460.0 -1.0 1052
1054 0 290853.0 126957.0 530520.0 -1.0 1053
1055 0 290803.0 126927.0 530580.0 -1.0 1054
1056 0 290502.0 126666.0 530640.0 -1.0 1055
1057 0 290300.0 126593.0 530640.0 -1.0 1056
1058 0 290008.0 126533.0 530640.0 -1.0 1057
1059 0 289900.0 126608.0 530700.0 -1.0 1058
1060 0 289860.0 126573.0 530760.0 -1.0 1059
1061 0 289767.0 126568.0 530820.0 -1.0 1060
1062 0 289423.0 126522.0 530820.0 -1.0 1061
1063 0 289175.0 126321.0 530820.0 -1.0 1062
1064 0 288889.0 126205.0 530820.0 -1.0 1063
1065 0 288847.0 126176.0 530760.0 -1.0 1064
1066 0 288820.0 126233.0 530700.0 -1.0 1065
1067 0 288792.0 126168.0 530640.0 -1.0 1066
1068 0 288673.0 126144.0 530580.0 -1.0 1067
1069 0 288454.0 126090.0 530520.0 -1.0 1068
1070 0 288368.0 126086.0 530460.0 -1.0 1069
1071 0 288222.0 125972.0 530460.0 -1.0 1070
1072 0 287947.0 125866.0 530460.0 -1.0 1071
1073 0 287656.0 125816.0 530460.0 -1.0 1072
1074 0 287317.0 125796.0 530460.0 -1.0 1073
1075 0 287230.0 125816.0 530400.0 -1.0 1074
1076 0 287149.0 125789.0 530340.0 -1.0 1075
1077 0 286980.0 125709.0 530280.0 -1.0 1076
1078 0 286588.0 125568.0 530220.0 -1.0 1077
1079 0 286391.0 125520.0 530160.0 -1.0 1078
1080 0 286270.0 125520.0 530100.0 -1.0 1079
1081 0 285562.0 125474.0 530040.0 -1.0 1080
1082 0 285087.0 125337.0 529980.0 -1.0 1081
1083 0 284653.0 125318.0 529920.0 -1.0 1082
1084 0 284536.0 125282.0 529860.0 -1.0 1083
1085 0 284420.0 125287.0 529800.0 -1.0 1084
1086 0 284318.0 125289.0 529740.0 -1.0 1085
1087 0 284361.0 125318.0 529680.0 -1.0 1086
1088 0 284296.0 125346.0 529620.0 -1.0 1087
1089 0 284194.0 125330.0 529560.0 -1.0 1088
1090 0 284063.0 125333.0 529500.0 -1.0 1089
1091 0 283907.0 125410.0 529440.0 -1.0 1090
1092 0 283778.0 125426.0 529380.0 -1.0 1091
1093 0 283749.0 125444.0 529320.0 -1.0 1092
1094 0 283738.0 125451.0 529260.0 -1.0 1093
1095 0 283675.0 125496.0 529200.0 -1.0 1094
1096 0 283611.0 125551.0 529140.0 -1.0 1095
1097 0 283368.0 125564.0 529080.0 -1.0 1096
1098 0 283301.0 125570.0 529020.0 -1.0 1097
1099 0 283195.0 125557.0 528960.0 -1.0 1098
1100 0 283088.0 125479.0 528900.0 -1.0 1099
1101 0 283031.0 125546.0 528840.0 -1.0 1100
1102 0 282779.0 125394.0 528780.0 -1.0 1101
1103 0 282644.0 125393.0 528720.0 -1.0 1102
1104 0 282435.0 125397.0 528660.0 -1.0 1103
1105 0 282325.0 125440.0 528600.0 -1.0 1104
1106 0 282284.0 125415.0 528540.0 -1.0 1105
1107 0 282193.0 125479.0 528480.0 -1.0 1106
1108 0 281997.0 125579.0 528420.0 -1.0 1107
1109 0 281904.0 125615.0 528360.0 -1.0 1108
1110 0 281811.0 125659.0 528300.0 -1.0 1109
1111 0 281680.0 125629.0 528240.0 -1.0 1110
1112 0 281451.0 125622.0 528180.0 -1.0 1111
1113 0 281360.0 125594.0 528120.0 -1.0 1112
1114 0 281321.0 125551.0 528060.0 -1.0 1113
1115 0 281255.0 125667.0 528000.0 -1.0 1114
1116 0 281266.0 125619.0 527940.0 -1.0 1115
1117 0 281155.0 125645.0 527880.0 -1.0 1116
1118 0 281048.0 125678.0 527820.0 -1.0 1117
1119 0 280984.0 125516.0 527760.0 -1.0 1118
1120 0 280952.0 125642.0 527700.0 -1.0 1119
1121 0 280906.0 125628.0 527640.0 -1.0 1120
1122 0 280907.0 125663.0 527580.0 -1.0 1121
1123 0 280873.0 125667.0 527520.0 -1.0 1122
1124 0 280762.0 125698.0 527460.0 -1.0 1123
1125 0 280773.0 125712.0 527340.0 -1.0 1124
1126 0 280657.0 125695.0 527280.0 -1.0 1125
1127 0 280543.0 125723.0 527220.0 -1.0 1126
1128 0 280552.0 125723.0 527160.0 -1.0 1127
1129 0 280397.0 125769.0 527100.0 -1.0 1128
1130 0 280359.0 125715.0 527040.0 -1.0 1129
1131 0 280254.0 125788.0 526980.0 -1.0 1130
1132 0 280109.0 125744.0 526920.0 -1.0 1131
1133 0 279994.0 125719.0 526860.0 -1.0 1132
1134 0 279935.0 125747.0 526800.0 -1.0 1133
1135 0 279813.0 125714.0 526740.0 -1.0 1134
1136 0 279775.0 125801.0 526680.0 -1.0 1135
1137 0 279706.0 125835.0 526620.0 -1.0 1136
1138 0 279707.0 125820.0 526560.0 -1.0 1137
1139 0 279669.0 125832.0 526500.0 -1.0 1138
1140 0 279619.0 125837.0 526440.0 -1.0 1139
1141 0 279609.0 125822.0 526380.0 -1.0 1140
1142 0 279540.0 125803.0 526320.0 -1.0 1141
1143 0 279477.0 125813.0 526260.0 -1.0 1142
1144 0 279466.0 125979.0 526200.0 -1.0 1143
1145 0 279424.0 125964.0 526140.0 -1.0 1144
1146 0 279361.0 125985.0 526080.0 -1.0 1145
1147 0 279358.0 126039.0 526020.0 -1.0 1146
1148 0 279294.0 126020.0 525960.0 -1.0 1147
1149 0 279236.0 125932.0 525900.0 -1.0 1148
1150 0 279182.0 126033.0 525840.0 -1.0 1149
1151 0 279057.0 126046.0 525780.0 -1.0 1150
1152 0 278958.0 125940.0 525720.0 -1.0 1151
1153 0 279034.0 125978.0 525660.0 -1.0 1152
1154 0 278899.0 125960.0 525540.0 -1.0 1153
1155 0 278897.0 125979.0 525480.0 -1.0 1154
1156 0 278661.0 126000.0 525480.0 -1.0 1155
1157 0 278388.0 126116.0 525480.0 -1.0 1156
1158 0 278214.0 126302.0 525480.0 -1.0 1157
1159 0 278196.0 126352.0 525420.0 -1.0 1158
1160 0 278074.0 126480.0 525420.0 -1.0 1159
1161 0 277895.0 126601.0 525420.0 -1.0 1160
1162 0 277763.0 126655.0 525360.0 -1.0 1161
1163 0 277600.0 126730.0 525300.0 -1.0 1162
1164 0 277434.0 126707.0 525240.0 -1.0 1163
1165 0 277314.0 126773.0 525180.0 -1.0 1164
1166 0 277173.0 126888.0 525120.0 -1.0 1165
1167 0 277141.0 126937.0 525060.0 -1.0 1166
1168 0 277016.0 126996.0 525000.0 -1.0 1167
1169 0 276895.0 127007.0 524940.0 -1.0 1168
1170 0 276870.0 127088.0 524880.0 -1.0 1169
1171 0 276744.0 127105.0 524820.0 -1.0 1170
1172 0 276652.0 127157.0 524760.0 -1.0 1171
1173 0 276605.0 127223.0 524700.0 -1.0 1172
1174 0 276516.0 127194.0 524640.0 -1.0 1173
1175 0 276477.0 127321.0 524580.0 -1.0 1174
1176 0 276389.0 127311.0 524520.0 -1.0 1175
1177 0 276364.0 127315.0 524460.0 -1.0 1176
1178 0 276226.0 127390.0 524400.0 -1.0 1177
1179 0 276176.0 127442.0 524340.0 -1.0 1178
1180 0 276131.0 127413.0 524280.0 -1.0 1179
1181 0 276081.0 127497.0 524220.0 -1.0 1180
1182 0 276035.0 127496.0 524160.0 -1.0 1181
1183 0 275983.0 127554.0 524100.0 -1.0 1182
1184 0 275945.0 127532.0 524040.0 -1.0 1183
1185 0 275960.0 127617.0 523980.0 -1.0 1184
1186 0 275883.0 127609.0 523920.0 -1.0 1185
1187 0 275850.0 127663.0 523860.0 -1.0 1186
1188 0 275777.0 127617.0 523800.0 -1.0 1187
1189 0 275796.0 127669.0 523740.0 -1.0 1188
1190 0 275766.0 127621.0 523680.0 -1.0 1189
1191 0 275768.0 127686.0 523620.0 -1.0 1190
1192 0 275725.0 127684.0 523560.0 -1.0 1191
1193 0 275691.0 127767.0 523500.0 -1.0 1192
1194 0 275653.0 127699.0 523440.0 -1.0 1193
1195 0 275599.0 127806.0 523380.0 -1.0 1194
1196 0 275600.0 127801.0 523320.0 -1.0 1195
1197 0 275566.0 127753.0 523260.0 -1.0 1196
1198 0 275577.0 127857.0 523200.0 -1.0 1197
1199 0 275553.0 127840.0 523140.0 -1.0 1198
1200 0 275544.0 127916.0 523080.0 -1.0 1199
1201 0 275541.0 127934.0 523020.0 -1.0 1200
1202 0 275433.0 127921.0 522960.0 -1.0 1201
1203 0 275447.0 127949.0 522900.0 -1.0 1202
1204 0 275423.0 127967.0 522840.0 -1.0 1203
1205 0 275453.0 127959.0 522780.0 -1.0 1204
1206 0 275402.0 127997.0 522720.0 -1.0 1205
1207 0 275372.0 128033.0 522660.0 -1.0 1206
1208 0 275329.0 128040.0 522600.0 -1.0 1207
1209 0 275367.0 128056.0 522540.0 -1.0 1208
1210 0 275343.0 128054.0 522480.0 -1.0 1209
1211 0 275316.0 128053.0 522420.0 -1.0 1210
1212 0 275308.0 128043.0 522360.0 -1.0 1211
1213 0 275238.0 128122.0 522300.0 -1.0 1212
1214 0 275254.0 128098.0 522240.0 -1.0 1213
1215 0 275254.0 128045.0 522180.0 -1.0 1214
1216 0 275190.0 128069.0 522120.0 -1.0 1215
1217 0 275203.0 128061.0 522060.0 -1.0 1216
1218 0 275189.0 128068.0 522000.0 -1.0 1217
1219 0 275168.0 128057.0 521940.0 -1.0 1218
1220 0 275127.0 128072.0 521880.0 -1.0 1219
1221 0 275133.0 128051.0 521820.0 -1.0 1220
1222 0 275129.0 128066.0 521760.0 -1.0 1221
1223 0 275086.0 128125.0 521700.0 -1.0 1222
1224 0 275091.0 128068.0 521640.0 -1.0 1223
1225 0 275050.0 128062.0 521580.0 -1.0 1224
1226 0 275024.0 128085.0 521520.0 -1.0 1225
1227 0 275043.0 128055.0 521460.0 -1.0 1226
1228 0 275055.0 128088.0 521400.0 -1.0 1227
1229 0 275056.0 128034.0 521340.0 -1.0 1228
1230 0 275067.0 128048.0 521280.0 -1.0 1229
1231 0 274990.0 128031.0 521160.0 -1.0 1230
1232 0 274987.0 128008.0 521100.0 -1.0 1231
1233 0 274971.0 127997.0 521040.0 -1.0 1232
1234 0 274947.0 128034.0 520980.0 -1.0 1233
1235 0 274927.0 128031.0 520920.0 -1.0 1234
1236 0 274909.0 128018.0 520860.0 -1.0 1235
1237 0 274781.0 127654.0 520800.0 -1.0 1236
1238 0 274830.0 127986.0 520740.0 -1.0 1237
1239 0 274873.0 128031.0 520680.0 -1.0 1238
1240 0 274759.0 127936.0 520620.0 -1.0 1239
1241 0 274770.0 127978.0 520560.0 -1.0 1240
1242 0 274720.0 127966.0 520500.0 -1.0 1241
1243 0 274620.0 127864.0 520380.0 -1.0 1242
1244 0 274664.0 128010.0 520320.0 -1.0 1243
1245 0 274587.0 127967.0 520260.0 -1.0 1244
1246 0 274510.0 127895.0 520200.0 -1.0 1245
1247 0 274482.0 127903.0 520140.0 -1.0 1246
1248 0 274432.0 127893.0 520080.0 -1.0 1247
1249 0 274409.0 127862.0 520020.0 -1.0 1248
1250 0 274389.0 127871.0 519960.0 -1.0 1249
1251 0 274354.0 127921.0 519900.0 -1.0 1250
1252 0 274356.0 127823.0 519840.0 -1.0 1251
1253 0 274302.0 127856.0 519780.0 -1.0 1252
1254 0 274247.0 127856.0 519720.0 -1.0 1253
1255 0 274127.0 127827.0 519660.0 -1.0 1254
1256 0 274068.0 127841.0 519540.0 -1.0 1255
1257 0 274053.0 127872.0 519480.0 -1.0 1256
1258 0 274028.0 127899.0 519420.0 -1.0 1257
1259 0 274045.0 127854.0 519360.0 -1.0 1258
1260 0 273970.0 127866.0 519300.0 -1.0 1259
1261 0 273905.0 127815.0 519240.0 -1.0 1260
1262 0 273854.0 127856.0 519180.0 -1.0 1261
1263 0 273837.0 127820.0 519120.0 -1.0 1262
1264 0 273867.0 127915.0 519060.0 -1.0 1263
1265 0 273793.0 127912.0 519000.0 -1.0 1264
1266 0 273732.0 127867.0 518940.0 -1.0 1265
1267 0 273736.0 127841.0 518880.0 -1.0 1266
1268 0 273632.0 127897.0 518820.0 -1.0 1267
1269 0 273641.0 127862.0 518760.0 -1.0 1268
1270 0 273603.0 127857.0 518700.0 -1.0 1269
1271 0 273528.0 127868.0 518640.0 -1.0 1270
1272 0 273479.0 127906.0 518580.0 -1.0 1271
1273 0 273428.0 127906.0 518520.0 -1.0 1272
1274 0 273365.0 127851.0 518460.0 -1.0 1273
1275 0 273382.0 127924.0 518400.0 -1.0 1274
1276 0 273335.0 127866.0 518340.0 -1.0 1275
1277 0 273272.0 127900.0 518280.0 -1.0 1276
1278 0 273286.0 127923.0 518220.0 -1.0 1277
1279 0 273243.0 127933.0 518160.0 -1.0 1278
1280 0 273215.0 127953.0 518100.0 -1.0 1279
1281 0 273189.0 127941.0 518040.0 -1.0 1280
1282 0 273155.0 127923.0 517980.0 -1.0 1281
1283 0 273176.0 127939.0 517920.0 -1.0 1282
1284 0 273124.0 127918.0 517860.0 -1.0 1283
1285 0 273102.0 127986.0 517800.0 -1.0 1284
1286 0 273110.0 127989.0 517740.0 -1.0 1285
1287 0 273091.0 127958.0 517680.0 -1.0 1286
1288 0 273099.0 127985.0 517620.0 -1.0 1287
1289 0 273056.0 127976.0 517560.0 -1.0 1288
1290 0 273052.0 127999.0 517500.0 -1.0 1289
1291 0 273058.0 127947.0 517440.0 -1.0 1290
1292 0 273012.0 127925.0 517380.0 -1.0 1291
1293 0 272996.0 127941.0 517320.0 -1.0 1292
1294 0 273009.0 127946.0 517260.0 -1.0 1293
1295 0 272996.0 127957.0 517200.0 -1.0 1294
1296 0 272960.0 127926.0 517140.0 -1.0 1295
1297 0 272953.0 127920.0 517080.0 -1.0 1296
1298 0 272946.0 127922.0 517020.0 -1.0 1297
1299 0 272948.0 127906.0 516960.0 -1.0 1298
1300 0 272897.0 127888.0 516900.0 -1.0 1299
1301 0 272933.0 127893.0 516840.0 -1.0 1300
1302 0 272881.0 127867.0 516780.0 -1.0 1301
1303 0 272843.0 127876.0 516720.0 -1.0 1302
1304 0 272930.0 127880.0 516660.0 -1.0 1303
1305 0 272823.0 127850.0 516600.0 -1.0 1304
1306 0 272809.0 127845.0 516540.0 -1.0 1305
1307 0 272779.0 127828.0 516480.0 -1.0 1306
1308 0 272740.0 127811.0 516420.0 -1.0 1307
1309 0 272732.0 127800.0 516360.0 -1.0 1308
1310 0 272674.0 127850.0 516300.0 -1.0 1309
1311 0 272659.0 127749.0 516240.0 -1.0 1310
1312 0 272595.0 127827.0 516180.0 -1.0 1311
1313 0 272524.0 127797.0 516120.0 -1.0 1312
1314 0 272569.0 127780.0 516060.0 -1.0 1313
1315 0 272495.0 127781.0 516000.0 -1.0 1314
1316 0 272489.0 127786.0 515940.0 -1.0 1315
1317 0 272505.0 127820.0 515880.0 -1.0 1316
1318 0 272463.0 127839.0 515760.0 -1.0 1317
1319 0 272399.0 127803.0 515640.0 -1.0 1318
1320 0 272420.0 127823.0 515580.0 -1.0 1319
1321 0 272347.0 127829.0 515520.0 -1.0 1320
1322 0 272216.0 127641.0 515460.0 -1.0 1321
1323 0 272362.0 127813.0 515400.0 -1.0 1322
1324 0 272311.0 127748.0 515340.0 -1.0 1323
1325 0 272281.0 127712.0 515280.0 -1.0 1324
1326 0 272295.0 127738.0 515220.0 -1.0 1325
1327 0 272311.0 127730.0 515160.0 -1.0 1326
1328 0 272267.0 127696.0 515100.0 -1.0 1327
1329 0 272285.0 127699.0 515040.0 -1.0 1328
1330 0 272269.0 127744.0 514980.0 -1.0 1329
1331 0 272218.0 127701.0 514920.0 -1.0 1330
1332 0 272259.0 127692.0 514860.0 -1.0 1331
1333 0 272210.0 127640.0 514800.0 -1.0 1332
1334 0 272257.0 127652.0 514740.0 -1.0 1333
1335 0 272209.0 127605.0 514680.0 -1.0 1334
1336 0 272286.0 127615.0 514620.0 -1.0 1335
1337 0 272289.0 127627.0 514560.0 -1.0 1336
1338 0 272218.0 127540.0 514500.0 -1.0 1337
1339 0 272205.0 127532.0 514440.0 -1.0 1338
1340 0 272261.0 127475.0 514380.0 -1.0 1339
1341 0 272297.0 127504.0 514320.0 -1.0 1340
1342 0 272380.0 127560.0 514260.0 -1.0 1341
1343 0 272304.0 127475.0 514200.0 -1.0 1342
1344 0 272292.0 127412.0 514140.0 -1.0 1343
1345 0 272352.0 127407.0 514080.0 -1.0 1344
1346 0 272319.0 127378.0 514020.0 -1.0 1345
1347 0 272301.0 127321.0 513960.0 -1.0 1346
1348 0 272321.0 127318.0 513900.0 -1.0 1347
1349 0 272325.0 127260.0 513840.0 -1.0 1348
1350 0 272330.0 127216.0 513780.0 -1.0 1349
1351 0 272277.0 127194.0 513720.0 -1.0 1350
1352 0 272314.0 127227.0 513660.0 -1.0 1351
1353 0 272244.0 127142.0 513600.0 -1.0 1352
1354 0 272301.0 127140.0 513540.0 -1.0 1353
1355 0 272258.0 127232.0 513480.0 -1.0 1354
1356 0 272235.0 127110.0 513420.0 -1.0 1355
1357 0 272213.0 127107.0 513360.0 -1.0 1356
1358 0 272182.0 127115.0 513300.0 -1.0 1357
1359 0 272178.0 127143.0 513240.0 -1.0 1358
1360 0 272163.0 127127.0 513180.0 -1.0 1359
1361 0 272181.0 127126.0 513120.0 -1.0 1360
1362 0 272186.0 127102.0 513060.0 -1.0 1361
1363 0 272209.0 127095.0 513000.0 -1.0 1362
1364 0 272207.0 127062.0 512940.0 -1.0 1363
1365 0 272225.0 127133.0 512880.0 -1.0 1364
1366 0 271985.0 126921.0 512820.0 -1.0 1365
1367 0 272221.0 127062.0 512760.0 -1.0 1366
1368 0 272247.0 127009.0 512700.0 -1.0 1367
1369 0 272257.0 126986.0 512640.0 -1.0 1368
1370 0 271980.0 126797.0 512580.0 -1.0 1369
1371 0 272265.0 126967.0 512520.0 -1.0 1370
1372 0 272320.0 127004.0 512460.0 -1.0 1371
1373 0 272290.0 126978.0 512400.0 -1.0 1372
1374 0 272330.0 126859.0 512340.0 -1.0 1373
1375 0 272353.0 126837.0 512280.0 -1.0 1374
1376 0 272355.0 126801.0 512220.0 -1.0 1375
1377 0 272352.0 126753.0 512160.0 -1.0 1376
1378 0 272335.0 126691.0 512100.0 -1.0 1377
1379 0 272337.0 126704.0 512040.0 -1.0 1378
1380 0 272327.0 126704.0 511980.0 -1.0 1379
1381 0 272237.0 126641.0 511920.0 -1.0 1380
1382 0 272276.0 126589.0 511860.0 -1.0 1381
1383 0 272231.0 126605.0 511800.0 -1.0 1382
1384 0 272180.0 126586.0 511740.0 -1.0 1383
1385 0 272171.0 126549.0 511680.0 -1.0 1384
1386 0 272151.0 126485.0 511620.0 -1.0 1385
1387 0 272193.0 126480.0 511560.0 -1.0 1386
1388 0 272325.0 126561.0 511500.0 -1.0 1387
1389 0 272216.0 126453.0 511440.0 -1.0 1388
1390 0 272281.0 126446.0 511380.0 -1.0 1389
1391 0 272285.0 126462.0 511320.0 -1.0 1390
1392 0 272381.0 126372.0 511260.0 -1.0 1391
1393 0 272338.0 126337.0 511200.0 -1.0 1392
1394 0 272276.0 126171.0 511140.0 -1.0 1393
1395 0 272270.0 126149.0 511080.0 -1.0 1394
1396 0 272269.0 126089.0 511020.0 -1.0 1395
1397 0 272308.0 126068.0 510960.0 -1.0 1396
1398 0 272261.0 126011.0 510900.0 -1.0 1397
1399 0 272352.0 125994.0 510840.0 -1.0 1398
1400 0 272326.0 125986.0 510780.0 -1.0 1399
1401 0 272344.0 125977.0 510720.0 -1.0 1400
1402 0 272347.0 125958.0 510660.0 -1.0 1401
1403 0 272343.0 125940.0 510600.0 -1.0 1402
1404 0 272418.0 125952.0 510540.0 -1.0 1403
1405 0 272393.0 125920.0 510480.0 -1.0 1404
1406 0 272609.0 126130.0 510420.0 -1.0 1405
1407 0 272397.0 125856.0 510360.0 -1.0 1406
1408 0 272327.0 125853.0 510300.0 -1.0 1407
1409 0 272462.0 125930.0 510240.0 -1.0 1408
1410 0 272401.0 125826.0 510180.0 -1.0 1409
1411 0 272357.0 125890.0 510120.0 -1.0 1410
1412 0 272390.0 125812.0 510060.0 -1.0 1411
1413 0 272431.0 125877.0 510000.0 -1.0 1412
1414 0 272388.0 125761.0 509940.0 -1.0 1413
1415 0 272379.0 125754.0 509880.0 -1.0 1414
1416 0 272379.0 125739.0 509820.0 -1.0 1415
1417 0 272376.0 125791.0 509760.0 -1.0 1416
1418 0 272323.0 125786.0 509700.0 -1.0 1417
1419 0 272348.0 125770.0 509640.0 -1.0 1418
1420 0 272380.0 125777.0 509580.0 -1.0 1419
1421 0 272375.0 125771.0 509520.0 -1.0 1420
1422 0 272348.0 125814.0 509460.0 -1.0 1421
1423 0 272309.0 125779.0 509400.0 -1.0 1422
1424 0 272379.0 125813.0 509340.0 -1.0 1423
1425 0 272402.0 125798.0 509280.0 -1.0 1424
1426 0 272396.0 125813.0 509220.0 -1.0 1425
1427 0 272409.0 125832.0 509160.0 -1.0 1426
1428 0 272404.0 125843.0 509100.0 -1.0 1427
1429 0 272468.0 125920.0 509040.0 -1.0 1428
1430 0 272423.0 125907.0 508980.0 -1.0 1429
1431 0 272443.0 125921.0 508920.0 -1.0 1430
1432 0 272484.0 126021.0 508860.0 -1.0 1431
1433 0 272428.0 125965.0 508800.0 -1.0 1432
1434 0 272441.0 126007.0 508740.0 -1.0 1433
1435 0 272495.0 125974.0 508680.0 -1.0 1434
1436 0 272454.0 126027.0 508620.0 -1.0 1435
1437 0 272529.0 125969.0 508560.0 -1.0 1436
1438 0 272113.0 125742.0 508500.0 -1.0 1437
1439 0 272465.0 126004.0 508440.0 -1.0 1438
1440 0 272470.0 126009.0 508320.0 -1.0 1439
1441 0 272486.0 125925.0 508260.0 -1.0 1440
1442 0 272463.0 125947.0 508200.0 -1.0 1441
1443 0 272245.0 125641.0 508140.0 -1.0 1442
1444 0 272479.0 125951.0 508080.0 -1.0 1443
1445 0 272225.0 125652.0 508020.0 -1.0 1444
1446 0 272433.0 125892.0 507960.0 -1.0 1445
1447 0 272405.0 125862.0 507900.0 -1.0 1446
1448 0 272333.0 125865.0 507840.0 -1.0 1447
1449 0 272400.0 125819.0 507780.0 -1.0 1448
1450 0 272371.0 125776.0 507720.0 -1.0 1449
1451 0 272392.0 125860.0 507660.0 -1.0 1450
1452 0 272357.0 125757.0 507600.0 -1.0 1451
1453 0 272316.0 125663.0 507540.0 -1.0 1452
1454 0 272385.0 125624.0 507480.0 -1.0 1453
1455 0 272283.0 125546.0 507420.0 -1.0 1454
1456 0 272417.0 125767.0 507360.0 -1.0 1455
1457 0 272258.0 125566.0 507300.0 -1.0 1456
1458 0 272131.0 125385.0 507240.0 -1.0 1457
1459 0 272134.0 125416.0 507180.0 -1.0 1458
1460 0 272124.0 125382.0 507120.0 -1.0 1459
1461 0 272141.0 125383.0 507060.0 -1.0 1460
1462 0 272082.0 125328.0 507000.0 -1.0 1461
1463 0 272024.0 125290.0 506940.0 -1.0 1462
1464 0 272079.0 125257.0 506880.0 -1.0 1463
1465 0 272068.0 125220.0 506820.0 -1.0 1464
1466 0 272121.0 125264.0 506760.0 -1.0 1465
1467 0 272096.0 125356.0 506700.0 -1.0 1466
1468 0 271930.0 125138.0 506640.0 -1.0 1467
1469 0 272005.0 125064.0 506580.0 -1.0 1468
1470 0 271986.0 125048.0 506520.0 -1.0 1469
1471 0 272012.0 125011.0 506460.0 -1.0 1470
1472 0 271959.0 124978.0 506400.0 -1.0 1471
1473 0 271989.0 124921.0 506340.0 -1.0 1472
1474 0 271959.0 124851.0 506280.0 -1.0 1473
1475 0 271884.0 124775.0 506220.0 -1.0 1474
1476 0 271910.0 124737.0 506160.0 -1.0 1475
1477 0 271897.0 124729.0 506100.0 -1.0 1476
1478 0 271913.0 124671.0 506040.0 -1.0 1477
1479 0 271858.0 124681.0 505980.0 -1.0 1478
1480 0 271881.0 124613.0 505860.0 -1.0 1479
1481 0 271841.0 124570.0 505740.0 -1.0 1480
1482 0 271844.0 124516.0 505680.0 -1.0 1481
1483 0 271787.0 124562.0 505620.0 -1.0 1482
1484 0 271743.0 124496.0 505560.0 -1.0 1483
1485 0 271675.0 124445.0 505500.0 -1.0 1484
1486 0 271739.0 124392.0 505440.0 -1.0 1485
1487 0 271718.0 124432.0 505380.0 -1.0 1486
1488 0 271728.0 124348.0 505320.0 -1.0 1487
1489 0 271767.0 124370.0 505260.0 -1.0 1488
1490 0 271769.0 124303.0 505200.0 -1.0 1489
1491 0 271723.0 124283.0 505140.0 -1.0 1490
1492 0 271719.0 124270.0 505080.0 -1.0 1491
1493 0 271645.0 124138.0 505020.0 -1.0 1492
1494 0 271640.0 124143.0 504960.0 -1.0 1493
1495 0 271633.0 124140.0 504900.0 -1.0 1494
1496 0 271610.0 124087.0 504840.0 -1.0 1495
1497 0 271657.0 124103.0 504780.0 -1.0 1496
1498 0 271618.0 124075.0 504720.0 -1.0 1497
1499 0 271677.0 124041.0 504660.0 -1.0 1498
1500 0 271653.0 124056.0 504600.0 -1.0 1499
1501 0 271608.0 124063.0 504540.0 -1.0 1500
1502 0 271662.0 124070.0 504480.0 -1.0 1501
1503 0 271581.0 124031.0 504420.0 -1.0 1502
1504 0 271600.0 124012.0 504360.0 -1.0 1503
1505 0 271587.0 123970.0 504300.0 -1.0 1504
1506 0 271596.0 123988.0 504240.0 -1.0 1505
1507 0 271670.0 123988.0 504180.0 -1.0 1506
1508 0 271587.0 123967.0 504120.0 -1.0 1507
1509 0 271596.0 124002.0 504060.0 -1.0 1508
1510 0 271584.0 124006.0 504000.0 -1.0 1509
1511 0 271570.0 124010.0 503940.0 -1.0 1510
1512 0 271644.0 123943.0 503880.0 -1.0 1511
1513 0 271611.0 123984.0 503820.0 -1.0 1512
1514 0 271644.0 123978.0 503760.0 -1.0 1513
1515 0 271692.0 123976.0 503700.0 -1.0 1514
1516 0 271254.0 123571.0 503640.0 -1.0 1515
1517 0 271713.0 123997.0 503580.0 -1.0 1516
1518 0 271698.0 124016.0 503520.0 -1.0 1517
1519 0 271727.0 124007.0 503460.0 -1.0 1518
1520 0 271754.0 123996.0 503400.0 -1.0 1519
1521 0 271724.0 123913.0 503340.0 -1.0 1520
1522 0 271761.0 123962.0 503280.0 -1.0 1521
1523 0 271279.0 123616.0 503220.0 -1.0 1522
1524 0 271733.0 123967.0 503160.0 -1.0 1523
1525 0 271708.0 124004.0 503100.0 -1.0 1524
1526 0 271735.0 123979.0 503040.0 -1.0 1525
1527 0 271697.0 123953.0 502980.0 -1.0 1526
1528 0 271669.0 123964.0 502920.0 -1.0 1527
1529 0 271656.0 123944.0 502860.0 -1.0 1528
1530 0 271670.0 123967.0 502800.0 -1.0 1529
1531 0 271655.0 123941.0 502740.0 -1.0 1530
1532 0 271671.0 123978.0 502680.0 -1.0 1531
1533 0 271591.0 123955.0 502620.0 -1.0 1532
1534 0 271576.0 123955.0 502560.0 -1.0 1533
1535 0 271507.0 123933.0 502500.0 -1.0 1534
1536 0 271508.0 123958.0 502440.0 -1.0 1535
1537 0 271431.0 123886.0 502380.0 -1.0 1536
1538 0 271489.0 123934.0 502320.0 -1.0 1537
1539 0 271274.0 123757.0 502260.0 -1.0 1538
1540 0 271401.0 123819.0 502200.0 -1.0 1539
1541 0 271109.0 123551.0 502140.0 -1.0 1540
1542 0 271419.0 123762.0 502080.0 -1.0 1541
1543 0 271480.0 123846.0 502020.0 -1.0 1542
1544 0 271335.0 123683.0 501960.0 -1.0 1543
1545 0 271353.0 123737.0 501900.0 -1.0 1544
1546 0 271250.0 123596.0 501840.0 -1.0 1545
1547 0 271297.0 123625.0 501780.0 -1.0 1546
1548 0 271369.0 123681.0 501660.0 -1.0 1547
1549 0 271378.0 123676.0 501600.0 -1.0 1548
1550 0 271391.0 123660.0 501540.0 -1.0 1549
1551 0 271341.0 123682.0 501420.0 -1.0 1550
1552 0 271335.0 123652.0 501300.0 -1.0 1551
1553 0 271353.0 123637.0 501240.0 -1.0 1552
1554 0 271362.0 123688.0 501180.0 -1.0 1553
1555 0 271357.0 123689.0 501120.0 -1.0 1554
1556 0 271345.0 123628.0 501060.0 -1.0 1555
1557 0 271365.0 123619.0 501000.0 -1.0 1556
1558 0 271344.0 123562.0 500880.0 -1.0 1557
1559 0 271394.0 123512.0 500820.0 -1.0 1558
1560 0 271304.0 123484.0 500760.0 -1.0 1559
1561 0 271353.0 123563.0 500700.0 -1.0 1560
1562 0 271335.0 123523.0 500640.0 -1.0 1561
1563 0 271334.0 123526.0 500580.0 -1.0 1562
1564 0 271285.0 123458.0 500520.0 -1.0 1563
1565 0 271291.0 123440.0 500460.0 -1.0 1564
1566 0 271340.0 123568.0 500400.0 -1.0 1565
1567 0 271303.0 123529.0 500340.0 -1.0 1566
1568 0 271255.0 123456.0 500280.0 -1.0 1567
1569 0 271255.0 123479.0 500160.0 -1.0 1568
1570 0 271248.0 123820.0 500100.0 -1.0 1569
1571 0 271177.0 123437.0 500040.0 -1.0 1570
1572 0 271185.0 123354.0 499980.0 -1.0 1571
1573 0 271276.0 123469.0 499920.0 -1.0 1572
1574 0 271185.0 123356.0 499860.0 -1.0 1573
1575 0 271159.0 123368.0 499800.0 -1.0 1574
1576 0 271145.0 123324.0 499740.0 -1.0 1575
1577 0 271194.0 123311.0 499680.0 -1.0 1576
1578 0 271166.0 123306.0 499620.0 -1.0 1577
1579 0 271098.0 123281.0 499560.0 -1.0 1578
1580 0 271094.0 123334.0 499500.0 -1.0 1579
1581 0 270788.0 122992.0 499440.0 -1.0 1580
1582 0 271043.0 123272.0 499380.0 -1.0 1581
1583 0 270762.0 123033.0 499320.0 -1.0 1582
1584 0 271076.0 123293.0 499260.0 -1.0 1583
1585 0 271098.0 123325.0 499200.0 -1.0 1584
1586 0 271041.0 123301.0 499140.0 -1.0 1585
1587 0 270817.0 122946.0 499080.0 -1.0 1586
1588 0 271010.0 123226.0 498960.0 -1.0 1587
1589 0 271069.0 123197.0 498840.0 -1.0 1588
1590 0 271015.0 123121.0 498720.0 -1.0 1589
1591 0 271084.0 123248.0 498660.0 -1.0 1590
1592 0 270988.0 123122.0 498540.0 -1.0 1591
1593 0 271035.0 123120.0 498480.0 -1.0 1592
1594 0 270966.0 123109.0 498420.0 -1.0 1593
1595 0 270637.0 122850.0 498360.0 -1.0 1594
1596 0 270942.0 123069.0 498300.0 -1.0 1595
1597 0 271098.0 123149.0 498240.0 -1.0 1596
1598 0 270981.0 123051.0 498180.0 -1.0 1597
1599 0 271051.0 123131.0 498120.0 -1.0 1598
1600 0 270974.0 123012.0 498060.0 -1.0 1599
1601 0 271003.0 122999.0 498000.0 -1.0 1600
1602 0 271004.0 123021.0 497940.0 -1.0 1601
1603 0 270917.0 122944.0 497880.0 -1.0 1602
1604 0 270947.0 122927.0 497820.0 -1.0 1603
1605 0 270995.0 123011.0 497760.0 -1.0 1604
1606 0 270990.0 122940.0 497700.0 -1.0 1605
1607 0 270800.0 122845.0 497640.0 -1.0 1606
1608 0 270954.0 122928.0 497580.0 -1.0 1607
1609 0 270660.0 122557.0 497520.0 -1.0 1608
1610 0 270978.0 122925.0 497460.0 -1.0 1609
1611 0 270904.0 122941.0 497400.0 -1.0 1610
1612 0 270981.0 122991.0 497340.0 -1.0 1611
1613 0 270877.0 122888.0 497280.0 -1.0 1612
1614 0 270568.0 122650.0 497220.0 -1.0 1613
1615 0 270982.0 122999.0 497160.0 -1.0 1614
1616 0 270973.0 122965.0 497040.0 -1.0 1615
1617 0 270961.0 122998.0 496980.0 -1.0 1616
1618 0 270967.0 122970.0 496920.0 -1.0 1617
1619 0 270939.0 122980.0 496740.0 -1.0 1618
1620 0 270937.0 122934.0 496680.0 -1.0 1619
1621 0 270926.0 122913.0 496560.0 -1.0 1620
1622 0 271014.0 123109.0 496500.0 -1.0 1621
1623 0 270921.0 122852.0 496440.0 -1.0 1622
1624 0 270903.0 122882.0 496380.0 -1.0 1623
1625 0 270886.0 122888.0 496320.0 -1.0 1624
1626 0 270885.0 122835.0 496260.0 -1.0 1625
1627 0 270881.0 122788.0 496140.0 -1.0 1626
1628 0 270577.0 122535.0 496080.0 -1.0 1627
1629 0 270821.0 122808.0 496020.0 -1.0 1628
1630 0 270515.0 122494.0 495960.0 -1.0 1629
1631 0 270851.0 122844.0 495900.0 -1.0 1630
1632 0 270810.0 122799.0 495840.0 -1.0 1631
1633 0 270865.0 122842.0 495780.0 -1.0 1632
1634 0 270485.0 122515.0 495720.0 -1.0 1633
1635 0 270831.0 122794.0 495660.0 -1.0 1634
1636 0 270843.0 122836.0 495600.0 -1.0 1635
1637 0 270839.0 122795.0 495540.0 -1.0 1636
1638 0 270903.0 122822.0 495480.0 -1.0 1637
1639 0 270881.0 122801.0 495420.0 -1.0 1638
1640 0 270875.0 122795.0 495360.0 -1.0 1639
1641 0 270848.0 122854.0 495300.0 -1.0 1640
1642 0 270788.0 122789.0 495240.0 -1.0 1641
1643 0 270838.0 122814.0 495180.0 -1.0 1642
1644 0 270823.0 122812.0 495120.0 -1.0 1643
1645 0 270819.0 122832.0 495060.0 -1.0 1644
1646 0 270845.0 122813.0 495000.0 -1.0 1645
1647 0 270890.0 122796.0 494940.0 -1.0 1646
1648 0 270964.0 122828.0 494880.0 -1.0 1647
1649 0 270847.0 122768.0 494760.0 -1.0 1648
1650 0 270880.0 122760.0 494700.0 -1.0 1649
1651 0 270872.0 122738.0 494640.0 -1.0 1650
1652 0 270847.0 122778.0 494580.0 -1.0 1651
1653 0 270868.0 122718.0 494520.0 -1.0 1652
1654 0 270816.0 122704.0 494400.0 -1.0 1653
1655 0 270800.0 122639.0 494340.0 -1.0 1654
1656 0 270808.0 122675.0 494280.0 -1.0 1655
1657 0 270860.0 122666.0 494220.0 -1.0 1656
1658 0 270823.0 122583.0 494160.0 -1.0 1657
1659 0 270837.0 122638.0 494100.0 -1.0 1658
1660 0 270621.0 122418.0 494040.0 -1.0 1659
1661 0 270834.0 122585.0 493980.0 -1.0 1660
1662 0 270849.0 122557.0 493920.0 -1.0 1661
1663 0 270821.0 122523.0 493860.0 -1.0 1662
1664 0 270797.0 122512.0 493800.0 -1.0 1663
1665 0 270767.0 122510.0 493740.0 -1.0 1664
1666 0 270776.0 122495.0 493680.0 -1.0 1665
1667 0 270756.0 122462.0 493620.0 -1.0 1666
1668 0 270769.0 122488.0 493560.0 -1.0 1667
1669 0 270694.0 122438.0 493500.0 -1.0 1668
1670 0 270741.0 122417.0 493440.0 -1.0 1669
1671 0 270669.0 122367.0 493380.0 -1.0 1670
1672 0 270701.0 122394.0 493320.0 -1.0 1671
1673 0 270694.0 122368.0 493260.0 -1.0 1672
1674 0 270669.0 122363.0 493200.0 -1.0 1673
1675 0 270615.0 122318.0 493140.0 -1.0 1674
1676 0 270684.0 122358.0 493080.0 -1.0 1675
1677 0 270639.0 122313.0 493020.0 -1.0 1676
1678 0 270877.0 122476.0 492960.0 -1.0 1677
1679 0 270679.0 122343.0 492900.0 -1.0 1678
1680 0 270687.0 122325.0 492840.0 -1.0 1679
1681 0 270657.0 122314.0 492780.0 -1.0 1680
1682 0 270626.0 122343.0 492720.0 -1.0 1681
1683 0 270625.0 122310.0 492660.0 -1.0 1682
1684 0 270595.0 122343.0 492600.0 -1.0 1683
1685 0 270569.0 122306.0 492540.0 -1.0 1684
1686 0 270595.0 122366.0 492480.0 -1.0 1685
1687 0 270620.0 122327.0 492420.0 -1.0 1686
1688 0 270571.0 122324.0 492360.0 -1.0 1687
1689 0 270547.0 122317.0 492300.0 -1.0 1688
1690 0 270534.0 122305.0 492240.0 -1.0 1689
1691 0 270522.0 122283.0 492180.0 -1.0 1690
1692 0 270533.0 122250.0 492120.0 -1.0 1691
1693 0 270560.0 122204.0 492060.0 -1.0 1692
1694 0 270534.0 122289.0 492000.0 -1.0 1693
1695 0 270547.0 122266.0 491940.0 -1.0 1694
1696 0 270573.0 122287.0 491880.0 -1.0 1695
1697 0 270585.0 122232.0 491820.0 -1.0 1696
1698 0 270646.0 122249.0 491760.0 -1.0 1697
1699 0 270672.0 122289.0 491700.0 -1.0 1698
1700 0 270628.0 122328.0 491640.0 -1.0 1699
1701 0 270657.0 122359.0 491580.0 -1.0 1700
1702 0 270658.0 122347.0 491520.0 -1.0 1701
1703 0 270610.0 122283.0 491460.0 -1.0 1702
1704 0 270618.0 122317.0 491400.0 -1.0 1703
1705 0 270657.0 122362.0 491340.0 -1.0 1704
1706 0 270664.0 122345.0 491280.0 -1.0 1705
1707 0 270611.0 122306.0 491220.0 -1.0 1706
1708 0 270672.0 122371.0 491160.0 -1.0 1707
1709 0 270656.0 122372.0 491100.0 -1.0 1708
1710 0 270609.0 122335.0 491040.0 -1.0 1709
1711 0 270609.0 122337.0 490980.0 -1.0 1710
1712 0 270633.0 122435.0 490920.0 -1.0 1711
1713 0 270608.0 122376.0 490800.0 -1.0 1712
1714 0 270559.0 122341.0 490740.0 -1.0 1713
1715 0 270599.0 122383.0 490680.0 -1.0 1714
1716 0 270604.0 122372.0 490620.0 -1.0 1715
1717 0 270586.0 122400.0 490560.0 -1.0 1716
1718 0 270541.0 122369.0 490500.0 -1.0 1717
1719 0 270616.0 122427.0 490440.0 -1.0 1718
1720 0 270620.0 122385.0 490380.0 -1.0 1719
1721 0 270617.0 122412.0 490320.0 -1.0 1720
1722 0 270600.0 122376.0 490260.0 -1.0 1721
1723 0 270696.0 122528.0 490200.0 -1.0 1722
1724 0 270589.0 122429.0 490140.0 -1.0 1723
1725 0 270627.0 122440.0 490080.0 -1.0 1724
1726 0 270705.0 122430.0 490020.0 -1.0 1725
1727 0 270567.0 122351.0 489960.0 -1.0 1726
1728 0 270442.0 122267.0 489840.0 -1.0 1727
1729 0 270550.0 122415.0 489780.0 -1.0 1728
1730 0 270484.0 122424.0 489660.0 -1.0 1729
1731 0 270507.0 122387.0 489600.0 -1.0 1730
1732 0 270479.0 122451.0 489540.0 -1.0 1731
1733 0 270472.0 122327.0 489480.0 -1.0 1732
1734 0 270472.0 122357.0 489420.0 -1.0 1733
1735 0 270471.0 122355.0 489360.0 -1.0 1734
1736 0 270465.0 122392.0 489300.0 -1.0 1735
1737 0 270503.0 122425.0 489240.0 -1.0 1736
1738 0 270455.0 122377.0 489180.0 -1.0 1737
1739 0 270461.0 122402.0 489120.0 -1.0 1738
1740 0 270467.0 122386.0 489060.0 -1.0 1739
1741 0 270477.0 122410.0 489000.0 -1.0 1740
1742 0 270473.0 122386.0 488940.0 -1.0 1741
1743 0 270503.0 122443.0 488880.0 -1.0 1742
1744 0 270453.0 122394.0 488820.0 -1.0 1743
1745 0 270468.0 122393.0 488760.0 -1.0 1744
1746 0 270483.0 122383.0 488640.0 -1.0 1745
1747 0 270477.0 122430.0 488580.0 -1.0 1746
1748 0 270474.0 122445.0 488520.0 -1.0 1747
1749 0 270502.0 122464.0 488460.0 -1.0 1748
1750 0 270485.0 122443.0 488400.0 -1.0 1749
1751 0 270539.0 122466.0 488340.0 -1.0 1750
1752 0 270494.0 122474.0 488280.0 -1.0 1751
1753 0 270543.0 122491.0 488220.0 -1.0 1752
1754 0 270560.0 122512.0 488160.0 -1.0 1753
1755 0 270531.0 122496.0 488100.0 -1.0 1754
1756 0 270540.0 122479.0 488040.0 -1.0 1755
1757 0 270594.0 122554.0 487980.0 -1.0 1756
1758 0 270391.0 122373.0 487920.0 -1.0 1757
1759 0 270618.0 122553.0 487860.0 -1.0 1758
1760 0 270520.0 122492.0 487800.0 -1.0 1759
1761 0 270604.0 122587.0 487740.0 -1.0 1760
1762 0 270311.0 122252.0 487680.0 -1.0 1761
1763 0 270679.0 122666.0 487620.0 -1.0 1762
1764 0 270737.0 122738.0 487560.0 -1.0 1763
1765 0 270718.0 122671.0 487500.0 -1.0 1764
1766 0 270767.0 122719.0 487440.0 -1.0 1765
1767 0 270737.0 122704.0 487380.0 -1.0 1766
1768 0 270745.0 122743.0 487320.0 -1.0 1767
1769 0 270750.0 122716.0 487260.0 -1.0 1768
1770 0 270845.0 122725.0 487200.0 -1.0 1769
1771 0 270835.0 122726.0 487140.0 -1.0 1770
1772 0 270769.0 122750.0 487080.0 -1.0 1771
1773 0 270866.0 122792.0 487020.0 -1.0 1772
1774 0 270921.0 122779.0 486960.0 -1.0 1773
1775 0 270854.0 122787.0 486900.0 -1.0 1774
1776 0 270878.0 122840.0 486840.0 -1.0 1775
1777 0 270934.0 122813.0 486780.0 -1.0 1776
1778 0 270952.0 122891.0 486720.0 -1.0 1777
1779 0 270952.0 122878.0 486660.0 -1.0 1778
1780 0 270986.0 122879.0 486600.0 -1.0 1779
1781 0 270973.0 122900.0 486540.0 -1.0 1780
1782 0 270993.0 122887.0 486480.0 -1.0 1781
1783 0 270965.0 122884.0 486420.0 -1.0 1782
1784 0 271015.0 122935.0 486360.0 -1.0 1783
1785 0 270961.0 122866.0 486300.0 -1.0 1784
1786 0 270981.0 122887.0 486240.0 -1.0 1785
1787 0 271021.0 122874.0 486180.0 -1.0 1786
1788 0 270983.0 122880.0 486120.0 -1.0 1787
1789 0 270998.0 122876.0 486060.0 -1.0 1788
1790 0 271044.0 122916.0 486000.0 -1.0 1789
1791 0 270998.0 122897.0 485940.0 -1.0 1790
1792 0 271010.0 122968.0 485880.0 -1.0 1791
1793 0 271002.0 122902.0 485820.0 -1.0 1792
1794 0 271052.0 122867.0 485760.0 -1.0 1793
1795 0 271159.0 123012.0 485700.0 -1.0 1794
1796 0 271019.0 122868.0 485640.0 -1.0 1795
1797 0 271094.0 122923.0 485580.0 -1.0 1796
1798 0 271019.0 122856.0 485520.0 -1.0 1797
1799 0 271023.0 122863.0 485460.0 -1.0 1798
1800 0 271044.0 122836.0 485400.0 -1.0 1799
1801 0 271029.0 122865.0 485340.0 -1.0 1800
1802 0 271038.0 122817.0 485280.0 -1.0 1801
1803 0 271074.0 122867.0 485220.0 -1.0 1802
1804 0 271026.0 122859.0 485160.0 -1.0 1803
1805 0 271065.0 122893.0 485100.0 -1.0 1804
1806 0 271060.0 122860.0 485040.0 -1.0 1805
1807 0 271069.0 122859.0 484980.0 -1.0 1806
1808 0 271099.0 122920.0 484920.0 -1.0 1807
1809 0 271028.0 122924.0 484860.0 -1.0 1808
1810 0 271027.0 122918.0 484800.0 -1.0 1809
1811 0 271014.0 122973.0 484740.0 -1.0 1810
1812 0 270954.0 122871.0 484680.0 -1.0 1811
1813 0 270974.0 122982.0 484620.0 -1.0 1812
1814 0 270956.0 122959.0 484560.0 -1.0 1813
1815 0 271268.0 123127.0 484500.0 -1.0 1814
1816 0 270959.0 122984.0 484440.0 -1.0 1815
1817 0 271009.0 123007.0 484380.0 -1.0 1816
1818 0 270948.0 122971.0 484320.0 -1.0 1817
1819 0 270981.0 123065.0 484260.0 -1.0 1818
1820 0 270967.0 123010.0 484200.0 -1.0 1819
1821 0 270978.0 123054.0 484140.0 -1.0 1820
1822 0 271019.0 123038.0 484080.0 -1.0 1821
1823 0 271022.0 123086.0 484020.0 -1.0 1822
1824 0 270979.0 123068.0 483960.0 -1.0 1823
1825 0 270952.0 123100.0 483900.0 -1.0 1824
1826 0 271049.0 123058.0 483840.0 -1.0 1825
1827 0 271009.0 123123.0 483780.0 -1.0 1826
1828 0 271012.0 123114.0 483720.0 -1.0 1827
1829 0 271022.0 123127.0 483660.0 -1.0 1828
1830 0 271031.0 123248.0 483600.0 -1.0 1829
1831 0 271024.0 123131.0 483540.0 -1.0 1830
1832 0 271063.0 123248.0 483480.0 -1.0 1831
1833 0 271037.0 123164.0 483420.0 -1.0 1832
1834 0 271075.0 123187.0 483360.0 -1.0 1833
1835 0 271120.0 123197.0 483300.0 -1.0 1834
1836 0 271080.0 123215.0 483240.0 -1.0 1835
1837 0 271100.0 123200.0 483180.0 -1.0 1836
1838 0 271092.0 123185.0 483120.0 -1.0 1837
1839 0 271110.0 123231.0 483060.0 -1.0 1838
1840 0 271075.0 123193.0 483000.0 -1.0 1839
1841 0 271150.0 123229.0 482940.0 -1.0 1840
1842 0 271156.0 123224.0 482880.0 -1.0 1841
1843 0 271106.0 123233.0 482820.0 -1.0 1842
1844 0 271044.0 123203.0 482760.0 -1.0 1843
1845 0 271103.0 123213.0 482640.0 -1.0 1844
1846 0 271071.0 123210.0 482580.0 -1.0 1845
1847 0 271076.0 123266.0 482520.0 -1.0 1846
1848 0 271081.0 123244.0 482460.0 -1.0 1847
1849 0 271067.0 123279.0 482400.0 -1.0 1848
1850 0 271058.0 123246.0 482280.0 -1.0 1849
1851 0 271047.0 123277.0 482220.0 -1.0 1850
1852 0 271035.0 123284.0 482160.0 -1.0 1851
1853 0 271010.0 123306.0 482100.0 -1.0 1852
1854 0 270962.0 123292.0 482040.0 -1.0 1853
1855 0 271042.0 123317.0 481980.0 -1.0 1854
1856 0 271088.0 123355.0 481920.0 -1.0 1855
1857 0 271047.0 123324.0 481860.0 -1.0 1856
1858 0 271010.0 123299.0 481800.0 -1.0 1857
1859 0 271023.0 123439.0 481740.0 -1.0 1858
1860 0 271031.0 123302.0 481680.0 -1.0 1859
1861 0 270959.0 123319.0 481620.0 -1.0 1860
1862 0 271021.0 123381.0 481560.0 -1.0 1861
1863 0 271003.0 123338.0 481500.0 -1.0 1862
1864 0 271016.0 123333.0 481440.0 -1.0 1863
1865 0 271019.0 123349.0 481380.0 -1.0 1864
1866 0 271039.0 123362.0 481320.0 -1.0 1865
1867 0 271038.0 123367.0 481260.0 -1.0 1866
1868 0 271079.0 123400.0 481200.0 -1.0 1867
1869 0 271180.0 123536.0 481140.0 -1.0 1868
1870 0 271049.0 123371.0 481080.0 -1.0 1869
1871 0 271110.0 123434.0 481020.0 -1.0 1870
1872 0 271091.0 123428.0 480960.0 -1.0 1871
1873 0 271095.0 123407.0 480900.0 -1.0 1872
1874 0 271104.0 123362.0 480840.0 -1.0 1873
1875 0 271142.0 123470.0 480780.0 -1.0 1874
1876 0 271114.0 123460.0 480660.0 -1.0 1875
1877 0 271106.0 123367.0 480600.0 -1.0 1876
1878 0 271109.0 123391.0 480540.0 -1.0 1877
1879 0 271129.0 123457.0 480480.0 -1.0 1878
1880 0 271137.0 123438.0 480420.0 -1.0 1879
1881 0 271175.0 123474.0 480360.0 -1.0 1880
1882 0 271296.0 123510.0 480300.0 -1.0 1881
1883 0 271152.0 123474.0 480240.0 -1.0 1882
1884 0 271244.0 123532.0 480180.0 -1.0 1883
1885 0 271250.0 123511.0 480120.0 -1.0 1884
1886 0 271179.0 123516.0 480060.0 -1.0 1885
1887 0 271161.0 123523.0 480000.0 -1.0 1886
1888 0 271163.0 123492.0 479940.0 -1.0 1887
1889 0 271179.0 123524.0 479880.0 -1.0 1888
1890 0 271124.0 123533.0 479820.0 -1.0 1889
1891 0 271180.0 123537.0 479760.0 -1.0 1890
1892 0 271149.0 123548.0 479700.0 -1.0 1891
1893 0 271193.0 123585.0 479640.0 -1.0 1892
1894 0 271115.0 123492.0 479580.0 -1.0 1893
1895 0 271161.0 123524.0 479520.0 -1.0 1894
1896 0 271120.0 123543.0 479460.0 -1.0 1895
1897 0 271191.0 123577.0 479400.0 -1.0 1896
1898 0 271143.0 123500.0 479340.0 -1.0 1897
1899 0 271178.0 123519.0 479280.0 -1.0 1898
1900 0 271153.0 123561.0 479220.0 -1.0 1899
1901 0 271185.0 123644.0 479160.0 -1.0 1900
1902 0 271135.0 123588.0 479100.0 -1.0 1901
1903 0 271156.0 123627.0 479040.0 -1.0 1902
1904 0 271056.0 123556.0 478980.0 -1.0 1903
1905 0 271199.0 123642.0 478920.0 -1.0 1904
1906 0 271149.0 123621.0 478860.0 -1.0 1905
1907 0 271219.0 123729.0 478800.0 -1.0 1906
1908 0 271180.0 123662.0 478740.0 -1.0 1907
1909 0 271150.0 123702.0 478680.0 -1.0 1908
1910 0 271147.0 123664.0 478620.0 -1.0 1909
1911 0 271152.0 123731.0 478560.0 -1.0 1910
1912 0 271096.0 123740.0 478500.0 -1.0 1911
1913 0 271164.0 123810.0 478440.0 -1.0 1912
1914 0 271157.0 123841.0 478380.0 -1.0 1913
1915 0 271106.0 123822.0 478320.0 -1.0 1914
1916 0 271146.0 123856.0 478260.0 -1.0 1915
1917 0 271159.0 123822.0 478200.0 -1.0 1916
1918 0 271095.0 123854.0 478080.0 -1.0 1917
1919 0 271101.0 123819.0 477960.0 -1.0 1918
1920 0 271088.0 123836.0 477840.0 -1.0 1919
1921 0 271027.0 123774.0 477780.0 -1.0 1920
1922 0 271108.0 123816.0 477720.0 -1.0 1921
1923 0 271088.0 123801.0 477660.0 -1.0 1922
1924 0 271164.0 123839.0 477600.0 -1.0 1923
1925 0 271069.0 123839.0 477540.0 -1.0 1924
1926 0 271075.0 123874.0 477480.0 -1.0 1925
1927 0 271060.0 123884.0 477420.0 -1.0 1926
1928 0 271023.0 123876.0 477360.0 -1.0 1927
1929 0 271041.0 123881.0 477300.0 -1.0 1928
1930 0 271050.0 123943.0 477240.0 -1.0 1929
1931 0 271018.0 123982.0 477180.0 -1.0 1930
1932 0 271022.0 123983.0 477120.0 -1.0 1931
1933 0 270999.0 123982.0 477060.0 -1.0 1932
1934 0 270962.0 124031.0 477000.0 -1.0 1933
1935 0 270998.0 124027.0 476940.0 -1.0 1934
1936 0 270926.0 124039.0 476880.0 -1.0 1935
1937 0 270978.0 124109.0 476820.0 -1.0 1936
1938 0 270963.0 124095.0 476760.0 -1.0 1937
1939 0 271019.0 124122.0 476700.0 -1.0 1938
1940 0 270984.0 124185.0 476640.0 -1.0 1939
1941 0 270973.0 124150.0 476580.0 -1.0 1940
1942 0 270935.0 124148.0 476520.0 -1.0 1941
1943 0 270961.0 124182.0 476460.0 -1.0 1942
1944 0 270970.0 124129.0 476400.0 -1.0 1943
1945 0 270983.0 124179.0 476340.0 -1.0 1944
1946 0 270891.0 124259.0 476280.0 -1.0 1945
1947 0 270954.0 124265.0 476220.0 -1.0 1946
1948 0 270966.0 124309.0 476160.0 -1.0 1947
1949 0 270958.0 124324.0 476100.0 -1.0 1948
1950 0 270981.0 124332.0 476040.0 -1.0 1949
1951 0 270935.0 124338.0 475980.0 -1.0 1950
1952 0 270931.0 124297.0 475920.0 -1.0 1951
1953 0 270967.0 124299.0 475860.0 -1.0 1952
1954 0 270960.0 124311.0 475800.0 -1.0 1953
1955 0 270948.0 124342.0 475740.0 -1.0 1954
1956 0 270963.0 124327.0 475680.0 -1.0 1955
1957 0 270930.0 124381.0 475620.0 -1.0 1956
1958 0 270970.0 124400.0 475560.0 -1.0 1957
1959 0 270962.0 124440.0 475500.0 -1.0 1958
1960 0 270970.0 124426.0 475440.0 -1.0 1959
1961 0 270905.0 124420.0 475380.0 -1.0 1960
1962 0 270918.0 124434.0 475320.0 -1.0 1961
1963 0 270944.0 124469.0 475260.0 -1.0 1962
1964 0 270942.0 124492.0 475200.0 -1.0 1963
1965 0 270924.0 124464.0 475140.0 -1.0 1964
1966 0 270933.0 124465.0 475080.0 -1.0 1965
1967 0 270908.0 124461.0 475020.0 -1.0 1966
1968 0 270910.0 124523.0 474960.0 -1.0 1967
1969 0 270870.0 124439.0 474900.0 -1.0 1968
1970 0 270894.0 124546.0 474840.0 -1.0 1969
1971 0 270874.0 124550.0 474780.0 -1.0 1970
1972 0 270942.0 124563.0 474720.0 -1.0 1971
1973 0 270923.0 124543.0 474660.0 -1.0 1972
1974 0 270945.0 124614.0 474600.0 -1.0 1973
1975 0 270975.0 124608.0 474540.0 -1.0 1974
1976 0 270944.0 124635.0 474480.0 -1.0 1975
1977 0 271000.0 124649.0 474420.0 -1.0 1976
1978 0 270944.0 124640.0 474360.0 -1.0 1977
1979 0 270969.0 124624.0 474300.0 -1.0 1978
1980 0 270937.0 124672.0 474240.0 -1.0 1979
1981 0 271006.0 124693.0 474180.0 -1.0 1980
1982 0 271011.0 124661.0 474120.0 -1.0 1981
1983 0 270956.0 124658.0 474060.0 -1.0 1982
1984 0 270913.0 124707.0 474000.0 -1.0 1983
1985 0 270994.0 124748.0 473940.0 -1.0 1984
1986 0 270912.0 124683.0 473880.0 -1.0 1985
1987 0 270888.0 124665.0 473820.0 -1.0 1986
1988 0 270885.0 124611.0 473760.0 -1.0 1987
1989 0 270868.0 124635.0 473700.0 -1.0 1988
1990 0 270816.0 124596.0 473640.0 -1.0 1989
1991 0 270863.0 124587.0 473580.0 -1.0 1990
1992 0 270877.0 124620.0 473520.0 -1.0 1991
1993 0 270901.0 124622.0 473460.0 -1.0 1992
1994 0 270907.0 124639.0 473400.0 -1.0 1993
1995 0 270929.0 124606.0 473280.0 -1.0 1994
1996 0 270908.0 124692.0 473220.0 -1.0 1995
1997 0 270895.0 124629.0 473160.0 -1.0 1996
1998 0 270921.0 124693.0 473100.0 -1.0 1997
1999 0 270959.0 124705.0 473040.0 -1.0 1998
2000 0 270908.0 124719.0 472980.0 -1.0 1999
2001 0 270895.0 124674.0 472920.0 -1.0 2000
2002 0 270950.0 124695.0 472860.0 -1.0 2001
2003 0 270963.0 124707.0 472800.0 -1.0 2002
2004 0 270968.0 124720.0 472740.0 -1.0 2003
2005 0 270931.0 124818.0 472680.0 -1.0 2004
2006 0 270964.0 124832.0 472620.0 -1.0 2005
2007 0 270939.0 124809.0 472560.0 -1.0 2006
2008 0 270926.0 124841.0 472500.0 -1.0 2007
2009 0 270921.0 124887.0 472440.0 -1.0 2008
2010 0 270970.0 124937.0 472380.0 -1.0 2009
2011 0 270930.0 124919.0 472320.0 -1.0 2010
2012 0 270916.0 124953.0 472260.0 -1.0 2011
2013 0 270961.0 125046.0 472200.0 -1.0 2012
2014 0 270994.0 125053.0 472140.0 -1.0 2013
2015 0 270928.0 125035.0 472080.0 -1.0 2014
2016 0 271019.0 125028.0 472020.0 -1.0 2015
2017 0 270966.0 125095.0 471960.0 -1.0 2016
2018 0 270985.0 124988.0 471900.0 -1.0 2017
2019 0 271079.0 125104.0 471840.0 -1.0 2018
2020 0 271060.0 125091.0 471780.0 -1.0 2019
2021 0 271085.0 125194.0 471720.0 -1.0 2020
2022 0 271066.0 125123.0 471660.0 -1.0 2021
2023 0 271087.0 125136.0 471600.0 -1.0 2022
2024 0 271110.0 125108.0 471540.0 -1.0 2023
2025 0 271111.0 125158.0 471480.0 -1.0 2024
2026 0 271132.0 125078.0 471420.0 -1.0 2025
2027 0 271144.0 125057.0 471360.0 -1.0 2026
2028 0 271140.0 124995.0 471300.0 -1.0 2027
2029 0 271123.0 124965.0 471240.0 -1.0 2028
2030 0 271086.0 124952.0 471180.0 -1.0 2029
2031 0 271138.0 124870.0 471120.0 -1.0 2030
2032 0 271145.0 124862.0 471060.0 -1.0 2031
2033 0 271124.0 124777.0 471000.0 -1.0 2032
2034 0 271128.0 124743.0 470940.0 -1.0 2033
2035 0 271116.0 124712.0 470880.0 -1.0 2034
2036 0 271167.0 124687.0 470820.0 -1.0 2035
2037 0 271125.0 124659.0 470760.0 -1.0 2036
2038 0 271158.0 124651.0 470700.0 -1.0 2037
2039 0 271122.0 124560.0 470640.0 -1.0 2038
2040 0 271185.0 124563.0 470580.0 -1.0 2039
2041 0 271092.0 124586.0 470520.0 -1.0 2040
2042 0 271145.0 124548.0 470460.0 -1.0 2041
2043 0 271112.0 124448.0 470400.0 -1.0 2042
2044 0 271163.0 124465.0 470340.0 -1.0 2043
2045 0 271106.0 124420.0 470280.0 -1.0 2044
2046 0 271173.0 124397.0 470220.0 -1.0 2045
2047 0 271146.0 124401.0 470160.0 -1.0 2046
2048 0 271180.0 124395.0 470100.0 -1.0 2047
2049 0 271154.0 124395.0 470040.0 -1.0 2048
2050 0 271143.0 124411.0 469980.0 -1.0 2049
2051 0 271198.0 124423.0 469920.0 -1.0 2050
2052 0 271233.0 124420.0 469860.0 -1.0 2051
2053 0 271223.0 124403.0 469800.0 -1.0 2052
2054 0 271236.0 124390.0 469740.0 -1.0 2053
2055 0 271251.0 124423.0 469680.0 -1.0 2054
2056 0 271233.0 124385.0 469620.0 -1.0 2055
2057 0 271262.0 124389.0 469560.0 -1.0 2056
2058 0 271247.0 124342.0 469500.0 -1.0 2057
2059 0 271264.0 124396.0 469440.0 -1.0 2058
2060 0 271225.0 124331.0 469380.0 -1.0 2059
2061 0 271241.0 124318.0 469320.0 -1.0 2060
2062 0 271296.0 124361.0 469260.0 -1.0 2061
2063 0 271206.0 124339.0 469200.0 -1.0 2062
2064 0 271233.0 124353.0 469140.0 -1.0 2063
2065 0 271243.0 124306.0 469080.0 -1.0 2064
2066 0 271188.0 124298.0 469020.0 -1.0 2065
2067 0 271294.0 124329.0 468960.0 -1.0 2066
2068 0 271281.0 124348.0 468900.0 -1.0 2067
2069 0 271286.0 124344.0 468840.0 -1.0 2068
2070 0 271232.0 124284.0 468780.0 -1.0 2069
2071 0 271280.0 124334.0 468720.0 -1.0 2070
2072 0 271219.0 124307.0 468660.0 -1.0 2071
2073 0 271224.0 124276.0 468600.0 -1.0 2072
2074 0 271252.0 124241.0 468540.0 -1.0 2073
2075 0 271223.0 124191.0 468480.0 -1.0 2074
2076 0 271250.0 123969.0 468420.0 -1.0 2075
2077 0 271183.0 123903.0 468360.0 -1.0 2076
2078 0 271218.0 123902.0 468300.0 -1.0 2077
2079 0 271168.0 123859.0 468240.0 -1.0 2078
2080 0 271217.0 123851.0 468180.0 -1.0 2079
2081 0 271221.0 123857.0 468120.0 -1.0 2080
2082 0 271216.0 123831.0 468060.0 -1.0 2081
2083 0 271198.0 123768.0 468000.0 -1.0 2082
2084 0 270994.0 123687.0 467940.0 -1.0 2083
2085 0 271147.0 123719.0 467880.0 -1.0 2084
2086 0 271215.0 123712.0 467820.0 -1.0 2085
2087 0 271181.0 123673.0 467760.0 -1.0 2086
2088 0 271179.0 123703.0 467700.0 -1.0 2087
2089 0 271191.0 123651.0 467640.0 -1.0 2088
2090 0 271138.0 123599.0 467580.0 -1.0 2089
2091 0 271198.0 123608.0 467520.0 -1.0 2090
2092 0 271175.0 123649.0 467460.0 -1.0 2091
2093 0 271167.0 123620.0 467400.0 -1.0 2092
2094 0 271159.0 123590.0 467340.0 -1.0 2093
2095 0 271203.0 123590.0 467280.0 -1.0 2094
2096 0 271175.0 123566.0 467220.0 -1.0 2095
2097 0 271166.0 123568.0 467160.0 -1.0 2096
2098 0 271141.0 123536.0 467040.0 -1.0 2097
2099 0 271181.0 123575.0 466980.0 -1.0 2098
2100 0 271126.0 123449.0 466920.0 -1.0 2099
2101 0 271137.0 123430.0 466860.0 -1.0 2100
2102 0 271097.0 123417.0 466800.0 -1.0 2101
2103 0 271137.0 123424.0 466740.0 -1.0 2102
2104 0 271122.0 123373.0 466680.0 -1.0 2103
2105 0 271131.0 123332.0 466620.0 -1.0 2104
2106 0 271077.0 123290.0 466560.0 -1.0 2105
2107 0 271095.0 123271.0 466500.0 -1.0 2106
2108 0 271056.0 123294.0 466440.0 -1.0 2107
2109 0 271066.0 123239.0 466380.0 -1.0 2108
2110 0 271035.0 123210.0 466320.0 -1.0 2109
2111 0 270974.0 123221.0 466260.0 -1.0 2110
2112 0 270989.0 123255.0 466200.0 -1.0 2111
2113 0 271018.0 123229.0 466140.0 -1.0 2112
2114 0 270964.0 123200.0 466080.0 -1.0 2113
2115 0 270915.0 123151.0 466020.0 -1.0 2114
2116 0 270960.0 123181.0 465960.0 -1.0 2115
2117 0 270920.0 123193.0 465900.0 -1.0 2116
2118 0 270857.0 123128.0 465840.0 -1.0 2117
2119 0 270836.0 123126.0 465780.0 -1.0 2118
2120 0 270848.0 123077.0 465720.0 -1.0 2119
2121 0 270809.0 123065.0 465660.0 -1.0 2120
2122 0 270765.0 123039.0 465600.0 -1.0 2121
2123 0 270741.0 123043.0 465540.0 -1.0 2122
2124 0 270748.0 123057.0 465480.0 -1.0 2123
2125 0 270730.0 122979.0 465420.0 -1.0 2124
2126 0 270704.0 123003.0 465360.0 -1.0 2125
2127 0 270659.0 122950.0 465300.0 -1.0 2126
2128 0 270649.0 122928.0 465240.0 -1.0 2127
2129 0 270647.0 122830.0 465180.0 -1.0 2128
2130 0 270640.0 122876.0 465120.0 -1.0 2129
2131 0 270600.0 122821.0 465060.0 -1.0 2130
2132 0 270636.0 122800.0 465000.0 -1.0 2131
2133 0 270552.0 122812.0 464940.0 -1.0 2132
2134 0 270540.0 122712.0 464880.0 -1.0 2133
2135 0 270527.0 122704.0 464820.0 -1.0 2134
2136 0 270475.0 122664.0 464760.0 -1.0 2135
2137 0 270401.0 122598.0 464700.0 -1.0 2136
2138 0 270435.0 122588.0 464640.0 -1.0 2137
2139 0 270408.0 122504.0 464580.0 -1.0 2138
2140 0 270436.0 122501.0 464520.0 -1.0 2139
2141 0 270427.0 122473.0 464460.0 -1.0 2140
2142 0 270461.0 122500.0 464400.0 -1.0 2141
2143 0 270436.0 122479.0 464340.0 -1.0 2142
2144 0 270493.0 122475.0 464280.0 -1.0 2143
2145 0 270426.0 122440.0 464220.0 -1.0 2144
2146 0 270442.0 122440.0 464160.0 -1.0 2145
2147 0 270437.0 122427.0 464100.0 -1.0 2146
2148 0 270362.0 122355.0 464040.0 -1.0 2147
2149 0 270349.0 122378.0 463980.0 -1.0 2148
2150 0 270315.0 122321.0 463920.0 -1.0 2149
2151 0 270264.0 122291.0 463860.0 -1.0 2150
2152 0 270283.0 122291.0 463800.0 -1.0 2151
2153 0 270239.0 122220.0 463740.0 -1.0 2152
2154 0 270233.0 122175.0 463680.0 -1.0 2153
2155 0 270274.0 122132.0 463620.0 -1.0 2154
2156 0 270277.0 122109.0 463560.0 -1.0 2155
2157 0 270265.0 122072.0 463500.0 -1.0 2156
2158 0 270270.0 122041.0 463440.0 -1.0 2157
2159 0 270307.0 121953.0 463380.0 -1.0 2158
2160 0 270228.0 121814.0 463320.0 -1.0 2159
2161 0 270223.0 121772.0 463260.0 -1.0 2160
2162 0 270222.0 121741.0 463200.0 -1.0 2161
2163 0 270251.0 121722.0 463140.0 -1.0 2162
2164 0 270282.0 121668.0 463080.0 -1.0 2163
2165 0 270192.0 121560.0 463020.0 -1.0 2164
2166 0 270248.0 121603.0 462960.0 -1.0 2165
2167 0 270197.0 121489.0 462900.0 -1.0 2166
2168 0 270252.0 121531.0 462840.0 -1.0 2167
2169 0 270261.0 121538.0 462780.0 -1.0 2168
2170 0 270242.0 121457.0 462720.0 -1.0 2169
2171 0 270250.0 121386.0 462660.0 -1.0 2170
2172 0 270229.0 121346.0 462600.0 -1.0 2171
2173 0 270205.0 121343.0 462540.0 -1.0 2172
2174 0 270218.0 121280.0 462480.0 -1.0 2173
2175 0 270318.0 121297.0 462420.0 -1.0 2174
2176 0 270270.0 121213.0 462360.0 -1.0 2175
2177 0 270271.0 121131.0 462300.0 -1.0 2176
2178 0 270236.0 121124.0 462240.0 -1.0 2177
2179 0 270245.0 121131.0 462180.0 -1.0 2178
2180 0 270238.0 121105.0 462120.0 -1.0 2179
2181 0 270223.0 121094.0 462060.0 -1.0 2180
2182 0 270268.0 121058.0 462000.0 -1.0 2181
2183 0 270295.0 121021.0 461940.0 -1.0 2182
2184 0 270272.0 120997.0 461880.0 -1.0 2183
2185 0 270260.0 120979.0 461820.0 -1.0 2184
2186 0 270273.0 120883.0 461760.0 -1.0 2185
2187 0 270346.0 120888.0 461700.0 -1.0 2186
2188 0 270296.0 120797.0 461640.0 -1.0 2187
2189 0 270355.0 120789.0 461580.0 -1.0 2188
2190 0 270254.0 120713.0 461520.0 -1.0 2189
2191 0 270294.0 120687.0 461460.0 -1.0 2190
2192 0 270249.0 120651.0 461400.0 -1.0 2191
2193 0 270291.0 120647.0 461340.0 -1.0 2192
2194 0 270289.0 120617.0 461280.0 -1.0 2193
2195 0 270299.0 120609.0 461220.0 -1.0 2194
2196 0 270295.0 120567.0 461160.0 -1.0 2195
2197 0 270361.0 120567.0 461100.0 -1.0 2196
2198 0 270286.0 120552.0 461040.0 -1.0 2197
2199 0 270226.0 120472.0 460980.0 -1.0 2198
2200 0 270350.0 120499.0 460920.0 -1.0 2199
2201 0 270235.0 120472.0 460860.0 -1.0 2200
2202 0 270292.0 120465.0 460800.0 -1.0 2201
2203 0 270271.0 120437.0 460740.0 -1.0 2202
2204 0 270294.0 120441.0 460680.0 -1.0 2203
2205 0 270302.0 120400.0 460620.0 -1.0 2204
2206 0 270270.0 120378.0 460560.0 -1.0 2205
2207 0 270338.0 120360.0 460500.0 -1.0 2206
2208 0 270253.0 120256.0 460440.0 -1.0 2207
2209 0 270350.0 120276.0 460380.0 -1.0 2208
2210 0 270303.0 120227.0 460320.0 -1.0 2209
2211 0 270265.0 120162.0 460260.0 -1.0 2210
2212 0 270387.0 120232.0 460200.0 -1.0 2211
2213 0 270268.0 120112.0 460140.0 -1.0 2212
2214 0 270275.0 120072.0 460080.0 -1.0 2213
2215 0 270267.0 120046.0 460020.0 -1.0 2214
2216 0 270323.0 120055.0 459960.0 -1.0 2215
2217 0 270313.0 120025.0 459900.0 -1.0 2216
2218 0 270314.0 119957.0 459840.0 -1.0 2217
2219 0 270333.0 119990.0 459780.0 -1.0 2218
2220 0 270325.0 119965.0 459720.0 -1.0 2219
2221 0 270368.0 120005.0 459660.0 -1.0 2220
2222 0 270379.0 119961.0 459600.0 -1.0 2221
2223 0 270304.0 119907.0 459540.0 -1.0 2222
2224 0 270391.0 119887.0 459480.0 -1.0 2223
2225 0 270322.0 119852.0 459420.0 -1.0 2224
2226 0 270361.0 119856.0 459360.0 -1.0 2225
2227 0 270353.0 119865.0 459300.0 -1.0 2226
2228 0 270324.0 119834.0 459240.0 -1.0 2227
2229 0 270406.0 119794.0 459180.0 -1.0 2228
2230 0 270336.0 119715.0 459120.0 -1.0 2229
2231 0 270402.0 119655.0 459060.0 -1.0 2230
2232 0 270312.0 119608.0 459000.0 -1.0 2231
2233 0 270333.0 119673.0 458940.0 -1.0 2232
2234 0 270335.0 119611.0 458880.0 -1.0 2233
2235 0 270395.0 119629.0 458820.0 -1.0 2234
2236 0 270351.0 119594.0 458760.0 -1.0 2235
2237 0 270322.0 119605.0 458700.0 -1.0 2236
2238 0 270299.0 119534.0 458640.0 -1.0 2237
2239 0 270265.0 119540.0 458580.0 -1.0 2238
2240 0 270237.0 119498.0 458520.0 -1.0 2239
2241 0 270221.0 119492.0 458460.0 -1.0 2240
2242 0 270192.0 119470.0 458400.0 -1.0 2241
2243 0 270154.0 119479.0 458340.0 -1.0 2242
2244 0 270156.0 119466.0 458280.0 -1.0 2243
2245 0 270141.0 119477.0 458220.0 -1.0 2244
2246 0 270122.0 119481.0 458160.0 -1.0 2245
2247 0 270122.0 119464.0 458100.0 -1.0 2246
2248 0 270082.0 119402.0 458040.0 -1.0 2247
2249 0 270073.0 119391.0 457980.0 -1.0 2248
2250 0 270026.0 119324.0 457920.0 -1.0 2249
2251 0 270060.0 119336.0 457860.0 -1.0 2250
2252 0 270018.0 119301.0 457800.0 -1.0 2251
2253 0 270045.0 119254.0 457740.0 -1.0 2252
2254 0 269990.0 119183.0 457680.0 -1.0 2253
2255 0 269920.0 119144.0 457620.0 -1.0 2254
2256 0 269949.0 119126.0 457560.0 -1.0 2255
2257 0 269925.0 119122.0 457500.0 -1.0 2256
2258 0 269938.0 119074.0 457440.0 -1.0 2257
2259 0 269900.0 119056.0 457380.0 -1.0 2258
2260 0 269884.0 119057.0 457320.0 -1.0 2259
2261 0 269917.0 119062.0 457260.0 -1.0 2260
2262 0 269902.0 119058.0 457200.0 -1.0 2261
2263 0 269902.0 119062.0 457140.0 -1.0 2262
2264 0 269884.0 119016.0 457080.0 -1.0 2263
2265 0 270001.0 119076.0 457020.0 -1.0 2264
2266 0 269959.0 119024.0 456960.0 -1.0 2265
2267 0 269957.0 119041.0 456900.0 -1.0 2266
2268 0 269941.0 118975.0 456840.0 -1.0 2267
2269 0 269838.0 118977.0 456780.0 -1.0 2268
2270 0 269889.0 118990.0 456720.0 -1.0 2269
2271 0 269950.0 119018.0 456660.0 -1.0 2270
2272 0 269954.0 118980.0 456600.0 -1.0 2271
2273 0 269923.0 118925.0 456540.0 -1.0 2272
2274 0 269813.0 118897.0 456480.0 -1.0 2273
2275 0 269928.0 118998.0 456420.0 -1.0 2274
2276 0 269907.0 119024.0 456360.0 -1.0 2275
2277 0 269957.0 119035.0 456300.0 -1.0 2276
2278 0 269972.0 118999.0 456240.0 -1.0 2277
2279 0 269915.0 118994.0 456180.0 -1.0 2278
2280 0 269903.0 119050.0 456120.0 -1.0 2279
2281 0 269944.0 119045.0 456060.0 -1.0 2280
2282 0 269957.0 119098.0 456000.0 -1.0 2281
2283 0 269951.0 119038.0 455940.0 -1.0 2282
2284 0 269944.0 119037.0 455880.0 -1.0 2283
2285 0 269950.0 118986.0 455820.0 -1.0 2284
2286 0 269912.0 119006.0 455760.0 -1.0 2285
2287 0 269976.0 118973.0 455700.0 -1.0 2286
2288 0 269928.0 119022.0 455640.0 -1.0 2287
2289 0 269915.0 119056.0 455580.0 -1.0 2288
2290 0 269876.0 118956.0 455460.0 -1.0 2289
2291 0 269897.0 118989.0 455400.0 -1.0 2290
2292 0 269854.0 118931.0 455340.0 -1.0 2291
2293 0 269851.0 118928.0 455280.0 -1.0 2292
2294 0 269873.0 118927.0 455220.0 -1.0 2293
2295 0 269909.0 118964.0 455160.0 -1.0 2294
2296 0 269879.0 118924.0 455100.0 -1.0 2295
2297 0 269906.0 118939.0 455040.0 -1.0 2296
2298 0 269832.0 118879.0 454980.0 -1.0 2297
2299 0 269890.0 118930.0 454920.0 -1.0 2298
2300 0 269847.0 118883.0 454860.0 -1.0 2299
2301 0 269869.0 118922.0 454800.0 -1.0 2300
2302 0 269853.0 118866.0 454740.0 -1.0 2301
2303 0 269854.0 118923.0 454680.0 -1.0 2302
2304 0 269841.0 118905.0 454620.0 -1.0 2303
2305 0 269810.0 118861.0 454560.0 -1.0 2304
2306 0 269740.0 118789.0 454500.0 -1.0 2305
2307 0 269823.0 118868.0 454440.0 -1.0 2306
2308 0 269760.0 118790.0 454380.0 -1.0 2307
2309 0 269730.0 118773.0 454320.0 -1.0 2308
2310 0 269756.0 118844.0 454260.0 -1.0 2309
2311 0 269691.0 118721.0 454200.0 -1.0 2310
2312 0 269706.0 118756.0 454140.0 -1.0 2311
2313 0 269700.0 118738.0 454080.0 -1.0 2312
2314 0 269708.0 118719.0 454020.0 -1.0 2313
2315 0 269732.0 118708.0 453960.0 -1.0 2314
2316 0 269701.0 118701.0 453900.0 -1.0 2315
2317 0 269836.0 118780.0 453840.0 -1.0 2316
2318 0 269740.0 118729.0 453780.0 -1.0 2317
2319 0 269832.0 118807.0 453720.0 -1.0 2318
2320 0 269729.0 118724.0 453660.0 -1.0 2319
2321 0 269794.0 118734.0 453600.0 -1.0 2320
2322 0 269737.0 118665.0 453540.0 -1.0 2321
2323 0 269753.0 118653.0 453480.0 -1.0 2322
2324 0 269743.0 118650.0 453420.0 -1.0 2323
2325 0 269764.0 118658.0 453360.0 -1.0 2324
2326 0 269800.0 118642.0 453300.0 -1.0 2325
2327 0 269759.0 118668.0 453240.0 -1.0 2326
2328 0 269778.0 118636.0 453180.0 -1.0 2327
2329 0 269770.0 118650.0 453120.0 -1.0 2328
2330 0 269787.0 118656.0 453060.0 -1.0 2329
2331 0 269819.0 118695.0 453000.0 -1.0 2330
2332 0 269804.0 118666.0 452940.0 -1.0 2331
2333 0 269816.0 118652.0 452880.0 -1.0 2332
2334 0 269812.0 118636.0 452820.0 -1.0 2333
2335 0 269824.0 118602.0 452760.0 -1.0 2334
2336 0 269867.0 118572.0 452700.0 -1.0 2335
2337 0 269871.0 118607.0 452640.0 -1.0 2336
2338 0 269862.0 118600.0 452580.0 -1.0 2337
2339 0 269861.0 118619.0 452520.0 -1.0 2338
2340 0 269862.0 118630.0 452460.0 -1.0 2339
2341 0 269916.0 118680.0 452400.0 -1.0 2340
2342 0 269924.0 118666.0 452340.0 -1.0 2341
2343 0 269937.0 118689.0 452280.0 -1.0 2342
2344 0 270000.0 118675.0 452220.0 -1.0 2343
2345 0 269977.0 118693.0 452160.0 -1.0 2344
2346 0 269965.0 118724.0 452100.0 -1.0 2345
2347 0 269960.0 118706.0 452040.0 -1.0 2346
2348 0 269948.0 118676.0 451980.0 -1.0 2347
2349 0 269935.0 118686.0 451920.0 -1.0 2348
2350 0 269942.0 118677.0 451860.0 -1.0 2349
2351 0 269963.0 118723.0 451800.0 -1.0 2350
2352 0 269954.0 118692.0 451740.0 -1.0 2351
2353 0 269898.0 118710.0 451680.0 -1.0 2352
2354 0 269929.0 118716.0 451620.0 -1.0 2353
2355 0 269957.0 118725.0 451560.0 -1.0 2354
2356 0 269919.0 118707.0 451500.0 -1.0 2355
2357 0 269895.0 118735.0 451440.0 -1.0 2356
2358 0 269901.0 118827.0 451380.0 -1.0 2357
2359 0 269866.0 118771.0 451320.0 -1.0 2358
2360 0 269872.0 118764.0 451260.0 -1.0 2359
2361 0 269916.0 118835.0 451200.0 -1.0 2360
2362 0 269960.0 118825.0 451140.0 -1.0 2361
2363 0 269917.0 118840.0 451080.0 -1.0 2362
2364 0 269924.0 118829.0 451020.0 -1.0 2363
2365 0 269912.0 118751.0 450960.0 -1.0 2364
2366 0 269922.0 118743.0 450900.0 -1.0 2365
2367 0 269884.0 118738.0 450840.0 -1.0 2366
2368 0 269959.0 118717.0 450780.0 -1.0 2367
2369 0 269989.0 118706.0 450720.0 -1.0 2368
2370 0 270042.0 118723.0 450660.0 -1.0 2369
2371 0 270082.0 118734.0 450600.0 -1.0 2370
2372 0 270026.0 118671.0 450540.0 -1.0 2371
2373 0 270012.0 118648.0 450480.0 -1.0 2372
2374 0 270058.0 118616.0 450420.0 -1.0 2373
2375 0 270069.0 118624.0 450360.0 -1.0 2374
2376 0 269977.0 118557.0 450300.0 -1.0 2375
2377 0 270066.0 118558.0 450240.0 -1.0 2376
2378 0 269977.0 118498.0 450180.0 -1.0 2377
2379 0 270042.0 118482.0 450120.0 -1.0 2378
2380 0 270025.0 118448.0 450060.0 -1.0 2379
2381 0 269988.0 118426.0 450000.0 -1.0 2380
2382 0 270042.0 118457.0 449940.0 -1.0 2381
2383 0 270098.0 118428.0 449880.0 -1.0 2382
2384 0 270012.0 118406.0 449820.0 -1.0 2383
2385 0 270061.0 118468.0 449760.0 -1.0 2384
2386 0 270113.0 118452.0 449700.0 -1.0 2385
2387 0 270152.0 118461.0 449640.0 -1.0 2386
2388 0 270138.0 118417.0 449580.0 -1.0 2387
2389 0 270172.0 118336.0 449520.0 -1.0 2388
2390 0 270184.0 118359.0 449460.0 -1.0 2389
2391 0 270163.0 118336.0 449400.0 -1.0 2390
2392 0 270157.0 118256.0 449340.0 -1.0 2391
2393 0 270251.0 118314.0 449280.0 -1.0 2392
2394 0 270197.0 118231.0 449220.0 -1.0 2393
2395 0 270262.0 118252.0 449160.0 -1.0 2394
2396 0 270238.0 118263.0 449100.0 -1.0 2395
2397 0 270309.0 118243.0 449040.0 -1.0 2396
2398 0 270316.0 118247.0 448980.0 -1.0 2397
2399 0 270318.0 118250.0 448920.0 -1.0 2398
2400 0 270298.0 118238.0 448860.0 -1.0 2399
2401 0 270310.0 118284.0 448800.0 -1.0 2400
2402 0 270287.0 118252.0 448740.0 -1.0 2401
2403 0 270285.0 118207.0 448680.0 -1.0 2402
2404 0 270347.0 118167.0 448620.0 -1.0 2403
2405 0 270340.0 118149.0 448560.0 -1.0 2404
2406 0 270331.0 118133.0 448500.0 -1.0 2405
2407 0 270351.0 118122.0 448440.0 -1.0 2406
2408 0 270356.0 118104.0 448380.0 -1.0 2407
2409 0 270273.0 118066.0 448320.0 -1.0 2408
2410 0 270291.0 118143.0 448260.0 -1.0 2409
2411 0 270264.0 118091.0 448200.0 -1.0 2410
2412 0 270246.0 118089.0 448140.0 -1.0 2411
2413 0 270300.0 118097.0 448080.0 -1.0 2412
2414 0 270291.0 118034.0 448020.0 -1.0 2413
2415 0 270313.0 118069.0 447960.0 -1.0 2414
2416 0 270314.0 118014.0 447900.0 -1.0 2415
2417 0 270313.0 118015.0 447840.0 -1.0 2416
2418 0 270339.0 118010.0 447780.0 -1.0 2417
2419 0 270326.0 118020.0 447720.0 -1.0 2418
2420 0 270342.0 117988.0 447660.0 -1.0 2419
2421 0 270276.0 117921.0 447600.0 -1.0 2420
2422 0 270307.0 117980.0 447540.0 -1.0 2421
2423 0 270281.0 117893.0 447480.0 -1.0 2422
2424 0 270306.0 117923.0 447420.0 -1.0 2423
2425 0 270332.0 117872.0 447360.0 -1.0 2424
2426 0 270335.0 117917.0 447300.0 -1.0 2425
2427 0 270305.0 117824.0 447240.0 -1.0 2426
2428 0 270217.0 117718.0 447180.0 -1.0 2427
2429 0 270285.0 117787.0 447120.0 -1.0 2428
2430 0 270340.0 117724.0 447060.0 -1.0 2429
2431 0 270282.0 117658.0 447000.0 -1.0 2430
2432 0 270282.0 117640.0 446940.0 -1.0 2431
2433 0 270254.0 117608.0 446880.0 -1.0 2432
2434 0 270284.0 117628.0 446820.0 -1.0 2433
2435 0 270263.0 117588.0 446760.0 -1.0 2434
2436 0 270226.0 117569.0 446700.0 -1.0 2435
2437 0 270208.0 117520.0 446640.0 -1.0 2436
2438 0 270166.0 117490.0 446580.0 -1.0 2437
2439 0 270173.0 117493.0 446520.0 -1.0 2438
2440 0 270146.0 117477.0 446460.0 -1.0 2439
2441 0 270154.0 117475.0 446400.0 -1.0 2440
2442 0 270143.0 117477.0 446340.0 -1.0 2441
2443 0 270107.0 117460.0 446280.0 -1.0 2442
2444 0 270241.0 117485.0 446220.0 -1.0 2443
2445 0 270090.0 117420.0 446160.0 -1.0 2444
2446 0 270102.0 117479.0 446100.0 -1.0 2445
2447 0 270051.0 117408.0 446040.0 -1.0 2446
2448 0 270069.0 117432.0 445980.0 -1.0 2447
2449 0 270086.0 117421.0 445920.0 -1.0 2448
2450 0 270080.0 117372.0 445860.0 -1.0 2449
2451 0 270036.0 117368.0 445800.0 -1.0 2450
2452 0 270065.0 117350.0 445740.0 -1.0 2451
2453 0 270088.0 117395.0 445680.0 -1.0 2452
2454 0 270126.0 117449.0 445620.0 -1.0 2453
2455 0 270139.0 117447.0 445560.0 -1.0 2454
2456 0 270108.0 117440.0 445440.0 -1.0 2455
2457 0 270017.0 117419.0 445380.0 -1.0 2456
2458 0 270009.0 117397.0 445320.0 -1.0 2457
2459 0 270033.0 117410.0 445260.0 -1.0 2458
2460 0 269970.0 117393.0 445200.0 -1.0 2459
2461 0 269959.0 117393.0 445140.0 -1.0 2460
2462 0 270009.0 117393.0 445080.0 -1.0 2461
2463 0 269951.0 117397.0 445020.0 -1.0 2462
2464 0 269979.0 117428.0 444960.0 -1.0 2463
2465 0 269954.0 117477.0 444900.0 -1.0 2464
2466 0 269995.0 117448.0 444840.0 -1.0 2465
2467 0 269981.0 117462.0 444780.0 -1.0 2466
2468 0 270032.0 117467.0 444720.0 -1.0 2467
2469 0 269946.0 117463.0 444660.0 -1.0 2468
2470 0 269954.0 117422.0 444600.0 -1.0 2469
2471 0 270010.0 117468.0 444540.0 -1.0 2470
2472 0 269981.0 117469.0 444480.0 -1.0 2471
2473 0 269986.0 117522.0 444420.0 -1.0 2472
2474 0 269900.0 117464.0 444360.0 -1.0 2473
2475 0 269939.0 117478.0 444300.0 -1.0 2474
2476 0 269915.0 117419.0 444240.0 -1.0 2475
2477 0 269956.0 117415.0 444180.0 -1.0 2476
2478 0 269906.0 117452.0 444120.0 -1.0 2477
2479 0 269891.0 117455.0 444060.0 -1.0 2478
2480 0 269875.0 117415.0 444000.0 -1.0 2479
2481 0 269875.0 117355.0 443940.0 -1.0 2480
2482 0 269912.0 117304.0 443880.0 -1.0 2481
2483 0 269968.0 117371.0 443820.0 -1.0 2482
2484 0 269933.0 117254.0 443760.0 -1.0 2483
2485 0 269941.0 117242.0 443700.0 -1.0 2484
2486 0 270047.0 117152.0 443640.0 -1.0 2485
2487 0 270123.0 117190.0 443580.0 -1.0 2486
2488 0 270127.0 117174.0 443520.0 -1.0 2487
2489 0 270091.0 117135.0 443460.0 -1.0 2488
2490 0 270111.0 117172.0 443400.0 -1.0 2489
2491 0 270155.0 117119.0 443340.0 -1.0 2490
2492 0 270145.0 117125.0 443280.0 -1.0 2491
2493 0 270082.0 117090.0 443220.0 -1.0 2492
2494 0 270137.0 117115.0 443160.0 -1.0 2493
2495 0 270153.0 117079.0 443100.0 -1.0 2494
2496 0 270093.0 117104.0 443040.0 -1.0 2495
2497 0 270144.0 117111.0 442980.0 -1.0 2496
2498 0 270185.0 117089.0 442920.0 -1.0 2497
2499 0 270107.0 117022.0 442860.0 -1.0 2498
2500 0 270180.0 117062.0 442800.0 -1.0 2499
2501 0 270175.0 117038.0 442740.0 -1.0 2500
2502 0 270217.0 117021.0 442680.0 -1.0 2501
2503 0 270146.0 117025.0 442620.0 -1.0 2502
2504 0 270160.0 117028.0 442560.0 -1.0 2503
2505 0 270303.0 116954.0 442500.0 -1.0 2504
2506 0 270263.0 116965.0 442440.0 -1.0 2505
2507 0 270345.0 116955.0 442380.0 -1.0 2506
2508 0 270290.0 116952.0 442320.0 -1.0 2507
2509 0 270272.0 116999.0 442260.0 -1.0 2508
2510 0 270257.0 116959.0 442200.0 -1.0 2509
2511 0 270241.0 116981.0 442140.0 -1.0 2510
2512 0 270176.0 116984.0 442080.0 -1.0 2511
2513 0 270216.0 117031.0 442020.0 -1.0 2512
2514 0 270210.0 117023.0 441960.0 -1.0 2513
2515 0 270184.0 116953.0 441900.0 -1.0 2514
2516 0 270212.0 116983.0 441840.0 -1.0 2515
2517 0 270259.0 116960.0 441780.0 -1.0 2516
2518 0 270239.0 116978.0 441720.0 -1.0 2517
2519 0 270195.0 116947.0 441660.0 -1.0 2518
2520 0 270234.0 116948.0 441600.0 -1.0 2519
2521 0 270179.0 116865.0 441540.0 -1.0 2520
2522 0 270170.0 116846.0 441480.0 -1.0 2521
2523 0 270152.0 116845.0 441420.0 -1.0 2522
2524 0 270080.0 116874.0 441360.0 -1.0 2523
2525 0 270054.0 116868.0 441300.0 -1.0 2524
2526 0 270082.0 116844.0 441240.0 -1.0 2525
2527 0 270087.0 116831.0 441180.0 -1.0 2526
2528 0 270075.0 116821.0 441120.0 -1.0 2527
2529 0 270090.0 116795.0 441060.0 -1.0 2528
2530 0 270097.0 116802.0 441000.0 -1.0 2529
2531 0 270096.0 116811.0 440940.0 -1.0 2530
2532 0 270117.0 116794.0 440880.0 -1.0 2531
2533 0 270106.0 116731.0 440820.0 -1.0 2532
2534 0 270057.0 116814.0 440760.0 -1.0 2533
2535 0 270024.0 116834.0 440700.0 -1.0 2534
2536 0 269992.0 116812.0 440640.0 -1.0 2535
2537 0 270012.0 116846.0 440580.0 -1.0 2536
2538 0 270016.0 116937.0 440520.0 -1.0 2537
2539 0 269969.0 116960.0 440460.0 -1.0 2538
2540 0 269917.0 117035.0 440400.0 -1.0 2539
2541 0 269910.0 117041.0 440340.0 -1.0 2540
2542 0 269841.0 117018.0 440280.0 -1.0 2541
2543 0 269861.0 116991.0 440220.0 -1.0 2542
2544 0 269890.0 117024.0 440160.0 -1.0 2543
2545 0 269860.0 117024.0 440100.0 -1.0 2544
2546 0 269940.0 117042.0 440040.0 -1.0 2545
2547 0 269920.0 117050.0 439980.0 -1.0 2546
2548 0 269906.0 117062.0 439920.0 -1.0 2547
2549 0 269884.0 117031.0 439860.0 -1.0 2548
2550 0 269886.0 117004.0 439800.0 -1.0 2549
2551 0 269868.0 117002.0 439740.0 -1.0 2550
2552 0 269881.0 117033.0 439680.0 -1.0 2551
2553 0 269907.0 116989.0 439620.0 -1.0 2552
2554 0 269930.0 116941.0 439560.0 -1.0 2553
2555 0 269933.0 116891.0 439500.0 -1.0 2554
2556 0 269903.0 116833.0 439440.0 -1.0 2555
2557 0 269933.0 116816.0 439380.0 -1.0 2556
2558 0 269906.0 116784.0 439320.0 -1.0 2557
2559 0 269920.0 116773.0 439260.0 -1.0 2558
2560 0 269959.0 116720.0 439200.0 -1.0 2559
2561 0 269976.0 116732.0 439140.0 -1.0 2560
2562 0 269959.0 116706.0 439080.0 -1.0 2561
2563 0 269984.0 116660.0 439020.0 -1.0 2562
2564 0 269972.0 116641.0 438960.0 -1.0 2563
2565 0 270022.0 116583.0 438900.0 -1.0 2564
2566 0 269977.0 116581.0 438840.0 -1.0 2565
2567 0 269969.0 116544.0 438780.0 -1.0 2566
2568 0 269929.0 116531.0 438720.0 -1.0 2567
2569 0 269952.0 116484.0 438660.0 -1.0 2568
2570 0 269878.0 116423.0 438600.0 -1.0 2569
2571 0 269982.0 116338.0 438540.0 -1.0 2570
2572 0 269973.0 116358.0 438480.0 -1.0 2571
2573 0 269953.0 116281.0 438420.0 -1.0 2572
2574 0 269966.0 116314.0 438360.0 -1.0 2573
2575 0 269972.0 116234.0 438300.0 -1.0 2574
2576 0 269870.0 116064.0 438240.0 -1.0 2575
2577 0 269851.0 116070.0 438180.0 -1.0 2576
2578 0 269765.0 115986.0 438120.0 -1.0 2577
2579 0 269656.0 115808.0 438060.0 -1.0 2578
2580 0 269631.0 115747.0 438000.0 -1.0 2579
2581 0 269562.0 115568.0 437940.0 -1.0 2580
2582 0 269564.0 115508.0 437880.0 -1.0 2581
2583 0 269481.0 115450.0 437820.0 -1.0 2582
2584 0 269482.0 115406.0 437760.0 -1.0 2583
2585 0 269456.0 115272.0 437700.0 -1.0 2584
2586 0 269461.0 115194.0 437640.0 -1.0 2585
2587 0 269518.0 115090.0 437580.0 -1.0 2586
2588 0 269539.0 115023.0 437520.0 -1.0 2587
2589 0 269579.0 114905.0 437460.0 -1.0 2588
2590 0 269577.0 114782.0 437400.0 -1.0 2589
2591 0 269551.0 114737.0 437340.0 -1.0 2590
2592 0 269548.0 114623.0 437280.0 -1.0 2591
2593 0 269485.0 114552.0 437220.0 -1.0 2592
2594 0 269480.0 114510.0 437160.0 -1.0 2593
2595 0 269478.0 114429.0 437100.0 -1.0 2594
2596 0 269405.0 114340.0 437040.0 -1.0 2595
2597 0 269504.0 114353.0 436980.0 -1.0 2596
2598 0 269486.0 114321.0 436920.0 -1.0 2597
2599 0 269512.0 114300.0 436860.0 -1.0 2598
2600 0 269551.0 114231.0 436800.0 -1.0 2599
2601 0 269581.0 114199.0 436740.0 -1.0 2600
2602 0 269615.0 114176.0 436680.0 -1.0 2601
2603 0 269596.0 114123.0 436620.0 -1.0 2602
2604 0 269648.0 114138.0 436560.0 -1.0 2603
2605 0 269642.0 114112.0 436500.0 -1.0 2604
2606 0 269767.0 114102.0 436440.0 -1.0 2605
2607 0 269778.0 114120.0 436380.0 -1.0 2606
2608 0 269818.0 114079.0 436320.0 -1.0 2607
2609 0 269804.0 114045.0 436260.0 -1.0 2608
2610 0 269851.0 114074.0 436200.0 -1.0 2609
2611 0 269929.0 114066.0 436140.0 -1.0 2610
2612 0 269884.0 114068.0 436080.0 -1.0 2611
2613 0 269932.0 114066.0 436020.0 -1.0 2612
2614 0 269942.0 114053.0 435960.0 -1.0 2613
2615 0 269995.0 114096.0 435900.0 -1.0 2614
2616 0 269987.0 114061.0 435840.0 -1.0 2615
2617 0 269982.0 114074.0 435780.0 -1.0 2616
2618 0 270022.0 114060.0 435720.0 -1.0 2617
2619 0 269954.0 114020.0 435660.0 -1.0 2618
2620 0 270021.0 114066.0 435600.0 -1.0 2619
2621 0 269981.0 114015.0 435540.0 -1.0 2620
2622 0 269957.0 114039.0 435480.0 -1.0 2621
2623 0 269969.0 114009.0 435420.0 -1.0 2622
2624 0 270025.0 114024.0 435360.0 -1.0 2623
2625 0 269935.0 113957.0 435300.0 -1.0 2624
2626 0 269991.0 113972.0 435240.0 -1.0 2625
2627 0 269951.0 113955.0 435180.0 -1.0 2626
2628 0 269966.0 113964.0 435120.0 -1.0 2627
2629 0 269959.0 113987.0 435060.0 -1.0 2628
2630 0 269940.0 113940.0 435000.0 -1.0 2629
2631 0 269857.0 113897.0 434940.0 -1.0 2630
2632 0 269909.0 113895.0 434880.0 -1.0 2631
2633 0 269908.0 113872.0 434820.0 -1.0 2632
2634 0 269854.0 113843.0 434760.0 -1.0 2633
2635 0 269857.0 113838.0 434700.0 -1.0 2634
2636 0 269885.0 113817.0 434640.0 -1.0 2635
2637 0 269904.0 113885.0 434580.0 -1.0 2636
2638 0 269885.0 113952.0 434520.0 -1.0 2637
2639 0 269833.0 113853.0 434460.0 -1.0 2638
2640 0 269779.0 113839.0 434400.0 -1.0 2639
2641 0 269894.0 113855.0 434340.0 -1.0 2640
2642 0 269906.0 113889.0 434280.0 -1.0 2641
2643 0 269898.0 113890.0 434220.0 -1.0 2642
2644 0 269900.0 113872.0 434160.0 -1.0 2643
2645 0 270000.0 113922.0 434100.0 -1.0 2644
2646 0 269928.0 113845.0 434040.0 -1.0 2645
2647 0 269915.0 113897.0 433980.0 -1.0 2646
2648 0 269939.0 113891.0 433920.0 -1.0 2647
2649 0 269977.0 113907.0 433860.0 -1.0 2648
2650 0 269988.0 113917.0 433800.0 -1.0 2649
2651 0 269957.0 113882.0 433740.0 -1.0 2650
2652 0 270065.0 113922.0 433680.0 -1.0 2651
2653 0 269967.0 113843.0 433620.0 -1.0 2652
2654 0 269982.0 113875.0 433560.0 -1.0 2653
2655 0 269999.0 113908.0 433500.0 -1.0 2654
2656 0 270001.0 113860.0 433440.0 -1.0 2655
2657 0 270004.0 113850.0 433380.0 -1.0 2656
2658 0 269978.0 113819.0 433320.0 -1.0 2657
2659 0 270014.0 113829.0 433260.0 -1.0 2658
2660 0 270010.0 113854.0 433200.0 -1.0 2659
2661 0 269913.0 113767.0 433140.0 -1.0 2660
2662 0 269946.0 113794.0 433080.0 -1.0 2661
2663 0 269929.0 113740.0 433020.0 -1.0 2662
2664 0 269891.0 113701.0 432960.0 -1.0 2663
2665 0 269964.0 113751.0 432900.0 -1.0 2664
2666 0 269927.0 113695.0 432840.0 -1.0 2665
2667 0 269939.0 113616.0 432780.0 -1.0 2666
2668 0 269945.0 113660.0 432720.0 -1.0 2667
2669 0 270015.0 113600.0 432660.0 -1.0 2668
2670 0 269985.0 113607.0 432600.0 -1.0 2669
2671 0 269979.0 113529.0 432540.0 -1.0 2670
2672 0 270055.0 113565.0 432480.0 -1.0 2671
2673 0 270014.0 113497.0 432420.0 -1.0 2672
2674 0 270054.0 113502.0 432360.0 -1.0 2673
2675 0 269984.0 113450.0 432300.0 -1.0 2674
2676 0 270023.0 113457.0 432240.0 -1.0 2675
2677 0 270020.0 113416.0 432180.0 -1.0 2676
2678 0 270002.0 113342.0 432120.0 -1.0 2677
2679 0 269981.0 113260.0 432060.0 -1.0 2678
2680 0 269957.0 113224.0 432000.0 -1.0 2679
2681 0 269985.0 113193.0 431940.0 -1.0 2680
2682 0 269986.0 113116.0 431880.0 -1.0 2681
2683 0 269991.0 113074.0 431820.0 -1.0 2682
2684 0 269966.0 112960.0 431760.0 -1.0 2683
2685 0 269967.0 112944.0 431700.0 -1.0 2684
2686 0 269937.0 112859.0 431640.0 -1.0 2685
2687 0 269937.0 112812.0 431580.0 -1.0 2686
2688 0 269917.0 112692.0 431520.0 -1.0 2687
2689 0 269929.0 112577.0 431460.0 -1.0 2688
2690 0 269943.0 112438.0 431400.0 -1.0 2689
2691 0 269921.0 112387.0 431340.0 -1.0 2690
2692 0 269913.0 112292.0 431280.0 -1.0 2691
2693 0 269926.0 112239.0 431220.0 -1.0 2692
2694 0 269882.0 112120.0 431160.0 -1.0 2693
2695 0 269906.0 112111.0 431100.0 -1.0 2694
2696 0 269908.0 111990.0 431040.0 -1.0 2695
2697 0 269885.0 111986.0 430980.0 -1.0 2696
2698 0 269907.0 111863.0 430920.0 -1.0 2697
2699 0 269934.0 111864.0 430860.0 -1.0 2698
2700 0 269938.0 111781.0 430800.0 -1.0 2699
2701 0 269938.0 111789.0 430740.0 -1.0 2700
2702 0 269885.0 111715.0 430680.0 -1.0 2701
2703 0 269945.0 111741.0 430620.0 -1.0 2702
2704 0 269924.0 111704.0 430560.0 -1.0 2703
2705 0 269985.0 111681.0 430500.0 -1.0 2704
2706 0 269950.0 111680.0 430440.0 -1.0 2705
2707 0 269937.0 111602.0 430380.0 -1.0 2706
2708 0 269958.0 111607.0 430320.0 -1.0 2707
2709 0 269920.0 111565.0 430260.0 -1.0 2708
2710 0 269929.0 111541.0 430200.0 -1.0 2709
2711 0 269994.0 111566.0 430140.0 -1.0 2710
2712 0 269897.0 111556.0 430080.0 -1.0 2711
2713 0 269914.0 111472.0 430020.0 -1.0 2712
2714 0 269928.0 111483.0 429960.0 -1.0 2713
2715 0 269901.0 111451.0 429900.0 -1.0 2714
2716 0 269870.0 111442.0 429840.0 -1.0 2715
2717 0 269935.0 111493.0 429780.0 -1.0 2716
2718 0 269896.0 111449.0 429720.0 -1.0 2717
2719 0 269935.0 111445.0 429660.0 -1.0 2718
2720 0 269913.0 111461.0 429600.0 -1.0 2719
2721 0 269880.0 111391.0 429540.0 -1.0 2720
2722 0 269934.0 111423.0 429480.0 -1.0 2721
2723 0 269979.0 111433.0 429420.0 -1.0 2722
2724 0 269932.0 111409.0 429360.0 -1.0 2723
2725 0 269958.0 111377.0 429300.0 -1.0 2724
2726 0 269973.0 111382.0 429240.0 -1.0 2725
2727 0 269987.0 111374.0 429180.0 -1.0 2726
2728 0 269969.0 111371.0 429120.0 -1.0 2727
2729 0 270000.0 111402.0 429060.0 -1.0 2728
2730 0 269928.0 111353.0 429000.0 -1.0 2729
2731 0 269897.0 111392.0 428940.0 -1.0 2730
2732 0 269901.0 111367.0 428880.0 -1.0 2731
2733 0 269942.0 111439.0 428820.0 -1.0 2732
2734 0 269850.0 111366.0 428760.0 -1.0 2733
2735 0 269840.0 111379.0 428700.0 -1.0 2734
2736 0 269869.0 111328.0 428640.0 -1.0 2735
2737 0 269878.0 111338.0 428580.0 -1.0 2736
2738 0 269953.0 111373.0 428520.0 -1.0 2737
2739 0 269930.0 111352.0 428460.0 -1.0 2738
2740 0 269937.0 111333.0 428400.0 -1.0 2739
2741 0 269936.0 111337.0 428340.0 -1.0 2740
2742 0 269890.0 111273.0 428280.0 -1.0 2741
2743 0 269935.0 111268.0 428220.0 -1.0 2742
2744 0 270025.0 111280.0 428160.0 -1.0 2743
2745 0 269951.0 111288.0 428100.0 -1.0 2744
2746 0 270048.0 111303.0 427980.0 -1.0 2745
2747 0 270036.0 111356.0 427920.0 -1.0 2746
2748 0 270109.0 111471.0 427860.0 -1.0 2747
2749 0 270048.0 111326.0 427800.0 -1.0 2748
2750 0 270065.0 111348.0 427740.0 -1.0 2749
2751 0 270126.0 111370.0 427680.0 -1.0 2750
2752 0 270071.0 111444.0 427620.0 -1.0 2751
2753 0 270132.0 111479.0 427560.0 -1.0 2752
2754 0 270137.0 111485.0 427500.0 -1.0 2753
2755 0 270102.0 111469.0 427440.0 -1.0 2754
2756 0 270116.0 111508.0 427380.0 -1.0 2755
2757 0 270128.0 111509.0 427320.0 -1.0 2756
2758 0 270137.0 111456.0 427260.0 -1.0 2757
2759 0 270113.0 111467.0 427200.0 -1.0 2758
2760 0 270058.0 111409.0 427140.0 -1.0 2759
2761 0 270052.0 111415.0 427080.0 -1.0 2760
2762 0 270048.0 111391.0 427020.0 -1.0 2761
2763 0 270088.0 111428.0 426960.0 -1.0 2762
2764 0 270059.0 111419.0 426900.0 -1.0 2763
2765 0 270040.0 111385.0 426840.0 -1.0 2764
2766 0 270044.0 111376.0 426780.0 -1.0 2765
2767 0 269980.0 111349.0 426720.0 -1.0 2766
2768 0 269995.0 111399.0 426660.0 -1.0 2767
2769 0 269947.0 111363.0 426600.0 -1.0 2768
2770 0 269988.0 111374.0 426540.0 -1.0 2769
2771 0 269981.0 111358.0 426480.0 -1.0 2770
2772 0 270005.0 111344.0 426420.0 -1.0 2771
2773 0 270024.0 111327.0 426360.0 -1.0 2772
2774 0 270026.0 111335.0 426300.0 -1.0 2773
2775 0 269978.0 111288.0 426240.0 -1.0 2774
2776 0 270020.0 111261.0 426180.0 -1.0 2775
2777 0 269963.0 111228.0 426120.0 -1.0 2776
2778 0 270000.0 111259.0 426060.0 -1.0 2777
2779 0 269930.0 111198.0 426000.0 -1.0 2778
2780 0 269965.0 111215.0 425940.0 -1.0 2779
2781 0 269937.0 111222.0 425880.0 -1.0 2780
2782 0 269923.0 111224.0 425820.0 -1.0 2781
2783 0 269913.0 111163.0 425760.0 -1.0 2782
2784 0 269938.0 111225.0 425700.0 -1.0 2783
2785 0 269970.0 111247.0 425640.0 -1.0 2784
2786 0 269946.0 111210.0 425580.0 -1.0 2785
2787 0 269956.0 111219.0 425520.0 -1.0 2786
2788 0 269903.0 111194.0 425460.0 -1.0 2787
2789 0 269938.0 111217.0 425400.0 -1.0 2788
2790 0 269884.0 111221.0 425340.0 -1.0 2789
2791 0 269836.0 111229.0 425280.0 -1.0 2790
2792 0 269809.0 111251.0 425220.0 -1.0 2791
2793 0 269807.0 111240.0 425160.0 -1.0 2792
2794 0 269776.0 111249.0 425100.0 -1.0 2793
2795 0 269762.0 111213.0 425040.0 -1.0 2794
2796 0 269745.0 111180.0 424980.0 -1.0 2795
2797 0 269639.0 111101.0 424920.0 -1.0 2796
2798 0 269700.0 111129.0 424860.0 -1.0 2797
2799 0 269621.0 111071.0 424800.0 -1.0 2798
2800 0 269604.0 111043.0 424740.0 -1.0 2799
2801 0 269624.0 111027.0 424680.0 -1.0 2800
2802 0 269650.0 111037.0 424620.0 -1.0 2801
2803 0 269618.0 111026.0 424560.0 -1.0 2802
2804 0 269585.0 111008.0 424500.0 -1.0 2803
2805 0 269603.0 111017.0 424440.0 -1.0 2804
2806 0 269584.0 110979.0 424380.0 -1.0 2805
2807 0 269618.0 110981.0 424320.0 -1.0 2806
2808 0 269600.0 110929.0 424260.0 -1.0 2807
2809 0 269607.0 110914.0 424200.0 -1.0 2808
2810 0 269585.0 110899.0 424140.0 -1.0 2809
2811 0 269577.0 110877.0 424080.0 -1.0 2810
2812 0 269569.0 110882.0 424020.0 -1.0 2811
2813 0 269544.0 110821.0 423960.0 -1.0 2812
2814 0 269527.0 110828.0 423900.0 -1.0 2813
2815 0 269485.0 110795.0 423840.0 -1.0 2814
2816 0 269518.0 110768.0 423780.0 -1.0 2815
2817 0 269501.0 110812.0 423720.0 -1.0 2816
2818 0 269429.0 110717.0 423660.0 -1.0 2817
2819 0 269507.0 110749.0 423600.0 -1.0 2818
2820 0 269449.0 110665.0 423540.0 -1.0 2819
2821 0 269480.0 110697.0 423480.0 -1.0 2820
2822 0 269426.0 110660.0 423420.0 -1.0 2821
2823 0 269416.0 110627.0 423360.0 -1.0 2822
2824 0 269435.0 110638.0 423300.0 -1.0 2823
2825 0 269386.0 110595.0 423240.0 -1.0 2824
2826 0 269422.0 110520.0 423180.0 -1.0 2825
2827 0 269362.0 110461.0 423120.0 -1.0 2826
2828 0 269362.0 110481.0 423060.0 -1.0 2827
2829 0 269334.0 110387.0 423000.0 -1.0 2828
2830 0 269360.0 110361.0 422940.0 -1.0 2829
2831 0 269332.0 110325.0 422880.0 -1.0 2830
2832 0 269313.0 110336.0 422820.0 -1.0 2831
2833 0 269327.0 110300.0 422760.0 -1.0 2832
2834 0 269302.0 110356.0 422700.0 -1.0 2833
2835 0 269246.0 110314.0 422640.0 -1.0 2834
2836 0 269284.0 110316.0 422580.0 -1.0 2835
2837 0 269224.0 110321.0 422520.0 -1.0 2836
2838 0 269231.0 110344.0 422460.0 -1.0 2837
2839 0 269255.0 110370.0 422400.0 -1.0 2838
2840 0 269267.0 110436.0 422340.0 -1.0 2839
2841 0 269200.0 110413.0 422280.0 -1.0 2840
2842 0 269191.0 110377.0 422220.0 -1.0 2841
2843 0 269255.0 110354.0 422160.0 -1.0 2842
2844 0 269194.0 110345.0 422100.0 -1.0 2843
2845 0 269294.0 110352.0 422040.0 -1.0 2844
2846 0 269236.0 110349.0 421980.0 -1.0 2845
2847 0 269177.0 110321.0 421920.0 -1.0 2846
2848 0 269263.0 110339.0 421860.0 -1.0 2847
2849 0 269282.0 110312.0 421800.0 -1.0 2848
2850 0 269246.0 110283.0 421740.0 -1.0 2849
2851 0 269216.0 110272.0 421680.0 -1.0 2850
2852 0 269291.0 110339.0 421620.0 -1.0 2851
2853 0 269291.0 110295.0 421560.0 -1.0 2852
2854 0 269290.0 110272.0 421500.0 -1.0 2853
2855 0 269360.0 110313.0 421440.0 -1.0 2854
2856 0 269339.0 110295.0 421380.0 -1.0 2855
2857 0 269355.0 110281.0 421320.0 -1.0 2856
2858 0 269454.0 110316.0 421260.0 -1.0 2857
2859 0 269453.0 110283.0 421200.0 -1.0 2858
2860 0 269532.0 110299.0 421140.0 -1.0 2859
2861 0 269532.0 110317.0 421080.0 -1.0 2860
2862 0 269503.0 110313.0 421020.0 -1.0 2861
2863 0 269567.0 110315.0 420960.0 -1.0 2862
2864 0 269558.0 110329.0 420900.0 -1.0 2863
2865 0 269531.0 110279.0 420840.0 -1.0 2864
2866 0 269573.0 110333.0 420780.0 -1.0 2865
2867 0 269563.0 110296.0 420720.0 -1.0 2866
2868 0 269636.0 110331.0 420660.0 -1.0 2867
2869 0 269663.0 110292.0 420600.0 -1.0 2868
2870 0 269664.0 110272.0 420540.0 -1.0 2869
2871 0 269733.0 110339.0 420480.0 -1.0 2870
2872 0 269750.0 110374.0 420420.0 -1.0 2871
2873 0 269770.0 110355.0 420360.0 -1.0 2872
2874 0 269837.0 110354.0 420300.0 -1.0 2873
2875 0 269862.0 110388.0 420240.0 -1.0 2874
2876 0 269910.0 110403.0 420180.0 -1.0 2875
2877 0 269953.0 110425.0 420120.0 -1.0 2876
2878 0 269941.0 110421.0 420060.0 -1.0 2877
2879 0 269964.0 110414.0 420000.0 -1.0 2878
2880 0 269966.0 110404.0 419940.0 -1.0 2879
2881 0 269969.0 110399.0 419880.0 -1.0 2880
2882 0 269938.0 110342.0 419820.0 -1.0 2881
2883 0 269960.0 110394.0 419760.0 -1.0 2882
2884 0 269944.0 110357.0 419700.0 -1.0 2883
2885 0 269981.0 110304.0 419640.0 -1.0 2884
2886 0 269987.0 110311.0 419580.0 -1.0 2885
2887 0 270000.0 110292.0 419520.0 -1.0 2886
2888 0 270002.0 110271.0 419460.0 -1.0 2887
2889 0 269995.0 110243.0 419400.0 -1.0 2888
2890 0 270043.0 110237.0 419340.0 -1.0 2889
2891 0 270062.0 110227.0 419280.0 -1.0 2890
2892 0 270001.0 110190.0 419220.0 -1.0 2891
2893 0 269974.0 110130.0 419160.0 -1.0 2892
2894 0 269976.0 110152.0 419100.0 -1.0 2893
2895 0 269972.0 110096.0 419040.0 -1.0 2894
2896 0 269968.0 110158.0 418980.0 -1.0 2895
2897 0 270028.0 110116.0 418920.0 -1.0 2896
2898 0 270104.0 110147.0 418860.0 -1.0 2897
2899 0 270080.0 110141.0 418800.0 -1.0 2898
2900 0 270372.0 109988.0 418740.0 -1.0 2899
2901 0 270063.0 110137.0 418500.0 -1.0 2900
2902 0 270051.0 110004.0 418440.0 -1.0 2901
2903 0 270060.0 110063.0 418380.0 -1.0 2902
2904 0 270054.0 109999.0 418320.0 -1.0 2903
2905 0 270031.0 109970.0 418260.0 -1.0 2904
2906 0 269960.0 110026.0 418200.0 -1.0 2905
2907 0 269978.0 109938.0 418140.0 -1.0 2906
2908 0 269920.0 109879.0 418080.0 -1.0 2907
2909 0 270039.0 109876.0 418020.0 -1.0 2908
2910 0 269981.0 109738.0 417960.0 -1.0 2909
2911 0 270060.0 109820.0 417900.0 -1.0 2910
2912 0 269951.0 109698.0 417840.0 -1.0 2911
2913 0 270003.0 109707.0 417780.0 -1.0 2912
2914 0 269935.0 109656.0 417720.0 -1.0 2913
2915 0 269992.0 109636.0 417660.0 -1.0 2914
2916 0 270032.0 109657.0 417600.0 -1.0 2915
2917 0 269987.0 109630.0 417540.0 -1.0 2916
2918 0 270007.0 109633.0 417480.0 -1.0 2917
2919 0 269970.0 109643.0 417420.0 -1.0 2918
2920 0 269986.0 109612.0 417360.0 -1.0 2919
2921 0 270003.0 109628.0 417300.0 -1.0 2920
2922 0 270066.0 109634.0 417240.0 -1.0 2921
2923 0 270079.0 109643.0 417180.0 -1.0 2922
2924 0 270049.0 109657.0 417120.0 -1.0 2923
2925 0 270106.0 109644.0 417060.0 -1.0 2924
2926 0 270170.0 109662.0 416940.0 -1.0 2925
2927 0 270110.0 109593.0 416880.0 -1.0 2926
2928 0 270172.0 109660.0 416820.0 -1.0 2927
2929 0 270058.0 109624.0 416760.0 -1.0 2928
2930 0 270101.0 109623.0 416700.0 -1.0 2929
2931 0 270068.0 109616.0 416640.0 -1.0 2930
2932 0 270051.0 109623.0 416580.0 -1.0 2931
2933 0 270076.0 109626.0 416520.0 -1.0 2932
2934 0 270071.0 109677.0 416460.0 -1.0 2933
2935 0 270079.0 109620.0 416400.0 -1.0 2934
2936 0 270092.0 109692.0 416340.0 -1.0 2935
2937 0 270086.0 109674.0 416280.0 -1.0 2936
2938 0 270078.0 109642.0 416220.0 -1.0 2937
2939 0 270130.0 109685.0 416160.0 -1.0 2938
2940 0 270140.0 109547.0 416100.0 -1.0 2939
2941 0 270132.0 109488.0 416040.0 -1.0 2940
2942 0 270172.0 109461.0 415980.0 -1.0 2941
2943 0 270243.0 109392.0 415920.0 -1.0 2942
2944 0 270163.0 109389.0 415860.0 -1.0 2943
2945 0 270110.0 109373.0 415800.0 -1.0 2944
2946 0 270120.0 109330.0 415740.0 -1.0 2945
2947 0 270141.0 109305.0 415680.0 -1.0 2946
2948 0 270208.0 109263.0 415620.0 -1.0 2947
2949 0 270111.0 109167.0 415560.0 -1.0 2948
2950 0 270150.0 109232.0 415500.0 -1.0 2949
2951 0 270064.0 109157.0 415440.0 -1.0 2950
2952 0 270176.0 109295.0 415380.0 -1.0 2951
2953 0 270080.0 109150.0 415320.0 -1.0 2952
2954 0 270141.0 109214.0 415260.0 -1.0 2953
2955 0 270043.0 109141.0 415200.0 -1.0 2954
2956 0 270000.0 109085.0 415140.0 -1.0 2955
2957 0 270034.0 109113.0 415080.0 -1.0 2956
2958 0 269977.0 109107.0 415020.0 -1.0 2957
2959 0 269939.0 109115.0 414960.0 -1.0 2958
2960 0 270025.0 109122.0 414900.0 -1.0 2959
2961 0 269959.0 109070.0 414840.0 -1.0 2960
2962 0 269977.0 109035.0 414720.0 -1.0 2961
2963 0 269969.0 109098.0 414660.0 -1.0 2962
2964 0 269942.0 109051.0 414600.0 -1.0 2963
2965 0 270016.0 109088.0 414540.0 -1.0 2964
2966 0 269969.0 109105.0 414480.0 -1.0 2965
2967 0 270000.0 109110.0 414420.0 -1.0 2966
2968 0 269988.0 109133.0 414360.0 -1.0 2967
2969 0 270051.0 109173.0 414300.0 -1.0 2968
2970 0 270009.0 109149.0 414240.0 -1.0 2969
2971 0 270051.0 109129.0 414180.0 -1.0 2970
2972 0 270025.0 109170.0 414120.0 -1.0 2971
2973 0 270005.0 109080.0 414060.0 -1.0 2972
2974 0 270052.0 109068.0 414000.0 -1.0 2973
2975 0 270012.0 109001.0 413940.0 -1.0 2974
2976 0 270008.0 109048.0 413880.0 -1.0 2975
2977 0 269959.0 109036.0 413820.0 -1.0 2976
2978 0 269979.0 109010.0 413760.0 -1.0 2977
2979 0 269971.0 109020.0 413700.0 -1.0 2978
2980 0 269935.0 108970.0 413640.0 -1.0 2979
2981 0 270001.0 108992.0 413580.0 -1.0 2980
2982 0 270003.0 108912.0 413520.0 -1.0 2981
2983 0 270041.0 108950.0 413460.0 -1.0 2982
2984 0 270059.0 108983.0 413400.0 -1.0 2983
2985 0 270013.0 108935.0 413340.0 -1.0 2984
2986 0 270001.0 108943.0 413280.0 -1.0 2985
2987 0 269980.0 108940.0 413220.0 -1.0 2986
2988 0 269963.0 108960.0 413160.0 -1.0 2987
2989 0 270004.0 108943.0 413100.0 -1.0 2988
2990 0 269982.0 108932.0 413040.0 -1.0 2989
2991 0 269966.0 108942.0 412980.0 -1.0 2990
2992 0 270002.0 108889.0 412920.0 -1.0 2991
2993 0 269962.0 108933.0 412860.0 -1.0 2992
2994 0 270013.0 108973.0 412800.0 -1.0 2993
2995 0 270014.0 109009.0 412740.0 -1.0 2994
2996 0 269994.0 109003.0 412680.0 -1.0 2995
2997 0 269999.0 109039.0 412620.0 -1.0 2996
2998 0 269952.0 109067.0 412560.0 -1.0 2997
2999 0 269922.0 109053.0 412500.0 -1.0 2998
3000 0 269876.0 109093.0 412440.0 -1.0 2999
3001 0 269902.0 109088.0 412380.0 -1.0 3000
3002 0 269840.0 109071.0 412320.0 -1.0 3001
3003 0 269843.0 109090.0 412260.0 -1.0 3002
3004 0 269731.0 109040.0 412200.0 -1.0 3003
3005 0 269698.0 109098.0 412140.0 -1.0 3004
3006 0 269699.0 109107.0 412080.0 -1.0 3005
3007 0 269662.0 109060.0 412020.0 -1.0 3006
3008 0 269675.0 109133.0 411960.0 -1.0 3007
3009 0 269640.0 109083.0 411900.0 -1.0 3008
3010 0 269584.0 109084.0 411840.0 -1.0 3009
3011 0 269548.0 109083.0 411780.0 -1.0 3010
3012 0 269577.0 109142.0 411720.0 -1.0 3011
3013 0 269501.0 109071.0 411660.0 -1.0 3012
3014 0 269506.0 109122.0 411600.0 -1.0 3013
3015 0 269492.0 109175.0 411540.0 -1.0 3014
3016 0 269446.0 109144.0 411480.0 -1.0 3015
3017 0 269447.0 109145.0 411420.0 -1.0 3016
3018 0 269432.0 109238.0 411360.0 -1.0 3017
3019 0 269354.0 109132.0 411300.0 -1.0 3018
3020 0 269371.0 109216.0 411240.0 -1.0 3019
3021 0 269383.0 109235.0 411180.0 -1.0 3020
3022 0 269421.0 109256.0 411120.0 -1.0 3021
3023 0 269329.0 109238.0 411000.0 -1.0 3022
3024 0 269344.0 109245.0 410940.0 -1.0 3023
3025 0 269322.0 109242.0 410880.0 -1.0 3024
3026 0 269325.0 109269.0 410820.0 -1.0 3025
3027 0 269275.0 109196.0 410760.0 -1.0 3026
3028 0 269344.0 109247.0 410700.0 -1.0 3027
3029 0 269359.0 109282.0 410640.0 -1.0 3028
3030 0 269322.0 109294.0 410580.0 -1.0 3029
3031 0 269342.0 109282.0 410520.0 -1.0 3030
3032 0 269349.0 109294.0 410460.0 -1.0 3031
3033 0 269295.0 109274.0 410400.0 -1.0 3032
3034 0 269329.0 109282.0 410340.0 -1.0 3033
3035 0 269310.0 109219.0 410280.0 -1.0 3034
3036 0 269313.0 109245.0 410220.0 -1.0 3035
3037 0 269293.0 109250.0 410160.0 -1.0 3036
3038 0 269324.0 109283.0 410100.0 -1.0 3037
3039 0 269282.0 109226.0 410040.0 -1.0 3038
3040 0 269390.0 109255.0 409980.0 -1.0 3039
3041 0 269388.0 109253.0 409920.0 -1.0 3040
3042 0 269452.0 109281.0 409860.0 -1.0 3041
3043 0 269404.0 109287.0 409800.0 -1.0 3042
3044 0 269459.0 109314.0 409740.0 -1.0 3043
3045 0 269434.0 109302.0 409680.0 -1.0 3044
3046 0 269409.0 109290.0 409620.0 -1.0 3045
3047 0 269457.0 109340.0 409560.0 -1.0 3046
3048 0 269436.0 109280.0 409500.0 -1.0 3047
3049 0 269484.0 109349.0 409440.0 -1.0 3048
3050 0 269446.0 109281.0 409380.0 -1.0 3049
3051 0 269517.0 109331.0 409320.0 -1.0 3050
3052 0 269489.0 109341.0 409260.0 -1.0 3051
3053 0 269547.0 109351.0 409200.0 -1.0 3052
3054 0 269573.0 109311.0 409140.0 -1.0 3053
3055 0 269523.0 109285.0 409080.0 -1.0 3054
3056 0 269638.0 109364.0 409020.0 -1.0 3055
3057 0 269609.0 109340.0 408960.0 -1.0 3056
3058 0 269713.0 109383.0 408900.0 -1.0 3057
3059 0 269679.0 109314.0 408840.0 -1.0 3058
3060 0 269701.0 109332.0 408780.0 -1.0 3059
3061 0 269767.0 109334.0 408720.0 -1.0 3060
3062 0 269754.0 109366.0 408660.0 -1.0 3061
3063 0 269769.0 109332.0 408600.0 -1.0 3062
3064 0 269813.0 109369.0 408540.0 -1.0 3063
3065 0 269798.0 109365.0 408480.0 -1.0 3064
3066 0 269864.0 109389.0 408420.0 -1.0 3065
3067 0 269888.0 109387.0 408360.0 -1.0 3066
3068 0 269886.0 109404.0 408300.0 -1.0 3067
3069 0 269800.0 109342.0 408240.0 -1.0 3068
3070 0 269897.0 109370.0 408180.0 -1.0 3069
3071 0 269873.0 109346.0 408120.0 -1.0 3070
3072 0 269803.0 109422.0 408060.0 -1.0 3071
3073 0 269826.0 109402.0 408000.0 -1.0 3072
3074 0 269850.0 109412.0 407940.0 -1.0 3073
3075 0 269864.0 109450.0 407880.0 -1.0 3074
3076 0 269835.0 109378.0 407820.0 -1.0 3075
3077 0 269831.0 109399.0 407760.0 -1.0 3076
3078 0 269753.0 109356.0 407700.0 -1.0 3077
3079 0 269804.0 109402.0 407640.0 -1.0 3078
3080 0 269744.0 109276.0 407580.0 -1.0 3079
3081 0 269765.0 109349.0 407520.0 -1.0 3080
3082 0 269713.0 109325.0 407460.0 -1.0 3081
3083 0 269692.0 109335.0 407400.0 -1.0 3082
3084 0 269740.0 109378.0 407340.0 -1.0 3083
3085 0 269679.0 109358.0 407280.0 -1.0 3084
3086 0 269701.0 109391.0 407220.0 -1.0 3085
3087 0 269694.0 109356.0 407160.0 -1.0 3086
3088 0 269697.0 109357.0 407100.0 -1.0 3087
3089 0 269664.0 109366.0 407040.0 -1.0 3088
3090 0 269721.0 109406.0 406980.0 -1.0 3089
3091 0 269700.0 109380.0 406920.0 -1.0 3090
3092 0 269651.0 109373.0 406860.0 -1.0 3091
3093 0 269709.0 109379.0 406800.0 -1.0 3092
3094 0 269691.0 109350.0 406740.0 -1.0 3093
3095 0 269726.0 109356.0 406680.0 -1.0 3094
3096 0 269730.0 109339.0 406620.0 -1.0 3095
3097 0 269784.0 109349.0 406560.0 -1.0 3096
3098 0 269694.0 109378.0 406500.0 -1.0 3097
3099 0 269613.0 109300.0 406440.0 -1.0 3098
3100 0 269682.0 109316.0 406380.0 -1.0 3099
3101 0 269660.0 109373.0 406320.0 -1.0 3100
3102 0 269604.0 109349.0 406260.0 -1.0 3101
3103 0 269652.0 109356.0 406200.0 -1.0 3102
3104 0 269664.0 109402.0 406140.0 -1.0 3103
3105 0 269657.0 109396.0 406080.0 -1.0 3104
3106 0 269704.0 109421.0 406020.0 -1.0 3105
3107 0 269641.0 109446.0 405960.0 -1.0 3106
3108 0 269696.0 109413.0 405900.0 -1.0 3107
3109 0 269656.0 109389.0 405840.0 -1.0 3108
3110 0 269660.0 109404.0 405780.0 -1.0 3109
3111 0 269673.0 109364.0 405720.0 -1.0 3110
3112 0 269659.0 109397.0 405660.0 -1.0 3111
3113 0 269573.0 109378.0 405600.0 -1.0 3112
3114 0 269599.0 109407.0 405540.0 -1.0 3113
3115 0 269603.0 109382.0 405480.0 -1.0 3114
3116 0 269651.0 109428.0 405420.0 -1.0 3115
3117 0 269610.0 109431.0 405360.0 -1.0 3116
3118 0 269560.0 109388.0 405240.0 -1.0 3117
3119 0 269500.0 109411.0 405180.0 -1.0 3118
3120 0 269504.0 109316.0 405120.0 -1.0 3119
3121 0 269509.0 109302.0 405060.0 -1.0 3120
3122 0 269555.0 109333.0 405000.0 -1.0 3121
3123 0 269512.0 109344.0 404940.0 -1.0 3122
3124 0 269553.0 109329.0 404880.0 -1.0 3123
3125 0 269494.0 109309.0 404820.0 -1.0 3124
3126 0 269532.0 109373.0 404760.0 -1.0 3125
3127 0 269516.0 109337.0 404700.0 -1.0 3126
3128 0 269622.0 109405.0 404640.0 -1.0 3127
3129 0 269471.0 109290.0 404580.0 -1.0 3128
3130 0 269545.0 109366.0 404520.0 -1.0 3129
3131 0 269473.0 109331.0 404460.0 -1.0 3130
3132 0 269472.0 109342.0 404400.0 -1.0 3131
3133 0 269462.0 109345.0 404340.0 -1.0 3132
3134 0 269550.0 109409.0 404280.0 -1.0 3133
3135 0 269595.0 109472.0 404220.0 -1.0 3134
3136 0 269571.0 109409.0 404160.0 -1.0 3135
3137 0 269600.0 109378.0 404100.0 -1.0 3136
3138 0 269583.0 109446.0 404040.0 -1.0 3137
3139 0 269563.0 109441.0 403980.0 -1.0 3138
3140 0 269534.0 109411.0 403920.0 -1.0 3139
3141 0 269573.0 109409.0 403860.0 -1.0 3140
3142 0 269552.0 109354.0 403800.0 -1.0 3141
3143 0 269622.0 109420.0 403740.0 -1.0 3142
3144 0 269634.0 109430.0 403680.0 -1.0 3143
3145 0 269663.0 109439.0 403620.0 -1.0 3144
3146 0 269619.0 109315.0 403560.0 -1.0 3145
3147 0 269558.0 109264.0 403500.0 -1.0 3146
3148 0 269538.0 109242.0 403440.0 -1.0 3147
3149 0 269462.0 109146.0 403380.0 -1.0 3148
3150 0 269446.0 109168.0 403320.0 -1.0 3149
3151 0 269420.0 109230.0 403260.0 -1.0 3150
3152 0 269270.0 109185.0 403200.0 -1.0 3151
3153 0 269378.0 109311.0 403140.0 -1.0 3152
3154 0 269289.0 109250.0 403080.0 -1.0 3153
3155 0 269291.0 109254.0 403020.0 -1.0 3154
3156 0 269280.0 109294.0 402960.0 -1.0 3155
3157 0 269280.0 109348.0 402900.0 -1.0 3156
3158 0 269254.0 109361.0 402840.0 -1.0 3157
3159 0 269288.0 109408.0 402780.0 -1.0 3158
3160 0 269314.0 109419.0 402720.0 -1.0 3159
3161 0 269304.0 109384.0 402660.0 -1.0 3160
3162 0 269316.0 109390.0 402600.0 -1.0 3161
3163 0 269243.0 109273.0 402540.0 -1.0 3162
3164 0 269292.0 109351.0 402480.0 -1.0 3163
3165 0 269250.0 109384.0 402420.0 -1.0 3164
3166 0 269256.0 109377.0 402300.0 -1.0 3165
3167 0 269316.0 109394.0 402240.0 -1.0 3166
3168 0 269287.0 109389.0 402180.0 -1.0 3167
3169 0 269338.0 109405.0 402120.0 -1.0 3168
3170 0 269325.0 109425.0 402060.0 -1.0 3169
3171 0 269307.0 109487.0 402000.0 -1.0 3170
3172 0 269278.0 109454.0 401940.0 -1.0 3171
3173 0 269352.0 109540.0 401880.0 -1.0 3172
3174 0 269348.0 109456.0 401820.0 -1.0 3173
3175 0 269374.0 109492.0 401760.0 -1.0 3174
3176 0 269283.0 109536.0 401700.0 -1.0 3175
3177 0 269342.0 109648.0 401640.0 -1.0 3176
3178 0 269312.0 109616.0 401580.0 -1.0 3177
3179 0 269341.0 109590.0 401520.0 -1.0 3178
3180 0 269328.0 109687.0 401460.0 -1.0 3179
3181 0 269256.0 109637.0 401400.0 -1.0 3180
3182 0 269233.0 109703.0 401340.0 -1.0 3181
3183 0 269245.0 109665.0 401280.0 -1.0 3182
3184 0 269304.0 109776.0 401220.0 -1.0 3183
3185 0 269287.0 109719.0 401160.0 -1.0 3184
3186 0 269266.0 109819.0 401100.0 -1.0 3185
3187 0 269208.0 109778.0 401040.0 -1.0 3186
3188 0 269164.0 109836.0 400980.0 -1.0 3187
3189 0 269139.0 109846.0 400920.0 -1.0 3188
3190 0 269135.0 109857.0 400860.0 -1.0 3189
3191 0 269177.0 109925.0 400800.0 -1.0 3190
3192 0 269140.0 109878.0 400740.0 -1.0 3191
3193 0 269209.0 109927.0 400680.0 -1.0 3192
3194 0 269112.0 109867.0 400620.0 -1.0 3193
3195 0 269118.0 109969.0 400560.0 -1.0 3194
3196 0 269085.0 109898.0 400500.0 -1.0 3195
3197 0 269071.0 109926.0 400440.0 -1.0 3196
3198 0 269152.0 110000.0 400380.0 -1.0 3197
3199 0 269075.0 109962.0 400320.0 -1.0 3198
3200 0 269130.0 109992.0 400260.0 -1.0 3199
3201 0 269054.0 110007.0 400200.0 -1.0 3200
3202 0 269101.0 110034.0 400140.0 -1.0 3201
3203 0 269004.0 109982.0 400080.0 -1.0 3202
3204 0 269124.0 110085.0 400020.0 -1.0 3203
3205 0 269000.0 110001.0 399960.0 -1.0 3204
3206 0 269237.0 110167.0 399900.0 -1.0 3205
3207 0 268981.0 110079.0 399840.0 -1.0 3206
3208 0 269118.0 110237.0 399780.0 -1.0 3207
3209 0 268977.0 110149.0 399720.0 -1.0 3208
3210 0 269097.0 110142.0 399660.0 -1.0 3209
3211 0 269088.0 110142.0 399600.0 -1.0 3210
3212 0 269153.0 110244.0 399540.0 -1.0 3211
3213 0 269087.0 110233.0 399480.0 -1.0 3212
3214 0 269195.0 110317.0 399420.0 -1.0 3213
3215 0 269185.0 110320.0 399360.0 -1.0 3214
3216 0 269282.0 110408.0 399300.0 -1.0 3215
3217 0 269219.0 110395.0 399240.0 -1.0 3216
3218 0 269234.0 110448.0 399180.0 -1.0 3217
3219 0 269342.0 110454.0 399120.0 -1.0 3218
3220 0 269367.0 110496.0 399060.0 -1.0 3219
3221 0 269330.0 110493.0 399000.0 -1.0 3220
3222 0 269453.0 110614.0 398940.0 -1.0 3221
3223 0 269368.0 110565.0 398880.0 -1.0 3222
3224 0 269443.0 110644.0 398820.0 -1.0 3223
3225 0 269391.0 110647.0 398760.0 -1.0 3224
3226 0 269410.0 110699.0 398700.0 -1.0 3225
3227 0 269456.0 110695.0 398640.0 -1.0 3226
3228 0 269470.0 110671.0 398580.0 -1.0 3227
3229 0 269524.0 110686.0 398520.0 -1.0 3228
3230 0 269545.0 110717.0 398460.0 -1.0 3229
3231 0 269572.0 110665.0 398340.0 -1.0 3230
3232 0 269613.0 110682.0 398280.0 -1.0 3231
3233 0 269580.0 110634.0 398220.0 -1.0 3232
3234 0 269638.0 110658.0 398160.0 -1.0 3233
3235 0 269580.0 110620.0 398100.0 -1.0 3234
3236 0 269613.0 110632.0 398040.0 -1.0 3235
3237 0 269615.0 110649.0 397980.0 -1.0 3236
3238 0 269585.0 110618.0 397920.0 -1.0 3237
3239 0 269625.0 110721.0 397860.0 -1.0 3238
3240 0 269524.0 110543.0 397800.0 -1.0 3239
3241 0 269618.0 110643.0 397740.0 -1.0 3240
3242 0 269568.0 110634.0 397680.0 -1.0 3241
3243 0 269644.0 110689.0 397620.0 -1.0 3242
3244 0 269659.0 110675.0 397560.0 -1.0 3243
3245 0 269686.0 110698.0 397500.0 -1.0 3244
3246 0 269655.0 110728.0 397440.0 -1.0 3245
3247 0 269732.0 110722.0 397380.0 -1.0 3246
3248 0 269749.0 110700.0 397320.0 -1.0 3247
3249 0 269745.0 110691.0 397260.0 -1.0 3248
3250 0 269738.0 110696.0 397200.0 -1.0 3249
3251 0 269806.0 110745.0 397140.0 -1.0 3250
3252 0 269801.0 110739.0 397080.0 -1.0 3251
3253 0 269783.0 110723.0 397020.0 -1.0 3252
3254 0 269755.0 110700.0 396960.0 -1.0 3253
3255 0 269810.0 110734.0 396900.0 -1.0 3254
3256 0 269782.0 110691.0 396840.0 -1.0 3255
3257 0 269786.0 110677.0 396720.0 -1.0 3256
3258 0 269795.0 110717.0 396660.0 -1.0 3257
3259 0 269774.0 110713.0 396600.0 -1.0 3258
3260 0 269769.0 110664.0 396540.0 -1.0 3259
3261 0 269811.0 110692.0 396480.0 -1.0 3260
3262 0 269814.0 110642.0 396420.0 -1.0 3261
3263 0 269875.0 110725.0 396360.0 -1.0 3262
3264 0 269858.0 110671.0 396300.0 -1.0 3263
3265 0 269906.0 110699.0 396240.0 -1.0 3264
3266 0 269955.0 110673.0 396180.0 -1.0 3265
3267 0 270001.0 110661.0 396120.0 -1.0 3266
3268 0 269992.0 110700.0 396060.0 -1.0 3267
3269 0 270024.0 110692.0 396000.0 -1.0 3268
3270 0 270083.0 110715.0 395940.0 -1.0 3269
3271 0 270130.0 110662.0 395880.0 -1.0 3270
3272 0 270064.0 110659.0 395820.0 -1.0 3271
3273 0 270143.0 110641.0 395760.0 -1.0 3272
3274 0 270156.0 110668.0 395700.0 -1.0 3273
3275 0 270153.0 110673.0 395640.0 -1.0 3274
3276 0 270160.0 110701.0 395580.0 -1.0 3275
3277 0 270193.0 110639.0 395520.0 -1.0 3276
3278 0 270165.0 110626.0 395460.0 -1.0 3277
3279 0 270195.0 110678.0 395400.0 -1.0 3278
3280 0 270240.0 110640.0 395340.0 -1.0 3279
3281 0 270257.0 110579.0 395220.0 -1.0 3280
3282 0 270187.0 110565.0 395160.0 -1.0 3281
3283 0 270224.0 110624.0 395100.0 -1.0 3282
3284 0 270219.0 110603.0 395040.0 -1.0 3283
3285 0 270242.0 110577.0 394980.0 -1.0 3284
3286 0 270255.0 110566.0 394920.0 -1.0 3285
3287 0 270241.0 110624.0 394860.0 -1.0 3286
3288 0 270280.0 110596.0 394800.0 -1.0 3287
3289 0 270201.0 110572.0 394740.0 -1.0 3288
3290 0 270268.0 110609.0 394680.0 -1.0 3289
3291 0 270344.0 110378.0 394620.0 -1.0 3290
3292 0 270250.0 110581.0 394560.0 -1.0 3291
3293 0 270265.0 110560.0 394500.0 -1.0 3292
3294 0 270211.0 110445.0 394440.0 -1.0 3293
3295 0 270195.0 110452.0 394380.0 -1.0 3294
3296 0 270182.0 110433.0 394320.0 -1.0 3295
3297 0 270180.0 110442.0 394260.0 -1.0 3296
3298 0 270191.0 110428.0 394200.0 -1.0 3297
3299 0 270243.0 110397.0 394140.0 -1.0 3298
3300 0 270204.0 110356.0 394080.0 -1.0 3299
3301 0 270241.0 110423.0 394020.0 -1.0 3300
3302 0 270285.0 110356.0 393960.0 -1.0 3301
3303 0 270298.0 110338.0 393900.0 -1.0 3302
3304 0 270373.0 110366.0 393840.0 -1.0 3303
3305 0 270349.0 110262.0 393780.0 -1.0 3304
3306 0 270402.0 110297.0 393660.0 -1.0 3305
3307 0 270365.0 110286.0 393600.0 -1.0 3306
3308 0 270457.0 110393.0 393540.0 -1.0 3307
3309 0 270454.0 110361.0 393480.0 -1.0 3308
3310 0 270514.0 110364.0 393420.0 -1.0 3309
3311 0 270493.0 110360.0 393360.0 -1.0 3310
3312 0 270555.0 110405.0 393300.0 -1.0 3311
3313 0 270452.0 110379.0 393240.0 -1.0 3312
3314 0 270499.0 110379.0 393180.0 -1.0 3313
3315 0 270577.0 110483.0 393120.0 -1.0 3314
3316 0 270542.0 110465.0 393060.0 -1.0 3315
3317 0 270520.0 110422.0 393000.0 -1.0 3316
3318 0 270573.0 110436.0 392940.0 -1.0 3317
3319 0 270545.0 110441.0 392880.0 -1.0 3318
3320 0 270480.0 110440.0 392820.0 -1.0 3319
3321 0 270518.0 110449.0 392760.0 -1.0 3320
3322 0 270552.0 110499.0 392700.0 -1.0 3321
3323 0 270629.0 110502.0 392640.0 -1.0 3322
3324 0 270650.0 110514.0 392580.0 -1.0 3323
3325 0 270592.0 110486.0 392520.0 -1.0 3324
3326 0 270640.0 110520.0 392460.0 -1.0 3325
3327 0 270700.0 110559.0 392400.0 -1.0 3326
3328 0 270549.0 110496.0 392340.0 -1.0 3327
3329 0 270678.0 110527.0 392280.0 -1.0 3328
3330 0 270606.0 110468.0 392220.0 -1.0 3329
3331 0 270590.0 110454.0 392160.0 -1.0 3330
3332 0 270602.0 110505.0 392100.0 -1.0 3331
3333 0 270583.0 110581.0 392040.0 -1.0 3332
3334 0 270590.0 110511.0 391980.0 -1.0 3333
3335 0 270662.0 110484.0 391920.0 -1.0 3334
3336 0 270649.0 110443.0 391860.0 -1.0 3335
3337 0 270734.0 110528.0 391800.0 -1.0 3336
3338 0 270738.0 110435.0 391740.0 -1.0 3337
3339 0 270699.0 110571.0 391680.0 -1.0 3338
3340 0 270654.0 110510.0 391620.0 -1.0 3339
3341 0 270585.0 110497.0 391560.0 -1.0 3340
3342 0 270617.0 110483.0 391500.0 -1.0 3341
3343 0 270630.0 110463.0 391440.0 -1.0 3342
3344 0 270618.0 110495.0 391380.0 -1.0 3343
3345 0 270626.0 110472.0 391320.0 -1.0 3344
3346 0 270613.0 110475.0 391260.0 -1.0 3345
3347 0 270575.0 110485.0 391200.0 -1.0 3346
3348 0 270545.0 110503.0 391140.0 -1.0 3347
3349 0 270559.0 110481.0 391080.0 -1.0 3348
3350 0 270582.0 110528.0 391020.0 -1.0 3349
3351 0 270507.0 110486.0 390960.0 -1.0 3350
3352 0 270496.0 110483.0 390900.0 -1.0 3351
3353 0 270486.0 110419.0 390840.0 -1.0 3352
3354 0 270571.0 110480.0 390780.0 -1.0 3353
3355 0 270490.0 110395.0 390720.0 -1.0 3354
3356 0 270533.0 110379.0 390660.0 -1.0 3355
3357 0 270460.0 110346.0 390600.0 -1.0 3356
3358 0 270459.0 110279.0 390540.0 -1.0 3357
3359 0 270466.0 110287.0 390480.0 -1.0 3358
3360 0 270481.0 110256.0 390420.0 -1.0 3359
3361 0 270501.0 110242.0 390360.0 -1.0 3360
3362 0 270505.0 110220.0 390300.0 -1.0 3361
3363 0 270455.0 110193.0 390240.0 -1.0 3362
3364 0 270413.0 110132.0 390180.0 -1.0 3363
3365 0 270522.0 110182.0 390120.0 -1.0 3364
3366 0 270488.0 110164.0 390060.0 -1.0 3365
3367 0 270532.0 110209.0 390000.0 -1.0 3366
3368 0 270478.0 110181.0 389940.0 -1.0 3367
3369 0 270469.0 110127.0 389880.0 -1.0 3368
3370 0 270459.0 110177.0 389820.0 -1.0 3369
3371 0 270399.0 110153.0 389760.0 -1.0 3370
3372 0 270458.0 110212.0 389700.0 -1.0 3371
3373 0 270401.0 110114.0 389640.0 -1.0 3372
3374 0 270415.0 110180.0 389580.0 -1.0 3373
3375 0 270387.0 110196.0 389520.0 -1.0 3374
3376 0 270391.0 110219.0 389460.0 -1.0 3375
3377 0 270407.0 110238.0 389400.0 -1.0 3376
3378 0 270334.0 110188.0 389340.0 -1.0 3377
3379 0 270374.0 110197.0 389280.0 -1.0 3378
3380 0 270372.0 110250.0 389220.0 -1.0 3379
3381 0 270355.0 110229.0 389160.0 -1.0 3380
3382 0 270309.0 110237.0 389100.0 -1.0 3381
3383 0 270396.0 110276.0 389040.0 -1.0 3382
3384 0 270349.0 110295.0 388980.0 -1.0 3383
3385 0 270331.0 110289.0 388920.0 -1.0 3384
3386 0 270338.0 110285.0 388860.0 -1.0 3385
3387 0 270367.0 110297.0 388800.0 -1.0 3386
3388 0 270276.0 110259.0 388740.0 -1.0 3387
3389 0 270326.0 110338.0 388680.0 -1.0 3388
3390 0 270256.0 110238.0 388620.0 -1.0 3389
3391 0 270252.0 110283.0 388560.0 -1.0 3390
3392 0 270263.0 110324.0 388500.0 -1.0 3391
3393 0 270214.0 110288.0 388440.0 -1.0 3392
3394 0 270281.0 110327.0 388380.0 -1.0 3393
3395 0 270245.0 110375.0 388320.0 -1.0 3394
3396 0 270210.0 110337.0 388260.0 -1.0 3395
3397 0 270217.0 110345.0 388200.0 -1.0 3396
3398 0 270177.0 110313.0 388140.0 -1.0 3397
3399 0 270152.0 110290.0 388080.0 -1.0 3398
3400 0 270166.0 110322.0 388020.0 -1.0 3399
3401 0 270171.0 110331.0 387960.0 -1.0 3400
3402 0 270148.0 110321.0 387900.0 -1.0 3401
3403 0 270121.0 110345.0 387840.0 -1.0 3402
3404 0 270145.0 110338.0 387780.0 -1.0 3403
3405 0 270098.0 110279.0 387720.0 -1.0 3404
3406 0 270108.0 110317.0 387660.0 -1.0 3405
3407 0 270153.0 110350.0 387600.0 -1.0 3406
3408 0 270152.0 110355.0 387540.0 -1.0 3407
3409 0 270106.0 110344.0 387480.0 -1.0 3408
3410 0 270158.0 110387.0 387420.0 -1.0 3409
3411 0 270079.0 110318.0 387360.0 -1.0 3410
3412 0 270076.0 110344.0 387300.0 -1.0 3411
3413 0 270042.0 110364.0 387240.0 -1.0 3412
3414 0 270013.0 110328.0 387180.0 -1.0 3413
3415 0 270102.0 110364.0 387120.0 -1.0 3414
3416 0 270103.0 110362.0 387060.0 -1.0 3415
3417 0 270054.0 110399.0 386940.0 -1.0 3416
3418 0 270026.0 110326.0 386820.0 -1.0 3417
3419 0 270048.0 110324.0 386760.0 -1.0 3418
3420 0 270074.0 110352.0 386700.0 -1.0 3419
3421 0 270005.0 110305.0 386640.0 -1.0 3420
3422 0 270023.0 110301.0 386580.0 -1.0 3421
3423 0 269962.0 110276.0 386520.0 -1.0 3422
3424 0 269972.0 110255.0 386460.0 -1.0 3423
3425 0 269953.0 110217.0 386400.0 -1.0 3424
3426 0 269954.0 110243.0 386340.0 -1.0 3425
3427 0 269873.0 110126.0 386280.0 -1.0 3426
3428 0 269882.0 110194.0 386220.0 -1.0 3427
3429 0 269810.0 110162.0 386160.0 -1.0 3428
3430 0 269810.0 110139.0 386100.0 -1.0 3429
3431 0 269858.0 110225.0 386040.0 -1.0 3430
3432 0 269826.0 110160.0 385980.0 -1.0 3431
3433 0 269882.0 110194.0 385920.0 -1.0 3432
3434 0 269830.0 110238.0 385860.0 -1.0 3433
3435 0 269807.0 110199.0 385800.0 -1.0 3434
3436 0 269743.0 110182.0 385740.0 -1.0 3435
3437 0 269771.0 110215.0 385680.0 -1.0 3436
3438 0 269739.0 110188.0 385620.0 -1.0 3437
3439 0 269673.0 110194.0 385560.0 -1.0 3438
3440 0 269649.0 110180.0 385500.0 -1.0 3439
3441 0 269633.0 110167.0 385440.0 -1.0 3440
3442 0 269575.0 110159.0 385380.0 -1.0 3441
3443 0 269632.0 110217.0 385320.0 -1.0 3442
3444 0 269502.0 110140.0 385260.0 -1.0 3443
3445 0 269489.0 110137.0 385200.0 -1.0 3444
3446 0 269441.0 110054.0 385140.0 -1.0 3445
3447 0 269441.0 110171.0 385080.0 -1.0 3446
3448 0 269337.0 110085.0 385020.0 -1.0 3447
3449 0 269360.0 110069.0 384960.0 -1.0 3448
3450 0 269430.0 110095.0 384900.0 -1.0 3449
3451 0 269370.0 110061.0 384840.0 -1.0 3450
3452 0 269344.0 110026.0 384780.0 -1.0 3451
3453 0 269386.0 110050.0 384720.0 -1.0 3452
3454 0 269385.0 110060.0 384660.0 -1.0 3453
3455 0 269372.0 110023.0 384600.0 -1.0 3454
3456 0 269463.0 110040.0 384540.0 -1.0 3455
3457 0 269515.0 110016.0 384480.0 -1.0 3456
3458 0 269486.0 110074.0 384420.0 -1.0 3457
3459 0 269542.0 110039.0 384360.0 -1.0 3458
3460 0 269530.0 110069.0 384300.0 -1.0 3459
3461 0 269505.0 110087.0 384240.0 -1.0 3460
3462 0 269544.0 110062.0 384180.0 -1.0 3461
3463 0 269502.0 110078.0 384120.0 -1.0 3462
3464 0 269638.0 110100.0 384060.0 -1.0 3463
3465 0 269611.0 110138.0 384000.0 -1.0 3464
3466 0 269651.0 110158.0 383940.0 -1.0 3465
3467 0 269726.0 110194.0 383880.0 -1.0 3466
3468 0 270043.0 110349.0 383820.0 -1.0 3467
3469 0 269787.0 110251.0 383760.0 -1.0 3468
3470 0 269788.0 110282.0 383700.0 -1.0 3469
3471 0 269774.0 110219.0 383640.0 -1.0 3470
3472 0 269835.0 110257.0 383580.0 -1.0 3471
3473 0 269803.0 110275.0 383520.0 -1.0 3472
3474 0 269850.0 110292.0 383460.0 -1.0 3473
3475 0 269882.0 110353.0 383400.0 -1.0 3474
3476 0 269919.0 110404.0 383340.0 -1.0 3475
3477 0 269915.0 110368.0 383280.0 -1.0 3476
3478 0 270022.0 110431.0 383220.0 -1.0 3477
3479 0 269953.0 110401.0 383160.0 -1.0 3478
3480 0 269989.0 110436.0 383100.0 -1.0 3479
3481 0 269918.0 110477.0 383040.0 -1.0 3480
3482 0 269986.0 110518.0 382980.0 -1.0 3481
3483 0 269941.0 110479.0 382920.0 -1.0 3482
3484 0 270017.0 110466.0 382860.0 -1.0 3483
3485 0 270047.0 110439.0 382740.0 -1.0 3484
3486 0 270018.0 110369.0 382620.0 -1.0 3485
3487 0 270086.0 110348.0 382560.0 -1.0 3486
3488 0 270071.0 110289.0 382500.0 -1.0 3487
3489 0 270060.0 110237.0 382440.0 -1.0 3488
3490 0 270062.0 110277.0 382380.0 -1.0 3489
3491 0 270068.0 110168.0 382320.0 -1.0 3490
3492 0 270161.0 110153.0 382260.0 -1.0 3491
3493 0 270182.0 110129.0 382200.0 -1.0 3492
3494 0 270188.0 110057.0 382140.0 -1.0 3493
3495 0 270238.0 110073.0 382080.0 -1.0 3494
3496 0 270281.0 110098.0 382020.0 -1.0 3495
3497 0 270274.0 110144.0 381960.0 -1.0 3496
3498 0 270321.0 110003.0 381900.0 -1.0 3497
3499 0 270338.0 110009.0 381840.0 -1.0 3498
3500 0 270395.0 110019.0 381780.0 -1.0 3499
3501 0 270418.0 109974.0 381720.0 -1.0 3500
3502 0 270449.0 110014.0 381660.0 -1.0 3501
3503 0 270440.0 109977.0 381600.0 -1.0 3502
3504 0 270508.0 110036.0 381540.0 -1.0 3503
3505 0 270497.0 109903.0 381480.0 -1.0 3504
3506 0 270508.0 109893.0 381420.0 -1.0 3505
3507 0 270506.0 109810.0 381360.0 -1.0 3506
3508 0 270515.0 109843.0 381300.0 -1.0 3507
3509 0 270520.0 109872.0 381240.0 -1.0 3508
3510 0 270514.0 109755.0 381180.0 -1.0 3509
3511 0 270594.0 109828.0 381120.0 -1.0 3510
3512 0 270514.0 109684.0 381060.0 -1.0 3511
3513 0 270575.0 109728.0 381000.0 -1.0 3512
3514 0 270546.0 109726.0 380940.0 -1.0 3513
3515 0 270578.0 109749.0 380880.0 -1.0 3514
3516 0 270592.0 109764.0 380820.0 -1.0 3515
3517 0 270611.0 109821.0 380760.0 -1.0 3516
3518 0 270580.0 109809.0 380700.0 -1.0 3517
3519 0 270569.0 109718.0 380640.0 -1.0 3518
3520 0 270530.0 109660.0 380580.0 -1.0 3519
3521 0 270532.0 109649.0 380520.0 -1.0 3520
3522 0 270510.0 109668.0 380460.0 -1.0 3521
3523 0 270492.0 109591.0 380400.0 -1.0 3522
3524 0 270490.0 109625.0 380340.0 -1.0 3523
3525 0 270528.0 109622.0 380280.0 -1.0 3524
3526 0 270466.0 109649.0 380220.0 -1.0 3525
3527 0 270484.0 109606.0 380160.0 -1.0 3526
3528 0 270514.0 109598.0 380100.0 -1.0 3527
3529 0 270453.0 109541.0 380040.0 -1.0 3528
3530 0 270516.0 109575.0 379980.0 -1.0 3529
3531 0 270434.0 109474.0 379920.0 -1.0 3530
3532 0 270529.0 109595.0 379860.0 -1.0 3531
3533 0 270537.0 109529.0 379800.0 -1.0 3532
3534 0 270515.0 109559.0 379740.0 -1.0 3533
3535 0 270493.0 109516.0 379680.0 -1.0 3534
3536 0 270478.0 109490.0 379620.0 -1.0 3535
3537 0 270490.0 109496.0 379560.0 -1.0 3536
3538 0 270497.0 109513.0 379500.0 -1.0 3537
3539 0 270505.0 109490.0 379440.0 -1.0 3538
3540 0 270502.0 109485.0 379380.0 -1.0 3539
3541 0 270482.0 109503.0 379320.0 -1.0 3540
3542 0 270501.0 109496.0 379260.0 -1.0 3541
3543 0 270488.0 109490.0 379200.0 -1.0 3542
3544 0 270533.0 109483.0 379140.0 -1.0 3543
3545 0 270492.0 109404.0 379080.0 -1.0 3544
3546 0 270465.0 109426.0 379020.0 -1.0 3545
3547 0 270422.0 109428.0 378960.0 -1.0 3546
3548 0 270474.0 109431.0 378900.0 -1.0 3547
3549 0 270446.0 109417.0 378840.0 -1.0 3548
3550 0 270422.0 109273.0 378780.0 -1.0 3549
3551 0 270322.0 109116.0 378720.0 -1.0 3550
3552 0 270385.0 109199.0 378660.0 -1.0 3551
3553 0 270295.0 109091.0 378600.0 -1.0 3552
3554 0 270297.0 109006.0 378540.0 -1.0 3553
3555 0 270213.0 108895.0 378480.0 -1.0 3554
3556 0 270169.0 108866.0 378420.0 -1.0 3555
3557 0 270109.0 108750.0 378360.0 -1.0 3556
3558 0 270060.0 108722.0 378300.0 -1.0 3557
3559 0 270073.0 108763.0 378240.0 -1.0 3558
3560 0 270084.0 108735.0 378180.0 -1.0 3559
3561 0 270057.0 108721.0 378120.0 -1.0 3560
3562 0 270009.0 108814.0 378060.0 -1.0 3561
3563 0 270037.0 108854.0 378000.0 -1.0 3562
3564 0 269981.0 108862.0 377940.0 -1.0 3563
3565 0 269995.0 108973.0 377880.0 -1.0 3564
3566 0 269959.0 109023.0 377820.0 -1.0 3565
3567 0 269985.0 109013.0 377760.0 -1.0 3566
3568 0 269938.0 109011.0 377700.0 -1.0 3567
3569 0 269951.0 109024.0 377640.0 -1.0 3568
3570 0 269970.0 109035.0 377580.0 -1.0 3569
3571 0 269920.0 109022.0 377520.0 -1.0 3570
3572 0 269992.0 108992.0 377460.0 -1.0 3571
3573 0 269924.0 109024.0 377400.0 -1.0 3572
3574 0 269932.0 109060.0 377340.0 -1.0 3573
3575 0 269938.0 109015.0 377280.0 -1.0 3574
3576 0 269901.0 108973.0 377220.0 -1.0 3575
3577 0 269917.0 109039.0 377160.0 -1.0 3576
3578 0 269841.0 108959.0 377100.0 -1.0 3577
3579 0 269874.0 108961.0 377040.0 -1.0 3578
3580 0 269892.0 108926.0 376980.0 -1.0 3579
3581 0 269851.0 108959.0 376920.0 -1.0 3580
3582 0 269874.03 108949.33 376860.0 -1.0 3581
3583 0 359318.25 156063.81 534240.0 -1.0 357
3584 0 359336.88 156110.33 534300.0 -1.0 3583
3585 0 359336.88 156110.33 534360.0 -1.0 3584
3586 0 359327.56 156087.08 534420.0 -1.0 3585
3587 0 359429.9 156082.42 534480.0 -1.0 3586
3588 0 359411.28 156096.38 534540.0 -1.0 3587
3589 0 359378.72 156101.03 534600.0 -1.0 3588
3590 0 359397.34 156101.03 534660.0 -1.0 3589
3591 0 359429.9 156184.75 534720.0 -1.0 3590
3592 0 359415.94 156240.56 534780.0 -1.0 3591
3593 0 359578.72 156347.55 534840.0 -1.0 3592
3594 0 359662.47 156463.83 534900.0 -1.0 3593
3595 0 359722.9 156459.17 534960.0 -1.0 3594
3596 0 359676.4 156459.17 535020.0 -1.0 3595
3597 0 359778.75 156454.52 535080.0 -1.0 3596
3598 0 359802.0 156608.02 535140.0 -1.0 3597
3599 0 359843.84 156491.73 535200.0 -1.0 3598
3600 0 359881.06 156626.62 535260.0 -1.0 3599
3601 0 359890.38 156524.3 535320.0 -1.0 3600
3602 0 359890.38 156524.3 535380.0 -1.0 3601
3603 0 359853.16 156505.69 535440.0 -1.0 3602
3604 0 359927.56 156538.25 535500.0 -1.0 3603
3605 0 359950.84 156696.39 535560.0 -1.0 3604
3606 0 359885.72 156570.8 535620.0 -1.0 3605
3607 0 359988.03 156756.86 535680.0 -1.0 3606
3608 0 359983.4 156747.55 535740.0 -1.0 3607
3609 0 360113.62 156775.45 535800.0 -1.0 3608
3610 0 360183.4 156812.67 535860.0 -1.0 3609
3611 0 360253.16 156840.58 535920.0 -1.0 3610
3612 0 360346.2 156984.77 535980.0 -1.0 3611
3613 0 360369.44 156882.44 536040.0 -1.0 3612
3614 0 360434.56 157035.92 536100.0 -1.0 3613
3615 6 360434.56 156998.72 536160.0 -1.0 3614
3616 0 353842.9 147434.81 511260.0 -1.0 598
3617 0 353778.1 147345.08 511200.0 -1.0 3616
3618 0 353389.25 147379.97 511140.0 -1.0 3617
3619 0 353224.75 147374.98 511080.0 -1.0 3618
3620 0 353055.25 147489.64 511020.0 -1.0 3619
3621 0 353045.28 147494.62 510960.0 -1.0 3620
3622 0 352820.94 147644.19 510900.0 -1.0 3621
3623 0 352806.0 147823.64 510840.0 -1.0 3622
3624 0 352721.25 147868.52 510780.0 -1.0 3623
3625 0 352626.53 147963.23 510720.0 -1.0 3624
3626 0 352402.2 148018.06 510660.0 -1.0 3625
3627 0 352128.03 148167.61 510600.0 -1.0 3626
3628 0 352083.16 148182.58 510540.0 -1.0 3627
3629 0 352028.3 148232.42 510480.0 -1.0 3628
3630 0 352192.8 148386.97 510420.0 -1.0 3629
3631 0 351933.6 148297.23 510360.0 -1.0 3630
3632 0 351878.75 148257.34 510300.0 -1.0 3631
3633 0 351898.72 148431.83 510240.0 -1.0 3632
3634 0 351828.9 148367.02 510180.0 -1.0 3633
3635 0 351858.8 148496.64 510120.0 -1.0 3634
3636 0 351729.22 148436.81 510060.0 -1.0 3635
3637 0 351759.12 148536.52 510000.0 -1.0 3636
3638 0 351714.25 148486.66 509940.0 -1.0 3637
3639 0 351714.25 148486.66 509880.0 -1.0 3638
3640 0 351744.16 148501.62 509820.0 -1.0 3639
3641 0 351699.3 148446.78 509760.0 -1.0 3640
3642 0 351714.25 148471.7 509700.0 -1.0 3641
3643 0 351729.22 148491.64 509640.0 -1.0 3642
3644 0 351754.12 148526.55 509580.0 -1.0 3643
3645 0 351724.22 148561.44 509520.0 -1.0 3644
3646 0 351843.88 148671.11 509460.0 -1.0 3645
3647 0 351799.0 148701.02 509400.0 -1.0 3646
3648 0 351843.88 148661.14 509340.0 -1.0 3647
3649 0 351868.78 148681.08 509280.0 -1.0 3648
3650 0 351828.9 148656.16 509220.0 -1.0 3649
3651 0 351888.75 148671.11 509160.0 -1.0 3650
3652 0 351888.75 148671.11 509100.0 -1.0 3651
3653 0 351898.72 148671.11 509040.0 -1.0 3652
3654 0 351958.53 148661.14 508980.0 -1.0 3653
3655 6 351978.47 148621.27 508920.0 -1.0 3654
3656 0 360449.84 122335.07 526380.0 -1.0 90
3657 0 360404.97 122160.59 526440.0 -1.0 3656
3658 0 360429.9 121761.79 526440.0 -1.0 3657
3659 0 360400.0 121492.59 526500.0 -1.0 3658
3660 0 360320.22 121053.9 526560.0 -1.0 3659
3661 0 360295.3 120804.65 526620.0 -1.0 3660
3662 0 360075.97 120101.75 526620.0 -1.0 3661
3663 0 360006.16 119742.82 526680.0 -1.0 3662
3664 0 359991.22 119373.92 526740.0 -1.0 3663
3665 0 359966.28 118945.2 526740.0 -1.0 3664
3666 0 359926.4 118740.81 526800.0 -1.0 3665
3667 0 359876.56 118641.11 526860.0 -1.0 3666
3668 0 359896.5 118481.586 526920.0 -1.0 3667
3669 0 359821.72 118337.02 526980.0 -1.0 3668
3670 0 359811.75 118137.62 527040.0 -1.0 3669
3671 0 359801.78 118092.75 527100.0 -1.0 3670
3672 0 359771.88 117868.42 527160.0 -1.0 3671
3673 0 359602.38 117389.85 527220.0 -1.0 3672
3674 0 359592.4 117235.31 527280.0 -1.0 3673
3675 0 359522.6 117085.76 527340.0 -1.0 3674
3676 0 359572.47 116662.02 527460.0 -1.0 3675
3677 0 359472.75 116293.125 527520.0 -1.0 3676
3678 0 359427.88 116163.516 527580.0 -1.0 3677
3679 0 359333.2 115999.01 527640.0 -1.0 3678
3680 0 359318.22 115660.02 527700.0 -1.0 3679
3681 0 359388.0 115350.945 527760.0 -1.0 3680
3682 0 359512.62 115166.49 527820.0 -1.0 3681
3683 0 359482.72 115121.625 527880.0 -1.0 3682
3684 6 359547.53 114658.016 527940.0 -1.0 3683
3685 0 359328.28 134482.08 524220.0 -1.0 723
3686 0 359447.94 134327.53 524160.0 -1.0 3685
3687 0 359562.6 134287.66 524100.0 -1.0 3686
3688 0 359737.06 134267.72 524040.0 -1.0 3687
3689 0 359791.9 134153.06 523980.0 -1.0 3688
3690 0 360036.16 133873.89 523920.0 -1.0 3689
3691 0 360420.03 133460.12 523920.0 -1.0 3690
3692 0 360420.03 132971.6 523920.0 -1.0 3691
3693 0 360529.7 132991.53 523980.0 -1.0 3692
3694 0 360499.78 132926.72 524040.0 -1.0 3693
3695 0 360519.72 132782.16 524100.0 -1.0 3694
3696 0 360539.66 132617.64 524160.0 -1.0 3695
3697 0 360514.75 132393.31 524220.0 -1.0 3696
3698 0 360539.66 132278.66 524280.0 -1.0 3697
3699 0 360554.62 131914.75 524280.0 -1.0 3698
3700 0 360574.56 131535.88 524340.0 -1.0 3699
3701 0 360584.53 131171.97 524400.0 -1.0 3700
3702 0 360689.22 130992.5 524460.0 -1.0 3701
3703 0 360938.47 130379.336 524520.0 -1.0 3702
3704 0 361297.4 129975.54 524580.0 -1.0 3703
3705 5 361596.5 129422.195 524580.0 -1.0 3704
3706 0 361591.53 129167.95 524520.0 -1.0 3705
3707 0 361576.56 129377.33 524640.0 -1.0 3705
3708 0 361576.56 129377.33 524700.0 -1.0 3707
3709 0 361461.9 129397.27 524760.0 -1.0 3708
3710 0 361496.8 129377.33 524820.0 -1.0 3709
3711 6 361496.8 129377.33 524880.0 -1.0 3710
3712 0 361721.12 129068.25 524460.0 -1.0 3706
3713 0 361731.1 129068.25 524400.0 -1.0 3712
3714 0 361820.84 128908.73 524340.0 -1.0 3713
3715 0 361860.72 128823.984 524280.0 -1.0 3714
3716 0 361875.7 128774.13 524220.0 -1.0 3715
3717 0 361995.3 128704.34 524160.0 -1.0 3716
3718 0 362159.8 128440.13 524100.0 -1.0 3717
3719 0 362339.28 127966.55 524100.0 -1.0 3718
3720 0 362429.03 127717.29 524040.0 -1.0 3719
3721 0 362603.5 127069.23 524040.0 -1.0 3720
3722 0 362598.5 126954.57 524100.0 -1.0 3721
3723 0 362658.34 126844.9 524160.0 -1.0 3722
3724 0 362623.44 126805.016 524220.0 -1.0 3723
3725 0 362633.4 126695.34 524280.0 -1.0 3724
3726 0 362628.44 126565.734 524340.0 -1.0 3725
3727 0 362603.5 126416.18 524400.0 -1.0 3726
3728 0 362603.5 126316.48 524460.0 -1.0 3727
3729 0 362563.62 126206.805 524520.0 -1.0 3728
3730 0 362588.53 125832.92 524580.0 -1.0 3729
3731 0 362573.6 125015.37 524580.0 -1.0 3730
3732 0 362693.22 123898.7 524580.0 -1.0 3731
3733 0 362743.1 123305.48 524580.0 -1.0 3732
3734 0 362708.2 123250.64 524520.0 -1.0 3733
3735 0 362827.8 122782.04 524460.0 -1.0 3734
3736 0 362877.7 122408.16 524400.0 -1.0 3735
3737 0 362977.38 121839.85 524340.0 -1.0 3736
3738 0 363236.6 121366.266 524280.0 -1.0 3737
3739 0 363401.12 120683.31 524220.0 -1.0 3738
3740 0 363595.53 120254.59 524160.0 -1.0 3739
3741 0 363525.75 120319.4 524100.0 -1.0 3740
3742 0 363525.75 120319.4 524040.0 -1.0 3741
3743 6 363570.6 120334.35 523980.0 -1.0 3742
3744 0 269852.88 109040.98 376800.0 -1.0 3582
3745 0 269831.72 108963.43 376740.0 -1.0 3744
3746 0 269933.28 109026.0 376680.0 -1.0 3745
3747 0 269858.88 109030.65 376620.0 -1.0 3746
3748 0 269854.22 109044.6 376560.0 -1.0 3747
3749 0 269961.22 109039.95 376500.0 -1.0 3748
3750 0 269886.78 109016.695 376440.0 -1.0 3749
3751 0 269933.28 109063.21 376380.0 -1.0 3750
3752 0 269937.94 109044.6 376320.0 -1.0 3751
3753 0 269989.12 108993.44 376260.0 -1.0 3752
3754 0 269961.22 108998.09 376200.0 -1.0 3753
3755 0 269975.16 109067.86 376140.0 -1.0 3754
3756 0 269896.1 109081.81 376080.0 -1.0 3755
3757 0 269979.8 109072.516 376020.0 -1.0 3756
3758 0 269942.6 109119.02 375960.0 -1.0 3757
3759 0 269910.03 109165.54 375900.0 -1.0 3758
3760 0 269882.12 109146.93 375840.0 -1.0 3759
3761 0 269863.53 109146.93 375780.0 -1.0 3760
3762 0 269840.28 109151.586 375720.0 -1.0 3761
3763 0 269872.84 109128.33 375660.0 -1.0 3762
3764 0 269803.06 109105.07 375600.0 -1.0 3763
3765 0 269793.75 109114.375 375540.0 -1.0 3764
3766 0 269872.84 109132.98 375480.0 -1.0 3765
3767 0 269775.16 109100.42 375420.0 -1.0 3766
3768 0 269817.0 109132.98 375360.0 -1.0 3767
3769 0 269779.8 109105.07 375300.0 -1.0 3768
3770 0 269775.16 109091.12 375240.0 -1.0 3769
3771 0 269761.2 109039.95 375180.0 -1.0 3770
3772 0 269779.8 109100.42 375120.0 -1.0 3771
3773 0 269779.8 109100.42 375060.0 -1.0 3772
3774 0 269751.9 109044.6 375000.0 -1.0 3773
3775 0 269779.8 109077.164 374940.0 -1.0 3774
3776 0 269756.56 109012.05 374880.0 -1.0 3775
3777 0 269784.47 109081.81 374820.0 -1.0 3776
3778 0 269751.9 109039.95 374760.0 -1.0 3777
3779 0 269803.06 109067.86 374700.0 -1.0 3778
3780 0 269835.62 109021.35 374640.0 -1.0 3779
3781 0 269835.62 109021.35 374580.0 -1.0 3780
3782 0 269849.56 109002.74 374520.0 -1.0 3781
3783 0 269951.9 109016.695 374460.0 -1.0 3782
3784 0 269947.25 109007.39 374400.0 -1.0 3783
3785 0 269947.25 109007.39 374340.0 -1.0 3784
3786 0 269947.25 109021.35 374280.0 -1.0 3785
3787 0 269947.25 109021.35 374220.0 -1.0 3786
3788 0 270012.47 109072.46 374160.0 -1.0 3787
3789 0 347197.62 154454.98 510360.0 -1.0 3790
3790 0 347399.88 154480.83 510420.0 -1.0 3791
3791 0 347216.56 154410.33 510480.0 -1.0 3792
3792 0 347223.62 154353.92 510540.0 -1.0 3793
3793 0 347244.78 154299.28 510600.0 -1.0 3794
3794 0 347227.16 154235.83 510660.0 -1.0 3795
3795 0 347223.62 154186.48 510720.0 -1.0 3796
3796 0 347227.16 154179.44 510780.0 -1.0 3797
3797 0 347280.03 154182.95 510840.0 -1.0 3798
3798 0 347301.16 153967.94 510840.0 -1.0 3799
3799 0 347357.56 153774.06 510900.0 -1.0 3800
3800 0 347378.72 153749.38 510960.0 -1.0 3801
3801 0 347435.12 153692.98 511020.0 -1.0 3802
3802 0 347470.38 153636.58 511080.0 -1.0 3803
3803 0 347463.3 153580.19 511140.0 -1.0 3804
3804 0 347621.94 153509.69 511200.0 -1.0 3805
3805 0 347660.72 153470.9 511260.0 -1.0 3806
3806 0 347646.62 153414.5 511320.0 -1.0 3807
3807 0 347678.34 153425.08 511380.0 -1.0 3808
3808 0 347734.75 153396.88 511440.0 -1.0 3809
3809 0 347847.53 153372.2 511500.0 -1.0 3810
3810 0 347907.47 153347.53 511560.0 -1.0 3811
3811 0 347977.97 153336.95 511620.0 -1.0 3812
3812 0 348408.03 153262.94 511680.0 -1.0 3813
3813 0 348605.4 153019.7 511740.0 -1.0 3814
3814 0 348559.6 152702.45 511800.0 -1.0 3816
3815 0 348690.03 152906.9 511860.0 -1.0 3816
3816 5 348598.38 152512.11 511860.0 -1.0 3817
3817 0 348541.97 152381.69 511920.0 -1.0 3823
3818 0 348690.03 153002.08 511920.0 -1.0 3815
3819 0 348690.03 153002.08 511980.0 -1.0 3818
3820 0 348690.03 153012.66 512040.0 -1.0 3819
3821 0 348721.75 153016.19 512100.0 -1.0 3820
3822 6 348714.7 153023.23 512160.0 -1.0 3821
3823 0 348517.28 152163.12 511920.0 -1.0 3824
3824 0 348499.7 152080.3 511980.0 -1.0 3825
3825 0 348563.12 151879.38 512040.0 -1.0 3826
3826 0 348506.72 151763.05 512100.0 -1.0 3827
3827 0 348531.4 151703.12 512160.0 -1.0 3828
3828 0 348527.88 151618.52 512220.0 -1.0 3829
3829 0 348527.88 151544.5 512280.0 -1.0 3830
3830 0 348566.66 151403.5 512340.0 -1.0 3831
3831 0 348626.6 151258.97 512400.0 -1.0 3839
3832 0 348834.56 150585.7 512460.0 -1.0 3839
3833 0 348859.22 150247.3 512460.0 -1.0 3832
3834 0 348964.97 149831.34 512460.0 -1.0 3833
3835 0 348968.5 149820.77 512520.0 -1.0 3834
3836 0 348679.47 149644.52 512580.0 -1.0 3835
3837 0 349021.38 149623.38 512640.0 -1.0 3836
3838 0 348931.5 149200.38 512640.0 -1.0 3837
3839 5 348658.3 151121.5 512460.0 -1.0 3840
3840 0 348644.22 151156.75 512520.0 -1.0 3841
3841 0 348238.84 151072.14 512580.0 -1.0 3842
3842 0 348658.3 151174.38 512640.0 -1.0 3843
3843 0 348665.34 151244.88 512700.0 -1.0 3844
3844 0 348661.84 151287.17 512760.0 -1.0 3845
3845 0 348386.88 151163.8 512820.0 -1.0 3846
3846 0 348697.1 151248.39 512880.0 -1.0 3847
3847 0 348764.06 151287.17 512940.0 -1.0 3848
3848 0 348873.34 151375.3 513000.0 -1.0 3849
3849 0 348890.97 151357.67 513060.0 -1.0 3850
3850 0 348929.72 151368.25 513120.0 -1.0 3851
3851 0 349031.97 151364.72 513180.0 -1.0 3852
3852 0 349077.78 151385.88 513240.0 -1.0 3853
3853 0 349113.03 151456.38 513300.0 -1.0 3854
3854 0 349236.4 151385.88 513360.0 -1.0 3855
3855 0 349416.2 151368.25 513420.0 -1.0 3856
3856 0 349469.06 151311.84 513480.0 -1.0 3857
3857 0 349560.72 151354.14 513540.0 -1.0 3858
3858 0 349595.97 151357.67 513600.0 -1.0 3859
3859 0 349659.4 151347.1 513660.0 -1.0 3860
3860 0 349708.75 151340.05 513720.0 -1.0 3861
3861 0 349708.75 151340.05 513780.0 -1.0 3862
3862 0 349772.22 151276.6 513840.0 -1.0 3863
3863 0 349885.0 151244.88 513900.0 -1.0 3864
3864 0 349941.4 151230.77 513960.0 -1.0 3865
3865 0 349997.8 151237.83 514020.0 -1.0 3866
3866 0 349987.22 151223.72 514080.0 -1.0 3867
3867 0 350082.4 151216.67 514140.0 -1.0 3868
3868 0 350167.0 151195.52 514200.0 -1.0 3869
3869 0 350209.3 151199.05 514260.0 -1.0 3870
3870 0 350276.28 151121.5 514320.0 -1.0 3871
3871 0 350378.5 151100.34 514380.0 -1.0 3872
3872 0 350438.44 151167.33 514440.0 -1.0 3873
3873 0 350470.16 151065.1 514500.0 -1.0 3874
3874 0 350628.78 150998.12 514560.0 -1.0 3875
3875 0 350723.97 150917.05 514620.0 -1.0 3876
3876 0 350727.47 150800.72 514680.0 -1.0 3877
3877 0 350843.8 150680.88 514740.0 -1.0 3878
3878 0 350963.66 150571.6 514800.0 -1.0 3879
3879 0 351037.7 150448.22 514860.0 -1.0 3880
3880 0 351101.12 150374.2 514920.0 -1.0 3881
3881 0 351143.44 150282.55 514980.0 -1.0 3882
3882 0 351287.97 149866.6 515040.0 -1.0 3883
3883 0 351612.25 149485.89 515040.0 -1.0 3884
3884 0 351869.6 149253.25 515040.0 -1.0 3885
3885 0 351922.47 149210.95 515100.0 -1.0 3886
3886 0 351922.47 149210.95 515160.0 -1.0 3887
3887 0 351989.44 149094.62 515220.0 -1.0 3888
3888 0 352306.7 148886.64 515280.0 -1.0 3889
3889 0 352571.06 148618.75 515340.0 -1.0 3891
3890 0 352808.06 148737.89 515460.0 -1.0 3891
3891 5 352775.66 148393.92 515400.0 -1.0 3892
3892 0 352613.34 148023.02 515460.0 -1.0 3893
3893 0 352814.28 147949.0 515520.0 -1.0 3894
3894 0 352828.38 147744.55 515580.0 -1.0 3895
3895 0 352782.56 147705.77 515640.0 -1.0 3896
3896 0 352472.34 147423.77 515700.0 -1.0 3897
3897 0 352775.5 147342.7 515760.0 -1.0 3898
3898 0 352571.06 147169.97 515820.0 -1.0 3899
3899 0 352697.97 146556.62 515820.0 -1.0 3900
3900 0 352884.78 146450.88 515880.0 -1.0 3901
3901 0 352923.56 146376.84 515940.0 -1.0 3902
3902 0 352955.28 146405.05 516000.0 -1.0 3903
3903 0 352955.28 146401.52 516060.0 -1.0 3904
3904 0 352955.28 146401.52 516120.0 -1.0 3905
3905 0 352983.47 146383.89 516180.0 -1.0 3906
3906 0 352972.9 146327.5 516240.0 -1.0 3907
3907 0 352990.53 146320.45 516300.0 -1.0 3908
3908 0 352990.53 146320.45 516360.0 -1.0 3909
3909 0 352965.84 146239.38 516420.0 -1.0 3910
3910 0 352979.97 146232.33 516480.0 -1.0 3911
3911 0 353036.34 146147.72 516540.0 -1.0 3912
3912 0 353057.5 146077.22 516600.0 -1.0 3913
3913 0 353187.94 146123.05 516660.0 -1.0 3914
3914 0 353170.3 146031.39 516720.0 -1.0 3915
3915 0 353177.34 145992.62 516780.0 -1.0 3916
3916 0 353205.56 145989.1 516840.0 -1.0 3919
3917 0 353445.25 146570.72 516900.0 -1.0 3919
3918 0 353683.2 146925.0 516840.0 -1.0 3917
3919 5 353173.84 145985.58 516900.0 -1.0 3920
3920 0 353138.6 145939.75 516960.0 -1.0 3921
3921 0 353145.62 145858.67 517020.0 -1.0 3922
3922 0 353159.72 145745.88 517080.0 -1.0 3923
3923 0 353163.25 145710.62 517140.0 -1.0 3924
3924 0 353159.72 145633.08 517200.0 -1.0 3925
3925 0 353173.84 145513.22 517260.0 -1.0 3926
3926 0 353128.0 145403.95 517320.0 -1.0 3927
3927 0 353128.0 145312.3 517380.0 -1.0 3928
3928 0 353071.6 145252.38 517440.0 -1.0 3929
3929 0 353046.94 145178.34 517500.0 -1.0 3930
3930 0 352969.38 145065.55 517560.0 -1.0 3931
3931 0 352962.34 145033.83 517620.0 -1.0 3932
3932 0 352944.72 144949.22 517680.0 -1.0 3933
3933 0 352927.1 144913.97 517740.0 -1.0 3934
3934 0 352824.84 144780.02 517800.0 -1.0 395
3935 0 270012.47 109072.46 374100.0 -1.0 3788
3936 0 270016.0 109114.766 374040.0 -1.0 3935
3937 0 270061.8 109093.61 373980.0 -1.0 3936
3938 0 270097.06 109075.984 373920.0 -1.0 3937
3939 0 270199.28 109054.836 373860.0 -1.0 3938
3940 0 270216.9 109037.21 373800.0 -1.0 3939
3941 0 270290.94 109023.11 373740.0 -1.0 3940
3942 0 270319.12 109037.21 373680.0 -1.0 3941
3943 0 270357.9 109051.31 373620.0 -1.0 3942
3944 0 270336.75 109001.96 373560.0 -1.0 3943
3945 0 270375.53 109023.11 373500.0 -1.0 3944
3946 0 270372.0 109030.164 373440.0 -1.0 3945
3947 0 270382.6 109075.984 373380.0 -1.0 3946
3948 0 270407.25 109132.39 373320.0 -1.0 3947
3949 0 270410.78 109104.19 373260.0 -1.0 3948
3950 0 270410.78 109104.19 373200.0 -1.0 3949
3951 0 270410.78 109104.19 373140.0 -1.0 3950
3952 0 270410.78 109104.19 373080.0 -1.0 3951
3953 0 270410.78 109104.19 373020.0 -1.0 3952
3954 0 270336.75 109072.46 372960.0 -1.0 3953
3955 0 270336.75 109072.46 372900.0 -1.0 3954
3956 0 270312.1 109040.734 372840.0 -1.0 3955
3957 0 270315.62 109090.086 372780.0 -1.0 3956
3958 0 270312.1 109142.96 372720.0 -1.0 3957
3959 0 270241.6 109079.516 372660.0 -1.0 3958
3960 0 270262.75 109097.14 372600.0 -1.0 3959
3961 0 270252.16 109090.086 372540.0 -1.0 3960
3962 0 270248.62 109139.44 372480.0 -1.0 3961
3963 0 270248.62 109139.44 372420.0 -1.0 3962
3964 0 270234.53 109157.06 372360.0 -1.0 3963
3965 0 270174.62 109139.44 372300.0 -1.0 3964
3966 0 270234.53 109202.89 372240.0 -1.0 3965
3967 0 270157.0 109185.266 372180.0 -1.0 3966
3968 0 270209.88 109245.19 372120.0 -1.0 3967
3969 0 270188.72 109216.984 372060.0 -1.0 3968
3970 0 270234.53 109262.81 372000.0 -1.0 3969
3971 0 270174.62 109231.086 371940.0 -1.0 3970
3972 0 270206.34 109238.14 371880.0 -1.0 3971
3973 0 270192.25 109220.516 371820.0 -1.0 3972
3974 0 270209.88 109280.44 371760.0 -1.0 3973
3975 0 270209.88 109280.44 371700.0 -1.0 3974
3976 0 270206.34 109301.586 371640.0 -1.0 3975
3977 0 270216.9 109372.086 371580.0 -1.0 3976
3978 0 270216.9 109372.086 371520.0 -1.0 3977
3979 0 270216.9 109372.086 371460.0 -1.0 3978
3980 0 270216.9 109372.086 371400.0 -1.0 3979
3981 0 270234.53 109379.14 371340.0 -1.0 3980
3982 0 270227.5 109343.89 371280.0 -1.0 3981
3983 0 270241.6 109357.984 371220.0 -1.0 3982
3984 0 270241.6 109357.984 371160.0 -1.0 3983
3985 0 270241.6 109357.984 371100.0 -1.0 3984
3986 0 270287.4 109396.766 371040.0 -1.0 3985
3987 0 270287.4 109396.766 370980.0 -1.0 3986
3988 0 270287.4 109396.766 370920.0 -1.0 3987
3989 0 270287.4 109396.766 370860.0 -1.0 3988
3990 0 270259.22 109414.39 370800.0 -1.0 3989
3991 0 270298.0 109460.21 370740.0 -1.0 3990
3992 0 270298.0 109467.266 370680.0 -1.0 3991
3993 0 270298.0 109467.266 370620.0 -1.0 3992
3994 0 270231.0 109509.56 370560.0 -1.0 3993
3995 0 270238.06 109516.61 370500.0 -1.0 3994
3996 0 270262.75 109513.086 370440.0 -1.0 3995
3997 0 270273.3 109569.484 370380.0 -1.0 3996
3998 0 270255.7 109548.336 370320.0 -1.0 3997
3999 0 270273.3 109569.484 370260.0 -1.0 3998
4000 0 270276.84 109597.69 370200.0 -1.0 3999
4001 0 270269.78 109562.44 370140.0 -1.0 4000
4002 0 270322.66 109632.94 370080.0 -1.0 4001
4003 0 270301.5 109590.64 370020.0 -1.0 4002
4004 0 270315.62 109604.734 369960.0 -1.0 4003
4005 0 270301.5 109576.54 369900.0 -1.0 4004
4006 0 270312.1 109615.31 369840.0 -1.0 4005
4007 0 270269.78 109625.89 369780.0 -1.0 4006
4008 0 270273.3 109661.14 369720.0 -1.0 4007
4009 0 270583.5 109837.39 369660.0 -1.0 4008
4010 0 270305.03 109724.586 369600.0 -1.0 4009
4011 0 270333.25 109710.484 369540.0 -1.0 4010
4012 0 270336.75 109724.586 369480.0 -1.0 4011
4013 0 270287.4 109742.21 369420.0 -1.0 4012
4014 0 270287.4 109742.21 369360.0 -1.0 4013
4015 0 270301.5 109819.766 369300.0 -1.0 4014
4016 0 270276.84 109840.914 369240.0 -1.0 4015
4017 0 270343.8 109858.54 369180.0 -1.0 4016
4018 0 270403.75 109876.164 369120.0 -1.0 4017
4019 0 270403.75 109876.164 369060.0 -1.0 4018
4020 0 270403.75 109876.164 369000.0 -1.0 4019
4021 0 270467.2 109869.11 368940.0 -1.0 4020
4022 0 270498.9 109844.44 368880.0 -1.0 4021
4023 0 270572.94 109816.234 368820.0 -1.0 4022
4024 0 270615.25 109756.31 368760.0 -1.0 4023
4025 0 270643.44 109724.586 368700.0 -1.0 4024
4026 0 270643.44 109706.96 368640.0 -1.0 4025
4027 0 270657.53 109685.81 368580.0 -1.0 4026
4028 0 270643.44 109714.016 368520.0 -1.0 4027
4029 0 270643.44 109714.016 368460.0 -1.0 4028
4030 0 270643.44 109714.016 368400.0 -1.0 4029
4031 0 270678.7 109692.86 368340.0 -1.0 4030
4032 0 270685.75 109685.81 368280.0 -1.0 4031
4033 0 270706.88 109699.914 368220.0 -1.0 4032
4034 0 270664.6 109699.914 368160.0 -1.0 4033
4035 0 270689.25 109731.64 368100.0 -1.0 4034
4036 0 270689.25 109731.64 368040.0 -1.0 4035
4037 0 270689.25 109731.64 367980.0 -1.0 4036
4038 6 270699.84 109735.164 367920.0 -1.0 4037
4039 0 347109.5 154440.88 510300.0 -1.0 3789
4040 0 347211.72 154627.7 510240.0 -1.0 4039
4041 0 347187.06 154652.38 510180.0 -1.0 4040
4042 0 347070.72 154712.3 510120.0 -1.0 4041
4043 0 347105.97 154782.8 510060.0 -1.0 4042
4044 0 347109.5 154856.83 510000.0 -1.0 4043
4045 0 346919.16 155212.86 509940.0 -1.0 4044
4046 0 346422.12 155470.17 509880.0 -1.0 4045
4047 0 346302.28 155561.83 509820.0 -1.0 4046
4048 0 346263.5 155551.25 509760.0 -1.0 4047
4049 0 346284.66 155530.11 509700.0 -1.0 4048
4050 0 346249.4 155523.05 509640.0 -1.0 4049
4051 0 346238.8 155544.2 509580.0 -1.0 4050
4052 0 346122.5 155533.62 509520.0 -1.0 4051
4053 0 346122.5 155533.62 509460.0 -1.0 4052
4054 0 346122.5 155533.62 509400.0 -1.0 4053
4055 0 346073.16 155547.73 509340.0 -1.0 4054
4056 0 345942.72 155575.92 509280.0 -1.0 4055
4057 0 345745.3 155671.11 509220.0 -1.0 4056
4058 0 345745.3 155706.36 509160.0 -1.0 4057
4059 0 345685.4 155734.55 509100.0 -1.0 4058
4060 0 345657.2 155759.23 509040.0 -1.0 4059
4061 0 345562.03 155780.38 508980.0 -1.0 4060
4062 0 345512.7 155826.2 508920.0 -1.0 4061
4063 0 345392.8 155886.12 508860.0 -1.0 4062
4064 0 345396.34 156013.03 508800.0 -1.0 4063
4065 0 345322.3 156044.75 508740.0 -1.0 4064
4066 0 345318.8 156277.4 508680.0 -1.0 4065
4067 0 345033.28 156369.05 508620.0 -1.0 4066
4068 0 344998.03 156531.2 508560.0 -1.0 4067
4069 0 344409.34 156344.38 508500.0 -1.0 4068
4070 0 344849.97 156598.17 508440.0 -1.0 4069
4071 0 344825.3 156672.2 508320.0 -1.0 4070
4072 0 344811.2 156721.55 508260.0 -1.0 4071
4073 0 344761.84 156792.05 508200.0 -1.0 4072
4074 0 344423.44 156792.05 508140.0 -1.0 4073
4075 0 344518.62 156982.4 508080.0 -1.0 4074
4076 0 343972.25 156601.7 508020.0 -1.0 4075
4077 0 344391.72 157144.55 507960.0 -1.0 4076
4078 0 344194.3 157077.58 507900.0 -1.0 4077
4079 0 344257.78 157320.8 507840.0 -1.0 4078
4080 0 344173.2 157451.23 507780.0 -1.0 4079
4081 0 344011.03 157546.4 507720.0 -1.0 4080
4082 0 344187.28 157609.86 507660.0 -1.0 4081
4083 0 343933.47 157602.8 507600.0 -1.0 4082
4084 0 343693.78 157535.83 507540.0 -1.0 4083
4085 0 343464.66 157726.17 507540.0 -1.0 4084
4086 0 343408.25 157581.66 507480.0 -1.0 4085
4087 0 343397.7 157775.53 507420.0 -1.0 4086
4088 0 343729.03 158142.12 507360.0 -1.0 4087
4089 0 343373.0 157764.95 507300.0 -1.0 4088
4090 0 343267.25 157719.12 507240.0 -1.0 4089
4091 0 343454.06 157846.03 507180.0 -1.0 4090
4092 0 343439.97 157863.66 507120.0 -1.0 4091
4093 0 343450.56 157927.11 507060.0 -1.0 4092
4094 0 343538.7 157944.73 507000.0 -1.0 4093
4095 0 343591.56 157979.98 506940.0 -1.0 4094
4096 0 343655.0 158032.86 506880.0 -1.0 4095
4097 0 343774.84 158124.5 506820.0 -1.0 4096
4098 0 343771.3 158135.08 506760.0 -1.0 4097
4099 0 343506.94 158237.3 506700.0 -1.0 4098
4100 0 343760.75 158177.38 506640.0 -1.0 4099
4101 0 343746.66 158209.11 506580.0 -1.0 4100
4102 0 343757.22 158272.55 506520.0 -1.0 4101
4103 0 343757.22 158374.78 506460.0 -1.0 4102
4104 0 343757.22 158374.78 506400.0 -1.0 4103
4105 0 343739.6 158392.4 506340.0 -1.0 4104
4106 0 343739.6 158392.4 506280.0 -1.0 4105
4107 0 343739.6 158417.08 506220.0 -1.0 4106
4108 0 343651.47 158480.53 506160.0 -1.0 4107
4109 0 343651.47 158480.53 506100.0 -1.0 4108
4110 0 343588.03 158526.36 506040.0 -1.0 4109
4111 0 343549.25 158543.98 505980.0 -1.0 4110
4112 0 343454.06 158607.42 505860.0 -1.0 4111
4113 0 343207.3 158625.05 505740.0 -1.0 4112
4114 0 343112.16 158660.3 505680.0 -1.0 4113
4115 0 342985.25 158477.0 505620.0 -1.0 4114
4116 0 343009.94 158618.0 505560.0 -1.0 4115
4117 0 342999.34 158625.05 505500.0 -1.0 4116
4118 0 342893.6 158720.23 505440.0 -1.0 4117
4119 0 342883.03 158632.11 505380.0 -1.0 4118
4120 0 342512.9 158737.86 505320.0 -1.0 4119
4121 0 342502.3 158663.83 505260.0 -1.0 4120
4122 0 342470.6 158709.66 505200.0 -1.0 4121
4123 0 342400.1 158769.58 505140.0 -1.0 4122
4124 0 342396.56 158907.05 505080.0 -1.0 4123
4125 0 342357.8 158917.62 505020.0 -1.0 4124
4126 0 342354.28 158938.78 504960.0 -1.0 4125
4127 0 342322.56 158935.25 504900.0 -1.0 4126
4128 0 342336.66 159041.0 504840.0 -1.0 4127
4129 0 342280.25 159122.08 504780.0 -1.0 4128
4130 0 342280.25 159241.92 504720.0 -1.0 4129
4131 0 342280.25 159252.5 504660.0 -1.0 4130
4132 0 342319.03 159294.8 504600.0 -1.0 4131
4133 0 342340.2 159351.2 504540.0 -1.0 4132
4134 0 342304.94 159365.3 504480.0 -1.0 4133
4135 0 342319.03 159379.4 504420.0 -1.0 4134
4136 0 342326.06 159428.75 504360.0 -1.0 4135
4137 0 342301.4 159509.83 504300.0 -1.0 4136
4138 0 342304.94 159583.86 504240.0 -1.0 4137
4139 0 342326.06 159664.92 504180.0 -1.0 4138
4140 0 342322.56 159724.86 504120.0 -1.0 4139
4141 0 342319.03 159728.38 504060.0 -1.0 4140
4142 0 342319.03 159728.38 504000.0 -1.0 4141
4143 0 342319.03 159798.88 503940.0 -1.0 4142
4144 0 342311.97 159848.23 503880.0 -1.0 4143
4145 0 342311.97 159862.33 503820.0 -1.0 4144
4146 0 342297.88 159936.36 503760.0 -1.0 4145
4147 0 342304.94 159957.5 503700.0 -1.0 4146
4148 0 341751.5 159622.62 503640.0 -1.0 4147
4149 0 342287.3 159992.75 503580.0 -1.0 4148
4150 0 342241.47 160010.38 503520.0 -1.0 4149
4151 0 342230.9 160094.98 503460.0 -1.0 4150
4152 0 342163.94 160080.88 503400.0 -1.0 4151
4153 0 342146.3 160087.92 503340.0 -1.0 4152
4154 0 342068.75 160087.92 503280.0 -1.0 4153
4155 0 341483.6 159876.42 503220.0 -1.0 4154
4156 0 341998.25 160084.4 503160.0 -1.0 4155
4157 0 341938.3 160109.08 503100.0 -1.0 4156
4158 0 341931.28 160197.2 503040.0 -1.0 4157
4159 0 341892.5 160207.78 502980.0 -1.0 4158
4160 0 341811.44 160306.48 502920.0 -1.0 4159
4161 0 341804.38 160288.86 502860.0 -1.0 4160
4162 0 341804.38 160288.86 502800.0 -1.0 4161
4163 0 341793.8 160475.67 502740.0 -1.0 4162
4164 0 341927.75 160722.42 502680.0 -1.0 4163
4165 0 341860.78 160778.83 502620.0 -1.0 4164
4166 0 341913.66 160930.4 502560.0 -1.0 4165
4167 0 341804.38 160852.86 502500.0 -1.0 4166
4168 0 341825.53 160962.12 502440.0 -1.0 4167
4169 0 341755.03 161011.48 502380.0 -1.0 4168
4170 0 341712.72 161089.03 502320.0 -1.0 4169
4171 0 341497.7 161237.08 502260.0 -1.0 4170
4172 0 341321.44 161501.45 502200.0 -1.0 4171
4173 0 341293.25 161850.42 502140.0 -1.0 4172
4174 0 341134.62 161868.05 502080.0 -1.0 4173
4175 0 341039.44 162202.92 502080.0 -1.0 4174
4176 0 340609.4 163017.2 502080.0 -1.0 4175
4177 5 340228.7 163901.98 502080.0 -1.0 4176
4178 0 339980.7 164115.1 502140.0 -1.0 4177
4179 0 340154.7 163764.5 502020.0 -1.0 4177
4180 0 340126.47 163835.0 501960.0 -1.0 4179
4181 0 340137.06 163820.9 501900.0 -1.0 4180
4182 0 340017.2 163947.8 501840.0 -1.0 4181
4183 0 340048.94 163947.8 501780.0 -1.0 4182
4184 0 339604.78 163852.62 501720.0 -1.0 4183
4185 0 340154.7 164169.88 501660.0 -1.0 4184
4186 0 339967.84 164081.75 501600.0 -1.0 4185
4187 0 340077.12 164095.86 501540.0 -1.0 4186
4188 0 339114.8 163972.48 501480.0 -1.0 4187
4189 0 339989.0 164152.25 501420.0 -1.0 4188
4190 0 339513.12 163863.2 501360.0 -1.0 4189
4191 0 339978.44 164229.8 501240.0 -1.0 4190
4192 0 339943.2 164236.86 501180.0 -1.0 4191
4193 0 340027.78 164360.23 501120.0 -1.0 4192
4194 0 339967.84 164370.8 501060.0 -1.0 4193
4195 0 339985.47 164367.28 501000.0 -1.0 4194
4196 6 340041.88 164416.62 500940.0 -1.0 4195
4197 0 348688.28 148294.45 512640.0 -1.0 3838
4198 0 348226.5 148026.55 512580.0 -1.0 4197
4199 0 348540.22 148019.5 512520.0 -1.0 4198
4200 0 348550.78 147927.84 512460.0 -1.0 4199
4201 0 348533.16 147896.12 512400.0 -1.0 4200
4202 0 348603.66 147867.92 512340.0 -1.0 4201
4203 6 348600.16 147857.34 512280.0 -1.0 4202
4204 0 353831.25 147111.81 516780.0 -1.0 3918
4205 6 353884.12 147330.38 516720.0 -1.0 4204
4206 0 357026.0 142302.0 518940.0 -1.0 5
4207 0 356808.12 142943.5 520020.0 -1.0 5
4208 0 352853.06 143690.81 520020.0 -1.0 4207
4209 0 351506.5 144431.06 520020.0 -1.0 4208
4210 0 351236.84 144778.27 519960.0 -1.0 4209
4211 0 351205.12 144827.62 519900.0 -1.0 4210
4212 0 351166.34 144901.64 519840.0 -1.0 4211
4213 0 351067.66 144979.19 519780.0 -1.0 4212
4214 0 350923.12 145120.19 519720.0 -1.0 4213
4215 0 350796.22 145264.72 519660.0 -1.0 4214
4216 0 350697.53 145349.31 519600.0 -1.0 4215
4217 0 350641.12 145504.42 519540.0 -1.0 4216
4218 0 350553.0 145624.27 519480.0 -1.0 4217
4219 0 350514.22 145708.88 519420.0 -1.0 4218
4220 0 350588.25 146086.05 519360.0 -1.0 4219
4221 0 350531.84 146223.52 519300.0 -1.0 4220
4222 0 350609.4 146325.75 519240.0 -1.0 4221
4223 5 350517.75 147309.22 519240.0 -1.0 4222
4224 0 350489.56 147323.31 519180.0 -1.0 4223
4225 0 350443.72 147474.89 519300.0 -1.0 4223
4226 0 350535.38 147273.97 519120.0 -1.0 4224
4227 6 350570.62 147312.75 519060.0 -1.0 4226
4228 0 350556.53 147763.94 519420.0 -1.0 4225
4229 0 350648.2 148063.56 519360.0 -1.0 4228
4230 0 350718.7 148271.55 519300.0 -1.0 4229
4231 0 350792.7 148588.8 519240.0 -1.0 4230
4232 0 350887.88 148955.39 519180.0 -1.0 4231
4233 0 350997.16 149015.31 519120.0 -1.0 4232
4234 0 351067.66 149032.94 519060.0 -1.0 4233
4235 0 351117.0 149015.31 519000.0 -1.0 4234
4236 0 351102.9 149163.38 518940.0 -1.0 4235
4237 0 351275.62 149314.94 518880.0 -1.0 4236
4238 0 351289.72 149417.17 518820.0 -1.0 4237
4239 0 351381.38 149501.77 518760.0 -1.0 4238
4240 0 351455.4 149804.92 518700.0 -1.0 4239
4241 0 351564.7 149988.22 518640.0 -1.0 4240
4242 0 351589.34 150146.84 518580.0 -1.0 4241
4243 0 351677.47 150256.12 518460.0 -1.0 4242
4244 0 351726.8 150305.47 518400.0 -1.0 4243
4245 0 351860.78 150379.5 518340.0 -1.0 4244
4246 0 351927.75 150531.06 518280.0 -1.0 4245
4247 0 352086.38 150583.94 518220.0 -1.0 4246
4248 0 352202.7 150665.02 518160.0 -1.0 4247
4249 0 352315.5 150689.69 518100.0 -1.0 4248
4250 0 352523.47 150746.1 518040.0 -1.0 4249
4251 0 352904.2 150795.44 517980.0 -1.0 4250
4252 0 353119.2 150813.06 517920.0 -1.0 4251
4253 0 353221.44 150813.06 517860.0 -1.0 4252
4254 0 353383.56 150791.92 517800.0 -1.0 4253
4255 0 353464.66 150791.92 517740.0 -1.0 4254
4256 0 353647.94 150714.38 517680.0 -1.0 4255
4257 0 353697.3 150675.6 517620.0 -1.0 4256
4258 0 353834.78 150686.17 517560.0 -1.0 4257
4259 0 354388.2 150939.97 517560.0 -1.0 4258
4260 0 354342.38 150947.02 517620.0 -1.0 4259
4261 0 354384.7 151017.52 517680.0 -1.0 4260
4262 0 354388.2 151035.14 517740.0 -1.0 4261
4263 0 354370.56 151105.64 517800.0 -1.0 4262
4264 0 354419.94 151158.52 517860.0 -1.0 4263
4265 0 354515.1 151362.97 517920.0 -1.0 4264
4266 0 354839.4 151341.81 517920.0 -1.0 4265
4267 0 355008.6 151232.55 517860.0 -1.0 4266
4268 0 355019.2 151221.97 517800.0 -1.0 4267
4269 0 355096.72 151179.67 517740.0 -1.0 4268
4270 0 355142.56 151169.1 517680.0 -1.0 4269
4271 0 355223.62 151144.42 517620.0 -1.0 4270
4272 0 355276.5 151105.64 517560.0 -1.0 4271
4273 0 355322.3 151098.6 517500.0 -1.0 4272
4274 0 355396.34 151063.34 517440.0 -1.0 4273
4275 0 355417.5 151031.62 517380.0 -1.0 4274
4276 0 355473.9 151066.88 517320.0 -1.0 4275
4277 0 355519.72 151038.67 517260.0 -1.0 4276
4278 0 355576.12 151021.05 517200.0 -1.0 4277
4279 0 355600.8 151045.72 517140.0 -1.0 4278
4280 0 355604.3 151045.72 517080.0 -1.0 4279
4281 0 355607.84 151045.72 517020.0 -1.0 4280
4282 0 355629.0 151049.25 516960.0 -1.0 4281
4283 0 355629.0 151049.25 516900.0 -1.0 4282
4284 6 355674.8 151123.27 516840.0 -1.0 4283
4285 0 340035.53 164207.31 502200.0 -1.0 4178
4286 0 340040.5 164247.2 502260.0 -1.0 4285
4287 0 340252.38 164249.69 502320.0 -1.0 4286
4288 0 340242.4 164254.67 502380.0 -1.0 4287
4289 0 340135.22 164643.52 502440.0 -1.0 4288
4290 0 340110.3 164912.7 502500.0 -1.0 4289
4291 0 340107.8 165029.86 502560.0 -1.0 4290
4292 0 339965.75 165067.25 502620.0 -1.0 4291
4293 0 339988.16 165171.94 502680.0 -1.0 4292
4294 0 339788.75 165403.75 502740.0 -1.0 4293
4295 0 339704.03 165476.03 502800.0 -1.0 4294
4296 0 339634.22 165493.47 502860.0 -1.0 4295
4297 0 339599.34 165545.81 502920.0 -1.0 4296
4298 0 339604.3 165553.3 502980.0 -1.0 4297
4299 0 339599.34 165588.19 503040.0 -1.0 4298
4300 0 339594.34 165628.08 503100.0 -1.0 4299
4301 0 339601.8 165690.39 503160.0 -1.0 4300
4302 0 339033.53 165613.11 503220.0 -1.0 4301
4303 0 339601.8 166069.25 503280.0 -1.0 4302
4304 0 339714.0 166116.61 503340.0 -1.0 4303
4305 0 339738.9 166163.97 503400.0 -1.0 4304
4306 0 339778.78 166273.64 503460.0 -1.0 4305
4307 0 339843.6 166532.88 503520.0 -1.0 4306
4308 0 339958.25 167178.44 503580.0 -1.0 4307
4309 0 339404.9 166894.28 503640.0 -1.0 4308
4310 0 339846.1 167332.98 503700.0 -1.0 4309
4311 0 339838.62 167502.47 503760.0 -1.0 4310
4312 5 339756.38 167609.66 503820.0 -1.0 4311
4313 0 339791.25 167529.89 503880.0 -1.0 4312
4314 0 339559.44 167981.05 503820.0 -1.0 4312
4315 5 339335.12 168285.12 503820.0 -1.0 4314
4316 0 339292.75 168310.06 503880.0 -1.0 4315
4317 0 339325.16 168439.67 503760.0 -1.0 4315
4318 0 339731.44 167622.11 503940.0 -1.0 4313
4319 6 339709.0 167492.5 504000.0 -1.0 4318
4320 0 339232.94 168320.03 503940.0 -1.0 4316
4321 0 339200.53 168307.56 504000.0 -1.0 4320
4322 6 339133.22 168310.06 504060.0 -1.0 4321
4323 0 339310.2 168596.7 503700.0 -1.0 4317
4324 0 338791.75 168088.22 503640.0 -1.0 4323
4325 0 339384.97 169085.23 503580.0 -1.0 4324
4326 0 339452.28 169160.02 503520.0 -1.0 4325
4327 0 339462.25 169232.3 503460.0 -1.0 4326
4328 0 339457.25 169364.4 503400.0 -1.0 4327
4329 0 339377.5 169409.27 503340.0 -1.0 4328
4330 0 339345.1 169538.89 503280.0 -1.0 4329
4331 6 338766.8 169227.31 503220.0 -1.0 4330
4332 0 352965.1 148934.8 515460.0 -1.0 3890
4333 0 353171.97 149415.86 515460.0 -1.0 4332
4334 0 353640.56 149762.33 515400.0 -1.0 4333
4335 0 353707.88 149829.62 515340.0 -1.0 4334
4336 0 353767.7 149904.4 515280.0 -1.0 4335
4337 5 354203.88 150096.33 515220.0 -1.0 4336
4338 0 354453.12 150320.66 515220.0 -1.0 4337
4339 0 354258.72 150078.89 515160.0 -1.0 4337
4340 6 354119.12 149991.64 515100.0 -1.0 4339
4341 0 354674.97 150487.66 515220.0 -1.0 4338
4342 0 354881.84 150562.44 515220.0 -1.0 4341
4343 0 354909.28 150552.47 515280.0 -1.0 4342
4344 0 354964.1 150525.05 515340.0 -1.0 4343
4345 0 355036.38 150507.61 515400.0 -1.0 4344
4346 0 354891.8 150293.25 515460.0 -1.0 4345
4347 0 355223.34 150460.25 515520.0 -1.0 4346
4348 0 355330.5 150525.05 515580.0 -1.0 4347
4349 0 355330.5 150525.05 515640.0 -1.0 4348
4350 0 355051.34 150492.66 515700.0 -1.0 4349
4351 0 355333.0 150562.44 515760.0 -1.0 4350
4352 0 355210.88 150547.48 515820.0 -1.0 4351
4353 0 355387.84 150557.45 515880.0 -1.0 4352
4354 0 355517.44 150552.47 515940.0 -1.0 4353
4355 0 355564.8 150527.55 516000.0 -1.0 4354
4356 0 355572.28 150527.55 516060.0 -1.0 4355
4357 0 355547.38 150554.97 516120.0 -1.0 4356
4358 0 355662.03 150567.42 516180.0 -1.0 4357
4359 0 355706.88 150527.55 516240.0 -1.0 4358
4360 0 355831.5 150547.48 516300.0 -1.0 4359
4361 0 355943.7 150495.14 516360.0 -1.0 4360
4362 0 356140.6 150482.67 516420.0 -1.0 4361
4363 0 356297.62 150457.75 516480.0 -1.0 4362
4364 0 356322.53 150472.7 516540.0 -1.0 4363
4365 0 356312.56 150470.22 516600.0 -1.0 4364
4366 0 356564.3 150564.94 516660.0 -1.0 4365
4367 0 356551.88 150492.66 516720.0 -1.0 4366
4368 0 356569.3 150527.55 516780.0 -1.0 4367
4369 5 356569.3 150527.55 516840.0 -1.0 4368
4370 6 356591.75 150517.58 516900.0 -1.0 4369
4371 0 356681.47 150218.47 516840.0 -1.0 4369
4372 0 356664.03 149724.94 516840.0 -1.0 4371
4373 0 356649.06 149637.7 516780.0 -1.0 4372
4374 0 356604.22 149560.44 516720.0 -1.0 4373
4375 0 356728.84 149605.3 516660.0 -1.0 4374
4376 0 356596.72 149505.6 516600.0 -1.0 4375
4377 0 356601.72 149488.16 516540.0 -1.0 4376
4378 0 356584.25 149408.39 516480.0 -1.0 4377
4379 0 356519.47 149385.95 516420.0 -1.0 4378
4380 6 356549.38 149358.53 516360.0 -1.0 4379
