# Supplementary material for: Organization of the gravity-sensing system in zebrafish
Source: Nat Commun. 2022 Aug 27;13:5060. doi: 10.1038/s41467-022-32824-w (PMC9420129; doi:10.1038/s41467-022-32824-w)
Supplement: Supplementary file 11 — Source Data [file 41467_2022_32824_MOESM11_ESM.zip › Reconstruction files/tangential_nucleus_R_07.swc]

# SWC format file
# based on specifications at http://www.neuronland.org/NLMorphologyConverter/MorphologyFormats/SWC/Spec.html
# Created on 2022-04-20 using navis (https://github.com/navis-org/navis)
# Meta: {"id": "62092", "name": "tangential_nucleus_R_07", "units": "1 nanometer"}
# PointNo Label X Y Z Radius Parent
# Labels:
# 0 = undefined, 1 = soma, 5 = fork point, 6 = end point
1 1 331633.38 123468.33 492840.0 2170.0 -1
2 0 270761.0 141796.0 496560.0 -1.0 515
3 0 270646.0 141884.0 496500.0 -1.0 2
4 0 270610.0 141884.0 496440.0 -1.0 3
5 0 270585.0 142125.0 496380.0 -1.0 4
6 0 270423.0 142092.0 496320.0 -1.0 5
7 0 270476.0 142374.0 496260.0 -1.0 6
8 0 270387.0 142553.0 496140.0 -1.0 7
9 0 269982.0 142254.0 496080.0 -1.0 8
10 0 270335.0 142677.0 496020.0 -1.0 9
11 0 269868.0 142422.0 495960.0 -1.0 10
12 0 270264.0 142958.0 495900.0 -1.0 11
13 0 270249.0 142981.0 495840.0 -1.0 12
14 0 270277.0 143184.0 495780.0 -1.0 13
15 0 269826.0 143066.0 495720.0 -1.0 14
16 0 270256.0 143779.0 495660.0 -1.0 15
17 0 270353.0 144104.0 495600.0 -1.0 16
18 0 270324.0 144201.0 495540.0 -1.0 17
19 0 270399.0 144597.0 495480.0 -1.0 18
20 0 270345.0 144740.0 495420.0 -1.0 19
21 0 270374.0 145096.0 495360.0 -1.0 20
22 0 270276.0 145242.0 495300.0 -1.0 21
23 0 270179.0 145464.0 495240.0 -1.0 22
24 0 270064.0 145648.0 495180.0 -1.0 23
25 0 269988.0 145887.0 495120.0 -1.0 24
26 0 269899.0 146110.0 495060.0 -1.0 25
27 0 269894.0 146296.0 495000.0 -1.0 26
28 0 269866.0 146537.0 494940.0 -1.0 27
29 0 269877.0 146851.0 494880.0 -1.0 28
30 0 269813.0 147123.0 494880.0 -1.0 29
31 0 269875.0 147603.0 494880.0 -1.0 30
32 0 269692.0 147795.0 494760.0 -1.0 31
33 0 269485.0 147908.0 494700.0 -1.0 32
34 0 269310.0 148005.0 494640.0 -1.0 33
35 0 269227.0 148146.0 494580.0 -1.0 34
36 0 269144.0 148437.0 494520.0 -1.0 35
37 0 269186.0 148734.0 494520.0 -1.0 36
38 0 269084.0 149045.0 494520.0 -1.0 37
39 0 268944.0 149123.0 494400.0 -1.0 38
40 0 268884.0 149248.0 494340.0 -1.0 39
41 0 268835.0 149588.0 494280.0 -1.0 40
42 0 268788.0 149726.0 494220.0 -1.0 41
43 0 268727.0 150057.0 494160.0 -1.0 42
44 0 268758.0 150312.0 494100.0 -1.0 43
45 0 268558.0 150368.0 494040.0 -1.0 44
46 0 268765.0 150713.0 493980.0 -1.0 45
47 0 268774.0 150962.0 493920.0 -1.0 46
48 0 268809.0 151374.0 493860.0 -1.0 47
49 0 268792.0 151498.0 493800.0 -1.0 48
50 0 268815.0 151607.0 493740.0 -1.0 49
51 0 268816.0 151900.0 493680.0 -1.0 50
52 0 268849.0 152233.0 493680.0 -1.0 51
53 0 268898.0 152519.0 493680.0 -1.0 52
54 0 268959.0 152907.0 493680.0 -1.0 53
55 0 268967.0 152938.0 493620.0 -1.0 54
56 0 268896.0 153167.0 493560.0 -1.0 55
57 0 268870.0 153141.0 493500.0 -1.0 56
58 0 268920.0 153403.0 493440.0 -1.0 57
59 0 268857.0 153303.0 493380.0 -1.0 58
60 0 268866.0 153526.0 493380.0 -1.0 59
61 0 268928.0 153737.0 493380.0 -1.0 60
62 0 268882.0 153934.0 493440.0 -1.0 61
63 0 268684.0 153995.0 493500.0 -1.0 62
64 0 268744.0 154489.0 493560.0 -1.0 63
65 0 268780.0 154718.0 493620.0 -1.0 64
66 0 268768.0 154900.0 493680.0 -1.0 65
67 0 268784.0 155015.0 493740.0 -1.0 66
68 0 268789.0 155212.0 493800.0 -1.0 67
69 0 268787.0 155249.0 493860.0 -1.0 68
70 0 268787.0 155254.0 493920.0 -1.0 69
71 0 268785.0 155321.0 493980.0 -1.0 70
72 0 268466.0 155218.0 494040.0 -1.0 71
73 0 268500.0 155664.0 494100.0 -1.0 72
74 0 268276.0 155971.0 494160.0 -1.0 73
75 0 268226.0 156105.0 494220.0 -1.0 74
76 0 268059.0 156397.0 494280.0 -1.0 75
77 0 267999.0 156459.0 494340.0 -1.0 76
78 0 267912.0 156798.0 494340.0 -1.0 77
79 0 267642.0 157247.0 494340.0 -1.0 78
80 0 267540.0 157552.0 494400.0 -1.0 79
81 0 267467.0 157802.0 494520.0 -1.0 80
82 0 267329.0 158078.0 494580.0 -1.0 81
83 0 267232.0 158324.0 494580.0 -1.0 82
84 0 267261.0 158556.0 494580.0 -1.0 83
85 0 267106.0 158580.0 494640.0 -1.0 84
86 0 267088.0 158708.0 494700.0 -1.0 85
87 0 266994.0 158973.0 494700.0 -1.0 86
88 0 267004.0 159474.0 494700.0 -1.0 87
89 0 266908.0 159799.0 494760.0 -1.0 88
90 0 266996.0 159973.0 494880.0 -1.0 89
91 0 266912.0 159997.0 494940.0 -1.0 90
92 0 266871.0 160130.0 495000.0 -1.0 91
93 0 266816.0 160347.0 495060.0 -1.0 92
94 0 266812.0 160314.0 495120.0 -1.0 93
95 0 266853.0 160377.0 495180.0 -1.0 94
96 0 266851.0 160319.0 495240.0 -1.0 95
97 0 266888.0 160407.0 495300.0 -1.0 96
98 0 266887.0 160475.0 495360.0 -1.0 97
99 0 266855.0 160581.0 495420.0 -1.0 98
100 0 266857.0 160635.0 495480.0 -1.0 99
101 0 266869.0 160660.0 495540.0 -1.0 100
102 0 266889.0 160703.0 495600.0 -1.0 101
103 0 266810.0 160646.0 495660.0 -1.0 102
104 0 266344.0 160166.0 495720.0 -1.0 103
105 0 266830.0 160744.0 495780.0 -1.0 104
106 0 266836.0 160732.0 495840.0 -1.0 105
107 0 266845.0 160765.0 495900.0 -1.0 106
108 0 266424.0 160339.0 495960.0 -1.0 107
109 0 266827.0 160804.0 496020.0 -1.0 108
110 0 266377.0 160379.0 496080.0 -1.0 109
111 0 266819.0 160768.0 496140.0 -1.0 110
112 0 266830.0 160781.0 496260.0 -1.0 111
113 0 266789.0 160680.0 496320.0 -1.0 112
114 0 266841.0 160731.0 496380.0 -1.0 113
115 0 266807.0 160668.0 496440.0 -1.0 114
116 0 266772.0 160817.0 496500.0 -1.0 115
117 0 266795.0 160728.0 496560.0 -1.0 116
118 0 266827.0 160712.0 496680.0 -1.0 117
119 0 266841.0 160746.0 496740.0 -1.0 118
120 0 266820.0 160773.0 496920.0 -1.0 119
121 0 266747.0 160668.0 496980.0 -1.0 120
122 0 266811.0 160695.0 497040.0 -1.0 121
123 0 266817.0 160646.0 497160.0 -1.0 122
124 0 266482.0 160188.0 497220.0 -1.0 123
125 0 266827.0 160571.0 497280.0 -1.0 124
126 0 266879.0 160623.0 497340.0 -1.0 125
127 0 266896.0 160538.0 497400.0 -1.0 126
128 0 266959.0 160602.0 497460.0 -1.0 127
129 0 266577.0 160095.0 497520.0 -1.0 128
130 0 267003.0 160555.0 497580.0 -1.0 129
131 0 266776.0 160394.0 497640.0 -1.0 130
132 0 267091.0 160528.0 497700.0 -1.0 131
133 0 267061.0 160437.0 497760.0 -1.0 132
134 0 267045.0 160486.0 497820.0 -1.0 133
135 0 266996.0 160405.0 497880.0 -1.0 134
136 0 267078.0 160433.0 497940.0 -1.0 135
137 0 267084.0 160354.0 498000.0 -1.0 136
138 0 267121.0 160439.0 498060.0 -1.0 137
139 0 267200.0 160509.0 498120.0 -1.0 138
140 0 267146.0 160462.0 498180.0 -1.0 139
141 0 267176.0 160563.0 498240.0 -1.0 140
142 0 267151.0 160521.0 498300.0 -1.0 141
143 0 266761.0 160291.0 498360.0 -1.0 142
144 0 267170.0 160589.0 498420.0 -1.0 143
145 0 267106.0 160589.0 498480.0 -1.0 144
146 0 267225.0 160645.0 498540.0 -1.0 145
147 0 267134.0 160633.0 498660.0 -1.0 146
148 0 267128.0 160751.0 498720.0 -1.0 147
149 0 267233.0 160851.0 498780.0 -1.0 148
150 0 267141.0 160726.0 498840.0 -1.0 149
151 0 267152.0 160702.0 498960.0 -1.0 150
152 0 267040.0 160389.0 499080.0 -1.0 151
153 0 267093.0 160676.0 499140.0 -1.0 152
154 0 267082.0 160629.0 499200.0 -1.0 153
155 0 267106.0 160633.0 499260.0 -1.0 154
156 0 266830.0 160399.0 499320.0 -1.0 155
157 0 267064.0 160702.0 499380.0 -1.0 156
158 0 266743.0 160315.0 499440.0 -1.0 157
159 0 267059.0 160754.0 499500.0 -1.0 158
160 0 267057.0 160742.0 499560.0 -1.0 159
161 0 267017.0 160678.0 499620.0 -1.0 160
162 0 266986.0 160716.0 499680.0 -1.0 161
163 0 266980.0 160734.0 499740.0 -1.0 162
164 0 266933.0 160761.0 499800.0 -1.0 163
165 0 266897.0 160730.0 499860.0 -1.0 164
166 0 266881.0 160746.0 499920.0 -1.0 165
167 0 266947.0 160709.0 499980.0 -1.0 166
168 0 266922.0 160713.0 500040.0 -1.0 167
169 0 266818.0 161034.0 500100.0 -1.0 168
170 0 266898.0 160837.0 500160.0 -1.0 169
171 0 266901.0 160853.0 500280.0 -1.0 170
172 0 266861.0 160869.0 500340.0 -1.0 171
173 0 266976.0 160900.0 500400.0 -1.0 172
174 0 266932.0 160888.0 500460.0 -1.0 173
175 0 266949.0 160873.0 500520.0 -1.0 174
176 0 266877.0 160864.0 500580.0 -1.0 175
177 0 266920.0 160930.0 500640.0 -1.0 176
178 0 267029.0 161008.0 500700.0 -1.0 177
179 0 267013.0 161050.0 500760.0 -1.0 178
180 0 266714.0 160616.0 500820.0 -1.0 179
181 0 267023.0 161070.0 500880.0 -1.0 180
182 0 267060.0 161074.0 501000.0 -1.0 181
183 0 267090.0 161076.0 501060.0 -1.0 182
184 0 267121.0 161120.0 501120.0 -1.0 183
185 0 267118.0 161105.0 501180.0 -1.0 184
186 0 267174.0 161139.0 501240.0 -1.0 185
187 0 267224.0 161183.0 501300.0 -1.0 186
188 0 266651.0 160738.0 501360.0 -1.0 187
189 0 267222.0 161216.0 501420.0 -1.0 188
190 0 267348.0 161262.0 501540.0 -1.0 189
191 0 267229.0 161176.0 501600.0 -1.0 190
192 0 267349.0 161268.0 501660.0 -1.0 191
193 0 267343.0 161267.0 501780.0 -1.0 192
194 0 267180.0 161092.0 501840.0 -1.0 193
195 0 267332.0 161254.0 501900.0 -1.0 194
196 0 267369.0 161282.0 501960.0 -1.0 195
197 0 267356.0 161267.0 502020.0 -1.0 196
198 0 267401.0 161281.0 502080.0 -1.0 197
199 0 267064.0 161082.0 502140.0 -1.0 198
200 0 267394.0 161359.0 502200.0 -1.0 199
201 0 267186.0 161302.0 502260.0 -1.0 200
202 0 267432.0 161463.0 502320.0 -1.0 201
203 0 267411.0 161421.0 502380.0 -1.0 202
204 0 267458.0 161446.0 502440.0 -1.0 203
205 0 267485.0 161451.0 502500.0 -1.0 204
206 0 267539.0 161477.0 502560.0 -1.0 205
207 0 267499.0 161448.0 502620.0 -1.0 206
208 0 267568.0 161510.0 502680.0 -1.0 207
209 0 267575.0 161508.0 502740.0 -1.0 208
210 0 267595.0 161554.0 502800.0 -1.0 209
211 0 267574.0 161495.0 502860.0 -1.0 210
212 0 267562.0 161528.0 502920.0 -1.0 211
213 0 267620.0 161526.0 502980.0 -1.0 212
214 0 267613.0 161528.0 503040.0 -1.0 213
215 0 267608.0 161527.0 503100.0 -1.0 214
216 0 267625.0 161539.0 503160.0 -1.0 215
217 0 266972.0 160937.0 503220.0 -1.0 216
218 0 267652.0 161556.0 503280.0 -1.0 217
219 0 267643.0 161562.0 503340.0 -1.0 218
220 0 267644.0 161579.0 503400.0 -1.0 219
221 0 267614.0 161468.0 503460.0 -1.0 220
222 0 267656.0 161580.0 503520.0 -1.0 221
223 0 267665.0 161649.0 503580.0 -1.0 222
224 0 267188.0 161096.0 503640.0 -1.0 223
225 0 267743.0 161640.0 503700.0 -1.0 224
226 0 267646.0 161582.0 503760.0 -1.0 225
227 0 267677.0 161602.0 503820.0 -1.0 226
228 0 267700.0 161607.0 503880.0 -1.0 227
229 0 267582.0 161562.0 503940.0 -1.0 228
230 0 267599.0 161584.0 504000.0 -1.0 229
231 0 267594.0 161622.0 504060.0 -1.0 230
232 0 267560.0 161600.0 504120.0 -1.0 231
233 0 267621.0 161663.0 504180.0 -1.0 232
234 0 267570.0 161660.0 504240.0 -1.0 233
235 0 267542.0 161622.0 504300.0 -1.0 234
236 0 267602.0 161671.0 504360.0 -1.0 235
237 0 267536.0 161581.0 504420.0 -1.0 236
238 0 267562.0 161648.0 504480.0 -1.0 237
239 0 267585.0 161706.0 504540.0 -1.0 238
240 0 267484.0 161652.0 504600.0 -1.0 239
241 0 267551.0 161757.0 504660.0 -1.0 240
242 0 267499.0 161698.0 504720.0 -1.0 241
243 0 267532.0 161768.0 504780.0 -1.0 242
244 0 267523.0 161792.0 504840.0 -1.0 243
245 0 267560.0 161794.0 504900.0 -1.0 244
246 0 267589.0 161848.0 504960.0 -1.0 245
247 0 267493.0 161834.0 505020.0 -1.0 246
248 0 267525.0 161835.0 505080.0 -1.0 247
249 0 267535.0 161867.0 505140.0 -1.0 248
250 0 267540.0 161851.0 505200.0 -1.0 249
251 0 267508.0 161893.0 505260.0 -1.0 250
252 0 267545.0 161868.0 505320.0 -1.0 251
253 0 267496.0 161907.0 505380.0 -1.0 252
254 0 267500.0 161903.0 505440.0 -1.0 253
255 0 267457.0 161881.0 505500.0 -1.0 254
256 0 267483.0 161968.0 505560.0 -1.0 255
257 0 267475.0 161954.0 505620.0 -1.0 256
258 0 267405.0 162017.0 505680.0 -1.0 257
259 0 267522.0 162034.0 505740.0 -1.0 258
260 0 267428.0 162004.0 505860.0 -1.0 259
261 0 267542.0 162190.0 505980.0 -1.0 260
262 0 267490.0 162154.0 506040.0 -1.0 261
263 0 267400.0 162140.0 506100.0 -1.0 262
264 0 267453.0 162203.0 506160.0 -1.0 263
265 0 267438.0 162197.0 506220.0 -1.0 264
266 0 267414.0 162249.0 506280.0 -1.0 265
267 0 267421.0 162164.0 506340.0 -1.0 266
268 0 267447.0 162237.0 506400.0 -1.0 267
269 0 267448.0 162257.0 506460.0 -1.0 268
270 0 267404.0 162293.0 506520.0 -1.0 269
271 0 267401.0 162253.0 506580.0 -1.0 270
272 0 267450.0 162277.0 506640.0 -1.0 271
273 0 267469.0 162402.0 506760.0 -1.0 272
274 0 267487.0 162396.0 506820.0 -1.0 273
275 0 267498.0 162359.0 506880.0 -1.0 274
276 0 267542.0 162406.0 506940.0 -1.0 275
277 0 267490.0 162442.0 507000.0 -1.0 276
278 0 267539.0 162484.0 507060.0 -1.0 277
279 0 267357.0 162471.0 507120.0 -1.0 278
280 0 267383.0 162632.0 507180.0 -1.0 279
281 0 267296.0 162457.0 507240.0 -1.0 280
282 0 267283.0 162470.0 507300.0 -1.0 281
283 0 267552.0 162955.0 507360.0 -1.0 282
284 0 267125.0 162570.0 507420.0 -1.0 283
285 0 267166.0 162538.0 507480.0 -1.0 284
286 0 267150.0 162624.0 507540.0 -1.0 285
287 0 267186.0 162785.0 507600.0 -1.0 286
288 0 267259.0 162927.0 507660.0 -1.0 287
289 0 267148.0 162722.0 507720.0 -1.0 288
290 0 267141.0 162749.0 507780.0 -1.0 289
291 0 267157.0 162666.0 507840.0 -1.0 290
292 0 267160.0 162771.0 507900.0 -1.0 291
293 0 267104.0 162772.0 507960.0 -1.0 292
294 0 266855.0 162470.0 508020.0 -1.0 293
295 0 267080.0 162899.0 508080.0 -1.0 294
296 0 266896.0 162624.0 508140.0 -1.0 295
297 0 267099.0 162875.0 508200.0 -1.0 296
298 0 267114.0 162929.0 508260.0 -1.0 297
299 0 267123.0 162936.0 508320.0 -1.0 298
300 0 267146.0 163010.0 508440.0 -1.0 299
301 0 266646.0 162605.0 508500.0 -1.0 300
302 0 267089.0 163069.0 508560.0 -1.0 301
303 0 267068.0 163037.0 508620.0 -1.0 302
304 0 267039.0 163086.0 508680.0 -1.0 303
305 0 267076.0 163085.0 508740.0 -1.0 304
306 0 267069.0 163076.0 508800.0 -1.0 305
307 0 266992.0 163187.0 508860.0 -1.0 306
308 0 267057.0 163134.0 508920.0 -1.0 307
309 0 267058.0 163183.0 508980.0 -1.0 308
310 0 267061.0 163224.0 509040.0 -1.0 309
311 0 267096.0 163214.0 509100.0 -1.0 310
312 0 267085.0 163222.0 509160.0 -1.0 311
313 0 267071.0 163222.0 509220.0 -1.0 312
314 0 267087.0 163214.0 509280.0 -1.0 313
315 0 267041.0 163252.0 509340.0 -1.0 314
316 0 267032.0 163237.0 509400.0 -1.0 315
317 0 267043.0 163246.0 509460.0 -1.0 316
318 0 267046.0 163273.0 509520.0 -1.0 317
319 0 267065.0 163310.0 509580.0 -1.0 318
320 0 267093.0 163293.0 509640.0 -1.0 319
321 0 267132.0 163325.0 509700.0 -1.0 320
322 0 267118.0 163310.0 509760.0 -1.0 321
323 0 267169.0 163326.0 509820.0 -1.0 322
324 0 267139.0 163314.0 509880.0 -1.0 323
325 0 267197.0 163356.0 509940.0 -1.0 324
326 0 267187.0 163351.0 510000.0 -1.0 325
327 0 267158.0 163307.0 510060.0 -1.0 326
328 0 267148.0 163296.0 510120.0 -1.0 327
329 0 267238.0 163315.0 510180.0 -1.0 328
330 0 267263.0 163324.0 510240.0 -1.0 329
331 0 267308.0 163325.0 510300.0 -1.0 330
332 0 267307.0 163330.0 510360.0 -1.0 331
333 0 267623.0 163606.0 510420.0 -1.0 332
334 0 267332.0 163307.0 510480.0 -1.0 333
335 0 267399.0 163372.0 510540.0 -1.0 334
336 0 267397.0 163328.0 510600.0 -1.0 335
337 0 267382.0 163342.0 510660.0 -1.0 336
338 0 267440.0 163353.0 510720.0 -1.0 337
339 0 267399.0 163336.0 510780.0 -1.0 338
340 0 267463.0 163333.0 510840.0 -1.0 339
341 0 267427.0 163236.0 510900.0 -1.0 340
342 0 267482.0 163375.0 510960.0 -1.0 341
343 0 267473.0 163276.0 511020.0 -1.0 342
344 0 267562.0 163344.0 511080.0 -1.0 343
345 0 267529.0 163334.0 511140.0 -1.0 344
346 0 267588.0 163319.0 511200.0 -1.0 345
347 0 267597.0 163285.0 511260.0 -1.0 346
348 0 267648.0 163333.0 511320.0 -1.0 347
349 0 267607.0 163285.0 511380.0 -1.0 348
350 0 267751.0 163380.0 511440.0 -1.0 349
351 0 267751.0 163390.0 511500.0 -1.0 350
352 0 267809.0 163376.0 511560.0 -1.0 351
353 0 267817.0 163386.0 511620.0 -1.0 352
354 0 267827.0 163417.0 511680.0 -1.0 353
355 0 267816.0 163381.0 511740.0 -1.0 354
356 0 267832.0 163407.0 511800.0 -1.0 355
357 0 267862.0 163445.0 511860.0 -1.0 356
358 0 267853.0 163448.0 511920.0 -1.0 357
359 0 267903.0 163487.0 511980.0 -1.0 358
360 0 267912.0 163544.0 512040.0 -1.0 359
361 0 267956.0 163552.0 512100.0 -1.0 360
362 0 267951.0 163527.0 512160.0 -1.0 361
363 0 268052.0 163532.0 512220.0 -1.0 362
364 0 268047.0 163594.0 512280.0 -1.0 363
365 0 268066.0 163630.0 512340.0 -1.0 364
366 0 268059.0 163649.0 512400.0 -1.0 365
367 0 268054.0 163721.0 512460.0 -1.0 366
368 0 268078.0 163731.0 512520.0 -1.0 367
369 0 267752.0 163447.0 512580.0 -1.0 368
370 0 268045.0 163792.0 512640.0 -1.0 369
371 0 267980.0 163743.0 512700.0 -1.0 370
372 0 267960.0 163820.0 512760.0 -1.0 371
373 0 267728.0 163554.0 512820.0 -1.0 372
374 0 267964.0 163836.0 512880.0 -1.0 373
375 0 267941.0 163801.0 512940.0 -1.0 374
376 0 267989.0 163848.0 513000.0 -1.0 375
377 0 267893.0 163774.0 513060.0 -1.0 376
378 0 267906.0 163799.0 513120.0 -1.0 377
379 0 267905.0 163817.0 513180.0 -1.0 378
380 0 267884.0 163878.0 513240.0 -1.0 379
381 0 267870.0 163835.0 513300.0 -1.0 380
382 0 267898.0 163878.0 513360.0 -1.0 381
383 0 267903.0 163901.0 513420.0 -1.0 382
384 0 267907.0 164011.0 513480.0 -1.0 383
385 0 267904.0 163901.0 513540.0 -1.0 384
386 0 267880.0 163858.0 513600.0 -1.0 385
387 0 267875.0 163962.0 513660.0 -1.0 386
388 0 267855.0 163888.0 513720.0 -1.0 387
389 0 267829.0 163984.0 513780.0 -1.0 388
390 0 267740.0 163956.0 513840.0 -1.0 389
391 0 267717.0 164070.0 513900.0 -1.0 390
392 0 267710.0 164021.0 513960.0 -1.0 391
393 0 267627.0 164006.0 514020.0 -1.0 392
394 0 267635.0 164075.0 514080.0 -1.0 393
395 0 267598.0 164085.0 514140.0 -1.0 394
396 0 267580.0 164042.0 514200.0 -1.0 395
397 0 267587.0 163972.0 514260.0 -1.0 396
398 0 267609.0 164148.0 514320.0 -1.0 397
399 0 267598.0 164011.0 514380.0 -1.0 398
400 0 267599.0 164039.0 514440.0 -1.0 399
401 0 267542.0 163996.0 514500.0 -1.0 400
402 0 267567.0 164029.0 514560.0 -1.0 401
403 0 267506.0 164018.0 514620.0 -1.0 402
404 0 267471.0 164001.0 514680.0 -1.0 403
405 0 267482.0 164049.0 514740.0 -1.0 404
406 0 267494.0 163993.0 514800.0 -1.0 405
407 0 267516.0 164030.0 514860.0 -1.0 406
408 0 267517.0 164027.0 514920.0 -1.0 407
409 0 267495.0 164132.0 514980.0 -1.0 408
410 0 267484.0 164101.0 515040.0 -1.0 409
411 0 267526.0 164110.0 515100.0 -1.0 410
412 0 267507.0 164130.0 515160.0 -1.0 411
413 0 267532.0 164103.0 515220.0 -1.0 412
414 0 267554.0 164121.0 515280.0 -1.0 413
415 0 267564.0 164136.0 515340.0 -1.0 414
416 0 267582.0 164161.0 515400.0 -1.0 415
417 0 267311.0 163978.0 515460.0 -1.0 416
418 0 267639.0 164219.0 515520.0 -1.0 417
419 0 267696.0 164228.0 515580.0 -1.0 418
420 0 267698.0 164221.0 515640.0 -1.0 419
421 0 267746.0 164232.0 515760.0 -1.0 420
422 0 267747.0 164272.0 515880.0 -1.0 421
423 0 267755.0 164228.0 515940.0 -1.0 422
424 0 267759.0 164242.0 516000.0 -1.0 423
425 0 267739.0 164207.0 516060.0 -1.0 424
426 0 267702.0 164188.0 516120.0 -1.0 425
427 0 267745.0 164232.0 516180.0 -1.0 426
428 0 267665.0 164200.0 516240.0 -1.0 427
429 0 267683.0 164252.0 516300.0 -1.0 428
430 0 267678.0 164237.0 516360.0 -1.0 429
431 0 267657.0 164166.0 516420.0 -1.0 430
432 0 267638.0 164205.0 516480.0 -1.0 431
433 0 267676.0 164223.0 516540.0 -1.0 432
434 0 267630.0 164188.0 516600.0 -1.0 433
435 0 267724.0 164275.0 516660.0 -1.0 434
436 0 267638.0 164169.0 516720.0 -1.0 435
437 0 267658.0 164157.0 516780.0 -1.0 436
438 0 267637.0 164134.0 516840.0 -1.0 437
439 0 267655.0 164157.0 516900.0 -1.0 438
440 0 267638.0 164099.0 516960.0 -1.0 439
441 0 267643.0 164129.0 517020.0 -1.0 440
442 0 267573.0 164038.0 517080.0 -1.0 441
443 0 267567.0 164048.0 517140.0 -1.0 442
444 0 267497.0 163981.0 517200.0 -1.0 443
445 0 267455.0 163967.0 517260.0 -1.0 444
446 0 267390.0 163893.0 517320.0 -1.0 445
447 0 267418.0 163896.0 517380.0 -1.0 446
448 0 267434.0 163852.0 517440.0 -1.0 447
449 0 267411.0 163844.0 517500.0 -1.0 448
450 0 267401.0 163843.0 517560.0 -1.0 449
451 0 267356.0 163828.0 517620.0 -1.0 450
452 0 267342.0 163793.0 517680.0 -1.0 451
453 0 267339.0 163814.0 517740.0 -1.0 452
454 0 267331.0 163821.0 517800.0 -1.0 453
455 0 267324.0 163763.0 517860.0 -1.0 454
456 0 267342.0 163724.0 517920.0 -1.0 455
457 0 267362.0 163723.0 517980.0 -1.0 456
458 0 267370.0 163756.0 518040.0 -1.0 457
459 0 267403.0 163748.0 518100.0 -1.0 458
460 0 267392.0 163796.0 518160.0 -1.0 459
461 0 267428.0 163733.0 518220.0 -1.0 460
462 0 267457.0 163723.0 518280.0 -1.0 461
463 0 267503.0 163738.0 518340.0 -1.0 462
464 0 267483.0 163698.0 518400.0 -1.0 463
465 0 267523.0 163733.0 518460.0 -1.0 464
466 0 267561.0 163731.0 518520.0 -1.0 465
467 0 267585.0 163684.0 518580.0 -1.0 466
468 0 267619.0 163712.0 518640.0 -1.0 467
469 0 267637.0 163670.0 518700.0 -1.0 468
470 0 267670.0 163641.0 518760.0 -1.0 469
471 0 267679.0 163612.0 518820.0 -1.0 470
472 0 267679.0 163615.0 518880.0 -1.0 471
473 0 267678.0 163623.0 518940.0 -1.0 472
474 0 267690.0 163645.0 519000.0 -1.0 473
475 0 267679.0 163573.0 519060.0 -1.0 474
476 0 267718.0 163615.0 519120.0 -1.0 475
477 0 267727.0 163600.0 519180.0 -1.0 476
478 0 267742.0 163603.0 519240.0 -1.0 477
479 0 267749.0 163623.0 519300.0 -1.0 478
480 0 267793.0 163621.0 519360.0 -1.0 479
481 0 267811.0 163639.0 519420.0 -1.0 480
482 0 267837.0 163673.0 519480.0 -1.0 481
483 0 267857.0 163703.0 519540.0 -1.0 482
484 0 267886.0 163687.0 519660.0 -1.0 483
485 0 267870.0 163681.0 519720.0 -1.0 484
486 0 267823.0 163681.0 519780.0 -1.0 485
487 0 267899.0 163733.0 519840.0 -1.0 486
488 0 267879.0 163739.0 519900.0 -1.0 487
489 0 267923.0 163703.0 519960.0 -1.0 488
490 0 267912.0 163741.0 520020.0 -1.0 489
491 0 267943.0 163746.0 520080.0 -1.0 490
492 0 268045.0 163845.0 520140.0 -1.0 491
493 0 267981.0 163796.0 520200.0 -1.0 492
494 0 268042.0 163914.0 520260.0 -1.0 493
495 0 267992.0 163920.0 520320.0 -1.0 494
496 0 268008.0 163919.0 520380.0 -1.0 495
497 0 268077.0 163991.0 520500.0 -1.0 496
498 0 268053.0 163960.0 520560.0 -1.0 497
499 0 268070.0 164084.0 520620.0 -1.0 498
500 0 268023.0 164054.0 520680.0 -1.0 499
501 0 268097.0 164179.0 520740.0 -1.0 500
502 0 267898.0 164015.0 520800.0 -1.0 501
503 0 268062.0 164272.0 520860.0 -1.0 502
504 0 267933.0 164119.0 520920.0 -1.0 503
505 0 268031.0 164287.0 520980.0 -1.0 504
506 0 267938.0 164286.0 521040.0 -1.0 505
507 0 267939.0 164289.0 521100.0 -1.0 506
508 0 267887.0 164241.0 521160.0 -1.0 507
509 0 267904.0 164315.0 521280.0 -1.0 508
510 0 267912.0 164365.0 521340.0 -1.0 509
511 0 267891.0 164360.0 521400.0 -1.0 510
512 0 267852.0 164325.0 521460.0 -1.0 511
513 0 267885.0 164372.0 521520.0 -1.0 512
514 6 267809.0 164392.0 521580.0 -1.0 513
515 0 270800.0 141593.0 496680.0 -1.0 516
516 0 270916.0 141122.0 496740.0 -1.0 517
517 0 270903.0 140894.0 496920.0 -1.0 518
518 0 270684.0 140780.0 496980.0 -1.0 519
519 0 270753.0 140862.0 497040.0 -1.0 520
520 0 270809.0 140602.0 497160.0 -1.0 521
521 0 270459.0 140112.0 497220.0 -1.0 522
522 0 270788.0 140396.0 497280.0 -1.0 523
523 0 270818.0 140257.0 497340.0 -1.0 524
524 0 270811.0 140188.0 497400.0 -1.0 525
525 0 270844.0 140104.0 497460.0 -1.0 526
526 0 270435.0 139572.0 497520.0 -1.0 527
527 0 270844.0 139857.0 497580.0 -1.0 528
528 0 270617.0 139622.0 497640.0 -1.0 529
529 0 270872.0 139550.0 497700.0 -1.0 530
530 0 270876.0 139427.0 497760.0 -1.0 531
531 0 270926.0 139090.0 497760.0 -1.0 532
532 0 271082.0 138992.0 497700.0 -1.0 533
533 0 270858.0 138812.0 497640.0 -1.0 534
534 0 271161.0 138659.0 497640.0 -1.0 535
535 0 271471.0 138451.0 497640.0 -1.0 536
536 0 271646.0 138615.0 497700.0 -1.0 537
537 0 271692.0 138565.0 497760.0 -1.0 538
538 0 271830.0 138289.0 497760.0 -1.0 539
539 0 271891.0 138094.0 497700.0 -1.0 540
540 0 271673.0 137940.0 497640.0 -1.0 541
541 0 271900.0 138001.0 497580.0 -1.0 542
542 0 271655.0 137473.0 497520.0 -1.0 543
543 0 272116.0 137771.0 497460.0 -1.0 544
544 0 272157.0 137595.0 497400.0 -1.0 545
545 0 272233.0 137608.0 497340.0 -1.0 546
546 0 272177.0 137479.0 497280.0 -1.0 547
547 0 271876.0 137121.0 497220.0 -1.0 548
548 0 272288.0 137424.0 497160.0 -1.0 549
549 0 272353.0 137105.0 497160.0 -1.0 550
550 0 272062.0 136722.0 497220.0 -1.0 551
551 0 272468.0 136954.0 497280.0 -1.0 552
552 0 272703.0 136703.0 497340.0 -1.0 553
553 0 272772.0 136577.0 497400.0 -1.0 554
554 0 272790.0 136673.0 497460.0 -1.0 555
555 0 272512.0 136266.0 497520.0 -1.0 556
556 0 272939.0 136683.0 497580.0 -1.0 557
557 0 273062.0 136335.0 497580.0 -1.0 558
558 0 273242.0 135992.0 497580.0 -1.0 559
559 0 272883.0 135543.0 497520.0 -1.0 560
560 0 273287.0 135796.0 497460.0 -1.0 561
561 0 273183.0 135736.0 497400.0 -1.0 562
562 0 273226.0 135825.0 497340.0 -1.0 563
563 0 273168.0 135742.0 497280.0 -1.0 564
564 0 272816.0 135379.0 497220.0 -1.0 565
565 0 273283.0 135628.0 497160.0 -1.0 566
566 0 273443.0 135253.0 497040.0 -1.0 567
567 0 273472.0 135106.0 496980.0 -1.0 568
568 0 273577.0 134965.0 496920.0 -1.0 569
569 0 273652.0 134742.0 496740.0 -1.0 570
570 0 273722.0 134607.0 496680.0 -1.0 571
571 0 273735.0 134568.0 496560.0 -1.0 572
572 0 273737.0 134600.0 496500.0 -1.0 573
573 0 273890.0 134280.0 496440.0 -1.0 574
574 0 274042.0 134208.0 496380.0 -1.0 575
575 0 274145.0 134084.0 496320.0 -1.0 576
576 0 274273.0 133990.0 496260.0 -1.0 577
577 0 274269.0 134018.0 496140.0 -1.0 578
578 0 274690.0 133806.0 496140.0 -1.0 579
579 0 274768.0 133821.0 496260.0 -1.0 580
580 0 274943.0 133941.0 496320.0 -1.0 581
581 0 275215.0 133772.0 496320.0 -1.0 582
582 0 275281.0 133744.0 496260.0 -1.0 583
583 0 275533.0 133566.0 496260.0 -1.0 584
584 0 275550.0 133544.0 496320.0 -1.0 585
585 0 275630.0 133567.0 496380.0 -1.0 586
586 0 275722.0 133460.0 496440.0 -1.0 587
587 0 275889.0 133578.0 496500.0 -1.0 588
588 0 275979.0 133450.0 496560.0 -1.0 589
589 0 276030.0 133413.0 496680.0 -1.0 590
590 0 276209.0 133424.0 496740.0 -1.0 591
591 0 276420.0 133336.0 496920.0 -1.0 592
592 0 276398.0 133286.0 496980.0 -1.0 593
593 0 276487.0 133190.0 497040.0 -1.0 594
594 0 276589.0 133175.0 497160.0 -1.0 595
595 0 276815.0 132924.0 497160.0 -1.0 596
596 0 276935.0 132882.0 497040.0 -1.0 597
597 0 276919.0 132912.0 496980.0 -1.0 598
598 0 276912.0 132879.0 496920.0 -1.0 599
599 0 276922.0 132812.0 496740.0 -1.0 600
600 0 276972.0 132714.0 496680.0 -1.0 601
601 0 277121.0 132629.0 496560.0 -1.0 602
602 0 277161.0 132632.0 496500.0 -1.0 603
603 0 277158.0 132537.0 496440.0 -1.0 604
604 0 277346.0 132465.0 496380.0 -1.0 605
605 0 277618.0 132296.0 496380.0 -1.0 606
606 0 278085.0 132128.0 496380.0 -1.0 607
607 0 278038.0 132118.0 496440.0 -1.0 608
608 0 278145.0 132078.0 496500.0 -1.0 609
609 0 278188.0 132118.0 496560.0 -1.0 610
610 0 278152.0 132079.0 496680.0 -1.0 611
611 0 278163.0 131997.0 496740.0 -1.0 612
612 0 278361.0 131863.0 496920.0 -1.0 613
613 0 278426.0 131830.0 496980.0 -1.0 614
614 0 278456.0 131810.0 497040.0 -1.0 615
615 0 278600.0 131736.0 497160.0 -1.0 616
616 0 278303.0 131324.0 497220.0 -1.0 617
617 0 278672.0 131598.0 497280.0 -1.0 618
618 0 278873.0 131580.0 497340.0 -1.0 619
619 0 278894.0 131558.0 497400.0 -1.0 620
620 0 279089.0 131410.0 497460.0 -1.0 621
621 0 278947.0 130859.0 497520.0 -1.0 622
622 0 279748.0 131087.0 497580.0 -1.0 623
623 0 279601.0 130951.0 497640.0 -1.0 624
624 0 280086.0 130951.0 497700.0 -1.0 625
625 0 280344.0 130841.0 497760.0 -1.0 626
626 0 280484.0 130700.0 497820.0 -1.0 627
627 0 280487.0 130659.0 497880.0 -1.0 628
628 0 280593.0 130660.0 497940.0 -1.0 629
629 0 280646.0 130643.0 498000.0 -1.0 630
630 0 280724.0 130629.0 498060.0 -1.0 631
631 0 280824.0 130619.0 498120.0 -1.0 632
632 0 280948.0 130598.0 498180.0 -1.0 633
633 0 281005.0 130605.0 498240.0 -1.0 634
634 0 281092.0 130561.0 498300.0 -1.0 635
635 0 280805.0 130340.0 498360.0 -1.0 636
636 0 281219.0 130584.0 498420.0 -1.0 637
637 0 281184.0 130654.0 498480.0 -1.0 638
638 0 281494.0 130433.0 498540.0 -1.0 639
639 0 281770.0 130105.0 498540.0 -1.0 640
640 0 281932.0 129993.0 498660.0 -1.0 641
641 0 282188.0 129842.0 498720.0 -1.0 642
642 0 282750.0 129549.0 498720.0 -1.0 643
643 0 283065.0 129616.0 498780.0 -1.0 644
644 0 283133.0 129411.0 498840.0 -1.0 645
645 0 283530.0 129172.0 498840.0 -1.0 646
646 0 283709.0 128829.0 498840.0 -1.0 647
647 0 284008.0 128704.0 498840.0 -1.0 648
648 0 284178.0 128605.0 498960.0 -1.0 649
649 0 284144.0 128202.0 499080.0 -1.0 650
650 0 284439.0 128402.0 499140.0 -1.0 651
651 0 284547.0 128302.0 499200.0 -1.0 652
652 0 284563.0 128285.0 499260.0 -1.0 653
653 0 284408.0 127901.0 499320.0 -1.0 654
654 0 284735.0 128060.0 499380.0 -1.0 655
655 0 284510.0 127687.0 499440.0 -1.0 656
656 0 284875.0 127977.0 499500.0 -1.0 657
657 0 285030.0 127805.0 499560.0 -1.0 658
658 0 285137.0 127814.0 499620.0 -1.0 659
659 0 285254.0 127736.0 499680.0 -1.0 660
660 0 285246.0 127481.0 499740.0 -1.0 661
661 0 285345.0 127344.0 499800.0 -1.0 662
662 0 285328.0 127344.0 499860.0 -1.0 663
663 0 285472.0 127246.0 499920.0 -1.0 664
664 0 285820.0 126951.0 499920.0 -1.0 665
665 0 286356.0 126633.0 499980.0 -1.0 666
666 0 286401.0 126613.0 500040.0 -1.0 667
667 0 286525.0 126938.0 500100.0 -1.0 668
668 0 286422.0 126579.0 500160.0 -1.0 669
669 0 286755.0 126342.0 500160.0 -1.0 670
670 0 287299.0 126449.0 500160.0 -1.0 671
671 0 287557.0 126168.0 500160.0 -1.0 672
672 0 287649.0 125931.0 500280.0 -1.0 673
673 0 287997.0 125674.0 500280.0 -1.0 674
674 0 288454.0 125450.0 500280.0 -1.0 675
675 0 288761.0 125130.0 500280.0 -1.0 676
676 0 289208.0 124999.0 500280.0 -1.0 677
677 0 289629.0 124777.0 500280.0 -1.0 678
678 0 289827.0 124517.0 500280.0 -1.0 679
679 0 289999.0 124437.0 500160.0 -1.0 680
680 0 290154.0 124535.0 500100.0 -1.0 681
681 0 290346.0 124293.0 500100.0 -1.0 682
682 0 290505.0 123872.0 500040.0 -1.0 683
683 0 290925.0 123638.0 500040.0 -1.0 684
684 0 291142.0 123398.0 499980.0 -1.0 685
685 0 291768.0 123037.0 499980.0 -1.0 686
686 0 291960.0 123030.0 499920.0 -1.0 687
687 0 292293.0 122908.0 499920.0 -1.0 688
688 0 292512.0 122857.0 499860.0 -1.0 689
689 0 292657.0 122816.0 499800.0 -1.0 690
690 0 292893.0 122760.0 499740.0 -1.0 691
691 0 293416.0 122589.0 499740.0 -1.0 692
692 0 293814.0 122573.0 499740.0 -1.0 693
693 0 293946.0 122512.0 499800.0 -1.0 694
694 0 294093.0 122485.0 499860.0 -1.0 695
695 0 294396.0 122323.0 499860.0 -1.0 696
696 0 294525.0 122267.0 499920.0 -1.0 1174
697 0 338967.3 126332.96 490920.0 -1.0 941
698 0 338704.22 126359.27 490860.0 -1.0 697
699 0 338987.06 126451.36 490800.0 -1.0 698
700 0 339046.25 126503.984 490740.0 -1.0 699
701 0 339171.25 126556.61 490680.0 -1.0 700
702 0 339243.6 126615.805 490620.0 -1.0 701
703 0 339342.25 126668.43 490560.0 -1.0 702
704 0 339401.47 126655.27 490500.0 -1.0 703
705 0 339408.03 126740.79 490440.0 -1.0 704
706 0 339434.34 126727.63 490380.0 -1.0 705
707 0 339480.4 126734.21 490320.0 -1.0 706
708 0 339552.75 126734.21 490260.0 -1.0 707
709 0 339868.5 127135.46 490200.0 -1.0 708
710 0 340000.06 127207.82 490140.0 -1.0 709
711 0 340000.06 127201.24 490080.0 -1.0 710
712 0 340000.06 127201.24 490020.0 -1.0 711
713 0 340177.66 127201.24 489960.0 -1.0 712
714 0 340296.06 127345.95 489900.0 -1.0 713
715 0 340296.06 127326.22 489840.0 -1.0 714
716 0 340447.34 127365.69 489780.0 -1.0 715
717 0 340473.66 127392.0 489720.0 -1.0 716
718 0 340473.66 127392.0 489660.0 -1.0 717
719 0 340532.88 127464.35 489600.0 -1.0 718
720 0 340657.84 127438.05 489540.0 -1.0 719
721 0 340657.84 127438.05 489480.0 -1.0 720
722 0 340802.56 127451.195 489420.0 -1.0 721
723 0 340934.12 127497.24 489360.0 -1.0 722
724 0 340934.12 127457.77 489300.0 -1.0 723
725 0 341091.97 127497.24 489240.0 -1.0 724
726 0 341151.2 127497.24 489180.0 -1.0 725
727 0 341151.2 127497.24 489120.0 -1.0 726
728 0 341302.47 127464.35 489060.0 -1.0 727
729 0 341328.78 127464.35 489000.0 -1.0 728
730 0 341434.03 127451.195 488940.0 -1.0 729
731 0 341657.7 127444.625 488880.0 -1.0 730
732 0 341657.7 127444.625 488820.0 -1.0 731
733 0 341881.3 127523.555 488760.0 -1.0 732
734 0 341552.44 127424.89 488700.0 -1.0 733
735 0 341966.84 127556.445 488640.0 -1.0 734
736 0 342026.03 127576.18 488580.0 -1.0 735
737 0 342085.25 127576.18 488520.0 -1.0 736
738 0 342295.75 127707.734 488460.0 -1.0 737
739 0 342585.16 127977.43 488400.0 -1.0 738
740 0 342854.84 127984.01 488340.0 -1.0 739
741 0 342894.3 128089.25 488280.0 -1.0 740
742 0 342894.3 128115.56 488220.0 -1.0 741
743 0 342894.3 128115.56 488160.0 -1.0 742
744 0 342993.0 128168.19 488100.0 -1.0 743
745 0 343019.3 128253.7 488040.0 -1.0 744
746 0 343183.75 128312.9 487980.0 -1.0 745
747 0 342993.0 128168.19 487920.0 -1.0 746
748 0 343157.44 128339.21 487860.0 -1.0 747
749 0 342894.3 128233.97 487800.0 -1.0 748
750 0 343104.8 128404.99 487740.0 -1.0 749
751 0 342802.22 128385.26 487680.0 -1.0 750
752 0 343150.88 128622.06 487620.0 -1.0 751
753 0 343256.1 128668.11 487560.0 -1.0 752
754 0 343256.1 128668.11 487500.0 -1.0 753
755 0 343256.1 128681.266 487440.0 -1.0 754
756 0 343256.1 128681.266 487380.0 -1.0 755
757 0 343256.1 128681.266 487320.0 -1.0 756
758 0 343315.3 128701.0 487260.0 -1.0 757
759 0 343315.3 128701.0 487200.0 -1.0 758
760 0 343361.34 128681.266 487140.0 -1.0 759
761 0 343361.34 128681.266 487080.0 -1.0 760
762 0 343413.97 128779.93 487020.0 -1.0 761
763 0 343420.56 128773.35 486960.0 -1.0 762
764 0 343433.72 128773.35 486900.0 -1.0 763
765 0 343446.88 128773.35 486840.0 -1.0 764
766 0 343558.7 128839.13 486780.0 -1.0 765
767 0 343558.7 128839.13 486720.0 -1.0 766
768 0 343558.7 128839.13 486660.0 -1.0 767
769 0 343736.28 128878.6 486600.0 -1.0 768
770 0 343683.66 128898.336 486540.0 -1.0 769
771 0 343762.6 128977.266 486480.0 -1.0 770
772 0 343749.44 128957.53 486420.0 -1.0 771
773 0 343762.6 128990.42 486360.0 -1.0 772
774 0 343756.03 129016.734 486300.0 -1.0 773
775 0 343815.22 129049.625 486240.0 -1.0 774
776 0 343867.84 129082.516 486180.0 -1.0 775
777 0 343999.4 129089.09 486120.0 -1.0 776
778 0 343999.4 129095.67 486060.0 -1.0 777
779 0 343999.4 129200.914 486000.0 -1.0 778
780 0 344078.34 129608.74 485940.0 -1.0 779
781 0 344144.12 129845.55 485880.0 -1.0 780
782 0 344130.97 130227.06 485820.0 -1.0 781
783 0 344190.16 130227.06 485760.0 -1.0 782
784 0 344223.06 130523.07 485700.0 -1.0 783
785 0 344229.62 130398.09 485640.0 -1.0 784
786 0 344229.62 130398.09 485580.0 -1.0 785
787 0 344236.22 130430.98 485520.0 -1.0 786
788 0 344275.7 130602.01 485460.0 -1.0 787
789 0 344374.34 130674.36 485400.0 -1.0 788
790 0 344413.8 130805.92 485340.0 -1.0 789
791 0 344584.84 130799.34 485280.0 -1.0 790
792 0 344334.88 130858.54 485220.0 -1.0 791
793 0 344321.72 131042.73 485160.0 -1.0 792
794 0 344321.72 131115.08 485100.0 -1.0 793
795 0 344321.72 131128.23 485040.0 -1.0 794
796 0 344328.3 131200.6 484980.0 -1.0 795
797 0 344190.16 131358.47 484920.0 -1.0 796
798 0 344111.22 131766.3 484860.0 -1.0 797
799 0 343887.6 132174.12 484800.0 -1.0 798
800 0 343782.34 132456.97 484740.0 -1.0 799
801 0 343571.84 132772.7 484680.0 -1.0 800
802 0 343289.0 133154.22 484680.0 -1.0 801
803 0 343091.66 133923.83 484620.0 -1.0 802
804 0 342966.7 134700.03 484620.0 -1.0 803
805 0 343019.3 135015.77 484560.0 -1.0 804
806 0 343025.88 135364.39 484500.0 -1.0 805
807 0 343006.16 135357.81 484440.0 -1.0 806
808 0 342979.84 135436.75 484380.0 -1.0 807
809 0 342946.94 135502.53 484320.0 -1.0 808
810 0 342986.4 135482.8 484260.0 -1.0 809
811 0 342986.4 135482.8 484200.0 -1.0 810
812 0 342973.25 135660.39 484140.0 -1.0 811
813 0 342854.84 135739.33 484080.0 -1.0 812
814 0 342861.44 135798.53 484020.0 -1.0 813
815 0 342749.6 136035.34 483960.0 -1.0 814
816 0 342637.78 136186.62 483900.0 -1.0 815
817 0 342572.0 136449.75 483840.0 -1.0 816
818 0 342407.56 137022.02 483780.0 -1.0 817
819 0 342420.72 137219.36 483720.0 -1.0 818
820 0 342387.8 137219.36 483660.0 -1.0 819
821 0 342361.5 137416.69 483600.0 -1.0 820
822 0 342361.5 137482.47 483540.0 -1.0 821
823 0 342361.5 137436.42 483480.0 -1.0 822
824 0 342328.62 137640.34 483420.0 -1.0 823
825 0 342328.62 137771.89 483360.0 -1.0 824
826 0 342387.8 137620.61 483300.0 -1.0 825
827 0 342387.8 137758.73 483240.0 -1.0 826
828 0 342407.56 137824.52 483180.0 -1.0 827
829 0 342440.44 137949.5 483120.0 -1.0 828
830 0 342394.4 138133.69 483060.0 -1.0 829
831 0 342315.47 138337.6 483000.0 -1.0 830
832 0 342236.53 138495.47 482940.0 -1.0 831
833 0 342045.78 138988.81 482880.0 -1.0 832
834 0 342026.03 139311.12 482820.0 -1.0 833
835 0 342072.1 139383.48 482760.0 -1.0 834
836 0 342078.66 139521.61 482640.0 -1.0 835
837 0 342197.06 139659.75 482580.0 -1.0 836
838 0 342262.84 139765.0 482520.0 -1.0 837
839 0 342414.12 140028.11 482460.0 -1.0 838
840 0 342447.03 140107.05 482400.0 -1.0 839
841 0 342447.03 140225.45 482280.0 -1.0 840
842 0 342499.66 140449.1 482220.0 -1.0 841
843 0 342512.8 140481.98 482160.0 -1.0 842
844 0 342519.38 140580.66 482100.0 -1.0 843
845 0 342519.38 140606.97 482040.0 -1.0 844
846 0 342604.9 140731.94 481980.0 -1.0 845
847 0 342611.47 140751.67 481920.0 -1.0 846
848 0 342519.38 140843.77 481860.0 -1.0 847
849 0 342519.38 140949.02 481800.0 -1.0 848
850 0 342420.72 141080.58 481740.0 -1.0 849
851 0 342289.16 141251.6 481680.0 -1.0 850
852 0 342078.66 141527.88 481620.0 -1.0 851
853 0 341808.97 141962.02 481560.0 -1.0 852
854 0 341480.06 142455.34 481500.0 -1.0 853
855 0 341480.06 142494.81 481440.0 -1.0 854
856 0 341341.94 142698.73 481380.0 -1.0 855
857 0 341256.44 142902.64 481320.0 -1.0 856
858 0 341263.0 143014.47 481260.0 -1.0 857
859 0 341131.44 143001.31 481200.0 -1.0 858
860 0 340999.9 143126.3 481140.0 -1.0 859
861 0 341131.44 143251.27 481080.0 -1.0 860
862 0 341124.88 143330.2 481020.0 -1.0 861
863 0 341118.28 143356.52 480960.0 -1.0 862
864 0 341072.25 143389.4 480900.0 -1.0 863
865 0 341032.78 143474.92 480840.0 -1.0 864
866 0 340914.38 143527.55 480780.0 -1.0 865
867 0 340874.9 143580.17 480660.0 -1.0 866
868 0 340795.97 143580.17 480600.0 -1.0 867
869 0 340789.4 143619.64 480540.0 -1.0 868
870 0 340776.25 143626.22 480480.0 -1.0 869
871 0 340730.2 143685.4 480420.0 -1.0 870
872 0 340736.78 143731.45 480360.0 -1.0 871
873 0 340690.72 143843.28 480300.0 -1.0 872
874 0 340690.72 143915.64 480240.0 -1.0 873
875 0 340703.88 144020.89 480180.0 -1.0 874
876 0 340703.88 144020.89 480120.0 -1.0 875
877 0 340598.66 144112.97 480060.0 -1.0 876
878 0 340690.72 144191.9 480000.0 -1.0 877
879 0 340644.7 144224.8 479940.0 -1.0 878
880 0 340631.53 144244.53 479880.0 -1.0 879
881 0 340631.53 144251.11 479820.0 -1.0 880
882 0 340651.25 144369.52 479760.0 -1.0 881
883 0 340809.12 144343.2 479700.0 -1.0 882
884 0 340795.97 144501.08 479640.0 -1.0 883
885 0 340809.12 144593.16 479580.0 -1.0 884
886 0 340848.6 144691.83 479520.0 -1.0 885
887 0 340842.03 144580.0 479460.0 -1.0 886
888 0 340842.03 144803.66 479400.0 -1.0 887
889 0 340901.22 144816.81 479340.0 -1.0 888
890 0 340973.6 144961.52 479280.0 -1.0 889
891 0 341026.22 144994.4 479220.0 -1.0 890
892 0 341052.5 145158.86 479160.0 -1.0 891
893 0 341078.8 145158.86 479100.0 -1.0 892
894 0 341177.5 145211.48 479040.0 -1.0 893
895 0 341177.5 145211.48 478980.0 -1.0 894
896 0 341177.5 145211.48 478920.0 -1.0 895
897 0 341210.38 145224.64 478860.0 -1.0 896
898 0 341249.84 145270.69 478800.0 -1.0 897
899 0 341256.44 145264.11 478740.0 -1.0 898
900 0 341263.0 145323.31 478680.0 -1.0 899
901 0 341256.44 145310.16 478620.0 -1.0 900
902 0 341269.6 145356.2 478560.0 -1.0 901
903 0 341289.3 145389.08 478500.0 -1.0 902
904 0 341289.3 145395.66 478440.0 -1.0 903
905 0 341223.53 145395.66 478380.0 -1.0 904
906 0 341309.06 145468.02 478320.0 -1.0 905
907 0 341282.75 145553.53 478260.0 -1.0 906
908 0 341341.94 145599.58 478200.0 -1.0 907
909 0 341341.94 145573.27 478080.0 -1.0 908
910 0 341184.06 145560.11 477960.0 -1.0 909
911 0 341164.34 145625.89 477840.0 -1.0 910
912 0 341013.06 145632.47 477780.0 -1.0 911
913 0 341124.88 145632.47 477720.0 -1.0 912
914 0 341098.56 145632.47 477660.0 -1.0 913
915 0 341098.56 145691.67 477600.0 -1.0 914
916 0 341006.47 145783.77 477540.0 -1.0 915
917 0 340999.9 145836.38 477480.0 -1.0 916
918 0 340999.9 145842.95 477420.0 -1.0 917
919 0 341032.78 145915.31 477360.0 -1.0 918
920 0 340940.7 145954.78 477300.0 -1.0 919
921 0 340999.9 146013.98 477240.0 -1.0 920
922 0 340920.97 146046.88 477180.0 -1.0 921
923 0 340894.66 146073.19 477120.0 -1.0 922
924 0 340842.03 146106.08 477060.0 -1.0 923
925 0 340822.28 146224.47 477000.0 -1.0 924
926 0 340743.34 146375.77 476940.0 -1.0 925
927 0 340631.53 146388.92 476880.0 -1.0 926
928 0 340631.53 146467.86 476820.0 -1.0 927
929 0 340552.6 146487.6 476760.0 -1.0 928
930 0 340513.12 146540.22 476700.0 -1.0 929
931 0 340473.66 146599.42 476640.0 -1.0 930
932 0 340335.53 146684.92 476580.0 -1.0 931
933 0 340263.16 146704.66 476520.0 -1.0 932
934 0 340210.53 146757.28 476460.0 -1.0 933
935 0 340269.75 146915.16 476400.0 -1.0 934
936 0 340230.28 146895.42 476340.0 -1.0 935
937 0 340309.22 146921.73 476280.0 -1.0 936
938 0 340223.7 146915.16 476220.0 -1.0 937
939 0 340223.7 146915.16 476160.0 -1.0 938
940 0 340263.7 147115.16 476100.0 -1.0 939
941 0 338848.94 126234.29 490980.0 -1.0 942
942 0 338316.2 125868.93 491040.0 -1.0 943
943 0 338118.84 125651.86 491100.0 -1.0 944
944 0 337967.56 125421.63 491160.0 -1.0 945
945 0 337691.28 125138.78 491220.0 -1.0 946
946 0 337553.16 124908.555 491280.0 -1.0 947
947 0 337447.9 124783.58 491340.0 -1.0 948
948 0 337375.56 124744.11 491400.0 -1.0 949
949 0 337244.0 124553.35 491460.0 -1.0 950
950 0 336948.0 124211.305 491520.0 -1.0 951
951 0 336415.2 123803.47 491580.0 -1.0 952
952 0 336112.6 123711.38 491640.0 -1.0 953
953 0 335803.44 123757.43 491700.0 -1.0 954
954 0 335402.2 123632.445 491760.0 -1.0 955
955 0 335112.75 123737.695 491820.0 -1.0 1082
956 0 328875.44 122297.15 493140.0 -1.0 1
957 6 334321.28 124416.32 493200.0 -1.0 1
958 0 334356.94 124385.22 493080.0 -1.0 1
959 0 332383.2 123581.71 492600.0 1626.0 1
960 0 332906.03 123215.6 492420.0 788.0 1
961 0 328150.06 122266.93 493200.0 -1.0 956
962 0 327711.8 122176.26 493260.0 -1.0 961
963 0 327046.88 121949.57 493320.0 -1.0 962
964 0 326660.7 121844.54 493380.0 -1.0 963
965 0 326441.34 121734.87 493440.0 -1.0 964
966 0 326431.38 121704.95 493500.0 -1.0 965
967 0 326351.62 121704.95 493560.0 -1.0 966
968 0 326261.88 121605.26 493620.0 -1.0 967
969 0 326102.38 121605.26 493680.0 -1.0 968
970 0 326082.4 121605.26 493740.0 -1.0 969
971 0 325813.22 121465.67 493800.0 -1.0 970
972 0 325743.44 121445.734 493860.0 -1.0 971
973 0 325573.94 121445.734 493920.0 -1.0 972
974 0 325573.94 121445.734 493980.0 -1.0 973
975 0 325185.1 121226.38 494040.0 -1.0 974
976 0 325254.9 121276.234 494100.0 -1.0 975
977 0 325254.9 121276.234 494160.0 -1.0 976
978 0 325095.38 121156.59 494220.0 -1.0 977
979 0 325005.62 121176.54 494280.0 -1.0 978
980 0 324816.2 121076.836 494340.0 -1.0 979
981 0 324656.7 121046.92 494400.0 -1.0 980
982 0 324387.47 120967.164 494520.0 -1.0 981
983 0 323928.84 120927.28 494580.0 -1.0 982
984 0 323649.7 120927.28 494640.0 -1.0 983
985 0 323390.47 120887.4 494700.0 -1.0 984
986 0 323101.3 120887.4 494760.0 -1.0 985
987 0 322612.78 120887.4 494880.0 -1.0 986
988 0 321894.94 121036.95 494940.0 -1.0 987
989 0 321476.2 121017.016 495000.0 -1.0 988
990 0 321236.9 120987.1 495060.0 -1.0 989
991 0 320957.72 120907.336 495120.0 -1.0 990
992 0 320957.72 120907.336 495180.0 -1.0 991
993 0 320758.34 120827.58 495240.0 -1.0 992
994 0 320578.88 120837.55 495300.0 -1.0 993
995 0 320489.12 120757.79 495360.0 -1.0 994
996 0 320269.78 120658.086 495420.0 -1.0 995
997 0 320269.78 120658.086 495480.0 -1.0 996
998 0 320030.5 120578.32 495540.0 -1.0 997
999 0 319920.84 120558.38 495600.0 -1.0 998
1000 0 319771.28 120508.53 495660.0 -1.0 999
1001 0 319053.44 120259.27 495720.0 -1.0 1000
1002 0 319382.44 120378.92 495780.0 -1.0 1001
1003 0 318933.78 120349.01 495840.0 -1.0 1002
1004 0 318664.6 120339.04 495900.0 -1.0 1003
1005 0 318086.3 120019.99 495960.0 -1.0 1004
1006 0 318215.94 120259.27 496020.0 -1.0 1005
1007 0 317837.06 119980.11 496080.0 -1.0 1006
1008 0 317886.9 120229.37 496140.0 -1.0 1007
1009 0 317627.7 120229.37 496260.0 -1.0 1008
1010 0 317567.88 120219.4 496320.0 -1.0 1009
1011 0 317468.16 120199.45 496380.0 -1.0 1010
1012 0 317338.56 120179.516 496440.0 -1.0 1011
1013 0 317338.56 120179.516 496500.0 -1.0 1012
1014 0 317129.2 120189.484 496560.0 -1.0 1013
1015 0 316840.03 120159.58 496680.0 -1.0 1014
1016 0 316550.9 120189.484 496740.0 -1.0 1015
1017 0 316291.7 120059.875 496860.0 -1.0 1016
1018 0 316361.47 120259.27 496920.0 -1.0 1017
1019 0 316311.62 120139.63 496980.0 -1.0 1018
1020 0 316182.0 120249.305 497040.0 -1.0 1019
1021 0 315912.8 120209.42 497160.0 -1.0 1020
1022 0 315464.16 119970.14 497220.0 -1.0 1021
1023 0 315504.03 120109.73 497280.0 -1.0 1022
1024 0 315454.2 120079.81 497340.0 -1.0 1023
1025 0 315464.16 120069.84 497400.0 -1.0 1024
1026 0 315374.4 120069.84 497460.0 -1.0 1025
1027 0 314676.5 119880.41 497520.0 -1.0 1026
1028 0 315075.3 120109.73 497580.0 -1.0 1027
1029 0 314546.9 119920.29 497640.0 -1.0 1028
1030 0 314387.38 120010.02 497700.0 -1.0 1029
1031 0 314148.1 119940.23 497760.0 -1.0 1030
1032 0 313918.78 119940.23 497820.0 -1.0 1031
1033 0 313779.53 119934.945 497880.0 -1.0 1032
1034 0 334864.22 122261.35 492120.0 -1.0 1085
1035 0 336451.5 121354.336 492060.0 -1.0 1034
1036 0 336845.4 120530.62 492000.0 -1.0 1035
1037 0 337731.03 120301.555 491940.0 -1.0 1036
1038 0 338233.12 120123.39 491880.0 -1.0 1037
1039 5 339084.25 120238.61 491880.0 -1.0 1038
1040 0 339013.94 120143.125 491820.0 -1.0 1039
1041 0 339479.06 120226.85 491940.0 -1.0 1039
1042 0 339069.75 120133.82 491760.0 -1.0 1040
1043 6 338986.03 120124.52 491700.0 -1.0 1042
1044 0 339627.9 120217.55 492000.0 -1.0 1041
1045 0 339897.66 120505.92 492060.0 -1.0 1044
1046 0 339646.5 120291.97 492120.0 -1.0 1045
1047 0 339739.53 120273.36 492180.0 -1.0 1046
1048 0 339823.25 120347.78 492240.0 -1.0 1047
1049 5 339925.56 120496.625 492300.0 -1.0 1048
1050 0 340186.06 121259.43 492300.0 -1.0 1049
1051 0 340065.12 120384.99 492360.0 -1.0 1049
1052 0 340334.88 121529.2 492360.0 -1.0 1050
1053 0 340465.12 121929.21 492420.0 -1.0 1052
1054 0 340576.75 122329.22 492420.0 -1.0 1053
1055 0 340567.44 122524.58 492480.0 -1.0 1054
1056 0 340725.6 122719.93 492540.0 -1.0 1055
1057 0 341004.66 123101.33 492600.0 -1.0 1056
1058 0 341190.72 123240.87 492660.0 -1.0 1057
1059 0 341320.97 123240.87 492720.0 -1.0 1058
1060 0 341348.88 123268.77 492780.0 -1.0 1059
1061 0 341507.0 123324.59 492840.0 -1.0 1060
1062 0 341507.0 123305.984 492900.0 -1.0 1061
1063 0 341739.56 123324.59 492960.0 -1.0 1062
1064 0 341590.72 123305.984 493020.0 -1.0 1063
1065 0 341609.34 123268.77 493080.0 -1.0 1064
1066 6 341534.9 123212.96 493140.0 -1.0 1065
1067 0 340102.3 120375.69 492420.0 -1.0 1051
1068 0 340390.72 120319.875 492480.0 -1.0 1067
1069 0 340734.9 120171.03 492540.0 -1.0 1068
1070 0 340883.75 120171.03 492600.0 -1.0 1069
1071 0 341107.0 120133.82 492660.0 -1.0 1070
1072 0 341107.0 120133.82 492720.0 -1.0 1071
1073 0 341404.7 120245.45 492780.0 -1.0 1072
1074 0 341492.5 120194.3 492840.0 -1.0 1073
1075 0 341460.5 120133.82 492900.0 -1.0 1074
1076 0 341683.75 120291.97 492960.0 -1.0 1075
1077 0 341609.34 120319.875 493020.0 -1.0 1076
1078 0 341758.2 120357.086 493080.0 -1.0 1077
1079 0 341734.44 120338.57 493140.0 -1.0 1078
1080 0 342102.44 120482.57 493140.0 -1.0 1079
1081 6 334353.0 124409.266 493200.0 -1.0 958
1082 0 334632.56 123921.875 491880.0 -1.0 1083
1083 0 332570.62 123610.06 492540.0 1491.0 959
1084 0 333269.66 123143.39 492300.0 393.0 960
1085 0 333633.28 123071.18 492180.0 -1.0 1084
1086 0 313807.75 119984.29 497940.0 -1.0 1033
1087 0 313539.84 119938.47 498000.0 -1.0 1086
1088 0 313053.4 119949.04 498000.0 -1.0 1087
1089 0 312933.53 119963.14 498060.0 -1.0 1088
1090 0 312848.94 120023.07 498120.0 -1.0 1089
1091 0 312415.38 120008.97 498120.0 -1.0 1090
1092 0 311869.0 119871.49 498120.0 -1.0 1091
1093 0 311467.16 119829.195 498120.0 -1.0 1092
1094 0 311068.8 119804.516 498120.0 -1.0 1093
1095 0 310268.66 119561.29 498120.0 -1.0 1094
1096 0 310124.12 119483.74 498060.0 -1.0 1095
1097 0 309581.28 119406.195 498060.0 -1.0 1096
1098 0 309242.88 119339.22 498060.0 -1.0 1097
1099 0 309133.6 119356.84 498120.0 -1.0 1098
1100 0 308985.53 119335.695 498180.0 -1.0 1099
1101 0 308742.3 119318.07 498240.0 -1.0 1100
1102 0 308629.53 119321.59 498300.0 -1.0 1101
1103 0 308386.28 119219.37 498360.0 -1.0 1102
1104 0 308442.7 119399.14 498420.0 -1.0 1103
1105 0 308319.3 119434.39 498480.0 -1.0 1104
1106 0 308188.9 119452.016 498540.0 -1.0 1105
1107 0 308069.03 119473.164 498660.0 -1.0 1106
1108 0 308054.94 119518.99 498720.0 -1.0 1107
1109 0 307942.16 119614.164 498780.0 -1.0 1108
1110 0 307702.44 119638.84 498840.0 -1.0 1109
1111 0 307406.34 119667.04 498960.0 -1.0 1110
1112 0 306986.88 119402.664 499080.0 -1.0 1111
1113 0 306532.16 119705.82 499140.0 -1.0 1112
1114 0 306310.06 119585.97 499200.0 -1.0 1113
1115 0 306221.94 119575.39 499260.0 -1.0 1114
1116 0 305739.03 119307.49 499320.0 -1.0 1115
1117 0 305834.2 119561.29 499380.0 -1.0 1116
1118 0 305435.88 119318.07 499440.0 -1.0 1117
1119 0 305594.5 119543.664 499500.0 -1.0 1118
1120 0 305330.12 119508.414 499560.0 -1.0 1119
1121 0 305023.44 119494.32 499620.0 -1.0 1120
1122 0 304759.06 119522.516 499680.0 -1.0 1121
1123 0 303944.78 119497.84 499740.0 -1.0 1122
1124 0 303264.47 119483.74 499740.0 -1.0 1123
1125 0 303063.53 119473.164 499800.0 -1.0 1124
1126 0 302756.88 119469.64 499860.0 -1.0 1125
1127 0 302351.5 119568.34 499920.0 -1.0 1126
1128 0 302030.72 119529.57 499920.0 -1.0 1127
1129 0 301798.06 119508.414 499860.0 -1.0 1128
1130 0 301480.8 119564.82 499860.0 -1.0 1129
1131 0 301124.78 119607.12 499800.0 -1.0 1130
1132 0 300772.28 119737.54 499800.0 -1.0 1131
1133 0 300402.16 119818.62 499800.0 -1.0 1132
1134 0 300247.06 119864.445 499860.0 -1.0 1133
1135 0 300204.78 119927.89 499920.0 -1.0 1134
1136 0 300017.94 119924.37 499980.0 -1.0 1135
1137 0 299869.9 120016.016 500040.0 -1.0 1136
1138 0 299862.84 120347.37 500100.0 -1.0 1137
1139 0 299584.38 120019.54 500160.0 -1.0 1138
1140 0 299362.28 120040.695 500280.0 -1.0 1139
1141 0 299274.16 120097.09 500340.0 -1.0 1140
1142 0 299221.28 120157.016 500400.0 -1.0 1141
1143 0 299101.44 120118.24 500460.0 -1.0 1142
1144 0 299027.4 120153.49 500520.0 -1.0 1143
1145 0 298928.72 120213.414 500580.0 -1.0 1144
1146 0 298886.4 120220.47 500640.0 -1.0 1145
1147 0 298681.97 120301.54 500700.0 -1.0 1146
1148 0 298424.66 120255.72 500760.0 -1.0 1147
1149 0 297927.62 120061.84 500820.0 -1.0 1148
1150 0 298371.78 120336.79 500880.0 -1.0 1149
1151 0 298244.88 120721.016 500940.0 -1.0 1150
1152 0 297955.8 120319.164 501000.0 -1.0 1151
1153 0 297804.25 120326.22 501060.0 -1.0 1152
1154 0 297532.8 120460.164 501060.0 -1.0 1153
1155 0 297437.66 120597.64 501000.0 -1.0 1154
1156 0 297264.9 120988.914 500940.0 -1.0 1155
1157 0 297099.25 120865.54 500880.0 -1.0 1156
1158 0 296538.78 120654.04 500820.0 -1.0 1157
1159 0 296105.2 120862.016 500820.0 -1.0 1158
1160 0 296235.62 121168.695 500760.0 -1.0 1159
1161 0 296045.28 121426.016 500700.0 -1.0 1160
1162 0 295936.0 121468.32 500640.0 -1.0 1161
1163 0 295847.88 121552.914 500580.0 -1.0 1162
1164 0 295756.22 121556.445 500520.0 -1.0 1163
1165 0 295664.56 121662.195 500460.0 -1.0 1164
1166 0 295706.88 121732.695 500400.0 -1.0 1165
1167 0 295706.88 121732.695 500340.0 -1.0 1166
1168 0 295516.53 121750.32 500280.0 -1.0 1167
1169 0 295562.34 121838.445 500160.0 -1.0 1168
1170 0 295481.28 122310.79 500100.0 -1.0 1169
1171 0 295213.38 122476.47 500100.0 -1.0 1170
1172 0 295093.53 122208.57 500040.0 -1.0 1171
1173 0 295058.28 122102.82 499980.0 -1.0 1172
1174 0 294927.84 122123.97 499980.0 -1.0 1173
1175 0 340215.7 147339.16 476040.0 -1.0 940
1176 0 340135.7 147451.16 475980.0 -1.0 1175
1177 0 340087.7 147515.16 475860.0 -1.0 1176
1178 0 340167.7 147531.16 475800.0 -1.0 1177
1179 0 340151.7 147643.16 475740.0 -1.0 1178
1180 0 340151.7 147579.16 475680.0 -1.0 1179
1181 0 340071.7 147899.16 475560.0 -1.0 1180
1182 0 339991.7 148011.16 475500.0 -1.0 1181
1183 0 340071.7 148011.16 475440.0 -1.0 1182
1184 0 339983.7 148099.16 475380.0 -1.0 1183
1185 0 339911.7 148355.16 475200.0 -1.0 1184
1186 0 339895.7 148459.16 475140.0 -1.0 1185
1187 0 339879.7 148491.16 475080.0 -1.0 1186
1188 0 339743.7 148787.16 474960.0 -1.0 1187
1189 0 339623.7 148843.16 474840.0 -1.0 1188
1190 0 339639.7 148787.16 474780.0 -1.0 1189
1191 0 339655.7 148867.16 474720.0 -1.0 1190
1192 0 339431.7 149147.16 474660.0 -1.0 1191
1193 0 339367.7 149299.16 474540.0 -1.0 1192
1194 0 339359.7 149395.16 474480.0 -1.0 1193
1195 0 339327.7 149619.16 474360.0 -1.0 1194
1196 0 339295.7 149659.16 474240.0 -1.0 1195
1197 0 339279.7 149779.16 474180.0 -1.0 1196
1198 0 339263.7 149891.16 474060.0 -1.0 1197
1199 0 339215.7 149939.16 474000.0 -1.0 1198
1200 0 339119.7 150019.16 473880.0 -1.0 1199
1201 0 339143.7 150131.16 473820.0 -1.0 1200
1202 0 339127.7 150171.16 473700.0 -1.0 1201
1203 0 339119.7 150171.16 473520.0 -1.0 1202
1204 0 339071.7 150499.16 473520.0 -1.0 1203
1205 0 339047.7 150523.16 473280.0 -1.0 1204
1206 0 339119.7 150611.16 473160.0 -1.0 1205
1207 0 339239.7 150531.16 472980.0 -1.0 1206
1208 0 339223.7 150611.16 472920.0 -1.0 1207
1209 6 339207.7 150803.16 472800.0 -1.0 1208
1210 6 342118.44 120546.57 493200.0 -1.0 1080
