# Supplementary material for: Organization of the gravity-sensing system in zebrafish
Source: Nat Commun. 2022 Aug 27;13:5060. doi: 10.1038/s41467-022-32824-w (PMC9420129; doi:10.1038/s41467-022-32824-w)
Supplement: Supplementary file 11 — Source Data [file 41467_2022_32824_MOESM11_ESM.zip › Reconstruction files/tangential_nucleus_R_12.swc]

# SWC format file
# based on specifications at http://www.neuronland.org/NLMorphologyConverter/MorphologyFormats/SWC/Spec.html
# Created on 2022-04-20 using navis (https://github.com/navis-org/navis)
# Meta: {"id": "71887", "name": "tangential_nucleus_R_12", "units": "1 nanometer"}
# PointNo Label X Y Z Radius Parent
# Labels:
# 0 = undefined, 1 = soma, 5 = fork point, 6 = end point
1 1 334183.72 133851.62 501660.0 2090.0 -1
2 0 337405.56 130363.63 505860.0 -1.0 4
3 6 337402.06 130402.41 505980.0 -1.0 2
4 0 337430.25 130301.945 505740.0 -1.0 5
5 0 337377.38 130247.305 505680.0 -1.0 6
6 0 337335.06 130208.53 505620.0 -1.0 7
7 0 337289.25 130180.336 505560.0 -1.0 8
8 0 337275.16 130138.03 505500.0 -1.0 9
9 0 337225.8 130074.586 505440.0 -1.0 10
10 0 337165.88 130004.086 505380.0 -1.0 11
11 0 336954.38 129898.336 505380.0 -1.0 12
12 0 336845.1 129767.91 505440.0 -1.0 13
13 0 336693.53 129729.13 505380.0 -1.0 14
14 0 336654.75 129669.21 505320.0 -1.0 15
15 0 336658.28 129612.805 505260.0 -1.0 16
16 0 336637.12 129602.234 505200.0 -1.0 17
17 0 336608.94 129602.234 505140.0 -1.0 18
18 0 336577.2 129655.11 505080.0 -1.0 19
19 0 336489.06 129637.484 505020.0 -1.0 20
20 0 336408.0 129760.86 504960.0 -1.0 21
21 0 336312.8 129852.51 504900.0 -1.0 22
22 0 336214.12 129894.805 504840.0 -1.0 23
23 0 336192.97 129940.63 504780.0 -1.0 24
24 0 336069.6 129982.93 504720.0 -1.0 25
25 0 336122.47 130106.305 504660.0 -1.0 26
26 0 336087.22 130102.78 504600.0 -1.0 27
27 0 336034.34 130155.66 504540.0 -1.0 28
28 0 336041.4 130152.13 504480.0 -1.0 29
29 0 335872.2 130219.11 504420.0 -1.0 30
30 0 335893.34 130279.03 504360.0 -1.0 31
31 0 335861.62 130282.555 504300.0 -1.0 32
32 0 335844.0 130303.71 504240.0 -1.0 33
33 0 335822.84 130455.28 504180.0 -1.0 34
34 0 335794.66 130684.41 504120.0 -1.0 35
35 0 335805.22 130747.86 504060.0 -1.0 36
36 0 335731.2 130853.61 504000.0 -1.0 37
37 0 335678.3 130917.055 503940.0 -1.0 38
38 0 335710.06 130973.46 503880.0 -1.0 39
39 0 335636.03 131058.055 503820.0 -1.0 40
40 0 335639.56 131160.28 503760.0 -1.0 41
41 0 335636.03 131170.86 503700.0 -1.0 42
42 0 335139.0 130976.984 503640.0 -1.0 43
43 0 335547.9 131340.06 503580.0 -1.0 44
44 0 335562.0 131354.16 503520.0 -1.0 45
45 0 335597.25 131435.23 503460.0 -1.0 46
46 0 335540.84 131509.25 503400.0 -1.0 47
47 0 335554.94 131671.4 503340.0 -1.0 48
48 0 335491.5 131812.4 503280.0 -1.0 50
49 0 336080.2 132161.38 503160.0 -1.0 63
50 0 335131.94 131844.12 503220.0 -1.0 63
51 0 336418.56 132253.03 503160.0 -1.0 49
52 0 336524.3 132200.16 503220.0 -1.0 51
53 0 336848.62 132224.83 503280.0 -1.0 52
54 0 337098.9 132217.78 503340.0 -1.0 53
55 0 337246.94 132221.31 503400.0 -1.0 54
56 5 337324.5 132179.0 503460.0 -1.0 55
57 0 337377.38 132256.56 503580.0 -1.0 62
58 0 337017.8 132073.25 503640.0 -1.0 57
59 0 337458.44 132358.78 503700.0 -1.0 58
60 6 337384.44 132443.38 503760.0 -1.0 59
61 6 337902.6 131904.06 503460.0 -1.0 56
62 0 337380.9 132221.31 503520.0 -1.0 56
63 5 335713.56 132112.03 503160.0 -1.0 64
64 0 335780.56 132136.7 503100.0 -1.0 65
65 0 335822.84 132196.62 503040.0 -1.0 66
66 0 335822.84 132235.4 502980.0 -1.0 67
67 0 335822.84 132320.0 502920.0 -1.0 68
68 0 335889.8 132390.5 502860.0 -1.0 69
69 0 335822.84 132573.81 502860.0 -1.0 71
70 0 335191.72 136699.62 500940.0 -1.0 1
71 0 335519.7 132690.12 502860.0 -1.0 1
72 0 331751.72 132707.62 504240.0 -1.0 1
73 0 335367.72 137227.62 500880.0 -1.0 70
74 0 335567.72 137819.62 500760.0 -1.0 73
75 0 335791.72 138107.62 500700.0 -1.0 74
76 0 335839.72 138267.62 500640.0 -1.0 75
77 0 335991.72 138323.62 500580.0 -1.0 76
78 0 336031.72 138515.62 500520.0 -1.0 77
79 0 336291.44 139457.17 500460.0 -1.0 78
80 0 331303.72 132459.62 504240.0 -1.0 72
81 0 331007.72 132107.62 504240.0 -1.0 80
82 0 330895.72 132083.62 504300.0 -1.0 81
83 0 330727.72 131947.62 504360.0 -1.0 82
84 0 330583.72 131803.62 504420.0 -1.0 83
85 0 330507.72 131735.62 504480.0 -1.0 84
86 0 330475.72 131683.62 504540.0 -1.0 85
87 0 330147.72 131379.62 504600.0 -1.0 86
88 0 329735.72 131135.62 504660.0 -1.0 87
89 0 329519.72 131015.62 504720.0 -1.0 88
90 0 329447.72 130963.62 504780.0 -1.0 89
91 0 329323.72 130887.62 504840.0 -1.0 90
92 0 329159.72 130827.62 504900.0 -1.0 91
93 0 329087.72 130763.62 504960.0 -1.0 92
94 0 328923.72 130663.62 505020.0 -1.0 93
95 0 328859.72 130619.62 505080.0 -1.0 94
96 0 328643.72 130503.62 505140.0 -1.0 95
97 0 328563.72 130447.62 505200.0 -1.0 96
98 0 328499.72 130363.62 505260.0 -1.0 97
99 0 328451.72 130343.62 505320.0 -1.0 98
100 0 328371.72 130291.62 505380.0 -1.0 99
101 0 328239.72 130075.62 505440.0 -1.0 100
102 0 328051.72 129911.62 505500.0 -1.0 101
103 0 327891.72 129763.62 505560.0 -1.0 102
104 0 327767.72 129643.62 505620.0 -1.0 103
105 0 327835.72 129623.62 505680.0 -1.0 104
106 0 327763.72 129575.62 505740.0 -1.0 105
107 0 327711.72 129483.62 505860.0 -1.0 106
108 0 327539.72 129319.62 505980.0 -1.0 107
109 0 327259.72 129083.62 506040.0 -1.0 108
110 0 326787.72 128763.62 506100.0 -1.0 109
111 0 326275.72 128343.62 506100.0 -1.0 110
112 0 326063.72 128235.62 506160.0 -1.0 111
113 0 325839.72 128107.62 506220.0 -1.0 112
114 0 325563.72 127979.62 506280.0 -1.0 113
115 0 325291.72 127931.62 506340.0 -1.0 114
116 0 325127.72 127851.62 506400.0 -1.0 115
117 0 325091.72 127839.62 506460.0 -1.0 116
118 0 325059.72 127827.62 506520.0 -1.0 117
119 0 324999.72 127767.62 506580.0 -1.0 118
120 0 324947.72 127719.62 506640.0 -1.0 119
121 0 324835.72 127763.62 506700.0 -1.0 120
122 0 324619.72 127495.62 506760.0 -1.0 121
123 0 324603.72 127435.62 506820.0 -1.0 122
124 0 324527.72 127375.62 506880.0 -1.0 123
125 0 324479.72 127343.62 506940.0 -1.0 124
126 0 324407.72 127235.62 507000.0 -1.0 125
127 0 324295.72 127231.62 507060.0 -1.0 126
128 0 324159.72 127195.62 507120.0 -1.0 127
129 0 324059.72 127187.62 507180.0 -1.0 128
130 0 323799.72 127023.62 507240.0 -1.0 129
131 0 323839.72 127063.62 507300.0 -1.0 130
132 0 324059.72 127363.62 507360.0 -1.0 131
133 0 323767.72 126935.62 507420.0 -1.0 132
134 0 323675.72 126851.62 507480.0 -1.0 133
135 0 323431.72 126815.62 507540.0 -1.0 134
136 0 323247.72 126679.62 507600.0 -1.0 135
137 0 323203.72 126663.62 507660.0 -1.0 136
138 0 323027.72 126571.62 507720.0 -1.0 137
139 0 322903.72 126555.62 507780.0 -1.0 138
140 0 322731.72 126547.62 507840.0 -1.0 139
141 0 322663.72 126447.62 507900.0 -1.0 140
142 0 322527.72 126343.62 507960.0 -1.0 141
143 0 321991.72 125959.62 508020.0 -1.0 142
144 0 322219.72 126191.62 508080.0 -1.0 143
145 0 321819.72 125951.62 508140.0 -1.0 144
146 0 321611.72 125999.62 508200.0 -1.0 145
147 0 321511.72 125915.62 508260.0 -1.0 146
148 0 321327.72 125883.62 508320.0 -1.0 147
149 0 321135.72 125863.62 508440.0 -1.0 148
150 0 320563.72 125595.62 508500.0 -1.0 149
151 0 320731.72 125787.62 508560.0 -1.0 150
152 0 320423.72 125707.62 508620.0 -1.0 151
153 0 320327.72 125695.62 508680.0 -1.0 152
154 0 319795.72 125531.62 508800.0 -1.0 153
155 0 319219.72 125343.62 508860.0 -1.0 154
156 0 318375.72 125071.62 508860.0 -1.0 155
157 0 317959.72 124979.62 508920.0 -1.0 156
158 0 317531.72 124835.62 508860.0 -1.0 157
159 0 316823.72 124607.62 508920.0 -1.0 158
160 0 316463.72 124495.62 508920.0 -1.0 159
161 0 316207.72 124407.62 508980.0 -1.0 160
162 0 315243.72 124059.62 508980.0 -1.0 161
163 0 314615.72 123851.62 508980.0 -1.0 162
164 0 314287.72 123619.62 509040.0 -1.0 163
165 0 313963.72 123631.62 508980.0 -1.0 164
166 0 313487.72 123487.62 508980.0 -1.0 165
167 0 313259.72 123379.62 508980.0 -1.0 166
168 0 313067.72 123287.62 509040.0 -1.0 167
169 0 312695.72 123179.62 509040.0 -1.0 168
170 0 312067.72 123027.62 509040.0 -1.0 169
171 0 311843.72 123015.62 509040.0 -1.0 170
172 0 311623.72 123015.62 509100.0 -1.0 171
173 0 311267.72 122883.62 509100.0 -1.0 172
174 0 311059.72 122815.62 509160.0 -1.0 173
175 0 310687.72 122695.62 509220.0 -1.0 174
176 0 310487.72 122579.62 509280.0 -1.0 175
177 0 310027.72 122519.62 509340.0 -1.0 176
178 0 309883.72 122403.62 509280.0 -1.0 177
179 0 309635.72 122339.62 509220.0 -1.0 178
180 0 309127.72 122275.62 509220.0 -1.0 179
181 0 308695.72 122195.62 509220.0 -1.0 180
182 0 308511.72 122119.62 509280.0 -1.0 181
183 0 308315.72 122099.62 509340.0 -1.0 182
184 0 308131.72 122083.62 509400.0 -1.0 183
185 0 307955.72 122059.62 509460.0 -1.0 184
186 0 307699.72 121959.62 509520.0 -1.0 185
187 0 307415.72 121995.62 509580.0 -1.0 186
188 0 307171.72 121959.62 509640.0 -1.0 187
189 0 306995.72 121979.62 509700.0 -1.0 188
190 0 306763.72 121951.62 509760.0 -1.0 189
191 0 306499.72 121979.62 509820.0 -1.0 190
192 0 306303.72 121891.62 509880.0 -1.0 191
193 0 306231.72 121931.62 509940.0 -1.0 192
194 0 306235.72 121879.62 510000.0 -1.0 193
195 0 306055.72 121923.62 510060.0 -1.0 194
196 0 305891.72 121935.62 510120.0 -1.0 195
197 0 305795.72 121891.62 510180.0 -1.0 196
198 0 305435.72 121887.62 510240.0 -1.0 197
199 0 304331.72 121867.62 510240.0 -1.0 198
200 0 304167.72 121799.62 510300.0 -1.0 199
201 0 303487.72 121755.62 510360.0 -1.0 200
202 0 303431.72 121863.62 510420.0 -1.0 201
203 0 303003.72 121699.62 510480.0 -1.0 202
204 0 302691.72 121691.62 510540.0 -1.0 203
205 0 302303.72 121703.62 510600.0 -1.0 204
206 0 302207.72 121679.62 510660.0 -1.0 205
207 0 302127.72 121679.62 510720.0 -1.0 206
208 0 301935.72 121639.62 510780.0 -1.0 207
209 0 301907.72 121671.62 510840.0 -1.0 208
210 0 301707.72 121619.62 510900.0 -1.0 209
211 0 301519.72 121599.62 510960.0 -1.0 210
212 0 301379.72 121555.62 511020.0 -1.0 211
213 0 301219.72 121623.62 511080.0 -1.0 212
214 0 301143.72 121659.62 511140.0 -1.0 213
215 0 301067.72 121699.62 511200.0 -1.0 214
216 0 300939.72 121775.62 511260.0 -1.0 215
217 0 300739.72 121915.62 511320.0 -1.0 216
218 0 300575.72 121991.62 511380.0 -1.0 217
219 0 300507.72 122051.62 511440.0 -1.0 218
220 0 300471.72 122143.62 511500.0 -1.0 219
221 0 300427.72 122155.62 511560.0 -1.0 220
222 0 300211.72 122219.62 511620.0 -1.0 221
223 0 300111.72 122327.62 511680.0 -1.0 222
224 0 299911.72 122443.62 511740.0 -1.0 223
225 0 299767.72 122487.62 511800.0 -1.0 224
226 0 299703.72 122531.62 511860.0 -1.0 225
227 0 299331.72 122651.62 511920.0 -1.0 226
228 0 299191.72 122771.62 511860.0 -1.0 227
229 0 298795.72 122951.62 511800.0 -1.0 228
230 0 298139.72 123115.62 511800.0 -1.0 229
231 0 297551.72 123347.62 511800.0 -1.0 230
232 0 297519.72 123355.62 511860.0 -1.0 231
233 0 297363.72 123391.62 511920.0 -1.0 232
234 0 297331.72 123435.62 511980.0 -1.0 233
235 0 297203.72 123443.62 512040.0 -1.0 234
236 0 296995.72 123479.62 512100.0 -1.0 235
237 0 296775.72 123599.62 512160.0 -1.0 236
238 0 296551.72 123703.62 512220.0 -1.0 237
239 0 296291.72 123811.62 512280.0 -1.0 238
240 0 295915.72 123955.62 512340.0 -1.0 239
241 0 295619.72 124131.62 512400.0 -1.0 240
242 0 295375.72 124223.62 512460.0 -1.0 241
243 0 295155.72 124163.62 512520.0 -1.0 242
244 0 294755.72 124031.62 512580.0 -1.0 243
245 0 294707.72 124263.62 512640.0 -1.0 244
246 0 294571.72 124371.62 512700.0 -1.0 245
247 0 294435.72 124347.62 512760.0 -1.0 246
248 0 294167.72 124251.62 512820.0 -1.0 247
249 0 294307.72 124435.62 512880.0 -1.0 248
250 0 294279.72 124419.62 512940.0 -1.0 249
251 0 294215.72 124535.62 513000.0 -1.0 250
252 0 294079.72 124575.62 513060.0 -1.0 251
253 0 293847.72 124723.62 513120.0 -1.0 252
254 0 293667.72 124831.62 513180.0 -1.0 253
255 0 293415.72 124935.62 513240.0 -1.0 254
256 0 293299.72 124975.62 513300.0 -1.0 255
257 0 293155.72 125043.62 513360.0 -1.0 256
258 0 292931.72 125159.62 513420.0 -1.0 257
259 0 292487.72 125435.62 513480.0 -1.0 258
260 0 292027.72 125707.62 513540.0 -1.0 259
261 0 291511.72 125951.62 513600.0 -1.0 260
262 0 291351.72 126159.62 513660.0 -1.0 261
263 0 291215.72 126139.62 513720.0 -1.0 262
264 0 291079.72 126307.62 513780.0 -1.0 263
265 0 290583.72 126475.62 513840.0 -1.0 264
266 0 290351.72 126523.62 513900.0 -1.0 265
267 0 290163.72 126619.62 513960.0 -1.0 266
268 0 289835.72 126675.62 514020.0 -1.0 267
269 0 289891.72 126791.62 514080.0 -1.0 268
270 0 289763.72 126787.62 514140.0 -1.0 269
271 0 289671.72 126911.62 514200.0 -1.0 270
272 0 289631.72 127007.62 514260.0 -1.0 271
273 0 289487.72 127019.62 514320.0 -1.0 272
274 0 289363.72 127043.62 514380.0 -1.0 273
275 0 289183.72 127167.62 514440.0 -1.0 274
276 0 288859.72 127247.62 514500.0 -1.0 275
277 0 288771.72 127327.62 514560.0 -1.0 276
278 0 288419.72 127455.62 514620.0 -1.0 277
279 0 287803.72 127527.62 514680.0 -1.0 278
280 0 287127.72 127827.62 514680.0 -1.0 279
281 0 286703.72 128195.62 514680.0 -1.0 280
282 0 286635.72 128311.62 514620.0 -1.0 281
283 0 286395.72 128571.62 514560.0 -1.0 282
284 0 286279.72 128571.62 514500.0 -1.0 283
285 0 286211.72 128679.62 514440.0 -1.0 284
286 0 286151.72 128631.62 514380.0 -1.0 285
287 0 286091.72 128731.62 514320.0 -1.0 286
288 0 286059.72 128787.62 514260.0 -1.0 287
289 0 285959.72 128771.62 514200.0 -1.0 288
290 0 285855.72 128751.62 514140.0 -1.0 289
291 0 285743.72 128855.62 514080.0 -1.0 290
292 0 285411.72 129095.62 514080.0 -1.0 291
293 0 285235.72 129051.62 514020.0 -1.0 292
294 0 285207.72 129131.62 513960.0 -1.0 293
295 0 284759.72 129251.62 513900.0 -1.0 294
296 0 284531.72 129319.62 513840.0 -1.0 295
297 0 284383.72 129451.62 513780.0 -1.0 296
298 0 284091.72 129395.62 513720.0 -1.0 297
299 0 283759.72 129807.62 513660.0 -1.0 298
300 0 283255.72 130083.62 513660.0 -1.0 299
301 0 282895.72 130147.62 513600.0 -1.0 300
302 0 282347.72 130471.62 513600.0 -1.0 301
303 0 282075.72 130767.62 513540.0 -1.0 302
304 0 281771.72 130991.62 513480.0 -1.0 303
305 0 281663.72 131023.62 513420.0 -1.0 304
306 0 281547.72 131159.62 513360.0 -1.0 305
307 0 281131.72 131507.62 513300.0 -1.0 306
308 0 280671.72 131715.62 513300.0 -1.0 307
309 5 279975.72 132339.62 513300.0 -1.0 308
310 0 280047.72 132351.62 513240.0 -1.0 309
311 0 279791.72 132479.62 513360.0 -1.0 309
312 6 280003.72 132351.62 513180.0 -1.0 310
313 0 279575.72 132735.62 513420.0 -1.0 311
314 0 279151.72 132947.62 513420.0 -1.0 313
315 0 278935.72 133027.62 513360.0 -1.0 314
316 0 278835.72 133047.62 513300.0 -1.0 315
317 0 278807.72 133119.62 513240.0 -1.0 316
318 0 278699.72 133159.62 513180.0 -1.0 317
319 0 278567.72 133303.62 513120.0 -1.0 318
320 0 278247.72 133575.62 513060.0 -1.0 319
321 0 278151.72 133891.62 513000.0 -1.0 320
322 0 277975.72 134079.62 512940.0 -1.0 321
323 0 277899.72 134227.62 512880.0 -1.0 322
324 0 277575.72 134119.62 512820.0 -1.0 323
325 0 277727.72 134395.62 512760.0 -1.0 324
326 0 277631.72 134511.62 512700.0 -1.0 325
327 0 277603.72 134519.62 512640.0 -1.0 326
328 0 277331.72 134323.62 512580.0 -1.0 327
329 0 277539.72 134599.62 512520.0 -1.0 328
330 0 277419.72 134647.62 512460.0 -1.0 329
331 0 277423.72 134807.62 512400.0 -1.0 330
332 0 277491.72 134731.62 512340.0 -1.0 331
333 0 277439.72 134771.62 512280.0 -1.0 332
334 0 277407.72 134759.62 512220.0 -1.0 333
335 0 277295.72 134947.62 512160.0 -1.0 334
336 0 277211.72 134963.62 512160.0 -1.0 335
337 5 277047.72 135155.62 512100.0 -1.0 336
338 0 272743.72 139283.62 512820.0 -1.0 337
339 0 276303.72 135567.62 512100.0 -1.0 337
340 0 276227.72 135667.62 512160.0 -1.0 339
341 0 276175.72 135667.62 512220.0 -1.0 340
342 0 276199.72 135727.62 512280.0 -1.0 341
343 0 275779.72 135959.62 512340.0 -1.0 342
344 0 275547.72 136239.62 512280.0 -1.0 343
345 0 275163.72 136519.62 512220.0 -1.0 344
346 0 274811.72 136715.62 512160.0 -1.0 345
347 0 274671.72 136895.62 512160.0 -1.0 346
348 0 274631.72 136939.62 512220.0 -1.0 347
349 0 274475.72 137123.62 512280.0 -1.0 348
350 0 274299.72 137299.62 512340.0 -1.0 349
351 0 274007.72 137567.62 512340.0 -1.0 350
352 0 273543.72 137975.62 512340.0 -1.0 351
353 0 273379.72 138143.62 512400.0 -1.0 352
354 0 273363.72 138155.62 512460.0 -1.0 353
355 0 273295.72 138435.62 512520.0 -1.0 354
356 0 272999.72 138391.62 512580.0 -1.0 355
357 0 273235.72 138827.62 512640.0 -1.0 356
358 0 273215.72 138911.62 512700.0 -1.0 357
359 6 273147.72 139243.62 512760.0 -1.0 358
360 0 272907.72 139999.62 512880.0 -1.0 338
361 0 272783.72 140531.62 512880.0 -1.0 360
362 0 272571.72 140935.62 512940.0 -1.0 361
363 0 272255.72 141531.62 513000.0 -1.0 362
364 0 272003.72 141779.62 513060.0 -1.0 363
365 0 271943.72 141947.62 513000.0 -1.0 364
366 0 271871.72 142127.62 512940.0 -1.0 365
367 0 271679.72 142483.62 512880.0 -1.0 366
368 0 271195.72 143151.62 512880.0 -1.0 367
369 0 270455.72 143619.62 512820.0 -1.0 368
370 0 270447.72 144527.62 512760.0 -1.0 369
371 0 270399.72 144855.62 512700.0 -1.0 370
372 0 270443.72 145027.62 512640.0 -1.0 371
373 0 270091.72 144995.62 512580.0 -1.0 372
374 0 270307.72 145383.62 512520.0 -1.0 373
375 0 270167.72 145347.62 512460.0 -1.0 374
376 0 270191.72 145471.62 512400.0 -1.0 375
377 0 270067.72 145519.62 512340.0 -1.0 376
378 0 269939.72 145655.62 512280.0 -1.0 377
379 0 269807.72 145775.62 512220.0 -1.0 378
380 0 269783.72 145799.62 512160.0 -1.0 379
381 0 269727.72 145899.62 512100.0 -1.0 380
382 0 269691.72 145839.62 512040.0 -1.0 381
383 0 269731.72 145931.62 511980.0 -1.0 382
384 0 269739.72 145947.62 511920.0 -1.0 383
385 0 269767.72 146103.62 511860.0 -1.0 384
386 0 269759.72 146123.62 511800.0 -1.0 385
387 0 269771.72 146311.62 511740.0 -1.0 386
388 0 269759.72 146447.62 511680.0 -1.0 387
389 0 269759.72 146487.62 511620.0 -1.0 388
390 0 269767.72 146583.62 511560.0 -1.0 389
391 0 269803.72 146799.62 511440.0 -1.0 390
392 0 269871.72 147131.62 511380.0 -1.0 391
393 0 269995.72 147331.62 511320.0 -1.0 392
394 0 269979.72 148251.62 511320.0 -1.0 393
395 0 269891.72 148543.62 511380.0 -1.0 394
396 0 269879.72 148759.62 511440.0 -1.0 395
397 0 269819.72 148983.62 511500.0 -1.0 396
398 0 269787.72 149163.62 511560.0 -1.0 397
399 0 269795.72 149171.62 511620.0 -1.0 398
400 0 269727.72 149443.62 511680.0 -1.0 399
401 0 269547.72 149783.62 511740.0 -1.0 400
402 0 269399.72 150239.62 511740.0 -1.0 401
403 0 269075.72 150823.62 511800.0 -1.0 402
404 0 268775.72 151387.62 511800.0 -1.0 403
405 0 268055.72 152343.62 511800.0 -1.0 404
406 0 267539.72 152971.62 511860.0 -1.0 405
407 0 267483.72 153103.62 511920.0 -1.0 406
408 0 267451.72 153207.62 511980.0 -1.0 407
409 0 267324.16 153399.1 511980.0 -1.0 408
410 0 336481.75 139502.3 500400.0 -1.0 79
411 0 336477.34 139646.28 500340.0 -1.0 410
412 0 336210.94 139686.23 500280.0 -1.0 411
413 0 336427.5 139825.38 500160.0 -1.0 412
414 0 336596.25 139877.61 500100.0 -1.0 413
415 0 336319.8 139828.58 500040.0 -1.0 414
416 5 336412.62 139747.95 499980.0 -1.0 415
417 0 336603.53 140490.61 499980.0 -1.0 416
418 0 337479.1 139606.38 499980.0 -1.0 416
419 0 337597.28 139647.7 499920.0 -1.0 418
420 0 336546.6 140446.34 499920.0 -1.0 417
421 0 336680.97 140581.38 499860.0 -1.0 420
422 5 338190.53 139646.38 499860.0 -1.0 419
423 0 338520.1 139662.27 499860.0 -1.0 422
424 6 338252.8 139527.12 499800.0 -1.0 422
425 0 338489.03 139669.83 499920.0 -1.0 423
426 0 338610.3 139761.81 499980.0 -1.0 425
427 6 338682.06 139784.72 500040.0 -1.0 426
428 0 336385.66 140914.7 499800.0 -1.0 421
429 0 336359.25 140951.0 499740.0 -1.0 428
430 0 336619.7 141054.61 499680.0 -1.0 429
431 0 336593.28 141087.16 499620.0 -1.0 430
432 0 336588.16 141114.81 499560.0 -1.0 431
433 0 336379.88 141222.23 499500.0 -1.0 432
434 0 336207.7 140990.84 499440.0 -1.0 433
435 0 336790.8 141100.75 499380.0 -1.0 434
436 0 336403.44 140943.98 499320.0 -1.0 435
437 0 336842.4 141019.03 499260.0 -1.0 436
438 0 336574.66 141075.53 499200.0 -1.0 437
439 0 336470.12 141105.94 499140.0 -1.0 438
440 0 336582.84 141053.7 499080.0 -1.0 439
441 0 336660.72 141034.5 498960.0 -1.0 440
442 0 336673.1 141147.66 498840.0 -1.0 441
443 0 336579.75 141235.14 498780.0 -1.0 442
444 0 336841.28 141270.62 498720.0 -1.0 443
445 0 336686.3 141265.75 498660.0 -1.0 444
446 0 337175.06 141710.1 498540.0 -1.0 445
447 0 337198.3 141745.12 498480.0 -1.0 446
448 0 337343.25 141884.89 498420.0 -1.0 447
449 0 337241.28 141656.08 498360.0 -1.0 448
450 0 337504.78 141788.08 498300.0 -1.0 449
451 0 337393.88 141823.2 498240.0 -1.0 450
452 0 337367.38 141819.5 498180.0 -1.0 451
453 0 337404.28 141875.8 498120.0 -1.0 452
454 0 337430.12 141908.75 498060.0 -1.0 453
455 0 337532.1 141931.64 498000.0 -1.0 454
456 0 337520.6 142017.6 497940.0 -1.0 455
457 0 337394.38 141892.14 497880.0 -1.0 456
458 0 337491.2 141955.5 497820.0 -1.0 457
459 0 337669.53 142105.61 497760.0 -1.0 458
460 0 337749.1 142332.28 497700.0 -1.0 459
461 0 337655.0 142673.12 497640.0 -1.0 460
462 6 338094.1 143078.44 497580.0 -1.0 461
463 0 267211.38 153448.45 512040.0 -1.0 409
464 0 267190.22 153511.9 512100.0 -1.0 463
465 0 267105.62 153561.25 512160.0 -1.0 464
466 0 267095.03 153628.22 512220.0 -1.0 465
467 0 267088.0 153674.05 512280.0 -1.0 466
468 0 267070.38 153712.83 512340.0 -1.0 467
469 0 267028.06 153762.17 512400.0 -1.0 468
470 0 266862.38 153800.95 512460.0 -1.0 469
471 0 266876.5 153941.95 512520.0 -1.0 470
472 0 266527.5 153733.97 512580.0 -1.0 471
473 0 266767.22 154037.12 512640.0 -1.0 472
474 0 266714.34 154054.75 512700.0 -1.0 473
475 6 266682.62 154132.3 512760.0 -1.0 474
