# Supplementary material for: Organization of the gravity-sensing system in zebrafish
Source: Nat Commun. 2022 Aug 27;13:5060. doi: 10.1038/s41467-022-32824-w (PMC9420129; doi:10.1038/s41467-022-32824-w)
Supplement: Supplementary file 11 — Source Data [file 41467_2022_32824_MOESM11_ESM.zip › Reconstruction files/tangential_nucleus_R_06.swc]

# SWC format file
# based on specifications at http://www.neuronland.org/NLMorphologyConverter/MorphologyFormats/SWC/Spec.html
# Created on 2022-04-20 using navis (https://github.com/navis-org/navis)
# Meta: {"id": "75300", "name": "tangential_nucleus_R_06", "units": "1 nanometer"}
# PointNo Label X Y Z Radius Parent
# Labels:
# 0 = undefined, 1 = soma, 5 = fork point, 6 = end point
1 1 348224.88 141500.14 502800.0 2043.0 -1
2 0 291716.2 128052.77 514080.0 -1.0 3
3 0 292177.97 127753.15 514080.0 -1.0 4
4 0 292343.0 127524.0 514020.0 -1.0 5
5 0 292631.0 127488.0 513960.0 -1.0 6
6 0 292840.0 127381.0 513900.0 -1.0 7
7 0 293308.0 127127.0 513840.0 -1.0 8
8 0 293713.0 126952.0 513780.0 -1.0 9
9 0 294045.0 126717.0 513780.0 -1.0 10
10 0 294366.0 126478.0 513780.0 -1.0 11
11 0 294743.0 126188.0 513840.0 -1.0 12
12 0 295087.0 126057.0 513900.0 -1.0 13
13 0 295535.0 125981.0 513900.0 -1.0 14
14 0 295604.0 125960.0 513840.0 -1.0 15
15 0 295828.0 126016.0 513780.0 -1.0 16
16 0 296092.0 125893.0 513720.0 -1.0 17
17 0 296531.0 125879.0 513660.0 -1.0 18
18 0 297007.0 125758.0 513600.0 -1.0 19
19 0 297284.0 125745.0 513600.0 -1.0 20
20 0 297595.0 125805.0 513600.0 -1.0 21
21 0 297848.0 125774.0 513600.0 -1.0 22
22 0 298399.0 125721.0 513540.0 -1.0 23
23 0 298579.0 125775.0 513480.0 -1.0 24
24 0 298568.0 125771.0 513420.0 -1.0 25
25 0 298727.0 125699.0 513360.0 -1.0 26
26 0 298835.0 125661.0 513300.0 -1.0 27
27 0 298920.0 125643.0 513240.0 -1.0 28
28 0 299229.0 125610.0 513240.0 -1.0 29
29 0 299505.0 125572.0 513300.0 -1.0 30
30 0 299820.0 125482.0 513300.0 -1.0 31
31 0 300199.0 125426.0 513300.0 -1.0 32
32 0 300533.0 125444.0 513360.0 -1.0 33
33 0 301262.0 125412.0 513420.0 -1.0 34
34 0 301779.0 125434.0 513480.0 -1.0 35
35 0 302147.0 125416.0 513480.0 -1.0 36
36 0 302384.0 125356.0 513420.0 -1.0 37
37 0 302594.0 125253.0 513360.0 -1.0 38
38 0 302892.0 125164.0 513360.0 -1.0 39
39 0 303058.0 125155.0 513420.0 -1.0 40
40 0 303334.0 125097.0 513480.0 -1.0 41
41 0 303416.0 125050.0 513540.0 -1.0 42
42 0 303484.0 125013.0 513600.0 -1.0 43
43 0 303749.0 125053.0 513660.0 -1.0 44
44 0 303698.0 124991.0 513720.0 -1.0 45
45 0 303836.0 125087.0 513780.0 -1.0 46
46 0 303826.0 125077.0 513840.0 -1.0 47
47 0 303932.0 125107.0 513900.0 -1.0 48
48 0 304178.0 125040.0 513900.0 -1.0 49
49 0 304300.1 125026.33 513840.0 -1.0 50
50 0 304724.1 124966.33 513780.0 -1.0 51
51 0 304940.1 124882.33 513780.0 -1.0 52
52 0 305304.1 124818.33 513780.0 -1.0 53
53 0 305324.1 124762.33 513840.0 -1.0 54
54 0 305704.1 124762.33 513840.0 -1.0 55
55 0 305816.1 124774.33 513900.0 -1.0 56
56 0 306212.1 124770.33 513900.0 -1.0 57
57 0 306588.1 124670.33 513840.0 -1.0 58
58 0 307028.1 124618.33 513840.0 -1.0 59
59 0 307396.1 124614.33 513840.0 -1.0 60
60 0 308000.1 124570.33 513900.0 -1.0 61
61 0 308476.1 124514.33 513900.0 -1.0 62
62 0 308812.1 124498.33 513900.0 -1.0 63
63 0 309246.0 124370.0 513960.0 -1.0 64
64 0 309500.1 124346.33 514020.0 -1.0 65
65 0 309952.1 124242.33 514020.0 -1.0 66
66 0 310108.1 124254.33 513960.0 -1.0 67
67 0 310708.1 124242.33 513900.0 -1.0 68
68 0 311004.1 124202.33 513840.0 -1.0 69
69 0 311267.0 124204.0 513780.0 -1.0 70
70 0 311312.1 124210.33 513720.0 -1.0 71
71 0 311611.0 124158.0 513660.0 -1.0 72
72 0 311778.0 124197.0 513600.0 -1.0 73
73 0 311932.0 124264.0 513540.0 -1.0 74
74 0 312159.0 124276.0 513480.0 -1.0 75
75 0 312204.0 124377.0 513420.0 -1.0 76
76 0 312335.0 124393.0 513360.0 -1.0 77
77 0 312389.0 124405.0 513300.0 -1.0 78
78 0 312476.1 124454.33 513240.0 -1.0 79
79 0 312603.0 124370.0 513180.0 -1.0 80
80 0 312664.0 124395.0 513120.0 -1.0 81
81 0 312830.0 124339.0 513060.0 -1.0 82
82 0 312993.0 124410.0 513000.0 -1.0 83
83 0 313128.0 124436.0 512940.0 -1.0 84
84 0 313299.0 124579.0 512880.0 -1.0 85
85 0 313536.0 124688.0 512880.0 -1.0 89
86 0 349836.66 141040.08 504480.0 -1.0 87
87 0 348979.88 141641.2 504480.0 -1.0 88
88 0 349121.25 141570.58 504420.0 -1.0 299
89 0 313357.0 124630.0 512820.0 -1.0 90
90 0 313710.5 124765.55 512760.0 -1.0 91
91 0 313943.12 124860.73 512700.0 -1.0 92
92 0 314108.8 124931.23 512640.0 -1.0 93
93 0 314161.7 125001.73 512580.0 -1.0 94
94 0 314426.06 125072.23 512580.0 -1.0 95
95 0 314806.75 125177.98 512580.0 -1.0 96
96 0 315007.7 125273.15 512520.0 -1.0 97
97 0 315198.03 125311.92 512520.0 -1.0 98
98 0 315376.06 125459.98 512460.0 -1.0 99
99 0 315421.88 125523.43 512520.0 -1.0 100
100 0 315411.3 125548.1 512580.0 -1.0 101
101 0 315443.03 125477.6 512640.0 -1.0 102
102 0 315584.03 125639.76 512700.0 -1.0 103
103 0 315605.2 125685.58 512760.0 -1.0 104
104 0 315485.34 125787.805 512820.0 -1.0 105
105 0 315855.47 125988.73 512880.0 -1.0 106
106 0 315992.94 126140.305 512940.0 -1.0 107
107 0 316098.7 126246.055 513000.0 -1.0 108
108 0 316176.22 126274.26 513060.0 -1.0 109
109 0 316281.97 126387.055 513120.0 -1.0 110
110 0 316320.75 126387.055 513180.0 -1.0 111
111 0 316458.22 126461.08 513240.0 -1.0 112
112 0 316634.47 126531.58 513300.0 -1.0 113
113 0 316722.6 126545.68 513360.0 -1.0 114
114 0 317138.56 126654.95 513420.0 -1.0 115
115 0 317720.2 126792.43 513420.0 -1.0 116
116 0 317981.03 126838.26 513360.0 -1.0 117
117 0 318404.03 127014.51 513360.0 -1.0 118
118 0 318703.66 127201.33 513420.0 -1.0 119
119 0 319049.1 127268.305 513480.0 -1.0 120
120 0 319528.5 127345.85 513480.0 -1.0 121
121 0 320155.97 127359.95 513480.0 -1.0 122
122 0 320557.8 127631.38 513420.0 -1.0 123
123 0 320674.12 127641.95 513360.0 -1.0 124
124 0 320790.47 127687.78 513300.0 -1.0 125
125 0 320917.34 127754.76 513240.0 -1.0 126
126 0 321097.12 127856.98 513180.0 -1.0 127
127 0 321312.16 127983.88 513120.0 -1.0 128
128 0 321435.53 128029.7 513060.0 -1.0 129
129 0 321576.53 128230.63 513000.0 -1.0 130
130 0 321833.84 128301.13 512940.0 -1.0 131
131 0 322122.9 128357.53 512880.0 -1.0 132
132 0 322390.8 128410.41 512820.0 -1.0 133
133 0 322806.75 128533.78 512760.0 -1.0 134
134 0 322947.75 128561.98 512700.0 -1.0 135
135 0 323141.62 128611.33 512640.0 -1.0 136
136 0 323109.9 128625.43 512580.0 -1.0 137
137 0 323508.22 128748.805 512520.0 -1.0 138
138 0 323649.22 128727.66 512460.0 -1.0 139
139 0 323772.6 128858.08 512400.0 -1.0 140
140 0 323962.97 128833.41 512340.0 -1.0 141
141 0 324209.72 128960.305 512280.0 -1.0 142
142 0 324583.34 129051.95 512220.0 -1.0 143
143 0 324819.53 129175.33 512160.0 -1.0 144
144 0 324957.0 129249.35 512100.0 -1.0 145
145 0 325147.34 129316.33 512040.0 -1.0 146
146 0 325577.4 129527.83 511980.0 -1.0 147
147 0 325820.62 129704.08 511920.0 -1.0 148
148 0 326018.03 129774.58 511860.0 -1.0 149
149 0 326018.03 129774.58 511860.0 -1.0 150
150 0 326095.6 129838.03 511800.0 -1.0 151
151 0 326243.62 129940.26 511740.0 -1.0 152
152 0 326352.9 129971.98 511680.0 -1.0 153
153 0 326557.34 130031.91 511620.0 -1.0 154
154 0 326948.62 130229.305 511560.0 -1.0 155
155 0 327516.16 130588.85 511500.0 -1.0 156
156 0 327607.8 130638.2 511440.0 -1.0 157
157 0 327653.62 130666.41 511380.0 -1.0 158
158 0 327752.34 130765.1 511320.0 -1.0 159
159 0 327858.1 130825.03 511260.0 -1.0 160
160 0 327999.1 130846.18 511200.0 -1.0 161
161 0 328192.97 130895.53 511140.0 -1.0 162
162 0 328316.34 130951.93 511080.0 -1.0 163
163 0 328376.25 131004.805 511020.0 -1.0 164
164 0 328485.53 131071.78 510960.0 -1.0 165
165 0 328580.72 130997.76 510900.0 -1.0 166
166 0 328799.25 131107.03 510840.0 -1.0 167
167 0 328933.22 131107.03 510780.0 -1.0 168
168 0 329112.97 131170.48 510720.0 -1.0 169
169 0 329271.6 131174.0 510660.0 -1.0 170
170 0 329500.72 131300.9 510600.0 -1.0 171
171 0 329715.75 131367.88 510540.0 -1.0 172
172 0 329902.6 131392.56 510480.0 -1.0 173
173 0 330297.38 131572.33 510420.0 -1.0 174
174 0 330244.5 131526.5 510360.0 -1.0 175
175 0 330325.6 131487.73 510300.0 -1.0 176
176 0 330346.72 131575.86 510240.0 -1.0 177
177 0 330537.1 131667.5 510180.0 -1.0 178
178 0 330639.3 131730.95 510120.0 -1.0 179
179 0 330748.6 131773.25 510060.0 -1.0 180
180 0 330871.97 131773.25 510000.0 -1.0 181
181 0 330931.88 131826.12 509940.0 -1.0 182
182 0 330984.75 131804.98 509880.0 -1.0 183
183 0 331143.38 131850.81 509820.0 -1.0 184
184 0 331312.6 131833.19 509760.0 -1.0 185
185 0 331390.12 131871.95 509700.0 -1.0 186
186 0 331555.8 131826.12 509640.0 -1.0 187
187 0 331605.16 131896.62 509580.0 -1.0 188
188 0 331650.97 131850.81 509520.0 -1.0 189
189 0 331925.94 131945.98 509460.0 -1.0 190
190 0 332045.78 131893.11 509400.0 -1.0 191
191 0 332204.4 131977.7 509340.0 -1.0 192
192 0 332475.84 131907.2 509280.0 -1.0 193
193 0 332539.28 132002.38 509220.0 -1.0 194
194 0 332687.34 132012.95 509160.0 -1.0 195
195 0 332719.06 132048.2 509100.0 -1.0 196
196 0 332835.38 131953.03 509040.0 -1.0 197
197 0 333001.06 132041.16 508980.0 -1.0 198
198 0 333025.72 132030.58 508920.0 -1.0 199
199 0 333268.97 132041.16 508860.0 -1.0 200
200 0 333455.78 132157.48 508800.0 -1.0 201
201 0 333529.8 132199.78 508740.0 -1.0 202
202 0 333709.6 132344.31 508680.0 -1.0 203
203 0 333688.44 132344.31 508620.0 -1.0 204
204 0 333706.06 132361.94 508560.0 -1.0 205
205 0 333409.97 132118.7 508500.0 -1.0 206
206 0 334055.03 132326.69 508440.0 -1.0 207
207 0 334069.12 132284.38 508320.0 -1.0 208
208 0 334259.47 132326.69 508260.0 -1.0 209
209 0 334298.25 132365.45 508200.0 -1.0 210
210 0 334171.34 132259.7 508140.0 -1.0 211
211 0 334516.8 132428.9 508080.0 -1.0 212
212 0 334188.97 132168.06 508020.0 -1.0 213
213 0 334640.2 132485.31 507960.0 -1.0 214
214 0 334774.12 132598.11 507900.0 -1.0 215
215 0 334827.0 132640.4 507840.0 -1.0 216
216 0 334918.66 132658.03 507780.0 -1.0 217
217 0 335034.97 132710.9 507720.0 -1.0 218
218 0 335278.22 132742.62 507660.0 -1.0 219
219 0 335183.03 132703.86 507600.0 -1.0 220
220 0 335285.25 132739.11 507540.0 -1.0 221
221 0 335292.3 132728.53 507480.0 -1.0 222
222 0 335306.4 132707.38 507420.0 -1.0 223
223 0 335789.34 133260.81 507360.0 -1.0 224
224 0 335570.78 132975.28 507300.0 -1.0 225
225 0 335532.0 132943.56 507240.0 -1.0 226
226 0 335750.56 133003.48 507180.0 -1.0 227
227 0 335782.28 133098.66 507120.0 -1.0 228
228 0 335838.7 133169.16 507060.0 -1.0 229
229 0 335947.97 133218.5 507000.0 -1.0 230
230 0 336046.66 133398.28 506940.0 -1.0 231
231 0 336057.22 133387.7 506880.0 -1.0 232
232 0 336162.97 133486.4 506820.0 -1.0 233
233 0 336170.03 133500.5 506760.0 -1.0 234
234 0 336212.34 133750.78 506700.0 -1.0 235
235 0 336215.84 133553.38 506640.0 -1.0 236
236 0 336296.94 133659.12 506580.0 -1.0 237
237 0 336325.12 133662.66 506520.0 -1.0 238
238 0 336332.2 133719.06 506460.0 -1.0 239
239 0 336356.84 133708.48 506400.0 -1.0 240
240 0 336437.94 133810.7 506340.0 -1.0 241
241 0 336515.47 133831.86 506280.0 -1.0 242
242 0 336660.0 133898.83 506220.0 -1.0 243
243 0 336712.88 133905.88 506160.0 -1.0 244
244 0 336885.6 133958.75 506100.0 -1.0 245
245 0 336977.25 134103.28 506040.0 -1.0 246
246 0 337118.25 134261.9 505980.0 -1.0 247
247 0 337354.44 134466.36 505860.0 -1.0 248
248 0 337544.78 134677.86 505740.0 -1.0 249
249 0 337639.97 134794.19 505680.0 -1.0 250
250 0 337639.97 134794.19 505620.0 -1.0 251
251 0 337703.4 134896.4 505560.0 -1.0 252
252 0 337763.34 135005.69 505500.0 -1.0 253
253 0 337971.3 135192.5 505440.0 -1.0 254
254 0 338048.84 135315.88 505380.0 -1.0 255
255 0 338235.7 135485.08 505320.0 -1.0 256
256 0 338348.47 135516.81 505260.0 -1.0 257
257 0 338514.16 135647.23 505200.0 -1.0 258
258 0 338574.1 135700.11 505140.0 -1.0 259
259 0 338641.06 135802.33 505080.0 -1.0 260
260 0 338718.6 135869.31 505020.0 -1.0 261
261 0 338901.9 135982.11 504960.0 -1.0 262
262 0 338993.56 136059.66 504900.0 -1.0 263
263 0 339004.12 136077.28 504840.0 -1.0 264
264 0 339212.1 136207.7 504780.0 -1.0 265
265 0 339208.6 136288.78 504720.0 -1.0 266
266 0 339374.25 136433.31 504660.0 -1.0 267
267 0 339423.6 136486.19 504600.0 -1.0 268
268 0 339487.06 136549.62 504540.0 -1.0 269
269 0 339511.72 136584.88 504480.0 -1.0 270
270 0 339532.88 136655.38 504420.0 -1.0 271
271 0 339723.22 136768.19 504360.0 -1.0 272
272 0 339853.66 136895.08 504300.0 -1.0 273
273 0 340093.34 137071.33 504240.0 -1.0 274
274 0 340146.22 137134.78 504180.0 -1.0 275
275 0 340259.03 137233.48 504120.0 -1.0 276
276 0 340474.06 137293.4 504060.0 -1.0 277
277 0 340551.6 137395.62 504000.0 -1.0 278
278 0 340643.25 137409.73 503940.0 -1.0 279
279 0 340770.16 137487.28 503880.0 -1.0 280
280 0 341006.34 137649.44 503820.0 -1.0 281
281 0 341105.03 137804.53 503760.0 -1.0 282
282 0 341147.34 137864.45 503700.0 -1.0 283
283 0 340794.84 137737.56 503640.0 -1.0 284
284 0 341320.06 138037.19 503580.0 -1.0 285
285 0 341439.9 138121.78 503520.0 -1.0 286
286 0 341549.2 138206.38 503460.0 -1.0 287
287 0 341651.4 138333.28 503400.0 -1.0 288
288 0 341834.72 138509.53 503340.0 -1.0 289
289 0 341891.1 138580.03 503280.0 -1.0 290
290 0 341605.6 138594.12 503220.0 -1.0 291
291 0 342187.22 138809.16 503160.0 -1.0 292
292 0 342321.16 138907.86 503100.0 -1.0 293
293 0 342705.38 139249.78 503040.0 -1.0 294
294 0 343389.22 139940.69 502980.0 -1.0 295
295 0 343843.97 140589.28 502920.0 -1.0 296
296 0 344570.1 141058.11 502860.0 -1.0 301
297 0 351419.72 141971.83 502920.0 -1.0 1
298 0 343286.2 141939.64 501540.0 -1.0 1
299 0 349128.3 141570.58 504360.0 -1.0 1
300 0 344012.34 139185.52 502560.0 -1.0 1
301 0 345236.34 141255.5 502800.0 -1.0 1
302 0 348590.9 141169.02 499380.0 -1.0 1
303 0 343998.66 138609.14 502560.0 -1.0 300
304 0 344033.6 138485.89 502620.0 -1.0 303
305 0 344142.1 138407.08 502680.0 -1.0 304
306 0 344041.72 138361.77 502740.0 -1.0 305
307 0 344045.66 138347.95 502800.0 -1.0 306
308 6 344012.28 138303.83 502860.0 -1.0 307
309 0 342560.84 142158.83 501480.0 -1.0 298
310 0 343142.03 142247.42 501420.0 -1.0 309
311 0 342749.56 141880.05 501360.0 -1.0 310
312 0 342993.62 142368.17 501180.0 -1.0 641
313 0 343087.16 142467.48 501120.0 -1.0 312
314 0 349063.4 141098.89 499380.0 -1.0 302
315 0 349218.06 140883.17 499320.0 -1.0 314
316 0 349571.22 141001.92 499320.0 -1.0 315
317 0 349943.0 141336.64 499260.0 -1.0 316
318 0 349953.53 141383.89 499200.0 -1.0 317
319 0 349925.06 141419.7 499140.0 -1.0 318
320 0 349961.03 141172.55 499080.0 -1.0 319
321 0 350213.22 141259.67 498960.0 -1.0 320
322 0 350377.3 141369.42 498840.0 -1.0 321
323 0 350204.72 141273.02 498780.0 -1.0 322
324 0 350377.12 141221.64 498720.0 -1.0 323
325 0 350363.3 141214.8 498660.0 -1.0 324
326 0 350392.72 141193.77 498540.0 -1.0 325
327 0 350427.84 141077.64 498480.0 -1.0 326
328 0 350543.28 141021.44 498420.0 -1.0 327
329 0 350358.7 140842.48 498360.0 -1.0 328
330 0 350496.72 140809.94 498300.0 -1.0 329
331 0 350609.53 140811.16 498240.0 -1.0 330
332 0 350569.9 140702.52 498180.0 -1.0 331
333 0 350636.6 140789.22 498120.0 -1.0 332
334 0 350688.34 140785.2 498060.0 -1.0 333
335 0 350793.3 140770.11 498000.0 -1.0 334
336 0 351278.38 140839.28 497940.0 -1.0 335
337 0 351721.28 140860.12 497940.0 -1.0 336
338 0 351472.66 140861.16 497880.0 -1.0 337
339 0 351602.66 140852.88 497820.0 -1.0 338
340 5 351553.84 141033.38 497760.0 -1.0 339
341 0 351559.3 141087.62 497640.0 -1.0 340
342 0 351423.53 140475.0 497700.0 -1.0 340
343 0 351818.28 140179.11 497700.0 -1.0 342
344 0 351701.5 139873.95 497640.0 -1.0 343
345 0 351671.16 139562.25 497640.0 -1.0 344
346 0 351798.66 139413.03 497580.0 -1.0 345
347 0 351644.03 139110.9 497580.0 -1.0 346
348 0 351613.84 141117.97 497580.0 -1.0 341
349 0 351092.38 141013.66 497520.0 -1.0 348
350 0 351472.5 141097.77 497460.0 -1.0 349
351 0 351377.9 141173.44 497400.0 -1.0 350
352 0 351561.3 141299.11 497400.0 -1.0 351
353 0 351881.75 141385.2 497400.0 -1.0 352
354 0 352065.9 141498.8 497400.0 -1.0 353
355 0 352181.22 141500.83 497340.0 -1.0 354
356 0 352075.78 141502.12 497280.0 -1.0 355
357 0 351851.16 141487.48 497220.0 -1.0 356
358 0 352075.12 141523.77 497160.0 -1.0 357
359 0 352091.38 141552.47 497040.0 -1.0 358
360 0 352053.22 141463.06 496980.0 -1.0 359
361 0 351950.94 141458.39 496920.0 -1.0 360
362 0 351949.97 141529.33 496860.0 -1.0 361
363 6 352080.38 141481.98 496740.0 -1.0 362
364 0 351566.38 138915.72 497580.0 -1.0 347
365 0 351445.78 138854.22 497640.0 -1.0 364
366 0 351527.7 138811.66 497700.0 -1.0 365
367 0 351456.5 138700.16 497760.0 -1.0 366
368 0 351384.2 138445.53 497820.0 -1.0 367
369 0 351265.03 138372.36 497880.0 -1.0 368
370 0 351349.34 138408.19 497940.0 -1.0 369
371 0 351349.6 138399.5 498000.0 -1.0 370
372 6 351337.56 138389.9 498060.0 -1.0 371
373 0 351902.6 142204.7 502980.0 -1.0 297
374 0 352096.66 142261.45 503040.0 -1.0 373
375 0 352077.97 142227.64 503100.0 -1.0 374
376 6 352116.66 142242.7 503160.0 -1.0 375
377 0 349971.84 140996.52 504540.0 -1.0 86
378 0 349866.9 141180.27 504600.0 -1.0 377
379 0 349712.03 141087.64 504660.0 -1.0 378
380 0 349627.5 141054.05 504720.0 -1.0 379
381 5 349520.56 141423.39 504840.0 -1.0 380
382 0 349553.9 141631.02 505020.0 -1.0 381
383 0 349698.78 141846.33 504900.0 -1.0 381
384 5 350077.9 142289.61 504900.0 -1.0 383
385 0 350099.3 142905.61 504900.0 -1.0 384
386 0 350034.1 142368.72 504960.0 -1.0 384
387 5 350221.47 143891.95 504900.0 -1.0 385
388 0 350244.22 143937.38 504840.0 -1.0 387
389 0 350340.16 144122.11 504960.0 -1.0 387
390 6 349643.7 141718.05 505080.0 -1.0 382
391 0 350060.12 142580.36 505080.0 -1.0 863
392 0 350156.22 142977.52 505080.0 -1.0 391
393 6 350089.4 142971.58 505140.0 -1.0 392
394 0 350292.12 144031.23 505020.0 -1.0 389
395 0 350313.97 144113.33 505140.0 -1.0 394
396 0 350350.75 144077.39 505260.0 -1.0 395
397 0 350373.22 144116.33 505380.0 -1.0 396
398 0 350441.44 144194.14 505440.0 -1.0 397
399 0 350563.34 144273.67 505500.0 -1.0 398
400 0 350757.2 144458.8 505560.0 -1.0 399
401 0 350831.44 144422.67 505620.0 -1.0 400
402 0 350889.34 144462.73 505680.0 -1.0 401
403 6 350782.62 144315.23 505740.0 -1.0 402
404 0 342971.16 142433.92 501060.0 -1.0 313
405 0 342898.7 142552.58 501000.0 -1.0 404
406 0 342783.53 142732.14 500940.0 -1.0 405
407 0 342720.16 142593.23 500880.0 -1.0 406
408 0 342105.9 142386.89 500820.0 -1.0 407
409 0 342534.94 142796.39 500760.0 -1.0 408
410 0 342577.0 142918.89 500700.0 -1.0 409
411 0 342680.5 142872.23 500640.0 -1.0 410
412 0 342616.34 142866.83 500580.0 -1.0 411
413 0 342633.22 142927.92 500520.0 -1.0 412
414 0 342640.66 142988.2 500460.0 -1.0 413
415 0 342501.88 142879.58 500400.0 -1.0 414
416 0 342562.16 142986.73 500340.0 -1.0 415
417 0 342410.38 142982.55 500160.0 -1.0 416
418 0 342509.3 143457.98 500100.0 -1.0 417
419 0 342322.62 143098.8 500040.0 -1.0 418
420 0 342324.62 143146.83 499980.0 -1.0 419
421 0 342164.5 143135.89 499920.0 -1.0 420
422 0 342258.12 143189.27 499860.0 -1.0 421
423 0 342301.12 143163.27 499800.0 -1.0 422
424 0 342284.0 143161.14 499740.0 -1.0 423
425 0 342319.78 143181.2 499680.0 -1.0 424
426 0 342057.5 143159.2 499620.0 -1.0 425
427 0 342314.75 143304.2 499560.0 -1.0 426
428 0 342213.84 143268.11 499500.0 -1.0 427
429 0 341937.38 143019.7 499440.0 -1.0 428
430 0 342324.28 143479.11 499380.0 -1.0 429
431 0 342063.2 143279.73 499320.0 -1.0 430
432 0 342278.2 143525.3 499260.0 -1.0 431
433 0 342150.5 143544.77 499200.0 -1.0 432
434 0 342035.94 143549.64 499140.0 -1.0 433
435 0 342103.97 143428.3 499080.0 -1.0 434
436 0 342164.94 143674.92 498960.0 -1.0 435
437 0 342106.5 143844.08 498840.0 -1.0 436
438 0 341928.2 143730.08 498780.0 -1.0 437
439 0 342078.94 143791.89 498720.0 -1.0 438
440 0 341919.53 143747.02 498660.0 -1.0 439
441 0 342004.06 143804.67 498540.0 -1.0 440
442 0 342052.66 143787.33 498480.0 -1.0 441
443 0 342027.12 143800.45 498420.0 -1.0 442
444 0 341783.97 143647.02 498360.0 -1.0 443
445 0 342051.03 143726.7 498300.0 -1.0 444
446 0 342003.94 143761.8 498240.0 -1.0 445
447 0 341940.75 143801.64 498180.0 -1.0 446
448 0 341907.03 143889.95 498120.0 -1.0 447
449 0 341883.84 143858.42 498060.0 -1.0 448
450 0 341840.7 143893.16 498000.0 -1.0 449
451 0 341974.8 143778.22 497940.0 -1.0 450
452 0 341647.6 143757.94 497880.0 -1.0 451
453 0 341819.4 143884.92 497820.0 -1.0 452
454 5 341790.4 143955.55 497760.0 -1.0 453
455 0 341743.75 144040.86 497760.0 -1.0 454
456 0 342164.28 143637.75 497700.0 -1.0 454
457 0 342029.34 143443.34 497640.0 -1.0 456
458 0 341524.9 143919.03 497640.0 -1.0 455
459 0 342225.84 143505.33 497580.0 -1.0 457
460 6 341735.78 143286.14 497520.0 -1.0 459
461 0 341751.66 144033.17 497580.0 -1.0 458
462 0 341287.66 143908.61 497520.0 -1.0 461
463 0 341729.25 144121.61 497460.0 -1.0 462
464 0 341513.4 144132.12 497400.0 -1.0 463
465 0 341606.44 144207.22 497340.0 -1.0 464
466 0 341435.0 144161.55 497280.0 -1.0 465
467 0 341245.1 144144.2 497220.0 -1.0 466
468 0 341530.94 144252.45 497160.0 -1.0 467
469 0 341472.88 144337.73 497040.0 -1.0 468
470 0 341414.44 144201.38 496980.0 -1.0 469
471 0 341431.66 144276.7 496920.0 -1.0 470
472 0 341309.62 144136.58 496860.0 -1.0 471
473 0 341408.03 144303.14 496740.0 -1.0 472
474 0 341445.3 144247.4 496680.0 -1.0 473
475 0 341405.25 144311.02 496560.0 -1.0 474
476 0 341313.47 144325.16 496500.0 -1.0 475
477 0 341246.44 144274.25 496440.0 -1.0 476
478 0 341346.38 144334.67 496380.0 -1.0 477
479 0 341240.4 144282.94 496320.0 -1.0 478
480 0 341301.72 144369.0 496260.0 -1.0 479
481 0 341305.06 144373.34 496140.0 -1.0 480
482 0 340837.22 143979.14 496080.0 -1.0 481
483 0 341222.22 144376.28 496020.0 -1.0 482
484 0 340848.0 144114.81 495960.0 -1.0 483
485 0 341224.3 144530.08 495900.0 -1.0 484
486 0 341230.38 144539.2 495840.0 -1.0 485
487 0 341315.44 144553.12 495780.0 -1.0 486
488 0 340561.28 144164.2 495720.0 -1.0 487
489 0 341263.88 144430.28 495660.0 -1.0 488
490 0 341327.1 144512.06 495600.0 -1.0 489
491 0 341370.8 144540.3 495540.0 -1.0 490
492 0 341419.97 144430.48 495480.0 -1.0 491
493 0 341422.03 144549.23 495420.0 -1.0 492
494 0 341476.97 144537.84 495360.0 -1.0 493
495 0 341480.06 144577.42 495300.0 -1.0 494
496 0 341602.4 144708.33 495240.0 -1.0 495
497 0 341580.66 144568.67 495180.0 -1.0 496
498 0 341554.56 144638.5 495120.0 -1.0 497
499 0 341701.7 144731.58 495060.0 -1.0 498
500 0 341724.9 144672.86 495000.0 -1.0 499
501 0 341676.84 144603.02 494940.0 -1.0 500
502 0 341859.56 144680.77 494880.0 -1.0 501
503 0 341770.3 144761.08 494760.0 -1.0 502
504 0 341698.16 144610.23 494700.0 -1.0 503
505 0 341810.66 144683.33 494640.0 -1.0 504
506 0 341845.03 144666.22 494580.0 -1.0 505
507 0 342008.4 144771.17 494520.0 -1.0 506
508 0 341935.97 144784.52 494400.0 -1.0 507
509 0 341966.8 144724.66 494340.0 -1.0 508
510 0 341951.7 144726.3 494280.0 -1.0 509
511 0 342015.28 144791.67 494220.0 -1.0 510
512 0 342122.47 144772.58 494160.0 -1.0 511
513 0 342054.25 144824.03 494100.0 -1.0 512
514 0 341853.06 144703.58 494040.0 -1.0 513
515 0 342099.34 144899.53 493980.0 -1.0 514
516 0 342129.22 144818.4 493920.0 -1.0 515
517 0 342206.1 144885.38 493800.0 -1.0 516
518 0 342293.56 144816.98 493680.0 -1.0 517
519 0 342359.2 144768.0 493620.0 -1.0 518
520 0 342416.84 144887.98 493560.0 -1.0 519
521 0 342344.28 144869.14 493500.0 -1.0 520
522 0 342507.03 144941.02 493440.0 -1.0 521
523 0 342352.34 144867.25 493380.0 -1.0 522
524 0 342457.38 144905.9 493320.0 -1.0 523
525 0 342518.78 144984.23 493260.0 -1.0 524
526 0 342580.66 144954.67 493200.0 -1.0 525
527 0 342609.06 144973.52 493140.0 -1.0 526
528 0 342625.16 145023.33 493080.0 -1.0 527
529 0 342632.25 144950.56 493020.0 -1.0 528
530 0 342658.78 145058.38 492960.0 -1.0 529
531 0 342657.94 145065.39 492900.0 -1.0 530
532 0 342649.94 145054.19 492840.0 -1.0 531
533 0 342732.66 145233.14 492780.0 -1.0 532
534 0 342782.47 145251.9 492720.0 -1.0 533
535 0 342856.2 145340.08 492660.0 -1.0 534
536 0 342968.0 145387.64 492600.0 -1.0 535
537 0 342963.03 145388.44 492540.0 -1.0 536
538 0 343003.66 145424.36 492480.0 -1.0 537
539 0 343104.5 145395.77 492420.0 -1.0 538
540 0 343389.6 145503.89 492360.0 -1.0 539
541 0 343519.6 145591.64 492300.0 -1.0 540
542 0 343732.28 145653.92 492240.0 -1.0 541
543 5 344091.22 145770.14 492180.0 -1.0 542
544 0 344628.78 145966.69 492180.0 -1.0 543
545 0 344393.88 145823.8 492000.0 -1.0 543
546 0 344875.4 146123.86 492180.0 -1.0 544
547 0 345381.1 146348.42 492240.0 -1.0 546
548 0 345674.75 146504.0 492240.0 -1.0 547
549 0 344233.72 145835.12 491940.0 -1.0 545
550 0 344406.28 145878.19 491880.0 -1.0 549
551 0 344436.38 145872.34 491820.0 -1.0 550
552 0 344534.47 145740.8 491760.0 -1.0 551
553 0 344294.7 145765.22 491700.0 -1.0 552
554 0 344450.0 145812.97 491580.0 -1.0 553
555 0 344515.25 146029.45 491460.0 -1.0 554
556 0 344506.72 145946.83 491340.0 -1.0 555
557 0 344475.62 145958.56 491220.0 -1.0 556
558 0 344523.6 145996.72 491100.0 -1.0 557
559 0 344573.97 146022.38 491040.0 -1.0 558
560 0 344591.8 145989.81 490980.0 -1.0 559
561 0 344630.8 145998.98 490920.0 -1.0 560
562 5 344514.25 145934.3 490800.0 -1.0 561
563 0 344793.4 145647.58 490800.0 -1.0 562
564 0 344531.5 146046.81 490740.0 -1.0 562
565 0 344467.38 146256.4 490680.0 -1.0 564
566 0 344871.7 145648.7 490740.0 -1.0 563
567 0 344971.12 145533.14 490680.0 -1.0 566
568 0 345044.94 145563.31 490620.0 -1.0 567
569 0 345112.34 145423.55 490560.0 -1.0 568
570 0 345206.53 145414.58 490500.0 -1.0 569
571 0 345352.3 145313.7 490440.0 -1.0 570
572 0 345447.6 145280.03 490380.0 -1.0 571
573 0 345580.84 145167.97 490320.0 -1.0 572
574 6 345641.12 145162.48 490260.0 -1.0 573
575 0 344332.7 146257.22 490620.0 -1.0 565
576 0 344352.62 146300.8 490560.0 -1.0 575
577 0 344378.38 146222.31 490500.0 -1.0 576
578 0 344351.2 146241.73 490440.0 -1.0 577
579 0 344371.78 146326.33 490380.0 -1.0 578
580 0 344336.9 146364.77 490320.0 -1.0 579
581 0 344215.0 146274.0 490260.0 -1.0 580
582 0 344287.75 146395.28 490200.0 -1.0 581
583 0 344226.38 146433.98 490140.0 -1.0 582
584 0 344133.34 146323.36 490080.0 -1.0 583
585 0 344023.25 146230.28 490020.0 -1.0 584
586 0 344076.44 146204.45 489960.0 -1.0 585
587 0 343982.44 146400.45 489900.0 -1.0 586
588 0 345872.2 146707.78 492240.0 -1.0 548
589 5 346121.16 147063.4 492240.0 -1.0 588
590 5 346672.53 146790.73 492240.0 -1.0 589
591 0 346232.66 147165.1 492180.0 -1.0 589
592 0 347065.25 146417.03 492240.0 -1.0 590
593 0 346550.53 146802.73 492300.0 -1.0 590
594 0 347457.88 146200.28 492240.0 -1.0 592
595 0 348425.2 146299.19 492240.0 -1.0 594
596 5 348520.16 146315.12 492180.0 -1.0 595
597 6 346242.3 147198.05 492120.0 -1.0 591
598 0 348596.44 146347.69 492300.0 -1.0 596
599 0 348569.03 146385.84 492120.0 -1.0 596
600 0 348840.84 146521.56 492060.0 -1.0 599
601 0 348433.28 146352.47 492000.0 -1.0 600
602 6 348336.6 146225.12 491940.0 -1.0 601
603 0 348640.72 146262.58 492360.0 -1.0 598
604 0 348674.16 146233.05 492420.0 -1.0 603
605 0 348710.34 146208.4 492480.0 -1.0 604
606 0 348873.9 146065.55 492540.0 -1.0 605
607 0 349124.12 145933.45 492540.0 -1.0 606
608 0 349177.28 145849.02 492600.0 -1.0 607
609 0 349284.4 145914.48 492660.0 -1.0 608
610 5 349621.06 145764.58 492660.0 -1.0 609
611 0 349802.78 145712.36 492600.0 -1.0 610
612 0 349683.16 145658.11 492720.0 -1.0 610
613 0 349358.1 145711.55 492780.0 -1.0 612
614 0 349289.44 145780.27 492840.0 -1.0 613
615 6 349373.22 145859.2 492900.0 -1.0 614
616 0 349903.06 145668.5 492540.0 -1.0 611
617 0 350003.16 145690.2 492480.0 -1.0 616
618 6 349987.56 145659.16 492420.0 -1.0 617
619 0 343910.44 146292.45 489840.0 -1.0 587
620 0 343878.44 146256.45 489780.0 -1.0 619
621 0 343822.44 146444.45 489720.0 -1.0 620
622 0 343762.44 146368.45 489660.0 -1.0 621
623 0 343742.44 146368.45 489600.0 -1.0 622
624 0 343734.44 146380.45 489540.0 -1.0 623
625 0 343722.44 146380.45 489480.0 -1.0 624
626 0 343646.44 146416.45 489420.0 -1.0 625
627 0 343602.44 146452.45 489360.0 -1.0 626
628 0 343502.44 146484.45 489300.0 -1.0 627
629 0 343442.44 146528.45 489240.0 -1.0 628
630 0 343378.44 146504.45 489180.0 -1.0 629
631 0 343286.44 146476.45 489120.0 -1.0 630
632 0 343242.44 146436.45 489060.0 -1.0 631
633 0 343218.44 146428.45 489000.0 -1.0 632
634 0 343206.44 146436.45 488940.0 -1.0 633
635 0 343194.44 146436.45 488880.0 -1.0 634
636 0 343134.44 146476.45 488820.0 -1.0 635
637 0 343054.44 146500.45 488760.0 -1.0 636
638 0 342482.44 146168.45 488700.0 -1.0 637
639 0 342958.44 146480.45 488640.0 -1.0 638
640 6 342878.0 146499.81 488580.0 -1.0 639
641 0 343041.1 142296.67 501300.0 -1.0 311
642 0 346354.53 146922.73 492360.0 -1.0 593
643 0 346202.53 146926.73 492420.0 -1.0 642
644 0 346106.53 147038.73 492480.0 -1.0 643
645 0 345942.53 147110.73 492540.0 -1.0 644
646 0 345906.53 147090.73 492600.0 -1.0 645
647 6 345914.53 147098.73 492660.0 -1.0 646
648 0 291049.97 128362.98 514080.0 -1.0 2
649 0 290799.7 128496.92 514080.0 -1.0 648
650 0 290591.72 128493.4 514140.0 -1.0 649
651 0 290401.38 128630.875 514200.0 -1.0 650
652 0 290013.62 128912.875 514260.0 -1.0 651
653 0 289439.03 129170.2 514320.0 -1.0 652
654 0 288984.3 129392.27 514320.0 -1.0 653
655 0 288857.4 129367.6 514380.0 -1.0 654
656 0 288483.75 129695.42 514440.0 -1.0 655
657 0 288339.25 129875.2 514440.0 -1.0 656
658 0 288233.5 129903.4 514500.0 -1.0 657
659 0 288138.3 130044.4 514560.0 -1.0 658
660 0 287764.66 130277.05 514560.0 -1.0 659
661 0 287584.88 130284.1 514500.0 -1.0 660
662 0 287433.3 130470.92 514440.0 -1.0 661
663 0 287327.56 130449.77 514380.0 -1.0 662
664 0 287228.88 130618.98 514320.0 -1.0 663
665 0 287161.88 130678.9 514260.0 -1.0 664
666 0 287010.3 130707.1 514200.0 -1.0 665
667 0 286883.4 130798.75 514140.0 -1.0 666
668 0 286894.0 130911.55 514080.0 -1.0 667
669 0 286774.12 130862.2 514020.0 -1.0 668
670 0 286781.2 131003.2 513960.0 -1.0 669
671 0 286738.88 130996.15 513900.0 -1.0 670
672 0 286604.94 131031.4 513840.0 -1.0 671
673 0 286432.22 131147.72 513780.0 -1.0 672
674 0 286301.78 131038.45 513720.0 -1.0 673
675 0 286224.25 131264.05 513660.0 -1.0 674
676 0 286019.78 131257.0 513600.0 -1.0 675
677 0 285945.75 131380.38 513540.0 -1.0 676
678 0 285776.56 131461.45 513480.0 -1.0 677
679 0 285498.1 131510.8 513420.0 -1.0 678
680 0 285043.38 131620.08 513420.0 -1.0 679
681 0 284673.25 131725.83 513360.0 -1.0 680
682 0 284461.75 131775.17 513300.0 -1.0 681
683 0 284123.34 132011.34 513240.0 -1.0 682
684 0 283693.28 132233.42 513180.0 -1.0 683
685 0 283591.06 132374.42 513240.0 -1.0 684
686 0 283446.53 132385.0 513300.0 -1.0 685
687 0 283217.4 132649.38 513360.0 -1.0 686
688 0 282900.16 132938.42 513300.0 -1.0 687
689 0 282681.62 133111.16 513240.0 -1.0 688
690 0 282519.47 133206.33 513120.0 -1.0 689
691 0 282311.5 133195.75 513060.0 -1.0 690
692 0 282124.66 133424.88 513060.0 -1.0 691
693 0 282054.16 133608.17 513060.0 -1.0 692
694 0 281990.72 133717.45 513120.0 -1.0 693
695 0 281800.38 133897.22 513120.0 -1.0 694
696 0 281694.62 134091.1 513120.0 -1.0 695
697 0 281606.5 134151.03 513180.0 -1.0 696
698 0 281581.8 134175.7 513240.0 -1.0 697
699 0 281261.03 134337.84 513240.0 -1.0 698
700 0 280954.38 134380.16 513300.0 -1.0 699
701 0 280489.06 134665.67 513300.0 -1.0 700
702 0 280288.12 134722.08 513360.0 -1.0 701
703 0 279868.66 134923.0 513360.0 -1.0 702
704 0 279519.7 135025.22 513300.0 -1.0 703
705 0 279417.47 135159.17 513240.0 -1.0 704
706 0 279325.8 135173.28 513180.0 -1.0 705
707 0 279265.88 135222.62 513120.0 -1.0 706
708 0 279177.75 135229.67 513060.0 -1.0 707
709 0 279121.38 135279.03 513000.0 -1.0 708
710 0 279022.66 135317.8 512940.0 -1.0 709
711 0 278909.88 135472.9 512880.0 -1.0 710
712 0 278663.12 135751.38 512880.0 -1.0 711
713 0 278307.1 135557.5 512820.0 -1.0 712
714 0 278430.47 135920.58 512760.0 -1.0 713
715 0 278159.03 136167.33 512700.0 -1.0 714
716 0 277884.1 136382.34 512640.0 -1.0 715
717 0 277447.0 136174.38 512580.0 -1.0 716
718 0 277394.12 136657.3 512520.0 -1.0 717
719 0 276992.25 136992.17 512520.0 -1.0 718
720 0 276861.84 137193.1 512640.0 -1.0 719
721 0 276597.47 137418.7 512700.0 -1.0 720
722 0 276586.88 137520.92 512760.0 -1.0 721
723 0 276132.16 137524.45 512820.0 -1.0 722
724 0 276128.62 137958.03 512880.0 -1.0 723
725 0 275888.94 138067.3 512940.0 -1.0 724
726 0 275790.25 138187.16 513000.0 -1.0 725
727 0 275617.5 138180.1 513060.0 -1.0 726
728 0 275525.88 138282.33 513120.0 -1.0 727
729 0 275257.97 138370.45 513180.0 -1.0 728
730 0 275148.7 138500.88 513240.0 -1.0 729
731 0 274954.8 138522.03 513300.0 -1.0 730
732 0 274810.28 138539.66 513360.0 -1.0 731
733 0 274753.88 138610.16 513420.0 -1.0 732
734 0 274697.5 138648.92 513480.0 -1.0 733
735 0 274648.12 138624.25 513540.0 -1.0 734
736 0 274535.34 138546.7 513600.0 -1.0 735
737 0 274408.44 138610.16 513660.0 -1.0 736
738 0 274080.62 138680.66 513720.0 -1.0 737
739 0 273996.0 138789.92 513780.0 -1.0 738
740 0 273777.47 138814.6 513840.0 -1.0 739
741 0 273682.28 138786.4 513900.0 -1.0 740
742 0 273583.6 138758.2 513960.0 -1.0 741
743 0 273428.5 138705.33 514020.0 -1.0 742
744 0 273389.72 138730.0 514080.0 -1.0 743
745 0 273255.75 138670.08 514140.0 -1.0 744
746 0 273121.8 138539.66 514200.0 -1.0 745
747 0 273019.6 138465.62 514260.0 -1.0 746
748 0 272991.38 138416.28 514320.0 -1.0 747
749 0 272913.84 138264.7 514380.0 -1.0 748
750 0 272794.0 138102.55 514440.0 -1.0 749
751 0 272702.34 137908.67 514500.0 -1.0 750
752 0 272586.0 137700.7 514560.0 -1.0 751
753 0 272526.1 137542.08 514620.0 -1.0 752
754 0 272501.4 137485.67 514680.0 -1.0 753
755 0 272406.25 137376.4 514740.0 -1.0 754
756 0 272339.25 137344.67 514800.0 -1.0 755
757 0 272265.25 137330.58 514860.0 -1.0 756
758 0 272198.25 137238.92 514920.0 -1.0 757
759 0 272191.22 137224.83 514980.0 -1.0 758
760 0 272163.0 137108.5 515040.0 -1.0 759
761 0 272134.8 137062.67 515100.0 -1.0 760
762 0 272078.4 137023.9 515160.0 -1.0 761
763 0 272014.97 136971.03 515220.0 -1.0 762
764 0 271969.12 136911.1 515280.0 -1.0 763
765 0 271926.84 136921.67 515340.0 -1.0 764
766 0 271905.7 136971.03 515400.0 -1.0 765
767 0 271715.34 136812.4 515460.0 -1.0 766
768 0 271799.94 136889.95 515520.0 -1.0 767
769 0 271747.06 136861.75 515580.0 -1.0 768
770 0 271690.66 136773.62 515640.0 -1.0 769
771 0 271447.44 136600.9 515700.0 -1.0 770
772 0 271630.75 136798.3 515760.0 -1.0 771
773 0 271320.53 136544.5 515820.0 -1.0 772
774 0 271637.78 136815.92 515880.0 -1.0 773
775 0 271507.38 136713.7 515940.0 -1.0 774
776 0 271412.2 136593.84 516000.0 -1.0 775
777 0 271285.28 136516.3 516060.0 -1.0 776
778 0 271253.56 136481.05 516120.0 -1.0 777
779 0 271183.06 136459.9 516180.0 -1.0 778
780 0 271156.62 136417.6 516240.0 -1.0 779
781 0 271008.56 136438.75 516300.0 -1.0 780
782 0 270941.6 136417.6 516360.0 -1.0 781
783 0 270712.47 136403.5 516420.0 -1.0 782
784 0 270719.53 136424.66 516480.0 -1.0 783
785 0 270627.88 136421.12 516540.0 -1.0 784
786 0 270553.84 136431.7 516600.0 -1.0 785
787 0 270525.66 136474.0 516660.0 -1.0 786
788 0 270331.78 136495.16 516720.0 -1.0 787
789 0 270247.2 136579.75 516780.0 -1.0 788
790 0 270187.25 136583.28 516840.0 -1.0 789
791 0 270081.5 136572.7 516900.0 -1.0 790
792 0 270049.78 136569.17 516960.0 -1.0 791
793 0 270007.47 136565.66 517020.0 -1.0 792
794 0 269933.44 136569.17 517080.0 -1.0 793
795 0 269926.4 136565.66 517140.0 -1.0 794
796 0 269831.22 136579.75 517200.0 -1.0 795
797 0 269767.78 136618.53 517260.0 -1.0 796
798 0 269690.22 136604.42 517320.0 -1.0 797
799 0 269598.56 136657.3 517380.0 -1.0 798
800 0 269506.94 136671.4 517440.0 -1.0 799
801 0 269372.97 136674.92 517500.0 -1.0 800
802 0 269260.2 136653.78 517560.0 -1.0 801
803 0 269027.53 136706.66 517620.0 -1.0 802
804 0 268946.44 136734.84 517680.0 -1.0 803
805 0 268770.2 136689.03 517740.0 -1.0 804
806 0 268685.6 136759.53 517800.0 -1.0 805
807 0 268523.44 136752.47 517860.0 -1.0 806
808 0 268255.56 136738.38 517920.0 -1.0 807
809 0 267966.5 136748.95 517980.0 -1.0 808
810 0 267684.5 136808.88 518040.0 -1.0 809
811 0 267557.6 136868.8 518100.0 -1.0 810
812 0 267409.56 136967.5 518160.0 -1.0 811
813 0 267321.44 137274.17 518220.0 -1.0 812
814 0 267138.12 137432.8 518280.0 -1.0 813
815 0 266958.34 137686.6 518340.0 -1.0 814
816 0 266863.2 137809.97 518400.0 -1.0 815
817 0 266803.25 137838.17 518460.0 -1.0 816
818 0 266605.84 138053.2 518520.0 -1.0 817
819 0 266221.62 138201.25 518580.0 -1.0 818
820 0 266133.5 138345.78 518640.0 -1.0 819
821 0 266041.84 138448.0 518700.0 -1.0 820
822 0 266013.66 138469.16 518760.0 -1.0 821
823 0 265883.22 138648.92 518820.0 -1.0 822
824 5 265738.7 138871.0 518880.0 -1.0 823
825 0 265685.8 138867.47 518940.0 -1.0 824
826 0 265668.2 139135.38 518880.0 -1.0 824
827 6 265685.8 138892.16 519000.0 -1.0 825
828 0 265668.2 139131.84 518820.0 -1.0 826
829 0 265664.7 139202.34 518760.0 -1.0 828
830 0 265622.38 139357.45 518700.0 -1.0 829
831 0 265640.0 139583.05 518640.0 -1.0 830
832 0 265558.94 139702.9 518580.0 -1.0 831
833 0 265520.16 139886.2 518520.0 -1.0 832
834 0 265562.44 140485.45 518460.0 -1.0 833
835 0 265756.3 140897.88 518460.0 -1.0 834
836 0 265759.84 141215.12 518460.0 -1.0 835
837 0 265728.12 141260.95 518520.0 -1.0 836
838 0 265745.75 141391.38 518580.0 -1.0 837
839 0 265788.06 141581.72 518640.0 -1.0 838
840 0 265738.7 141676.9 518700.0 -1.0 839
841 0 265703.44 141743.88 518760.0 -1.0 840
842 0 265710.5 141821.42 518820.0 -1.0 841
843 0 265657.62 141835.53 518880.0 -1.0 842
844 0 265654.1 141867.25 518940.0 -1.0 843
845 0 265664.7 142121.05 519000.0 -1.0 844
846 0 265544.8 142135.16 519060.0 -1.0 845
847 0 265675.25 142293.78 519120.0 -1.0 846
848 0 265664.7 142321.97 519180.0 -1.0 847
849 0 265654.1 142353.7 519240.0 -1.0 848
850 0 265706.97 142417.16 519300.0 -1.0 849
851 0 265766.9 142480.6 519360.0 -1.0 850
852 0 265728.12 142505.28 519420.0 -1.0 851
853 0 265752.8 142568.72 519480.0 -1.0 852
854 0 265805.7 142639.22 519540.0 -1.0 853
855 0 265830.34 142681.53 519600.0 -1.0 854
856 0 265858.56 142734.4 519660.0 -1.0 855
857 0 265837.4 142907.12 519720.0 -1.0 856
858 0 265802.16 143030.5 519780.0 -1.0 857
859 0 265816.25 143101.0 519840.0 -1.0 858
860 0 265791.56 143129.2 519900.0 -1.0 859
861 0 265781.0 143153.88 519960.0 -1.0 860
862 6 265833.88 143178.55 520020.0 -1.0 861
863 0 349990.28 142447.83 505020.0 -1.0 386
864 0 350297.1 143947.95 504780.0 -1.0 388
865 0 350367.6 144011.4 504720.0 -1.0 864
866 0 350498.0 144014.92 504660.0 -1.0 865
867 0 350561.47 144060.75 504600.0 -1.0 866
868 0 350653.12 144117.16 504540.0 -1.0 867
869 0 350797.62 144201.75 504480.0 -1.0 868
870 0 350931.6 144296.92 504420.0 -1.0 869
871 0 351090.22 144339.22 504360.0 -1.0 870
872 0 351157.2 144367.42 504300.0 -1.0 871
873 0 351174.8 144385.05 504240.0 -1.0 872
874 0 351220.62 144406.2 504180.0 -1.0 873
875 0 351227.7 144388.58 504120.0 -1.0 874
876 0 351319.34 144378.0 504060.0 -1.0 875
877 0 351365.16 144325.12 504000.0 -1.0 876
878 0 351414.5 144268.72 503940.0 -1.0 877
879 0 351488.53 144205.28 503880.0 -1.0 878
880 0 351590.75 144162.97 503820.0 -1.0 879
881 0 351664.78 144124.2 503760.0 -1.0 880
882 6 351703.56 144071.33 503700.0 -1.0 881
