# Supplementary material for: Organization of the gravity-sensing system in zebrafish
Source: Nat Commun. 2022 Aug 27;13:5060. doi: 10.1038/s41467-022-32824-w (PMC9420129; doi:10.1038/s41467-022-32824-w)
Supplement: Supplementary file 11 — Source Data [file 41467_2022_32824_MOESM11_ESM.zip › Reconstruction files/tangential_nucleus_R_10.swc]

# SWC format file
# based on specifications at http://www.neuronland.org/NLMorphologyConverter/MorphologyFormats/SWC/Spec.html
# Created on 2022-04-20 using navis (https://github.com/navis-org/navis)
# Meta: {"id": "74800", "name": "tangential_nucleus_R_10", "units": "1 nanometer"}
# PointNo Label X Y Z Radius Parent
# Labels:
# 0 = undefined, 1 = soma, 5 = fork point, 6 = end point
1 1 346364.28 152580.44 499860.0 2159.0 -1
2 0 342073.3 156278.97 506340.0 -1.0 68
3 0 346127.97 153019.94 502680.0 0.0 1
4 0 344077.4 151049.22 499860.0 -1.0 1
5 0 342160.2 156266.12 506400.0 -1.0 2
6 0 342156.4 156315.72 506460.0 -1.0 5
7 0 342006.62 156372.17 506520.0 -1.0 6
8 0 342104.75 156404.64 506580.0 -1.0 7
9 0 342135.16 156430.86 506640.0 -1.0 8
10 0 341760.62 156437.66 506700.0 -1.0 9
11 0 342087.25 156425.28 506760.0 -1.0 10
12 0 342109.72 156423.17 506820.0 -1.0 11
13 0 342070.72 156426.58 506880.0 -1.0 12
14 0 342070.66 156462.03 506940.0 -1.0 13
15 0 342050.5 156501.86 507000.0 -1.0 14
16 0 341996.84 156554.83 507060.0 -1.0 15
17 0 341972.66 156552.7 507120.0 -1.0 16
18 0 342090.72 156543.48 507180.0 -1.0 17
19 0 341854.47 156479.78 507240.0 -1.0 18
20 0 341949.53 156545.52 507300.0 -1.0 19
21 0 342300.38 157027.11 507360.0 -1.0 20
22 0 342032.1 156678.38 507420.0 -1.0 21
23 0 342069.6 156596.58 507480.0 -1.0 22
24 0 342059.72 156673.42 507540.0 -1.0 23
25 0 342135.8 156710.33 507600.0 -1.0 24
26 0 342217.0 156871.31 507660.0 -1.0 25
27 0 342025.72 156828.64 507720.0 -1.0 26
28 0 342063.53 156879.4 507780.0 -1.0 27
29 0 342013.2 156875.55 507840.0 -1.0 28
30 0 342019.38 156795.16 507900.0 -1.0 29
31 0 342027.9 156938.97 507960.0 -1.0 30
32 0 341530.84 156563.94 508020.0 -1.0 31
33 0 342151.2 156993.38 508080.0 -1.0 32
34 0 341896.78 156879.73 508140.0 -1.0 33
35 0 342102.53 156982.08 508200.0 -1.0 34
36 0 342142.3 156976.95 508260.0 -1.0 35
37 0 342100.28 157047.69 508320.0 -1.0 36
38 0 342201.06 157006.36 508440.0 -1.0 37
39 0 341687.88 156910.39 508500.0 -1.0 38
40 0 342163.12 157099.06 508560.0 -1.0 39
41 0 342244.12 157150.92 508620.0 -1.0 40
42 0 342328.0 157202.38 508680.0 -1.0 41
43 0 342276.84 157181.86 508740.0 -1.0 42
44 0 342268.06 157112.62 508800.0 -1.0 43
45 0 342227.72 157170.31 508860.0 -1.0 44
46 0 342313.1 157142.7 508920.0 -1.0 45
47 0 342400.9 157098.53 508980.0 -1.0 46
48 5 342354.06 157110.4 509040.0 -1.0 47
49 0 342699.2 157300.56 509100.0 -1.0 48
50 0 342092.03 157070.69 509100.0 -1.0 48
51 0 341930.34 157136.11 509160.0 -1.0 50
52 0 342808.16 157312.12 509160.0 -1.0 49
53 0 342842.88 157336.02 509220.0 -1.0 52
54 0 342903.34 157345.23 509280.0 -1.0 53
55 0 342902.06 157338.5 509340.0 -1.0 54
56 0 342921.7 157353.33 509400.0 -1.0 55
57 0 342908.47 157402.14 509460.0 -1.0 56
58 0 342857.16 157367.28 509520.0 -1.0 57
59 0 342943.75 157365.52 509580.0 -1.0 58
60 6 342974.25 157416.81 509640.0 -1.0 59
61 0 341858.9 157304.3 509220.0 -1.0 51
62 0 341822.12 157334.53 509280.0 -1.0 61
63 0 341731.94 157469.47 509340.0 -1.0 62
64 0 341700.84 157544.55 509400.0 -1.0 63
65 0 341746.34 157608.0 509460.0 -1.0 64
66 0 341752.62 157685.75 509520.0 -1.0 65
67 6 341813.9 157710.94 509580.0 -1.0 66
68 0 342139.38 156296.23 506280.0 -1.0 69
69 0 342158.16 156331.77 506220.0 -1.0 70
70 0 342227.66 156190.52 506160.0 -1.0 71
71 0 342165.2 156151.86 506100.0 -1.0 72
72 0 342124.88 156119.81 506040.0 -1.0 73
73 0 342211.5 155932.27 505980.0 -1.0 74
74 0 342140.53 155880.97 505860.0 -1.0 75
75 0 342076.62 155799.72 505740.0 -1.0 76
76 0 342093.5 155653.61 505680.0 -1.0 77
77 0 341977.97 155489.36 505620.0 -1.0 78
78 0 342180.7 155429.64 505560.0 -1.0 79
79 0 342222.22 155363.6 505500.0 -1.0 80
80 0 342219.78 155325.64 505440.0 -1.0 81
81 0 342200.1 155261.1 505380.0 -1.0 82
82 0 342279.38 155197.9 505320.0 -1.0 83
83 0 342353.0 155187.94 505260.0 -1.0 84
84 0 342275.3 155097.83 505200.0 -1.0 85
85 0 342233.25 155049.53 505140.0 -1.0 86
86 0 342320.2 155017.95 505080.0 -1.0 87
87 0 342237.84 154856.28 505020.0 -1.0 88
88 0 342210.72 154867.38 504960.0 -1.0 89
89 0 342178.8 154803.39 504900.0 -1.0 90
90 0 342250.4 154843.42 504840.0 -1.0 91
91 0 342213.44 154835.55 504780.0 -1.0 92
92 0 342246.53 154795.39 504720.0 -1.0 93
93 0 342230.66 154795.14 504660.0 -1.0 94
94 0 342293.66 154826.28 504600.0 -1.0 95
95 0 342188.62 154770.61 504540.0 -1.0 96
96 0 342031.28 154715.08 504480.0 -1.0 97
97 0 341987.84 154673.2 504420.0 -1.0 98
98 0 342098.1 154724.8 504360.0 -1.0 99
99 0 342019.5 154692.28 504300.0 -1.0 100
100 0 342060.7 154652.69 504240.0 -1.0 101
101 0 341686.56 154520.84 504180.0 -1.0 103
102 0 341115.62 154305.66 504180.0 -1.0 103
103 5 341560.9 154347.81 504120.0 -1.0 104
104 0 341461.75 154287.12 504060.0 -1.0 105
105 0 341548.28 154213.53 504000.0 -1.0 106
106 0 341401.78 154240.23 503940.0 -1.0 107
107 0 341548.47 154186.2 503880.0 -1.0 108
108 0 341472.66 154178.97 503820.0 -1.0 109
109 0 341397.4 154175.84 503760.0 -1.0 110
110 0 341630.62 154114.75 503700.0 -1.0 111
111 0 341011.75 153843.38 503640.0 -1.0 112
112 0 341580.44 154060.22 503580.0 -1.0 113
113 0 341643.7 154077.27 503520.0 -1.0 114
114 0 341611.3 154054.8 503460.0 -1.0 115
115 0 341601.53 153969.45 503400.0 -1.0 116
116 0 341620.1 153984.53 503340.0 -1.0 117
117 0 341547.75 153935.88 503280.0 -1.0 118
118 0 341572.38 153384.58 503280.0 -1.0 119
119 0 341738.88 153004.2 503280.0 -1.0 120
120 0 341295.1 152823.62 503220.0 -1.0 121
121 0 341737.53 152953.1 503160.0 -1.0 122
122 0 341893.56 152962.84 503100.0 -1.0 123
123 0 341915.06 152912.39 503040.0 -1.0 124
124 0 342285.1 152495.3 502980.0 -1.0 125
125 0 342415.7 152415.8 502920.0 -1.0 126
126 0 342578.38 152248.06 502860.0 -1.0 127
127 0 342710.1 152149.38 502800.0 -1.0 128
128 0 342816.53 152177.12 502740.0 -1.0 129
129 0 343108.6 152076.45 502680.0 -1.0 130
130 0 343401.12 151995.17 502680.0 -1.0 131
131 0 343904.25 152110.28 502680.0 -1.0 132
132 0 344190.3 151888.22 502680.0 -1.0 3
133 0 341059.1 154310.06 504240.0 -1.0 102
134 0 340912.7 154288.8 504300.0 -1.0 133
135 0 340942.4 154255.52 504360.0 -1.0 134
136 0 340963.72 154309.53 504420.0 -1.0 135
137 0 340940.34 154249.9 504480.0 -1.0 136
138 0 340905.1 154283.44 504540.0 -1.0 137
139 0 340831.88 154205.2 504600.0 -1.0 138
140 0 340945.66 154222.56 504660.0 -1.0 139
141 0 340705.56 154234.31 504720.0 -1.0 140
142 0 340758.38 154199.77 504780.0 -1.0 141
143 0 340557.56 154198.45 504840.0 -1.0 142
144 0 340381.12 154052.77 504900.0 -1.0 143
145 0 340048.66 154178.11 504900.0 -1.0 144
146 0 339967.75 154563.12 504900.0 -1.0 145
147 0 339963.12 154544.36 504960.0 -1.0 146
148 0 339857.2 154467.67 505020.0 -1.0 147
149 0 339916.25 154375.27 505080.0 -1.0 148
150 0 339877.5 154306.06 505140.0 -1.0 149
151 0 339836.75 154384.53 505200.0 -1.0 150
152 0 339817.12 154327.22 505260.0 -1.0 151
153 0 339813.38 154366.56 505320.0 -1.0 152
154 0 339772.34 154378.39 505380.0 -1.0 153
155 0 339811.25 154389.98 505440.0 -1.0 154
156 0 339803.06 154477.44 505500.0 -1.0 155
157 0 339656.34 154356.7 505560.0 -1.0 156
158 0 339568.88 154236.47 505620.0 -1.0 157
159 0 339678.8 154330.36 505680.0 -1.0 158
160 0 339644.3 154332.0 505740.0 -1.0 159
161 0 339611.47 154353.45 505860.0 -1.0 160
162 0 339580.75 154217.33 505980.0 -1.0 161
163 0 339569.75 154105.67 506040.0 -1.0 162
164 0 339452.78 154142.0 506100.0 -1.0 163
165 0 339458.72 154099.53 506160.0 -1.0 164
166 0 339335.88 153955.12 506220.0 -1.0 165
167 0 339287.62 153960.89 506280.0 -1.0 166
168 0 339220.62 153932.06 506340.0 -1.0 167
169 0 339171.97 153849.52 506400.0 -1.0 168
170 0 339191.78 153879.83 506460.0 -1.0 169
171 0 339142.6 153828.36 506520.0 -1.0 170
172 0 339117.16 153797.16 506580.0 -1.0 171
173 0 339095.62 153763.1 506640.0 -1.0 172
174 0 338842.78 153801.19 506700.0 -1.0 173
175 0 339113.62 153764.58 506760.0 -1.0 174
176 0 339123.22 153772.08 506820.0 -1.0 175
177 0 339050.16 153701.08 506880.0 -1.0 176
178 0 339137.2 153731.14 506940.0 -1.0 177
179 0 339066.53 153733.94 507000.0 -1.0 178
180 0 338729.16 153749.81 507060.0 -1.0 179
181 0 338529.44 153698.56 507120.0 -1.0 180
182 0 338482.66 153657.16 507180.0 -1.0 181
183 0 338193.0 153570.4 507240.0 -1.0 182
184 0 338184.6 153601.66 507300.0 -1.0 183
185 0 338695.88 154016.36 507360.0 -1.0 184
186 0 338192.03 153718.84 507420.0 -1.0 185
187 0 338161.97 153609.48 507480.0 -1.0 186
188 0 337738.6 153368.84 507540.0 -1.0 187
189 0 337809.97 153343.33 507600.0 -1.0 188
190 0 337895.25 153413.1 507660.0 -1.0 189
191 0 337643.4 153341.84 507720.0 -1.0 190
192 0 337589.53 153298.38 507780.0 -1.0 191
193 0 337454.72 153199.7 507840.0 -1.0 192
194 0 337396.44 152989.53 507900.0 -1.0 193
195 0 337192.56 152690.75 507900.0 -1.0 194
196 0 337139.12 152786.86 507960.0 -1.0 195
197 0 336622.1 152252.12 508020.0 -1.0 196
198 0 337048.88 152656.97 508080.0 -1.0 197
199 0 336807.12 152534.22 508140.0 -1.0 198
200 0 336969.47 152610.33 508200.0 -1.0 199
201 0 336843.3 152555.58 508260.0 -1.0 200
202 0 336793.2 152606.83 508320.0 -1.0 201
203 0 336873.97 152605.34 508440.0 -1.0 202
204 0 336325.88 152286.36 508500.0 -1.0 203
205 0 336764.03 152484.03 508560.0 -1.0 204
206 0 336634.5 152406.55 508620.0 -1.0 205
207 0 336891.53 152449.48 508680.0 -1.0 206
208 0 336672.8 152509.69 508740.0 -1.0 207
209 0 336873.88 152520.62 508800.0 -1.0 208
210 0 336597.5 152489.81 508860.0 -1.0 209
211 0 336640.5 152562.06 508920.0 -1.0 210
212 0 336543.88 152670.72 508980.0 -1.0 211
213 0 336548.88 152683.2 509040.0 -1.0 212
214 6 336556.38 152730.38 509100.0 -1.0 213
215 0 342420.28 150592.48 499860.0 -1.0 4
216 0 341471.2 150382.14 499860.0 -1.0 215
217 5 340421.8 150253.12 499860.0 -1.0 216
218 0 340435.22 150383.17 499920.0 -1.0 217
219 0 340422.8 150267.95 499800.0 -1.0 217
220 0 340382.7 150193.53 499740.0 -1.0 219
221 0 340358.1 150192.39 499680.0 -1.0 220
222 0 340079.3 150067.4 499620.0 -1.0 221
223 0 340320.16 150163.14 499560.0 -1.0 222
224 0 340413.12 150195.08 499500.0 -1.0 223
225 0 339951.06 149960.84 499440.0 -1.0 224
226 0 340371.84 150204.98 499380.0 -1.0 225
227 0 340171.84 150054.45 499320.0 -1.0 226
228 0 340441.72 150131.72 499260.0 -1.0 227
229 0 340411.06 150212.48 499200.0 -1.0 228
230 0 340427.62 150194.34 499140.0 -1.0 229
231 0 340395.56 149893.6 499080.0 -1.0 230
232 5 340506.94 150025.89 498960.0 -1.0 231
233 0 341270.9 150850.73 498960.0 -1.0 232
234 0 340517.72 150039.36 498840.0 -1.0 232
235 0 340311.53 150008.48 498780.0 -1.0 234
236 0 340398.28 149998.9 498720.0 -1.0 235
237 0 340363.56 149927.17 498660.0 -1.0 236
238 0 340389.56 149914.08 498540.0 -1.0 237
239 0 340469.88 149823.27 498480.0 -1.0 238
240 0 340534.62 149753.16 498420.0 -1.0 239
241 0 340274.12 149535.55 498360.0 -1.0 240
242 0 340602.5 149437.92 498300.0 -1.0 241
243 0 340637.03 149363.3 498240.0 -1.0 242
244 0 340718.97 149326.27 498180.0 -1.0 243
245 5 340763.28 149343.52 498120.0 -1.0 244
246 0 340626.72 149548.16 498060.0 -1.0 245
247 0 340815.16 149020.44 498060.0 -1.0 245
248 0 340846.22 148890.05 498000.0 -1.0 247
249 0 340690.06 149516.73 498000.0 -1.0 246
250 0 340693.12 149592.11 497940.0 -1.0 249
251 0 340557.75 149571.36 497880.0 -1.0 250
252 0 340579.7 149663.0 497820.0 -1.0 251
253 0 340437.06 149723.22 497760.0 -1.0 252
254 0 340354.62 149802.19 497700.0 -1.0 253
255 0 340146.22 149678.78 497640.0 -1.0 254
256 0 340263.6 149782.06 497580.0 -1.0 255
257 0 339775.78 149527.36 497520.0 -1.0 256
258 0 340119.94 149816.39 497460.0 -1.0 257
259 0 340046.62 149775.1 497400.0 -1.0 258
260 0 340117.1 149780.94 497340.0 -1.0 259
261 0 340078.78 149756.19 497280.0 -1.0 260
262 6 339736.8 149651.45 497220.0 -1.0 261
263 0 340904.3 148733.53 497940.0 -1.0 248
264 0 340793.56 148533.53 497880.0 -1.0 263
265 0 340789.28 148351.14 497820.0 -1.0 264
266 5 340728.94 148223.86 497760.0 -1.0 265
267 0 340719.06 147840.0 497760.0 -1.0 266
268 0 340695.38 148383.56 497700.0 -1.0 266
269 0 340876.88 147629.7 497700.0 -1.0 267
270 0 340965.16 146879.64 497640.0 -1.0 269
271 5 341130.97 146898.47 497580.0 -1.0 270
272 0 341192.3 145926.2 497580.0 -1.0 271
273 0 340722.94 146736.66 497520.0 -1.0 271
274 0 340755.56 145713.19 497520.0 -1.0 272
275 0 341140.6 145776.77 497460.0 -1.0 274
276 0 341070.38 146917.44 497460.0 -1.0 273
277 0 341004.5 146961.23 497400.0 -1.0 276
278 0 341026.53 146929.81 497340.0 -1.0 277
279 0 340948.1 146985.69 497280.0 -1.0 278
280 6 340711.03 146816.98 497220.0 -1.0 279
281 0 341023.56 145705.27 497400.0 -1.0 275
282 0 341040.06 145669.9 497340.0 -1.0 281
283 0 341052.6 145634.67 497280.0 -1.0 282
284 0 340686.6 145510.33 497220.0 -1.0 283
285 0 341029.16 145566.34 497160.0 -1.0 284
286 0 340988.03 145517.27 497040.0 -1.0 285
287 0 341062.03 145410.23 496980.0 -1.0 286
288 0 340981.22 145359.42 496920.0 -1.0 287
289 0 340783.72 145325.0 496860.0 -1.0 288
290 0 340954.44 145331.83 496740.0 -1.0 289
291 0 341003.25 145320.56 496680.0 -1.0 290
292 0 341025.25 145233.22 496560.0 -1.0 291
293 0 340937.28 145197.33 496500.0 -1.0 292
294 0 341025.3 145168.36 496440.0 -1.0 293
295 0 341051.44 145126.48 496380.0 -1.0 294
296 0 341069.56 145062.64 496320.0 -1.0 295
297 0 341116.28 145045.31 496260.0 -1.0 296
298 0 341213.22 145017.67 496140.0 -1.0 297
299 0 340781.34 144686.78 496080.0 -1.0 298
300 0 341285.8 144971.81 496020.0 -1.0 299
301 0 340914.47 144716.48 495960.0 -1.0 300
302 0 341419.5 144877.23 495900.0 -1.0 301
303 0 341632.66 144609.25 495840.0 -1.0 302
304 0 341705.66 144461.58 495780.0 -1.0 303
305 0 341154.06 143871.53 495720.0 -1.0 304
306 0 341907.97 143967.48 495660.0 -1.0 305
307 0 341934.88 144013.6 495600.0 -1.0 306
308 0 342008.75 143875.6 495540.0 -1.0 307
309 0 341959.75 143745.88 495480.0 -1.0 308
310 0 342089.12 143450.98 495420.0 -1.0 309
311 0 342182.22 143313.0 495360.0 -1.0 310
312 0 342155.78 143260.73 495300.0 -1.0 311
313 0 342314.84 143429.78 495240.0 -1.0 312
314 0 342268.62 143250.4 495180.0 -1.0 313
315 0 342121.75 143201.0 495120.0 -1.0 314
316 0 342167.9 143298.83 495060.0 -1.0 315
317 0 342225.2 143322.11 495000.0 -1.0 316
318 0 342241.62 143272.3 494940.0 -1.0 317
319 0 342450.38 143225.23 494880.0 -1.0 318
320 0 342311.5 143267.89 494760.0 -1.0 319
321 0 342302.66 143213.0 494700.0 -1.0 320
322 0 342363.0 143205.67 494640.0 -1.0 321
323 0 342289.03 143208.9 494580.0 -1.0 322
324 0 342352.38 143219.5 494520.0 -1.0 323
325 0 342258.5 143209.48 494400.0 -1.0 324
326 0 342268.72 143186.06 494340.0 -1.0 325
327 0 342170.16 143144.47 494280.0 -1.0 326
328 0 342104.47 143110.45 494220.0 -1.0 327
329 0 342207.34 143159.78 494160.0 -1.0 328
330 0 342193.62 143209.67 494100.0 -1.0 329
331 0 341951.94 143055.45 494040.0 -1.0 330
332 0 342229.34 143213.7 493980.0 -1.0 331
333 0 342171.16 143258.83 493920.0 -1.0 332
334 0 342194.03 143273.58 493860.0 -1.0 333
335 0 342166.7 143278.94 493800.0 -1.0 334
336 0 342123.0 143273.55 493740.0 -1.0 335
337 0 342179.72 143324.1 493680.0 -1.0 336
338 0 342040.9 143328.02 493620.0 -1.0 337
339 0 342128.78 143445.67 493560.0 -1.0 338
340 0 341943.16 143374.83 493500.0 -1.0 339
341 0 341981.66 143449.23 493440.0 -1.0 340
342 0 342042.47 143423.38 493380.0 -1.0 341
343 0 342067.44 143467.39 493320.0 -1.0 342
344 0 342020.12 143485.12 493260.0 -1.0 343
345 0 342050.4 143539.75 493200.0 -1.0 344
346 0 341985.03 143504.73 493140.0 -1.0 345
347 0 342024.97 143557.16 493080.0 -1.0 346
348 0 342015.06 143583.61 493020.0 -1.0 347
349 0 342254.28 143707.36 492960.0 -1.0 348
350 0 342048.9 143689.33 492900.0 -1.0 349
351 0 342031.56 143767.61 492840.0 -1.0 350
352 0 342060.44 143794.39 492780.0 -1.0 351
353 0 342074.75 143811.2 492720.0 -1.0 352
354 0 342193.4 143879.52 492660.0 -1.0 353
355 0 342176.78 143871.52 492600.0 -1.0 354
356 0 342304.16 143913.81 492540.0 -1.0 355
357 0 342382.12 144009.73 492480.0 -1.0 356
358 0 342471.53 143989.17 492420.0 -1.0 357
359 0 342486.25 144058.03 492360.0 -1.0 358
360 0 342464.62 144074.19 492300.0 -1.0 359
361 0 342549.72 144152.78 492240.0 -1.0 360
362 0 342623.28 144179.28 492180.0 -1.0 361
363 0 342820.56 144240.19 492120.0 -1.0 362
364 0 343420.38 144557.34 492060.0 -1.0 363
365 0 342932.28 144386.84 492000.0 -1.0 364
366 0 342847.16 144394.61 491940.0 -1.0 365
367 0 342847.5 144423.3 491880.0 -1.0 366
368 0 342908.88 144458.56 491820.0 -1.0 367
369 0 342965.62 144514.44 491760.0 -1.0 368
370 0 342852.8 144451.44 491700.0 -1.0 369
371 0 342935.03 144526.25 491640.0 -1.0 370
372 0 342916.0 144495.72 491580.0 -1.0 371
373 0 343030.25 144597.58 491520.0 -1.0 372
374 0 343170.12 144568.66 491460.0 -1.0 373
375 0 343174.2 144496.22 491400.0 -1.0 374
376 0 343294.84 144474.75 491340.0 -1.0 375
377 0 343261.56 144421.89 491280.0 -1.0 376
378 0 343238.44 144450.53 491220.0 -1.0 377
379 0 343298.0 144412.12 491160.0 -1.0 378
380 0 343111.44 144433.16 491100.0 -1.0 379
381 0 343248.03 144444.14 491040.0 -1.0 380
382 0 343167.12 144442.02 490980.0 -1.0 381
383 0 343112.3 144397.7 490920.0 -1.0 382
384 0 343484.12 145459.12 490860.0 -1.0 383
385 0 343101.7 144257.36 490800.0 -1.0 384
386 0 343250.06 144305.61 490740.0 -1.0 385
387 0 343211.3 144258.77 490680.0 -1.0 386
388 0 343267.2 144211.78 490620.0 -1.0 387
389 0 343227.47 144170.69 490560.0 -1.0 388
390 0 343297.62 144150.55 490500.0 -1.0 389
391 0 343198.25 144049.7 490440.0 -1.0 390
392 0 343282.6 143933.78 490380.0 -1.0 391
393 0 343302.03 143913.67 490320.0 -1.0 392
394 0 343307.16 143816.27 490260.0 -1.0 393
395 0 343412.94 143931.84 490200.0 -1.0 394
396 0 343392.78 143803.5 490140.0 -1.0 395
397 0 343228.1 143698.77 490080.0 -1.0 396
398 0 343171.56 143668.52 490020.0 -1.0 397
399 0 343346.16 143643.3 489960.0 -1.0 398
400 0 343393.47 143764.56 489900.0 -1.0 399
401 0 343496.06 143665.62 489840.0 -1.0 400
402 0 343452.4 143579.22 489780.0 -1.0 401
403 0 343478.62 143629.61 489720.0 -1.0 402
404 0 343468.5 143539.42 489660.0 -1.0 403
405 0 343485.03 143588.39 489600.0 -1.0 404
406 0 343429.78 143417.73 489540.0 -1.0 405
407 0 343408.7 143477.64 489480.0 -1.0 406
408 0 343428.03 143492.36 489420.0 -1.0 407
409 0 341437.47 151058.53 498840.0 -1.0 233
410 0 341254.06 151015.36 498780.0 -1.0 409
411 0 341423.4 151041.83 498720.0 -1.0 410
412 0 341397.03 150974.22 498660.0 -1.0 411
413 0 341434.56 151010.7 498540.0 -1.0 412
414 0 341468.12 151030.23 498480.0 -1.0 413
415 0 341472.16 151032.73 498420.0 -1.0 414
416 0 341195.56 150830.42 498360.0 -1.0 415
417 0 341368.8 150828.27 498300.0 -1.0 416
418 0 341310.9 150777.39 498240.0 -1.0 417
419 0 341317.4 150816.33 498180.0 -1.0 418
420 0 341425.16 150821.92 498120.0 -1.0 419
421 0 341380.06 150886.19 498060.0 -1.0 420
422 0 341447.78 150884.55 498000.0 -1.0 421
423 0 341521.84 150864.8 497940.0 -1.0 422
424 0 341389.16 150779.25 497880.0 -1.0 423
425 0 341468.5 150818.17 497820.0 -1.0 424
426 0 341452.56 150797.14 497760.0 -1.0 425
427 0 341500.97 150793.02 497700.0 -1.0 426
428 0 341334.06 150679.22 497640.0 -1.0 427
429 0 341512.97 150740.83 497580.0 -1.0 428
430 0 341108.7 150563.12 497520.0 -1.0 429
431 0 341535.44 150860.56 497460.0 -1.0 430
432 0 341409.62 150876.36 497400.0 -1.0 431
433 0 341532.4 150867.06 497340.0 -1.0 432
434 0 341511.62 150846.36 497280.0 -1.0 433
435 0 341179.56 150745.62 497220.0 -1.0 434
436 0 341510.72 150883.28 497160.0 -1.0 435
437 0 341421.9 150901.75 497040.0 -1.0 436
438 0 341206.78 150770.31 496980.0 -1.0 437
439 0 341360.1 150844.7 496920.0 -1.0 438
440 0 341134.16 150803.23 496860.0 -1.0 439
441 0 341318.56 150826.28 496740.0 -1.0 440
442 0 341292.34 150947.5 496680.0 -1.0 441
443 0 341199.6 150966.39 496560.0 -1.0 442
444 0 341007.94 150921.44 496500.0 -1.0 443
445 0 341193.56 150915.27 496440.0 -1.0 444
446 0 341178.9 150889.2 496380.0 -1.0 445
447 6 341094.1 150892.36 496320.0 -1.0 446
448 0 340493.4 148283.12 497640.0 -1.0 268
449 0 340551.06 148379.84 497580.0 -1.0 448
450 0 339986.72 148193.05 497520.0 -1.0 449
451 0 340420.84 148369.97 497460.0 -1.0 450
452 0 340135.1 148376.33 497400.0 -1.0 451
453 6 340210.44 148394.89 497340.0 -1.0 452
454 0 340523.66 150286.81 499980.0 -1.0 218
455 0 340583.6 150304.44 500040.0 -1.0 454
456 0 340587.12 150278.81 500100.0 -1.0 455
457 0 340635.6 150385.56 500160.0 -1.0 456
458 5 340776.06 150413.12 500280.0 -1.0 457
459 0 339601.2 151014.81 500280.0 -1.0 458
460 0 340858.75 150433.19 500340.0 -1.0 458
461 0 339991.06 152081.81 500280.0 -1.0 459
462 5 340308.34 152842.94 500280.0 -1.0 461
463 0 340262.44 152880.2 500340.0 -1.0 462
464 0 340363.22 152988.88 500160.0 -1.0 462
465 0 340128.38 152629.03 500400.0 -1.0 463
466 0 340131.34 152701.72 500460.0 -1.0 465
467 0 340091.84 152637.33 500520.0 -1.0 466
468 0 340069.97 152605.2 500580.0 -1.0 467
469 0 340113.25 152732.34 500640.0 -1.0 468
470 5 340122.53 152831.97 500700.0 -1.0 469
471 0 340809.28 150401.67 500400.0 -1.0 460
472 6 340230.12 152938.56 500760.0 -1.0 470
473 0 339943.53 152232.06 500760.0 -1.0 470
474 0 339315.25 151771.14 500820.0 -1.0 473
475 0 339803.53 152163.48 500880.0 -1.0 474
476 6 339898.38 152270.17 500940.0 -1.0 475
477 0 340544.72 150147.83 500460.0 -1.0 471
478 0 340735.88 150278.98 500520.0 -1.0 477
479 0 340451.53 150246.25 500580.0 -1.0 478
480 0 340553.16 150270.16 500640.0 -1.0 479
481 0 340310.38 150351.64 500700.0 -1.0 480
482 0 339800.56 150327.78 500760.0 -1.0 481
483 0 338898.9 149981.61 500820.0 -1.0 482
484 0 339135.25 149882.0 500880.0 -1.0 483
485 0 339060.22 149864.89 500940.0 -1.0 484
486 0 339084.3 149995.1 501000.0 -1.0 485
487 0 338847.88 149551.06 501060.0 -1.0 486
488 0 338849.78 149519.69 501120.0 -1.0 487
489 0 338378.53 149365.1 501180.0 -1.0 488
490 0 338123.4 148985.52 501240.0 -1.0 489
491 0 338115.44 148671.66 501300.0 -1.0 490
492 0 337364.44 147992.47 501360.0 -1.0 491
493 0 337661.53 148023.62 501420.0 -1.0 492
494 0 336810.66 147997.47 501480.0 -1.0 493
495 0 337766.1 148035.03 501540.0 -1.0 494
496 0 337525.28 147774.73 501600.0 -1.0 495
497 0 337584.3 147797.0 501660.0 -1.0 496
498 0 336885.9 147468.73 501720.0 -1.0 497
499 0 337452.78 147649.97 501780.0 -1.0 498
500 0 337477.97 147552.7 501840.0 -1.0 499
501 0 337342.84 147426.39 501900.0 -1.0 500
502 0 337415.44 147288.45 501960.0 -1.0 501
503 0 337360.47 147168.03 502020.0 -1.0 502
504 0 337337.53 147090.42 502080.0 -1.0 503
505 0 337257.9 147174.44 502140.0 -1.0 504
506 0 337281.5 146910.25 502200.0 -1.0 505
507 0 337250.22 146855.4 502260.0 -1.0 506
508 0 337317.28 146773.33 502320.0 -1.0 507
509 0 337157.25 146645.34 502380.0 -1.0 508
510 5 337233.5 146696.48 502440.0 -1.0 509
511 0 336344.62 147117.03 502440.0 -1.0 510
512 0 337172.28 146263.11 502440.0 -1.0 510
513 0 336386.53 147075.97 502500.0 -1.0 511
514 0 337124.25 146224.92 502500.0 -1.0 512
515 0 336400.2 147139.27 502560.0 -1.0 513
516 0 336417.3 147119.72 502620.0 -1.0 515
517 0 336289.9 147150.39 502680.0 -1.0 516
518 0 336124.62 147117.73 502740.0 -1.0 517
519 0 336104.47 147144.03 502800.0 -1.0 518
520 0 336079.2 147117.88 502860.0 -1.0 519
521 0 336004.84 147183.23 502920.0 -1.0 520
522 0 336064.9 147180.98 502980.0 -1.0 521
523 0 335970.75 147164.94 503040.0 -1.0 522
524 0 335996.8 147141.95 503100.0 -1.0 523
525 0 335861.75 147174.97 503160.0 -1.0 524
526 0 335421.9 147001.02 503220.0 -1.0 525
527 0 335795.78 147151.14 503280.0 -1.0 526
528 0 335989.62 147161.05 503340.0 -1.0 527
529 0 335824.06 147156.36 503400.0 -1.0 528
530 0 335881.78 147141.03 503460.0 -1.0 529
531 0 335856.38 147110.48 503520.0 -1.0 530
532 0 335740.78 147130.33 503580.0 -1.0 531
533 0 335145.94 146715.66 503640.0 -1.0 532
534 0 335614.2 147001.38 503700.0 -1.0 533
535 6 335586.8 147028.6 503760.0 -1.0 534
536 0 337127.62 146215.11 502560.0 -1.0 514
537 0 337115.4 146204.25 502620.0 -1.0 536
538 0 337036.47 146120.45 502680.0 -1.0 537
539 0 337133.75 146088.4 502740.0 -1.0 538
540 0 337039.97 145996.7 502800.0 -1.0 539
541 0 336959.94 145876.9 502860.0 -1.0 540
542 0 336908.44 145700.83 502920.0 -1.0 541
543 0 336879.1 145594.4 502980.0 -1.0 542
544 0 336916.44 145561.84 503040.0 -1.0 543
545 0 336799.03 145470.27 503100.0 -1.0 544
546 0 336761.1 145314.39 503160.0 -1.0 545
547 0 336276.66 145108.98 503220.0 -1.0 546
548 0 336740.66 145232.77 503280.0 -1.0 547
549 0 336796.03 145146.64 503340.0 -1.0 548
550 0 336795.94 145011.05 503400.0 -1.0 549
551 0 336788.2 144875.19 503460.0 -1.0 550
552 0 336688.0 144799.94 503520.0 -1.0 551
553 0 336724.47 144774.34 503580.0 -1.0 552
554 0 336157.6 144387.16 503640.0 -1.0 553
555 0 336540.4 144612.11 503700.0 -1.0 554
556 0 336633.22 144609.1 503760.0 -1.0 555
557 0 336570.1 144564.78 503820.0 -1.0 556
558 0 336611.97 144454.33 503880.0 -1.0 557
559 0 336569.1 144373.94 503940.0 -1.0 558
560 0 336545.53 144376.69 504000.0 -1.0 559
561 0 336614.8 144356.62 504060.0 -1.0 560
562 0 336491.0 144292.4 504120.0 -1.0 561
563 0 336376.0 144221.39 504180.0 -1.0 562
564 0 336545.1 144168.17 504240.0 -1.0 563
565 0 336545.72 144105.64 504300.0 -1.0 564
566 0 336525.2 144046.55 504360.0 -1.0 565
567 0 336407.44 143924.14 504420.0 -1.0 566
568 0 336331.5 143724.38 504480.0 -1.0 567
569 0 336376.44 143717.53 504540.0 -1.0 568
570 0 336335.75 143635.9 504600.0 -1.0 569
571 0 336319.3 143613.84 504660.0 -1.0 570
572 0 336274.56 143533.42 504720.0 -1.0 571
573 0 336199.88 143492.0 504780.0 -1.0 572
574 0 336238.56 143482.28 504840.0 -1.0 573
575 0 336165.38 143346.66 504900.0 -1.0 574
576 0 336132.6 143201.66 504960.0 -1.0 575
577 0 336056.7 143184.33 505020.0 -1.0 576
578 0 336159.0 143133.02 505080.0 -1.0 577
579 0 336192.7 143083.66 505140.0 -1.0 578
580 0 336126.22 142952.83 505200.0 -1.0 579
581 0 336168.4 142921.38 505260.0 -1.0 580
582 0 336063.1 142722.1 505320.0 -1.0 581
583 0 336043.34 142602.2 505380.0 -1.0 582
584 0 335956.9 142579.8 505440.0 -1.0 583
585 0 336096.0 142519.16 505500.0 -1.0 584
586 0 336087.84 142465.42 505560.0 -1.0 585
587 0 335907.6 142346.45 505620.0 -1.0 586
588 0 335980.56 142293.94 505680.0 -1.0 587
589 0 335907.3 142301.5 505740.0 -1.0 588
590 0 335971.44 142247.1 505860.0 -1.0 589
591 0 336014.0 142162.33 505980.0 -1.0 590
592 0 335877.06 141803.75 506040.0 -1.0 591
593 0 335905.66 141805.52 506100.0 -1.0 592
594 0 335873.9 141505.88 506160.0 -1.0 593
595 0 335858.03 141353.0 506220.0 -1.0 594
596 5 335967.47 141092.88 506280.0 -1.0 595
597 0 335598.94 141350.0 506340.0 -1.0 596
598 0 336408.0 140637.98 506340.0 -1.0 596
599 0 335597.38 141225.28 506400.0 -1.0 597
600 6 336444.3 140589.77 506400.0 -1.0 598
601 0 335546.38 141137.78 506460.0 -1.0 599
602 0 335538.75 140968.78 506520.0 -1.0 601
603 0 335389.75 140878.53 506580.0 -1.0 602
604 0 335402.28 140838.86 506640.0 -1.0 603
605 0 335244.75 140911.95 506700.0 -1.0 604
606 0 335185.97 140685.67 506760.0 -1.0 605
607 0 335172.6 140617.66 506820.0 -1.0 606
608 0 335002.22 140472.75 506880.0 -1.0 607
609 0 335027.47 140383.34 506940.0 -1.0 608
610 0 335123.1 140315.81 507000.0 -1.0 609
611 0 334914.94 140200.6 507060.0 -1.0 610
612 0 334927.72 140107.8 507120.0 -1.0 611
613 0 334867.9 140065.33 507180.0 -1.0 612
614 0 334736.62 140012.78 507240.0 -1.0 613
615 0 334765.66 139966.72 507300.0 -1.0 614
616 0 335108.7 140342.38 507360.0 -1.0 615
617 0 334630.78 139881.12 507420.0 -1.0 616
618 0 334632.06 139708.45 507480.0 -1.0 617
619 0 334685.4 139721.62 507540.0 -1.0 618
620 0 334524.88 139679.38 507600.0 -1.0 619
621 0 334707.0 139633.94 507660.0 -1.0 620
622 0 334521.3 139402.55 507720.0 -1.0 621
623 0 334416.84 139286.48 507780.0 -1.0 622
624 0 334259.3 139122.97 507840.0 -1.0 623
625 0 334183.66 138909.25 507900.0 -1.0 624
626 0 334042.78 138701.36 507960.0 -1.0 625
627 0 333635.22 138459.75 508020.0 -1.0 626
628 0 334013.88 138605.55 508080.0 -1.0 627
629 0 333789.06 138245.19 508140.0 -1.0 628
630 0 333838.56 138256.77 508200.0 -1.0 629
631 0 333886.1 138173.94 508260.0 -1.0 630
632 0 333600.8 137915.72 508320.0 -1.0 631
633 0 333717.6 137781.89 508440.0 -1.0 632
634 0 333274.94 137568.88 508500.0 -1.0 633
635 0 333700.56 137718.22 508560.0 -1.0 634
636 0 333627.9 137619.48 508620.0 -1.0 635
637 0 333785.88 137552.31 508680.0 -1.0 636
638 0 333556.62 137347.86 508740.0 -1.0 637
639 0 333562.56 137136.39 508800.0 -1.0 638
640 0 333356.97 136755.44 508860.0 -1.0 639
641 0 333387.03 136333.97 508920.0 -1.0 640
642 0 333269.7 135975.6 508920.0 -1.0 641
643 0 333158.34 135655.4 508980.0 -1.0 642
644 0 333170.03 135280.64 509040.0 -1.0 643
645 0 333042.66 134863.89 509100.0 -1.0 644
646 0 333045.3 134697.45 509160.0 -1.0 645
647 0 333008.0 134676.28 509220.0 -1.0 646
648 0 332997.56 134486.08 509280.0 -1.0 647
649 0 332874.75 134429.28 509340.0 -1.0 648
650 0 332873.75 134232.58 509400.0 -1.0 649
651 0 332934.2 134119.48 509460.0 -1.0 650
652 0 332758.97 133960.95 509520.0 -1.0 651
653 0 332706.22 133833.19 509580.0 -1.0 652
654 0 332766.88 133603.38 509640.0 -1.0 653
655 0 332674.9 133613.67 509700.0 -1.0 654
656 0 332695.8 133512.3 509760.0 -1.0 655
657 0 332523.38 133483.27 509820.0 -1.0 656
658 0 332368.47 133338.97 509880.0 -1.0 657
659 0 332280.62 133305.83 509940.0 -1.0 658
660 0 332299.0 133235.28 510000.0 -1.0 659
661 0 332166.9 133221.14 510060.0 -1.0 660
662 0 331962.72 133036.38 510120.0 -1.0 661
663 0 331996.62 133005.25 510180.0 -1.0 662
664 0 331897.38 132946.3 510240.0 -1.0 663
665 0 331734.4 132748.22 510300.0 -1.0 664
666 0 331647.84 132808.9 510360.0 -1.0 665
667 0 331765.3 132808.6 510420.0 -1.0 666
668 0 331385.28 132536.94 510480.0 -1.0 667
669 0 331303.97 132504.77 510540.0 -1.0 668
670 0 331120.44 132500.56 510600.0 -1.0 669
671 0 330991.97 132314.06 510660.0 -1.0 670
672 0 330928.22 132290.28 510720.0 -1.0 671
673 0 330664.22 132166.98 510780.0 -1.0 672
674 0 330728.6 132171.53 510840.0 -1.0 673
675 0 330362.9 131839.45 510900.0 -1.0 674
676 0 330218.7 131819.05 510960.0 -1.0 675
677 0 330052.25 131687.1 511020.0 -1.0 676
678 0 329989.12 131605.98 511080.0 -1.0 677
679 0 329837.16 131498.25 511140.0 -1.0 678
680 0 329794.3 131444.83 511200.0 -1.0 679
681 0 329647.16 131391.06 511260.0 -1.0 680
682 0 329419.88 131300.34 511320.0 -1.0 681
683 0 329462.72 131174.36 511380.0 -1.0 682
684 0 329282.4 131095.67 511440.0 -1.0 683
685 0 329157.9 131017.75 511500.0 -1.0 684
686 0 329069.06 131007.22 511560.0 -1.0 685
687 0 328977.62 130899.625 511620.0 -1.0 686
688 0 328953.12 130925.36 511680.0 -1.0 687
689 0 328793.44 130914.91 511740.0 -1.0 688
690 0 328644.72 130916.32 511800.0 -1.0 689
691 0 328574.3 130829.086 511860.0 -1.0 690
692 0 328480.0 130826.164 511920.0 -1.0 691
693 0 328416.7 130842.08 511980.0 -1.0 692
694 0 328375.06 130819.87 512040.0 -1.0 693
695 0 328356.22 130787.58 512100.0 -1.0 694
696 0 328152.3 130695.8 512160.0 -1.0 695
697 0 327929.53 130599.73 512220.0 -1.0 696
698 0 327850.12 130589.67 512280.0 -1.0 697
699 0 327797.72 130522.94 512340.0 -1.0 698
700 0 327625.8 130524.62 512400.0 -1.0 699
701 0 327529.2 130429.734 512460.0 -1.0 700
702 0 327389.72 130385.57 512520.0 -1.0 701
703 0 326865.6 130085.11 512580.0 -1.0 702
704 0 326951.94 130115.92 512640.0 -1.0 703
705 0 326950.3 130085.84 512700.0 -1.0 704
706 0 326742.6 130021.984 512760.0 -1.0 705
707 0 326196.03 129853.875 512820.0 -1.0 706
708 0 325875.75 129635.27 512820.0 -1.0 707
709 0 325829.4 129523.29 512880.0 -1.0 708
710 0 325532.5 129434.04 512880.0 -1.0 709
711 0 325306.56 129365.375 512940.0 -1.0 710
712 0 325236.28 129349.945 513000.0 -1.0 711
713 0 324936.16 129163.305 513060.0 -1.0 712
714 0 324838.1 129123.45 513120.0 -1.0 713
715 0 324522.1 128987.63 513180.0 -1.0 714
716 0 324445.66 128942.27 513240.0 -1.0 715
717 0 324256.34 128927.07 513300.0 -1.0 716
718 0 324079.12 128773.68 513360.0 -1.0 717
719 0 323808.78 128522.74 513420.0 -1.0 718
720 0 323571.06 128310.414 513480.0 -1.0 719
721 0 323189.72 128243.125 513540.0 -1.0 720
722 0 322676.47 127957.49 513600.0 -1.0 721
723 0 322490.12 127851.695 513660.0 -1.0 722
724 0 321959.7 127604.8 513720.0 -1.0 723
725 0 321682.44 127519.484 513780.0 -1.0 724
726 0 321577.62 127354.83 513840.0 -1.0 725
727 0 321139.53 127241.03 513900.0 -1.0 726
728 0 321020.84 127108.38 513960.0 -1.0 727
729 0 320492.84 126849.836 514020.0 -1.0 728
730 0 319841.16 126513.63 514080.0 -1.0 729
731 0 319475.72 126432.08 514140.0 -1.0 730
732 0 319445.5 126382.28 514200.0 -1.0 731
733 5 319201.16 126234.086 514200.0 -1.0 732
734 0 319173.25 126241.61 514260.0 -1.0 733
735 0 318823.97 126033.16 514200.0 -1.0 733
736 0 319169.25 126275.9 514320.0 -1.0 734
737 6 319053.34 126146.445 514380.0 -1.0 736
738 0 343495.9 143520.08 489360.0 -1.0 408
739 0 343555.5 143512.39 489300.0 -1.0 738
740 0 343717.84 143567.48 489240.0 -1.0 739
741 0 343777.0 143725.73 489180.0 -1.0 740
742 6 343813.28 143814.98 489120.0 -1.0 741
743 0 318379.8 125828.71 514140.0 -1.0 735
744 0 318055.53 125620.734 514140.0 -1.0 743
745 0 317706.53 125465.63 514140.0 -1.0 744
746 0 317579.66 125409.234 514200.0 -1.0 745
747 0 317294.12 125222.41 514260.0 -1.0 746
748 0 316857.03 124961.56 514320.0 -1.0 747
749 0 316215.47 124697.19 514380.0 -1.0 748
750 0 315806.56 124746.53 514440.0 -1.0 749
751 0 315570.4 124605.53 514500.0 -1.0 750
752 0 315232.0 124570.28 514560.0 -1.0 751
753 0 314985.25 124492.734 514620.0 -1.0 752
754 0 314777.28 124415.19 514680.0 -1.0 753
755 0 314502.3 124316.484 514740.0 -1.0 754
756 0 314047.6 124157.86 514800.0 -1.0 755
757 0 313589.34 124023.91 514860.0 -1.0 756
758 0 313106.4 123946.36 514860.0 -1.0 757
759 0 312718.66 123844.13 514920.0 -1.0 758
760 0 311946.7 123748.96 514980.0 -1.0 759
761 0 311315.72 123632.63 515040.0 -1.0 760
762 0 311016.1 123569.19 515100.0 -1.0 761
763 0 310875.1 123491.63 515160.0 -1.0 762
764 0 310282.9 123378.836 515220.0 -1.0 763
765 0 309704.78 123318.91 515220.0 -1.0 764
766 0 309422.78 123213.16 515160.0 -1.0 765
767 0 308601.47 123082.734 515160.0 -1.0 766
768 0 308048.03 122980.51 515160.0 -1.0 767
769 0 307794.25 122934.69 515220.0 -1.0 768
770 0 307434.7 122839.51 515160.0 -1.0 769
771 0 307011.7 122811.31 515160.0 -1.0 770
772 0 306683.88 122793.69 515100.0 -1.0 771
773 0 306349.0 122737.28 515040.0 -1.0 772
774 0 305710.97 122568.086 514980.0 -1.0 773
775 0 305481.84 122479.96 514920.0 -1.0 774
776 0 305266.8 122398.88 514860.0 -1.0 775
777 0 304935.47 122441.19 514860.0 -1.0 776
778 0 304748.66 122434.13 514920.0 -1.0 777
779 0 304223.4 122420.03 514920.0 -1.0 778
780 0 303670.0 122331.91 514980.0 -1.0 779
781 0 303183.53 122264.94 514920.0 -1.0 780
782 0 303021.4 122271.984 514860.0 -1.0 781
783 0 302630.12 122310.76 514800.0 -1.0 782
784 0 302175.4 122402.41 514740.0 -1.0 783
785 0 301660.75 122434.13 514740.0 -1.0 784
786 0 301142.56 122613.91 514680.0 -1.0 785
787 0 300790.06 122705.56 514680.0 -1.0 786
788 0 300289.53 122761.96 514740.0 -1.0 787
789 0 300173.2 122779.586 514800.0 -1.0 788
790 0 299739.62 122680.88 514860.0 -1.0 789
791 0 299545.75 122663.26 514920.0 -1.0 790
792 0 299327.2 122571.61 514980.0 -1.0 791
793 0 299158.0 122501.11 515040.0 -1.0 792
794 0 299052.25 122472.91 515100.0 -1.0 793
795 0 298950.03 122571.61 515160.0 -1.0 794
796 0 298935.9 122557.51 515220.0 -1.0 795
797 0 298858.38 122550.46 515280.0 -1.0 796
798 0 298798.44 122543.41 515340.0 -1.0 797
799 0 298766.72 122553.984 515400.0 -1.0 798
800 0 298537.6 122310.76 515460.0 -1.0 799
801 0 298530.53 122331.91 515520.0 -1.0 800
802 0 298516.44 122324.86 515580.0 -1.0 801
803 0 298505.88 122324.86 515640.0 -1.0 802
804 0 298181.56 122134.51 515700.0 -1.0 803
805 0 298393.06 122226.16 515760.0 -1.0 804
806 0 298128.7 122099.26 515820.0 -1.0 805
807 0 298322.56 122197.96 515880.0 -1.0 806
808 0 298230.9 122056.96 515940.0 -1.0 807
809 0 298100.5 121951.21 516000.0 -1.0 808
810 0 297762.1 122035.81 516000.0 -1.0 809
811 0 297561.16 122004.086 516000.0 -1.0 810
812 0 297462.47 121951.21 515940.0 -1.0 811
813 0 297356.72 122014.66 515880.0 -1.0 812
814 0 297088.8 121923.01 515820.0 -1.0 813
815 0 297310.9 122032.28 515760.0 -1.0 814
816 0 297007.75 121951.21 515700.0 -1.0 815
817 0 297258.03 122099.26 515640.0 -1.0 816
818 0 297310.9 122109.836 515580.0 -1.0 817
819 0 297303.84 122141.56 515520.0 -1.0 818
820 0 297117.03 122028.76 515460.0 -1.0 819
821 0 297328.53 122310.76 515400.0 -1.0 820
822 0 297310.9 122279.03 515340.0 -1.0 821
823 0 297261.53 122300.19 515280.0 -1.0 822
824 0 297268.6 122349.53 515220.0 -1.0 823
825 0 297261.53 122356.586 515160.0 -1.0 824
826 0 297236.88 122356.586 515100.0 -1.0 825
827 0 297212.2 122353.06 515040.0 -1.0 826
828 0 297212.2 122367.16 514980.0 -1.0 827
829 0 297134.66 122437.66 514920.0 -1.0 828
830 0 297201.62 122451.76 514860.0 -1.0 829
831 0 297198.1 122483.484 514800.0 -1.0 830
832 0 297226.28 122518.734 514740.0 -1.0 831
833 0 297215.72 122501.11 514680.0 -1.0 832
834 0 297240.4 122571.61 514620.0 -1.0 833
835 0 297155.78 122550.46 514560.0 -1.0 834
836 0 297014.78 122582.19 514500.0 -1.0 835
837 0 297011.28 122631.53 514440.0 -1.0 836
838 0 296958.4 122702.03 514380.0 -1.0 837
839 0 296877.3 122807.78 514320.0 -1.0 838
840 0 296863.22 122955.836 514260.0 -1.0 839
841 0 296637.62 122955.836 514200.0 -1.0 840
842 0 296514.25 123036.91 514140.0 -1.0 841
843 0 296440.22 123244.88 514080.0 -1.0 842
844 0 296186.4 123424.66 514080.0 -1.0 843
845 0 296056.0 123371.78 514140.0 -1.0 844
846 0 295819.8 123629.11 514140.0 -1.0 845
847 0 295192.38 123844.13 514140.0 -1.0 846
848 0 294769.38 124119.086 514140.0 -1.0 847
849 0 294339.3 124429.28 514140.0 -1.0 848
850 0 294011.5 124774.734 514140.0 -1.0 849
851 0 293475.7 125243.56 514140.0 -1.0 850
852 0 293359.38 125412.76 514080.0 -1.0 851
853 0 292735.44 125705.336 514020.0 -1.0 852
854 0 292294.8 125937.984 514020.0 -1.0 853
855 0 291670.9 126290.484 514020.0 -1.0 854
856 0 291314.88 126459.69 514020.0 -1.0 855
857 0 290927.12 126833.336 514020.0 -1.0 856
858 0 290074.06 127210.51 514020.0 -1.0 857
859 0 289834.38 127404.38 514020.0 -1.0 858
860 0 289658.12 127506.61 514020.0 -1.0 859
861 0 289333.8 127577.11 514020.0 -1.0 860
862 0 288903.78 127689.91 514020.0 -1.0 861
863 0 288621.78 127827.38 514020.0 -1.0 862
864 0 287952.03 128218.66 514020.0 -1.0 863
865 0 287655.9 128507.71 514080.0 -1.0 864
866 0 286972.06 128867.26 514020.0 -1.0 865
867 0 286778.2 129114.01 513960.0 -1.0 866
868 0 286566.7 129314.94 513900.0 -1.0 867
869 0 286376.34 129438.31 513840.0 -1.0 868
870 0 286334.03 129491.19 513780.0 -1.0 869
871 0 286200.1 129438.31 513720.0 -1.0 870
872 0 286122.53 129618.086 513660.0 -1.0 871
873 0 285935.72 129656.86 513660.0 -1.0 872
874 0 285555.03 129945.91 513660.0 -1.0 873
875 0 285153.16 130171.51 513660.0 -1.0 874
876 0 284888.78 130206.76 513600.0 -1.0 875
877 0 284673.78 130379.484 513600.0 -1.0 876
878 0 284162.66 130707.31 513600.0 -1.0 877
879 0 284159.12 130784.86 513540.0 -1.0 878
880 0 284028.7 130985.78 513480.0 -1.0 879
881 0 283679.72 131225.48 513480.0 -1.0 880
882 0 283475.28 131324.19 513420.0 -1.0 881
883 0 283158.03 131525.11 513420.0 -1.0 882
884 0 283017.03 131613.23 513360.0 -1.0 883
885 0 282928.9 131620.28 513300.0 -1.0 884
886 0 282851.34 131736.61 513240.0 -1.0 885
887 0 282745.6 131803.58 513180.0 -1.0 886
888 0 282636.3 131919.9 513120.0 -1.0 887
889 0 282520.0 131905.81 513060.0 -1.0 888
890 0 282379.0 132071.48 513000.0 -1.0 889
891 0 282008.88 132307.66 512940.0 -1.0 890
892 0 281769.16 132575.56 512880.0 -1.0 891
893 0 281035.97 132702.45 512820.0 -1.0 892
894 0 280651.75 133336.95 512760.0 -1.0 893
895 0 280306.28 133594.28 512760.0 -1.0 894
896 0 279978.47 133858.66 512700.0 -1.0 895
897 0 279657.7 134003.19 512700.0 -1.0 896
898 0 279358.06 134165.33 512640.0 -1.0 897
899 0 278825.78 134119.52 512580.0 -1.0 898
900 0 278896.28 134584.81 512520.0 -1.0 899
901 0 278547.3 135134.7 512460.0 -1.0 900
902 0 278346.4 135515.4 512400.0 -1.0 901
903 0 278286.47 135642.31 512340.0 -1.0 902
904 0 278085.53 135896.11 512280.0 -1.0 903
905 0 277673.12 136121.7 512220.0 -1.0 904
906 0 277112.66 136548.23 512220.0 -1.0 905
907 0 276760.16 136900.73 512160.0 -1.0 906
908 0 276464.03 137242.66 512100.0 -1.0 907
909 0 276111.53 137789.03 512100.0 -1.0 908
910 0 276048.1 137901.83 512040.0 -1.0 909
911 0 275959.97 138088.66 511980.0 -1.0 910
912 0 275924.72 138219.08 511920.0 -1.0 911
913 0 275847.16 138451.73 511980.0 -1.0 912
914 0 275752.0 138536.33 512040.0 -1.0 913
915 0 275660.34 138617.4 512100.0 -1.0 914
916 0 275596.9 138698.48 512160.0 -1.0 915
917 0 275473.53 138917.03 512220.0 -1.0 916
918 0 275353.66 139005.16 512280.0 -1.0 917
919 0 275286.7 139139.11 512340.0 -1.0 918
920 0 275121.03 139417.58 512400.0 -1.0 919
921 0 274941.25 139449.31 512460.0 -1.0 920
922 0 275001.16 139572.69 512520.0 -1.0 921
923 0 274747.38 139371.77 512580.0 -1.0 922
924 0 275032.9 139766.56 512640.0 -1.0 923
925 0 275011.75 139741.89 512700.0 -1.0 924
926 0 274941.25 139886.4 512760.0 -1.0 925
927 0 274690.97 139770.08 512820.0 -1.0 926
928 0 274863.7 140041.52 512880.0 -1.0 927
929 0 274846.06 140016.83 512940.0 -1.0 928
930 0 274831.97 140157.83 513000.0 -1.0 929
931 0 274676.88 140133.16 513060.0 -1.0 930
932 0 274581.7 140305.89 513120.0 -1.0 931
933 0 274408.97 140376.39 513180.0 -1.0 932
934 0 274229.2 140714.78 513240.0 -1.0 933
935 0 273915.47 140954.48 513300.0 -1.0 934
936 0 273661.66 141285.83 513360.0 -1.0 935
937 0 273330.3 141737.03 513420.0 -1.0 936
938 0 273132.9 142064.86 513420.0 -1.0 937
939 0 273104.72 142343.33 513420.0 -1.0 938
940 0 272822.72 142579.52 513420.0 -1.0 939
941 0 272463.16 142932.02 513420.0 -1.0 940
942 0 272086.0 143164.66 513420.0 -1.0 941
943 0 271737.03 143612.33 513420.0 -1.0 942
944 0 271634.78 143672.27 513360.0 -1.0 943
945 0 271370.4 143961.31 513360.0 -1.0 944
946 0 271151.88 144454.81 513300.0 -1.0 945
947 0 270979.16 144856.66 513300.0 -1.0 946
948 0 270742.97 145346.64 513300.0 -1.0 947
949 0 270714.78 145487.64 513360.0 -1.0 948
950 0 270707.72 146238.45 513360.0 -1.0 949
951 0 270728.88 146453.48 513420.0 -1.0 950
952 0 270739.44 146538.08 513480.0 -1.0 951
953 0 270623.12 146961.08 513540.0 -1.0 952
954 0 270404.56 147486.31 513600.0 -1.0 953
955 0 270147.25 148092.61 513660.0 -1.0 954
956 0 269875.8 148406.33 513720.0 -1.0 955
957 0 269794.75 148716.53 513780.0 -1.0 956
958 0 269720.72 149047.89 513780.0 -1.0 957
959 0 269710.16 149456.78 513780.0 -1.0 958
960 0 269572.66 150031.36 513780.0 -1.0 959
961 0 269361.16 150535.44 513780.0 -1.0 960
962 0 269216.66 150838.58 513780.0 -1.0 961
963 0 268874.72 151060.66 513720.0 -1.0 962
964 0 268691.4 151310.94 513720.0 -1.0 963
965 0 268539.84 151659.9 513720.0 -1.0 964
966 0 267937.06 152273.27 513720.0 -1.0 965
967 0 267845.4 152414.27 513780.0 -1.0 966
968 0 267760.8 152262.69 513840.0 -1.0 967
969 0 267707.94 152354.33 513900.0 -1.0 968
970 0 267662.12 152340.23 513960.0 -1.0 969
971 0 267658.6 152375.48 514020.0 -1.0 970
972 0 267538.75 152453.03 514080.0 -1.0 971
973 0 267376.6 152618.7 514140.0 -1.0 972
974 0 267316.66 152636.33 514200.0 -1.0 973
975 0 267165.1 152608.14 514260.0 -1.0 974
976 0 267122.78 152717.4 514320.0 -1.0 975
977 0 266953.6 152749.14 514380.0 -1.0 976
978 0 266840.78 152865.45 514440.0 -1.0 977
979 0 266745.62 152840.78 514500.0 -1.0 978
980 0 266728.0 152907.77 514560.0 -1.0 979
981 0 266685.7 152943.02 514620.0 -1.0 980
982 0 266699.78 152943.02 514680.0 -1.0 981
983 0 266742.1 153006.45 514740.0 -1.0 982
984 0 266710.38 153045.23 514800.0 -1.0 983
985 0 266710.38 153094.58 514860.0 -1.0 984
986 0 266685.7 153045.23 514920.0 -1.0 985
987 0 266675.12 153091.06 514980.0 -1.0 986
988 0 266618.72 153133.36 515040.0 -1.0 987
989 0 266597.56 153203.86 515100.0 -1.0 988
990 0 266608.16 153214.44 515160.0 -1.0 989
991 0 266615.2 153168.61 515220.0 -1.0 990
992 0 266622.25 153168.61 515280.0 -1.0 991
993 0 266597.56 153136.89 515340.0 -1.0 992
994 0 266597.56 153253.2 515400.0 -1.0 993
995 0 266315.56 153161.56 515460.0 -1.0 994
996 6 266537.66 153313.14 515580.0 -1.0 997
997 0 266558.78 153299.03 515520.0 -1.0 995
998 0 340458.38 153313.19 500100.0 -1.0 464
999 0 340409.03 153034.7 500040.0 -1.0 998
1000 0 340437.25 153112.25 499980.0 -1.0 999
1001 0 340409.03 153084.06 499920.0 -1.0 1000
1002 0 340402.0 153080.53 499860.0 -1.0 1001
1003 0 340409.03 153084.06 499800.0 -1.0 1002
1004 0 340504.22 153196.86 499740.0 -1.0 1003
1005 0 340631.12 153390.73 499680.0 -1.0 1004
1006 0 340849.66 153891.28 499680.0 -1.0 1005
1007 0 340951.88 154007.61 499680.0 -1.0 1006
1008 0 340994.2 154028.75 499740.0 -1.0 1007
1009 0 341022.38 154049.9 499800.0 -1.0 1008
1010 0 341092.88 154092.2 499860.0 -1.0 1009
1011 0 341032.97 154028.75 499920.0 -1.0 1010
1012 0 341156.34 154113.36 499980.0 -1.0 1011
1013 0 341156.34 154092.2 500040.0 -1.0 1012
1014 0 341290.28 154479.95 500100.0 -1.0 1013
1015 0 341233.88 154222.62 500160.0 -1.0 1014
1016 0 341181.0 154194.44 500280.0 -1.0 1015
1017 0 341159.88 154257.88 500340.0 -1.0 1016
1018 0 341117.56 154176.81 500400.0 -1.0 1017
1019 0 341156.34 154222.62 500460.0 -1.0 1018
1020 0 341145.75 154247.31 500520.0 -1.0 1019
1021 0 341142.25 154243.78 500580.0 -1.0 1020
1022 0 341159.88 154215.58 500640.0 -1.0 1021
1023 0 341223.3 154307.23 500700.0 -1.0 1022
1024 0 341244.47 154279.03 500760.0 -1.0 1023
1025 0 340617.0 153831.36 500820.0 -1.0 1024
1026 0 341114.03 154138.03 500880.0 -1.0 1025
1027 0 341142.25 154081.62 500940.0 -1.0 1026
1028 0 341135.2 154025.23 501000.0 -1.0 1027
1029 0 341064.7 153947.69 501060.0 -1.0 1028
1030 0 341036.5 153831.36 501120.0 -1.0 1029
1031 0 341022.38 153782.0 501180.0 -1.0 1030
1032 0 341043.53 153722.08 501240.0 -1.0 1031
1033 6 341047.06 153707.98 501300.0 -1.0 1032
