# Supplementary material for: Organization of the gravity-sensing system in zebrafish
Source: Nat Commun. 2022 Aug 27;13:5060. doi: 10.1038/s41467-022-32824-w (PMC9420129; doi:10.1038/s41467-022-32824-w)
Supplement: Supplementary file 11 — Source Data [file 41467_2022_32824_MOESM11_ESM.zip › Reconstruction files/tangential_nucleus_R_04.swc]

# SWC format file
# based on specifications at http://www.neuronland.org/NLMorphologyConverter/MorphologyFormats/SWC/Spec.html
# Created on 2022-04-20 using navis (https://github.com/navis-org/navis)
# Meta: {"id": "62080", "name": "tangential_nucleus_R_04", "units": "1 nanometer"}
# PointNo Label X Y Z Radius Parent
# Labels:
# 0 = undefined, 1 = soma, 5 = fork point, 6 = end point
1 1 341478.4 129310.83 484980.0 1804.0 -1
2 0 265339.0 158458.0 531120.0 -1.0 1972
3 0 265328.0 158476.0 531180.0 -1.0 2
4 0 265304.0 158461.0 531240.0 -1.0 3
5 0 265293.0 158467.0 531300.0 -1.0 4
6 0 265287.0 158452.0 531360.0 -1.0 5
7 0 265316.0 158446.0 531420.0 -1.0 6
8 0 265288.0 158446.0 531480.0 -1.0 7
9 0 265293.0 158441.0 531540.0 -1.0 8
10 0 265270.0 158428.0 531600.0 -1.0 9
11 0 265261.0 158469.0 531660.0 -1.0 10
12 0 265238.0 158458.0 531720.0 -1.0 11
13 0 265258.0 158478.0 531780.0 -1.0 12
14 0 265240.0 158523.0 531840.0 -1.0 13
15 0 265215.0 158496.0 531900.0 -1.0 14
16 0 265213.0 158510.0 531960.0 -1.0 15
17 0 265213.0 158523.0 532020.0 -1.0 16
18 0 265238.0 158523.0 532080.0 -1.0 17
19 0 265213.0 158495.0 532140.0 -1.0 18
20 0 265201.0 158521.0 532200.0 -1.0 19
21 0 265201.0 158573.0 532260.0 -1.0 20
22 0 265176.0 158552.0 532320.0 -1.0 21
23 0 265132.0 158589.0 532380.0 -1.0 22
24 0 265083.0 158589.0 532440.0 -1.0 23
25 0 265125.0 158658.0 532500.0 -1.0 24
26 0 265143.0 158627.0 532560.0 -1.0 25
27 0 265092.0 158595.0 532620.0 -1.0 26
28 0 265156.0 158750.0 532680.0 -1.0 27
29 0 265142.0 158683.0 532740.0 -1.0 28
30 0 265137.0 158789.0 532800.0 -1.0 29
31 0 265138.0 158755.0 532860.0 -1.0 30
32 0 265151.0 158707.0 532920.0 -1.0 31
33 0 265206.0 158727.0 532980.0 -1.0 32
34 0 265198.0 158718.0 533040.0 -1.0 33
35 0 265218.0 158711.0 533100.0 -1.0 34
36 0 265190.0 158669.0 533160.0 -1.0 35
37 0 265242.0 158679.0 533220.0 -1.0 36
38 0 265201.0 158650.0 533280.0 -1.0 37
39 0 265235.0 158714.0 533340.0 -1.0 38
40 0 265193.0 158645.0 533400.0 -1.0 39
41 0 265212.0 158706.0 533460.0 -1.0 40
42 0 265162.0 158639.0 533520.0 -1.0 41
43 0 265186.0 158622.0 533580.0 -1.0 42
44 0 265214.0 158650.0 533640.0 -1.0 43
45 0 265121.0 158655.0 533700.0 -1.0 44
46 0 265184.0 158664.0 533760.0 -1.0 45
47 0 265127.0 158642.0 533820.0 -1.0 46
48 0 265150.0 158705.0 533880.0 -1.0 47
49 0 265171.0 158667.0 533940.0 -1.0 48
50 0 265150.0 158671.0 534000.0 -1.0 49
51 0 265189.0 158698.0 534060.0 -1.0 50
52 0 265130.0 158624.0 534120.0 -1.0 51
53 0 265160.0 158659.0 534180.0 -1.0 52
54 0 265153.0 158603.0 534240.0 -1.0 53
55 0 265163.0 158633.0 534300.0 -1.0 54
56 0 265190.0 158618.0 534360.0 -1.0 55
57 0 265188.0 158593.0 534420.0 -1.0 56
58 0 265183.0 158581.0 534480.0 -1.0 57
59 0 265208.0 158618.0 534540.0 -1.0 58
60 0 265179.0 158596.0 534600.0 -1.0 59
61 0 265186.0 158626.0 534660.0 -1.0 60
62 0 265169.0 158581.0 534720.0 -1.0 61
63 0 265188.0 158605.0 534780.0 -1.0 62
64 0 265158.0 158600.0 534840.0 -1.0 63
65 0 265204.0 158647.0 534900.0 -1.0 64
66 0 265181.0 158633.0 534960.0 -1.0 65
67 0 265196.0 158689.0 535020.0 -1.0 66
68 0 265153.0 158670.0 535080.0 -1.0 67
69 0 265129.0 158655.0 535140.0 -1.0 68
70 0 265124.0 158657.0 535200.0 -1.0 69
71 0 265090.0 158677.0 535260.0 -1.0 70
72 0 265122.0 158704.0 535320.0 -1.0 71
73 0 265078.0 158732.0 535380.0 -1.0 72
74 0 265079.0 158730.0 535440.0 -1.0 73
75 0 265078.0 158811.0 535500.0 -1.0 74
76 0 265039.0 158842.0 535560.0 -1.0 75
77 0 265039.0 158849.0 535620.0 -1.0 76
78 0 265024.0 158899.0 535680.0 -1.0 77
79 0 265002.0 158896.0 535740.0 -1.0 78
80 0 265045.0 158962.0 535800.0 -1.0 79
81 0 264980.0 158975.0 535860.0 -1.0 80
82 0 265031.0 159111.0 535920.0 -1.0 81
83 0 264981.0 159146.0 535980.0 -1.0 82
84 0 264974.0 159221.0 536040.0 -1.0 83
85 0 264959.0 159316.0 536100.0 -1.0 84
86 0 264960.0 159335.0 536160.0 -1.0 85
87 0 264953.0 159381.0 536220.0 -1.0 86
88 0 264883.0 159452.0 536280.0 -1.0 87
89 0 264894.0 159539.0 536340.0 -1.0 88
90 0 264888.0 159666.0 536400.0 -1.0 89
91 0 264896.0 159700.0 536460.0 -1.0 90
92 0 264866.0 159760.0 536520.0 -1.0 91
93 0 264867.0 159856.0 536580.0 -1.0 92
94 0 264872.0 159884.0 536640.0 -1.0 93
95 0 264915.0 159913.0 536700.0 -1.0 94
96 0 264861.0 160017.0 536760.0 -1.0 95
97 0 264859.0 160029.0 536820.0 -1.0 96
98 0 264824.0 160129.0 536880.0 -1.0 97
99 0 264829.0 160160.0 536940.0 -1.0 98
100 0 264824.0 160246.0 537000.0 -1.0 99
101 0 264822.0 160310.0 537060.0 -1.0 100
102 0 264788.0 160282.0 537120.0 -1.0 101
103 0 264794.0 160336.0 537180.0 -1.0 102
104 0 264729.0 160278.0 537240.0 -1.0 103
105 0 264735.0 160277.0 537300.0 -1.0 104
106 0 264735.0 160314.0 537360.0 -1.0 105
107 0 264658.0 160310.0 537420.0 -1.0 106
108 0 264632.0 160330.0 537480.0 -1.0 107
109 0 264590.0 160342.0 537540.0 -1.0 108
110 0 264535.0 160290.0 537600.0 -1.0 109
111 0 264495.0 160305.0 537660.0 -1.0 110
112 0 264486.0 160322.0 537720.0 -1.0 111
113 0 264468.0 160373.0 537780.0 -1.0 112
114 0 264431.0 160336.0 537840.0 -1.0 113
115 0 264432.0 160409.0 537900.0 -1.0 114
116 0 264417.0 160394.0 537960.0 -1.0 115
117 0 264396.0 160369.0 538020.0 -1.0 116
118 0 264426.0 160339.0 538080.0 -1.0 117
119 0 264391.0 160333.0 538140.0 -1.0 118
120 0 264347.0 160369.0 538200.0 -1.0 119
121 0 264300.0 160310.0 538260.0 -1.0 120
122 0 264275.0 160325.0 538320.0 -1.0 121
123 0 264158.0 160243.0 538380.0 -1.0 122
124 0 264129.0 160294.0 538440.0 -1.0 123
125 0 264059.0 160268.0 538500.0 -1.0 124
126 0 264028.0 160255.0 538560.0 -1.0 125
127 0 263956.0 160273.0 538620.0 -1.0 126
128 0 263984.0 160281.0 538680.0 -1.0 127
129 0 263884.0 160270.0 538740.0 -1.0 128
130 0 263860.0 160254.0 538800.0 -1.0 129
131 0 263808.0 160284.0 538860.0 -1.0 130
132 0 263795.0 160341.0 538920.0 -1.0 131
133 0 263751.0 160315.0 538980.0 -1.0 132
134 0 263630.0 160262.0 539040.0 -1.0 133
135 0 263584.0 160254.0 539100.0 -1.0 134
136 0 263601.0 160298.0 539160.0 -1.0 135
137 0 263549.0 160293.0 539220.0 -1.0 136
138 0 263449.0 160287.0 539280.0 -1.0 137
139 0 263490.0 160332.0 539340.0 -1.0 138
140 0 263412.0 160298.0 539400.0 -1.0 139
141 0 263443.0 160380.0 539460.0 -1.0 140
142 0 263436.0 160393.0 539520.0 -1.0 141
143 0 263411.0 160444.0 539580.0 -1.0 142
144 0 263396.0 160468.0 539640.0 -1.0 143
145 0 263354.0 160448.0 539700.0 -1.0 144
146 0 263350.0 160470.0 539760.0 -1.0 145
147 0 263314.0 160407.0 539820.0 -1.0 146
148 0 263347.0 160499.0 539880.0 -1.0 147
149 0 263306.0 160451.0 539940.0 -1.0 148
150 0 263342.0 160534.0 540000.0 -1.0 149
151 0 263340.0 160517.0 540060.0 -1.0 150
152 0 263325.0 160470.0 540120.0 -1.0 151
153 0 263347.0 160508.0 540180.0 -1.0 152
154 0 263274.0 160490.0 540240.0 -1.0 153
155 0 263333.0 160573.0 540300.0 -1.0 154
156 0 263286.0 160563.0 540360.0 -1.0 155
157 0 263341.0 160609.0 540420.0 -1.0 156
158 0 263311.0 160588.0 540480.0 -1.0 157
159 0 263290.0 160574.0 540540.0 -1.0 158
160 0 263334.0 160627.0 540600.0 -1.0 159
161 0 263289.0 160591.0 540660.0 -1.0 160
162 0 263323.0 160594.0 540720.0 -1.0 161
163 0 263280.0 160606.0 540780.0 -1.0 162
164 0 263284.0 160569.0 540840.0 -1.0 163
165 0 263279.0 160641.0 540900.0 -1.0 164
166 0 263253.0 160673.0 540960.0 -1.0 165
167 0 263211.0 160671.0 541020.0 -1.0 166
168 0 263230.0 160829.0 541080.0 -1.0 167
169 0 263173.0 160836.0 541140.0 -1.0 168
170 0 263196.0 160917.0 541200.0 -1.0 169
171 0 263165.0 160924.0 541260.0 -1.0 170
172 0 263147.0 161001.0 541320.0 -1.0 171
173 0 263100.0 161028.0 541380.0 -1.0 172
174 0 263113.0 161080.0 541440.0 -1.0 173
175 0 263058.0 161087.0 541500.0 -1.0 174
176 0 263041.0 161147.0 541560.0 -1.0 175
177 0 262995.0 161202.0 541620.0 -1.0 176
178 0 262935.0 161279.0 541680.0 -1.0 177
179 0 262956.0 161338.0 541740.0 -1.0 178
180 0 262918.0 161390.0 541800.0 -1.0 179
181 0 262920.0 161465.0 541860.0 -1.0 180
182 0 263005.0 161485.0 541920.0 -1.0 181
183 0 263026.0 161714.0 541980.0 -1.0 182
184 0 262968.0 161698.0 542040.0 -1.0 183
185 0 262962.0 161759.0 542100.0 -1.0 184
186 0 262931.0 161865.0 542160.0 -1.0 185
187 0 262950.0 161911.0 542220.0 -1.0 186
188 0 263019.0 161945.0 542280.0 -1.0 187
189 0 262907.0 161993.0 542340.0 -1.0 188
190 0 262942.0 162007.0 542400.0 -1.0 189
191 0 262989.0 162089.0 542460.0 -1.0 190
192 0 262918.0 162036.0 542520.0 -1.0 191
193 0 262890.0 162147.0 542580.0 -1.0 192
194 0 262847.0 162048.0 542640.0 -1.0 193
195 0 262900.0 162145.0 542700.0 -1.0 194
196 0 262844.0 162155.0 542760.0 -1.0 195
197 0 262879.0 162189.0 542820.0 -1.0 196
198 0 262853.0 162156.0 542880.0 -1.0 197
199 0 262813.0 162183.0 542940.0 -1.0 198
200 0 262743.0 162207.0 543000.0 -1.0 199
201 0 262755.0 162304.0 543060.0 -1.0 200
202 0 262794.0 162330.0 543120.0 -1.0 201
203 0 262773.0 162380.0 543180.0 -1.0 202
204 0 262753.0 162409.0 543240.0 -1.0 203
205 0 262746.0 162446.0 543300.0 -1.0 204
206 0 262745.0 162525.0 543360.0 -1.0 205
207 0 262648.0 162398.0 543420.0 -1.0 206
208 0 262655.0 162517.0 543480.0 -1.0 207
209 0 262667.0 162517.0 543540.0 -1.0 208
210 0 262752.0 162598.0 543660.0 -1.0 209
211 0 262669.0 162569.0 543720.0 -1.0 210
212 0 262729.0 162712.0 543780.0 -1.0 211
213 0 262583.0 162659.0 543840.0 -1.0 212
214 0 262606.0 162736.0 543900.0 -1.0 213
215 0 262561.0 162687.0 543960.0 -1.0 214
216 0 262611.0 162729.0 544020.0 -1.0 215
217 0 262560.0 162806.0 544080.0 -1.0 216
218 0 262439.0 162841.0 544140.0 -1.0 217
219 0 262501.0 162766.0 544200.0 -1.0 218
220 0 262515.0 162766.0 544260.0 -1.0 219
221 0 262656.0 162888.0 544320.0 -1.0 220
222 0 262482.0 162814.0 544380.0 -1.0 221
223 0 262474.0 162832.0 544440.0 -1.0 222
224 0 262470.0 162863.0 544500.0 -1.0 223
225 0 262491.0 162809.0 544560.0 -1.0 224
226 0 262504.0 162880.0 544620.0 -1.0 225
227 0 262525.0 162819.0 544680.0 -1.0 226
228 0 262546.0 162851.0 544740.0 -1.0 227
229 0 262442.0 162869.0 544860.0 -1.0 228
230 0 262482.0 162875.0 544920.0 -1.0 229
231 0 262432.0 162893.0 544980.0 -1.0 230
232 0 262431.0 162876.0 545040.0 -1.0 231
233 0 262343.0 162839.0 545100.0 -1.0 232
234 0 262377.0 162823.0 545160.0 -1.0 233
235 0 262385.0 162876.0 545220.0 -1.0 234
236 0 262297.0 162853.0 545280.0 -1.0 235
237 0 262327.0 162913.0 545340.0 -1.0 236
238 0 262278.0 162865.0 545400.0 -1.0 237
239 0 262284.0 162911.0 545460.0 -1.0 238
240 0 262228.0 162938.0 545520.0 -1.0 239
241 0 262175.0 162945.0 545580.0 -1.0 240
242 0 262182.0 163017.0 545640.0 -1.0 241
243 0 262152.0 163020.0 545700.0 -1.0 242
244 0 262141.0 163063.0 545760.0 -1.0 243
245 0 262130.0 163119.0 545820.0 -1.0 244
246 0 262126.0 163114.0 545880.0 -1.0 245
247 0 262133.0 163201.0 545940.0 -1.0 246
248 0 262089.0 163217.0 546000.0 -1.0 247
249 0 262053.0 163207.0 546060.0 -1.0 248
250 0 262036.0 163279.0 546120.0 -1.0 249
251 0 262041.0 163358.0 546180.0 -1.0 250
252 0 262003.0 163409.0 546240.0 -1.0 251
253 0 261978.0 163431.0 546300.0 -1.0 252
254 0 261961.0 163477.0 546360.0 -1.0 253
255 0 261941.0 163512.0 546420.0 -1.0 254
256 0 261897.0 163590.0 546480.0 -1.0 255
257 0 261858.0 163579.0 546540.0 -1.0 256
258 0 261697.0 163592.0 546660.0 -1.0 257
259 0 261657.0 163590.0 546720.0 -1.0 258
260 0 261597.0 163594.0 546780.0 -1.0 259
261 0 261558.0 163652.0 546840.0 -1.0 260
262 0 261535.0 163721.0 546900.0 -1.0 261
263 0 261457.0 163781.0 546960.0 -1.0 262
264 0 261446.0 163772.0 547020.0 -1.0 263
265 0 261390.0 163747.0 547080.0 -1.0 264
266 0 261407.0 163813.0 547140.0 -1.0 265
267 0 261353.0 163796.0 547200.0 -1.0 266
268 0 261315.0 163823.0 547260.0 -1.0 267
269 0 261305.0 163773.0 547320.0 -1.0 268
270 0 261320.0 163847.0 547380.0 -1.0 269
271 0 261283.0 163819.0 547440.0 -1.0 270
272 0 261312.0 163907.0 547500.0 -1.0 271
273 0 261231.0 163854.0 547560.0 -1.0 272
274 0 261257.0 163911.0 547620.0 -1.0 273
275 0 261087.0 163909.0 547680.0 -1.0 274
276 0 261093.0 163920.0 547740.0 -1.0 275
277 0 260981.0 163880.0 547800.0 -1.0 276
278 0 260968.0 163900.0 547860.0 -1.0 277
279 0 260912.0 163880.0 547920.0 -1.0 278
280 0 260884.0 163886.0 547980.0 -1.0 279
281 0 260844.0 163843.0 548040.0 -1.0 280
282 0 260836.0 163897.0 548100.0 -1.0 281
283 0 260826.0 163869.0 548160.0 -1.0 282
284 0 260771.0 163840.0 548220.0 -1.0 283
285 0 260768.0 163905.0 548280.0 -1.0 284
286 0 260732.0 163863.0 548340.0 -1.0 285
287 0 260707.0 163901.0 548400.0 -1.0 286
288 0 260687.0 163878.0 548460.0 -1.0 287
289 0 260615.0 163895.0 548520.0 -1.0 288
290 0 260596.0 163822.0 548580.0 -1.0 289
291 0 260601.0 163885.0 548640.0 -1.0 290
292 0 260595.0 163891.0 548700.0 -1.0 291
293 0 260583.0 163868.0 548760.0 -1.0 292
294 0 260585.0 163898.0 548820.0 -1.0 293
295 0 260536.0 163838.0 548880.0 -1.0 294
296 0 260583.0 163910.0 548940.0 -1.0 295
297 0 260491.0 163862.0 549000.0 -1.0 296
298 0 260516.0 163909.0 549060.0 -1.0 297
299 0 260461.0 163847.0 549120.0 -1.0 298
300 0 260488.0 163896.0 549180.0 -1.0 299
301 0 260425.0 163849.0 549240.0 -1.0 300
302 0 260443.0 163925.0 549300.0 -1.0 301
303 0 260364.0 163860.0 549360.0 -1.0 302
304 0 260373.0 163887.0 549420.0 -1.0 303
305 0 260314.0 163923.0 549480.0 -1.0 304
306 0 260313.0 163964.0 549540.0 -1.0 305
307 0 260272.0 163919.0 549600.0 -1.0 306
308 0 260284.0 163945.0 549660.0 -1.0 307
309 0 260316.0 163972.0 549720.0 -1.0 308
310 0 260255.0 163922.0 549780.0 -1.0 309
311 0 260261.0 163978.0 549840.0 -1.0 310
312 0 260248.0 164022.0 549900.0 -1.0 311
313 0 260172.0 164035.0 549960.0 -1.0 312
314 0 260253.0 164149.0 550020.0 -1.0 313
315 0 260223.0 164119.0 550080.0 -1.0 314
316 0 260258.0 164206.0 550140.0 -1.0 315
317 0 260232.0 164198.0 550200.0 -1.0 316
318 0 260212.0 164251.0 550260.0 -1.0 317
319 0 260243.0 164304.0 550320.0 -1.0 318
320 0 260217.0 164334.0 550380.0 -1.0 319
321 0 260240.0 164397.0 550440.0 -1.0 320
322 0 260259.0 164463.0 550500.0 -1.0 321
323 0 260181.0 164511.0 550560.0 -1.0 322
324 0 260264.0 164555.0 550620.0 -1.0 323
325 0 260248.0 164564.0 550680.0 -1.0 324
326 0 260248.0 164690.0 550740.0 -1.0 325
327 0 260246.0 164735.0 550800.0 -1.0 326
328 0 260207.0 164740.0 550860.0 -1.0 327
329 0 260211.0 164809.0 550920.0 -1.0 328
330 0 260151.0 164785.0 550980.0 -1.0 329
331 0 260219.0 164873.0 551040.0 -1.0 330
332 0 260126.0 164814.0 551100.0 -1.0 331
333 0 260135.0 164851.0 551160.0 -1.0 332
334 0 260051.0 164784.0 551220.0 -1.0 333
335 0 260055.0 164847.0 551280.0 -1.0 334
336 0 260089.0 164906.0 551340.0 -1.0 335
337 0 260126.0 164943.0 551400.0 -1.0 336
338 0 260119.0 164955.0 551460.0 -1.0 337
339 0 260154.0 164978.0 551520.0 -1.0 338
340 0 260081.0 164925.0 551580.0 -1.0 339
341 0 260134.0 164970.0 551640.0 -1.0 340
342 0 260084.0 164945.0 551700.0 -1.0 341
343 0 260083.0 164968.0 551760.0 -1.0 342
344 0 260104.0 164990.0 551820.0 -1.0 343
345 0 260176.0 165024.0 551880.0 -1.0 344
346 0 260180.0 165058.0 551940.0 -1.0 345
347 0 260148.0 165062.0 552000.0 -1.0 346
348 0 260118.0 165064.0 552060.0 -1.0 347
349 0 260120.0 165097.0 552120.0 -1.0 348
350 0 260084.0 165169.0 552180.0 -1.0 349
351 0 260117.0 165231.0 552240.0 -1.0 350
352 0 260155.0 165430.0 552300.0 -1.0 351
353 0 260152.0 165405.0 552360.0 -1.0 352
354 0 260161.0 165457.0 552420.0 -1.0 353
355 0 260133.0 165623.0 552480.0 -1.0 354
356 0 260105.0 165639.0 552540.0 -1.0 355
357 0 260109.0 165693.0 552600.0 -1.0 356
358 0 260125.0 165793.0 552660.0 -1.0 357
359 0 260142.0 166015.0 552720.0 -1.0 358
360 0 260141.0 166115.0 552780.0 -1.0 359
361 0 260056.0 166122.0 552840.0 -1.0 360
362 0 260013.0 166115.0 552900.0 -1.0 361
363 0 260001.0 166247.0 552960.0 -1.0 362
364 0 259974.0 166290.0 553020.0 -1.0 363
365 0 259964.0 166414.0 553080.0 -1.0 364
366 0 259952.0 166462.0 553140.0 -1.0 365
367 0 259931.0 166471.0 553200.0 -1.0 366
368 0 259918.0 166557.0 553260.0 -1.0 367
369 0 259913.0 166548.0 553320.0 -1.0 368
370 0 259851.0 166641.0 553380.0 -1.0 369
371 0 259869.0 166700.0 553440.0 -1.0 370
372 0 259847.0 166732.0 553500.0 -1.0 371
373 0 259846.0 166778.0 553560.0 -1.0 372
374 0 259780.0 166839.0 553620.0 -1.0 373
375 0 259751.0 166861.0 553680.0 -1.0 374
376 0 259737.0 166952.0 553740.0 -1.0 375
377 0 259699.0 166923.0 553800.0 -1.0 376
378 0 259673.0 166885.0 553860.0 -1.0 377
379 0 259694.0 166977.0 553920.0 -1.0 378
380 0 259582.0 167014.0 553980.0 -1.0 379
381 0 259556.0 166992.0 554040.0 -1.0 380
382 0 259571.0 167117.0 554100.0 -1.0 381
383 0 259523.0 167144.0 554160.0 -1.0 382
384 0 259509.0 167253.0 554220.0 -1.0 383
385 0 259410.0 167197.0 554280.0 -1.0 384
386 0 259505.0 167254.0 554340.0 -1.0 385
387 0 259388.0 167235.0 554400.0 -1.0 386
388 0 259450.0 167361.0 554460.0 -1.0 387
389 0 259355.0 167258.0 554520.0 -1.0 388
390 0 259345.0 167368.0 554580.0 -1.0 389
391 0 259291.0 167349.0 554640.0 -1.0 390
392 0 259283.0 167461.0 554700.0 -1.0 391
393 0 259258.0 167441.0 554760.0 -1.0 392
394 0 259197.0 167408.0 554820.0 -1.0 393
395 0 259164.0 167440.0 554880.0 -1.0 394
396 0 259143.0 167475.0 554940.0 -1.0 395
397 0 259044.0 167471.0 555000.0 -1.0 396
398 0 259066.0 167535.0 555060.0 -1.0 397
399 0 259088.0 167635.0 555120.0 -1.0 398
400 0 259012.0 167533.0 555180.0 -1.0 399
401 0 258990.0 167569.0 555240.0 -1.0 400
402 0 258952.0 167626.0 555300.0 -1.0 401
403 0 258917.0 167652.0 555360.0 -1.0 402
404 0 258852.0 167653.0 555420.0 -1.0 403
405 0 258887.0 167721.0 555480.0 -1.0 404
406 0 258835.0 167704.0 555600.0 -1.0 405
407 0 258743.0 167759.0 555660.0 -1.0 406
408 0 258815.0 167901.0 555720.0 -1.0 407
409 0 258736.0 167832.0 555780.0 -1.0 408
410 0 258744.0 167965.0 555840.0 -1.0 409
411 0 258620.0 167936.0 555900.0 -1.0 410
412 0 258631.0 168022.0 555960.0 -1.0 411
413 0 258647.0 168152.0 556020.0 -1.0 412
414 0 258603.0 168048.0 556080.0 -1.0 413
415 0 258593.0 168084.0 556140.0 -1.0 414
416 0 258627.0 168118.0 556200.0 -1.0 415
417 0 258560.0 168069.0 556260.0 -1.0 416
418 0 258584.0 168111.0 556320.0 -1.0 417
419 0 258536.0 168131.0 556380.0 -1.0 418
420 0 258524.0 168123.0 556440.0 -1.0 419
421 0 258495.0 168181.0 556500.0 -1.0 420
422 0 258502.0 168174.0 556560.0 -1.0 421
423 0 258410.0 168246.0 556620.0 -1.0 422
424 0 258404.0 168255.0 556680.0 -1.0 423
425 0 258373.0 168345.0 556740.0 -1.0 424
426 0 258312.0 168302.0 556800.0 -1.0 425
427 0 258360.0 168383.0 556860.0 -1.0 426
428 0 258339.0 168443.0 556920.0 -1.0 427
429 0 258323.0 168493.0 556980.0 -1.0 428
430 0 258327.0 168534.0 557040.0 -1.0 429
431 0 258323.0 168570.0 557100.0 -1.0 430
432 0 258311.0 168591.0 557160.0 -1.0 431
433 0 258287.0 168617.0 557220.0 -1.0 432
434 0 258272.0 168655.0 557280.0 -1.0 433
435 0 258220.0 168609.0 557340.0 -1.0 434
436 0 258204.0 168691.0 557400.0 -1.0 435
437 0 258151.0 168677.0 557460.0 -1.0 436
438 0 258171.0 168700.0 557520.0 -1.0 437
439 0 258069.0 168618.0 557580.0 -1.0 438
440 0 258067.0 168696.0 557640.0 -1.0 439
441 0 257988.0 168668.0 557700.0 -1.0 440
442 0 258005.0 168663.0 557760.0 -1.0 441
443 0 257927.0 168635.0 557820.0 -1.0 442
444 0 257919.0 168652.0 557880.0 -1.0 443
445 0 258098.0 168699.0 557940.0 -1.0 444
446 0 257727.0 168531.0 558000.0 -1.0 445
447 0 257780.0 168613.0 558060.0 -1.0 446
448 0 257742.0 168631.0 558120.0 -1.0 447
449 0 257730.0 168570.0 558240.0 -1.0 448
450 0 257746.0 168553.0 558300.0 -1.0 449
451 0 257683.0 168600.0 558360.0 -1.0 450
452 0 257668.0 168532.0 558420.0 -1.0 451
453 0 257617.0 168554.0 558480.0 -1.0 452
454 0 257623.0 168585.0 558540.0 -1.0 453
455 0 257600.0 168592.0 558600.0 -1.0 454
456 0 257635.0 168642.0 558660.0 -1.0 455
457 0 257587.0 168653.0 558720.0 -1.0 456
458 0 257574.0 168694.0 558780.0 -1.0 457
459 0 257707.0 168769.0 558840.0 -1.0 458
460 0 257425.0 168774.0 558900.0 -1.0 459
461 0 257456.0 168814.0 558960.0 -1.0 460
462 0 257462.0 168733.0 559020.0 -1.0 461
463 0 257328.0 168694.0 559080.0 -1.0 462
464 0 257336.0 168768.0 559140.0 -1.0 463
465 0 257296.0 168798.0 559200.0 -1.0 464
466 0 257237.0 168747.0 559260.0 -1.0 465
467 0 257206.0 168760.0 559320.0 -1.0 466
468 0 257177.0 168757.0 559380.0 -1.0 467
469 0 257177.0 168818.0 559440.0 -1.0 468
470 0 257155.0 168849.0 559500.0 -1.0 469
471 0 257086.0 168800.0 559560.0 -1.0 470
472 0 257089.0 168829.0 559620.0 -1.0 471
473 0 257051.0 168730.0 559680.0 -1.0 472
474 0 257020.0 168768.0 559740.0 -1.0 473
475 0 256989.0 168747.0 559800.0 -1.0 474
476 0 256940.0 168777.0 559860.0 -1.0 475
477 0 256786.0 168696.0 559920.0 -1.0 476
478 0 256842.0 168684.0 559980.0 -1.0 477
479 0 256822.0 168717.0 560040.0 -1.0 478
480 0 256824.0 168651.0 560100.0 -1.0 479
481 0 256760.0 168629.0 560160.0 -1.0 480
482 0 256797.0 168594.0 560220.0 -1.0 481
483 0 256790.0 168604.0 560280.0 -1.0 482
484 0 256759.0 168634.0 560340.0 -1.0 483
485 0 256627.0 168481.0 560400.0 -1.0 484
486 0 256551.0 168518.0 560460.0 -1.0 485
487 0 256508.0 168547.0 560520.0 -1.0 486
488 0 256408.0 168535.0 560580.0 -1.0 487
489 0 256278.0 168549.0 560640.0 -1.0 488
490 0 256291.0 168616.0 560700.0 -1.0 489
491 0 256220.0 168606.0 560760.0 -1.0 490
492 0 256156.0 168559.0 560820.0 -1.0 491
493 0 256152.0 168677.0 560880.0 -1.0 492
494 0 256108.0 168552.0 560940.0 -1.0 493
495 0 256070.0 168594.0 561000.0 -1.0 494
496 0 256073.0 168621.0 561060.0 -1.0 495
497 0 256010.0 168552.0 561120.0 -1.0 496
498 0 255996.0 168622.0 561180.0 -1.0 497
499 0 255983.0 168620.0 561240.0 -1.0 498
500 0 255920.0 168608.0 561360.0 -1.0 499
501 0 255880.0 168629.0 561420.0 -1.0 500
502 0 255777.0 168559.0 561480.0 -1.0 501
503 0 255721.0 168559.0 561540.0 -1.0 502
504 0 255646.0 168569.0 561600.0 -1.0 503
505 0 255606.0 168533.0 561660.0 -1.0 504
506 0 255534.0 168518.0 561720.0 -1.0 505
507 0 255450.0 168484.0 561780.0 -1.0 506
508 0 255465.0 168527.0 561840.0 -1.0 507
509 0 255424.0 168540.0 561900.0 -1.0 508
510 0 255398.0 168537.0 561960.0 -1.0 509
511 0 255496.0 168601.0 562020.0 -1.0 510
512 0 255399.0 168550.0 562080.0 -1.0 511
513 0 255434.0 168598.0 562140.0 -1.0 512
514 0 255346.0 168532.0 562200.0 -1.0 513
515 0 255332.0 168580.0 562260.0 -1.0 514
516 0 255389.0 168597.0 562320.0 -1.0 515
517 0 255336.0 168561.0 562380.0 -1.0 516
518 0 255343.0 168622.0 562440.0 -1.0 517
519 0 255303.0 168615.0 562500.0 -1.0 518
520 0 255293.0 168684.0 562560.0 -1.0 519
521 0 255194.0 168595.0 562680.0 -1.0 520
522 0 255152.0 168559.0 562740.0 -1.0 521
523 0 255158.0 168602.0 562800.0 -1.0 522
524 0 255125.0 168609.0 562860.0 -1.0 523
525 0 255090.0 168578.0 562920.0 -1.0 524
526 0 255090.0 168586.0 562980.0 -1.0 525
527 0 254999.0 168541.0 563040.0 -1.0 526
528 0 254943.0 168533.0 563100.0 -1.0 527
529 0 254921.0 168540.0 563160.0 -1.0 528
530 0 254814.0 168505.0 563220.0 -1.0 529
531 0 254917.0 168753.0 563340.0 -1.0 530
532 0 254834.0 168546.0 563400.0 -1.0 531
533 0 254644.0 168460.0 563460.0 -1.0 532
534 0 254670.0 168518.0 563520.0 -1.0 533
535 0 254588.0 168470.0 563580.0 -1.0 534
536 0 254533.0 168503.0 563640.0 -1.0 535
537 0 254513.0 168465.0 563700.0 -1.0 536
538 0 254472.0 168507.0 563760.0 -1.0 537
539 0 254442.0 168492.0 563820.0 -1.0 538
540 0 254374.0 168463.0 563880.0 -1.0 539
541 0 254420.0 168498.0 563940.0 -1.0 540
542 0 254387.0 168440.0 564000.0 -1.0 541
543 0 254345.0 168490.0 564060.0 -1.0 542
544 0 254364.0 168475.0 564120.0 -1.0 543
545 0 254322.0 168525.0 564180.0 -1.0 544
546 0 254319.0 168458.0 564240.0 -1.0 545
547 0 254327.0 168504.0 564300.0 -1.0 546
548 0 254313.0 168568.0 564360.0 -1.0 547
549 0 254286.0 168526.0 564420.0 -1.0 548
550 0 254266.0 168531.0 564540.0 -1.0 549
551 0 254238.0 168518.0 564600.0 -1.0 550
552 0 254190.0 168499.0 564660.0 -1.0 551
553 0 254190.0 168562.0 564720.0 -1.0 552
554 0 254241.0 168599.0 564840.0 -1.0 553
555 0 254225.0 168611.0 564900.0 -1.0 554
556 0 254230.0 168678.0 564960.0 -1.0 555
557 0 254196.0 168690.0 565020.0 -1.0 556
558 0 254199.0 168755.0 565080.0 -1.0 557
559 0 254187.0 168849.0 565140.0 -1.0 558
560 0 254151.0 168901.0 565200.0 -1.0 559
561 0 254071.0 168941.0 565260.0 -1.0 560
562 0 254093.0 168963.0 565320.0 -1.0 561
563 0 254021.0 168941.0 565440.0 -1.0 562
564 0 254036.0 169060.0 565500.0 -1.0 563
565 0 254022.0 169144.0 565560.0 -1.0 564
566 0 253982.0 169203.0 565620.0 -1.0 565
567 0 253949.0 169194.0 565680.0 -1.0 566
568 0 253861.0 169170.0 565740.0 -1.0 567
569 0 253821.0 169233.0 565800.0 -1.0 568
570 0 253800.0 169254.0 565920.0 -1.0 569
571 0 253770.0 169272.0 565980.0 -1.0 570
572 0 253737.0 169300.0 566040.0 -1.0 571
573 0 253780.0 169383.0 566100.0 -1.0 572
574 0 253716.0 169340.0 566160.0 -1.0 573
575 0 253768.0 169424.0 566220.0 -1.0 574
576 0 253734.0 169434.0 566280.0 -1.0 575
577 0 253731.0 169517.0 566400.0 -1.0 576
578 0 253736.0 169538.0 566460.0 -1.0 577
579 0 253731.0 169595.0 566520.0 -1.0 578
580 0 253652.0 169606.0 566580.0 -1.0 579
581 0 253734.0 169664.0 566640.0 -1.0 580
582 0 253670.0 169599.0 566700.0 -1.0 581
583 0 253722.0 169617.0 566760.0 -1.0 582
584 0 253661.0 169639.0 566820.0 -1.0 583
585 0 253684.0 169654.0 566940.0 -1.0 584
586 0 253594.0 169657.0 567000.0 -1.0 585
587 0 253646.0 169639.0 567060.0 -1.0 586
588 0 253604.0 169590.0 567120.0 -1.0 587
589 0 253568.0 169628.0 567180.0 -1.0 588
590 0 253605.0 169606.0 567240.0 -1.0 589
591 0 253604.0 169599.0 567300.0 -1.0 590
592 0 253584.0 169622.0 567360.0 -1.0 591
593 0 253610.0 169674.0 567420.0 -1.0 592
594 0 253571.0 169629.0 567480.0 -1.0 593
595 0 253557.0 169609.0 567540.0 -1.0 594
596 0 253547.0 169572.0 567600.0 -1.0 595
597 0 253558.0 169578.0 567660.0 -1.0 596
598 0 253503.0 169538.0 567720.0 -1.0 597
599 0 253458.0 169502.0 567780.0 -1.0 598
600 0 253503.0 169551.0 567840.0 -1.0 599
601 0 253517.0 169558.0 567900.0 -1.0 600
602 0 253476.0 169584.0 567960.0 -1.0 601
603 0 253504.0 169525.0 568020.0 -1.0 602
604 0 253611.0 169608.0 568080.0 -1.0 603
605 0 253521.0 169507.0 568140.0 -1.0 604
606 0 253574.0 169458.0 568200.0 -1.0 605
607 0 253524.0 169512.0 568260.0 -1.0 606
608 0 253531.0 169502.0 568320.0 -1.0 607
609 0 253516.0 169527.0 568380.0 -1.0 608
610 0 253478.0 169528.0 568440.0 -1.0 609
611 0 253466.0 169548.0 568500.0 -1.0 610
612 0 253436.0 169527.0 568560.0 -1.0 611
613 0 253473.0 169522.0 568620.0 -1.0 612
614 0 253429.0 169472.0 568680.0 -1.0 613
615 0 253444.0 169489.0 568740.0 -1.0 614
616 0 253444.0 169490.0 568800.0 -1.0 615
617 0 253489.0 169537.0 568860.0 -1.0 616
618 0 253401.0 169459.0 568920.0 -1.0 617
619 0 253420.0 169550.0 568980.0 -1.0 618
620 0 253374.0 169462.0 569040.0 -1.0 619
621 0 253435.0 169559.0 569100.0 -1.0 620
622 0 253400.0 169492.0 569160.0 -1.0 621
623 0 253451.0 169541.0 569220.0 -1.0 622
624 0 253498.0 169571.0 569280.0 -1.0 623
625 0 253489.0 169634.0 569340.0 -1.0 624
626 0 253461.0 169540.0 569400.0 -1.0 625
627 0 253462.0 169517.0 569460.0 -1.0 626
628 0 253481.0 169533.0 569520.0 -1.0 627
629 0 253480.0 169441.0 569580.0 -1.0 628
630 0 253505.0 169492.0 569640.0 -1.0 629
631 0 253471.0 169396.0 569760.0 -1.0 630
632 0 253569.0 169415.0 569820.0 -1.0 631
633 0 253501.0 169374.0 569880.0 -1.0 632
634 0 253548.0 169380.0 569940.0 -1.0 633
635 0 253548.0 169423.0 570000.0 -1.0 634
636 0 253604.0 169349.0 570060.0 -1.0 635
637 0 253601.0 169290.0 570180.0 -1.0 636
638 0 253624.0 169311.0 570240.0 -1.0 637
639 0 253635.0 169267.0 570300.0 -1.0 638
640 0 253701.0 169353.0 570360.0 -1.0 639
641 0 253605.0 169333.0 570420.0 -1.0 640
642 0 253637.0 169258.0 570480.0 -1.0 641
643 0 253705.0 169224.0 570540.0 -1.0 642
644 0 253709.0 169278.0 570600.0 -1.0 643
645 0 253706.0 169230.0 570660.0 -1.0 644
646 0 253734.0 169269.0 570720.0 -1.0 645
647 0 253660.0 169260.0 570780.0 -1.0 646
648 0 253697.0 169313.0 570840.0 -1.0 647
649 0 253651.0 169312.0 570900.0 -1.0 648
650 0 253577.0 169349.0 570960.0 -1.0 649
651 0 253573.0 169340.0 571020.0 -1.0 650
652 0 253605.0 169395.0 571080.0 -1.0 651
653 0 253578.0 169350.0 571200.0 -1.0 652
654 0 253583.0 169444.0 571260.0 -1.0 653
655 0 253559.0 169449.0 571320.0 -1.0 654
656 0 253579.0 169483.0 571380.0 -1.0 655
657 0 253569.0 169472.0 571440.0 -1.0 656
658 0 253573.0 169473.0 571500.0 -1.0 657
659 0 253561.0 169525.0 571560.0 -1.0 658
660 0 253491.0 169494.0 571620.0 -1.0 659
661 0 253538.0 169524.0 571680.0 -1.0 660
662 0 253484.0 169520.0 571740.0 -1.0 661
663 0 253455.0 169490.0 571800.0 -1.0 662
664 0 253459.0 169540.0 571860.0 -1.0 663
665 0 253365.0 169486.0 571920.0 -1.0 664
666 0 253313.0 169485.0 571980.0 -1.0 665
667 0 253256.0 169454.0 572040.0 -1.0 666
668 0 253166.0 169489.0 572100.0 -1.0 667
669 0 253182.0 169492.0 572160.0 -1.0 668
670 0 253212.0 169475.0 572280.0 -1.0 669
671 0 253211.0 169557.0 572340.0 -1.0 670
672 0 253177.0 169542.0 572400.0 -1.0 671
673 0 253235.0 169562.0 572460.0 -1.0 672
674 0 253109.0 169544.0 572520.0 -1.0 673
675 0 253132.0 169597.0 572580.0 -1.0 674
676 0 253018.0 169556.0 572640.0 -1.0 675
677 0 253014.0 169542.0 572700.0 -1.0 676
678 0 253047.0 169541.0 572760.0 -1.0 677
679 0 252834.0 169629.0 572820.0 -1.0 678
680 0 252824.0 169703.0 572880.0 -1.0 679
681 0 252783.0 169691.0 572940.0 -1.0 680
682 0 252834.0 169739.0 573000.0 -1.0 681
683 0 252720.0 169728.0 573060.0 -1.0 682
684 0 252708.0 169698.0 573120.0 -1.0 683
685 0 252730.0 169739.0 573180.0 -1.0 684
686 0 252612.0 169682.0 573240.0 -1.0 685
687 0 252554.0 169678.0 573300.0 -1.0 686
688 0 252549.0 169700.0 573360.0 -1.0 687
689 0 252563.0 169750.0 573420.0 -1.0 688
690 0 252551.0 169732.0 573480.0 -1.0 689
691 0 252530.0 169781.0 573540.0 -1.0 690
692 0 252469.0 169758.0 573600.0 -1.0 691
693 0 252506.0 169787.0 573660.0 -1.0 692
694 0 252432.0 169757.0 573720.0 -1.0 693
695 0 252453.0 169803.0 573780.0 -1.0 694
696 0 252395.0 169786.0 573840.0 -1.0 695
697 0 252373.0 169786.0 573900.0 -1.0 696
698 0 252342.0 169763.0 573960.0 -1.0 697
699 0 252350.0 169807.0 574020.0 -1.0 698
700 0 252314.0 169781.0 574080.0 -1.0 699
701 0 252272.0 169757.0 574140.0 -1.0 700
702 0 252300.0 169750.0 574200.0 -1.0 701
703 0 252269.0 169761.0 574260.0 -1.0 702
704 0 252291.0 169718.0 574320.0 -1.0 703
705 0 252299.0 169771.0 574380.0 -1.0 704
706 0 252161.0 169612.0 574440.0 -1.0 705
707 0 252265.0 169710.0 574500.0 -1.0 706
708 0 252252.0 169674.0 574560.0 -1.0 707
709 0 252294.0 169730.0 574620.0 -1.0 708
710 0 252212.0 169700.0 574680.0 -1.0 709
711 0 252207.0 169780.0 574740.0 -1.0 710
712 0 252129.0 169774.0 574800.0 -1.0 711
713 0 252120.0 169816.0 574860.0 -1.0 712
714 0 252106.0 169822.0 574920.0 -1.0 713
715 0 252013.0 169834.0 574980.0 -1.0 714
716 0 252010.0 169853.0 575040.0 -1.0 715
717 0 251929.0 169966.0 575100.0 -1.0 716
718 0 251927.0 169910.0 575160.0 -1.0 717
719 0 251865.0 169910.0 575220.0 -1.0 718
720 0 251892.0 169983.0 575280.0 -1.0 719
721 0 251830.0 169986.0 575340.0 -1.0 720
722 0 251846.0 170069.0 575400.0 -1.0 721
723 0 251836.0 170056.0 575460.0 -1.0 722
724 0 251797.0 170083.0 575580.0 -1.0 723
725 0 251803.0 170173.0 575640.0 -1.0 724
726 0 251789.0 170199.0 575700.0 -1.0 725
727 0 251888.0 170335.0 575760.0 -1.0 726
728 0 251761.0 170224.0 575820.0 -1.0 727
729 0 251802.0 170298.0 575880.0 -1.0 728
730 0 251787.0 170254.0 575940.0 -1.0 729
731 0 251796.0 170248.0 576000.0 -1.0 730
732 0 251809.0 170314.0 576060.0 -1.0 731
733 0 251815.0 170270.0 576120.0 -1.0 732
734 0 251837.0 170283.0 576180.0 -1.0 733
735 0 251826.0 170234.0 576240.0 -1.0 734
736 0 251825.0 170248.0 576360.0 -1.0 735
737 0 251824.0 170255.0 576420.0 -1.0 736
738 0 251856.0 170270.0 576480.0 -1.0 737
739 0 251808.0 170209.0 576540.0 -1.0 738
740 0 251806.0 170222.0 576600.0 -1.0 739
741 0 251790.0 170196.0 576660.0 -1.0 740
742 0 251722.0 170083.0 576720.0 -1.0 741
743 0 251761.0 170178.0 576780.0 -1.0 742
744 0 251749.0 170221.0 576840.0 -1.0 743
745 0 251768.0 170181.0 576900.0 -1.0 744
746 0 251768.0 170208.0 576960.0 -1.0 745
747 0 251670.0 170128.0 577020.0 -1.0 746
748 0 251708.0 170161.0 577080.0 -1.0 747
749 0 251692.0 170181.0 577200.0 -1.0 748
750 0 251628.0 170151.0 577260.0 -1.0 749
751 0 251618.0 170181.0 577320.0 -1.0 750
752 0 251622.0 170223.0 577380.0 -1.0 751
753 0 251567.0 170135.0 577440.0 -1.0 752
754 0 251549.0 170240.0 577500.0 -1.0 753
755 0 251533.0 170158.0 577560.0 -1.0 754
756 0 251557.0 170198.0 577620.0 -1.0 755
757 0 251483.0 170163.0 577680.0 -1.0 756
758 0 251492.0 170252.0 577740.0 -1.0 757
759 0 251401.0 170184.0 577800.0 -1.0 758
760 0 251437.0 170232.0 577860.0 -1.0 759
761 0 251394.0 170228.0 577920.0 -1.0 760
762 0 251406.0 170236.0 577980.0 -1.0 761
763 0 251382.0 170264.0 578100.0 -1.0 762
764 0 251325.0 170322.0 578160.0 -1.0 763
765 0 251282.0 170265.0 578220.0 -1.0 764
766 0 251290.0 170352.0 578280.0 -1.0 765
767 0 251248.0 170278.0 578340.0 -1.0 766
768 0 251255.0 170383.0 578400.0 -1.0 767
769 0 251202.0 170327.0 578460.0 -1.0 768
770 0 251197.0 170318.0 578520.0 -1.0 769
771 0 251224.0 170339.0 578580.0 -1.0 770
772 0 251010.0 169964.0 578700.0 -1.0 771
773 0 251198.0 170382.0 578760.0 -1.0 772
774 0 251181.0 170422.0 578820.0 -1.0 773
775 0 251224.0 170536.0 578880.0 -1.0 774
776 0 251179.0 170525.0 578940.0 -1.0 775
777 0 251122.0 170559.0 579000.0 -1.0 776
778 0 251123.0 170528.0 579060.0 -1.0 777
779 0 251107.0 170530.0 579120.0 -1.0 778
780 0 251093.0 170548.0 579180.0 -1.0 779
781 0 251063.0 170586.0 579240.0 -1.0 780
782 0 251063.0 170516.0 579300.0 -1.0 781
783 0 251011.0 170528.0 579360.0 -1.0 782
784 0 250984.0 170612.0 579420.0 -1.0 783
785 0 250972.0 170595.0 579480.0 -1.0 784
786 0 250950.0 170611.0 579540.0 -1.0 785
787 0 250961.0 170655.0 579600.0 -1.0 786
788 0 250932.0 170632.0 579660.0 -1.0 787
789 0 250959.0 170724.0 579720.0 -1.0 788
790 0 250956.0 170682.0 579780.0 -1.0 789
791 0 250898.0 170681.0 579840.0 -1.0 790
792 0 250905.0 170706.0 579900.0 -1.0 791
793 0 250852.0 170695.0 579960.0 -1.0 792
794 0 250816.0 170739.0 580020.0 -1.0 793
795 0 250750.0 170704.0 580080.0 -1.0 794
796 0 250730.0 170798.0 580140.0 -1.0 795
797 0 250644.0 170732.0 580200.0 -1.0 796
798 0 250712.0 170835.0 580260.0 -1.0 797
799 0 250534.0 170758.0 580320.0 -1.0 798
800 0 250568.0 170804.0 580380.0 -1.0 799
801 0 250504.0 170749.0 580440.0 -1.0 800
802 0 250498.0 170725.0 580500.0 -1.0 801
803 0 250393.0 170793.0 580560.0 -1.0 802
804 0 250392.0 170785.0 580620.0 -1.0 803
805 0 250326.0 170783.0 580680.0 -1.0 804
806 0 250292.0 170738.0 580800.0 -1.0 805
807 0 250406.0 170828.0 580860.0 -1.0 806
808 0 250309.0 170765.0 580920.0 -1.0 807
809 0 250297.0 170806.0 580980.0 -1.0 808
810 0 250261.0 170843.0 581040.0 -1.0 809
811 0 250255.0 170847.0 581100.0 -1.0 810
812 0 250258.0 170855.0 581160.0 -1.0 811
813 0 250127.0 170830.0 581220.0 -1.0 812
814 0 249982.0 170727.0 581280.0 -1.0 813
815 0 250107.0 170837.0 581340.0 -1.0 814
816 0 250108.0 170912.0 581400.0 -1.0 815
817 0 250027.0 170848.0 581460.0 -1.0 816
818 0 250063.0 170944.0 581520.0 -1.0 817
819 0 250015.0 170862.0 581580.0 -1.0 818
820 0 250032.0 170925.0 581640.0 -1.0 819
821 0 249989.0 170943.0 581700.0 -1.0 820
822 0 250029.0 170975.0 581760.0 -1.0 821
823 0 249964.0 170955.0 581820.0 -1.0 822
824 0 249968.0 170990.0 581880.0 -1.0 823
825 0 249973.0 170912.0 582000.0 -1.0 824
826 0 249977.0 171057.0 582060.0 -1.0 825
827 0 249944.0 171031.0 582120.0 -1.0 826
828 0 249976.0 171089.0 582180.0 -1.0 827
829 0 249944.0 171067.0 582240.0 -1.0 828
830 0 249883.0 171103.0 582300.0 -1.0 829
831 0 249919.0 171166.0 582360.0 -1.0 830
832 0 249869.0 171154.0 582420.0 -1.0 831
833 0 249926.0 171114.0 582480.0 -1.0 832
834 0 249946.0 171165.0 582540.0 -1.0 833
835 0 249825.0 171116.0 582600.0 -1.0 834
836 0 249754.0 171070.0 582660.0 -1.0 835
837 0 249764.0 171164.0 582720.0 -1.0 836
838 0 249834.0 171161.0 582780.0 -1.0 837
839 0 249764.0 171095.0 582840.0 -1.0 838
840 0 249801.0 171136.0 582900.0 -1.0 839
841 0 249695.0 171044.0 582960.0 -1.0 840
842 0 249717.0 171043.0 583020.0 -1.0 841
843 0 249688.0 170989.0 583080.0 -1.0 842
844 0 249728.0 171069.0 583140.0 -1.0 843
845 0 249719.0 170992.0 583200.0 -1.0 844
846 0 249683.0 170930.0 583260.0 -1.0 845
847 0 249735.0 171012.0 583380.0 -1.0 846
848 0 249718.0 170959.0 583440.0 -1.0 847
849 0 249706.0 170937.0 583500.0 -1.0 848
850 0 249765.0 170943.0 583560.0 -1.0 849
851 0 249726.0 170886.0 583620.0 -1.0 850
852 0 249726.0 170913.0 583680.0 -1.0 851
853 0 249753.0 170884.0 583740.0 -1.0 852
854 0 249716.0 170819.0 583800.0 -1.0 853
855 0 249728.0 170831.0 583860.0 -1.0 854
856 0 249686.0 170746.0 583920.0 -1.0 855
857 0 249703.0 170780.0 583980.0 -1.0 856
858 0 249562.0 170655.0 584040.0 -1.0 857
859 0 249639.0 170713.0 584100.0 -1.0 858
860 0 249629.0 170671.0 584160.0 -1.0 859
861 0 249589.0 170627.0 584220.0 -1.0 860
862 0 249624.0 170652.0 584280.0 -1.0 861
863 0 249589.0 170594.0 584340.0 -1.0 862
864 0 249600.0 170609.0 584400.0 -1.0 863
865 0 249594.0 170572.0 584460.0 -1.0 864
866 0 249619.0 170586.0 584520.0 -1.0 865
867 0 249547.0 170596.0 584580.0 -1.0 866
868 0 249535.0 170546.0 584640.0 -1.0 867
869 0 249562.0 170633.0 584700.0 -1.0 868
870 0 249523.0 170525.0 584760.0 -1.0 869
871 0 249606.0 170621.0 584820.0 -1.0 870
872 0 249519.0 170520.0 584880.0 -1.0 871
873 0 249551.0 170401.0 584940.0 -1.0 872
874 0 249511.0 170379.0 585000.0 -1.0 873
875 0 249546.0 170403.0 585060.0 -1.0 874
876 0 249462.0 170319.0 585120.0 -1.0 875
877 0 249491.0 170321.0 585180.0 -1.0 876
878 0 249426.0 170279.0 585240.0 -1.0 877
879 0 249400.0 170199.0 585300.0 -1.0 878
880 0 249385.0 170221.0 585360.0 -1.0 879
881 0 249424.0 170231.0 585420.0 -1.0 880
882 0 249442.0 170198.0 585480.0 -1.0 881
883 0 249434.0 170213.0 585540.0 -1.0 882
884 0 249554.0 170161.0 585600.0 -1.0 883
885 0 249449.0 170214.0 585660.0 -1.0 884
886 0 249352.0 170107.0 585720.0 -1.0 885
887 0 249377.0 170137.0 585780.0 -1.0 886
888 0 249316.0 170067.0 585840.0 -1.0 887
889 0 249267.0 170039.0 585900.0 -1.0 888
890 0 249290.0 169996.0 585960.0 -1.0 889
891 0 249293.0 169961.0 586020.0 -1.0 890
892 0 249233.0 169990.0 586080.0 -1.0 891
893 0 249184.0 169990.0 586140.0 -1.0 892
894 0 249188.0 170025.0 586200.0 -1.0 893
895 0 249164.0 169990.0 586260.0 -1.0 894
896 0 249140.0 169986.0 586320.0 -1.0 895
897 0 249156.0 169948.0 586380.0 -1.0 896
898 0 249130.0 170019.0 586440.0 -1.0 897
899 0 249104.0 170013.0 586500.0 -1.0 898
900 0 249067.0 170048.0 586560.0 -1.0 899
901 0 249016.0 169998.0 586620.0 -1.0 900
902 0 249014.0 170128.0 586680.0 -1.0 901
903 0 248920.0 169986.0 586740.0 -1.0 902
904 0 248828.0 169938.0 586860.0 -1.0 903
905 0 248767.0 170017.0 586920.0 -1.0 904
906 0 248769.0 170045.0 586980.0 -1.0 905
907 0 248760.0 169986.0 587040.0 -1.0 906
908 0 248764.0 170018.0 587100.0 -1.0 907
909 0 248765.0 169951.0 587160.0 -1.0 908
910 0 248747.0 170015.0 587220.0 -1.0 909
911 0 248674.0 169872.0 587280.0 -1.0 910
912 0 248744.0 170007.0 587340.0 -1.0 911
913 0 248666.0 169934.0 587400.0 -1.0 912
914 0 248740.0 169983.0 587460.0 -1.0 913
915 0 248673.0 169883.0 587520.0 -1.0 914
916 0 248663.0 169851.0 587580.0 -1.0 915
917 0 248643.0 169743.0 587700.0 -1.0 916
918 0 248707.0 169845.0 587760.0 -1.0 917
919 0 248660.0 169826.0 587820.0 -1.0 918
920 0 248671.0 169797.0 587880.0 -1.0 919
921 0 248652.0 169770.0 587940.0 -1.0 920
922 0 248656.0 169750.0 588000.0 -1.0 921
923 0 248670.0 169770.0 588060.0 -1.0 922
924 0 248659.0 169692.0 588120.0 -1.0 923
925 0 248654.0 169749.0 588180.0 -1.0 924
926 0 248645.0 169691.0 588240.0 -1.0 925
927 0 248669.0 169723.0 588300.0 -1.0 926
928 0 248668.0 169631.0 588360.0 -1.0 927
929 0 248643.0 169639.0 588420.0 -1.0 928
930 0 248673.0 169650.0 588480.0 -1.0 929
931 0 248654.0 169579.0 588540.0 -1.0 930
932 0 248699.0 169582.0 588600.0 -1.0 931
933 0 248685.0 169479.0 588660.0 -1.0 932
934 0 248725.0 169491.0 588720.0 -1.0 933
935 0 248343.0 169268.0 588780.0 -1.0 934
936 0 248751.0 169422.0 588840.0 -1.0 935
937 0 248793.0 169419.0 588900.0 -1.0 936
938 0 248824.0 169415.0 588960.0 -1.0 937
939 0 248787.0 169349.0 589020.0 -1.0 938
940 0 248796.0 169404.0 589080.0 -1.0 939
941 0 248794.0 169282.0 589140.0 -1.0 940
942 0 248836.0 169319.0 589200.0 -1.0 941
943 0 248798.0 169282.0 589260.0 -1.0 942
944 0 248761.0 169247.0 589320.0 -1.0 943
945 0 248761.0 169172.0 589380.0 -1.0 944
946 0 248734.0 169192.0 589440.0 -1.0 945
947 0 248727.0 169082.0 589500.0 -1.0 946
948 0 248775.0 169175.0 589560.0 -1.0 947
949 0 248719.0 169071.0 589620.0 -1.0 948
950 0 248727.0 169118.0 589680.0 -1.0 949
951 0 248713.0 169030.0 589740.0 -1.0 950
952 0 248720.0 169064.0 589800.0 -1.0 951
953 0 248663.0 168963.0 589860.0 -1.0 952
954 0 248681.0 168951.0 589920.0 -1.0 953
955 0 248647.0 168903.0 589980.0 -1.0 954
956 0 248657.0 168909.0 590040.0 -1.0 955
957 0 248674.0 168882.0 590100.0 -1.0 956
958 0 248645.0 168892.0 590160.0 -1.0 957
959 0 248704.0 168862.0 590220.0 -1.0 958
960 0 248578.0 168801.0 590280.0 -1.0 959
961 0 248641.0 168765.0 590340.0 -1.0 960
962 0 248615.0 168689.0 590400.0 -1.0 961
963 0 248628.0 168683.0 590460.0 -1.0 962
964 0 248654.0 168745.0 590520.0 -1.0 963
965 0 248632.0 168673.0 590580.0 -1.0 964
966 0 248588.0 168638.0 590640.0 -1.0 965
967 0 248630.0 168590.0 590700.0 -1.0 966
968 0 248577.0 168595.0 590760.0 -1.0 967
969 0 248628.0 168566.0 590820.0 -1.0 968
970 0 248540.0 168506.0 590880.0 -1.0 969
971 0 248536.0 168497.0 590940.0 -1.0 970
972 0 248596.0 168505.0 591000.0 -1.0 971
973 0 248538.0 168427.0 591060.0 -1.0 972
974 0 248533.0 168423.0 591120.0 -1.0 973
975 0 248489.0 168386.0 591180.0 -1.0 974
976 0 248525.0 168353.0 591240.0 -1.0 975
977 0 248484.0 168309.0 591300.0 -1.0 976
978 0 248463.0 168278.0 591360.0 -1.0 977
979 0 248424.0 168258.0 591420.0 -1.0 978
980 0 248416.0 168246.0 591480.0 -1.0 979
981 0 248410.0 168185.0 591540.0 -1.0 980
982 0 248432.0 168181.0 591600.0 -1.0 981
983 0 248395.0 168080.0 591660.0 -1.0 982
984 0 248365.0 168095.0 591720.0 -1.0 983
985 0 248362.0 168022.0 591780.0 -1.0 984
986 0 248369.0 168044.0 591840.0 -1.0 985
987 0 248366.0 168016.0 591900.0 -1.0 986
988 0 248389.0 167985.0 591960.0 -1.0 987
989 0 248403.0 167953.0 592020.0 -1.0 988
990 0 248344.0 167934.0 592080.0 -1.0 989
991 0 248285.0 167909.0 592140.0 -1.0 990
992 0 248387.0 167948.0 592200.0 -1.0 991
993 0 248339.0 167870.0 592260.0 -1.0 992
994 0 248304.0 167901.0 592320.0 -1.0 993
995 0 248309.0 167889.0 592380.0 -1.0 994
996 0 248285.0 167897.0 592440.0 -1.0 995
997 0 248249.0 167909.0 592500.0 -1.0 996
998 0 248213.0 167851.0 592560.0 -1.0 997
999 0 248234.0 167886.0 592620.0 -1.0 998
1000 0 248165.0 167835.0 592680.0 -1.0 999
1001 0 248180.0 167886.0 592740.0 -1.0 1000
1002 0 248202.0 167876.0 592800.0 -1.0 1001
1003 0 248201.0 167898.0 592860.0 -1.0 1002
1004 0 248176.0 167844.0 592920.0 -1.0 1003
1005 0 248135.0 167815.0 592980.0 -1.0 1004
1006 0 248144.0 167880.0 593040.0 -1.0 1005
1007 0 248154.0 167910.0 593100.0 -1.0 1006
1008 0 248163.0 167886.0 593160.0 -1.0 1007
1009 0 248098.0 167934.0 593220.0 -1.0 1008
1010 0 248014.0 167897.0 593280.0 -1.0 1009
1011 0 247973.0 168010.0 593340.0 -1.0 1010
1012 0 247961.0 167972.0 593400.0 -1.0 1011
1013 0 247948.0 168004.0 593460.0 -1.0 1012
1014 0 247925.0 167963.0 593520.0 -1.0 1013
1015 0 247930.0 168010.0 593580.0 -1.0 1014
1016 0 247858.0 168003.0 593640.0 -1.0 1015
1017 0 247895.0 168092.0 593700.0 -1.0 1016
1018 0 247826.0 168105.0 593760.0 -1.0 1017
1019 0 247797.0 168168.0 593820.0 -1.0 1018
1020 0 247731.0 168195.0 593880.0 -1.0 1019
1021 0 247809.0 168155.0 593940.0 -1.0 1020
1022 0 247782.0 168177.0 594000.0 -1.0 1021
1023 0 247807.0 168183.0 594060.0 -1.0 1022
1024 0 247813.0 168152.0 594120.0 -1.0 1023
1025 0 247828.0 168203.0 594180.0 -1.0 1024
1026 0 247803.0 168159.0 594240.0 -1.0 1025
1027 0 247795.0 168139.0 594300.0 -1.0 1026
1028 0 247816.0 168168.0 594360.0 -1.0 1027
1029 0 247787.0 168161.0 594480.0 -1.0 1028
1030 0 247809.0 168192.0 594540.0 -1.0 1029
1031 0 247838.0 168155.0 594600.0 -1.0 1030
1032 0 247721.0 168197.0 594660.0 -1.0 1031
1033 0 247786.0 168196.0 594720.0 -1.0 1032
1034 0 247813.0 168162.0 594780.0 -1.0 1033
1035 0 247822.0 168077.0 594840.0 -1.0 1034
1036 0 247804.0 168108.0 594900.0 -1.0 1035
1037 0 247792.0 168094.0 594960.0 -1.0 1036
1038 0 247837.0 168076.0 595020.0 -1.0 1037
1039 0 247908.0 168004.0 595080.0 -1.0 1038
1040 0 247888.0 168042.0 595140.0 -1.0 1039
1041 0 247869.0 168035.0 595200.0 -1.0 1040
1042 0 247883.0 168019.0 595260.0 -1.0 1041
1043 0 247929.0 167987.0 595320.0 -1.0 1042
1044 0 247990.0 168011.0 595380.0 -1.0 1043
1045 0 247935.0 167992.0 595440.0 -1.0 1044
1046 0 247982.0 168001.0 595500.0 -1.0 1045
1047 0 247955.0 167950.0 595560.0 -1.0 1046
1048 0 247985.0 167981.0 595620.0 -1.0 1047
1049 0 247983.0 167974.0 595680.0 -1.0 1048
1050 0 247973.0 167908.0 595740.0 -1.0 1049
1051 0 248047.0 167926.0 595800.0 -1.0 1050
1052 0 247957.0 167860.0 595860.0 -1.0 1051
1053 0 247974.0 167844.0 595920.0 -1.0 1052
1054 0 248008.0 167826.0 595980.0 -1.0 1053
1055 0 247969.0 167815.0 596040.0 -1.0 1054
1056 0 247911.0 167760.0 596100.0 -1.0 1055
1057 0 248003.0 167828.0 596160.0 -1.0 1056
1058 0 247982.0 167785.0 596220.0 -1.0 1057
1059 0 247959.0 167781.0 596280.0 -1.0 1058
1060 0 247959.0 167734.0 596340.0 -1.0 1059
1061 0 247973.0 167607.0 596400.0 -1.0 1060
1062 0 247996.0 167727.0 596460.0 -1.0 1061
1063 0 247957.0 167682.0 596520.0 -1.0 1062
1064 0 247991.0 167714.0 596580.0 -1.0 1063
1065 0 247910.0 167593.0 596640.0 -1.0 1064
1066 0 247947.0 167628.0 596700.0 -1.0 1065
1067 0 247942.0 167560.0 596760.0 -1.0 1066
1068 0 247968.0 167604.0 596820.0 -1.0 1067
1069 0 248038.0 167590.0 596880.0 -1.0 1068
1070 0 247938.0 167548.0 596940.0 -1.0 1069
1071 0 248001.0 167577.0 597000.0 -1.0 1070
1072 0 247922.0 167531.0 597060.0 -1.0 1071
1073 0 247946.0 167550.0 597120.0 -1.0 1072
1074 0 247942.0 167514.0 597180.0 -1.0 1073
1075 0 247973.0 167532.0 597240.0 -1.0 1074
1076 0 247924.0 167519.0 597360.0 -1.0 1075
1077 0 247966.0 167540.0 597420.0 -1.0 1076
1078 0 247947.0 167483.0 597480.0 -1.0 1077
1079 0 247932.0 167471.0 597540.0 -1.0 1078
1080 0 247958.0 167469.0 597600.0 -1.0 1079
1081 0 248012.0 167507.0 597660.0 -1.0 1080
1082 0 248023.0 167484.0 597720.0 -1.0 1081
1083 0 248021.0 167504.0 597780.0 -1.0 1082
1084 0 248026.0 167500.0 597840.0 -1.0 1083
1085 0 248021.0 167497.0 597900.0 -1.0 1084
1086 0 248036.0 167494.0 597960.0 -1.0 1085
1087 0 248029.0 167497.0 598020.0 -1.0 1086
1088 0 248063.0 167489.0 598080.0 -1.0 1087
1089 0 248053.0 167473.0 598140.0 -1.0 1088
1090 0 248038.0 167435.0 598200.0 -1.0 1089
1091 0 248120.0 167499.0 598260.0 -1.0 1090
1092 0 248100.0 167441.0 598320.0 -1.0 1091
1093 0 248079.0 167414.0 598380.0 -1.0 1092
1094 0 248100.0 167464.0 598440.0 -1.0 1093
1095 0 248106.0 167366.0 598500.0 -1.0 1094
1096 0 248064.0 167375.0 598560.0 -1.0 1095
1097 0 247999.0 167243.0 598620.0 -1.0 1096
1098 0 248023.0 167278.0 598680.0 -1.0 1097
1099 0 247950.0 167212.0 598740.0 -1.0 1098
1100 0 247906.0 167207.0 598800.0 -1.0 1099
1101 0 247861.0 167136.0 598860.0 -1.0 1100
1102 0 247862.0 167130.0 598920.0 -1.0 1101
1103 0 247804.0 167121.0 598980.0 -1.0 1102
1104 0 247757.0 167099.0 599040.0 -1.0 1103
1105 0 247732.0 167115.0 599100.0 -1.0 1104
1106 0 247707.0 167062.0 599160.0 -1.0 1105
1107 0 247748.0 167082.0 599220.0 -1.0 1106
1108 0 247744.0 167058.0 599280.0 -1.0 1107
1109 0 247780.0 167058.0 599340.0 -1.0 1108
1110 0 247704.0 166999.0 599400.0 -1.0 1109
1111 0 247644.0 166968.0 599460.0 -1.0 1110
1112 0 247584.0 166872.0 599520.0 -1.0 1111
1113 0 247632.0 166926.0 599580.0 -1.0 1112
1114 0 247541.0 166855.0 599640.0 -1.0 1113
1115 0 247566.0 166881.0 599700.0 -1.0 1114
1116 0 247553.0 166801.0 599760.0 -1.0 1115
1117 0 247541.0 166849.0 599820.0 -1.0 1116
1118 0 247509.0 166792.0 599880.0 -1.0 1117
1119 0 247511.0 166789.0 599940.0 -1.0 1118
1120 0 247498.0 166782.0 600000.0 -1.0 1119
1121 0 247456.0 166707.0 600060.0 -1.0 1120
1122 0 247405.0 166655.0 600120.0 -1.0 1121
1123 0 247415.0 166677.0 600180.0 -1.0 1122
1124 0 247353.0 166566.0 600240.0 -1.0 1123
1125 0 247308.0 166575.0 600300.0 -1.0 1124
1126 0 247303.0 166615.0 600360.0 -1.0 1125
1127 0 247329.0 166540.0 600420.0 -1.0 1126
1128 0 247292.0 166553.0 600480.0 -1.0 1127
1129 0 247301.0 166534.0 600540.0 -1.0 1128
1130 0 247251.0 166500.0 600600.0 -1.0 1129
1131 0 247258.0 166548.0 600660.0 -1.0 1130
1132 0 247250.0 166547.0 600720.0 -1.0 1131
1133 0 247231.0 166564.0 600780.0 -1.0 1132
1134 0 247215.0 166516.0 600840.0 -1.0 1133
1135 0 247193.0 166498.0 600900.0 -1.0 1134
1136 0 247148.0 166463.0 600960.0 -1.0 1135
1137 0 247146.0 166451.0 601020.0 -1.0 1136
1138 0 247135.0 166443.0 601080.0 -1.0 1137
1139 0 247131.0 166430.0 601140.0 -1.0 1138
1140 0 247113.0 166410.0 601200.0 -1.0 1139
1141 0 247157.0 166425.0 601260.0 -1.0 1140
1142 0 247091.0 166407.0 601320.0 -1.0 1141
1143 0 247089.0 166367.0 601380.0 -1.0 1142
1144 0 247125.0 166369.0 601440.0 -1.0 1143
1145 0 247020.0 166260.0 601500.0 -1.0 1144
1146 0 247109.0 166320.0 601560.0 -1.0 1145
1147 0 247104.0 166334.0 601620.0 -1.0 1146
1148 0 247099.0 166363.0 601680.0 -1.0 1147
1149 0 247006.0 166275.0 601740.0 -1.0 1148
1150 0 247043.0 166348.0 601800.0 -1.0 1149
1151 0 246958.0 166343.0 601860.0 -1.0 1150
1152 0 246896.0 166327.0 601920.0 -1.0 1151
1153 0 246918.0 166345.0 601980.0 -1.0 1152
1154 0 246805.0 166232.0 602040.0 -1.0 1153
1155 0 246855.0 166291.0 602100.0 -1.0 1154
1156 0 246813.0 166236.0 602160.0 -1.0 1155
1157 0 246757.0 166222.0 602220.0 -1.0 1156
1158 0 246779.0 166266.0 602280.0 -1.0 1157
1159 0 246704.0 166209.0 602340.0 -1.0 1158
1160 0 246687.0 166229.0 602460.0 -1.0 1159
1161 0 246704.0 166284.0 602520.0 -1.0 1160
1162 0 246676.0 166174.0 602580.0 -1.0 1161
1163 0 246658.0 166172.0 602640.0 -1.0 1162
1164 0 246623.0 166174.0 602700.0 -1.0 1163
1165 0 246611.0 166143.0 602760.0 -1.0 1164
1166 0 246582.0 166133.0 602820.0 -1.0 1165
1167 0 246575.0 166115.0 602880.0 -1.0 1166
1168 0 246555.0 166100.0 602940.0 -1.0 1167
1169 0 246480.0 166040.0 603000.0 -1.0 1168
1170 0 246481.0 166043.0 603060.0 -1.0 1169
1171 0 246440.0 166021.0 603120.0 -1.0 1170
1172 0 246382.0 165991.0 603180.0 -1.0 1171
1173 0 246371.0 166065.0 603240.0 -1.0 1172
1174 0 246310.0 165992.0 603300.0 -1.0 1173
1175 0 246216.0 166016.0 603360.0 -1.0 1174
1176 0 246246.0 166005.0 603420.0 -1.0 1175
1177 0 246202.0 165971.0 603480.0 -1.0 1176
1178 0 246174.0 165959.0 603540.0 -1.0 1177
1179 0 246072.0 165908.0 603600.0 -1.0 1178
1180 0 246097.0 165876.0 603660.0 -1.0 1179
1181 0 246064.0 165872.0 603720.0 -1.0 1180
1182 0 245974.0 165854.0 603780.0 -1.0 1181
1183 0 245982.0 165824.0 603840.0 -1.0 1182
1184 0 245933.0 165760.0 603900.0 -1.0 1183
1185 0 245928.0 165789.0 603960.0 -1.0 1184
1186 0 245805.0 165694.0 604020.0 -1.0 1185
1187 0 245788.0 165657.0 604080.0 -1.0 1186
1188 0 245757.0 165663.0 604140.0 -1.0 1187
1189 0 245748.0 165625.0 604200.0 -1.0 1188
1190 0 245760.0 165566.0 604260.0 -1.0 1189
1191 0 245749.0 165566.0 604320.0 -1.0 1190
1192 0 245812.0 165570.0 604380.0 -1.0 1191
1193 0 245752.0 165539.0 604440.0 -1.0 1192
1194 0 245749.0 165547.0 604500.0 -1.0 1193
1195 0 245662.0 165442.0 604560.0 -1.0 1194
1196 0 245643.0 165439.0 604620.0 -1.0 1195
1197 0 245686.0 165436.0 604680.0 -1.0 1196
1198 0 245639.0 165361.0 604740.0 -1.0 1197
1199 0 245629.0 165370.0 604800.0 -1.0 1198
1200 0 245633.0 165325.0 604860.0 -1.0 1199
1201 0 245612.0 165328.0 604920.0 -1.0 1200
1202 0 245557.0 165342.0 604980.0 -1.0 1201
1203 0 245564.0 165343.0 605040.0 -1.0 1202
1204 0 245551.0 165329.0 605100.0 -1.0 1203
1205 0 245579.0 165331.0 605160.0 -1.0 1204
1206 0 245564.0 165325.0 605220.0 -1.0 1205
1207 0 245574.0 165373.0 605280.0 -1.0 1206
1208 0 245513.0 165313.0 605340.0 -1.0 1207
1209 0 245516.0 165318.0 605400.0 -1.0 1208
1210 0 245508.0 165340.0 605460.0 -1.0 1209
1211 0 245458.0 165318.0 605520.0 -1.0 1210
1212 0 245436.0 165306.0 605580.0 -1.0 1211
1213 0 245473.0 165292.0 605640.0 -1.0 1212
1214 0 245403.0 165291.0 605700.0 -1.0 1213
1215 0 245450.0 165315.0 605760.0 -1.0 1214
1216 0 245451.0 165246.0 605820.0 -1.0 1215
1217 0 245500.0 165291.0 605880.0 -1.0 1216
1218 0 245444.0 165197.0 605940.0 -1.0 1217
1219 0 245603.0 165322.0 606000.0 -1.0 1218
1220 0 245498.0 165118.0 606060.0 -1.0 1219
1221 0 245416.0 165046.0 606120.0 -1.0 1220
1222 0 245414.0 165023.0 606180.0 -1.0 1221
1223 0 245414.0 165017.0 606240.0 -1.0 1222
1224 0 245405.0 164959.0 606300.0 -1.0 1223
1225 0 245417.0 164976.0 606360.0 -1.0 1224
1226 0 245428.0 164926.0 606420.0 -1.0 1225
1227 0 245473.0 164895.0 606480.0 -1.0 1226
1228 0 245453.0 164846.0 606540.0 -1.0 1227
1229 0 245479.0 164863.0 606600.0 -1.0 1228
1230 0 245476.0 164808.0 606660.0 -1.0 1229
1231 0 245443.0 164800.0 606720.0 -1.0 1230
1232 0 245463.0 164754.0 606780.0 -1.0 1231
1233 0 245407.0 164690.0 606840.0 -1.0 1232
1234 0 245415.0 164709.0 606900.0 -1.0 1233
1235 0 245418.0 164606.0 606960.0 -1.0 1234
1236 0 245383.0 164628.0 607020.0 -1.0 1235
1237 0 245364.0 164566.0 607080.0 -1.0 1236
1238 0 245369.0 164614.0 607140.0 -1.0 1237
1239 0 245352.0 164514.0 607200.0 -1.0 1238
1240 0 245382.0 164524.0 607260.0 -1.0 1239
1241 0 245298.0 164465.0 607320.0 -1.0 1240
1242 0 245355.0 164473.0 607380.0 -1.0 1241
1243 0 245370.0 164365.0 607440.0 -1.0 1242
1244 0 245316.0 164337.0 607500.0 -1.0 1243
1245 0 245289.0 164254.0 607560.0 -1.0 1244
1246 0 245313.0 164167.0 607620.0 -1.0 1245
1247 0 245232.0 164079.0 607740.0 -1.0 1246
1248 0 245202.0 163918.0 607800.0 -1.0 1247
1249 0 245220.0 163892.0 607860.0 -1.0 1248
1250 0 245201.0 163790.0 607920.0 -1.0 1249
1251 0 245174.0 163779.0 607980.0 -1.0 1250
1252 0 245149.0 163699.0 608040.0 -1.0 1251
1253 0 245157.0 163696.0 608100.0 -1.0 1252
1254 0 245106.0 163609.0 608160.0 -1.0 1253
1255 0 245109.0 163567.0 608220.0 -1.0 1254
1256 0 245082.0 163543.0 608280.0 -1.0 1255
1257 0 245087.0 163513.0 608340.0 -1.0 1256
1258 0 245067.0 163446.0 608400.0 -1.0 1257
1259 0 245103.0 163479.0 608460.0 -1.0 1258
1260 0 245039.0 163474.0 608520.0 -1.0 1259
1261 0 245016.0 163447.0 608580.0 -1.0 1260
1262 0 245069.0 163477.0 608640.0 -1.0 1261
1263 0 244989.0 163417.0 608700.0 -1.0 1262
1264 0 244951.0 163412.0 608760.0 -1.0 1263
1265 0 244932.0 163419.0 608820.0 -1.0 1264
1266 0 244876.0 163362.0 608880.0 -1.0 1265
1267 0 244870.0 163438.0 608940.0 -1.0 1266
1268 0 244793.0 163335.0 609000.0 -1.0 1267
1269 0 244812.0 163364.0 609060.0 -1.0 1268
1270 0 244720.0 163360.0 609120.0 -1.0 1269
1271 0 244695.0 163370.0 609180.0 -1.0 1270
1272 0 244660.0 163396.0 609240.0 -1.0 1271
1273 0 244618.0 163390.0 609300.0 -1.0 1272
1274 0 244637.0 163393.0 609360.0 -1.0 1273
1275 0 244526.0 163395.0 609420.0 -1.0 1274
1276 0 244575.0 163424.0 609480.0 -1.0 1275
1277 0 244543.0 163404.0 609540.0 -1.0 1276
1278 0 244509.0 163347.0 609600.0 -1.0 1277
1279 0 244536.0 163345.0 609660.0 -1.0 1278
1280 0 244419.0 163353.0 609720.0 -1.0 1279
1281 0 244369.0 163316.0 609780.0 -1.0 1280
1282 0 244430.0 163399.0 609840.0 -1.0 1281
1283 0 244350.0 163308.0 609900.0 -1.0 1282
1284 0 244402.0 163348.0 609960.0 -1.0 1283
1285 0 244263.0 163225.0 610020.0 -1.0 1284
1286 0 244310.0 163333.0 610080.0 -1.0 1285
1287 0 244211.0 163184.0 610140.0 -1.0 1286
1288 0 244160.0 163176.0 610200.0 -1.0 1287
1289 0 244101.0 163152.0 610260.0 -1.0 1288
1290 0 244107.0 163184.0 610320.0 -1.0 1289
1291 0 243993.0 163148.0 610380.0 -1.0 1290
1292 0 244004.0 163171.0 610440.0 -1.0 1291
1293 0 243976.0 163121.0 610500.0 -1.0 1292
1294 0 243913.0 163166.0 610560.0 -1.0 1293
1295 0 243902.0 163135.0 610620.0 -1.0 1294
1296 0 243835.0 163135.0 610680.0 -1.0 1295
1297 0 243799.0 163126.0 610740.0 -1.0 1296
1298 0 243803.0 163139.0 610800.0 -1.0 1297
1299 0 243757.0 163079.0 610860.0 -1.0 1298
1300 0 243753.0 163096.0 610920.0 -1.0 1299
1301 0 243717.0 163030.0 610980.0 -1.0 1300
1302 0 243774.0 163043.0 611040.0 -1.0 1301
1303 0 243716.0 162991.0 611100.0 -1.0 1302
1304 0 243788.0 163028.0 611160.0 -1.0 1303
1305 0 243760.0 163017.0 611220.0 -1.0 1304
1306 0 243717.0 162969.0 611280.0 -1.0 1305
1307 0 243763.0 163003.0 611340.0 -1.0 1306
1308 0 243700.0 162909.0 611400.0 -1.0 1307
1309 0 243717.0 162938.0 611460.0 -1.0 1308
1310 0 243658.0 162871.0 611520.0 -1.0 1309
1311 0 243659.0 162879.0 611580.0 -1.0 1310
1312 0 243629.0 162855.0 611640.0 -1.0 1311
1313 0 243596.0 162836.0 611700.0 -1.0 1312
1314 0 243597.0 162835.0 611760.0 -1.0 1313
1315 0 243588.0 162820.0 611820.0 -1.0 1314
1316 0 243618.0 162856.0 611880.0 -1.0 1315
1317 0 243618.0 162814.0 611940.0 -1.0 1316
1318 0 243553.0 162755.0 612000.0 -1.0 1317
1319 0 243563.0 162770.0 612060.0 -1.0 1318
1320 0 243530.0 162752.0 612120.0 -1.0 1319
1321 0 243564.0 162816.0 612180.0 -1.0 1320
1322 0 243559.0 162769.0 612240.0 -1.0 1321
1323 0 243521.0 162794.0 612300.0 -1.0 1322
1324 0 243534.0 162753.0 612360.0 -1.0 1323
1325 0 243541.0 162779.0 612420.0 -1.0 1324
1326 0 243547.0 162719.0 612480.0 -1.0 1325
1327 0 243557.0 162722.0 612540.0 -1.0 1326
1328 0 243586.0 162711.0 612600.0 -1.0 1327
1329 0 243492.0 162638.0 612660.0 -1.0 1328
1330 0 243482.0 162719.0 612720.0 -1.0 1329
1331 0 243531.0 162676.0 612780.0 -1.0 1330
1332 0 243528.0 162671.0 612840.0 -1.0 1331
1333 0 243496.0 162663.0 612900.0 -1.0 1332
1334 0 243495.0 162667.0 612960.0 -1.0 1333
1335 0 243492.0 162645.0 613020.0 -1.0 1334
1336 0 243478.0 162672.0 613080.0 -1.0 1335
1337 0 243433.0 162636.0 613140.0 -1.0 1336
1338 0 243509.0 162685.0 613200.0 -1.0 1337
1339 0 243492.0 162611.0 613260.0 -1.0 1338
1340 0 243522.0 162687.0 613320.0 -1.0 1339
1341 0 243523.0 162601.0 613380.0 -1.0 1340
1342 0 243536.0 162594.0 613440.0 -1.0 1341
1343 0 243464.0 162517.0 613500.0 -1.0 1342
1344 0 243500.0 162552.0 613560.0 -1.0 1343
1345 0 243462.0 162486.0 613620.0 -1.0 1344
1346 0 243536.0 162464.0 613680.0 -1.0 1345
1347 0 243519.0 162431.0 613740.0 -1.0 1346
1348 0 243553.0 162470.0 613800.0 -1.0 1347
1349 0 243551.0 162430.0 613860.0 -1.0 1348
1350 0 243602.0 162553.0 613920.0 -1.0 1349
1351 0 243439.0 162406.0 613980.0 -1.0 1350
1352 0 243499.0 162407.0 614040.0 -1.0 1351
1353 0 243453.0 162377.0 614100.0 -1.0 1352
1354 0 243468.0 162403.0 614160.0 -1.0 1353
1355 0 243448.0 162349.0 614220.0 -1.0 1354
1356 0 243539.0 162407.0 614280.0 -1.0 1355
1357 0 243470.0 162360.0 614340.0 -1.0 1356
1358 0 243512.0 162363.0 614400.0 -1.0 1357
1359 0 243526.0 162284.0 614460.0 -1.0 1358
1360 0 243509.0 162358.0 614520.0 -1.0 1359
1361 0 243523.0 162325.0 614580.0 -1.0 1360
1362 0 243530.0 162321.0 614640.0 -1.0 1361
1363 0 243488.0 162297.0 614700.0 -1.0 1362
1364 0 243583.0 162320.0 614760.0 -1.0 1363
1365 0 243523.0 162319.0 614820.0 -1.0 1364
1366 0 243549.0 162287.0 614880.0 -1.0 1365
1367 0 243491.0 162241.0 614940.0 -1.0 1366
1368 0 243456.0 162219.0 615000.0 -1.0 1367
1369 0 243451.0 162254.0 615060.0 -1.0 1368
1370 0 243310.0 162085.0 615120.0 -1.0 1369
1371 0 243304.0 162158.0 615180.0 -1.0 1370
1372 0 243261.0 162069.0 615240.0 -1.0 1371
1373 0 243327.0 162134.0 615300.0 -1.0 1372
1374 0 243259.0 162133.0 615360.0 -1.0 1373
1375 0 243219.0 162054.0 615420.0 -1.0 1374
1376 0 243279.0 162045.0 615480.0 -1.0 1375
1377 0 243217.0 162030.0 615540.0 -1.0 1376
1378 0 243237.0 162007.0 615600.0 -1.0 1377
1379 0 243158.0 161967.0 615660.0 -1.0 1378
1380 0 243169.0 161996.0 615720.0 -1.0 1379
1381 0 243149.0 161982.0 615780.0 -1.0 1380
1382 0 243061.0 161960.0 615840.0 -1.0 1381
1383 0 242982.0 161914.0 615900.0 -1.0 1382
1384 0 242999.0 161958.0 615960.0 -1.0 1383
1385 0 243037.0 161833.0 616020.0 -1.0 1384
1386 0 242924.0 161853.0 616080.0 -1.0 1385
1387 0 242894.0 161870.0 616140.0 -1.0 1386
1388 0 242854.0 161805.0 616200.0 -1.0 1387
1389 0 242848.0 161831.0 616260.0 -1.0 1388
1390 0 242842.0 161811.0 616320.0 -1.0 1389
1391 0 242876.0 161806.0 616380.0 -1.0 1390
1392 0 242889.0 161781.0 616440.0 -1.0 1391
1393 0 242840.0 161752.0 616500.0 -1.0 1392
1394 0 242772.0 161681.0 616560.0 -1.0 1393
1395 0 242836.0 161666.0 616620.0 -1.0 1394
1396 0 242725.0 161563.0 616680.0 -1.0 1395
1397 0 242747.0 161567.0 616740.0 -1.0 1396
1398 0 242734.0 161583.0 616800.0 -1.0 1397
1399 0 242730.0 161575.0 616860.0 -1.0 1398
1400 0 242697.0 161379.0 616920.0 -1.0 1399
1401 0 242782.0 161461.0 616980.0 -1.0 1400
1402 0 242700.0 161386.0 617040.0 -1.0 1401
1403 0 242716.0 161396.0 617100.0 -1.0 1402
1404 0 242711.0 161351.0 617160.0 -1.0 1403
1405 0 242699.0 161281.0 617220.0 -1.0 1404
1406 0 242651.0 161204.0 617280.0 -1.0 1405
1407 0 242636.0 161259.0 617340.0 -1.0 1406
1408 0 242636.0 161222.0 617400.0 -1.0 1407
1409 0 242627.0 161156.0 617460.0 -1.0 1408
1410 0 242653.0 161170.0 617520.0 -1.0 1409
1411 0 242663.0 161150.0 617580.0 -1.0 1410
1412 0 242670.0 161155.0 617640.0 -1.0 1411
1413 0 242623.0 161123.0 617700.0 -1.0 1412
1414 0 242622.0 161058.0 617760.0 -1.0 1413
1415 0 242676.0 161076.0 617820.0 -1.0 1414
1416 0 242596.0 161055.0 617880.0 -1.0 1415
1417 0 242629.0 161068.0 617940.0 -1.0 1416
1418 0 242637.0 161021.0 618000.0 -1.0 1417
1419 0 242644.0 161064.0 618060.0 -1.0 1418
1420 0 242673.0 160999.0 618120.0 -1.0 1419
1421 0 242674.0 160988.0 618180.0 -1.0 1420
1422 0 242651.0 160959.0 618240.0 -1.0 1421
1423 0 242650.0 160911.0 618300.0 -1.0 1422
1424 0 242694.0 160958.0 618360.0 -1.0 1423
1425 0 242618.0 160873.0 618420.0 -1.0 1424
1426 0 242644.0 160858.0 618480.0 -1.0 1425
1427 0 242602.0 160845.0 618540.0 -1.0 1426
1428 0 242587.0 160832.0 618600.0 -1.0 1427
1429 0 242567.0 160781.0 618660.0 -1.0 1428
1430 0 242580.0 160782.0 618720.0 -1.0 1429
1431 0 242528.0 160701.0 618780.0 -1.0 1430
1432 0 242549.0 160742.0 618840.0 -1.0 1431
1433 0 242551.0 160699.0 618900.0 -1.0 1432
1434 0 242597.0 160745.0 618960.0 -1.0 1433
1435 0 242627.0 160729.0 619020.0 -1.0 1434
1436 0 242518.0 160659.0 619080.0 -1.0 1435
1437 0 242620.0 160680.0 619140.0 -1.0 1436
1438 0 242516.0 160609.0 619200.0 -1.0 1437
1439 0 242541.0 160606.0 619260.0 -1.0 1438
1440 0 242462.0 160577.0 619320.0 -1.0 1439
1441 0 242446.0 160576.0 619380.0 -1.0 1440
1442 0 242412.0 160508.0 619440.0 -1.0 1441
1443 0 242438.0 160531.0 619500.0 -1.0 1442
1444 0 242365.0 160439.0 619560.0 -1.0 1443
1445 0 242429.0 160500.0 619620.0 -1.0 1444
1446 0 242378.0 160416.0 619680.0 -1.0 1445
1447 0 242427.0 160380.0 619740.0 -1.0 1446
1448 0 242336.0 160344.0 619800.0 -1.0 1447
1449 0 242324.0 160408.0 619860.0 -1.0 1448
1450 0 242354.0 160327.0 619920.0 -1.0 1449
1451 0 242380.0 160337.0 619980.0 -1.0 1450
1452 0 242295.0 160258.0 620040.0 -1.0 1451
1453 0 242298.0 160261.0 620100.0 -1.0 1452
1454 0 242268.0 160255.0 620160.0 -1.0 1453
1455 0 242260.0 160226.0 620220.0 -1.0 1454
1456 0 242239.0 160199.0 620280.0 -1.0 1455
1457 0 242195.0 160165.0 620340.0 -1.0 1456
1458 0 242239.0 160170.0 620400.0 -1.0 1457
1459 0 242190.0 160124.0 620460.0 -1.0 1458
1460 0 242191.0 160053.0 620520.0 -1.0 1459
1461 0 242227.0 160122.0 620580.0 -1.0 1460
1462 0 242169.0 160033.0 620640.0 -1.0 1461
1463 0 242258.0 160083.0 620700.0 -1.0 1462
1464 0 242192.0 159983.0 620760.0 -1.0 1463
1465 0 242246.0 159972.0 620820.0 -1.0 1464
1466 0 242204.0 159987.0 620880.0 -1.0 1465
1467 0 242239.0 159999.0 620940.0 -1.0 1466
1468 0 242195.0 159952.0 621000.0 -1.0 1467
1469 0 242199.0 159897.0 621060.0 -1.0 1468
1470 0 242167.0 159914.0 621120.0 -1.0 1469
1471 0 242165.0 159911.0 621180.0 -1.0 1470
1472 0 242140.0 159833.0 621240.0 -1.0 1471
1473 0 242126.0 159926.0 621300.0 -1.0 1472
1474 0 242132.0 159940.0 621360.0 -1.0 1473
1475 0 242130.0 159903.0 621420.0 -1.0 1474
1476 0 242117.0 159834.0 621600.0 -1.0 1475
1477 0 242170.0 159862.0 621660.0 -1.0 1476
1478 0 242090.0 159814.0 621720.0 -1.0 1477
1479 0 242111.0 159812.0 621780.0 -1.0 1478
1480 0 242087.0 159816.0 621840.0 -1.0 1479
1481 0 242019.0 159721.0 621900.0 -1.0 1480
1482 0 242112.0 159797.0 621960.0 -1.0 1481
1483 0 242026.0 159748.0 622020.0 -1.0 1482
1484 0 242025.0 159786.0 622080.0 -1.0 1483
1485 0 242046.0 159739.0 622140.0 -1.0 1484
1486 0 242041.0 159764.0 622200.0 -1.0 1485
1487 0 242037.0 159715.0 622260.0 -1.0 1486
1488 0 242025.0 159717.0 622320.0 -1.0 1487
1489 0 242068.0 159702.0 622380.0 -1.0 1488
1490 0 242029.0 159711.0 622440.0 -1.0 1489
1491 0 242064.0 159733.0 622500.0 -1.0 1490
1492 0 242056.0 159684.0 622560.0 -1.0 1491
1493 0 242103.0 159732.0 622620.0 -1.0 1492
1494 0 242116.0 159701.0 622680.0 -1.0 1493
1495 0 242122.0 159685.0 622740.0 -1.0 1494
1496 0 242089.0 159716.0 622800.0 -1.0 1495
1497 0 242098.0 159720.0 622860.0 -1.0 1496
1498 0 242143.0 159698.0 622920.0 -1.0 1497
1499 0 242134.0 159612.0 622980.0 -1.0 1498
1500 0 242162.0 159688.0 623040.0 -1.0 1499
1501 0 242168.0 159632.0 623100.0 -1.0 1500
1502 0 242174.0 159619.0 623160.0 -1.0 1501
1503 0 242130.0 159558.0 623220.0 -1.0 1502
1504 0 242166.0 159578.0 623280.0 -1.0 1503
1505 0 242131.0 159588.0 623340.0 -1.0 1504
1506 0 242174.0 159564.0 623400.0 -1.0 1505
1507 0 242151.0 159549.0 623460.0 -1.0 1506
1508 0 242221.0 159561.0 623520.0 -1.0 1507
1509 0 242179.0 159497.0 623580.0 -1.0 1508
1510 0 242183.0 159451.0 623640.0 -1.0 1509
1511 0 242187.0 159463.0 623700.0 -1.0 1510
1512 0 242160.0 159461.0 623760.0 -1.0 1511
1513 0 242138.0 159427.0 623820.0 -1.0 1512
1514 0 242138.0 159397.0 623880.0 -1.0 1513
1515 0 242158.0 159373.0 623940.0 -1.0 1514
1516 0 242131.0 159319.0 624000.0 -1.0 1515
1517 0 242120.0 159316.0 624060.0 -1.0 1516
1518 0 242166.0 159302.0 624120.0 -1.0 1517
1519 0 242113.0 159228.0 624180.0 -1.0 1518
1520 0 242138.0 159310.0 624240.0 -1.0 1519
1521 0 242136.0 159203.0 624300.0 -1.0 1520
1522 0 242102.0 159123.0 624360.0 -1.0 1521
1523 0 242140.0 159165.0 624420.0 -1.0 1522
1524 0 242083.0 159038.0 624480.0 -1.0 1523
1525 0 242136.0 159102.0 624540.0 -1.0 1524
1526 0 242125.0 158984.0 624600.0 -1.0 1525
1527 0 242176.0 159009.0 624660.0 -1.0 1526
1528 0 242093.0 158913.0 624720.0 -1.0 1527
1529 0 242161.0 158937.0 624780.0 -1.0 1528
1530 0 242131.0 158929.0 624840.0 -1.0 1529
1531 0 242130.0 158856.0 624900.0 -1.0 1530
1532 0 242162.0 158862.0 624960.0 -1.0 1531
1533 0 242121.0 158834.0 625020.0 -1.0 1532
1534 0 242182.0 158873.0 625080.0 -1.0 1533
1535 0 242178.0 158870.0 625140.0 -1.0 1534
1536 0 242119.0 158847.0 625200.0 -1.0 1535
1537 0 242158.0 158835.0 625260.0 -1.0 1536
1538 0 242224.0 158817.0 625320.0 -1.0 1537
1539 0 242161.0 158714.0 625380.0 -1.0 1538
1540 0 242215.0 158738.0 625440.0 -1.0 1539
1541 0 242171.0 158622.0 625500.0 -1.0 1540
1542 0 242172.0 158623.0 625560.0 -1.0 1541
1543 0 242169.0 158618.0 625620.0 -1.0 1542
1544 0 242168.0 158663.0 625680.0 -1.0 1543
1545 0 242206.0 158632.0 625740.0 -1.0 1544
1546 0 242239.0 158619.0 625800.0 -1.0 1545
1547 0 242244.0 158549.0 625860.0 -1.0 1546
1548 0 242255.0 158530.0 625920.0 -1.0 1547
1549 0 242265.0 158456.0 625980.0 -1.0 1548
1550 0 242263.0 158466.0 626040.0 -1.0 1549
1551 0 242306.0 158394.0 626100.0 -1.0 1550
1552 0 242178.0 158323.0 626160.0 -1.0 1551
1553 0 242237.0 158338.0 626220.0 -1.0 1552
1554 0 242211.0 158336.0 626280.0 -1.0 1553
1555 0 242213.0 158292.0 626340.0 -1.0 1554
1556 0 242189.0 158285.0 626400.0 -1.0 1555
1557 0 242231.0 158306.0 626460.0 -1.0 1556
1558 0 242198.0 158276.0 626520.0 -1.0 1557
1559 0 242253.0 158273.0 626580.0 -1.0 1558
1560 0 242316.0 158382.0 626640.0 -1.0 1559
1561 0 242282.0 158293.0 626700.0 -1.0 1560
1562 0 242271.0 158282.0 626760.0 -1.0 1561
1563 0 242271.0 158294.0 626820.0 -1.0 1562
1564 0 242278.0 158258.0 626880.0 -1.0 1563
1565 0 242247.0 158305.0 626940.0 -1.0 1564
1566 0 242249.0 158260.0 627000.0 -1.0 1565
1567 0 242286.0 158316.0 627060.0 -1.0 1566
1568 0 242248.0 158285.0 627120.0 -1.0 1567
1569 0 242264.0 158306.0 627180.0 -1.0 1568
1570 0 242190.0 158259.0 627240.0 -1.0 1569
1571 0 242209.0 158278.0 627300.0 -1.0 1570
1572 0 242226.0 158291.0 627360.0 -1.0 1571
1573 0 242177.0 158249.0 627420.0 -1.0 1572
1574 0 242191.0 158282.0 627480.0 -1.0 1573
1575 0 242083.0 158211.0 627540.0 -1.0 1574
1576 0 242139.0 158183.0 627600.0 -1.0 1575
1577 0 242201.0 158184.0 627660.0 -1.0 1576
1578 0 242158.0 158168.0 627720.0 -1.0 1577
1579 0 242141.0 158173.0 627780.0 -1.0 1578
1580 0 242149.0 158142.0 627840.0 -1.0 1579
1581 0 242102.0 158125.0 627900.0 -1.0 1580
1582 0 242089.0 158040.0 627960.0 -1.0 1581
1583 0 242078.0 157998.0 628020.0 -1.0 1582
1584 0 242073.0 157990.0 628080.0 -1.0 1583
1585 0 242059.0 157921.0 628140.0 -1.0 1584
1586 0 242073.0 157886.0 628200.0 -1.0 1585
1587 0 242125.0 157900.0 628260.0 -1.0 1586
1588 0 242084.0 157873.0 628320.0 -1.0 1587
1589 0 242108.0 157869.0 628380.0 -1.0 1588
1590 0 242052.0 157739.0 628440.0 -1.0 1589
1591 0 242082.0 157773.0 628500.0 -1.0 1590
1592 0 242037.0 157715.0 628560.0 -1.0 1591
1593 0 242030.0 157654.0 628620.0 -1.0 1592
1594 0 242033.0 157667.0 628680.0 -1.0 1593
1595 0 241963.0 157584.0 628740.0 -1.0 1594
1596 0 241965.0 157602.0 628800.0 -1.0 1595
1597 0 241975.0 157607.0 628860.0 -1.0 1596
1598 0 241973.0 157518.0 628920.0 -1.0 1597
1599 0 241976.0 157534.0 628980.0 -1.0 1598
1600 0 241999.0 157485.0 629040.0 -1.0 1599
1601 0 241995.0 157411.0 629100.0 -1.0 1600
1602 0 241981.0 157385.0 629160.0 -1.0 1601
1603 0 241984.0 157359.0 629220.0 -1.0 1602
1604 0 242000.0 157300.0 629280.0 -1.0 1603
1605 0 242011.0 157291.0 629340.0 -1.0 1604
1606 0 241981.0 157247.0 629400.0 -1.0 1605
1607 0 242019.0 157253.0 629460.0 -1.0 1606
1608 0 241999.0 157150.0 629520.0 -1.0 1607
1609 0 242035.0 157187.0 629580.0 -1.0 1608
1610 0 242058.0 157185.0 629640.0 -1.0 1609
1611 0 242055.0 157134.0 629700.0 -1.0 1610
1612 0 242064.0 157114.0 629760.0 -1.0 1611
1613 0 242059.0 157068.0 629820.0 -1.0 1612
1614 0 242087.0 157091.0 629880.0 -1.0 1613
1615 0 242023.0 157028.0 629940.0 -1.0 1614
1616 0 242096.0 157051.0 630000.0 -1.0 1615
1617 0 242065.0 157018.0 630060.0 -1.0 1616
1618 0 242176.0 157034.0 630120.0 -1.0 1617
1619 0 242107.0 156975.0 630180.0 -1.0 1618
1620 0 242118.0 156960.0 630240.0 -1.0 1619
1621 0 242133.0 156926.0 630300.0 -1.0 1620
1622 0 242157.0 156926.0 630360.0 -1.0 1621
1623 0 242165.0 156879.0 630420.0 -1.0 1622
1624 0 242218.0 156877.0 630480.0 -1.0 1623
1625 0 242161.0 156804.0 630540.0 -1.0 1624
1626 0 242233.0 156798.0 630600.0 -1.0 1625
1627 0 242219.0 156777.0 630660.0 -1.0 1626
1628 0 242240.0 156828.0 630720.0 -1.0 1627
1629 0 242192.0 156751.0 630780.0 -1.0 1628
1630 0 242261.0 156756.0 630840.0 -1.0 1629
1631 0 242248.0 156717.0 630900.0 -1.0 1630
1632 0 242270.0 156711.0 630960.0 -1.0 1631
1633 0 242227.0 156668.0 631020.0 -1.0 1632
1634 0 242285.0 156699.0 631080.0 -1.0 1633
1635 0 242281.0 156605.0 631140.0 -1.0 1634
1636 0 242357.0 156658.0 631200.0 -1.0 1635
1637 0 242300.0 156521.0 631260.0 -1.0 1636
1638 0 242293.0 156511.0 631320.0 -1.0 1637
1639 0 242313.0 156494.0 631380.0 -1.0 1638
1640 0 242257.0 156437.0 631440.0 -1.0 1639
1641 0 242298.0 156474.0 631500.0 -1.0 1640
1642 0 242294.0 156459.0 631560.0 -1.0 1641
1643 0 242371.0 156438.0 631620.0 -1.0 1642
1644 0 242329.0 156430.0 631680.0 -1.0 1643
1645 0 242380.0 156474.0 631740.0 -1.0 1644
1646 0 242391.0 156421.0 631800.0 -1.0 1645
1647 0 242391.0 156361.0 631860.0 -1.0 1646
1648 0 242425.0 156389.0 631920.0 -1.0 1647
1649 0 242433.0 156372.0 631980.0 -1.0 1648
1650 0 242427.0 156377.0 632040.0 -1.0 1649
1651 0 242453.0 156375.0 632100.0 -1.0 1650
1652 0 242501.0 156380.0 632160.0 -1.0 1651
1653 0 242536.0 156380.0 632220.0 -1.0 1652
1654 0 242536.0 156391.0 632280.0 -1.0 1653
1655 0 242548.0 156353.0 632340.0 -1.0 1654
1656 0 242575.0 156363.0 632400.0 -1.0 1655
1657 0 242593.0 156368.0 632460.0 -1.0 1656
1658 0 242581.0 156328.0 632520.0 -1.0 1657
1659 0 242633.0 156311.0 632580.0 -1.0 1658
1660 0 242598.0 156277.0 632640.0 -1.0 1659
1661 0 242589.0 156249.0 632700.0 -1.0 1660
1662 0 242612.0 156283.0 632760.0 -1.0 1661
1663 0 242637.0 156233.0 632820.0 -1.0 1662
1664 0 242615.0 156251.0 632880.0 -1.0 1663
1665 0 242606.0 156252.0 632940.0 -1.0 1664
1666 0 242607.0 156229.0 633000.0 -1.0 1665
1667 0 242660.0 156260.0 633060.0 -1.0 1666
1668 0 242637.0 156267.0 633120.0 -1.0 1667
1669 0 242639.0 156258.0 633180.0 -1.0 1668
1670 0 242624.0 156213.0 633240.0 -1.0 1669
1671 0 242684.0 156213.0 633300.0 -1.0 1670
1672 0 242664.0 156192.0 633360.0 -1.0 1671
1673 0 242706.0 156235.0 633420.0 -1.0 1672
1674 0 242684.0 156148.0 633480.0 -1.0 1673
1675 0 242671.0 156151.0 633540.0 -1.0 1674
1676 0 242672.0 156186.0 633600.0 -1.0 1675
1677 0 242651.0 156129.0 633660.0 -1.0 1676
1678 0 242759.0 156165.0 633720.0 -1.0 1677
1679 0 242688.0 156084.0 633780.0 -1.0 1678
1680 0 242679.0 156098.0 633840.0 -1.0 1679
1681 0 242739.0 156070.0 633900.0 -1.0 1680
1682 0 242680.0 156022.0 633960.0 -1.0 1681
1683 0 242689.0 156085.0 634020.0 -1.0 1682
1684 0 242642.0 156062.0 634080.0 -1.0 1683
1685 0 242662.0 156000.0 634140.0 -1.0 1684
1686 0 242731.0 156040.0 634200.0 -1.0 1685
1687 0 242647.0 156006.0 634260.0 -1.0 1686
1688 0 242711.0 156006.0 634320.0 -1.0 1687
1689 0 242711.0 155934.0 634380.0 -1.0 1688
1690 0 242696.0 155946.0 634440.0 -1.0 1689
1691 0 242611.0 155935.0 634500.0 -1.0 1690
1692 0 242723.0 155934.0 634560.0 -1.0 1691
1693 0 242638.0 155929.0 634620.0 -1.0 1692
1694 0 242628.0 155900.0 634680.0 -1.0 1693
1695 0 242627.0 155933.0 634740.0 -1.0 1694
1696 0 242691.0 155932.0 634800.0 -1.0 1695
1697 0 242628.0 155959.0 634860.0 -1.0 1696
1698 0 242622.0 155904.0 634920.0 -1.0 1697
1699 0 242703.0 155986.0 634980.0 -1.0 1698
1700 0 242675.0 155958.0 635040.0 -1.0 1699
1701 0 242751.0 156015.0 635100.0 -1.0 1700
1702 0 242688.0 155971.0 635160.0 -1.0 1701
1703 0 242694.0 155986.0 635220.0 -1.0 1702
1704 0 242769.0 155964.0 635280.0 -1.0 1703
1705 0 242782.0 155989.0 635340.0 -1.0 1704
1706 0 242757.0 156037.0 635400.0 -1.0 1705
1707 0 242785.0 156005.0 635460.0 -1.0 1706
1708 0 242801.0 156018.0 635520.0 -1.0 1707
1709 0 242772.0 156002.0 635580.0 -1.0 1708
1710 0 242745.0 155974.0 635640.0 -1.0 1709
1711 0 242861.0 155977.0 635700.0 -1.0 1710
1712 0 242761.0 155989.0 635760.0 -1.0 1711
1713 0 242765.0 155987.0 635820.0 -1.0 1712
1714 0 242760.0 155990.0 635880.0 -1.0 1713
1715 0 242808.0 156063.0 635940.0 -1.0 1714
1716 0 242831.0 156006.0 636000.0 -1.0 1715
1717 0 242855.0 156053.0 636060.0 -1.0 1716
1718 0 242819.0 156030.0 636120.0 -1.0 1717
1719 0 242809.0 156052.0 636180.0 -1.0 1718
1720 0 242822.0 156061.0 636240.0 -1.0 1719
1721 0 242852.0 156119.0 636300.0 -1.0 1720
1722 0 242831.0 156081.0 636360.0 -1.0 1721
1723 0 242829.0 156077.0 636420.0 -1.0 1722
1724 0 242772.0 156055.0 636480.0 -1.0 1723
1725 0 242747.0 156102.0 636540.0 -1.0 1724
1726 0 242697.0 156065.0 636600.0 -1.0 1725
1727 0 242766.0 156153.0 636660.0 -1.0 1726
1728 0 242764.0 156104.0 636720.0 -1.0 1727
1729 0 242812.0 156128.0 636780.0 -1.0 1728
1730 0 242798.0 156112.0 636840.0 -1.0 1729
1731 0 242829.0 156116.0 636900.0 -1.0 1730
1732 0 242796.0 156062.0 636960.0 -1.0 1731
1733 0 242780.0 156098.0 637020.0 -1.0 1732
1734 0 242843.0 156071.0 637080.0 -1.0 1733
1735 0 242843.0 156104.0 637140.0 -1.0 1734
1736 0 242887.0 156066.0 637200.0 -1.0 1735
1737 0 242960.0 156072.0 637260.0 -1.0 1736
1738 0 242944.0 156080.0 637320.0 -1.0 1737
1739 0 242973.0 156025.0 637380.0 -1.0 1738
1740 0 242964.0 156004.0 637440.0 -1.0 1739
1741 0 242957.0 156026.0 637500.0 -1.0 1740
1742 0 243008.0 155981.0 637560.0 -1.0 1741
1743 0 243069.0 156013.0 637620.0 -1.0 1742
1744 0 243025.0 155993.0 637680.0 -1.0 1743
1745 0 243043.0 155931.0 637740.0 -1.0 1744
1746 0 243028.0 155950.0 637800.0 -1.0 1745
1747 0 243016.0 155909.0 637860.0 -1.0 1746
1748 0 243054.0 155987.0 637920.0 -1.0 1747
1749 0 242990.0 155971.0 637980.0 -1.0 1748
1750 0 243004.0 155985.0 638040.0 -1.0 1749
1751 0 243015.0 155948.0 638100.0 -1.0 1750
1752 0 243050.0 155913.0 638160.0 -1.0 1751
1753 0 243047.0 155908.0 638220.0 -1.0 1752
1754 0 243079.0 155891.0 638280.0 -1.0 1753
1755 0 243039.0 155890.0 638340.0 -1.0 1754
1756 0 243090.0 155893.0 638400.0 -1.0 1755
1757 0 243038.0 155843.0 638460.0 -1.0 1756
1758 0 243070.0 155796.0 638520.0 -1.0 1757
1759 0 243078.0 155807.0 638580.0 -1.0 1758
1760 0 243070.0 155729.0 638640.0 -1.0 1759
1761 0 243060.0 155777.0 638700.0 -1.0 1760
1762 0 243002.0 155761.0 638760.0 -1.0 1761
1763 0 243059.0 155886.0 638820.0 -1.0 1762
1764 0 243008.0 155773.0 638880.0 -1.0 1763
1765 0 243037.0 155754.0 638940.0 -1.0 1764
1766 0 243008.0 155676.0 639000.0 -1.0 1765
1767 0 243051.0 155699.0 639060.0 -1.0 1766
1768 0 243021.0 155679.0 639120.0 -1.0 1767
1769 0 242978.0 155584.0 639180.0 -1.0 1768
1770 0 243015.0 155592.0 639240.0 -1.0 1769
1771 0 243033.0 155533.0 639300.0 -1.0 1770
1772 0 242994.0 155480.0 639360.0 -1.0 1771
1773 0 243045.0 155465.0 639420.0 -1.0 1772
1774 0 242999.0 155419.0 639480.0 -1.0 1773
1775 0 242965.0 155414.0 639540.0 -1.0 1774
1776 0 243017.0 155369.0 639600.0 -1.0 1775
1777 0 242998.0 155330.0 639660.0 -1.0 1776
1778 0 243082.0 155311.0 639720.0 -1.0 1777
1779 0 243099.0 155295.0 639780.0 -1.0 1778
1780 0 243111.0 155269.0 639840.0 -1.0 1779
1781 0 243107.0 155231.0 639900.0 -1.0 1780
1782 0 243113.0 155332.0 639960.0 -1.0 1781
1783 0 243089.0 155207.0 640020.0 -1.0 1782
1784 0 243122.0 155211.0 640080.0 -1.0 1783
1785 0 243158.0 155169.0 640140.0 -1.0 1784
1786 0 243145.0 155165.0 640200.0 -1.0 1785
1787 0 243116.0 155187.0 640260.0 -1.0 1786
1788 0 243132.0 155134.0 640320.0 -1.0 1787
1789 0 243156.0 155158.0 640380.0 -1.0 1788
1790 0 243068.0 155120.0 640440.0 -1.0 1789
1791 0 243081.0 155111.0 640500.0 -1.0 1790
1792 0 243069.0 155169.0 640560.0 -1.0 1791
1793 0 243074.0 155083.0 640620.0 -1.0 1792
1794 0 243073.0 155064.0 640680.0 -1.0 1793
1795 0 243081.0 155095.0 640740.0 -1.0 1794
1796 0 243074.0 155076.0 640800.0 -1.0 1795
1797 0 243072.0 155007.0 640860.0 -1.0 1796
1798 0 243227.0 155015.0 640920.0 -1.0 1797
1799 0 243143.0 154996.0 640980.0 -1.0 1798
1800 0 243229.0 154939.0 641040.0 -1.0 1799
1801 0 243180.0 154860.0 641100.0 -1.0 1800
1802 0 243156.0 154891.0 641160.0 -1.0 1801
1803 0 243245.0 154945.0 641220.0 -1.0 1802
1804 0 243244.0 154886.0 641280.0 -1.0 1803
1805 0 243252.0 154865.0 641340.0 -1.0 1804
1806 0 243173.0 154768.0 641400.0 -1.0 1805
1807 0 243238.0 154788.0 641460.0 -1.0 1806
1808 0 243205.0 154726.0 641520.0 -1.0 1807
1809 0 243245.0 154775.0 641580.0 -1.0 1808
1810 0 243262.0 154801.0 641640.0 -1.0 1809
1811 0 243283.0 154768.0 641700.0 -1.0 1810
1812 5 243350.0 154823.0 641760.0 -1.0 1811
1813 0 243510.0 155151.0 641760.0 -1.0 1812
1814 0 243276.0 154793.0 641820.0 -1.0 1812
1815 0 243264.0 154765.0 641880.0 -1.0 1814
1816 0 243359.0 154943.0 641940.0 -1.0 1815
1817 0 243319.0 154663.0 642000.0 -1.0 1816
1818 0 243376.0 154547.0 642060.0 -1.0 1817
1819 0 243373.0 154106.0 642120.0 -1.0 1818
1820 0 243320.0 153927.0 642180.0 -1.0 1819
1821 0 243282.0 153871.0 642240.0 -1.0 1820
1822 0 243249.0 153764.0 642300.0 -1.0 1821
1823 0 243218.0 153720.0 642360.0 -1.0 1822
1824 0 243218.0 153750.0 642420.0 -1.0 1823
1825 0 243152.0 153671.0 642480.0 -1.0 1824
1826 0 243131.0 153670.0 642540.0 -1.0 1825
1827 0 243166.0 153638.0 642600.0 -1.0 1826
1828 0 243133.0 153653.0 642660.0 -1.0 1827
1829 0 243139.0 153590.0 642720.0 -1.0 1828
1830 0 243141.0 153696.0 642780.0 -1.0 1829
1831 0 243096.0 153647.0 642840.0 -1.0 1830
1832 0 243043.0 153644.0 642900.0 -1.0 1831
1833 0 242950.0 153641.0 642960.0 -1.0 1832
1834 0 242933.0 153541.0 643020.0 -1.0 1833
1835 0 242884.0 153526.0 643080.0 -1.0 1834
1836 0 242889.0 153506.0 643140.0 -1.0 1835
1837 0 242848.0 153459.0 643200.0 -1.0 1836
1838 0 242808.0 153414.0 643260.0 -1.0 1837
1839 0 242724.0 153378.0 643320.0 -1.0 1838
1840 0 242785.0 153463.0 643380.0 -1.0 1839
1841 0 242743.0 153402.0 643440.0 -1.0 1840
1842 0 242682.0 153381.0 643500.0 -1.0 1841
1843 0 242666.0 153326.0 643560.0 -1.0 1842
1844 0 242640.0 153313.0 643620.0 -1.0 1843
1845 0 242592.0 153292.0 643680.0 -1.0 1844
1846 0 242625.0 153221.0 643740.0 -1.0 1845
1847 0 242571.0 153200.0 643800.0 -1.0 1846
1848 0 242598.0 153178.0 643860.0 -1.0 1847
1849 0 242575.0 153103.0 643920.0 -1.0 1848
1850 0 242641.0 153111.0 643980.0 -1.0 1849
1851 0 242518.0 153049.0 644040.0 -1.0 1850
1852 0 242525.0 153124.0 644100.0 -1.0 1851
1853 0 242456.0 153075.0 644160.0 -1.0 1852
1854 0 242435.0 153089.0 644220.0 -1.0 1853
1855 0 242418.0 153090.0 644280.0 -1.0 1854
1856 0 242443.0 153062.0 644340.0 -1.0 1855
1857 0 242432.0 153062.0 644400.0 -1.0 1856
1858 0 242447.0 152980.0 644460.0 -1.0 1857
1859 0 242430.0 152984.0 644520.0 -1.0 1858
1860 0 242352.0 152900.0 644580.0 -1.0 1859
1861 0 242380.0 152939.0 644640.0 -1.0 1860
1862 0 242359.0 152877.0 644700.0 -1.0 1861
1863 0 242247.0 152878.0 644760.0 -1.0 1862
1864 0 242354.0 152938.0 644820.0 -1.0 1863
1865 0 242306.0 152908.0 644880.0 -1.0 1864
1866 0 242336.0 152860.0 644940.0 -1.0 1865
1867 0 242354.0 152904.0 645000.0 -1.0 1866
1868 0 242325.0 152850.0 645060.0 -1.0 1867
1869 0 242393.0 152898.0 645120.0 -1.0 1868
1870 0 242416.0 152794.0 645180.0 -1.0 1869
1871 0 242547.0 152771.0 645240.0 -1.0 1870
1872 0 242523.0 152745.0 645300.0 -1.0 1871
1873 0 242495.0 152807.0 645360.0 -1.0 1872
1874 0 242506.0 152797.0 645420.0 -1.0 1873
1875 0 242521.0 152760.0 645480.0 -1.0 1874
1876 0 242474.0 152741.0 645540.0 -1.0 1875
1877 0 242544.0 152804.0 645600.0 -1.0 1876
1878 0 242519.0 152786.0 645660.0 -1.0 1877
1879 0 242578.0 152845.0 645720.0 -1.0 1878
1880 0 242512.0 152874.0 645780.0 -1.0 1879
1881 0 242535.0 152895.0 645840.0 -1.0 1880
1882 0 242510.0 152888.0 645900.0 -1.0 1881
1883 0 242477.0 152940.0 645960.0 -1.0 1882
1884 0 242442.0 152908.0 646020.0 -1.0 1883
1885 0 242472.0 152911.0 646080.0 -1.0 1884
1886 0 242446.0 152891.0 646140.0 -1.0 1885
1887 0 242385.0 152858.0 646200.0 -1.0 1886
1888 0 242411.0 152881.0 646260.0 -1.0 1887
1889 0 242351.0 152812.0 646320.0 -1.0 1888
1890 0 242362.0 152828.0 646380.0 -1.0 1889
1891 0 242332.0 152781.0 646440.0 -1.0 1890
1892 0 242343.0 152949.0 646500.0 -1.0 1891
1893 0 242365.0 152909.0 646560.0 -1.0 1892
1894 0 242391.0 153013.0 646620.0 -1.0 1893
1895 0 242402.0 153027.0 646680.0 -1.0 1894
1896 0 242454.0 153056.0 646740.0 -1.0 1895
1897 0 242404.0 152942.0 646800.0 -1.0 1896
1898 0 242485.0 153026.0 646860.0 -1.0 1897
1899 0 242393.0 153002.0 646920.0 -1.0 1898
1900 0 242437.0 153037.0 646980.0 -1.0 1899
1901 0 242394.0 152991.0 647040.0 -1.0 1900
1902 0 242323.0 152898.0 647100.0 -1.0 1901
1903 0 242374.0 152900.0 647160.0 -1.0 1902
1904 0 242345.0 152810.0 647220.0 -1.0 1903
1905 0 242486.0 152810.0 647280.0 -1.0 1904
1906 0 242351.0 152684.0 647340.0 -1.0 1905
1907 0 242391.0 152686.0 647400.0 -1.0 1906
1908 0 242344.0 152563.0 647460.0 -1.0 1907
1909 0 242433.0 152674.0 647520.0 -1.0 1908
1910 0 242327.0 152555.0 647580.0 -1.0 1909
1911 0 242324.0 152632.0 647640.0 -1.0 1910
1912 0 242341.0 152560.0 647700.0 -1.0 1911
1913 0 242417.0 152597.0 647760.0 -1.0 1912
1914 0 242477.0 152523.0 647820.0 -1.0 1913
1915 0 242582.0 152498.0 647880.0 -1.0 1914
1916 0 242597.0 152472.0 647940.0 -1.0 1915
1917 0 242640.0 152463.0 648000.0 -1.0 1916
1918 0 242636.0 152423.0 648060.0 -1.0 1917
1919 0 242776.0 152394.0 648120.0 -1.0 1918
1920 0 242872.0 152396.0 648180.0 -1.0 1919
1921 0 242911.0 152286.0 648240.0 -1.0 1920
1922 0 242971.0 152268.0 648300.0 -1.0 1921
1923 0 243015.0 152284.0 648360.0 -1.0 1922
1924 0 243019.0 152222.0 648420.0 -1.0 1923
1925 0 243131.0 152293.0 648480.0 -1.0 1924
1926 0 243193.0 152237.0 648540.0 -1.0 1925
1927 0 243217.0 152283.0 648600.0 -1.0 1926
1928 0 243280.0 152322.0 648660.0 -1.0 1927
1929 0 243310.0 152359.0 648720.0 -1.0 1928
1930 0 243327.0 152376.0 648780.0 -1.0 1929
1931 0 243324.0 152239.0 648840.0 -1.0 1930
1932 0 243881.0 152913.0 648840.0 -1.0 1931
1933 0 244182.0 153135.0 648900.0 -1.0 1932
1934 0 244550.0 153603.0 648960.0 -1.0 1933
1935 0 244690.0 153794.0 649020.0 -1.0 1934
1936 0 244819.0 153865.0 649080.0 -1.0 1935
1937 0 245418.0 154321.0 649140.0 -1.0 1936
1938 0 245912.0 154685.0 649200.0 -1.0 1937
1939 0 246223.0 154939.0 649260.0 -1.0 1938
1940 0 246381.0 155056.0 649320.0 -1.0 1939
1941 5 246590.0 155309.0 649380.0 -1.0 1940
1942 0 246708.0 155301.0 649440.0 -1.0 1941
1943 0 248062.0 155557.0 649380.0 -1.0 1941
1944 0 246585.0 155225.0 649500.0 -1.0 1942
1945 0 247853.0 155478.0 649500.0 -1.0 1944
1946 0 248118.0 155459.0 649560.0 -1.0 1945
1947 0 248086.0 155300.0 649620.0 -1.0 1946
1948 0 248099.0 155261.0 649680.0 -1.0 1947
1949 0 248280.0 155234.0 649740.0 -1.0 1948
1950 0 248373.0 155235.0 649800.0 -1.0 1949
1951 0 248607.0 155270.0 649860.0 -1.0 1950
1952 0 248853.0 155297.0 649920.0 -1.0 1951
1953 0 249617.0 155301.0 649980.0 -1.0 1952
1954 0 249943.0 154979.0 649980.0 -1.0 1953
1955 0 250246.0 154809.0 649980.0 -1.0 1954
1956 0 250797.0 154411.0 649920.0 -1.0 1955
1957 0 250961.0 154497.0 649860.0 -1.0 1956
1958 0 251249.0 154321.0 649860.0 -1.0 1957
1959 0 251569.0 153985.0 649860.0 -1.0 1958
1960 0 251805.0 153575.0 649800.0 -1.0 1959
1961 0 252409.0 153343.0 649740.0 -1.0 1960
1962 0 252655.0 153441.0 649680.0 -1.0 1961
1963 0 252740.0 153333.0 649620.0 -1.0 1962
1964 0 252732.0 153320.0 649560.0 -1.0 1963
1965 0 252816.0 153235.0 649500.0 -1.0 1964
1966 0 253048.0 153167.0 649440.0 -1.0 1965
1967 0 253028.0 153135.0 649380.0 -1.0 1966
1968 0 253137.0 153120.0 649320.0 -1.0 1967
1969 0 252987.0 153030.0 649260.0 -1.0 1968
1970 0 253001.0 152951.0 649200.0 -1.0 1969
1971 6 253137.0 153020.0 649140.0 -1.0 1970
1972 0 265328.0 158490.0 531060.0 -1.0 1973
1973 0 265326.0 158462.0 531000.0 -1.0 1974
1974 0 265351.0 158425.0 530940.0 -1.0 1975
1975 0 265358.0 158429.0 530880.0 -1.0 1976
1976 0 265348.0 158441.0 530820.0 -1.0 1977
1977 0 265364.0 158407.0 530760.0 -1.0 1978
1978 0 265420.0 158384.0 530700.0 -1.0 1979
1979 0 265415.0 158341.0 530640.0 -1.0 1980
1980 0 265441.0 158334.0 530580.0 -1.0 1981
1981 0 265462.0 158332.0 530520.0 -1.0 1982
1982 0 265537.0 158315.0 530460.0 -1.0 1983
1983 0 265515.0 158293.0 530400.0 -1.0 1984
1984 0 265565.0 158288.0 530340.0 -1.0 1985
1985 0 265581.0 158271.0 530280.0 -1.0 1986
1986 0 265658.0 158292.0 530220.0 -1.0 1987
1987 0 265603.0 158186.0 530160.0 -1.0 1988
1988 0 265698.0 158224.0 530100.0 -1.0 1989
1989 0 265631.0 158146.0 530040.0 -1.0 1990
1990 0 265656.0 158141.0 529980.0 -1.0 1991
1991 0 265684.0 158084.0 529920.0 -1.0 1992
1992 0 265724.0 158043.0 529860.0 -1.0 1993
1993 0 265792.0 158049.0 529800.0 -1.0 1994
1994 0 265732.0 157968.0 529740.0 -1.0 1995
1995 0 265761.0 157977.0 529680.0 -1.0 1996
1996 0 265777.0 157932.0 529620.0 -1.0 1997
1997 0 265786.0 157906.0 529560.0 -1.0 1998
1998 0 265755.0 157885.0 529500.0 -1.0 1999
1999 0 265747.0 157848.0 529440.0 -1.0 2000
2000 0 265705.0 157836.0 529380.0 -1.0 2001
2001 0 265712.0 157820.0 529320.0 -1.0 2002
2002 0 265688.0 157817.0 529260.0 -1.0 2003
2003 0 265660.0 157781.0 529200.0 -1.0 2004
2004 0 265645.0 157799.0 529140.0 -1.0 2005
2005 0 265588.0 157794.0 529080.0 -1.0 2006
2006 0 265608.0 157776.0 529020.0 -1.0 2007
2007 0 265559.0 157761.0 528960.0 -1.0 2008
2008 0 265618.0 157799.0 528900.0 -1.0 2009
2009 0 265637.0 157782.0 528840.0 -1.0 2010
2010 0 265599.0 157780.0 528780.0 -1.0 2011
2011 0 265614.0 157778.0 528720.0 -1.0 2012
2012 0 265610.0 157747.0 528660.0 -1.0 2013
2013 0 265624.0 157728.0 528600.0 -1.0 2014
2014 0 265588.0 157687.0 528540.0 -1.0 2015
2015 0 265636.0 157674.0 528480.0 -1.0 2016
2016 0 265577.0 157658.0 528420.0 -1.0 2017
2017 0 265531.0 157547.0 528360.0 -1.0 2018
2018 0 265641.0 157613.0 528300.0 -1.0 2019
2019 0 265599.0 157490.0 528240.0 -1.0 2020
2020 0 265611.0 157503.0 528180.0 -1.0 2021
2021 0 265624.0 157478.0 528120.0 -1.0 2022
2022 0 265605.0 157452.0 528060.0 -1.0 2023
2023 0 265657.0 157462.0 528000.0 -1.0 2024
2024 0 265616.0 157526.0 527940.0 -1.0 2025
2025 0 265613.0 157447.0 527880.0 -1.0 2026
2026 0 265633.0 157483.0 527820.0 -1.0 2027
2027 0 265665.0 157482.0 527760.0 -1.0 2028
2028 0 265672.0 157468.0 527700.0 -1.0 2029
2029 0 265664.0 157472.0 527640.0 -1.0 2030
2030 0 265726.0 157495.0 527580.0 -1.0 2031
2031 0 265725.0 157503.0 527520.0 -1.0 2032
2032 0 265738.0 157506.0 527460.0 -1.0 2033
2033 0 265789.0 157441.0 527340.0 -1.0 2034
2034 0 265812.0 157486.0 527280.0 -1.0 2035
2035 0 265834.0 157441.0 527220.0 -1.0 2036
2036 0 265854.0 157520.0 527160.0 -1.0 2037
2037 0 265871.0 157441.0 527100.0 -1.0 2038
2038 0 265875.0 157441.0 527040.0 -1.0 2039
2039 0 265914.0 157426.0 526980.0 -1.0 2040
2040 0 265924.0 157383.0 526920.0 -1.0 2041
2041 0 265936.0 157397.0 526860.0 -1.0 2042
2042 0 265928.0 157318.0 526800.0 -1.0 2043
2043 0 265991.0 157320.0 526740.0 -1.0 2044
2044 0 265945.0 157260.0 526680.0 -1.0 2045
2045 0 265988.0 157317.0 526620.0 -1.0 2046
2046 0 265968.0 157260.0 526560.0 -1.0 2047
2047 0 266018.0 157302.0 526500.0 -1.0 2048
2048 0 265993.0 157198.0 526440.0 -1.0 2049
2049 0 266012.0 157239.0 526380.0 -1.0 2050
2050 0 266041.0 157213.0 526320.0 -1.0 2051
2051 0 266039.0 157184.0 526260.0 -1.0 2052
2052 0 266033.0 157132.0 526200.0 -1.0 2053
2053 0 266072.0 157125.0 526140.0 -1.0 2054
2054 0 266033.0 157084.0 526080.0 -1.0 2055
2055 0 266043.0 157024.0 526020.0 -1.0 2056
2056 0 266055.0 157029.0 525960.0 -1.0 2057
2057 0 266069.0 156977.0 525900.0 -1.0 2058
2058 0 266103.0 157003.0 525840.0 -1.0 2059
2059 0 266045.0 157040.0 525780.0 -1.0 2060
2060 0 266043.0 156949.0 525720.0 -1.0 2061
2061 0 266039.0 157001.0 525660.0 -1.0 2062
2062 0 265998.0 156957.0 525540.0 -1.0 2063
2063 0 265987.0 156922.0 525480.0 -1.0 2064
2064 0 265990.0 156895.0 525420.0 -1.0 2065
2065 0 265999.0 156905.0 525360.0 -1.0 2066
2066 0 265956.0 156874.0 525300.0 -1.0 2067
2067 0 266007.0 156883.0 525240.0 -1.0 2068
2068 0 265964.0 156786.0 525180.0 -1.0 2069
2069 0 265968.0 156840.0 525120.0 -1.0 2070
2070 0 265963.0 156774.0 525060.0 -1.0 2071
2071 0 265964.0 156805.0 525000.0 -1.0 2072
2072 0 265956.0 156785.0 524940.0 -1.0 2073
2073 0 265957.0 156841.0 524880.0 -1.0 2074
2074 0 265956.0 156815.0 524820.0 -1.0 2075
2075 0 265924.0 156777.0 524760.0 -1.0 2076
2076 0 265963.0 156776.0 524700.0 -1.0 2077
2077 0 265929.0 156692.0 524640.0 -1.0 2078
2078 0 265968.0 156703.0 524580.0 -1.0 2079
2079 0 265936.0 156636.0 524520.0 -1.0 2080
2080 0 265968.0 156680.0 524460.0 -1.0 2081
2081 0 265911.0 156597.0 524400.0 -1.0 2082
2082 0 265928.0 156612.0 524340.0 -1.0 2083
2083 0 265921.0 156576.0 524280.0 -1.0 2084
2084 0 265957.0 156573.0 524220.0 -1.0 2085
2085 0 265904.0 156538.0 524160.0 -1.0 2086
2086 0 265962.0 156525.0 524100.0 -1.0 2087
2087 0 265958.0 156502.0 524040.0 -1.0 2088
2088 0 265966.0 156456.0 523980.0 -1.0 2089
2089 0 265937.0 156379.0 523920.0 -1.0 2090
2090 0 265960.0 156339.0 523860.0 -1.0 2091
2091 0 265970.0 156327.0 523800.0 -1.0 2092
2092 0 265979.0 156255.0 523740.0 -1.0 2093
2093 0 266013.0 156271.0 523680.0 -1.0 2094
2094 0 266126.0 156276.0 523620.0 -1.0 2095
2095 0 266052.0 156258.0 523560.0 -1.0 2096
2096 0 266097.0 156287.0 523500.0 -1.0 2097
2097 0 266046.0 156133.0 523440.0 -1.0 2098
2098 0 266105.0 156226.0 523380.0 -1.0 2099
2099 0 266056.0 156130.0 523320.0 -1.0 2100
2100 0 266103.0 156150.0 523260.0 -1.0 2101
2101 0 266167.0 156186.0 523200.0 -1.0 2102
2102 0 266104.0 156097.0 523140.0 -1.0 2103
2103 0 266159.0 156195.0 523080.0 -1.0 2104
2104 0 266178.0 156112.0 523020.0 -1.0 2105
2105 0 266166.0 156186.0 522960.0 -1.0 2106
2106 0 266196.0 156128.0 522900.0 -1.0 2107
2107 0 266247.0 156144.0 522840.0 -1.0 2108
2108 0 266290.0 156168.0 522780.0 -1.0 2109
2109 0 266254.0 156130.0 522720.0 -1.0 2110
2110 0 266323.0 156138.0 522660.0 -1.0 2111
2111 0 266370.0 156140.0 522600.0 -1.0 2112
2112 0 266414.0 156121.0 522540.0 -1.0 2113
2113 0 266436.0 156092.0 522480.0 -1.0 2114
2114 0 266432.0 156013.0 522420.0 -1.0 2115
2115 0 266408.0 156027.0 522360.0 -1.0 2116
2116 0 266369.0 156016.0 522300.0 -1.0 2117
2117 0 266319.0 156026.0 522240.0 -1.0 2118
2118 0 266311.0 156083.0 522180.0 -1.0 2119
2119 0 266232.0 156036.0 522120.0 -1.0 2120
2120 0 266201.0 156047.0 522060.0 -1.0 2121
2121 0 266171.0 155968.0 522000.0 -1.0 2122
2122 0 266180.0 155985.0 521940.0 -1.0 2123
2123 0 266134.0 155980.0 521880.0 -1.0 2124
2124 0 266167.0 156060.0 521820.0 -1.0 2125
2125 0 266143.0 156063.0 521760.0 -1.0 2126
2126 0 266104.0 156036.0 521700.0 -1.0 2127
2127 0 266065.0 156024.0 521640.0 -1.0 2128
2128 0 266013.0 155957.0 521580.0 -1.0 2129
2129 0 265954.0 155976.0 521520.0 -1.0 2130
2130 0 265928.0 155966.0 521460.0 -1.0 2131
2131 0 265945.0 156011.0 521400.0 -1.0 2132
2132 0 265903.0 155948.0 521340.0 -1.0 2133
2133 0 265927.0 156022.0 521280.0 -1.0 2134
2134 0 265907.0 155953.0 521160.0 -1.0 2135
2135 0 265893.0 156012.0 521100.0 -1.0 2136
2136 0 265846.0 155989.0 521040.0 -1.0 2137
2137 0 265881.0 156042.0 520980.0 -1.0 2138
2138 0 265785.0 155950.0 520920.0 -1.0 2139
2139 0 265873.0 156106.0 520860.0 -1.0 2140
2140 0 265744.0 155904.0 520800.0 -1.0 2141
2141 0 265924.0 156093.0 520740.0 -1.0 2142
2142 0 265868.0 156059.0 520680.0 -1.0 2143
2143 0 265854.0 156134.0 520620.0 -1.0 2144
2144 0 265721.0 156077.0 520560.0 -1.0 2145
2145 0 265819.0 156147.0 520500.0 -1.0 2146
2146 0 265696.0 156155.0 520380.0 -1.0 2147
2147 0 265710.0 156143.0 520320.0 -1.0 2148
2148 0 265687.0 156225.0 520260.0 -1.0 2149
2149 0 265575.0 156141.0 520200.0 -1.0 2150
2150 0 265596.0 156267.0 520140.0 -1.0 2151
2151 0 265475.0 156204.0 520080.0 -1.0 2152
2152 0 265437.0 156281.0 520020.0 -1.0 2153
2153 0 265387.0 156269.0 519960.0 -1.0 2154
2154 0 265389.0 156305.0 519900.0 -1.0 2155
2155 0 265381.0 156393.0 519840.0 -1.0 2156
2156 0 265295.0 156454.0 519780.0 -1.0 2157
2157 0 265351.0 156499.0 519720.0 -1.0 2158
2158 0 265379.0 156527.0 519660.0 -1.0 2159
2159 0 265343.0 156591.0 519540.0 -1.0 2160
2160 0 265301.0 156578.0 519480.0 -1.0 2161
2161 0 265294.0 156621.0 519420.0 -1.0 2162
2162 0 265282.0 156622.0 519360.0 -1.0 2163
2163 0 265231.0 156648.0 519300.0 -1.0 2164
2164 0 265188.0 156665.0 519240.0 -1.0 2165
2165 0 265177.0 156709.0 519180.0 -1.0 2166
2166 0 265169.0 156771.0 519120.0 -1.0 2167
2167 0 265110.0 156814.0 519060.0 -1.0 2168
2168 0 265160.0 156866.0 519000.0 -1.0 2169
2169 0 265096.0 156905.0 518940.0 -1.0 2170
2170 0 265091.0 156909.0 518880.0 -1.0 2171
2171 0 265055.0 156957.0 518820.0 -1.0 2172
2172 0 265039.0 157007.0 518760.0 -1.0 2173
2173 0 265060.0 157055.0 518700.0 -1.0 2174
2174 0 265055.0 157097.0 518640.0 -1.0 2175
2175 0 265063.0 157128.0 518580.0 -1.0 2176
2176 0 265023.0 157130.0 518520.0 -1.0 2177
2177 0 265052.0 157158.0 518460.0 -1.0 2178
2178 0 265035.0 157165.0 518400.0 -1.0 2179
2179 0 265037.0 157250.0 518340.0 -1.0 2180
2180 0 265028.0 157208.0 518280.0 -1.0 2181
2181 0 265024.0 157244.0 518220.0 -1.0 2182
2182 0 265055.0 157276.0 518160.0 -1.0 2183
2183 0 265065.0 157319.0 518100.0 -1.0 2184
2184 0 265048.0 157308.0 518040.0 -1.0 2185
2185 0 265038.0 157338.0 517980.0 -1.0 2186
2186 0 265072.0 157375.0 517920.0 -1.0 2187
2187 0 265081.0 157441.0 517860.0 -1.0 2188
2188 0 265056.0 157442.0 517800.0 -1.0 2189
2189 0 265066.0 157459.0 517740.0 -1.0 2190
2190 0 265055.0 157459.0 517680.0 -1.0 2191
2191 0 265086.0 157471.0 517620.0 -1.0 2192
2192 0 265043.0 157491.0 517560.0 -1.0 2193
2193 0 265059.0 157511.0 517500.0 -1.0 2194
2194 0 265065.0 157520.0 517440.0 -1.0 2195
2195 0 265046.0 157557.0 517380.0 -1.0 2196
2196 0 265061.0 157514.0 517320.0 -1.0 2197
2197 0 265079.0 157597.0 517260.0 -1.0 2198
2198 0 265076.0 157545.0 517200.0 -1.0 2199
2199 0 265061.0 157561.0 517140.0 -1.0 2200
2200 0 265041.0 157542.0 517080.0 -1.0 2201
2201 0 265068.0 157552.0 517020.0 -1.0 2202
2202 0 265049.0 157507.0 516960.0 -1.0 2203
2203 0 265069.0 157538.0 516900.0 -1.0 2204
2204 0 265101.0 157519.0 516840.0 -1.0 2205
2205 0 265110.0 157529.0 516780.0 -1.0 2206
2206 0 265056.0 157446.0 516720.0 -1.0 2207
2207 0 265202.0 157557.0 516660.0 -1.0 2208
2208 0 265079.0 157460.0 516600.0 -1.0 2209
2209 0 265094.0 157504.0 516540.0 -1.0 2210
2210 0 265131.0 157525.0 516480.0 -1.0 2211
2211 0 265076.0 157477.0 516420.0 -1.0 2212
2212 0 265169.0 157495.0 516360.0 -1.0 2213
2213 0 265141.0 157518.0 516300.0 -1.0 2214
2214 0 265148.0 157473.0 516240.0 -1.0 2215
2215 0 265211.0 157509.0 516180.0 -1.0 2216
2216 0 265196.0 157491.0 516120.0 -1.0 2217
2217 0 265245.0 157495.0 516060.0 -1.0 2218
2218 0 265286.0 157520.0 516000.0 -1.0 2219
2219 0 265310.0 157534.0 515940.0 -1.0 2220
2220 0 265329.0 157542.0 515880.0 -1.0 2221
2221 0 265406.0 157545.0 515760.0 -1.0 2222
2222 0 265429.0 157504.0 515640.0 -1.0 2223
2223 0 265448.0 157516.0 515580.0 -1.0 2224
2224 0 265472.0 157539.0 515520.0 -1.0 2225
2225 0 265207.0 157359.0 515460.0 -1.0 2226
2226 0 265489.0 157480.0 515400.0 -1.0 2227
2227 0 265482.0 157465.0 515340.0 -1.0 2228
2228 0 265509.0 157508.0 515280.0 -1.0 2229
2229 0 265510.0 157438.0 515220.0 -1.0 2230
2230 0 265535.0 157489.0 515160.0 -1.0 2231
2231 0 265505.0 157513.0 515100.0 -1.0 2232
2232 0 265495.0 157503.0 515040.0 -1.0 2233
2233 0 265542.0 157539.0 514980.0 -1.0 2234
2234 0 265484.0 157468.0 514920.0 -1.0 2235
2235 0 265520.0 157531.0 514860.0 -1.0 2236
2236 0 265475.0 157484.0 514800.0 -1.0 2237
2237 0 265506.0 157516.0 514740.0 -1.0 2238
2238 0 265430.0 157473.0 514680.0 -1.0 2239
2239 0 265431.0 157491.0 514620.0 -1.0 2240
2240 0 265454.0 157516.0 514560.0 -1.0 2241
2241 0 265444.0 157460.0 514500.0 -1.0 2242
2242 0 265425.0 157538.0 514440.0 -1.0 2243
2243 0 265413.0 157486.0 514380.0 -1.0 2244
2244 0 265420.0 157530.0 514320.0 -1.0 2245
2245 0 265419.0 157424.0 514260.0 -1.0 2246
2246 0 265429.0 157512.0 514200.0 -1.0 2247
2247 0 265444.0 157507.0 514140.0 -1.0 2248
2248 0 265461.0 157511.0 514080.0 -1.0 2249
2249 0 265458.0 157525.0 514020.0 -1.0 2250
2250 0 265504.0 157556.0 513960.0 -1.0 2251
2251 0 265507.0 157601.0 513900.0 -1.0 2252
2252 0 265457.0 157521.0 513840.0 -1.0 2253
2253 0 265544.0 157566.0 513780.0 -1.0 2254
2254 0 265435.0 157470.0 513720.0 -1.0 2255
2255 0 265504.0 157547.0 513660.0 -1.0 2256
2256 0 265439.0 157412.0 513600.0 -1.0 2257
2257 0 265460.0 157486.0 513540.0 -1.0 2258
2258 0 265424.0 157576.0 513480.0 -1.0 2259
2259 0 265409.0 157412.0 513420.0 -1.0 2260
2260 0 265384.0 157387.0 513360.0 -1.0 2261
2261 0 265364.0 157372.0 513300.0 -1.0 2262
2262 0 265372.0 157379.0 513240.0 -1.0 2263
2263 0 265379.0 157361.0 513180.0 -1.0 2264
2264 0 265337.0 157394.0 513120.0 -1.0 2265
2265 0 265295.0 157335.0 513060.0 -1.0 2266
2266 0 265276.0 157348.0 513000.0 -1.0 2267
2267 0 265285.0 157297.0 512940.0 -1.0 2268
2268 0 265314.0 157351.0 512880.0 -1.0 2269
2269 0 264986.0 157031.0 512820.0 -1.0 2270
2270 0 265262.0 157256.0 512760.0 -1.0 2271
2271 0 265244.0 157202.0 512700.0 -1.0 2272
2272 0 265273.0 157236.0 512640.0 -1.0 2273
2273 0 264962.0 156847.0 512580.0 -1.0 2274
2274 0 265294.0 157122.0 512520.0 -1.0 2275
2275 0 265302.0 157069.0 512460.0 -1.0 2276
2276 0 265266.0 157008.0 512400.0 -1.0 2277
2277 0 265289.0 157010.0 512340.0 -1.0 2278
2278 0 265307.0 156914.0 512280.0 -1.0 2279
2279 0 265303.0 156883.0 512220.0 -1.0 2280
2280 0 265303.0 156870.0 512160.0 -1.0 2281
2281 0 265276.0 156800.0 512100.0 -1.0 2282
2282 0 265314.0 156838.0 512040.0 -1.0 2283
2283 0 265267.0 156787.0 511980.0 -1.0 2284
2284 0 265235.0 156719.0 511920.0 -1.0 2285
2285 0 265264.0 156759.0 511860.0 -1.0 2286
2286 0 265246.0 156693.0 511800.0 -1.0 2287
2287 0 265278.0 156728.0 511740.0 -1.0 2288
2288 0 265280.0 156706.0 511680.0 -1.0 2289
2289 0 265320.0 156659.0 511620.0 -1.0 2290
2290 0 265222.0 156652.0 511560.0 -1.0 2291
2291 0 265191.0 156586.0 511500.0 -1.0 2292
2292 0 265278.0 156574.0 511440.0 -1.0 2293
2293 0 265235.0 156504.0 511380.0 -1.0 2294
2294 0 265263.0 156511.0 511320.0 -1.0 2295
2295 0 265251.0 156471.0 511260.0 -1.0 2296
2296 0 265247.0 156518.0 511200.0 -1.0 2297
2297 0 265220.0 156450.0 511140.0 -1.0 2298
2298 0 265285.0 156469.0 511080.0 -1.0 2299
2299 0 265219.0 156364.0 511020.0 -1.0 2300
2300 0 265277.0 156473.0 510960.0 -1.0 2301
2301 0 265223.0 156387.0 510900.0 -1.0 2302
2302 0 265226.0 156386.0 510840.0 -1.0 2303
2303 0 265157.0 156322.0 510780.0 -1.0 2304
2304 0 265244.0 156344.0 510720.0 -1.0 2305
2305 0 265221.0 156286.0 510660.0 -1.0 2306
2306 0 265220.0 156296.0 510600.0 -1.0 2307
2307 0 265255.0 156310.0 510540.0 -1.0 2308
2308 0 265194.0 156233.0 510480.0 -1.0 2309
2309 0 265523.0 156550.0 510420.0 -1.0 2310
2310 0 265209.0 156242.0 510360.0 -1.0 2311
2311 0 265229.0 156220.0 510300.0 -1.0 2312
2312 0 265247.0 156305.0 510240.0 -1.0 2313
2313 0 265218.0 156174.0 510180.0 -1.0 2314
2314 0 265201.0 156126.0 510120.0 -1.0 2315
2315 0 265222.0 156144.0 510060.0 -1.0 2316
2316 0 265311.0 156139.0 510000.0 -1.0 2317
2317 0 265352.0 156080.0 509940.0 -1.0 2318
2318 0 265334.0 156067.0 509880.0 -1.0 2319
2319 0 265345.0 156049.0 509820.0 -1.0 2320
2320 0 265362.0 156022.0 509760.0 -1.0 2321
2321 0 265393.0 156004.0 509700.0 -1.0 2322
2322 0 265426.0 155958.0 509640.0 -1.0 2323
2323 0 265450.0 155956.0 509580.0 -1.0 2324
2324 0 265460.0 155913.0 509520.0 -1.0 2325
2325 0 265483.0 155918.0 509460.0 -1.0 2326
2326 0 265475.0 155917.0 509400.0 -1.0 2327
2327 0 265478.0 155925.0 509340.0 -1.0 2328
2328 0 265518.0 155954.0 509280.0 -1.0 2329
2329 0 265562.0 155909.0 509220.0 -1.0 2330
2330 0 265576.0 155908.0 509160.0 -1.0 2331
2331 0 265557.0 155864.0 509100.0 -1.0 2332
2332 0 265619.0 155809.0 509040.0 -1.0 2333
2333 0 265647.0 155820.0 508980.0 -1.0 2334
2334 0 265699.0 155794.0 508920.0 -1.0 2335
2335 0 265725.0 155802.0 508860.0 -1.0 2336
2336 0 265774.0 155691.0 508800.0 -1.0 2337
2337 0 265839.0 155680.0 508740.0 -1.0 2338
2338 0 265840.0 155633.0 508680.0 -1.0 2339
2339 0 265908.0 155592.0 508620.0 -1.0 2340
2340 0 265932.0 155588.0 508560.0 -1.0 2341
2341 0 265475.0 155222.0 508500.0 -1.0 2342
2342 0 265966.0 155578.0 508440.0 -1.0 2343
2343 0 266000.0 155522.0 508320.0 -1.0 2344
2344 0 266048.0 155499.0 508260.0 -1.0 2345
2345 0 266082.0 155472.0 508200.0 -1.0 2346
2346 0 265835.0 155194.0 508140.0 -1.0 2347
2347 0 266100.0 155517.0 508080.0 -1.0 2348
2348 0 265868.0 155186.0 508020.0 -1.0 2349
2349 0 266077.0 155532.0 507960.0 -1.0 2350
2350 0 266119.0 155519.0 507900.0 -1.0 2351
2351 0 266046.0 155466.0 507840.0 -1.0 2352
2352 0 266034.0 155484.0 507780.0 -1.0 2353
2353 0 265956.0 155446.0 507720.0 -1.0 2354
2354 0 266052.0 155619.0 507660.0 -1.0 2355
2355 0 265964.0 155476.0 507600.0 -1.0 2356
2356 0 265958.0 155365.0 507540.0 -1.0 2357
2357 0 265908.0 155369.0 507480.0 -1.0 2358
2358 0 265922.0 155357.0 507420.0 -1.0 2359
2359 0 266254.0 155667.0 507360.0 -1.0 2360
2360 0 265859.0 155324.0 507300.0 -1.0 2361
2361 0 265863.0 155220.0 507240.0 -1.0 2362
2362 0 265889.0 155324.0 507180.0 -1.0 2363
2363 0 265859.0 155312.0 507120.0 -1.0 2364
2364 0 265868.0 155280.0 507060.0 -1.0 2365
2365 0 265828.0 155229.0 507000.0 -1.0 2366
2366 0 265841.0 155217.0 506940.0 -1.0 2367
2367 0 265706.0 155193.0 506880.0 -1.0 2368
2368 0 265752.0 155235.0 506820.0 -1.0 2369
2369 0 265710.0 155091.0 506760.0 -1.0 2370
2370 0 265689.0 155132.0 506640.0 -1.0 2371
2371 0 265748.0 155181.0 506580.0 -1.0 2372
2372 0 265727.0 155128.0 506520.0 -1.0 2373
2373 0 265694.0 155157.0 506460.0 -1.0 2374
2374 0 265677.0 155124.0 506400.0 -1.0 2375
2375 0 265680.0 155141.0 506340.0 -1.0 2376
2376 0 265633.0 155131.0 506280.0 -1.0 2377
2377 0 265638.0 155102.0 506220.0 -1.0 2378
2378 0 265571.0 155035.0 506160.0 -1.0 2379
2379 0 265570.0 155078.0 506100.0 -1.0 2380
2380 0 265528.0 155045.0 506040.0 -1.0 2381
2381 0 265539.0 155067.0 505980.0 -1.0 2382
2382 0 265476.0 155003.0 505860.0 -1.0 2383
2383 0 265457.0 155032.0 505740.0 -1.0 2384
2384 0 265428.0 155013.0 505680.0 -1.0 2385
2385 0 265435.0 155000.0 505620.0 -1.0 2386
2386 0 265410.0 154953.0 505560.0 -1.0 2387
2387 0 265414.0 154967.0 505500.0 -1.0 2388
2388 0 265410.0 154960.0 505440.0 -1.0 2389
2389 0 265404.0 154936.0 505380.0 -1.0 2390
2390 0 265394.0 154926.0 505320.0 -1.0 2391
2391 0 265380.0 154940.0 505260.0 -1.0 2392
2392 0 265368.0 154914.0 505200.0 -1.0 2393
2393 0 265360.0 154911.0 505140.0 -1.0 2394
2394 0 265369.0 154894.0 505080.0 -1.0 2395
2395 0 265368.0 154844.0 505020.0 -1.0 2396
2396 0 265401.0 154892.0 504960.0 -1.0 2397
2397 0 265414.0 154872.0 504900.0 -1.0 2398
2398 0 265367.0 154838.0 504840.0 -1.0 2399
2399 0 265428.0 154912.0 504780.0 -1.0 2400
2400 0 265404.0 154838.0 504720.0 -1.0 2401
2401 0 265430.0 154885.0 504660.0 -1.0 2402
2402 0 265415.0 154825.0 504600.0 -1.0 2403
2403 0 265458.0 154931.0 504540.0 -1.0 2404
2404 0 265470.0 154876.0 504480.0 -1.0 2405
2405 0 265485.0 154882.0 504420.0 -1.0 2406
2406 0 265496.0 154930.0 504360.0 -1.0 2407
2407 0 265451.0 154891.0 504300.0 -1.0 2408
2408 0 265522.0 154942.0 504240.0 -1.0 2409
2409 0 265589.0 154927.0 504180.0 -1.0 2410
2410 0 265521.0 154908.0 504120.0 -1.0 2411
2411 0 265579.0 154971.0 504060.0 -1.0 2412
2412 0 265647.0 154974.0 504000.0 -1.0 2413
2413 0 265695.0 154970.0 503940.0 -1.0 2414
2414 0 265698.0 154946.0 503880.0 -1.0 2415
2415 0 265752.0 154951.0 503820.0 -1.0 2416
2416 0 265748.0 154983.0 503760.0 -1.0 2417
2417 0 265821.0 155036.0 503700.0 -1.0 2418
2418 0 265303.0 154493.0 503640.0 -1.0 2419
2419 0 265836.0 155036.0 503580.0 -1.0 2420
2420 0 265867.0 155049.0 503520.0 -1.0 2421
2421 0 265919.0 155001.0 503460.0 -1.0 2422
2422 0 265918.0 155079.0 503400.0 -1.0 2423
2423 0 265969.0 155062.0 503340.0 -1.0 2424
2424 0 266006.0 155094.0 503280.0 -1.0 2425
2425 0 265502.0 154590.0 503220.0 -1.0 2426
2426 0 266001.0 155086.0 503160.0 -1.0 2427
2427 0 265996.0 155111.0 503100.0 -1.0 2428
2428 0 265985.0 155080.0 503040.0 -1.0 2429
2429 0 266091.0 155102.0 502980.0 -1.0 2430
2430 0 266101.0 155137.0 502920.0 -1.0 2431
2431 0 266088.0 155103.0 502860.0 -1.0 2432
2432 0 266142.0 155170.0 502800.0 -1.0 2433
2433 0 266157.0 155141.0 502740.0 -1.0 2434
2434 0 266225.0 155196.0 502680.0 -1.0 2435
2435 0 266158.0 155156.0 502620.0 -1.0 2436
2436 0 266256.0 155209.0 502560.0 -1.0 2437
2437 0 266260.0 155179.0 502500.0 -1.0 2438
2438 0 266315.0 155167.0 502440.0 -1.0 2439
2439 0 266272.0 155156.0 502380.0 -1.0 2440
2440 0 266356.0 155234.0 502320.0 -1.0 2441
2441 0 266072.0 155114.0 502260.0 -1.0 2442
2442 0 266311.0 155168.0 502200.0 -1.0 2443
2443 0 265976.0 154866.0 502140.0 -1.0 2444
2444 0 266383.0 155181.0 502080.0 -1.0 2445
2445 0 266320.0 155157.0 502020.0 -1.0 2446
2446 0 266321.0 155182.0 501960.0 -1.0 2447
2447 0 266344.0 155156.0 501900.0 -1.0 2448
2448 0 266237.0 155065.0 501840.0 -1.0 2449
2449 0 266378.0 155165.0 501780.0 -1.0 2450
2450 0 266359.0 155214.0 501660.0 -1.0 2451
2451 0 266260.0 155098.0 501600.0 -1.0 2452
2452 0 266387.0 155172.0 501540.0 -1.0 2453
2453 0 266330.0 155124.0 501420.0 -1.0 2454
2454 0 265724.0 154646.0 501360.0 -1.0 2455
2455 0 266285.0 155120.0 501300.0 -1.0 2456
2456 0 266262.0 155059.0 501240.0 -1.0 2457
2457 0 266238.0 155039.0 501180.0 -1.0 2458
2458 0 266223.0 155035.0 501120.0 -1.0 2459
2459 0 266224.0 155031.0 501060.0 -1.0 2460
2460 0 266206.0 155008.0 501000.0 -1.0 2461
2461 0 266192.0 155045.0 500880.0 -1.0 2462
2462 0 265886.0 154569.0 500820.0 -1.0 2463
2463 0 266189.0 155044.0 500760.0 -1.0 2464
2464 0 266215.0 155018.0 500700.0 -1.0 2465
2465 0 266166.0 154969.0 500640.0 -1.0 2466
2466 0 266133.0 154877.0 500580.0 -1.0 2467
2467 0 266190.0 154920.0 500520.0 -1.0 2468
2468 0 266241.0 154892.0 500460.0 -1.0 2469
2469 0 266208.0 154822.0 500400.0 -1.0 2470
2470 0 266194.0 154868.0 500340.0 -1.0 2471
2471 0 266197.0 154845.0 500280.0 -1.0 2472
2472 0 266204.0 154857.0 500160.0 -1.0 2473
2473 0 266180.0 155165.0 500100.0 -1.0 2474
2474 0 266202.0 154788.0 500040.0 -1.0 2475
2475 0 266224.0 154767.0 499980.0 -1.0 2476
2476 0 266212.0 154752.0 499920.0 -1.0 2477
2477 0 266192.0 154753.0 499860.0 -1.0 2478
2478 0 266131.0 154688.0 499800.0 -1.0 2479
2479 0 266149.0 154666.0 499740.0 -1.0 2480
2480 0 266170.0 154685.0 499680.0 -1.0 2481
2481 0 266142.0 154615.0 499620.0 -1.0 2482
2482 0 266202.0 154643.0 499560.0 -1.0 2483
2483 0 266210.0 154670.0 499500.0 -1.0 2484
2484 0 265866.0 154260.0 499440.0 -1.0 2485
2485 0 266193.0 154603.0 499380.0 -1.0 2486
2486 0 265859.0 154295.0 499320.0 -1.0 2487
2487 0 266176.0 154554.0 499260.0 -1.0 2488
2488 0 266138.0 154437.0 499200.0 -1.0 2489
2489 0 266165.0 154462.0 499140.0 -1.0 2490
2490 0 266055.0 154129.0 499080.0 -1.0 2491
2491 0 266200.0 154356.0 498960.0 -1.0 2492
2492 0 266197.0 154374.0 498840.0 -1.0 2493
2493 0 266370.0 154493.0 498780.0 -1.0 2494
2494 0 266260.0 154301.0 498720.0 -1.0 2495
2495 0 266260.0 154202.0 498660.0 -1.0 2496
2496 0 266257.0 154170.0 498540.0 -1.0 2497
2497 0 266220.0 154070.0 498480.0 -1.0 2498
2498 0 266277.0 154061.0 498420.0 -1.0 2499
2499 0 265841.0 153697.0 498360.0 -1.0 2500
2500 0 266302.0 153964.0 498300.0 -1.0 2501
2501 0 266238.0 153939.0 498240.0 -1.0 2502
2502 0 266248.0 153889.0 498180.0 -1.0 2503
2503 0 266277.0 153860.0 498120.0 -1.0 2504
2504 0 266273.0 153807.0 498060.0 -1.0 2505
2505 0 266241.0 153729.0 498000.0 -1.0 2506
2506 0 266316.0 153735.0 497940.0 -1.0 2507
2507 0 266264.0 153632.0 497880.0 -1.0 2508
2508 0 266350.0 153654.0 497820.0 -1.0 2509
2509 0 266312.0 153617.0 497760.0 -1.0 2510
2510 0 266359.0 153565.0 497700.0 -1.0 2511
2511 0 266095.0 153326.0 497640.0 -1.0 2512
2512 0 266376.0 153513.0 497580.0 -1.0 2513
2513 0 266012.0 152977.0 497520.0 -1.0 2514
2514 0 266406.0 153484.0 497460.0 -1.0 2515
2515 0 266394.0 153330.0 497400.0 -1.0 2516
2516 0 266401.0 153416.0 497340.0 -1.0 2517
2517 0 266372.0 153309.0 497280.0 -1.0 2518
2518 0 266065.0 152895.0 497220.0 -1.0 2519
2519 0 266437.0 153349.0 497160.0 -1.0 2520
2520 0 266413.0 153312.0 497040.0 -1.0 2521
2521 0 266364.0 153204.0 496980.0 -1.0 2522
2522 0 266404.0 153259.0 496920.0 -1.0 2523
2523 0 266365.0 153230.0 496740.0 -1.0 2524
2524 0 266313.0 153097.0 496680.0 -1.0 2525
2525 0 266330.0 153054.0 496560.0 -1.0 2526
2526 0 266293.0 153063.0 496500.0 -1.0 2527
2527 0 266270.0 152940.0 496440.0 -1.0 2528
2528 0 266293.0 152955.0 496380.0 -1.0 2529
2529 0 266206.0 152882.0 496320.0 -1.0 2530
2530 0 266266.0 152894.0 496260.0 -1.0 2531
2531 0 266232.0 152905.0 496140.0 -1.0 2532
2532 0 265865.0 152531.0 496080.0 -1.0 2533
2533 0 266240.0 152900.0 496020.0 -1.0 2534
2534 0 265861.0 152459.0 495960.0 -1.0 2535
2535 0 266291.0 152916.0 495900.0 -1.0 2536
2536 0 266321.0 152806.0 495840.0 -1.0 2537
2537 0 266387.0 152802.0 495780.0 -1.0 2538
2538 0 265941.0 152268.0 495720.0 -1.0 2539
2539 0 266594.0 152533.0 495660.0 -1.0 2540
2540 0 266779.0 152484.0 495600.0 -1.0 2541
2541 0 266722.0 152388.0 495540.0 -1.0 2542
2542 0 266765.0 152414.0 495480.0 -1.0 2543
2543 0 266799.0 152078.0 495420.0 -1.0 2544
2544 0 266910.0 151924.0 495360.0 -1.0 2545
2545 0 266857.0 151890.0 495300.0 -1.0 2546
2546 0 266815.0 151677.0 495240.0 -1.0 2547
2547 0 266999.0 151471.0 495180.0 -1.0 2548
2548 0 267104.0 150906.0 495120.0 -1.0 2549
2549 0 267254.0 150569.0 495060.0 -1.0 2550
2550 0 267295.0 150347.0 495000.0 -1.0 2551
2551 0 267278.0 150384.0 494940.0 -1.0 2552
2552 0 267408.0 150309.0 494880.0 -1.0 2553
2553 0 267327.0 150005.0 494760.0 -1.0 2554
2554 0 267374.0 150012.0 494700.0 -1.0 2556
2555 0 267361.0 150132.0 494640.0 -1.0 2556
2556 5 267469.0 149800.0 494880.0 -1.0 2557
2557 0 267327.0 149651.0 494940.0 -1.0 2558
2558 0 267340.0 149718.0 495000.0 -1.0 2559
2559 0 267354.0 149761.0 495060.0 -1.0 2560
2560 0 267467.0 149481.0 495120.0 -1.0 2561
2561 0 267666.0 149274.0 495180.0 -1.0 2562
2562 0 267593.0 148970.0 495240.0 -1.0 2563
2563 0 267747.0 148887.0 495300.0 -1.0 2564
2564 0 267802.0 148474.0 495300.0 -1.0 2565
2565 0 267904.0 148198.0 495360.0 -1.0 2566
2566 0 267945.0 147814.0 495360.0 -1.0 2567
2567 0 268083.0 147695.0 495420.0 -1.0 2568
2568 0 268227.0 147491.0 495480.0 -1.0 2569
2569 0 268314.0 147285.0 495540.0 -1.0 2570
2570 0 268387.0 147055.0 495600.0 -1.0 2571
2571 0 268336.0 146810.0 495660.0 -1.0 2572
2572 0 267917.0 146240.0 495720.0 -1.0 2573
2573 0 268374.0 146651.0 495780.0 -1.0 2574
2574 0 268343.0 146492.0 495840.0 -1.0 2575
2575 0 268412.0 146453.0 495900.0 -1.0 2576
2576 0 268107.0 145811.0 495960.0 -1.0 2577
2577 0 268760.0 145915.0 496020.0 -1.0 2578
2578 0 268628.0 145367.0 496080.0 -1.0 2579
2579 0 269105.0 145555.0 496140.0 -1.0 2580
2580 0 269260.0 145254.0 496260.0 -1.0 2581
2581 0 269270.0 144910.0 496320.0 -1.0 2582
2582 0 269395.0 144820.0 496380.0 -1.0 2583
2583 0 269427.0 144655.0 496440.0 -1.0 2584
2584 0 269542.0 144660.0 496500.0 -1.0 2585
2585 0 269524.0 144504.0 496560.0 -1.0 2586
2586 0 269502.0 144461.0 496680.0 -1.0 2587
2587 0 269548.0 144511.0 496740.0 -1.0 2588
2588 0 269608.0 144277.0 496920.0 -1.0 2589
2589 0 269670.0 144068.0 496980.0 -1.0 2590
2590 0 269841.0 144002.0 497040.0 -1.0 2591
2591 0 269905.0 143727.0 497160.0 -1.0 2592
2592 0 269638.0 143144.0 497220.0 -1.0 2593
2593 0 269913.0 143265.0 497280.0 -1.0 2594
2594 0 269959.0 142976.0 497340.0 -1.0 2595
2595 0 269969.0 142780.0 497400.0 -1.0 2596
2596 0 270002.0 142549.0 497460.0 -1.0 2597
2597 0 269673.0 141856.0 497520.0 -1.0 2598
2598 0 270042.0 142085.0 497580.0 -1.0 2599
2599 0 269823.0 141888.0 497640.0 -1.0 2600
2600 0 270062.0 141687.0 497700.0 -1.0 2601
2601 0 269981.0 141477.0 497760.0 -1.0 2602
2602 0 270016.0 141048.0 497820.0 -1.0 2603
2603 0 269890.0 140780.0 497880.0 -1.0 2604
2604 0 270038.0 140547.0 497940.0 -1.0 2605
2605 0 269948.0 140218.0 498000.0 -1.0 2606
2606 0 269978.0 139966.0 498060.0 -1.0 2607
2607 0 270115.0 139720.0 498120.0 -1.0 2608
2608 0 270087.0 139573.0 498180.0 -1.0 2609
2609 0 270141.0 139445.0 498240.0 -1.0 2610
2610 0 270153.0 139276.0 498300.0 -1.0 2611
2611 0 269752.0 138987.0 498360.0 -1.0 2612
2612 0 270175.0 138953.0 498420.0 -1.0 2613
2613 0 270238.0 138931.0 498480.0 -1.0 2614
2614 0 270212.0 139007.0 498540.0 -1.0 2615
2615 0 270250.0 139031.0 498660.0 -1.0 2616
2616 0 270245.0 138996.0 498720.0 -1.0 2617
2617 0 270249.0 138985.0 498840.0 -1.0 2618
2618 0 270273.0 138789.0 498840.0 -1.0 2619
2619 0 270511.0 138499.0 498840.0 -1.0 2620
2620 0 270801.0 138244.0 498840.0 -1.0 2621
2621 0 270844.0 138161.0 498720.0 -1.0 2622
2622 0 270862.0 137941.0 498660.0 -1.0 2623
2623 0 270912.0 137767.0 498540.0 -1.0 2624
2624 0 271023.0 137603.0 498480.0 -1.0 2625
2625 0 271006.0 137495.0 498420.0 -1.0 2626
2626 0 270768.0 136878.0 498360.0 -1.0 2627
2627 0 271266.0 136875.0 498300.0 -1.0 2628
2628 0 271327.0 136775.0 498240.0 -1.0 2629
2629 0 271397.0 136672.0 498180.0 -1.0 2630
2630 0 271416.0 136595.0 498120.0 -1.0 2631
2631 0 271405.0 136473.0 498060.0 -1.0 2632
2632 0 271546.0 136170.0 498060.0 -1.0 2633
2633 0 271772.0 135956.0 498060.0 -1.0 2634
2634 0 271955.0 135847.0 498060.0 -1.0 2635
2635 0 272139.0 135568.0 498060.0 -1.0 2636
2636 0 272410.0 135353.0 498060.0 -1.0 2637
2637 0 272466.0 135361.0 498120.0 -1.0 2638
2638 0 272427.0 135300.0 498180.0 -1.0 2639
2639 0 272434.0 135350.0 498240.0 -1.0 2640
2640 0 272471.0 135434.0 498300.0 -1.0 2641
2641 0 272107.0 135074.0 498360.0 -1.0 2642
2642 0 272470.0 135397.0 498420.0 -1.0 2643
2643 0 272574.0 135313.0 498480.0 -1.0 2644
2644 0 272865.0 135095.0 498480.0 -1.0 2645
2645 0 272881.0 135046.0 498420.0 -1.0 2646
2646 0 272568.0 134738.0 498360.0 -1.0 2647
2647 0 272999.0 134914.0 498300.0 -1.0 2648
2648 0 273112.0 134945.0 498240.0 -1.0 2649
2649 0 273176.0 134776.0 498180.0 -1.0 2650
2650 0 273285.0 134855.0 498120.0 -1.0 2651
2651 0 273286.0 134675.0 498060.0 -1.0 2652
2652 0 273315.0 134636.0 498000.0 -1.0 2653
2653 0 273490.0 134653.0 497940.0 -1.0 2654
2654 0 273435.0 134565.0 497880.0 -1.0 2655
2655 0 273538.0 134613.0 497820.0 -1.0 2656
2656 0 273664.0 134571.0 497760.0 -1.0 2657
2657 0 273770.0 134553.0 497700.0 -1.0 2658
2658 0 273651.0 134377.0 497640.0 -1.0 2659
2659 0 273919.0 134458.0 497580.0 -1.0 2660
2660 0 273691.0 133964.0 497520.0 -1.0 2661
2661 0 274137.0 134375.0 497460.0 -1.0 2662
2662 0 274271.0 134389.0 497400.0 -1.0 2663
2663 0 274337.0 134428.0 497340.0 -1.0 2664
2664 0 274336.0 134409.0 497280.0 -1.0 2665
2665 0 274079.0 134107.0 497220.0 -1.0 2666
2666 0 274441.0 134478.0 497160.0 -1.0 2667
2667 0 274541.0 134490.0 497040.0 -1.0 2668
2668 0 274571.0 134450.0 496980.0 -1.0 2669
2669 0 274662.0 134475.0 496920.0 -1.0 2670
2670 0 274682.0 134436.0 496740.0 -1.0 2671
2671 0 274764.0 134344.0 496680.0 -1.0 2672
2672 0 274825.0 134392.0 496560.0 -1.0 2673
2673 0 274747.0 134432.0 496500.0 -1.0 2674
2674 0 274901.0 134350.0 496440.0 -1.0 2675
2675 0 274892.0 134359.0 496380.0 -1.0 2676
2676 0 275041.0 134319.0 496320.0 -1.0 2677
2677 0 275175.0 134352.0 496260.0 -1.0 2678
2678 0 275125.0 134374.0 496140.0 -1.0 2679
2679 0 274820.0 134000.0 496080.0 -1.0 2680
2680 0 275512.0 134288.0 496020.0 -1.0 2681
2681 0 275181.0 133902.0 495960.0 -1.0 2682
2682 0 275578.0 133793.0 495960.0 -1.0 2683
2683 0 275959.0 134158.0 496020.0 -1.0 2684
2684 0 275667.0 133771.0 496080.0 -1.0 2685
2685 0 275993.0 134078.0 496140.0 -1.0 2686
2686 0 275910.0 134042.0 496260.0 -1.0 2687
2687 0 276195.0 133910.0 496320.0 -1.0 2688
2688 0 276458.0 133877.0 496380.0 -1.0 2689
2689 0 276591.0 133750.0 496440.0 -1.0 2690
2690 0 276634.0 133751.0 496500.0 -1.0 2691
2691 0 276672.0 133783.0 496560.0 -1.0 2692
2692 0 276785.0 133734.0 496680.0 -1.0 2693
2693 0 276979.0 133667.0 496740.0 -1.0 2694
2694 0 277939.0 132889.0 496740.0 -1.0 2695
2695 0 277890.0 132833.0 496680.0 -1.0 2696
2696 0 277798.0 132888.0 496560.0 -1.0 2697
2697 0 277801.0 132897.0 496500.0 -1.0 2698
2698 0 277780.0 132799.0 496440.0 -1.0 2699
2699 0 277800.0 132771.0 496380.0 -1.0 2700
2700 0 277650.0 132716.0 496320.0 -1.0 2701
2701 0 278058.0 132528.0 496320.0 -1.0 2702
2702 0 278228.0 132545.0 496380.0 -1.0 2703
2703 0 278385.0 132528.0 496440.0 -1.0 2704
2704 0 278430.0 132501.0 496500.0 -1.0 2705
2705 0 278565.0 132460.0 496560.0 -1.0 2706
2706 0 278642.0 132508.0 496680.0 -1.0 2707
2707 0 278719.0 132549.0 496740.0 -1.0 2708
2708 0 278803.0 132453.0 496920.0 -1.0 2709
2709 0 278801.0 132446.0 496980.0 -1.0 2710
2710 0 278842.0 132468.0 497040.0 -1.0 2711
2711 0 278891.0 132342.0 497160.0 -1.0 2712
2712 0 278556.0 131866.0 497220.0 -1.0 2713
2713 0 278898.0 132142.0 497280.0 -1.0 2714
2714 0 279032.0 132107.0 497340.0 -1.0 2715
2715 0 279116.0 132078.0 497400.0 -1.0 2716
2716 0 279227.0 132076.0 497460.0 -1.0 2717
2717 0 278977.0 131672.0 497520.0 -1.0 2718
2718 0 279543.0 131894.0 497580.0 -1.0 2719
2719 0 279503.0 131605.0 497640.0 -1.0 2720
2720 0 280113.0 131526.0 497700.0 -1.0 2721
2721 0 280479.44 131490.03 497760.0 -1.0 2722
2722 0 280764.0 131329.0 497820.0 -1.0 2723
2723 0 280884.0 131265.0 497880.0 -1.0 2724
2724 0 281224.0 131230.0 497940.0 -1.0 2725
2725 0 281269.0 131167.0 498000.0 -1.0 2726
2726 0 281392.0 131195.0 498060.0 -1.0 2727
2727 0 281558.0 131172.0 498120.0 -1.0 2728
2728 0 281653.0 131080.0 498180.0 -1.0 2729
2729 0 281823.0 131080.0 498240.0 -1.0 2730
2730 0 281834.0 130921.0 498300.0 -1.0 2731
2731 0 281565.0 130771.0 498360.0 -1.0 2732
2732 0 282075.0 130970.0 498420.0 -1.0 2733
2733 0 282415.0 130900.0 498420.0 -1.0 2734
2734 0 282616.0 130955.0 498480.0 -1.0 2735
2735 0 282593.0 130918.0 498540.0 -1.0 2736
2736 0 282579.0 131053.0 498660.0 -1.0 2737
2737 0 282561.0 131100.0 498720.0 -1.0 2738
2738 0 282791.0 130903.0 498720.0 -1.0 2739
2739 0 282821.0 130864.0 498660.0 -1.0 2740
2740 0 282835.0 130825.0 498540.0 -1.0 2741
2741 0 282844.0 130749.0 498480.0 -1.0 2742
2742 0 282982.0 130581.0 498420.0 -1.0 2743
2743 0 282936.0 130295.0 498360.0 -1.0 2744
2744 0 283387.0 130411.0 498300.0 -1.0 2745
2745 0 283614.0 130392.0 498240.0 -1.0 2746
2746 0 283750.0 130216.0 498180.0 -1.0 2747
2747 0 283871.0 130107.0 498120.0 -1.0 2748
2748 0 283871.0 129994.0 498060.0 -1.0 2749
2749 0 284220.0 129700.0 498060.0 -1.0 2750
2750 0 284388.0 129590.0 498120.0 -1.0 2751
2751 0 284537.0 129493.0 498180.0 -1.0 2752
2752 0 284741.0 129582.0 498240.0 -1.0 2753
2753 0 284958.0 129454.0 498300.0 -1.0 2754
2754 0 285090.0 129190.0 498360.0 -1.0 2755
2755 0 285543.0 129355.0 498420.0 -1.0 2756
2756 0 286075.0 129129.0 498420.0 -1.0 2757
2757 0 285880.0 128822.0 498360.0 -1.0 2758
2758 0 286184.0 128955.0 498300.0 -1.0 2759
2759 0 286286.0 129017.0 498240.0 -1.0 2760
2760 0 286303.0 128892.0 498180.0 -1.0 2761
2761 0 286538.0 128992.0 498120.0 -1.0 2762
2762 0 287003.0 128757.0 498120.0 -1.0 2763
2763 0 287319.0 128472.0 498060.0 -1.0 2764
2764 0 287511.0 128396.0 498000.0 -1.0 2765
2765 0 287784.0 128343.0 497940.0 -1.0 2766
2766 0 288255.0 128240.0 497940.0 -1.0 2767
2767 0 288560.0 128111.0 498000.0 -1.0 3162
2768 0 267376.0 150221.0 494580.0 -1.0 2555
2769 0 267307.0 150342.0 494520.0 -1.0 2768
2770 0 267288.0 150462.0 494400.0 -1.0 2769
2771 0 267190.0 150484.0 494340.0 -1.0 2770
2772 0 267167.0 150542.0 494280.0 -1.0 2771
2773 0 267157.0 150575.0 494220.0 -1.0 2772
2774 0 267138.0 150625.0 494160.0 -1.0 2773
2775 0 267086.0 150706.0 494100.0 -1.0 2774
2776 0 266859.0 150550.0 494040.0 -1.0 2775
2777 0 267075.0 150831.0 493980.0 -1.0 2776
2778 0 267040.0 150855.0 493920.0 -1.0 2777
2779 0 267061.0 150945.0 493860.0 -1.0 2778
2780 0 267062.0 150984.0 493800.0 -1.0 2779
2781 0 267073.0 151037.0 493740.0 -1.0 2780
2782 0 267069.0 151071.0 493680.0 -1.0 2781
2783 0 267073.0 151138.0 493620.0 -1.0 2782
2784 0 267017.0 151202.0 493560.0 -1.0 2783
2785 0 266972.0 151144.0 493500.0 -1.0 2784
2786 0 266991.0 151252.0 493440.0 -1.0 2785
2787 0 266965.0 151189.0 493380.0 -1.0 2786
2788 0 266950.0 151298.0 493320.0 -1.0 2787
2789 0 266896.0 151268.0 493260.0 -1.0 2788
2790 0 266824.0 151370.0 493200.0 -1.0 2789
2791 0 266842.0 151330.0 493140.0 -1.0 2790
2792 6 266896.0 151409.0 493080.0 -1.0 2791
2793 0 339784.3 125063.39 488640.0 -1.0 2794
2794 0 339861.3 125017.13 488580.0 -1.0 2795
2795 0 339861.3 125017.13 488520.0 -1.0 2797
2796 0 339730.28 124825.11 488400.0 -1.0 2797
2797 5 339861.3 125017.13 488460.0 -1.0 2798
2798 0 339861.3 125009.04 488400.0 -1.0 2799
2799 0 340160.94 125430.15 488400.0 -1.0 2800
2800 0 340573.97 126029.42 488400.0 -1.0 2801
2801 0 341327.1 126806.87 488400.0 -1.0 2802
2802 0 341416.2 126879.75 488340.0 -1.0 2803
2803 0 341529.56 127017.42 488280.0 -1.0 2804
2804 0 341416.2 127066.01 488220.0 -1.0 2805
2805 0 341408.1 127308.96 488160.0 -1.0 2806
2806 0 341302.8 128167.38 488160.0 -1.0 2807
2807 0 341189.44 128224.07 488100.0 -1.0 2808
2808 0 341189.44 128248.37 488040.0 -1.0 2809
2809 0 341221.8 128523.71 487980.0 -1.0 2810
2810 0 340938.38 128596.59 487920.0 -1.0 2811
2811 0 341173.22 128661.38 487860.0 -1.0 2812
2812 0 341003.16 128548.0 487800.0 -1.0 2813
2813 0 341229.9 128823.34 487740.0 -1.0 2814
2814 0 340800.72 128539.91 487680.0 -1.0 2815
2815 0 341108.44 128790.95 487620.0 -1.0 2816
2816 0 341148.94 128863.836 487560.0 -1.0 2817
2817 0 341148.94 128863.836 487500.0 -1.0 2818
2818 0 341140.84 128896.234 487440.0 -1.0 2819
2819 0 341140.84 128896.234 487380.0 -1.0 2820
2820 0 341076.06 128920.52 487320.0 -1.0 2821
2821 0 340995.06 128952.92 487260.0 -1.0 2822
2822 0 340978.88 129017.7 487200.0 -1.0 2823
2823 0 340954.56 129017.7 487140.0 -1.0 2824
2824 0 340873.6 128993.414 487080.0 -1.0 2826
2825 0 338556.75 128344.6 484980.0 -1.0 1
2826 0 340873.6 128993.414 487020.0 -1.0 1
2827 0 339495.78 124913.79 488700.0 -1.0 2793
2828 0 339795.0 125052.71 488760.0 -1.0 2827
2829 0 339869.78 125052.71 488820.0 -1.0 2828
2830 0 339955.28 125116.82 488880.0 -1.0 2829
2831 0 339923.22 125084.766 488940.0 -1.0 2830
2832 0 339923.22 125084.766 489000.0 -1.0 2831
2833 0 339923.22 125084.766 489060.0 -1.0 2832
2834 0 339923.22 125084.766 489120.0 -1.0 2833
2835 0 339965.97 125042.02 489180.0 -1.0 2834
2836 0 339965.97 125063.39 489240.0 -1.0 2835
2837 0 339977.03 125036.61 489300.0 -1.0 2836
2838 0 340054.6 125036.61 489360.0 -1.0 2837
2839 0 340103.94 124987.26 489420.0 -1.0 2838
2840 0 340089.84 124966.11 489480.0 -1.0 2839
2841 0 340153.28 125022.51 489540.0 -1.0 2840
2842 0 340202.66 124980.21 489600.0 -1.0 2841
2843 0 340202.66 124937.91 489660.0 -1.0 2842
2844 0 340230.03 124926.86 489720.0 -1.0 2843
2845 0 340294.28 124895.61 489780.0 -1.0 2844
2846 0 340421.2 124818.06 489840.0 -1.0 2845
2847 0 340597.44 124892.086 489900.0 -1.0 2846
2848 0 339673.9 124719.36 488340.0 -1.0 2796
2849 5 339673.9 124719.36 488280.0 -1.0 2848
2850 0 339695.03 124684.11 488220.0 -1.0 2849
2851 0 339222.7 124677.06 488340.0 -1.0 2849
2852 0 339864.25 124670.01 488160.0 -1.0 2850
2853 0 339850.16 124627.71 488100.0 -1.0 2852
2854 0 339871.28 124564.26 488040.0 -1.0 2853
2855 0 340012.28 124536.06 487980.0 -1.0 2854
2856 0 339737.34 124331.61 487920.0 -1.0 2855
2857 6 340082.78 124416.21 487860.0 -1.0 2856
2858 0 338771.5 124529.01 488400.0 -1.0 2851
2859 0 338524.75 124162.41 488400.0 -1.0 2858
2860 0 338475.4 124028.46 488460.0 -1.0 2859
2861 0 338348.5 123908.61 488520.0 -1.0 2860
2862 0 338256.84 123852.21 488580.0 -1.0 2861
2863 0 338186.34 123852.21 488640.0 -1.0 2862
2864 0 337770.4 123704.16 488700.0 -1.0 2863
2865 0 338108.78 123781.71 488760.0 -1.0 2864
2866 0 338108.78 123781.71 488820.0 -1.0 2865
2867 6 338094.7 123838.11 488880.0 -1.0 2866
2868 0 337485.16 128090.8 484920.0 -1.0 2825
2869 0 336977.56 127540.9 484920.0 -1.0 2868
2870 0 336516.16 126950.11 484980.0 -1.0 2869
2871 0 336221.06 126507.445 485040.0 -1.0 2870
2872 0 335943.3 126082.15 485100.0 -1.0 2871
2873 0 335448.56 125535.336 485160.0 -1.0 2872
2874 0 335257.62 125344.38 485220.0 -1.0 2873
2875 0 335040.62 125205.516 485280.0 -1.0 2874
2876 0 334641.38 124901.73 485340.0 -1.0 2875
2877 0 334641.38 124884.37 485400.0 -1.0 2876
2878 0 334545.9 124754.17 485460.0 -1.0 2877
2879 0 334519.88 124719.46 485520.0 -1.0 2878
2880 0 334354.94 124580.586 485580.0 -1.0 2879
2881 0 334190.03 124467.75 485640.0 -1.0 2880
2882 0 334190.03 124485.11 485700.0 -1.0 2881
2883 0 334025.12 124198.68 485760.0 -1.0 2882
2884 0 333825.5 124129.25 485820.0 -1.0 2883
2885 0 333834.2 124077.17 485880.0 -1.0 2884
2886 0 333686.62 124059.81 485940.0 -1.0 2885
2887 0 333608.5 124033.77 486000.0 -1.0 2886
2888 0 333565.1 123955.66 486060.0 -1.0 2887
2889 0 333460.97 123938.3 486120.0 -1.0 2888
2890 0 333408.88 123912.26 486180.0 -1.0 2889
2891 0 333322.1 123877.54 486240.0 -1.0 2890
2892 0 333243.97 123834.14 486300.0 -1.0 2891
2893 0 333243.97 123834.14 486360.0 -1.0 2892
2894 0 333079.06 123729.984 486420.0 -1.0 2893
2895 0 333079.06 123747.34 486480.0 -1.0 2894
2896 0 333009.62 123677.91 486540.0 -1.0 2895
2897 0 333009.62 123677.91 486600.0 -1.0 2896
2898 0 332896.78 123617.15 486660.0 -1.0 2897
2899 0 332870.75 123582.44 486720.0 -1.0 2898
2900 0 332740.56 123573.76 486780.0 -1.0 2899
2901 0 332627.72 123469.6 486840.0 -1.0 2900
2902 0 332627.72 123469.6 486900.0 -1.0 2901
2903 0 332549.6 123530.36 486960.0 -1.0 2902
2904 0 332462.8 123478.28 487020.0 -1.0 2903
2905 0 332358.66 123426.2 487080.0 -1.0 2904
2906 0 332271.84 123443.56 487140.0 -1.0 2905
2907 0 332185.06 123460.92 487200.0 -1.0 2906
2908 0 332141.66 123469.6 487260.0 -1.0 2907
2909 0 331942.03 123417.52 487320.0 -1.0 2908
2910 0 331942.03 123460.92 487380.0 -1.0 2909
2911 0 331794.47 123443.56 487440.0 -1.0 2910
2912 0 331733.72 123417.52 487500.0 -1.0 2911
2913 0 331638.25 123365.445 487560.0 -1.0 2912
2914 0 331482.0 123374.125 487620.0 -1.0 2913
2915 0 331013.3 123157.13 487680.0 -1.0 2914
2916 0 331308.4 123304.69 487740.0 -1.0 2915
2917 0 331056.72 123157.13 487800.0 -1.0 2916
2918 0 331160.88 123296.01 487860.0 -1.0 2917
2919 0 330831.03 123157.13 487920.0 -1.0 2918
2920 0 331022.0 123322.05 487980.0 -1.0 2919
2921 0 330935.2 123313.37 488040.0 -1.0 2920
2922 0 330805.0 123278.65 488100.0 -1.0 2921
2923 0 330787.66 123356.766 488160.0 -1.0 2922
2924 0 330657.44 123322.05 488220.0 -1.0 2923
2925 0 330588.03 123374.125 488280.0 -1.0 2924
2926 0 330535.94 123382.805 488340.0 -1.0 2925
2927 0 330397.06 123400.164 488400.0 -1.0 2926
2928 0 330379.72 123443.56 488460.0 -1.0 2927
2929 0 330266.88 123452.24 488520.0 -1.0 2928
2930 0 330154.03 123443.56 488580.0 -1.0 2929
2931 0 330049.88 123547.72 488640.0 -1.0 2930
2932 0 329529.1 123226.57 488700.0 -1.0 2931
2933 0 329911.0 123504.32 488760.0 -1.0 2932
2934 0 329798.2 123434.88 488820.0 -1.0 2933
2935 0 329798.2 123504.32 488880.0 -1.0 2934
2936 0 329694.03 123469.6 488940.0 -1.0 2935
2937 0 329572.5 123486.96 489000.0 -1.0 2936
2938 0 329459.7 123486.96 489060.0 -1.0 2937
2939 0 329338.16 123495.64 489120.0 -1.0 2938
2940 0 329242.7 123452.24 489180.0 -1.0 2939
2941 0 329129.84 123495.64 489240.0 -1.0 2940
2942 0 329034.38 123469.6 489300.0 -1.0 2941
2943 0 328964.94 123504.32 489360.0 -1.0 2942
2944 0 328886.8 123486.96 489420.0 -1.0 2943
2945 0 328730.6 123434.88 489480.0 -1.0 2944
2946 0 328687.2 123478.28 489540.0 -1.0 2945
2947 0 328591.72 123478.28 489600.0 -1.0 2946
2948 0 328435.47 123469.6 489660.0 -1.0 2947
2949 0 328322.66 123400.164 489720.0 -1.0 2948
2950 0 328279.25 123469.6 489780.0 -1.0 2949
2951 0 328131.7 123452.24 489840.0 -1.0 2950
2952 0 328235.84 123660.55 489900.0 -1.0 2951
2953 0 328105.66 123530.36 489960.0 -1.0 2952
2954 0 327836.6 123330.73 490020.0 -1.0 2953
2955 0 327906.03 123513.0 490080.0 -1.0 2954
2956 0 327793.2 123417.52 490140.0 -1.0 2955
2957 0 327819.22 123643.19 490200.0 -1.0 2956
2958 0 327663.0 123443.56 490260.0 -1.0 2957
2959 0 327593.56 123495.64 490320.0 -1.0 2958
2960 0 327550.16 123443.56 490380.0 -1.0 2959
2961 0 327463.38 123460.92 490440.0 -1.0 2960
2962 0 327376.56 123434.88 490500.0 -1.0 2961
2963 0 327281.1 123400.164 490560.0 -1.0 2962
2964 0 327263.75 123400.164 490620.0 -1.0 2963
2965 0 327133.56 123330.73 490680.0 -1.0 2964
2966 0 327055.44 123330.73 490740.0 -1.0 2965
2967 0 326899.2 123313.37 490800.0 -1.0 2966
2968 0 326638.8 123348.086 490860.0 -1.0 2967
2969 0 326760.3 123304.69 490920.0 -1.0 2968
2970 0 326552.03 123226.57 490980.0 -1.0 2969
2971 0 326508.62 123174.49 491040.0 -1.0 2970
2972 0 326230.88 123131.09 491100.0 -1.0 2971
2973 0 326022.56 123131.09 491160.0 -1.0 2972
2974 0 325744.8 123026.94 491220.0 -1.0 2973
2975 0 325605.94 123035.62 491280.0 -1.0 2974
2976 0 325319.53 122957.51 491340.0 -1.0 2975
2977 0 324963.66 122957.51 491400.0 -1.0 2976
2978 0 324668.56 122957.51 491460.0 -1.0 2977
2979 0 324425.53 122896.75 491520.0 -1.0 2978
2980 0 324052.3 122827.31 491580.0 -1.0 2979
2981 0 323557.56 122627.68 491640.0 -1.0 2980
2982 0 323080.2 122480.125 491700.0 -1.0 2981
2983 0 322680.94 122306.54 491760.0 -1.0 2982
2984 0 321969.22 122106.91 491760.0 -1.0 2983
2985 0 321535.22 122002.75 491760.0 -1.0 2984
2986 0 321179.38 121959.35 491820.0 -1.0 2985
2987 0 321031.8 122054.83 491880.0 -1.0 2986
2988 0 320771.44 122080.87 491940.0 -1.0 2987
2989 0 320554.44 122098.23 492000.0 -1.0 2988
2990 0 320241.97 122237.1 492060.0 -1.0 2989
2991 0 319721.2 122098.23 492120.0 -1.0 2990
2992 0 319122.3 122037.47 492120.0 -1.0 2991
2993 0 318474.8 122003.945 492180.0 -1.0 2992
2994 0 317933.22 122028.79 492120.0 -1.0 2993
2995 0 317517.28 121974.16 492180.0 -1.0 2994
2996 0 317228.22 121942.43 492240.0 -1.0 2995
2997 0 316784.06 121850.78 492300.0 -1.0 2996
2998 0 316371.66 121822.58 492360.0 -1.0 2997
2999 0 315546.78 121639.28 492360.0 -1.0 2998
3000 0 315046.25 121505.33 492420.0 -1.0 2999
3001 0 314457.56 121374.91 492480.0 -1.0 3000
3002 0 313590.4 121244.48 492540.0 -1.0 3001
3003 0 313139.22 121184.555 492600.0 -1.0 3002
3004 0 312628.1 121184.555 492660.0 -1.0 3003
3005 0 312268.53 121149.305 492720.0 -1.0 3004
3006 0 312074.66 121096.43 492780.0 -1.0 3005
3007 0 311937.2 121057.66 492840.0 -1.0 3006
3008 0 311764.47 121096.43 492900.0 -1.0 3007
3009 0 311725.7 121128.16 492960.0 -1.0 3008
3010 0 311006.6 120920.18 493080.0 -1.0 3025
3011 0 310953.72 120863.78 493140.0 -1.0 3010
3012 0 310678.78 120828.53 493200.0 -1.0 3011
3013 0 310417.9 120849.68 493260.0 -1.0 3012
3014 0 310206.4 120747.45 493260.0 -1.0 3013
3015 0 309860.97 120694.58 493320.0 -1.0 3014
3016 0 309674.16 120655.805 493380.0 -1.0 3015
3017 0 309480.28 120634.66 493440.0 -1.0 3016
3018 5 309293.44 120479.555 493500.0 -1.0 3017
3019 0 309409.78 120609.98 493560.0 -1.0 3018
3020 0 309117.2 120320.93 493500.0 -1.0 3018
3021 0 309233.53 120507.75 493620.0 -1.0 3019
3022 0 309081.94 120437.25 493680.0 -1.0 3021
3023 0 309053.75 120031.875 493500.0 -1.0 3020
3024 0 309101.44 120031.555 493440.0 -1.0 3023
3025 0 311256.88 120944.85 493020.0 -1.0 3009
3026 0 308863.4 120423.16 493740.0 -1.0 3022
3027 0 308775.28 120402.0 493800.0 -1.0 3026
3028 0 308711.8 120384.375 493860.0 -1.0 3027
3029 0 308549.66 120359.7 493920.0 -1.0 3028
3030 0 308454.5 120261.0 493980.0 -1.0 3029
3031 0 308186.6 120084.75 494040.0 -1.0 3030
3032 0 308317.03 120268.055 494100.0 -1.0 3031
3033 0 308250.03 120144.68 494160.0 -1.0 3032
3034 0 308080.84 120102.375 494220.0 -1.0 3033
3035 0 308038.53 120077.7 494280.0 -1.0 3034
3036 0 307851.72 120028.35 494340.0 -1.0 3035
3037 0 307661.38 119950.805 494400.0 -1.0 3036
3038 0 307612.03 119901.45 494520.0 -1.0 3037
3039 0 307432.25 119897.93 494580.0 -1.0 3038
3040 0 307153.78 119753.41 494640.0 -1.0 3039
3041 0 306949.3 119682.91 494700.0 -1.0 3040
3042 0 306899.97 119661.75 494760.0 -1.0 3041
3043 0 306861.2 119531.33 494880.0 -1.0 3042
3044 0 306727.25 119559.53 494940.0 -1.0 3043
3045 0 306720.2 119545.43 495000.0 -1.0 3044
3046 0 306642.66 119499.6 495060.0 -1.0 3045
3047 0 306547.47 119415.0 495120.0 -1.0 3046
3048 0 306540.4 119450.25 495180.0 -1.0 3047
3049 0 306476.97 119425.58 495240.0 -1.0 3048
3050 0 306417.03 119467.875 495300.0 -1.0 3049
3051 0 306360.66 119450.25 495360.0 -1.0 3050
3052 0 306120.94 119548.95 495420.0 -1.0 3051
3053 0 306057.5 119556.0 495480.0 -1.0 3052
3054 0 305817.78 119584.2 495540.0 -1.0 3053
3055 0 305719.1 119587.73 495600.0 -1.0 3054
3056 0 305229.12 119608.875 495660.0 -1.0 3055
3057 0 304844.9 119429.1 495720.0 -1.0 3056
3058 0 304816.7 119647.66 495780.0 -1.0 3057
3059 0 304048.25 119665.28 495780.0 -1.0 3058
3060 0 303272.75 119658.23 495780.0 -1.0 3059
3061 0 302669.97 119675.85 495780.0 -1.0 3060
3062 0 302557.16 119637.08 495840.0 -1.0 3061
3063 0 302349.2 119647.66 495900.0 -1.0 3062
3064 0 301771.1 119348.03 495960.0 -1.0 3063
3065 0 302046.03 119647.66 496020.0 -1.0 3064
3066 0 301640.66 119344.5 496080.0 -1.0 3065
3067 0 301760.53 119651.18 496140.0 -1.0 3066
3068 0 301432.7 119658.23 496140.0 -1.0 3067
3069 0 301252.9 119654.7 496140.0 -1.0 3068
3070 0 300967.4 119654.7 496260.0 -1.0 3069
3071 0 300688.9 119665.28 496320.0 -1.0 3070
3072 0 300495.03 119686.43 496380.0 -1.0 3071
3073 0 300361.1 119661.75 496440.0 -1.0 3072
3074 0 300086.16 119792.18 496560.0 -1.0 3073
3075 0 299955.72 119813.33 496680.0 -1.0 3074
3076 0 299821.78 119799.23 496740.0 -1.0 3075
3077 0 299448.12 119615.93 496860.0 -1.0 3076
3078 0 299663.16 119834.48 496920.0 -1.0 3077
3079 0 299567.97 119792.18 496980.0 -1.0 3078
3080 0 299575.03 119841.53 497040.0 -1.0 3079
3081 0 299522.16 119841.53 497160.0 -1.0 3080
3082 0 298982.8 119608.875 497220.0 -1.0 3081
3083 0 299159.06 119767.5 497280.0 -1.0 3082
3084 0 298922.9 119742.83 497340.0 -1.0 3083
3085 0 298721.97 119802.75 497400.0 -1.0 3084
3086 0 298566.88 119813.33 497400.0 -1.0 3085
3087 0 298355.38 119774.555 497460.0 -1.0 3086
3088 0 297978.2 119820.375 497460.0 -1.0 3087
3089 0 297615.12 120003.68 497460.0 -1.0 3088
3090 0 297527.0 120074.18 497400.0 -1.0 3089
3091 0 297326.06 120120.0 497340.0 -1.0 3090
3092 0 297065.22 120112.95 497280.0 -1.0 3091
3093 0 296437.78 120014.25 497220.0 -1.0 3092
3094 0 296536.47 120359.7 497160.0 -1.0 3093
3095 0 296363.75 120440.78 497040.0 -1.0 3094
3096 0 296314.4 120461.93 496980.0 -1.0 3095
3097 0 296088.78 120493.66 496920.0 -1.0 3096
3098 0 295567.1 120380.85 496860.0 -1.0 3097
3099 0 295676.38 120694.58 496740.0 -1.0 3098
3100 0 295676.38 120765.08 496680.0 -1.0 3099
3101 0 295464.88 120853.2 496560.0 -1.0 3100
3102 0 295426.1 121050.6 496500.0 -1.0 3101
3103 0 295204.03 120937.805 496440.0 -1.0 3102
3104 0 295108.84 121001.25 496380.0 -1.0 3103
3105 0 294918.5 121050.6 496320.0 -1.0 3104
3106 0 294788.06 121099.95 496260.0 -1.0 3105
3107 0 294541.3 121272.68 496140.0 -1.0 3106
3108 0 294118.3 121078.805 496080.0 -1.0 3107
3109 0 294213.5 121607.555 496020.0 -1.0 3108
3110 0 293737.62 121403.1 495960.0 -1.0 3109
3111 0 293846.9 121840.2 495900.0 -1.0 3110
3112 0 293660.06 121991.78 495840.0 -1.0 3111
3113 0 293466.2 122199.75 495780.0 -1.0 3112
3114 0 292725.94 122227.95 495720.0 -1.0 3113
3115 0 292666.03 122827.2 495660.0 -1.0 3114
3116 0 292486.25 122897.7 495600.0 -1.0 3115
3117 0 292176.03 123158.555 495600.0 -1.0 3116
3118 0 291717.78 123641.48 495600.0 -1.0 3117
3119 0 291622.62 123817.73 495660.0 -1.0 3118
3120 0 290970.5 123905.85 495720.0 -1.0 3119
3121 0 291270.12 124198.43 495780.0 -1.0 3120
3122 0 291167.9 124466.33 495840.0 -1.0 3121
3123 0 291182.0 124512.16 495900.0 -1.0 3122
3124 0 290843.6 124335.91 495960.0 -1.0 3123
3125 0 291157.3 124716.6 496020.0 -1.0 3124
3126 0 290776.62 124455.75 496080.0 -1.0 3125
3127 0 291132.66 124773.0 496140.0 -1.0 3126
3128 0 291079.78 124811.78 496260.0 -1.0 3127
3129 0 290970.5 124899.91 496320.0 -1.0 3128
3130 0 290931.72 124938.68 496380.0 -1.0 3129
3131 0 290889.4 124949.25 496440.0 -1.0 3130
3132 0 290903.53 125143.125 496500.0 -1.0 3131
3133 0 290868.28 125129.03 496560.0 -1.0 3132
3134 0 290818.9 125181.91 496680.0 -1.0 3133
3135 0 290632.1 125308.805 496740.0 -1.0 3134
3136 0 290209.1 125055.0 496860.0 -1.0 3135
3137 0 290589.78 125389.875 496920.0 -1.0 3136
3138 0 290618.0 125428.66 496980.0 -1.0 3137
3139 0 290582.75 125481.53 497040.0 -1.0 3138
3140 0 290515.78 125668.35 497160.0 -1.0 3139
3141 0 290075.16 125435.7 497220.0 -1.0 3140
3142 0 290406.5 125700.08 497280.0 -1.0 3141
3143 0 290462.9 125812.875 497340.0 -1.0 3142
3144 0 290374.78 125936.25 497400.0 -1.0 3143
3145 0 290350.1 126034.95 497460.0 -1.0 3144
3146 0 289944.72 125760.0 497520.0 -1.0 3145
3147 0 290254.9 126193.58 497580.0 -1.0 3146
3148 0 290057.53 126168.91 497640.0 -1.0 3147
3149 0 290191.47 126401.555 497700.0 -1.0 3148
3150 0 290054.0 126630.68 497760.0 -1.0 3149
3151 0 289927.1 126771.68 497820.0 -1.0 3150
3152 0 289817.8 126877.43 497880.0 -1.0 3151
3153 0 289881.28 127007.85 497940.0 -1.0 3152
3154 0 289817.8 127138.28 498000.0 -1.0 3153
3155 0 289772.0 127219.35 498060.0 -1.0 3154
3156 0 289722.66 127399.125 498120.0 -1.0 3155
3157 0 289497.03 127543.66 498180.0 -1.0 3156
3158 0 289334.9 127850.33 498240.0 -1.0 3157
3159 0 289204.47 127913.78 498180.0 -1.0 3158
3160 0 289200.94 128023.055 498120.0 -1.0 3159
3161 0 289070.53 128030.1 498060.0 -1.0 3160
3162 0 288745.0 128124.0 498060.0 -1.0 3161
3163 0 340555.12 124789.86 489960.0 -1.0 2847
3164 0 340537.5 124740.51 490020.0 -1.0 3163
3165 0 340600.97 124719.36 490080.0 -1.0 3164
3166 0 340608.0 124645.336 490140.0 -1.0 3165
3167 0 340808.94 124786.336 490200.0 -1.0 3166
3168 0 340699.66 124500.81 490260.0 -1.0 3167
3169 0 340766.62 124536.06 490320.0 -1.0 3168
3170 0 340780.72 124486.71 490380.0 -1.0 3169
3171 0 340805.4 124504.336 490440.0 -1.0 3170
3172 0 340847.72 124521.96 490500.0 -1.0 3171
3173 0 340893.53 124550.16 490560.0 -1.0 3172
3174 0 341059.22 124571.31 490620.0 -1.0 3173
3175 5 341013.38 124631.234 490680.0 -1.0 3174
3176 0 341112.1 124673.53 490740.0 -1.0 3175
3177 0 341450.47 124913.234 490680.0 -1.0 3175
3178 0 340942.88 124588.94 490800.0 -1.0 3176
3179 0 340717.28 124500.81 490920.0 -1.0 3178
3180 6 341598.56 124959.195 490620.0 -1.0 3177
3181 0 340636.22 124454.984 490980.0 -1.0 3179
3182 0 340636.22 124458.51 491040.0 -1.0 3181
3183 0 340558.66 124458.51 491100.0 -1.0 3182
3184 0 340523.4 124419.734 491160.0 -1.0 3183
3185 0 340435.28 124324.56 491220.0 -1.0 3184
3186 0 340322.47 124306.94 491280.0 -1.0 3185
3187 0 340227.3 124194.13 491340.0 -1.0 3186
3188 0 340153.28 124162.41 491400.0 -1.0 3187
3189 0 340146.22 124109.53 491460.0 -1.0 3188
3190 0 340114.5 123982.63 491520.0 -1.0 3189
3191 0 340086.3 123947.38 491580.0 -1.0 3190
3192 0 340051.06 123901.56 491640.0 -1.0 3191
3193 0 340167.38 123936.81 491700.0 -1.0 3192
3194 0 340153.28 123908.61 491760.0 -1.0 3193
3195 6 340188.53 123922.71 491820.0 -1.0 3194
3196 0 248350.0 155669.0 649380.0 -1.0 1943
3197 0 248782.0 155925.0 649380.0 -1.0 3196
3198 0 249390.0 156277.0 649380.0 -1.0 3197
3199 0 249830.0 156389.0 649380.0 -1.0 3198
3200 0 249878.0 156461.0 649320.0 -1.0 3199
3201 5 250134.0 156677.0 649200.0 -1.0 3200
3202 0 250278.0 156957.0 649200.0 -1.0 3201
3203 0 250870.0 156717.0 649140.0 -1.0 3201
3204 0 251278.0 156813.0 649140.0 -1.0 3203
3205 0 251494.0 156869.0 649080.0 -1.0 3204
3206 0 250310.0 157205.0 649200.0 -1.0 3202
3207 0 250350.0 157805.0 649200.0 -1.0 3206
3208 0 250394.0 158001.0 649260.0 -1.0 3207
3209 0 251918.0 156901.0 649080.0 -1.0 3205
3210 0 252302.0 156861.0 649020.0 -1.0 3209
3211 0 252286.0 156893.0 648900.0 -1.0 3210
3212 0 252270.0 156925.0 648780.0 -1.0 3211
3213 0 252302.0 157061.0 648660.0 -1.0 3212
3214 0 252286.0 157109.0 648600.0 -1.0 3213
3215 6 252326.0 157205.0 648480.0 -1.0 3214
3216 0 250402.0 158105.0 649320.0 -1.0 3208
3217 0 250506.0 158369.0 649320.0 -1.0 3216
3218 0 250506.0 158681.0 649380.0 -1.0 3217
3219 0 250850.0 159185.0 649380.0 -1.0 3218
3220 0 251026.0 159289.0 649260.0 -1.0 3219
3221 0 251018.0 159369.0 649140.0 -1.0 3220
3222 0 251210.0 159529.0 649020.0 -1.0 3221
3223 0 251482.0 159697.0 649020.0 -1.0 3222
3224 0 251970.0 159985.0 649020.0 -1.0 3223
3225 0 252090.0 159905.0 648900.0 -1.0 3224
3226 0 252202.0 159977.0 648780.0 -1.0 3225
3227 0 252314.0 160337.0 648720.0 -1.0 3226
3228 0 252618.0 160769.0 648660.0 -1.0 3227
3229 0 253106.0 161673.0 648660.0 -1.0 3228
3230 0 253266.0 162105.0 648780.0 -1.0 3229
3231 0 253378.0 161905.0 648900.0 -1.0 3230
3232 0 253362.0 162017.0 649020.0 -1.0 3231
3233 0 253354.0 161953.0 649200.0 -1.0 3232
3234 0 253378.0 162217.0 649320.0 -1.0 3233
3235 0 253338.0 162209.0 649440.0 -1.0 3234
3236 0 253298.0 162153.0 649560.0 -1.0 3235
3237 0 253290.0 162209.0 649620.0 -1.0 3236
3238 0 253298.0 162265.0 649680.0 -1.0 3237
3239 0 253330.0 162217.0 649740.0 -1.0 3238
3240 0 253402.0 162345.0 649800.0 -1.0 3239
3241 0 253370.0 162353.0 649860.0 -1.0 3240
3242 0 253298.0 162321.0 649920.0 -1.0 3241
3243 0 253306.0 162409.0 649980.0 -1.0 3242
3244 0 253322.0 162489.0 650040.0 -1.0 3243
3245 0 253354.0 162553.0 650100.0 -1.0 3244
3246 0 253458.0 162625.0 650160.0 -1.0 3245
3247 0 253458.0 162689.0 650220.0 -1.0 3246
3248 0 253698.0 162793.0 650220.0 -1.0 3247
3249 0 253698.0 162873.0 650280.0 -1.0 3248
3250 0 253578.0 162753.0 650400.0 -1.0 3249
3251 0 253466.0 162561.0 650460.0 -1.0 3250
3252 0 253586.0 162641.0 650520.0 -1.0 3251
3253 0 253538.0 162577.0 650580.0 -1.0 3252
3254 0 253570.0 162537.0 650640.0 -1.0 3253
3255 0 253514.0 162649.0 650760.0 -1.0 3254
3256 0 253554.0 162569.0 650880.0 -1.0 3255
3257 0 253434.0 162401.0 650940.0 -1.0 3256
3258 0 253370.0 162193.0 651180.0 -1.0 3260
3259 6 253458.0 162201.0 651240.0 -1.0 3258
3260 0 253450.0 162385.0 651060.0 -1.0 3257
3261 0 243606.0 155431.0 641760.0 -1.0 1813
3262 0 243830.0 155839.0 641760.0 -1.0 3261
3263 0 243982.0 156087.0 641760.0 -1.0 3262
3264 0 244070.0 156383.0 641700.0 -1.0 3263
3265 0 244078.0 156583.0 641700.0 -1.0 3264
3266 0 244147.17 156695.95 641700.0 -1.0 3265
3267 6 309085.44 120047.555 493380.0 -1.0 3024
3268 6 244138.6 156730.25 641640.0 -1.0 3266
