# Supplementary material for: Organization of the gravity-sensing system in zebrafish
Source: Nat Commun. 2022 Aug 27;13:5060. doi: 10.1038/s41467-022-32824-w (PMC9420129; doi:10.1038/s41467-022-32824-w)
Supplement: Supplementary file 11 — Source Data [file 41467_2022_32824_MOESM11_ESM.zip › Reconstruction files/VS_R_08.swc]

# SWC format file
# based on specifications at http://www.neuronland.org/NLMorphologyConverter/MorphologyFormats/SWC/Spec.html
# Created on 2022-04-20 using navis (https://github.com/navis-org/navis)
# Meta: {"id": "10657", "name": "VS_R_08", "units": "1 nanometer"}
# PointNo Label X Y Z Radius Parent
# Labels:
# 0 = undefined, 1 = soma, 5 = fork point, 6 = end point
1 1 345322.0 156449.0 534900.0 2974.0 -1
2 0 343901.0 157191.0 532200.0 -1.0 1
3 0 345525.0 158181.0 532380.0 -1.0 1
4 0 344688.0 157419.0 532200.0 -1.0 1
5 0 344518.0 157248.0 532200.0 -1.0 1
6 0 343426.0 157104.0 532140.0 -1.0 2
7 0 343204.0 156958.0 532080.0 -1.0 6
8 0 343858.0 157342.0 532020.0 -1.0 7
9 0 343385.0 156837.0 531960.0 -1.0 8
10 0 343759.0 157210.0 531900.0 -1.0 9
11 0 343091.0 157016.0 531840.0 -1.0 10
12 0 343172.0 156991.0 531780.0 -1.0 11
13 0 343361.0 157133.0 531720.0 -1.0 12
14 0 343148.0 157059.0 531660.0 -1.0 13
15 0 343428.0 157129.0 531600.0 -1.0 14
16 0 343197.0 157045.0 531540.0 -1.0 15
17 0 343338.0 156984.0 531480.0 -1.0 16
18 0 343155.0 156819.0 531420.0 -1.0 17
19 0 343051.0 156530.0 531360.0 -1.0 18
20 0 343133.0 156167.0 531300.0 -1.0 19
21 0 343295.0 156315.0 531240.0 -1.0 20
22 0 343135.0 156165.0 531180.0 -1.0 21
23 0 343047.0 155903.0 531120.0 -1.0 22
24 0 343190.0 155992.0 531060.0 -1.0 23
25 0 343146.0 156119.0 531000.0 -1.0 24
26 0 343070.0 155882.0 530940.0 -1.0 25
27 0 343345.0 155725.0 530880.0 -1.0 26
28 0 342851.0 154922.0 530820.0 -1.0 27
29 0 343336.0 155107.0 530760.0 -1.0 28
30 0 343215.0 154673.0 530700.0 -1.0 29
31 0 342906.0 154631.0 530640.0 -1.0 30
32 0 342971.0 154654.0 530580.0 -1.0 31
33 0 342919.0 154422.0 530520.0 -1.0 32
34 0 342624.0 154120.0 530460.0 -1.0 33
35 0 342670.0 153834.0 530400.0 -1.0 34
36 0 342560.0 153640.0 530340.0 -1.0 35
37 0 342506.0 153552.0 530280.0 -1.0 36
38 0 342174.0 153238.0 530220.0 -1.0 37
39 0 342105.0 152703.0 530160.0 -1.0 38
40 0 341357.0 151755.0 530100.0 -1.0 39
41 0 341226.0 151226.0 530040.0 -1.0 40
42 0 341035.0 150708.0 529980.0 -1.0 41
43 0 340905.0 150636.0 529920.0 -1.0 42
44 0 340811.0 150423.0 529860.0 -1.0 43
45 0 340742.0 150272.0 529800.0 -1.0 44
46 0 340703.0 150290.0 529740.0 -1.0 45
47 0 340523.0 150004.0 529680.0 -1.0 46
48 0 340455.0 149948.0 529620.0 -1.0 47
49 0 340397.0 149877.0 529560.0 -1.0 48
50 0 340270.0 149717.0 529500.0 -1.0 49
51 0 340194.0 149704.0 529440.0 -1.0 50
52 0 340117.0 149505.0 529380.0 -1.0 51
53 0 340054.0 149346.0 529320.0 -1.0 52
54 0 339996.0 149246.0 529260.0 -1.0 53
55 0 339872.0 149043.0 529200.0 -1.0 54
56 0 339813.0 149007.0 529140.0 -1.0 55
57 0 339708.0 148907.0 529080.0 -1.0 56
58 0 339699.0 148841.0 529020.0 -1.0 57
59 0 339488.0 148651.0 528960.0 -1.0 58
60 0 339604.0 148682.0 528900.0 -1.0 59
61 0 339412.0 148417.0 528840.0 -1.0 60
62 0 339342.0 148111.0 528780.0 -1.0 61
63 0 338949.0 147372.0 528720.0 -1.0 62
64 0 338851.0 147236.0 528660.0 -1.0 63
65 0 338966.0 147395.0 528600.0 -1.0 64
66 0 338838.0 147099.0 528540.0 -1.0 65
67 0 338477.0 146832.0 528480.0 -1.0 66
68 0 338403.0 146853.0 528420.0 -1.0 67
69 0 338241.0 146648.0 528360.0 -1.0 68
70 0 338208.0 146608.0 528300.0 -1.0 69
71 0 337975.0 146350.0 528240.0 -1.0 70
72 0 337248.0 145495.0 528180.0 -1.0 71
73 0 336941.0 145152.0 528120.0 -1.0 72
74 0 336691.0 144944.0 528060.0 -1.0 73
75 0 336722.0 144947.0 528000.0 -1.0 74
76 0 336583.0 144790.0 527940.0 -1.0 75
77 0 336346.0 144537.0 527880.0 -1.0 76
78 0 336264.0 144427.0 527820.0 -1.0 77
79 0 336134.0 144360.0 527760.0 -1.0 78
80 0 336077.0 144310.0 527700.0 -1.0 79
81 0 336027.0 144205.0 527640.0 -1.0 80
82 0 335890.0 144045.0 527580.0 -1.0 81
83 0 335846.0 143998.0 527520.0 -1.0 82
84 0 335753.0 143906.0 527460.0 -1.0 83
85 0 335634.0 143755.0 527340.0 -1.0 84
86 0 335636.0 143794.0 527280.0 -1.0 85
87 0 335458.0 143614.0 527220.0 -1.0 86
88 0 335409.0 143492.0 527160.0 -1.0 87
89 0 335355.0 143426.0 527100.0 -1.0 88
90 0 335308.0 143332.0 527040.0 -1.0 89
91 0 335248.0 143184.0 526980.0 -1.0 90
92 0 335215.0 143066.0 526920.0 -1.0 91
93 0 335095.0 142960.0 526860.0 -1.0 92
94 0 334904.0 142683.0 526800.0 -1.0 93
95 0 334805.0 142530.0 526740.0 -1.0 94
96 0 334719.0 142477.0 526680.0 -1.0 95
97 0 334671.0 142413.0 526620.0 -1.0 96
98 0 334545.0 142174.0 526560.0 -1.0 97
99 0 334440.0 142072.0 526500.0 -1.0 98
100 0 334488.0 142079.0 526440.0 -1.0 99
101 0 334482.0 141957.0 526380.0 -1.0 100
102 0 334312.0 141791.0 526320.0 -1.0 101
103 0 334317.0 141726.0 526260.0 -1.0 102
104 0 334212.0 141677.0 526200.0 -1.0 103
105 0 334149.0 141611.0 526140.0 -1.0 104
106 0 334018.0 141527.0 526080.0 -1.0 105
107 0 333958.0 141442.0 526020.0 -1.0 106
108 0 333911.0 141381.0 525960.0 -1.0 107
109 0 333885.0 141345.0 525900.0 -1.0 108
110 0 333795.0 141213.0 525840.0 -1.0 109
111 0 333702.0 141221.0 525780.0 -1.0 110
112 0 333635.0 141080.0 525660.0 -1.0 111
113 0 333468.0 140979.0 525540.0 -1.0 112
114 0 333501.0 141001.0 525480.0 -1.0 113
115 0 333305.0 140866.0 525420.0 -1.0 114
116 0 333396.0 140910.0 525360.0 -1.0 115
117 0 333235.0 140866.0 525300.0 -1.0 116
118 0 333266.0 140824.0 525240.0 -1.0 117
119 0 333171.0 140743.0 525180.0 -1.0 118
120 0 333193.0 140766.0 525120.0 -1.0 119
121 0 333083.0 140671.0 525060.0 -1.0 120
122 0 333104.0 140731.0 525000.0 -1.0 121
123 0 333010.0 140656.0 524940.0 -1.0 122
124 0 332985.0 140691.0 524880.0 -1.0 123
125 0 332886.0 140632.0 524820.0 -1.0 124
126 0 332813.0 140591.0 524760.0 -1.0 125
127 0 332812.0 140585.0 524700.0 -1.0 126
128 0 332759.0 140496.0 524640.0 -1.0 127
129 0 332736.0 140495.0 524580.0 -1.0 128
130 0 332608.0 140402.0 524520.0 -1.0 129
131 0 332625.0 140368.0 524460.0 -1.0 130
132 0 332559.0 140314.0 524400.0 -1.0 131
133 0 332515.0 140363.0 524340.0 -1.0 132
134 0 332392.0 140323.0 524280.0 -1.0 133
135 0 332408.0 140409.0 524220.0 -1.0 134
136 0 332374.0 140338.0 524160.0 -1.0 135
137 0 332419.0 140379.0 524100.0 -1.0 136
138 0 332414.0 140310.0 524040.0 -1.0 137
139 0 332397.0 140281.0 523980.0 -1.0 138
140 0 332322.0 140170.0 523920.0 -1.0 139
141 0 332333.0 140280.0 523860.0 -1.0 140
142 0 332342.0 140202.0 523800.0 -1.0 141
143 0 332316.0 140150.0 523740.0 -1.0 142
144 0 332284.0 140102.0 523680.0 -1.0 143
145 0 332244.0 140038.0 523620.0 -1.0 144
146 0 332248.0 140003.0 523560.0 -1.0 145
147 0 332160.0 140024.0 523500.0 -1.0 146
148 0 332153.0 139870.0 523440.0 -1.0 147
149 0 332122.0 139910.0 523380.0 -1.0 148
150 0 332107.0 139868.0 523320.0 -1.0 149
151 0 332016.0 139806.0 523260.0 -1.0 150
152 0 332011.0 139778.0 523200.0 -1.0 151
153 0 331947.0 139721.0 523140.0 -1.0 152
154 0 331913.0 139722.0 523080.0 -1.0 153
155 0 331862.0 139612.0 523020.0 -1.0 154
156 0 331760.0 139648.0 522960.0 -1.0 155
157 0 331713.0 139610.0 522900.0 -1.0 156
158 0 331756.0 139609.0 522840.0 -1.0 157
159 0 331741.0 139627.0 522780.0 -1.0 158
160 0 331567.0 139496.0 522720.0 -1.0 159
161 0 331545.0 139480.0 522660.0 -1.0 160
162 0 331395.0 139402.0 522600.0 -1.0 161
163 0 331326.0 139314.0 522540.0 -1.0 162
164 0 331217.0 139295.0 522480.0 -1.0 163
165 0 331175.0 139188.0 522420.0 -1.0 164
166 0 331053.0 139152.0 522360.0 -1.0 165
167 0 330980.0 139057.0 522300.0 -1.0 166
168 0 330908.0 138943.0 522240.0 -1.0 167
169 0 330939.0 138966.0 522180.0 -1.0 168
170 0 330838.0 138856.0 522120.0 -1.0 169
171 0 330825.0 138873.0 522060.0 -1.0 170
172 0 330741.0 138787.0 522000.0 -1.0 171
173 0 330801.0 138738.0 521940.0 -1.0 172
174 0 330713.0 138684.0 521880.0 -1.0 173
175 0 330697.0 138602.0 521820.0 -1.0 174
176 0 330654.0 138582.0 521760.0 -1.0 175
177 0 330619.0 138500.0 521700.0 -1.0 176
178 0 330576.0 138468.0 521640.0 -1.0 177
179 0 330524.0 138379.0 521580.0 -1.0 178
180 0 330471.0 138354.0 521520.0 -1.0 179
181 0 330388.0 138227.0 521460.0 -1.0 180
182 0 330375.0 138180.0 521400.0 -1.0 181
183 0 330221.0 137988.0 521340.0 -1.0 182
184 0 330192.0 137945.0 521280.0 -1.0 183
185 0 330160.0 137885.0 521160.0 -1.0 184
186 0 330201.0 137765.0 521100.0 -1.0 185
187 0 330160.0 137679.0 521040.0 -1.0 186
188 0 330066.0 137671.0 520980.0 -1.0 187
189 0 330020.0 137532.0 520920.0 -1.0 188
190 0 330038.0 137516.0 520860.0 -1.0 189
191 0 329948.0 137393.0 520800.0 -1.0 190
192 0 329937.0 137437.0 520740.0 -1.0 191
193 0 329882.0 137300.0 520680.0 -1.0 192
194 0 329873.0 137258.0 520620.0 -1.0 193
195 0 329821.0 137228.0 520560.0 -1.0 194
196 0 329776.0 137256.0 520500.0 -1.0 195
197 0 329716.0 137111.0 520380.0 -1.0 196
198 0 329726.0 137056.0 520320.0 -1.0 197
199 0 329632.0 137027.0 520260.0 -1.0 198
200 0 329567.0 136968.0 520200.0 -1.0 199
201 0 329586.0 136969.0 520140.0 -1.0 200
202 0 329490.0 136939.0 520080.0 -1.0 201
203 0 329544.0 136927.0 520020.0 -1.0 202
204 0 329493.0 136916.0 519960.0 -1.0 203
205 0 329490.0 136958.0 519900.0 -1.0 204
206 0 329505.0 136981.0 519840.0 -1.0 205
207 0 329424.0 136954.0 519780.0 -1.0 206
208 0 329394.0 136945.0 519720.0 -1.0 207
209 0 329382.0 136974.0 519660.0 -1.0 208
210 0 329345.0 136980.0 519540.0 -1.0 209
211 0 329276.0 136989.0 519480.0 -1.0 210
212 0 329217.0 136962.0 519420.0 -1.0 211
213 0 329273.0 137016.0 519360.0 -1.0 212
214 0 329246.0 137012.0 519300.0 -1.0 213
215 0 329227.0 137004.0 519240.0 -1.0 214
216 0 329205.0 137007.0 519180.0 -1.0 215
217 0 329242.0 136976.0 519120.0 -1.0 216
218 0 329240.0 137042.0 519060.0 -1.0 217
219 0 329298.0 136976.0 519000.0 -1.0 218
220 0 329231.0 137014.0 518940.0 -1.0 219
221 0 329258.0 137002.0 518880.0 -1.0 220
222 0 329258.0 137001.0 518820.0 -1.0 221
223 0 329237.0 136914.0 518760.0 -1.0 222
224 0 329247.0 136940.0 518700.0 -1.0 223
225 0 329235.0 136928.0 518640.0 -1.0 224
226 0 329193.0 136893.0 518580.0 -1.0 225
227 0 329219.0 136818.0 518520.0 -1.0 226
228 0 329198.0 136748.0 518460.0 -1.0 227
229 0 329201.0 136753.0 518400.0 -1.0 228
230 0 329209.0 136738.0 518340.0 -1.0 229
231 0 329188.0 136773.0 518280.0 -1.0 230
232 0 329172.0 136697.0 518220.0 -1.0 231
233 0 329180.0 136729.0 518160.0 -1.0 232
234 0 329119.0 136606.0 518100.0 -1.0 233
235 0 329049.0 136605.0 518040.0 -1.0 234
236 0 329053.0 136566.0 517980.0 -1.0 235
237 0 329070.0 136479.0 517920.0 -1.0 236
238 0 329085.0 136467.0 517860.0 -1.0 237
239 0 329054.0 136403.0 517800.0 -1.0 238
240 0 329114.0 136406.0 517740.0 -1.0 239
241 0 329043.0 136365.0 517680.0 -1.0 240
242 0 329092.0 136309.0 517620.0 -1.0 241
243 0 329134.0 136293.0 517560.0 -1.0 242
244 0 329151.0 136256.0 517500.0 -1.0 243
245 0 329170.0 136209.0 517440.0 -1.0 244
246 0 329106.0 136172.0 517380.0 -1.0 245
247 0 329109.0 136123.0 517320.0 -1.0 246
248 0 329140.0 136080.0 517260.0 -1.0 247
249 0 329127.0 136046.0 517200.0 -1.0 248
250 0 329176.0 136038.0 517140.0 -1.0 249
251 0 329119.0 136011.0 517080.0 -1.0 250
252 0 329168.0 135980.0 517020.0 -1.0 251
253 0 329137.0 135986.0 516960.0 -1.0 252
254 0 329117.0 135943.0 516900.0 -1.0 253
255 0 329161.0 135966.0 516840.0 -1.0 254
256 0 329157.0 135923.0 516780.0 -1.0 255
257 0 329078.0 135887.0 516720.0 -1.0 256
258 0 329234.0 135951.0 516660.0 -1.0 257
259 0 329054.0 135863.0 516600.0 -1.0 258
260 0 329125.0 135885.0 516540.0 -1.0 259
261 0 329105.0 135830.0 516480.0 -1.0 260
262 0 329071.0 135814.0 516420.0 -1.0 261
263 0 329092.0 135819.0 516360.0 -1.0 262
264 0 329119.0 135855.0 516300.0 -1.0 263
265 0 329129.0 135820.0 516240.0 -1.0 264
266 0 329093.0 135857.0 516180.0 -1.0 265
267 0 329091.0 135803.0 516120.0 -1.0 266
268 0 329053.0 135776.0 516060.0 -1.0 267
269 0 329124.0 135772.0 516000.0 -1.0 268
270 0 329097.0 135716.0 515940.0 -1.0 269
271 0 329150.0 135733.0 515880.0 -1.0 270
272 0 329113.0 135666.0 515760.0 -1.0 271
273 0 329065.0 135636.0 515640.0 -1.0 272
274 0 329147.0 135660.0 515580.0 -1.0 273
275 0 329075.0 135615.0 515520.0 -1.0 274
276 0 328859.0 135482.0 515460.0 -1.0 275
277 0 329077.0 135693.0 515400.0 -1.0 276
278 0 328970.0 135615.0 515340.0 -1.0 277
279 0 328924.0 135631.0 515280.0 -1.0 278
280 0 328922.0 135589.0 515220.0 -1.0 279
281 0 328876.0 135529.0 515160.0 -1.0 280
282 0 328850.0 135493.0 515100.0 -1.0 281
283 0 328809.0 135432.0 515040.0 -1.0 282
284 0 328828.0 135492.0 514980.0 -1.0 283
285 0 328754.0 135442.0 514920.0 -1.0 284
286 0 328744.0 135425.0 514860.0 -1.0 285
287 0 328705.0 135434.0 514800.0 -1.0 286
288 0 328677.0 135405.0 514740.0 -1.0 287
289 0 328577.0 135348.0 514680.0 -1.0 288
290 0 328534.0 135365.0 514620.0 -1.0 289
291 0 328518.0 135319.0 514560.0 -1.0 290
292 0 328456.0 135319.0 514500.0 -1.0 291
293 0 328460.0 135396.0 514440.0 -1.0 292
294 0 328397.0 135296.0 514380.0 -1.0 293
295 0 328435.0 135344.0 514320.0 -1.0 294
296 0 328452.0 135369.0 514260.0 -1.0 295
297 0 328374.0 135362.0 514200.0 -1.0 296
298 0 328364.0 135328.0 514140.0 -1.0 297
299 0 328399.0 135300.0 514080.0 -1.0 298
300 0 328371.0 135242.0 514020.0 -1.0 299
301 0 328319.0 135240.0 513960.0 -1.0 300
302 0 328296.0 135202.0 513900.0 -1.0 301
303 0 328321.0 135149.0 513840.0 -1.0 302
304 0 328370.0 135172.0 513780.0 -1.0 303
305 0 328293.0 135032.0 513720.0 -1.0 304
306 0 328315.0 135044.0 513660.0 -1.0 305
307 0 328219.0 134918.0 513600.0 -1.0 306
308 0 328308.0 134945.0 513540.0 -1.0 307
309 0 328285.0 134814.0 513480.0 -1.0 308
310 0 328223.0 134885.0 513420.0 -1.0 309
311 0 328137.0 134825.0 513360.0 -1.0 310
312 0 328091.0 134794.0 513300.0 -1.0 311
313 0 328105.0 134763.0 513240.0 -1.0 312
314 0 328146.0 134708.0 513180.0 -1.0 313
315 0 328082.0 134694.0 513120.0 -1.0 314
316 0 328019.0 134619.0 513060.0 -1.0 315
317 0 328068.0 134634.0 513000.0 -1.0 316
318 0 328070.0 134568.0 512940.0 -1.0 317
319 0 328092.0 134597.0 512880.0 -1.0 318
320 0 327731.0 134442.0 512820.0 -1.0 319
321 0 327983.0 134464.0 512760.0 -1.0 320
322 0 328117.0 134454.0 512700.0 -1.0 321
323 0 328048.0 134403.0 512640.0 -1.0 322
324 0 327615.0 134256.0 512580.0 -1.0 323
325 0 327989.0 134349.0 512520.0 -1.0 324
326 0 327976.0 134375.0 512460.0 -1.0 325
327 0 327955.0 134310.0 512400.0 -1.0 326
328 0 327936.0 134255.0 512340.0 -1.0 327
329 0 327850.0 134269.0 512280.0 -1.0 328
330 0 327833.0 134235.0 512220.0 -1.0 329
331 0 327818.0 134222.0 512160.0 -1.0 330
332 0 327764.0 134216.0 512100.0 -1.0 331
333 0 327754.0 134225.0 512040.0 -1.0 332
334 0 327735.0 134190.0 511980.0 -1.0 333
335 0 327672.0 134149.0 511920.0 -1.0 334
336 0 327621.0 134132.0 511860.0 -1.0 335
337 0 327550.0 134104.0 511800.0 -1.0 336
338 0 327596.0 134120.0 511740.0 -1.0 337
339 0 327572.0 134123.0 511680.0 -1.0 338
340 0 327569.0 134118.0 511620.0 -1.0 339
341 0 327559.0 134142.0 511560.0 -1.0 340
342 0 327566.0 134183.0 511500.0 -1.0 341
343 0 327484.0 134163.0 511440.0 -1.0 342
344 0 327492.0 134165.0 511380.0 -1.0 343
345 0 327459.0 134207.0 511320.0 -1.0 344
346 0 327442.0 134185.0 511260.0 -1.0 345
347 0 327452.0 134186.0 511200.0 -1.0 346
348 0 327435.0 134199.0 511140.0 -1.0 347
349 0 327409.0 134193.0 511080.0 -1.0 348
350 0 327313.0 134210.0 511020.0 -1.0 349
351 0 327346.0 134258.0 510960.0 -1.0 350
352 0 327187.0 134199.0 510900.0 -1.0 351
353 0 327285.0 134326.0 510840.0 -1.0 352
354 0 327149.0 134288.0 510780.0 -1.0 353
355 0 327235.0 134367.0 510720.0 -1.0 354
356 0 327106.0 134321.0 510660.0 -1.0 355
357 0 327117.0 134409.0 510600.0 -1.0 356
358 0 327154.0 134381.0 510540.0 -1.0 357
359 0 327131.0 134407.0 510480.0 -1.0 358
360 0 327346.0 134594.0 510420.0 -1.0 359
361 0 327082.0 134474.0 510360.0 -1.0 360
362 0 327060.0 134454.0 510300.0 -1.0 361
363 0 327070.0 134468.0 510240.0 -1.0 362
364 0 326994.0 134405.0 510180.0 -1.0 363
365 0 327055.0 134446.0 510120.0 -1.0 364
366 0 327048.0 134472.0 510060.0 -1.0 365
367 0 327120.0 134540.0 510000.0 -1.0 366
368 0 327040.0 134464.0 509940.0 -1.0 367
369 0 327003.0 134454.0 509880.0 -1.0 368
370 0 326992.0 134480.0 509820.0 -1.0 369
371 0 326978.0 134450.0 509760.0 -1.0 370
372 0 326972.0 134479.0 509700.0 -1.0 371
373 0 326945.0 134437.0 509640.0 -1.0 372
374 0 326955.0 134481.0 509580.0 -1.0 373
375 0 326990.0 134499.0 509520.0 -1.0 374
376 0 326985.0 134524.0 509460.0 -1.0 375
377 0 326938.0 134531.0 509400.0 -1.0 376
378 0 326995.0 134572.0 509340.0 -1.0 377
379 0 327018.0 134618.0 509280.0 -1.0 378
380 0 327053.0 134653.0 509220.0 -1.0 379
381 0 327029.0 134679.0 509160.0 -1.0 380
382 0 327021.0 134711.0 509100.0 -1.0 381
383 0 327025.0 134751.0 509040.0 -1.0 382
384 0 327047.0 134802.0 508980.0 -1.0 383
385 0 327055.0 134843.0 508920.0 -1.0 384
386 0 326927.0 134864.0 508860.0 -1.0 385
387 0 326966.0 134957.0 508800.0 -1.0 386
388 0 326907.0 134996.0 508740.0 -1.0 387
389 0 326917.0 135076.0 508680.0 -1.0 388
390 0 326848.0 135070.0 508620.0 -1.0 389
391 0 326738.0 135045.0 508560.0 -1.0 390
392 0 326296.0 134784.0 508500.0 -1.0 391
393 0 326699.0 135097.0 508440.0 -1.0 392
394 0 326745.0 135116.0 508320.0 -1.0 393
395 0 326655.0 135132.0 508260.0 -1.0 394
396 0 326599.0 135115.0 508200.0 -1.0 395
397 0 326427.0 135031.0 508140.0 -1.0 396
398 0 326631.0 135173.0 508080.0 -1.0 397
399 0 326251.0 134886.0 508020.0 -1.0 398
400 0 326562.0 135232.0 507960.0 -1.0 399
401 0 326598.0 135266.0 507900.0 -1.0 400
402 0 326485.0 135287.0 507840.0 -1.0 401
403 0 326498.0 135324.0 507780.0 -1.0 402
404 0 326417.0 135295.0 507720.0 -1.0 403
405 0 326430.0 135350.0 507660.0 -1.0 404
406 0 326384.0 135351.0 507600.0 -1.0 405
407 0 326242.0 135321.0 507540.0 -1.0 406
408 0 326210.0 135318.0 507480.0 -1.0 407
409 0 326245.0 135318.0 507420.0 -1.0 408
410 0 326430.0 135784.0 507360.0 -1.0 409
411 0 326222.0 135375.0 507300.0 -1.0 410
412 0 326014.0 135310.0 507240.0 -1.0 411
413 0 326140.0 135413.0 507180.0 -1.0 412
414 0 326095.0 135374.0 507120.0 -1.0 413
415 0 326092.0 135406.0 507060.0 -1.0 414
416 0 326050.0 135418.0 507000.0 -1.0 415
417 0 326040.0 135454.0 506940.0 -1.0 416
418 0 325968.0 135414.0 506880.0 -1.0 417
419 0 325972.0 135488.0 506820.0 -1.0 418
420 0 325852.0 135413.0 506760.0 -1.0 419
421 0 325776.0 135448.0 506640.0 -1.0 420
422 0 325815.0 135421.0 506580.0 -1.0 421
423 0 325764.0 135387.0 506520.0 -1.0 422
424 0 325773.0 135383.0 506460.0 -1.0 423
425 0 325695.0 135347.0 506400.0 -1.0 424
426 0 325659.0 135339.0 506340.0 -1.0 425
427 0 325712.0 135353.0 506280.0 -1.0 426
428 0 325642.0 135371.0 506220.0 -1.0 427
429 0 325559.0 135373.0 506160.0 -1.0 428
430 0 325584.0 135405.0 506100.0 -1.0 429
431 0 325551.0 135366.0 506040.0 -1.0 430
432 0 325548.0 135345.0 505980.0 -1.0 431
433 0 325500.0 135339.0 505860.0 -1.0 432
434 0 325540.0 135317.0 505740.0 -1.0 433
435 0 325436.0 135300.0 505680.0 -1.0 434
436 0 325434.0 135258.0 505620.0 -1.0 435
437 0 325369.0 135233.0 505560.0 -1.0 436
438 0 325350.0 135225.0 505500.0 -1.0 437
439 0 325269.0 135134.0 505440.0 -1.0 438
440 0 325272.0 135158.0 505380.0 -1.0 439
441 0 325179.0 135088.0 505320.0 -1.0 440
442 0 325216.0 135085.0 505260.0 -1.0 441
443 0 325176.0 135013.0 505200.0 -1.0 442
444 0 325096.0 134951.0 505140.0 -1.0 443
445 0 325041.0 134953.0 505080.0 -1.0 444
446 0 324995.0 134874.0 505020.0 -1.0 445
447 0 324968.0 134843.0 504960.0 -1.0 446
448 0 324928.0 134794.0 504900.0 -1.0 447
449 0 324891.0 134725.0 504840.0 -1.0 448
450 0 324828.0 134690.0 504780.0 -1.0 449
451 0 324762.0 134630.0 504720.0 -1.0 450
452 0 324765.0 134579.0 504660.0 -1.0 451
453 0 324685.0 134568.0 504600.0 -1.0 452
454 0 324726.0 134554.0 504540.0 -1.0 453
455 0 324763.0 134513.0 504480.0 -1.0 454
456 0 324658.0 134521.0 504420.0 -1.0 455
457 0 324698.0 134485.0 504360.0 -1.0 456
458 0 324675.0 134514.0 504300.0 -1.0 457
459 0 324666.0 134469.0 504240.0 -1.0 458
460 0 324783.0 134513.0 504180.0 -1.0 459
461 0 324671.0 134497.0 504120.0 -1.0 460
462 0 324652.0 134472.0 504060.0 -1.0 461
463 0 324649.0 134457.0 504000.0 -1.0 462
464 0 324664.0 134434.0 503940.0 -1.0 463
465 0 324606.0 134483.0 503880.0 -1.0 464
466 0 324642.0 134469.0 503820.0 -1.0 465
467 0 324655.0 134396.0 503760.0 -1.0 466
468 0 324720.0 134461.0 503700.0 -1.0 467
469 0 324132.0 134144.0 503640.0 -1.0 468
470 0 324678.0 134437.0 503580.0 -1.0 469
471 0 324654.0 134508.0 503520.0 -1.0 470
472 0 324620.0 134406.0 503460.0 -1.0 471
473 0 324607.0 134414.0 503400.0 -1.0 472
474 0 324578.0 134358.0 503340.0 -1.0 473
475 0 324596.0 134346.0 503280.0 -1.0 474
476 0 324003.0 134198.0 503220.0 -1.0 475
477 0 324541.0 134347.0 503160.0 -1.0 476
478 0 324602.0 134363.0 503100.0 -1.0 477
479 0 324558.0 134308.0 503040.0 -1.0 478
480 0 324455.0 134295.0 502980.0 -1.0 479
481 0 324528.0 134359.0 502920.0 -1.0 480
482 0 324425.0 134274.0 502860.0 -1.0 481
483 0 324431.0 134320.0 502800.0 -1.0 482
484 0 324403.0 134328.0 502740.0 -1.0 483
485 0 324372.0 134298.0 502680.0 -1.0 484
486 0 324273.0 134275.0 502620.0 -1.0 485
487 0 324345.0 134232.0 502560.0 -1.0 486
488 0 324204.0 134212.0 502500.0 -1.0 487
489 0 324227.0 134160.0 502440.0 -1.0 488
490 0 324156.0 134102.0 502380.0 -1.0 489
491 0 324128.0 134048.0 502320.0 -1.0 490
492 0 323967.0 134009.0 502260.0 -1.0 491
493 0 324034.0 133995.0 502200.0 -1.0 492
494 0 323752.0 133907.0 502140.0 -1.0 493
495 0 324023.0 133940.0 502080.0 -1.0 494
496 0 323942.0 133871.0 502020.0 -1.0 495
497 0 323922.0 133883.0 501960.0 -1.0 496
498 0 323888.0 133780.0 501900.0 -1.0 497
499 0 323784.0 133809.0 501840.0 -1.0 498
500 0 323862.0 133725.0 501780.0 -1.0 499
501 0 323851.0 133724.0 501660.0 -1.0 500
502 0 323752.0 133629.0 501600.0 -1.0 501
503 0 323871.0 133766.0 501540.0 -1.0 502
504 0 323801.0 133674.0 501420.0 -1.0 503
505 0 323320.0 133236.0 501360.0 -1.0 504
506 0 323757.0 133572.0 501300.0 -1.0 505
507 0 323806.0 133555.0 501240.0 -1.0 506
508 0 323750.0 133555.0 501180.0 -1.0 507
509 0 323831.0 133532.0 501120.0 -1.0 508
510 0 323755.0 133463.0 501060.0 -1.0 509
511 0 323823.0 133451.0 501000.0 -1.0 510
512 0 323763.0 133422.0 500880.0 -1.0 511
513 0 323311.0 133103.0 500820.0 -1.0 512
514 0 323732.0 133329.0 500760.0 -1.0 513
515 0 323720.0 133287.0 500700.0 -1.0 514
516 0 323725.0 133266.0 500640.0 -1.0 515
517 0 323706.0 133284.0 500580.0 -1.0 516
518 0 323671.0 133172.0 500520.0 -1.0 517
519 0 323698.0 133224.0 500460.0 -1.0 518
520 0 323706.0 133219.0 500400.0 -1.0 519
521 0 323672.0 133207.0 500340.0 -1.0 520
522 0 323658.0 133162.0 500280.0 -1.0 521
523 0 323666.0 133163.0 500160.0 -1.0 522
524 0 323726.0 133450.0 500100.0 -1.0 523
525 0 323587.0 133126.0 500040.0 -1.0 524
526 0 323601.0 133141.0 499980.0 -1.0 525
527 0 323583.0 133174.0 499920.0 -1.0 526
528 0 323487.0 133067.0 499860.0 -1.0 527
529 0 323421.0 133037.0 499800.0 -1.0 528
530 0 323456.0 132999.0 499740.0 -1.0 529
531 0 323490.0 133049.0 499680.0 -1.0 530
532 0 323414.0 133037.0 499620.0 -1.0 531
533 0 323322.0 133022.0 499560.0 -1.0 532
534 0 323349.0 133030.0 499500.0 -1.0 533
535 0 322994.0 132739.0 499440.0 -1.0 534
536 0 323235.0 133005.0 499380.0 -1.0 535
537 0 322975.0 132761.0 499320.0 -1.0 536
538 0 323227.0 133054.0 499260.0 -1.0 537
539 0 323129.0 132960.0 499200.0 -1.0 538
540 0 323124.0 133034.0 499140.0 -1.0 539
541 0 322984.0 132693.0 499080.0 -1.0 540
542 0 322946.0 132860.0 498960.0 -1.0 541
543 0 322954.0 132937.0 498840.0 -1.0 542
544 0 323015.0 132965.0 498780.0 -1.0 543
545 0 322931.0 132865.0 498720.0 -1.0 544
546 0 322807.0 132818.0 498660.0 -1.0 545
547 0 322725.0 132746.0 498540.0 -1.0 546
548 0 322717.0 132683.0 498480.0 -1.0 547
549 0 322693.0 132673.0 498420.0 -1.0 548
550 0 322392.0 132479.0 498360.0 -1.0 549
551 0 322485.0 132567.0 498300.0 -1.0 550
552 0 322510.0 132560.0 498240.0 -1.0 551
553 0 322389.0 132504.0 498180.0 -1.0 552
554 0 322442.0 132526.0 498120.0 -1.0 553
555 0 322412.0 132504.0 498060.0 -1.0 554
556 0 322376.0 132471.0 498000.0 -1.0 555
557 0 322356.0 132420.0 497940.0 -1.0 556
558 0 322306.0 132400.0 497880.0 -1.0 557
559 0 322279.0 132411.0 497820.0 -1.0 558
560 0 322231.0 132385.0 497760.0 -1.0 559
561 0 322166.0 132361.0 497700.0 -1.0 560
562 0 321942.0 132231.0 497640.0 -1.0 561
563 0 322059.0 132275.0 497580.0 -1.0 562
564 0 321592.0 132057.0 497520.0 -1.0 563
565 0 321958.0 132340.0 497460.0 -1.0 564
566 0 321906.0 132316.0 497400.0 -1.0 565
567 0 321958.0 132385.0 497340.0 -1.0 566
568 0 321801.0 132380.0 497280.0 -1.0 567
569 0 321460.0 132245.0 497220.0 -1.0 568
570 0 321771.0 132428.0 497160.0 -1.0 569
571 0 321726.0 132444.0 497040.0 -1.0 570
572 0 321650.0 132436.0 496980.0 -1.0 571
573 0 321629.0 132446.0 496920.0 -1.0 572
574 0 321396.0 132278.0 496860.0 -1.0 573
575 0 321440.0 132459.0 496740.0 -1.0 574
576 0 321464.0 132451.0 496680.0 -1.0 575
577 0 321383.0 132513.0 496560.0 -1.0 576
578 0 321485.0 132575.0 496500.0 -1.0 577
579 0 321255.0 132538.0 496440.0 -1.0 578
580 0 321177.0 132535.0 496380.0 -1.0 579
581 0 321159.0 132537.0 496320.0 -1.0 580
582 0 320988.0 132495.0 496260.0 -1.0 581
583 0 320953.0 132502.0 496140.0 -1.0 582
584 0 320544.0 132204.0 496080.0 -1.0 583
585 0 320855.0 132484.0 496020.0 -1.0 584
586 0 320446.0 132146.0 495960.0 -1.0 585
587 0 320732.0 132423.0 495900.0 -1.0 586
588 0 320706.0 132442.0 495840.0 -1.0 587
589 0 320674.0 132446.0 495780.0 -1.0 588
590 0 320060.0 132206.0 495720.0 -1.0 589
591 0 320558.0 132498.0 495660.0 -1.0 590
592 0 320562.0 132521.0 495600.0 -1.0 591
593 0 320483.0 132484.0 495540.0 -1.0 592
594 0 320391.0 132455.0 495480.0 -1.0 593
595 0 320355.0 132458.0 495420.0 -1.0 594
596 0 320305.0 132442.0 495360.0 -1.0 595
597 0 320307.0 132515.0 495300.0 -1.0 596
598 0 320174.0 132404.0 495240.0 -1.0 597
599 0 320240.0 132416.0 495180.0 -1.0 598
600 0 320269.0 132477.0 495120.0 -1.0 599
601 0 320182.0 132475.0 495060.0 -1.0 600
602 0 320227.0 132443.0 495000.0 -1.0 601
603 0 320147.0 132422.0 494940.0 -1.0 602
604 0 320250.0 132385.0 494880.0 -1.0 603
605 0 320097.0 132405.0 494760.0 -1.0 604
606 0 320072.0 132406.0 494700.0 -1.0 605
607 0 320089.0 132434.0 494640.0 -1.0 606
608 0 320036.0 132427.0 494580.0 -1.0 607
609 0 320018.0 132408.0 494520.0 -1.0 608
610 0 319954.0 132361.0 494400.0 -1.0 609
611 0 319923.0 132292.0 494340.0 -1.0 610
612 0 319907.0 132348.0 494280.0 -1.0 611
613 0 319869.0 132295.0 494220.0 -1.0 612
614 0 319827.0 132328.0 494160.0 -1.0 613
615 0 319827.0 132369.0 494100.0 -1.0 614
616 0 319565.0 132151.0 494040.0 -1.0 615
617 0 319810.0 132339.0 493980.0 -1.0 616
618 0 319720.0 132274.0 493920.0 -1.0 617
619 0 319734.0 132306.0 493860.0 -1.0 618
620 0 319649.0 132313.0 493800.0 -1.0 619
621 0 319668.0 132300.0 493740.0 -1.0 620
622 0 319623.0 132285.0 493680.0 -1.0 621
623 0 319559.0 132294.0 493620.0 -1.0 622
624 0 319523.0 132318.0 493560.0 -1.0 623
625 0 319399.0 132234.0 493500.0 -1.0 624
626 0 319415.0 132313.0 493440.0 -1.0 625
627 0 319401.0 132274.0 493380.0 -1.0 626
628 0 319371.0 132314.0 493320.0 -1.0 627
629 0 319310.0 132292.0 493260.0 -1.0 628
630 0 319327.0 132300.0 493200.0 -1.0 629
631 0 319254.0 132216.0 493140.0 -1.0 630
632 0 319237.0 132253.0 493080.0 -1.0 631
633 0 319162.0 132206.0 493020.0 -1.0 632
634 0 319418.0 132345.0 492960.0 -1.0 633
635 0 319142.0 132236.0 492900.0 -1.0 634
636 0 319022.0 132195.0 492840.0 -1.0 635
637 0 319001.0 132162.0 492780.0 -1.0 636
638 0 318987.0 132208.0 492720.0 -1.0 637
639 0 319009.0 132277.0 492660.0 -1.0 638
640 0 318886.0 132172.0 492600.0 -1.0 639
641 0 318860.0 132217.0 492540.0 -1.0 640
642 0 318783.0 132172.0 492480.0 -1.0 641
643 0 318769.0 132119.0 492420.0 -1.0 642
644 0 318707.0 132133.0 492360.0 -1.0 643
645 0 318645.0 132125.0 492300.0 -1.0 644
646 0 318494.0 132067.0 492240.0 -1.0 645
647 0 318490.0 132084.0 492180.0 -1.0 646
648 0 318508.0 132089.0 492120.0 -1.0 647
649 0 318681.0 132160.0 492060.0 -1.0 648
650 0 318464.0 132054.0 492000.0 -1.0 649
651 0 318382.0 132014.0 491940.0 -1.0 650
652 0 318337.0 132004.0 491880.0 -1.0 651
653 0 318274.0 131940.0 491820.0 -1.0 652
654 0 318244.0 131945.0 491760.0 -1.0 653
655 0 318246.0 132090.0 491700.0 -1.0 654
656 0 318008.0 131815.0 491640.0 -1.0 655
657 0 318084.0 131895.0 491580.0 -1.0 656
658 0 317955.0 131874.0 491520.0 -1.0 657
659 0 317909.0 131866.0 491460.0 -1.0 658
660 0 317872.0 131840.0 491400.0 -1.0 659
661 0 317818.0 131882.0 491340.0 -1.0 660
662 0 317834.0 131925.0 491280.0 -1.0 661
663 0 317696.0 131876.0 491220.0 -1.0 662
664 0 317694.0 131897.0 491160.0 -1.0 663
665 0 317681.0 131896.0 491100.0 -1.0 664
666 0 317686.0 131860.0 491040.0 -1.0 665
667 0 317632.0 131873.0 490980.0 -1.0 666
668 0 317552.0 131811.0 490920.0 -1.0 667
669 0 317531.0 131742.0 490800.0 -1.0 668
670 0 317513.0 131837.0 490740.0 -1.0 669
671 0 317449.0 131781.0 490680.0 -1.0 670
672 0 317463.0 131825.0 490620.0 -1.0 671
673 0 317427.0 131758.0 490560.0 -1.0 672
674 0 317404.0 131687.0 490500.0 -1.0 673
675 0 317411.0 131735.0 490440.0 -1.0 674
676 0 317302.0 131609.0 490380.0 -1.0 675
677 0 317249.0 131634.0 490320.0 -1.0 676
678 0 317156.0 131486.0 490260.0 -1.0 677
679 0 317327.0 131708.0 490200.0 -1.0 678
680 0 317167.0 131540.0 490140.0 -1.0 679
681 0 317015.0 131433.0 490080.0 -1.0 680
682 0 316989.0 131327.0 490020.0 -1.0 681
683 0 316985.0 131298.0 489960.0 -1.0 682
684 0 316948.0 131380.0 489900.0 -1.0 683
685 0 316812.0 131200.0 489840.0 -1.0 684
686 0 316816.0 131238.0 489780.0 -1.0 685
687 0 316785.0 131188.0 489720.0 -1.0 686
688 0 316718.0 131191.0 489660.0 -1.0 687
689 0 316705.0 131147.0 489600.0 -1.0 688
690 0 316650.0 131160.0 489540.0 -1.0 689
691 0 316544.0 131040.0 489480.0 -1.0 690
692 0 316531.0 131033.0 489420.0 -1.0 691
693 0 316465.0 130986.0 489360.0 -1.0 692
694 0 316421.0 130982.0 489300.0 -1.0 693
695 0 316447.0 131010.0 489240.0 -1.0 694
696 0 316419.0 130964.0 489180.0 -1.0 695
697 0 316424.0 131009.0 489120.0 -1.0 696
698 0 316357.0 130972.0 489060.0 -1.0 697
699 0 316342.0 130954.0 489000.0 -1.0 698
700 0 316264.0 130907.0 488940.0 -1.0 699
701 0 316287.0 130959.0 488880.0 -1.0 700
702 0 316255.0 130930.0 488820.0 -1.0 701
703 0 316237.0 130906.0 488760.0 -1.0 702
704 0 316247.0 130942.0 488640.0 -1.0 703
705 0 316228.0 130940.0 488580.0 -1.0 704
706 0 316253.0 130964.0 488520.0 -1.0 705
707 0 316261.0 130956.0 488460.0 -1.0 706
708 0 316186.0 130887.0 488400.0 -1.0 707
709 0 316277.0 130926.0 488340.0 -1.0 708
710 0 316150.0 130898.0 488280.0 -1.0 709
711 0 316189.0 130903.0 488220.0 -1.0 710
712 0 316129.0 130886.0 488160.0 -1.0 711
713 0 316089.0 130885.0 488100.0 -1.0 712
714 0 316144.0 130898.0 488040.0 -1.0 713
715 0 316071.0 130767.0 487980.0 -1.0 714
716 0 315806.0 130586.0 487920.0 -1.0 715
717 0 316044.0 130806.0 487860.0 -1.0 716
718 0 315750.0 130616.0 487800.0 -1.0 717
719 0 315933.0 130752.0 487740.0 -1.0 718
720 0 315592.0 130435.0 487680.0 -1.0 719
721 0 315953.0 130723.0 487620.0 -1.0 720
722 0 315983.0 130771.0 487560.0 -1.0 721
723 0 315923.0 130656.0 487500.0 -1.0 722
724 0 315948.0 130744.0 487440.0 -1.0 723
725 0 315985.0 130686.0 487380.0 -1.0 724
726 0 315867.0 130598.0 487320.0 -1.0 725
727 0 315895.0 130645.0 487260.0 -1.0 726
728 0 315861.0 130639.0 487200.0 -1.0 727
729 0 315788.0 130642.0 487140.0 -1.0 728
730 0 315817.0 130607.0 487080.0 -1.0 729
731 0 315798.0 130565.0 487020.0 -1.0 730
732 0 315768.0 130551.0 486960.0 -1.0 731
733 0 315699.0 130506.0 486900.0 -1.0 732
734 0 315743.0 130569.0 486840.0 -1.0 733
735 0 315734.0 130537.0 486780.0 -1.0 734
736 0 315724.0 130556.0 486720.0 -1.0 735
737 0 315687.0 130520.0 486660.0 -1.0 736
738 0 315643.0 130571.0 486600.0 -1.0 737
739 0 315622.0 130575.0 486540.0 -1.0 738
740 0 315583.0 130582.0 486480.0 -1.0 739
741 0 315522.0 130501.0 486420.0 -1.0 740
742 0 315554.0 130590.0 486360.0 -1.0 741
743 0 315498.0 130509.0 486300.0 -1.0 742
744 0 315500.0 130560.0 486240.0 -1.0 743
745 0 315462.0 130524.0 486180.0 -1.0 744
746 0 315458.0 130525.0 486120.0 -1.0 745
747 0 315459.0 130499.0 486060.0 -1.0 746
748 0 315475.0 130568.0 486000.0 -1.0 747
749 0 315466.0 130539.0 485940.0 -1.0 748
750 0 315484.0 130578.0 485880.0 -1.0 749
751 0 315381.0 130510.0 485820.0 -1.0 750
752 0 315425.0 130497.0 485760.0 -1.0 751
753 0 315529.0 130739.0 485700.0 -1.0 752
754 0 315393.0 130488.0 485640.0 -1.0 753
755 0 315400.0 130537.0 485580.0 -1.0 754
756 0 315365.0 130390.0 485520.0 -1.0 755
757 0 315355.0 130440.0 485460.0 -1.0 756
758 0 315392.0 130437.0 485400.0 -1.0 757
759 0 315332.0 130379.0 485340.0 -1.0 758
760 0 315313.0 130334.0 485280.0 -1.0 759
761 0 315292.0 130317.0 485220.0 -1.0 760
762 0 315218.0 130256.0 485160.0 -1.0 761
763 0 315266.0 130241.0 485100.0 -1.0 762
764 0 315185.0 130206.0 485040.0 -1.0 763
765 0 315135.0 130179.0 484980.0 -1.0 764
766 0 315211.0 130201.0 484920.0 -1.0 765
767 0 315172.0 130148.0 484860.0 -1.0 766
768 0 315090.0 130129.0 484800.0 -1.0 767
769 0 315112.0 130157.0 484740.0 -1.0 768
770 0 315052.0 130035.0 484680.0 -1.0 769
771 0 315025.0 130079.0 484620.0 -1.0 770
772 0 315018.0 130044.0 484560.0 -1.0 771
773 0 315195.0 130104.0 484500.0 -1.0 772
774 0 314995.0 130035.0 484440.0 -1.0 773
775 0 315085.0 130078.0 484380.0 -1.0 774
776 0 314986.0 130072.0 484320.0 -1.0 775
777 0 315036.0 130063.0 484260.0 -1.0 776
778 0 314929.0 129959.0 484200.0 -1.0 777
779 0 314936.0 130053.0 484140.0 -1.0 778
780 0 314859.0 130048.0 484080.0 -1.0 779
781 0 314867.0 130004.0 484020.0 -1.0 780
782 0 314978.0 130023.0 483960.0 -1.0 781
783 0 314864.0 130044.0 483900.0 -1.0 782
784 0 314901.0 130009.0 483840.0 -1.0 783
785 0 314854.0 129995.0 483780.0 -1.0 784
786 0 314823.0 130046.0 483720.0 -1.0 785
787 0 314815.0 130050.0 483660.0 -1.0 786
788 0 314806.0 130091.0 483600.0 -1.0 787
789 0 314817.0 130102.0 483540.0 -1.0 788
790 0 314819.0 130101.0 483480.0 -1.0 789
791 0 314801.0 130061.0 483420.0 -1.0 790
792 0 314740.0 130069.0 483360.0 -1.0 791
793 0 314648.0 130029.0 483300.0 -1.0 792
794 0 314667.0 129981.0 483240.0 -1.0 793
795 0 314614.0 129950.0 483180.0 -1.0 794
796 0 314563.0 129890.0 483120.0 -1.0 795
797 0 314578.0 129975.0 483060.0 -1.0 796
798 0 314509.0 129776.0 483000.0 -1.0 797
799 0 314536.0 129806.0 482940.0 -1.0 798
800 0 314501.0 129793.0 482880.0 -1.0 799
801 0 314472.0 129780.0 482820.0 -1.0 800
802 0 314434.0 129798.0 482760.0 -1.0 801
803 0 314400.0 129735.0 482640.0 -1.0 802
804 0 314426.0 129788.0 482580.0 -1.0 803
805 0 314357.0 129777.0 482520.0 -1.0 804
806 0 314417.0 129766.0 482460.0 -1.0 805
807 0 314378.0 129730.0 482400.0 -1.0 806
808 0 314369.0 129719.0 482280.0 -1.0 807
809 0 314330.0 129683.0 482220.0 -1.0 808
810 0 314271.0 129662.0 482160.0 -1.0 809
811 0 314234.0 129674.0 482100.0 -1.0 810
812 0 314150.0 129606.0 482040.0 -1.0 811
813 0 314208.0 129660.0 481980.0 -1.0 812
814 0 314102.0 129694.0 481920.0 -1.0 813
815 0 314072.0 129668.0 481860.0 -1.0 814
816 0 314036.0 129682.0 481800.0 -1.0 815
817 0 314001.0 129672.0 481740.0 -1.0 816
818 0 313968.0 129603.0 481680.0 -1.0 817
819 0 313887.0 129605.0 481620.0 -1.0 818
820 0 313833.0 129576.0 481560.0 -1.0 819
821 0 313854.0 129586.0 481500.0 -1.0 820
822 0 313787.0 129496.0 481440.0 -1.0 821
823 0 313791.0 129569.0 481380.0 -1.0 822
824 0 313697.0 129492.0 481320.0 -1.0 823
825 0 313692.0 129501.0 481260.0 -1.0 824
826 0 313742.0 129533.0 481200.0 -1.0 825
827 0 313651.0 129483.0 481080.0 -1.0 826
828 0 313618.0 129481.0 481020.0 -1.0 827
829 0 313597.0 129453.0 480960.0 -1.0 828
830 0 313577.0 129404.0 480900.0 -1.0 829
831 0 313628.0 129387.0 480840.0 -1.0 830
832 0 313521.0 129355.0 480780.0 -1.0 831
833 0 313587.0 129333.0 480660.0 -1.0 832
834 0 313416.0 129184.0 480600.0 -1.0 833
835 0 313391.0 129163.0 480540.0 -1.0 834
836 0 313400.0 129086.0 480480.0 -1.0 835
837 0 313398.0 129025.0 480420.0 -1.0 836
838 0 313396.0 128951.0 480360.0 -1.0 837
839 0 313309.0 128894.0 480300.0 -1.0 838
840 0 313312.0 128938.0 480240.0 -1.0 839
841 0 313243.0 128908.0 480180.0 -1.0 840
842 0 313335.0 128907.0 480120.0 -1.0 841
843 0 313263.0 128743.0 480060.0 -1.0 842
844 0 313326.0 128779.0 480000.0 -1.0 843
845 0 313169.0 128780.0 479940.0 -1.0 844
846 0 313255.0 128781.0 479880.0 -1.0 845
847 0 313234.0 128668.0 479820.0 -1.0 846
848 0 313241.0 128674.0 479760.0 -1.0 847
849 0 313234.0 128622.0 479700.0 -1.0 848
850 0 313203.0 128549.0 479640.0 -1.0 849
851 0 313194.0 128585.0 479580.0 -1.0 850
852 0 313204.0 128562.0 479520.0 -1.0 851
853 0 313184.0 128467.0 479460.0 -1.0 852
854 0 313195.0 128524.0 479400.0 -1.0 853
855 0 313159.0 128281.0 479340.0 -1.0 854
856 0 313150.0 128442.0 479280.0 -1.0 855
857 0 313088.0 128372.0 479220.0 -1.0 856
858 0 313031.0 128526.0 479160.0 -1.0 857
859 0 313268.0 128457.0 479100.0 -1.0 858
860 0 313125.0 128452.0 479040.0 -1.0 859
861 0 313037.0 128379.0 478980.0 -1.0 860
862 0 313103.0 128458.0 478920.0 -1.0 861
863 0 313125.0 128399.0 478860.0 -1.0 862
864 0 313193.0 128421.0 478800.0 -1.0 863
865 0 313106.0 128320.0 478740.0 -1.0 864
866 0 313111.0 128321.0 478680.0 -1.0 865
867 0 313142.0 128274.0 478620.0 -1.0 866
868 0 313194.0 128275.0 478560.0 -1.0 867
869 0 313080.0 128262.0 478500.0 -1.0 868
870 0 313118.0 128252.0 478440.0 -1.0 869
871 0 313094.0 128231.0 478380.0 -1.0 870
872 0 313121.0 128247.0 478320.0 -1.0 871
873 0 313089.0 128257.0 478260.0 -1.0 872
874 0 313138.0 128207.0 478200.0 -1.0 873
875 0 313094.0 128154.0 478080.0 -1.0 874
876 0 313021.0 128094.0 477960.0 -1.0 875
877 0 312976.0 128052.0 477840.0 -1.0 876
878 0 312990.0 127888.0 477780.0 -1.0 877
879 0 312976.0 127868.0 477720.0 -1.0 878
880 0 312921.0 127785.0 477660.0 -1.0 879
881 0 312955.0 127804.0 477600.0 -1.0 880
882 0 312841.0 127734.0 477540.0 -1.0 881
883 0 312916.0 127719.0 477480.0 -1.0 882
884 0 312882.0 127698.0 477420.0 -1.0 883
885 0 312862.0 127632.0 477360.0 -1.0 884
886 0 312864.0 127588.0 477300.0 -1.0 885
887 0 312875.0 127580.0 477240.0 -1.0 886
888 0 312810.0 127514.0 477180.0 -1.0 887
889 0 312837.0 127554.0 477120.0 -1.0 888
890 0 312840.0 127538.0 477060.0 -1.0 889
891 0 312758.0 127532.0 477000.0 -1.0 890
892 0 312815.0 127527.0 476940.0 -1.0 891
893 0 312758.0 127466.0 476880.0 -1.0 892
894 0 312747.0 127525.0 476820.0 -1.0 893
895 0 312785.0 127474.0 476760.0 -1.0 894
896 0 312790.0 127500.0 476700.0 -1.0 895
897 0 312799.0 127520.0 476640.0 -1.0 896
898 0 312757.0 127524.0 476580.0 -1.0 897
899 0 312752.0 127507.0 476520.0 -1.0 898
900 0 312771.0 127595.0 476460.0 -1.0 899
901 0 312759.0 127531.0 476400.0 -1.0 900
902 0 312734.0 127558.0 476340.0 -1.0 901
903 0 312734.0 127591.0 476280.0 -1.0 902
904 0 312809.0 127613.0 476220.0 -1.0 903
905 0 312811.0 127545.0 476160.0 -1.0 904
906 0 312811.0 127558.0 476100.0 -1.0 905
907 0 312880.0 127628.0 476040.0 -1.0 906
908 0 312828.0 127605.0 475980.0 -1.0 907
909 0 312822.0 127564.0 475920.0 -1.0 908
910 0 312946.0 127571.0 475860.0 -1.0 909
911 0 312823.0 127500.0 475800.0 -1.0 910
912 0 312810.0 127447.0 475740.0 -1.0 911
913 0 312902.0 127467.0 475680.0 -1.0 912
914 0 312817.0 127474.0 475620.0 -1.0 913
915 0 312891.0 127488.0 475560.0 -1.0 914
916 0 312816.0 127591.0 475500.0 -1.0 915
917 0 312752.0 127529.0 475440.0 -1.0 916
918 0 312634.0 127506.0 475380.0 -1.0 917
919 0 312480.0 127459.0 475320.0 -1.0 918
920 0 312472.0 127413.0 475260.0 -1.0 919
921 0 312464.0 127428.0 475200.0 -1.0 920
922 0 312334.0 127321.0 475140.0 -1.0 921
923 0 312566.0 127520.0 475080.0 -1.0 922
924 0 312526.0 127493.0 475020.0 -1.0 923
925 0 312507.0 127551.0 474960.0 -1.0 924
926 0 312070.0 127266.0 474900.0 -1.0 925
927 0 312026.0 127362.0 474840.0 -1.0 926
928 0 312096.0 127404.0 474780.0 -1.0 927
929 0 312117.0 127444.0 474720.0 -1.0 928
930 0 312034.0 127403.0 474660.0 -1.0 929
931 0 312025.0 127442.0 474600.0 -1.0 930
932 0 311951.0 127549.0 474540.0 -1.0 931
933 0 312047.0 127576.0 474480.0 -1.0 932
934 0 312273.0 127670.0 474420.0 -1.0 933
935 0 312027.0 127681.0 474360.0 -1.0 934
936 0 312138.0 127617.0 474300.0 -1.0 935
937 0 312174.0 127620.0 474240.0 -1.0 936
938 0 312129.0 127705.0 474180.0 -1.0 937
939 0 312256.0 127748.0 474120.0 -1.0 938
940 0 312228.0 127803.0 474060.0 -1.0 939
941 0 312430.0 127842.0 474000.0 -1.0 940
942 0 312418.0 127871.0 473940.0 -1.0 941
943 0 312382.0 127956.0 473880.0 -1.0 942
944 0 312384.0 127982.0 473820.0 -1.0 943
945 0 312345.0 128051.0 473760.0 -1.0 944
946 0 312357.0 128143.0 473700.0 -1.0 945
947 0 312258.0 128146.0 473640.0 -1.0 946
948 0 312327.0 128170.0 473580.0 -1.0 947
949 0 312322.0 128220.0 473520.0 -1.0 948
950 0 312079.0 128263.0 473460.0 -1.0 949
951 0 312084.0 128271.0 473400.0 -1.0 950
952 0 312141.0 128365.0 473280.0 -1.0 951
953 0 312108.0 128357.0 473220.0 -1.0 952
954 0 311981.0 128354.0 473160.0 -1.0 953
955 0 312159.0 128405.0 473100.0 -1.0 954
956 0 312118.0 128475.0 473040.0 -1.0 955
957 0 312105.0 128471.0 472980.0 -1.0 956
958 0 312187.0 128590.0 472920.0 -1.0 957
959 0 312160.0 128647.0 472860.0 -1.0 958
960 0 312072.0 128643.0 472800.0 -1.0 959
961 0 312119.0 128629.0 472740.0 -1.0 960
962 0 312123.0 128694.0 472680.0 -1.0 961
963 0 312144.0 128657.0 472620.0 -1.0 962
964 0 312087.0 128780.0 472560.0 -1.0 963
965 0 312252.0 128857.0 472500.0 -1.0 964
966 0 312168.0 128898.0 472440.0 -1.0 965
967 0 312234.0 128953.0 472380.0 -1.0 966
968 0 312203.0 128991.0 472320.0 -1.0 967
969 0 312281.0 129013.0 472260.0 -1.0 968
970 0 312154.0 128969.0 472200.0 -1.0 969
971 0 312210.0 128970.0 472140.0 -1.0 970
972 0 312139.0 128845.0 472080.0 -1.0 971
973 0 312158.0 128926.0 472020.0 -1.0 972
974 0 312067.0 128855.0 471960.0 -1.0 973
975 0 312153.0 128965.0 471900.0 -1.0 974
976 0 312147.0 128966.0 471840.0 -1.0 975
977 0 312178.0 128874.0 471780.0 -1.0 976
978 0 312192.0 128887.0 471720.0 -1.0 977
979 0 312231.0 128860.0 471660.0 -1.0 978
980 0 312172.0 128851.0 471600.0 -1.0 979
981 0 312176.0 128766.0 471540.0 -1.0 980
982 0 312304.0 128877.0 471480.0 -1.0 981
983 0 312295.0 128866.0 471420.0 -1.0 982
984 0 312272.0 128821.0 471360.0 -1.0 983
985 0 312308.0 128778.0 471300.0 -1.0 984
986 0 312272.0 128743.0 471240.0 -1.0 985
987 0 312257.0 128789.0 471180.0 -1.0 986
988 0 312159.0 128738.0 471120.0 -1.0 987
989 0 312221.0 128851.0 471060.0 -1.0 988
990 0 312194.0 128917.0 471000.0 -1.0 989
991 0 312179.0 128894.0 470940.0 -1.0 990
992 0 312159.0 128976.0 470880.0 -1.0 991
993 0 312121.0 128932.0 470820.0 -1.0 992
994 0 312114.0 128925.0 470760.0 -1.0 993
995 0 312185.0 128962.0 470700.0 -1.0 994
996 0 312097.0 128916.0 470640.0 -1.0 995
997 0 312158.0 128927.0 470580.0 -1.0 996
998 0 312120.0 128902.0 470520.0 -1.0 997
999 0 312144.0 128929.0 470460.0 -1.0 998
1000 0 312035.0 128910.0 470400.0 -1.0 999
1001 0 312088.0 128918.0 470340.0 -1.0 1000
1002 0 312053.0 128890.0 470280.0 -1.0 1001
1003 0 312031.0 128903.0 470220.0 -1.0 1002
1004 0 311996.0 128913.0 470160.0 -1.0 1003
1005 0 311939.0 128869.0 470100.0 -1.0 1004
1006 0 311942.0 128877.0 470040.0 -1.0 1005
1007 0 311895.0 128869.0 469980.0 -1.0 1006
1008 0 311907.0 128876.0 469920.0 -1.0 1007
1009 0 311816.0 128900.0 469860.0 -1.0 1008
1010 0 311821.0 128894.0 469800.0 -1.0 1009
1011 0 311795.0 128864.0 469740.0 -1.0 1010
1012 0 311740.0 128801.0 469680.0 -1.0 1011
1013 0 311686.0 128811.0 469620.0 -1.0 1012
1014 0 311730.0 128846.0 469560.0 -1.0 1013
1015 0 311675.0 128775.0 469500.0 -1.0 1014
1016 0 311583.0 128806.0 469440.0 -1.0 1015
1017 0 311600.0 128797.0 469320.0 -1.0 1016
1018 0 311516.0 128783.0 469260.0 -1.0 1017
1019 0 311516.0 128820.0 469200.0 -1.0 1018
1020 0 311496.0 128833.0 469140.0 -1.0 1019
1021 0 311430.0 128818.0 469080.0 -1.0 1020
1022 0 311419.0 128842.0 469020.0 -1.0 1021
1023 0 311378.0 128791.0 468960.0 -1.0 1022
1024 0 311332.0 128841.0 468900.0 -1.0 1023
1025 0 311305.0 128855.0 468840.0 -1.0 1024
1026 0 311254.0 128798.0 468780.0 -1.0 1025
1027 0 311230.0 128857.0 468720.0 -1.0 1026
1028 0 311170.0 128824.0 468660.0 -1.0 1027
1029 0 311199.0 128897.0 468600.0 -1.0 1028
1030 0 311168.0 128876.0 468540.0 -1.0 1029
1031 0 311153.0 128901.0 468480.0 -1.0 1030
1032 0 311143.0 128893.0 468420.0 -1.0 1031
1033 0 311173.0 128909.0 468360.0 -1.0 1032
1034 0 311144.0 128924.0 468300.0 -1.0 1033
1035 0 311112.0 128902.0 468240.0 -1.0 1034
1036 0 311082.0 128911.0 468180.0 -1.0 1035
1037 0 311053.0 128886.0 468120.0 -1.0 1036
1038 0 311037.0 128879.0 468060.0 -1.0 1037
1039 0 311016.0 128817.0 468000.0 -1.0 1038
1040 0 310954.0 128850.0 467940.0 -1.0 1039
1041 0 310921.0 128916.0 467880.0 -1.0 1040
1042 0 310848.0 128849.0 467820.0 -1.0 1041
1043 0 310779.0 128803.0 467760.0 -1.0 1042
1044 0 310763.0 128858.0 467700.0 -1.0 1043
1045 0 310837.0 128835.0 467640.0 -1.0 1044
1046 0 310785.0 128845.0 467580.0 -1.0 1045
1047 0 310806.0 128899.0 467520.0 -1.0 1046
1048 0 310753.0 128893.0 467460.0 -1.0 1047
1049 0 310720.0 128813.0 467400.0 -1.0 1048
1050 0 310745.0 128801.0 467340.0 -1.0 1049
1051 0 310725.0 128801.0 467280.0 -1.0 1050
1052 0 310599.0 128784.0 467220.0 -1.0 1051
1053 0 310608.0 128823.0 467160.0 -1.0 1052
1054 0 310576.0 128850.0 467100.0 -1.0 1053
1055 0 310474.0 128777.0 467040.0 -1.0 1054
1056 0 310533.0 128828.0 466980.0 -1.0 1055
1057 0 310448.0 128777.0 466920.0 -1.0 1056
1058 0 310413.0 128762.0 466860.0 -1.0 1057
1059 0 310393.0 128792.0 466800.0 -1.0 1058
1060 0 310351.0 128780.0 466740.0 -1.0 1059
1061 0 310290.0 128709.0 466680.0 -1.0 1060
1062 0 310326.0 128800.0 466620.0 -1.0 1061
1063 0 310271.0 128767.0 466560.0 -1.0 1062
1064 0 310198.0 128713.0 466500.0 -1.0 1063
1065 0 310166.0 128722.0 466440.0 -1.0 1064
1066 0 310087.0 128648.0 466380.0 -1.0 1065
1067 0 310036.0 128619.0 466320.0 -1.0 1066
1068 0 310074.0 128650.0 466260.0 -1.0 1067
1069 0 309975.0 128685.0 466200.0 -1.0 1068
1070 0 310031.0 128644.0 466140.0 -1.0 1069
1071 0 309978.0 128600.0 466080.0 -1.0 1070
1072 0 309953.0 128569.0 466020.0 -1.0 1071
1073 0 309973.0 128502.0 465960.0 -1.0 1072
1074 0 310007.0 128602.0 465900.0 -1.0 1073
1075 0 309890.0 128516.0 465840.0 -1.0 1074
1076 0 309954.0 128527.0 465780.0 -1.0 1075
1077 0 309881.0 128492.0 465720.0 -1.0 1076
1078 0 309881.0 128425.0 465660.0 -1.0 1077
1079 0 309779.0 128330.0 465600.0 -1.0 1078
1080 0 309732.0 128242.0 465540.0 -1.0 1079
1081 0 309802.0 128309.0 465480.0 -1.0 1080
1082 0 309716.0 128206.0 465420.0 -1.0 1081
1083 0 309688.0 128181.0 465360.0 -1.0 1082
1084 0 309646.0 128111.0 465300.0 -1.0 1083
1085 0 309581.0 128039.0 465240.0 -1.0 1084
1086 0 309518.0 128040.0 465180.0 -1.0 1085
1087 0 309574.0 127996.0 465120.0 -1.0 1086
1088 0 309527.0 127913.0 465060.0 -1.0 1087
1089 0 309523.0 127901.0 465000.0 -1.0 1088
1090 0 309515.0 127866.0 464940.0 -1.0 1089
1091 0 309501.0 127851.0 464880.0 -1.0 1090
1092 0 309542.0 127827.0 464820.0 -1.0 1091
1093 0 309480.0 127805.0 464760.0 -1.0 1092
1094 0 309448.0 127774.0 464700.0 -1.0 1093
1095 0 309500.0 127781.0 464640.0 -1.0 1094
1096 0 309453.0 127695.0 464580.0 -1.0 1095
1097 0 309421.0 127680.0 464520.0 -1.0 1096
1098 0 309392.0 127618.0 464460.0 -1.0 1097
1099 0 309365.0 127657.0 464400.0 -1.0 1098
1100 0 309397.0 127608.0 464340.0 -1.0 1099
1101 0 309400.0 127560.0 464280.0 -1.0 1100
1102 0 309382.0 127522.0 464220.0 -1.0 1101
1103 0 309338.0 127496.0 464160.0 -1.0 1102
1104 0 309306.0 127462.0 464100.0 -1.0 1103
1105 0 309258.0 127415.0 464040.0 -1.0 1104
1106 0 309254.0 127418.0 463980.0 -1.0 1105
1107 0 309154.0 127359.0 463920.0 -1.0 1106
1108 0 309203.0 127343.0 463860.0 -1.0 1107
1109 0 309142.0 127264.0 463800.0 -1.0 1108
1110 0 309137.0 127227.0 463740.0 -1.0 1109
1111 0 309102.0 127195.0 463680.0 -1.0 1110
1112 0 309079.0 127230.0 463620.0 -1.0 1111
1113 0 309069.0 127240.0 463560.0 -1.0 1112
1114 0 309149.0 127150.0 463500.0 -1.0 1113
1115 0 309076.0 127097.0 463440.0 -1.0 1114
1116 0 309056.0 127087.0 463380.0 -1.0 1115
1117 0 309149.0 126977.0 463320.0 -1.0 1116
1118 0 309061.0 126976.0 463260.0 -1.0 1117
1119 0 309073.0 126891.0 463200.0 -1.0 1118
1120 0 309075.0 126839.0 463140.0 -1.0 1119
1121 0 309087.0 126776.0 463080.0 -1.0 1120
1122 0 309021.0 126726.0 463020.0 -1.0 1121
1123 0 309036.0 126681.0 462960.0 -1.0 1122
1124 0 308979.0 126573.0 462900.0 -1.0 1123
1125 0 309072.0 126541.0 462840.0 -1.0 1124
1126 0 309007.0 126486.0 462780.0 -1.0 1125
1127 0 308953.0 126421.0 462720.0 -1.0 1126
1128 0 308954.0 126326.0 462660.0 -1.0 1127
1129 0 308912.0 126239.0 462600.0 -1.0 1128
1130 0 308926.0 126235.0 462540.0 -1.0 1129
1131 0 308906.0 126216.0 462480.0 -1.0 1130
1132 0 308952.0 126127.0 462420.0 -1.0 1131
1133 0 308864.0 126086.0 462360.0 -1.0 1132
1134 0 308963.0 126075.0 462300.0 -1.0 1133
1135 0 308873.0 126001.0 462240.0 -1.0 1134
1136 0 308823.0 125958.0 462180.0 -1.0 1135
1137 0 308809.0 125952.0 462120.0 -1.0 1136
1138 0 308850.0 125927.0 462060.0 -1.0 1137
1139 0 308837.0 125946.0 462000.0 -1.0 1138
1140 0 308866.0 125917.0 461940.0 -1.0 1139
1141 0 308876.0 125897.0 461880.0 -1.0 1140
1142 0 308822.0 125903.0 461820.0 -1.0 1141
1143 0 308918.0 125887.0 461760.0 -1.0 1142
1144 0 308827.0 125892.0 461700.0 -1.0 1143
1145 0 308832.0 125819.0 461640.0 -1.0 1144
1146 0 308868.0 125813.0 461580.0 -1.0 1145
1147 0 308834.0 125753.0 461520.0 -1.0 1146
1148 0 308844.0 125779.0 461460.0 -1.0 1147
1149 0 308841.0 125762.0 461400.0 -1.0 1148
1150 0 308817.0 125690.0 461340.0 -1.0 1149
1151 0 308811.0 125737.0 461280.0 -1.0 1150
1152 0 308838.0 125719.0 461220.0 -1.0 1151
1153 0 308862.0 125710.0 461160.0 -1.0 1152
1154 0 308881.0 125760.0 461100.0 -1.0 1153
1155 0 308907.0 125703.0 461040.0 -1.0 1154
1156 0 308914.0 125675.0 460980.0 -1.0 1155
1157 0 308911.0 125641.0 460920.0 -1.0 1156
1158 0 308857.0 125661.0 460860.0 -1.0 1157
1159 0 308920.0 125646.0 460800.0 -1.0 1158
1160 0 308893.0 125575.0 460740.0 -1.0 1159
1161 0 308969.0 125685.0 460680.0 -1.0 1160
1162 0 308904.0 125594.0 460620.0 -1.0 1161
1163 0 308975.0 125600.0 460560.0 -1.0 1162
1164 0 308976.0 125567.0 460500.0 -1.0 1163
1165 0 308998.0 125481.0 460440.0 -1.0 1164
1166 0 309020.0 125493.0 460380.0 -1.0 1165
1167 0 309005.0 125471.0 460320.0 -1.0 1166
1168 0 308973.0 125411.0 460260.0 -1.0 1167
1169 0 308983.0 125320.0 460200.0 -1.0 1168
1170 0 309015.0 125315.0 460140.0 -1.0 1169
1171 0 309000.0 125278.0 460080.0 -1.0 1170
1172 0 308999.0 125317.0 460020.0 -1.0 1171
1173 0 309038.0 125298.0 459960.0 -1.0 1172
1174 0 309011.0 125238.0 459900.0 -1.0 1173
1175 0 309020.0 125232.0 459840.0 -1.0 1174
1176 0 309029.0 125182.0 459780.0 -1.0 1175
1177 0 309036.0 125171.0 459720.0 -1.0 1176
1178 0 309009.0 125123.0 459660.0 -1.0 1177
1179 0 309053.0 125108.0 459600.0 -1.0 1178
1180 0 309040.0 125128.0 459540.0 -1.0 1179
1181 0 309086.0 125061.0 459480.0 -1.0 1180
1182 0 309093.0 125009.0 459420.0 -1.0 1181
1183 0 309135.0 125028.0 459360.0 -1.0 1182
1184 0 309131.0 124965.0 459300.0 -1.0 1183
1185 0 309098.0 124955.0 459240.0 -1.0 1184
1186 0 309157.0 124919.0 459180.0 -1.0 1185
1187 0 309128.0 124883.0 459120.0 -1.0 1186
1188 0 309163.0 124820.0 459060.0 -1.0 1187
1189 0 309175.0 124798.0 459000.0 -1.0 1188
1190 0 309186.0 124836.0 458940.0 -1.0 1189
1191 0 309142.0 124777.0 458880.0 -1.0 1190
1192 0 309189.0 124696.0 458820.0 -1.0 1191
1193 0 309179.0 124707.0 458760.0 -1.0 1192
1194 0 309190.0 124685.0 458700.0 -1.0 1193
1195 0 309188.0 124627.0 458640.0 -1.0 1194
1196 0 309223.0 124616.0 458580.0 -1.0 1195
1197 0 309226.0 124606.0 458520.0 -1.0 1196
1198 0 309218.0 124617.0 458460.0 -1.0 1197
1199 0 309228.0 124544.0 458400.0 -1.0 1198
1200 0 309223.0 124547.0 458340.0 -1.0 1199
1201 0 309197.0 124449.0 458280.0 -1.0 1200
1202 0 309263.0 124464.0 458220.0 -1.0 1201
1203 0 309216.0 124382.0 458160.0 -1.0 1202
1204 0 309210.0 124397.0 458100.0 -1.0 1203
1205 0 309258.0 124294.0 458040.0 -1.0 1204
1206 0 309278.0 124265.0 457980.0 -1.0 1205
1207 0 309195.0 124195.0 457920.0 -1.0 1206
1208 0 309252.0 124212.0 457860.0 -1.0 1207
1209 0 309315.0 124194.0 457800.0 -1.0 1208
1210 0 309317.0 124119.0 457740.0 -1.0 1209
1211 0 309283.0 124035.0 457680.0 -1.0 1210
1212 0 309272.0 124104.0 457620.0 -1.0 1211
1213 0 309261.0 124007.0 457560.0 -1.0 1212
1214 0 309230.0 123955.0 457500.0 -1.0 1213
1215 0 309269.0 123967.0 457440.0 -1.0 1214
1216 0 309203.0 123874.0 457380.0 -1.0 1215
1217 0 309221.0 123883.0 457320.0 -1.0 1216
1218 0 309287.0 123931.0 457260.0 -1.0 1217
1219 0 309250.0 123850.0 457200.0 -1.0 1218
1220 0 309229.0 123845.0 457140.0 -1.0 1219
1221 0 309203.0 123860.0 457080.0 -1.0 1220
1222 0 309345.0 123893.0 457020.0 -1.0 1221
1223 0 309344.0 123860.0 456960.0 -1.0 1222
1224 0 309241.0 123871.0 456900.0 -1.0 1223
1225 0 309281.0 123740.0 456840.0 -1.0 1224
1226 0 309202.0 123749.0 456780.0 -1.0 1225
1227 0 309172.0 123730.0 456720.0 -1.0 1226
1228 0 309230.0 123752.0 456660.0 -1.0 1227
1229 0 309226.0 123748.0 456600.0 -1.0 1228
1230 0 309198.0 123697.0 456540.0 -1.0 1229
1231 0 309169.0 123684.0 456480.0 -1.0 1230
1232 0 309171.0 123756.0 456420.0 -1.0 1231
1233 0 309210.0 123749.0 456360.0 -1.0 1232
1234 0 309276.0 123643.0 456300.0 -1.0 1233
1235 0 309299.0 123667.0 456240.0 -1.0 1234
1236 0 309274.0 123679.0 456180.0 -1.0 1235
1237 0 309308.0 123762.0 456120.0 -1.0 1236
1238 0 309267.0 123611.0 456060.0 -1.0 1237
1239 0 309289.0 123694.0 456000.0 -1.0 1238
1240 0 309284.0 123588.0 455940.0 -1.0 1239
1241 0 309347.0 123531.0 455880.0 -1.0 1240
1242 0 309307.0 123550.0 455820.0 -1.0 1241
1243 0 309378.0 123558.0 455760.0 -1.0 1242
1244 0 309382.0 123571.0 455700.0 -1.0 1243
1245 0 309339.0 123511.0 455640.0 -1.0 1244
1246 0 309377.0 123493.0 455580.0 -1.0 1245
1247 0 309694.0 123739.0 455520.0 -1.0 1246
1248 0 309448.0 123534.0 455460.0 -1.0 1247
1249 0 309430.0 123539.0 455400.0 -1.0 1248
1250 0 309369.0 123448.0 455340.0 -1.0 1249
1251 0 309306.0 123382.0 455280.0 -1.0 1250
1252 0 309354.0 123338.0 455220.0 -1.0 1251
1253 0 309368.0 123355.0 455160.0 -1.0 1252
1254 0 309391.0 123360.0 455100.0 -1.0 1253
1255 0 309436.0 123358.0 455040.0 -1.0 1254
1256 0 309422.0 123337.0 454980.0 -1.0 1255
1257 0 309396.0 123337.0 454920.0 -1.0 1256
1258 0 309469.0 123348.0 454860.0 -1.0 1257
1259 0 309385.0 123312.0 454800.0 -1.0 1258
1260 0 309456.0 123315.0 454740.0 -1.0 1259
1261 0 309468.0 123301.0 454680.0 -1.0 1260
1262 0 309417.0 123207.0 454620.0 -1.0 1261
1263 0 309541.0 123271.0 454560.0 -1.0 1262
1264 0 309456.0 123269.0 454500.0 -1.0 1263
1265 0 309498.0 123272.0 454380.0 -1.0 1264
1266 0 309500.0 123226.0 454320.0 -1.0 1265
1267 0 309453.0 123274.0 454260.0 -1.0 1266
1268 0 309455.0 123179.0 454200.0 -1.0 1267
1269 0 309468.0 123228.0 454140.0 -1.0 1268
1270 0 309517.0 123211.0 454080.0 -1.0 1269
1271 0 309511.0 123175.0 454020.0 -1.0 1270
1272 0 309569.0 123185.0 453960.0 -1.0 1271
1273 0 309637.0 123229.0 453900.0 -1.0 1272
1274 0 309603.0 123180.0 453840.0 -1.0 1273
1275 0 309550.0 123156.0 453780.0 -1.0 1274
1276 0 309657.0 123218.0 453720.0 -1.0 1275
1277 0 309529.0 123140.0 453660.0 -1.0 1276
1278 0 309651.0 123214.0 453600.0 -1.0 1277
1279 0 309523.0 123129.0 453540.0 -1.0 1278
1280 0 309540.0 123116.0 453480.0 -1.0 1279
1281 0 309459.0 123023.0 453420.0 -1.0 1280
1282 0 309531.0 123116.0 453360.0 -1.0 1281
1283 0 309531.0 123118.0 453300.0 -1.0 1282
1284 0 309593.0 123105.0 453240.0 -1.0 1283
1285 0 309614.0 123122.0 453180.0 -1.0 1284
1286 0 309621.0 123174.0 453120.0 -1.0 1285
1287 0 309588.0 123118.0 453060.0 -1.0 1286
1288 0 309607.0 123196.0 453000.0 -1.0 1287
1289 0 309635.0 123223.0 452940.0 -1.0 1288
1290 0 309607.0 123218.0 452880.0 -1.0 1289
1291 0 309548.0 123141.0 452820.0 -1.0 1290
1292 0 309595.0 123177.0 452760.0 -1.0 1291
1293 0 309527.0 123119.0 452700.0 -1.0 1292
1294 0 309593.0 123124.0 452640.0 -1.0 1293
1295 0 309531.0 123042.0 452580.0 -1.0 1294
1296 0 309502.0 123129.0 452520.0 -1.0 1295
1297 0 309506.0 122999.0 452460.0 -1.0 1296
1298 0 309640.0 123107.0 452400.0 -1.0 1297
1299 0 309581.0 123065.0 452340.0 -1.0 1298
1300 0 309642.0 123087.0 452280.0 -1.0 1299
1301 0 309568.0 122980.0 452220.0 -1.0 1300
1302 0 309584.0 122959.0 452160.0 -1.0 1301
1303 0 309642.0 122974.0 452100.0 -1.0 1302
1304 0 309649.0 123020.0 452040.0 -1.0 1303
1305 0 309584.0 122924.0 451980.0 -1.0 1304
1306 0 309600.0 123006.0 451920.0 -1.0 1305
1307 0 309648.0 122938.0 451860.0 -1.0 1306
1308 0 309631.0 122979.0 451800.0 -1.0 1307
1309 0 309666.0 122938.0 451740.0 -1.0 1308
1310 0 309632.0 122901.0 451680.0 -1.0 1309
1311 0 309665.0 122928.0 451620.0 -1.0 1310
1312 0 309692.0 122894.0 451560.0 -1.0 1311
1313 0 309728.0 122895.0 451500.0 -1.0 1312
1314 0 309654.0 122889.0 451440.0 -1.0 1313
1315 0 309691.0 122893.0 451380.0 -1.0 1314
1316 0 309663.0 122856.0 451320.0 -1.0 1315
1317 0 309702.0 122827.0 451260.0 -1.0 1316
1318 0 309653.0 122817.0 451200.0 -1.0 1317
1319 0 309683.0 122794.0 451140.0 -1.0 1318
1320 0 309673.0 122806.0 451080.0 -1.0 1319
1321 0 309628.0 122813.0 451020.0 -1.0 1320
1322 0 309561.0 122757.0 450960.0 -1.0 1321
1323 0 309588.0 122822.0 450900.0 -1.0 1322
1324 0 309512.0 122784.0 450840.0 -1.0 1323
1325 0 309576.0 122808.0 450780.0 -1.0 1324
1326 0 309555.0 122799.0 450720.0 -1.0 1325
1327 0 309527.0 122760.0 450660.0 -1.0 1326
1328 0 309584.0 122716.0 450600.0 -1.0 1327
1329 0 309519.0 122583.0 450540.0 -1.0 1328
1330 0 309471.0 122556.0 450480.0 -1.0 1329
1331 0 309562.0 122582.0 450420.0 -1.0 1330
1332 0 309428.0 122456.0 450360.0 -1.0 1331
1333 0 309373.0 122479.0 450300.0 -1.0 1332
1334 0 309533.0 122486.0 450240.0 -1.0 1333
1335 0 309502.0 122405.0 450180.0 -1.0 1334
1336 0 309551.0 122380.0 450120.0 -1.0 1335
1337 0 309425.0 122321.0 450060.0 -1.0 1336
1338 0 309430.0 122349.0 450000.0 -1.0 1337
1339 0 309431.0 122266.0 449940.0 -1.0 1338
1340 0 309421.0 122233.0 449880.0 -1.0 1339
1341 0 309346.0 122240.0 449820.0 -1.0 1340
1342 0 309516.0 122259.0 449760.0 -1.0 1341
1343 0 309395.0 122187.0 449700.0 -1.0 1342
1344 0 309484.0 122158.0 449640.0 -1.0 1343
1345 0 309427.0 122144.0 449580.0 -1.0 1344
1346 0 309370.0 122025.0 449520.0 -1.0 1345
1347 0 309338.0 122074.0 449460.0 -1.0 1346
1348 0 309366.0 122007.0 449400.0 -1.0 1347
1349 0 309297.0 121986.0 449340.0 -1.0 1348
1350 0 309316.0 121921.0 449280.0 -1.0 1349
1351 0 309222.0 121879.0 449220.0 -1.0 1350
1352 0 309281.0 121889.0 449160.0 -1.0 1351
1353 0 309070.0 121808.0 449100.0 -1.0 1352
1354 0 309254.0 121894.0 449040.0 -1.0 1353
1355 0 309129.0 121739.0 448980.0 -1.0 1354
1356 0 309111.0 121697.0 448920.0 -1.0 1355
1357 0 309158.0 121763.0 448860.0 -1.0 1356
1358 0 308985.0 121746.0 448800.0 -1.0 1357
1359 0 309111.0 121712.0 448740.0 -1.0 1358
1360 0 308972.0 121735.0 448680.0 -1.0 1359
1361 0 309065.0 121656.0 448620.0 -1.0 1360
1362 0 309041.0 121598.0 448560.0 -1.0 1361
1363 0 309036.0 121669.0 448500.0 -1.0 1362
1364 0 308936.0 121606.0 448440.0 -1.0 1363
1365 0 308868.0 121606.0 448380.0 -1.0 1364
1366 0 308906.0 121615.0 448320.0 -1.0 1365
1367 0 308946.0 121593.0 448260.0 -1.0 1366
1368 0 308858.0 121573.0 448200.0 -1.0 1367
1369 0 308862.0 121609.0 448140.0 -1.0 1368
1370 0 308945.0 121633.0 448080.0 -1.0 1369
1371 0 308917.0 121594.0 448020.0 -1.0 1370
1372 0 308882.0 121594.0 447960.0 -1.0 1371
1373 0 308852.0 121522.0 447900.0 -1.0 1372
1374 0 308871.0 121563.0 447840.0 -1.0 1373
1375 0 308779.0 121554.0 447780.0 -1.0 1374
1376 0 308803.0 121519.0 447720.0 -1.0 1375
1377 0 308697.0 121504.0 447660.0 -1.0 1376
1378 0 308857.0 121532.0 447600.0 -1.0 1377
1379 0 308785.0 121452.0 447540.0 -1.0 1378
1380 0 308871.0 121484.0 447480.0 -1.0 1379
1381 0 308872.0 121519.0 447420.0 -1.0 1380
1382 0 308876.0 121493.0 447360.0 -1.0 1381
1383 0 308934.0 121479.0 447300.0 -1.0 1382
1384 0 308907.0 121468.0 447240.0 -1.0 1383
1385 0 308841.0 121442.0 447180.0 -1.0 1384
1386 0 308871.0 121444.0 447120.0 -1.0 1385
1387 0 308850.0 121393.0 447060.0 -1.0 1386
1388 0 308755.0 121445.0 447000.0 -1.0 1387
1389 0 308770.0 121444.0 446940.0 -1.0 1388
1390 0 308752.0 121421.0 446880.0 -1.0 1389
1391 0 308771.0 121474.0 446820.0 -1.0 1390
1392 0 308738.0 121448.0 446760.0 -1.0 1391
1393 0 308698.0 121447.0 446700.0 -1.0 1392
1394 0 308652.0 121372.0 446640.0 -1.0 1393
1395 0 308690.0 121472.0 446580.0 -1.0 1394
1396 0 308625.0 121407.0 446520.0 -1.0 1395
1397 0 308651.0 121415.0 446460.0 -1.0 1396
1398 0 308617.0 121421.0 446400.0 -1.0 1397
1399 0 308586.0 121426.0 446340.0 -1.0 1398
1400 0 308564.0 121453.0 446280.0 -1.0 1399
1401 0 308563.0 121491.0 446220.0 -1.0 1400
1402 0 308518.0 121394.0 446160.0 -1.0 1401
1403 0 308461.0 121481.0 446100.0 -1.0 1402
1404 0 308488.0 121471.0 446040.0 -1.0 1403
1405 0 308453.0 121466.0 445980.0 -1.0 1404
1406 0 308385.0 121447.0 445920.0 -1.0 1405
1407 0 308385.0 121396.0 445860.0 -1.0 1406
1408 0 308419.0 121465.0 445800.0 -1.0 1407
1409 0 308423.0 121385.0 445740.0 -1.0 1408
1410 0 308426.0 121437.0 445680.0 -1.0 1409
1411 0 308371.0 121432.0 445620.0 -1.0 1410
1412 0 308353.0 121450.0 445560.0 -1.0 1411
1413 0 308303.0 121496.0 445440.0 -1.0 1412
1414 0 308201.0 121451.0 445380.0 -1.0 1413
1415 0 308190.0 121468.0 445320.0 -1.0 1414
1416 0 308173.0 121469.0 445260.0 -1.0 1415
1417 0 308137.0 121461.0 445200.0 -1.0 1416
1418 0 308039.0 121399.0 445140.0 -1.0 1417
1419 0 308055.0 121468.0 445080.0 -1.0 1418
1420 0 307996.0 121427.0 445020.0 -1.0 1419
1421 0 307976.0 121474.0 444960.0 -1.0 1420
1422 0 308030.0 121493.0 444900.0 -1.0 1421
1423 0 307950.0 121421.0 444840.0 -1.0 1422
1424 0 307995.0 121496.0 444780.0 -1.0 1423
1425 0 307968.0 121447.0 444720.0 -1.0 1424
1426 0 307934.0 121536.0 444660.0 -1.0 1425
1427 0 307934.0 121448.0 444600.0 -1.0 1426
1428 0 307954.0 121448.0 444540.0 -1.0 1427
1429 0 307954.0 121439.0 444480.0 -1.0 1428
1430 0 308000.0 121477.0 444420.0 -1.0 1429
1431 0 307902.0 121499.0 444360.0 -1.0 1430
1432 0 307971.0 121515.0 444300.0 -1.0 1431
1433 0 307893.0 121499.0 444240.0 -1.0 1432
1434 0 307959.0 121545.0 444180.0 -1.0 1433
1435 0 307778.0 121471.0 444120.0 -1.0 1434
1436 0 307839.0 121434.0 444060.0 -1.0 1435
1437 0 307791.0 121522.0 444000.0 -1.0 1436
1438 0 307720.0 121464.0 443940.0 -1.0 1437
1439 0 307814.0 121519.0 443880.0 -1.0 1438
1440 0 307874.0 121564.0 443820.0 -1.0 1439
1441 0 307847.0 121535.0 443760.0 -1.0 1440
1442 0 307749.0 121450.0 443700.0 -1.0 1441
1443 0 307979.0 121541.0 443640.0 -1.0 1442
1444 0 307933.0 121578.0 443580.0 -1.0 1443
1445 0 307970.0 121594.0 443520.0 -1.0 1444
1446 0 307908.0 121673.0 443460.0 -1.0 1445
1447 0 307775.0 121583.0 443400.0 -1.0 1446
1448 0 307837.0 121625.0 443340.0 -1.0 1447
1449 0 307836.0 121651.0 443280.0 -1.0 1448
1450 0 307770.0 121625.0 443220.0 -1.0 1449
1451 0 307703.0 121556.0 443160.0 -1.0 1450
1452 0 307676.0 121536.0 443100.0 -1.0 1451
1453 0 307685.0 121536.0 443040.0 -1.0 1452
1454 0 307716.0 121545.0 442980.0 -1.0 1453
1455 0 307643.0 121635.0 442920.0 -1.0 1454
1456 0 307620.0 121630.0 442860.0 -1.0 1455
1457 0 307567.0 121632.0 442800.0 -1.0 1456
1458 0 307629.0 121664.0 442740.0 -1.0 1457
1459 0 307526.0 121650.0 442680.0 -1.0 1458
1460 0 307642.0 121726.0 442620.0 -1.0 1459
1461 0 307612.0 121619.0 442560.0 -1.0 1460
1462 0 307670.0 121612.0 442500.0 -1.0 1461
1463 0 307639.0 121634.0 442440.0 -1.0 1462
1464 0 307602.0 121683.0 442380.0 -1.0 1463
1465 0 307615.0 121662.0 442320.0 -1.0 1464
1466 0 307529.0 121687.0 442260.0 -1.0 1465
1467 0 307536.0 121677.0 442200.0 -1.0 1466
1468 0 307373.0 121641.0 442140.0 -1.0 1467
1469 0 307432.0 121653.0 442080.0 -1.0 1468
1470 0 307309.0 121534.0 442020.0 -1.0 1469
1471 0 307421.0 121597.0 441960.0 -1.0 1470
1472 0 307311.0 121545.0 441900.0 -1.0 1471
1473 0 307347.0 121585.0 441840.0 -1.0 1472
1474 0 307277.0 121504.0 441780.0 -1.0 1473
1475 0 307225.0 121517.0 441720.0 -1.0 1474
1476 0 307288.0 121531.0 441660.0 -1.0 1475
1477 0 307259.0 121574.0 441600.0 -1.0 1476
1478 0 307189.0 121571.0 441540.0 -1.0 1477
1479 0 307139.0 121514.0 441480.0 -1.0 1478
1480 0 307061.0 121490.0 441420.0 -1.0 1479
1481 0 307023.0 121483.0 441360.0 -1.0 1480
1482 0 306963.0 121468.0 441300.0 -1.0 1481
1483 0 307021.0 121525.0 441240.0 -1.0 1482
1484 0 306980.0 121514.0 441180.0 -1.0 1483
1485 0 306833.0 121526.0 441120.0 -1.0 1484
1486 0 306938.0 121482.0 441060.0 -1.0 1485
1487 0 306809.0 121483.0 441000.0 -1.0 1486
1488 0 306845.0 121465.0 440940.0 -1.0 1487
1489 0 306864.0 121530.0 440880.0 -1.0 1488
1490 0 306877.0 121453.0 440820.0 -1.0 1489
1491 0 306746.0 121470.0 440760.0 -1.0 1490
1492 0 306709.0 121531.0 440700.0 -1.0 1491
1493 0 306574.0 121431.0 440640.0 -1.0 1492
1494 0 306645.0 121410.0 440580.0 -1.0 1493
1495 0 306514.0 121438.0 440520.0 -1.0 1494
1496 0 306495.0 121472.0 440460.0 -1.0 1495
1497 0 306403.0 121446.0 440400.0 -1.0 1496
1498 0 306471.0 121464.0 440340.0 -1.0 1497
1499 0 306289.0 121418.0 440280.0 -1.0 1498
1500 0 306304.0 121400.0 440220.0 -1.0 1499
1501 0 306361.0 121464.0 440160.0 -1.0 1500
1502 0 306198.0 121351.0 440100.0 -1.0 1501
1503 0 306169.0 121439.0 440040.0 -1.0 1502
1504 0 306187.0 121412.0 439980.0 -1.0 1503
1505 0 306089.0 121452.0 439920.0 -1.0 1504
1506 0 306069.0 121371.0 439860.0 -1.0 1505
1507 0 306032.0 121440.0 439800.0 -1.0 1506
1508 0 305975.0 121452.0 439740.0 -1.0 1507
1509 0 305917.0 121474.0 439680.0 -1.0 1508
1510 0 305856.0 121410.0 439620.0 -1.0 1509
1511 0 305897.0 121434.0 439560.0 -1.0 1510
1512 0 305761.0 121314.0 439500.0 -1.0 1511
1513 0 305703.0 121330.0 439440.0 -1.0 1512
1514 0 305712.0 121320.0 439380.0 -1.0 1513
1515 0 305624.0 121262.0 439320.0 -1.0 1514
1516 0 305632.0 121333.0 439260.0 -1.0 1515
1517 0 305635.0 121305.0 439200.0 -1.0 1516
1518 0 305658.0 121337.0 439140.0 -1.0 1517
1519 0 305609.0 121326.0 439080.0 -1.0 1518
1520 0 305523.0 121303.0 439020.0 -1.0 1519
1521 0 305585.0 121296.0 438960.0 -1.0 1520
1522 0 305523.0 121347.0 438900.0 -1.0 1521
1523 0 305515.0 121370.0 438840.0 -1.0 1522
1524 0 305394.0 121284.0 438780.0 -1.0 1523
1525 0 305420.0 121345.0 438720.0 -1.0 1524
1526 0 305414.0 121299.0 438660.0 -1.0 1525
1527 0 305387.0 121373.0 438600.0 -1.0 1526
1528 0 305228.0 121259.0 438540.0 -1.0 1527
1529 0 305282.0 121294.0 438480.0 -1.0 1528
1530 0 305240.0 121232.0 438420.0 -1.0 1529
1531 0 305279.0 121292.0 438360.0 -1.0 1530
1532 0 305133.0 121178.0 438300.0 -1.0 1531
1533 0 305178.0 121232.0 438240.0 -1.0 1532
1534 0 305128.0 121222.0 438180.0 -1.0 1533
1535 0 305107.0 121158.0 438120.0 -1.0 1534
1536 0 305066.0 121151.0 438060.0 -1.0 1535
1537 0 305027.0 121084.0 438000.0 -1.0 1536
1538 0 305046.0 121113.0 437940.0 -1.0 1537
1539 0 305073.0 121098.0 437880.0 -1.0 1538
1540 0 305006.0 121120.0 437820.0 -1.0 1539
1541 0 304990.0 121099.0 437760.0 -1.0 1540
1542 0 304919.0 121054.0 437700.0 -1.0 1541
1543 0 304967.0 121067.0 437640.0 -1.0 1542
1544 0 305013.0 121031.0 437580.0 -1.0 1543
1545 0 305044.0 121052.0 437520.0 -1.0 1544
1546 0 304929.0 120948.0 437460.0 -1.0 1545
1547 0 304932.0 120959.0 437400.0 -1.0 1546
1548 0 304888.0 120974.0 437340.0 -1.0 1547
1549 0 304873.0 120933.0 437280.0 -1.0 1548
1550 0 304747.0 120924.0 437220.0 -1.0 1549
1551 0 304659.0 120840.0 437160.0 -1.0 1550
1552 0 304682.0 120883.0 437100.0 -1.0 1551
1553 0 304638.0 120827.0 437040.0 -1.0 1552
1554 0 304614.0 120898.0 436980.0 -1.0 1553
1555 0 304479.0 120865.0 436920.0 -1.0 1554
1556 0 304463.0 120870.0 436860.0 -1.0 1555
1557 0 304483.0 120848.0 436800.0 -1.0 1556
1558 0 304517.0 120822.0 436740.0 -1.0 1557
1559 0 304452.0 120812.0 436680.0 -1.0 1558
1560 0 304400.0 120782.0 436620.0 -1.0 1559
1561 0 304382.0 120857.0 436560.0 -1.0 1560
1562 0 304359.0 120812.0 436500.0 -1.0 1561
1563 0 304368.0 120751.0 436440.0 -1.0 1562
1564 0 304277.0 120776.0 436380.0 -1.0 1563
1565 0 304192.0 120737.0 436320.0 -1.0 1564
1566 0 304228.0 120726.0 436260.0 -1.0 1565
1567 0 304079.0 120685.0 436200.0 -1.0 1566
1568 0 304126.0 120669.0 436140.0 -1.0 1567
1569 0 304087.0 120658.0 436080.0 -1.0 1568
1570 0 304006.0 120660.0 436020.0 -1.0 1569
1571 0 303957.0 120649.0 435960.0 -1.0 1570
1572 0 303918.0 120669.0 435900.0 -1.0 1571
1573 0 303904.0 120665.0 435840.0 -1.0 1572
1574 0 303773.0 120633.0 435780.0 -1.0 1573
1575 0 303750.0 120627.0 435720.0 -1.0 1574
1576 0 303691.0 120596.0 435660.0 -1.0 1575
1577 0 303656.0 120643.0 435600.0 -1.0 1576
1578 0 303576.0 120543.0 435540.0 -1.0 1577
1579 0 303578.0 120590.0 435480.0 -1.0 1578
1580 0 303493.0 120557.0 435420.0 -1.0 1579
1581 0 303482.0 120538.0 435360.0 -1.0 1580
1582 0 303471.0 120510.0 435300.0 -1.0 1581
1583 0 303417.0 120479.0 435240.0 -1.0 1582
1584 0 303319.0 120496.0 435180.0 -1.0 1583
1585 0 303205.0 120465.0 435120.0 -1.0 1584
1586 0 303190.0 120431.0 435060.0 -1.0 1585
1587 0 303141.0 120472.0 435000.0 -1.0 1586
1588 0 303022.0 120468.0 434940.0 -1.0 1587
1589 0 302980.0 120447.0 434880.0 -1.0 1588
1590 0 303033.0 120447.0 434820.0 -1.0 1589
1591 0 302940.0 120421.0 434760.0 -1.0 1590
1592 0 302909.0 120395.0 434700.0 -1.0 1591
1593 0 302833.0 120346.0 434640.0 -1.0 1592
1594 0 302840.0 120360.0 434580.0 -1.0 1593
1595 0 302717.0 120395.0 434520.0 -1.0 1594
1596 0 302677.0 120327.0 434460.0 -1.0 1595
1597 0 302233.0 120141.0 434400.0 -1.0 1596
1598 0 302598.0 120328.0 434340.0 -1.0 1597
1599 0 302499.0 120306.0 434280.0 -1.0 1598
1600 0 302451.0 120273.0 434220.0 -1.0 1599
1601 0 302461.0 120262.0 434160.0 -1.0 1600
1602 0 302396.0 120275.0 434100.0 -1.0 1601
1603 0 302318.0 120235.0 434040.0 -1.0 1602
1604 0 302290.0 120243.0 433980.0 -1.0 1603
1605 0 302217.0 120233.0 433920.0 -1.0 1604
1606 0 302192.0 120227.0 433860.0 -1.0 1605
1607 0 302092.0 120220.0 433800.0 -1.0 1606
1608 0 302038.0 120230.0 433740.0 -1.0 1607
1609 0 302018.0 120200.0 433680.0 -1.0 1608
1610 0 301869.0 120150.0 433620.0 -1.0 1609
1611 0 301877.0 120129.0 433560.0 -1.0 1610
1612 0 301832.0 120172.0 433500.0 -1.0 1611
1613 0 301783.0 120164.0 433440.0 -1.0 1612
1614 0 301747.0 120148.0 433380.0 -1.0 1613
1615 0 301612.0 120068.0 433320.0 -1.0 1614
1616 0 301653.0 120121.0 433260.0 -1.0 1615
1617 0 301528.0 120135.0 433200.0 -1.0 1616
1618 0 301438.0 120080.0 433140.0 -1.0 1617
1619 0 301444.0 120129.0 433080.0 -1.0 1618
1620 0 301384.0 120091.0 433020.0 -1.0 1619
1621 0 301332.0 120048.0 432960.0 -1.0 1620
1622 0 301246.0 120105.0 432900.0 -1.0 1621
1623 0 301212.0 120017.0 432840.0 -1.0 1622
1624 0 301135.0 119954.0 432780.0 -1.0 1623
1625 0 301117.0 119967.0 432720.0 -1.0 1624
1626 0 301108.0 119964.0 432660.0 -1.0 1625
1627 0 301086.0 119953.0 432600.0 -1.0 1626
1628 0 301017.0 119923.0 432540.0 -1.0 1627
1629 0 301001.0 119913.0 432480.0 -1.0 1628
1630 0 300932.0 119881.0 432420.0 -1.0 1629
1631 0 300932.0 119877.0 432360.0 -1.0 1630
1632 0 300801.0 119833.0 432300.0 -1.0 1631
1633 0 300837.0 119839.0 432240.0 -1.0 1632
1634 0 300772.0 119832.0 432180.0 -1.0 1633
1635 0 300680.0 119853.0 432120.0 -1.0 1634
1636 0 300650.0 119794.0 432060.0 -1.0 1635
1637 0 300684.0 119786.0 432000.0 -1.0 1636
1638 0 300721.0 119720.0 431940.0 -1.0 1637
1639 0 300637.0 119654.0 431880.0 -1.0 1638
1640 0 300640.0 119619.0 431820.0 -1.0 1639
1641 0 300679.0 119626.0 431760.0 -1.0 1640
1642 0 300560.0 119693.0 431700.0 -1.0 1641
1643 0 300544.0 119604.0 431640.0 -1.0 1642
1644 0 300570.0 119584.0 431580.0 -1.0 1643
1645 0 300536.0 119573.0 431520.0 -1.0 1644
1646 0 300412.0 119591.0 431460.0 -1.0 1645
1647 0 300394.0 119535.0 431400.0 -1.0 1646
1648 0 300366.0 119527.0 431340.0 -1.0 1647
1649 0 300378.0 119446.0 431280.0 -1.0 1648
1650 0 300329.0 119482.0 431220.0 -1.0 1649
1651 0 300357.0 119428.0 431160.0 -1.0 1650
1652 0 300244.0 119403.0 431100.0 -1.0 1651
1653 0 300209.0 119326.0 431040.0 -1.0 1652
1654 0 300138.0 119368.0 430980.0 -1.0 1653
1655 0 300082.0 119309.0 430920.0 -1.0 1654
1656 0 300109.0 119269.0 430860.0 -1.0 1655
1657 0 300086.0 119222.0 430800.0 -1.0 1656
1658 0 300063.0 119204.0 430740.0 -1.0 1657
1659 0 299977.0 119179.0 430680.0 -1.0 1658
1660 0 300045.0 119187.0 430620.0 -1.0 1659
1661 0 299971.0 119143.0 430560.0 -1.0 1660
1662 0 299916.0 119097.0 430500.0 -1.0 1661
1663 0 299923.0 119122.0 430440.0 -1.0 1662
1664 0 299831.0 119061.0 430380.0 -1.0 1663
1665 0 299868.0 119086.0 430320.0 -1.0 1664
1666 0 299773.0 119057.0 430260.0 -1.0 1665
1667 0 299766.0 119004.0 430200.0 -1.0 1666
1668 0 299679.0 119057.0 430140.0 -1.0 1667
1669 0 299692.0 118973.0 430080.0 -1.0 1668
1670 0 299630.0 118942.0 430020.0 -1.0 1669
1671 0 299593.0 118914.0 429960.0 -1.0 1670
1672 0 299445.0 118815.0 429900.0 -1.0 1671
1673 0 299484.0 118856.0 429840.0 -1.0 1672
1674 0 299488.0 118851.0 429780.0 -1.0 1673
1675 0 299374.0 118772.0 429720.0 -1.0 1674
1676 0 299407.0 118796.0 429660.0 -1.0 1675
1677 0 299357.0 118813.0 429600.0 -1.0 1676
1678 0 299259.0 118700.0 429540.0 -1.0 1677
1679 0 299260.0 118782.0 429480.0 -1.0 1678
1680 0 299274.0 118716.0 429420.0 -1.0 1679
1681 0 299237.0 118711.0 429360.0 -1.0 1680
1682 0 299154.0 118672.0 429300.0 -1.0 1681
1683 0 299237.0 118704.0 429240.0 -1.0 1682
1684 0 299071.0 118684.0 429180.0 -1.0 1683
1685 0 299175.0 118648.0 429120.0 -1.0 1684
1686 0 299044.0 118628.0 429060.0 -1.0 1685
1687 0 299034.0 118597.0 429000.0 -1.0 1686
1688 0 299051.0 118610.0 428940.0 -1.0 1687
1689 0 299025.0 118557.0 428880.0 -1.0 1688
1690 0 299010.0 118641.0 428820.0 -1.0 1689
1691 0 298955.0 118589.0 428760.0 -1.0 1690
1692 0 298906.0 118617.0 428700.0 -1.0 1691
1693 0 298840.0 118558.0 428640.0 -1.0 1692
1694 0 298747.0 118530.0 428580.0 -1.0 1693
1695 0 298772.0 118542.0 428520.0 -1.0 1694
1696 0 298693.0 118521.0 428460.0 -1.0 1695
1697 0 298667.0 118497.0 428400.0 -1.0 1696
1698 0 298671.0 118579.0 428340.0 -1.0 1697
1699 0 298673.0 118512.0 428280.0 -1.0 1698
1700 0 298509.0 118455.0 428220.0 -1.0 1699
1701 0 298610.0 118464.0 428160.0 -1.0 1700
1702 0 298496.0 118484.0 428100.0 -1.0 1701
1703 0 298579.0 118490.0 428040.0 -1.0 1702
1704 0 298485.0 118434.0 427980.0 -1.0 1703
1705 0 298496.0 118526.0 427920.0 -1.0 1704
1706 0 298303.0 118514.0 427860.0 -1.0 1705
1707 0 298311.0 118427.0 427800.0 -1.0 1706
1708 0 298350.0 118389.0 427740.0 -1.0 1707
1709 0 298352.0 118419.0 427680.0 -1.0 1708
1710 0 298256.0 118394.0 427620.0 -1.0 1709
1711 0 298223.0 118379.0 427560.0 -1.0 1710
1712 0 298230.0 118416.0 427500.0 -1.0 1711
1713 0 298103.0 118384.0 427440.0 -1.0 1712
1714 0 298044.0 118379.0 427380.0 -1.0 1713
1715 0 298008.0 118382.0 427320.0 -1.0 1714
1716 0 298026.0 118403.0 427260.0 -1.0 1715
1717 0 297754.0 118287.0 427200.0 -1.0 1716
1718 0 297968.0 118439.0 427140.0 -1.0 1717
1719 0 297950.0 118456.0 427080.0 -1.0 1718
1720 0 297901.0 118425.0 427020.0 -1.0 1719
1721 0 297830.0 118429.0 426960.0 -1.0 1720
1722 0 297762.0 118371.0 426900.0 -1.0 1721
1723 0 297724.0 118372.0 426840.0 -1.0 1722
1724 0 297728.0 118389.0 426780.0 -1.0 1723
1725 0 297661.0 118392.0 426720.0 -1.0 1724
1726 0 297671.0 118412.0 426660.0 -1.0 1725
1727 0 297567.0 118403.0 426600.0 -1.0 1726
1728 0 297566.0 118377.0 426540.0 -1.0 1727
1729 0 297363.0 118365.0 426480.0 -1.0 1728
1730 0 297396.0 118367.0 426420.0 -1.0 1729
1731 0 297355.0 118354.0 426360.0 -1.0 1730
1732 0 297348.0 118434.0 426300.0 -1.0 1731
1733 0 297287.0 118348.0 426240.0 -1.0 1732
1734 0 297306.0 118324.0 426180.0 -1.0 1733
1735 0 297241.0 118338.0 426120.0 -1.0 1734
1736 0 297205.0 118333.0 426060.0 -1.0 1735
1737 0 297200.0 118331.0 426000.0 -1.0 1736
1738 0 297146.0 118280.0 425940.0 -1.0 1737
1739 0 297066.0 118185.0 425880.0 -1.0 1738
1740 0 297073.0 118283.0 425820.0 -1.0 1739
1741 0 297051.0 118253.0 425760.0 -1.0 1740
1742 0 296939.0 118171.0 425700.0 -1.0 1741
1743 0 296886.0 118131.0 425640.0 -1.0 1742
1744 0 296908.0 118084.0 425580.0 -1.0 1743
1745 0 296883.0 118046.0 425520.0 -1.0 1744
1746 0 296680.0 118007.0 425460.0 -1.0 1745
1747 0 296663.0 117996.0 425400.0 -1.0 1746
1748 0 296504.0 118027.0 425340.0 -1.0 1747
1749 0 296539.0 117989.0 425280.0 -1.0 1748
1750 0 296522.0 117964.0 425220.0 -1.0 1749
1751 0 296441.0 117925.0 425160.0 -1.0 1750
1752 0 296296.0 117934.0 425100.0 -1.0 1751
1753 0 296273.0 117937.0 425040.0 -1.0 1752
1754 0 296198.0 117909.0 424980.0 -1.0 1753
1755 0 296097.0 117853.0 424920.0 -1.0 1754
1756 0 295998.0 117800.0 424860.0 -1.0 1755
1757 0 296044.0 117845.0 424800.0 -1.0 1756
1758 0 295984.0 117771.0 424740.0 -1.0 1757
1759 0 295990.0 117844.0 424680.0 -1.0 1758
1760 0 295949.0 117800.0 424620.0 -1.0 1759
1761 0 295848.0 117734.0 424560.0 -1.0 1760
1762 0 295807.0 117727.0 424500.0 -1.0 1761
1763 0 295757.0 117736.0 424440.0 -1.0 1762
1764 0 295630.0 117726.0 424380.0 -1.0 1763
1765 0 295689.0 117715.0 424320.0 -1.0 1764
1766 0 295646.0 117679.0 424260.0 -1.0 1765
1767 0 295505.0 117702.0 424200.0 -1.0 1766
1768 0 295574.0 117649.0 424140.0 -1.0 1767
1769 0 295410.0 117650.0 424080.0 -1.0 1768
1770 0 295400.0 117645.0 424020.0 -1.0 1769
1771 0 295304.0 117611.0 423960.0 -1.0 1770
1772 0 295267.0 117617.0 423900.0 -1.0 1771
1773 0 295371.0 117619.0 423840.0 -1.0 1772
1774 0 295172.0 117539.0 423780.0 -1.0 1773
1775 0 295161.0 117498.0 423720.0 -1.0 1774
1776 0 295097.0 117527.0 423660.0 -1.0 1775
1777 0 295023.0 117489.0 423600.0 -1.0 1776
1778 0 295000.0 117478.0 423540.0 -1.0 1777
1779 0 295071.0 117489.0 423480.0 -1.0 1778
1780 0 294916.0 117408.0 423420.0 -1.0 1779
1781 0 294900.0 117354.0 423360.0 -1.0 1780
1782 0 294794.0 117286.0 423300.0 -1.0 1781
1783 0 294666.0 117289.0 423240.0 -1.0 1782
1784 0 294629.0 117209.0 423180.0 -1.0 1783
1785 0 294586.0 117206.0 423120.0 -1.0 1784
1786 0 294579.0 117200.0 423060.0 -1.0 1785
1787 0 294512.0 117153.0 423000.0 -1.0 1786
1788 0 294548.0 117154.0 422940.0 -1.0 1787
1789 0 294485.0 117115.0 422880.0 -1.0 1788
1790 0 294472.0 117138.0 422820.0 -1.0 1789
1791 0 294420.0 117069.0 422760.0 -1.0 1790
1792 0 294331.0 117055.0 422700.0 -1.0 1791
1793 0 294261.0 117056.0 422640.0 -1.0 1792
1794 0 294238.0 117054.0 422580.0 -1.0 1793
1795 0 294217.0 117073.0 422520.0 -1.0 1794
1796 0 294179.0 117016.0 422460.0 -1.0 1795
1797 0 294090.0 117027.0 422400.0 -1.0 1796
1798 0 294143.0 116978.0 422340.0 -1.0 1797
1799 0 293994.0 116926.0 422280.0 -1.0 1798
1800 0 293974.0 116890.0 422220.0 -1.0 1799
1801 0 294068.0 116862.0 422160.0 -1.0 1800
1802 0 293985.0 116892.0 422100.0 -1.0 1801
1803 0 294043.0 116869.0 422040.0 -1.0 1802
1804 0 293924.0 116842.0 421980.0 -1.0 1803
1805 0 293961.0 116832.0 421920.0 -1.0 1804
1806 0 293973.0 116804.0 421860.0 -1.0 1805
1807 0 293866.0 116818.0 421800.0 -1.0 1806
1808 0 293917.0 116742.0 421740.0 -1.0 1807
1809 0 293857.0 116696.0 421680.0 -1.0 1808
1810 0 293855.0 116750.0 421620.0 -1.0 1809
1811 0 293776.0 116678.0 421560.0 -1.0 1810
1812 0 293773.0 116669.0 421500.0 -1.0 1811
1813 0 293757.0 116636.0 421440.0 -1.0 1812
1814 0 293744.0 116615.0 421380.0 -1.0 1813
1815 0 293693.0 116601.0 421320.0 -1.0 1814
1816 0 293717.0 116609.0 421260.0 -1.0 1815
1817 0 293680.0 116533.0 421200.0 -1.0 1816
1818 0 293695.0 116557.0 421140.0 -1.0 1817
1819 0 293616.0 116526.0 421080.0 -1.0 1818
1820 0 293555.0 116496.0 421020.0 -1.0 1819
1821 0 293527.0 116463.0 420960.0 -1.0 1820
1822 0 293483.0 116439.0 420900.0 -1.0 1821
1823 0 293482.0 116427.0 420840.0 -1.0 1822
1824 0 293472.0 116395.0 420780.0 -1.0 1823
1825 0 293330.0 116367.0 420720.0 -1.0 1824
1826 0 293394.0 116354.0 420660.0 -1.0 1825
1827 0 293374.0 116352.0 420600.0 -1.0 1826
1828 0 293355.0 116319.0 420540.0 -1.0 1827
1829 0 293350.0 116313.0 420480.0 -1.0 1828
1830 0 293307.0 116278.0 420420.0 -1.0 1829
1831 0 293271.0 116342.0 420360.0 -1.0 1830
1832 0 293278.0 116276.0 420300.0 -1.0 1831
1833 0 293208.0 116251.0 420240.0 -1.0 1832
1834 0 293180.0 116221.0 420180.0 -1.0 1833
1835 0 293083.0 116208.0 420120.0 -1.0 1834
1836 0 293109.0 116220.0 420060.0 -1.0 1835
1837 0 293085.0 116226.0 420000.0 -1.0 1836
1838 0 292925.0 116090.0 419940.0 -1.0 1837
1839 0 292912.0 116117.0 419880.0 -1.0 1838
1840 0 292850.0 116093.0 419820.0 -1.0 1839
1841 0 292842.0 116035.0 419760.0 -1.0 1840
1842 0 292780.0 115982.0 419700.0 -1.0 1841
1843 0 292746.0 115951.0 419640.0 -1.0 1842
1844 0 292728.0 115912.0 419580.0 -1.0 1843
1845 0 292688.0 115849.0 419520.0 -1.0 1844
1846 0 292622.0 115787.0 419460.0 -1.0 1845
1847 0 292594.0 115768.0 419400.0 -1.0 1846
1848 0 292547.0 115727.0 419340.0 -1.0 1847
1849 0 292565.0 115762.0 419280.0 -1.0 1848
1850 0 292468.0 115653.0 419220.0 -1.0 1849
1851 0 292444.0 115613.0 419160.0 -1.0 1850
1852 0 292366.0 115589.0 419100.0 -1.0 1851
1853 0 292312.0 115561.0 419040.0 -1.0 1852
1854 0 292256.0 115537.0 418980.0 -1.0 1853
1855 0 292214.0 115503.0 418920.0 -1.0 1854
1856 0 292294.0 115533.0 418860.0 -1.0 1855
1857 0 292294.0 115552.0 418800.0 -1.0 1856
1858 0 292176.0 115288.0 418740.0 -1.0 1857
1859 0 292241.0 115585.0 418500.0 -1.0 1858
1860 0 292230.0 115523.0 418440.0 -1.0 1859
1861 0 292208.0 115536.0 418380.0 -1.0 1860
1862 0 292154.0 115568.0 418320.0 -1.0 1861
1863 0 292162.0 115502.0 418260.0 -1.0 1862
1864 0 292111.0 115568.0 418200.0 -1.0 1863
1865 0 292072.0 115549.0 418140.0 -1.0 1864
1866 0 292042.0 115562.0 418080.0 -1.0 1865
1867 0 291996.0 115540.0 418020.0 -1.0 1866
1868 0 291922.0 115451.0 417960.0 -1.0 1867
1869 0 291961.0 115512.0 417900.0 -1.0 1868
1870 0 291792.0 115371.0 417840.0 -1.0 1869
1871 0 291904.0 115518.0 417780.0 -1.0 1870
1872 0 291766.0 115441.0 417720.0 -1.0 1871
1873 0 291770.0 115454.0 417660.0 -1.0 1872
1874 0 291787.0 115500.0 417600.0 -1.0 1873
1875 0 291740.0 115450.0 417540.0 -1.0 1874
1876 0 291691.0 115491.0 417480.0 -1.0 1875
1877 0 291595.0 115468.0 417420.0 -1.0 1876
1878 0 291587.0 115449.0 417360.0 -1.0 1877
1879 0 291519.0 115508.0 417300.0 -1.0 1878
1880 0 291446.0 115435.0 417240.0 -1.0 1879
1881 0 291583.0 115538.0 417180.0 -1.0 1880
1882 0 291453.0 115512.0 417120.0 -1.0 1881
1883 0 291455.0 115496.0 417060.0 -1.0 1882
1884 0 291433.0 115504.0 416940.0 -1.0 1883
1885 0 291325.0 115437.0 416880.0 -1.0 1884
1886 0 291369.0 115473.0 416820.0 -1.0 1885
1887 0 291211.0 115437.0 416760.0 -1.0 1886
1888 0 291136.0 115432.0 416700.0 -1.0 1887
1889 0 291049.0 115392.0 416640.0 -1.0 1888
1890 0 291047.0 115372.0 416580.0 -1.0 1889
1891 0 290992.0 115342.0 416520.0 -1.0 1890
1892 0 291033.0 115384.0 416460.0 -1.0 1891
1893 0 290844.0 115319.0 416400.0 -1.0 1892
1894 0 290777.0 115353.0 416340.0 -1.0 1893
1895 0 290749.0 115360.0 416280.0 -1.0 1894
1896 0 290872.0 115349.0 416220.0 -1.0 1895
1897 0 290719.0 115288.0 416160.0 -1.0 1896
1898 0 290684.0 115284.0 416100.0 -1.0 1897
1899 0 290603.0 115292.0 416040.0 -1.0 1898
1900 0 290510.0 115246.0 415980.0 -1.0 1899
1901 0 290388.0 115139.0 415920.0 -1.0 1900
1902 0 290429.0 115190.0 415860.0 -1.0 1901
1903 0 290340.0 115180.0 415800.0 -1.0 1902
1904 0 290321.0 115153.0 415740.0 -1.0 1903
1905 0 290264.0 115156.0 415680.0 -1.0 1904
1906 0 290230.0 115111.0 415620.0 -1.0 1905
1907 0 290231.0 115110.0 415560.0 -1.0 1906
1908 0 290117.0 115063.0 415500.0 -1.0 1907
1909 0 290161.0 115069.0 415440.0 -1.0 1908
1910 0 290119.0 115090.0 415380.0 -1.0 1909
1911 0 290019.0 115023.0 415320.0 -1.0 1910
1912 0 289952.0 115014.0 415260.0 -1.0 1911
1913 0 289987.0 115024.0 415200.0 -1.0 1912
1914 0 289886.0 115030.0 415140.0 -1.0 1913
1915 0 289762.0 114927.0 415080.0 -1.0 1914
1916 0 289880.0 115096.0 415020.0 -1.0 1915
1917 0 289794.0 115059.0 414960.0 -1.0 1916
1918 0 289831.0 115094.0 414900.0 -1.0 1917
1919 0 289697.0 115067.0 414840.0 -1.0 1918
1920 0 289628.0 115048.0 414780.0 -1.0 1919
1921 0 289731.0 115085.0 414720.0 -1.0 1920
1922 0 289645.0 115086.0 414660.0 -1.0 1921
1923 0 289551.0 115052.0 414600.0 -1.0 1922
1924 0 289606.0 115119.0 414540.0 -1.0 1923
1925 0 289555.0 115149.0 414480.0 -1.0 1924
1926 0 289500.0 115154.0 414420.0 -1.0 1925
1927 0 289444.0 115206.0 414360.0 -1.0 1926
1928 0 289492.0 115213.0 414300.0 -1.0 1927
1929 0 289382.0 115208.0 414240.0 -1.0 1928
1930 0 289441.0 115231.0 414180.0 -1.0 1929
1931 0 289359.0 115225.0 414120.0 -1.0 1930
1932 0 289363.0 115301.0 414060.0 -1.0 1931
1933 0 289339.0 115231.0 414000.0 -1.0 1932
1934 0 289281.0 115288.0 413940.0 -1.0 1933
1935 0 289222.0 115288.0 413880.0 -1.0 1934
1936 0 289245.0 115313.0 413820.0 -1.0 1935
1937 0 289184.0 115289.0 413760.0 -1.0 1936
1938 0 289166.0 115293.0 413700.0 -1.0 1937
1939 0 289160.0 115336.0 413640.0 -1.0 1938
1940 0 289091.0 115337.0 413580.0 -1.0 1939
1941 0 289052.0 115385.0 413520.0 -1.0 1940
1942 0 288950.0 115429.0 413460.0 -1.0 1941
1943 0 288880.0 115379.0 413400.0 -1.0 1942
1944 0 288798.0 115427.0 413340.0 -1.0 1943
1945 0 288648.0 115268.0 413280.0 -1.0 1944
1946 0 288637.0 115294.0 413220.0 -1.0 1945
1947 0 288523.0 115310.0 413160.0 -1.0 1946
1948 0 288585.0 115256.0 413100.0 -1.0 1947
1949 0 288471.0 115273.0 413040.0 -1.0 1948
1950 0 288388.0 115362.0 412980.0 -1.0 1949
1951 0 288366.0 115331.0 412920.0 -1.0 1950
1952 0 288290.0 115343.0 412860.0 -1.0 1951
1953 0 288185.0 115408.0 412800.0 -1.0 1952
1954 0 288110.0 115398.0 412740.0 -1.0 1953
1955 0 288030.0 115400.0 412680.0 -1.0 1954
1956 0 287918.0 115449.0 412620.0 -1.0 1955
1957 0 287879.0 115402.0 412560.0 -1.0 1956
1958 0 287803.0 115392.0 412500.0 -1.0 1957
1959 0 287779.0 115478.0 412440.0 -1.0 1958
1960 0 287661.0 115481.0 412380.0 -1.0 1959
1961 0 287584.0 115530.0 412320.0 -1.0 1960
1962 0 287560.0 115539.0 412260.0 -1.0 1961
1963 0 287488.0 115516.0 412200.0 -1.0 1962
1964 0 287398.0 115535.0 412140.0 -1.0 1963
1965 0 287369.0 115569.0 412080.0 -1.0 1964
1966 0 287264.0 115554.0 412020.0 -1.0 1965
1967 0 287289.0 115632.0 411960.0 -1.0 1966
1968 0 287146.0 115583.0 411900.0 -1.0 1967
1969 0 287152.0 115649.0 411840.0 -1.0 1968
1970 0 287029.0 115588.0 411780.0 -1.0 1969
1971 0 287000.0 115691.0 411720.0 -1.0 1970
1972 0 286876.0 115636.0 411660.0 -1.0 1971
1973 0 286892.0 115707.0 411600.0 -1.0 1972
1974 0 286846.0 115780.0 411540.0 -1.0 1973
1975 0 286785.0 115791.0 411480.0 -1.0 1974
1976 0 286718.0 115793.0 411420.0 -1.0 1975
1977 0 286670.0 115861.0 411360.0 -1.0 1976
1978 0 286602.0 115828.0 411300.0 -1.0 1977
1979 0 286578.0 115851.0 411240.0 -1.0 1978
1980 0 286533.0 115924.0 411180.0 -1.0 1979
1981 0 286408.0 115950.0 411120.0 -1.0 1980
1982 0 286410.0 115934.0 411000.0 -1.0 1981
1983 0 286324.0 116004.0 410940.0 -1.0 1982
1984 0 286291.0 115978.0 410880.0 -1.0 1983
1985 0 286292.0 116008.0 410820.0 -1.0 1984
1986 0 286139.0 115961.0 410760.0 -1.0 1985
1987 0 286135.0 116010.0 410700.0 -1.0 1986
1988 0 286043.0 116058.0 410640.0 -1.0 1987
1989 0 286004.0 116103.0 410580.0 -1.0 1988
1990 0 285895.0 116048.0 410520.0 -1.0 1989
1991 0 285830.0 116071.0 410460.0 -1.0 1990
1992 0 285714.0 116039.0 410400.0 -1.0 1991
1993 0 285700.0 116075.0 410340.0 -1.0 1992
1994 0 285584.0 116088.0 410280.0 -1.0 1993
1995 0 285595.0 116104.0 410220.0 -1.0 1994
1996 0 285469.0 116125.0 410160.0 -1.0 1995
1997 0 285443.0 116133.0 410100.0 -1.0 1996
1998 0 285377.0 116082.0 410040.0 -1.0 1997
1999 0 285390.0 116141.0 409980.0 -1.0 1998
2000 0 285364.0 116128.0 409920.0 -1.0 1999
2001 0 285323.0 116191.0 409860.0 -1.0 2000
2002 0 285178.0 116183.0 409800.0 -1.0 2001
2003 0 285128.0 116305.0 409740.0 -1.0 2002
2004 0 285080.0 116359.0 409680.0 -1.0 2003
2005 0 284985.0 116328.0 409620.0 -1.0 2004
2006 0 285015.0 116441.0 409560.0 -1.0 2005
2007 0 284923.0 116375.0 409500.0 -1.0 2006
2008 0 284928.0 116469.0 409440.0 -1.0 2007
2009 0 284836.0 116495.0 409380.0 -1.0 2008
2010 0 284754.0 116491.0 409320.0 -1.0 2009
2011 0 284735.0 116577.0 409260.0 -1.0 2010
2012 0 284692.0 116584.0 409200.0 -1.0 2011
2013 0 284668.0 116545.0 409140.0 -1.0 2012
2014 0 284595.0 116604.0 409080.0 -1.0 2013
2015 0 284547.0 116682.0 409020.0 -1.0 2014
2016 0 284448.0 116638.0 408960.0 -1.0 2015
2017 0 284418.0 116675.0 408900.0 -1.0 2016
2018 0 284382.0 116672.0 408840.0 -1.0 2017
2019 0 284326.0 116707.0 408780.0 -1.0 2018
2020 0 284276.0 116749.0 408720.0 -1.0 2019
2021 0 284144.0 116763.0 408660.0 -1.0 2020
2022 0 284145.0 116808.0 408600.0 -1.0 2021
2023 0 284121.0 116861.0 408540.0 -1.0 2022
2024 0 284033.0 116919.0 408480.0 -1.0 2023
2025 0 284043.0 116970.0 408420.0 -1.0 2024
2026 0 283998.0 116901.0 408360.0 -1.0 2025
2027 0 283958.0 117018.0 408300.0 -1.0 2026
2028 0 283961.0 117016.0 408240.0 -1.0 2027
2029 0 283788.0 117068.0 408180.0 -1.0 2028
2030 0 283814.0 117095.0 408120.0 -1.0 2029
2031 0 283731.0 117095.0 408060.0 -1.0 2030
2032 0 283695.0 117104.0 408000.0 -1.0 2031
2033 0 283644.0 117084.0 407940.0 -1.0 2032
2034 0 283585.0 117066.0 407880.0 -1.0 2033
2035 0 283522.0 117047.0 407820.0 -1.0 2034
2036 0 283428.0 117059.0 407760.0 -1.0 2035
2037 0 283419.0 117134.0 407700.0 -1.0 2036
2038 0 283331.0 117094.0 407640.0 -1.0 2037
2039 0 283125.0 116985.0 407580.0 -1.0 2038
2040 0 283103.0 117089.0 407520.0 -1.0 2039
2041 0 283052.0 117058.0 407460.0 -1.0 2040
2042 0 282945.0 117094.0 407400.0 -1.0 2041
2043 0 282953.0 117070.0 407340.0 -1.0 2042
2044 0 282839.0 117109.0 407280.0 -1.0 2043
2045 0 282820.0 117135.0 407220.0 -1.0 2044
2046 0 282839.0 117103.0 407160.0 -1.0 2045
2047 0 282765.0 117119.0 407100.0 -1.0 2046
2048 0 282710.0 117144.0 407040.0 -1.0 2047
2049 0 282659.0 117146.0 406980.0 -1.0 2048
2050 0 282660.0 117205.0 406920.0 -1.0 2049
2051 0 282485.0 117121.0 406860.0 -1.0 2050
2052 0 282466.0 117195.0 406800.0 -1.0 2051
2053 0 282444.0 117143.0 406740.0 -1.0 2052
2054 0 282380.0 117195.0 406680.0 -1.0 2053
2055 0 282377.0 117186.0 406620.0 -1.0 2054
2056 0 282342.0 117186.0 406560.0 -1.0 2055
2057 0 282290.0 117180.0 406500.0 -1.0 2056
2058 0 282135.0 117162.0 406440.0 -1.0 2057
2059 0 282171.0 117262.0 406380.0 -1.0 2058
2060 0 282059.0 117365.0 406320.0 -1.0 2059
2061 0 281935.0 117355.0 406260.0 -1.0 2060
2062 0 281969.0 117414.0 406200.0 -1.0 2061
2063 0 281909.0 117447.0 406140.0 -1.0 2062
2064 0 281828.0 117465.0 406080.0 -1.0 2063
2065 0 281768.0 117456.0 406020.0 -1.0 2064
2066 0 281750.0 117514.0 405960.0 -1.0 2065
2067 0 281655.0 117554.0 405900.0 -1.0 2066
2068 0 281580.0 117549.0 405840.0 -1.0 2067
2069 0 281497.0 117592.0 405780.0 -1.0 2068
2070 0 281500.0 117623.0 405720.0 -1.0 2069
2071 0 281444.0 117583.0 405660.0 -1.0 2070
2072 0 281358.0 117551.0 405600.0 -1.0 2071
2073 0 281279.0 117619.0 405540.0 -1.0 2072
2074 0 281241.0 117632.0 405480.0 -1.0 2073
2075 0 281152.0 117645.0 405420.0 -1.0 2074
2076 0 281134.0 117668.0 405360.0 -1.0 2075
2077 0 281160.0 117571.0 405300.0 -1.0 2076
2078 0 281157.0 117671.0 405240.0 -1.0 2077
2079 0 280992.0 117631.0 405180.0 -1.0 2078
2080 0 280981.0 117525.0 405120.0 -1.0 2079
2081 0 280859.0 117469.0 405060.0 -1.0 2080
2082 0 280846.0 117440.0 405000.0 -1.0 2081
2083 0 280796.0 117530.0 404940.0 -1.0 2082
2084 0 280724.0 117602.0 404880.0 -1.0 2083
2085 0 280680.0 117536.0 404820.0 -1.0 2084
2086 0 280723.0 117589.0 404760.0 -1.0 2085
2087 0 280598.0 117495.0 404700.0 -1.0 2086
2088 0 280476.0 117504.0 404640.0 -1.0 2087
2089 0 280615.0 117518.0 404580.0 -1.0 2088
2090 0 280490.0 117517.0 404520.0 -1.0 2089
2091 0 280442.0 117504.0 404460.0 -1.0 2090
2092 0 280451.0 117499.0 404400.0 -1.0 2091
2093 0 280384.0 117472.0 404340.0 -1.0 2092
2094 0 280388.0 117475.0 404280.0 -1.0 2093
2095 0 280327.0 117499.0 404220.0 -1.0 2094
2096 0 280345.0 117558.0 404160.0 -1.0 2095
2097 0 280326.0 117459.0 404100.0 -1.0 2096
2098 0 280282.0 117518.0 404040.0 -1.0 2097
2099 0 280322.0 117508.0 403980.0 -1.0 2098
2100 0 280231.0 117558.0 403920.0 -1.0 2099
2101 0 280243.0 117505.0 403860.0 -1.0 2100
2102 0 280121.0 117597.0 403800.0 -1.0 2101
2103 0 280146.0 117549.0 403740.0 -1.0 2102
2104 0 280082.0 117610.0 403680.0 -1.0 2103
2105 0 280152.0 117646.0 403620.0 -1.0 2104
2106 0 280126.0 117671.0 403560.0 -1.0 2105
2107 0 280062.0 117673.0 403500.0 -1.0 2106
2108 0 280095.0 117745.0 403440.0 -1.0 2107
2109 0 279984.0 117688.0 403380.0 -1.0 2108
2110 0 279940.0 117751.0 403320.0 -1.0 2109
2111 0 279947.0 117774.0 403260.0 -1.0 2110
2112 0 279968.0 117738.0 403200.0 -1.0 2111
2113 0 279935.0 117741.0 403140.0 -1.0 2112
2114 0 279897.0 117705.0 403080.0 -1.0 2113
2115 0 279843.0 117675.0 403020.0 -1.0 2114
2116 0 279809.0 117766.0 402960.0 -1.0 2115
2117 0 279804.0 117688.0 402900.0 -1.0 2116
2118 0 279722.0 117716.0 402840.0 -1.0 2117
2119 0 279740.0 117769.0 402780.0 -1.0 2118
2120 0 279730.0 117774.0 402720.0 -1.0 2119
2121 0 279727.0 117774.0 402660.0 -1.0 2120
2122 0 279711.0 117791.0 402600.0 -1.0 2121
2123 0 279668.0 117808.0 402540.0 -1.0 2122
2124 0 279590.0 117827.0 402480.0 -1.0 2123
2125 0 279573.0 117847.0 402420.0 -1.0 2124
2126 0 279483.0 117785.0 402300.0 -1.0 2125
2127 0 279508.0 117813.0 402240.0 -1.0 2126
2128 0 279407.0 117847.0 402180.0 -1.0 2127
2129 0 279425.0 117879.0 402120.0 -1.0 2128
2130 0 279401.0 117895.0 402060.0 -1.0 2129
2131 0 279362.0 117908.0 402000.0 -1.0 2130
2132 0 279362.0 117956.0 401940.0 -1.0 2131
2133 0 279276.0 118045.0 401880.0 -1.0 2132
2134 0 279337.0 118016.0 401820.0 -1.0 2133
2135 0 279332.0 118078.0 401760.0 -1.0 2134
2136 0 279274.0 118120.0 401700.0 -1.0 2135
2137 0 279293.0 118169.0 401640.0 -1.0 2136
2138 0 279271.0 118205.0 401580.0 -1.0 2137
2139 0 279304.0 118258.0 401520.0 -1.0 2138
2140 0 279261.0 118277.0 401460.0 -1.0 2139
2141 0 279217.0 118348.0 401400.0 -1.0 2140
2142 0 279128.0 118293.0 401340.0 -1.0 2141
2143 0 279179.0 118353.0 401280.0 -1.0 2142
2144 0 279090.0 118337.0 401220.0 -1.0 2143
2145 0 279039.0 118385.0 401160.0 -1.0 2144
2146 0 279045.0 118400.0 401100.0 -1.0 2145
2147 0 278926.0 118400.0 401040.0 -1.0 2146
2148 0 278906.0 118385.0 400980.0 -1.0 2147
2149 0 278906.0 118402.0 400920.0 -1.0 2148
2150 0 278940.0 118481.0 400860.0 -1.0 2149
2151 0 278789.0 118408.0 400800.0 -1.0 2150
2152 0 278758.0 118360.0 400740.0 -1.0 2151
2153 0 278624.0 118385.0 400680.0 -1.0 2152
2154 0 278688.0 118388.0 400620.0 -1.0 2153
2155 0 278664.0 118490.0 400560.0 -1.0 2154
2156 0 278621.0 118337.0 400500.0 -1.0 2155
2157 0 278598.0 118324.0 400440.0 -1.0 2156
2158 0 278541.0 118385.0 400380.0 -1.0 2157
2159 0 278496.0 118313.0 400320.0 -1.0 2158
2160 0 278540.0 118411.0 400260.0 -1.0 2159
2161 0 278459.0 118394.0 400200.0 -1.0 2160
2162 0 278460.0 118521.0 400140.0 -1.0 2161
2163 0 278415.0 118393.0 400080.0 -1.0 2162
2164 0 278391.0 118488.0 400020.0 -1.0 2163
2165 0 278458.0 118399.0 399960.0 -1.0 2164
2166 0 278412.0 118457.0 399900.0 -1.0 2165
2167 0 278358.0 118426.0 399840.0 -1.0 2166
2168 0 278394.0 118447.0 399780.0 -1.0 2167
2169 0 278407.0 118587.0 399720.0 -1.0 2168
2170 0 278388.0 118518.0 399660.0 -1.0 2169
2171 0 278334.0 118482.0 399600.0 -1.0 2170
2172 0 278441.0 118559.0 399540.0 -1.0 2171
2173 0 278354.0 118658.0 399480.0 -1.0 2172
2174 0 278287.0 118584.0 399420.0 -1.0 2173
2175 0 278251.0 118616.0 399360.0 -1.0 2174
2176 0 278271.0 118614.0 399300.0 -1.0 2175
2177 0 278245.0 118668.0 399240.0 -1.0 2176
2178 0 278164.0 118626.0 399180.0 -1.0 2177
2179 0 278218.0 118682.0 399120.0 -1.0 2178
2180 0 278229.0 118690.0 399060.0 -1.0 2179
2181 0 278107.0 118689.0 399000.0 -1.0 2180
2182 0 278123.0 118777.0 398940.0 -1.0 2181
2183 0 278174.0 118733.0 398880.0 -1.0 2182
2184 0 278181.0 118790.0 398820.0 -1.0 2183
2185 0 278100.0 118759.0 398760.0 -1.0 2184
2186 0 278140.0 118830.0 398700.0 -1.0 2185
2187 0 278155.0 118811.0 398640.0 -1.0 2186
2188 0 278046.0 118825.0 398580.0 -1.0 2187
2189 0 278126.0 118862.0 398520.0 -1.0 2188
2190 0 278103.0 118921.0 398460.0 -1.0 2189
2191 0 278093.0 118842.0 398400.0 -1.0 2190
2192 0 278009.0 118886.0 398340.0 -1.0 2191
2193 0 278055.0 118900.0 398280.0 -1.0 2192
2194 0 277962.0 118887.0 398220.0 -1.0 2193
2195 0 277975.0 118876.0 398160.0 -1.0 2194
2196 0 277916.0 118879.0 398100.0 -1.0 2195
2197 0 278008.0 118930.0 398040.0 -1.0 2196
2198 0 277908.0 118889.0 397980.0 -1.0 2197
2199 0 277859.0 118818.0 397920.0 -1.0 2198
2200 0 277809.0 118900.0 397860.0 -1.0 2199
2201 0 277793.0 118890.0 397800.0 -1.0 2200
2202 0 277900.0 118924.0 397740.0 -1.0 2201
2203 0 277848.0 118868.0 397680.0 -1.0 2202
2204 0 277956.0 118886.0 397620.0 -1.0 2203
2205 0 277817.0 118891.0 397560.0 -1.0 2204
2206 0 277839.0 118915.0 397500.0 -1.0 2205
2207 0 277875.0 118918.0 397440.0 -1.0 2206
2208 0 277731.0 118902.0 397380.0 -1.0 2207
2209 0 277833.0 118900.0 397320.0 -1.0 2208
2210 0 277816.0 118872.0 397260.0 -1.0 2209
2211 0 277841.0 118931.0 397200.0 -1.0 2210
2212 0 277834.0 118965.0 397140.0 -1.0 2211
2213 0 277785.0 118936.0 397080.0 -1.0 2212
2214 0 277791.0 118903.0 397020.0 -1.0 2213
2215 0 277783.0 118939.0 396960.0 -1.0 2214
2216 0 277809.0 118990.0 396900.0 -1.0 2215
2217 0 277791.0 118978.0 396840.0 -1.0 2216
2218 0 277796.0 118954.0 396720.0 -1.0 2217
2219 0 277780.0 118966.0 396660.0 -1.0 2218
2220 0 277840.0 118949.0 396600.0 -1.0 2219
2221 0 277781.0 118921.0 396540.0 -1.0 2220
2222 0 277779.0 118984.0 396480.0 -1.0 2221
2223 0 277748.0 119009.0 396420.0 -1.0 2222
2224 0 277759.0 118989.0 396360.0 -1.0 2223
2225 0 277755.0 118966.0 396300.0 -1.0 2224
2226 0 277770.0 118928.0 396240.0 -1.0 2225
2227 0 277715.0 118957.0 396180.0 -1.0 2226
2228 0 277765.0 118906.0 396120.0 -1.0 2227
2229 0 277719.0 118937.0 396060.0 -1.0 2228
2230 0 277701.0 118906.0 396000.0 -1.0 2229
2231 0 277797.0 118892.0 395940.0 -1.0 2230
2232 0 277732.0 118847.0 395880.0 -1.0 2231
2233 0 277733.0 118875.0 395820.0 -1.0 2232
2234 0 277659.0 118864.0 395760.0 -1.0 2233
2235 0 277685.0 118829.0 395700.0 -1.0 2234
2236 0 277650.0 118799.0 395640.0 -1.0 2235
2237 0 277704.0 118812.0 395580.0 -1.0 2236
2238 0 277636.0 118818.0 395520.0 -1.0 2237
2239 0 277680.0 118773.0 395460.0 -1.0 2238
2240 0 277689.0 118809.0 395400.0 -1.0 2239
2241 0 277658.0 118772.0 395340.0 -1.0 2240
2242 0 277702.0 118725.0 395220.0 -1.0 2241
2243 0 277587.0 118671.0 395160.0 -1.0 2242
2244 0 277617.0 118683.0 395100.0 -1.0 2243
2245 0 277550.0 118664.0 395040.0 -1.0 2244
2246 0 277577.0 118704.0 394980.0 -1.0 2245
2247 0 277650.0 118690.0 394920.0 -1.0 2246
2248 0 277608.0 118662.0 394860.0 -1.0 2247
2249 0 277644.0 118711.0 394800.0 -1.0 2248
2250 0 277411.0 118443.0 394740.0 -1.0 2249
2251 0 277615.0 118758.0 394680.0 -1.0 2250
2252 0 277448.0 118362.0 394620.0 -1.0 2251
2253 0 277550.0 118619.0 394560.0 -1.0 2252
2254 0 277528.0 118589.0 394500.0 -1.0 2253
2255 0 277542.0 118534.0 394440.0 -1.0 2254
2256 0 277519.0 118558.0 394380.0 -1.0 2255
2257 0 277493.0 118469.0 394320.0 -1.0 2256
2258 0 277456.0 118496.0 394260.0 -1.0 2257
2259 0 277501.0 118423.0 394200.0 -1.0 2258
2260 0 277559.0 118370.0 394140.0 -1.0 2259
2261 0 277517.0 118333.0 394080.0 -1.0 2260
2262 0 277545.0 118341.0 394020.0 -1.0 2261
2263 0 277556.0 118342.0 393960.0 -1.0 2262
2264 0 277562.0 118335.0 393900.0 -1.0 2263
2265 0 277505.0 118305.0 393840.0 -1.0 2264
2266 0 277498.0 118213.0 393780.0 -1.0 2265
2267 0 277518.0 118155.0 393660.0 -1.0 2266
2268 0 277450.0 118156.0 393600.0 -1.0 2267
2269 0 277522.0 118183.0 393540.0 -1.0 2268
2270 0 277444.0 118144.0 393480.0 -1.0 2269
2271 0 277458.0 118191.0 393420.0 -1.0 2270
2272 0 277489.0 118217.0 393360.0 -1.0 2271
2273 0 277516.0 118275.0 393300.0 -1.0 2272
2274 0 277476.0 118241.0 393240.0 -1.0 2273
2275 0 277471.0 118204.0 393180.0 -1.0 2274
2276 0 277413.0 118280.0 393120.0 -1.0 2275
2277 0 277436.0 118324.0 393060.0 -1.0 2276
2278 0 277387.0 118289.0 393000.0 -1.0 2277
2279 0 277481.0 118290.0 392940.0 -1.0 2278
2280 0 277439.0 118332.0 392880.0 -1.0 2279
2281 0 277452.0 118412.0 392820.0 -1.0 2280
2282 0 277495.0 118403.0 392760.0 -1.0 2281
2283 0 277364.0 118276.0 392700.0 -1.0 2282
2284 0 277406.0 118319.0 392640.0 -1.0 2283
2285 0 277349.0 118340.0 392580.0 -1.0 2284
2286 0 277365.0 118366.0 392520.0 -1.0 2285
2287 0 277435.0 118349.0 392460.0 -1.0 2286
2288 0 277381.0 118385.0 392400.0 -1.0 2287
2289 0 277447.0 118370.0 392340.0 -1.0 2288
2290 0 277390.0 118377.0 392280.0 -1.0 2289
2291 0 277442.0 118390.0 392220.0 -1.0 2290
2292 0 277454.0 118379.0 392160.0 -1.0 2291
2293 0 277497.0 118434.0 392100.0 -1.0 2292
2294 0 277455.0 118428.0 392040.0 -1.0 2293
2295 0 277427.0 118434.0 391980.0 -1.0 2294
2296 0 277423.0 118357.0 391920.0 -1.0 2295
2297 0 277383.0 118376.0 391860.0 -1.0 2296
2298 0 277412.0 118437.0 391800.0 -1.0 2297
2299 0 277438.0 118381.0 391740.0 -1.0 2298
2300 0 277437.0 118394.0 391680.0 -1.0 2299
2301 0 277394.0 118354.0 391620.0 -1.0 2300
2302 0 277432.0 118426.0 391560.0 -1.0 2301
2303 0 277398.0 118394.0 391500.0 -1.0 2302
2304 0 277430.0 118398.0 391440.0 -1.0 2303
2305 0 277412.0 118407.0 391380.0 -1.0 2304
2306 0 277473.0 118417.0 391320.0 -1.0 2305
2307 0 277419.0 118400.0 391260.0 -1.0 2306
2308 0 277407.0 118453.0 391200.0 -1.0 2307
2309 0 277435.0 118435.0 391140.0 -1.0 2308
2310 0 277442.0 118459.0 391080.0 -1.0 2309
2311 0 277440.0 118457.0 391020.0 -1.0 2310
2312 0 277443.0 118448.0 390960.0 -1.0 2311
2313 0 277433.0 118460.0 390900.0 -1.0 2312
2314 0 277447.0 118451.0 390840.0 -1.0 2313
2315 0 277471.0 118469.0 390780.0 -1.0 2314
2316 0 277390.0 118465.0 390720.0 -1.0 2315
2317 0 277374.0 118448.0 390660.0 -1.0 2316
2318 0 277332.0 118476.0 390600.0 -1.0 2317
2319 0 277363.0 118475.0 390540.0 -1.0 2318
2320 0 277331.0 118499.0 390480.0 -1.0 2319
2321 0 277374.0 118476.0 390420.0 -1.0 2320
2322 0 277350.0 118506.0 390360.0 -1.0 2321
2323 0 277322.0 118422.0 390300.0 -1.0 2322
2324 0 277291.0 118420.0 390240.0 -1.0 2323
2325 0 277295.0 118415.0 390180.0 -1.0 2324
2326 0 277342.0 118447.0 390120.0 -1.0 2325
2327 0 277355.0 118432.0 390060.0 -1.0 2326
2328 0 277293.0 118425.0 390000.0 -1.0 2327
2329 0 277321.0 118374.0 389940.0 -1.0 2328
2330 0 277346.0 118379.0 389880.0 -1.0 2329
2331 0 277282.0 118303.0 389820.0 -1.0 2330
2332 0 277276.0 118276.0 389760.0 -1.0 2331
2333 0 277291.0 118269.0 389700.0 -1.0 2332
2334 0 277222.0 118301.0 389640.0 -1.0 2333
2335 0 277275.0 118262.0 389580.0 -1.0 2334
2336 0 277286.0 118285.0 389520.0 -1.0 2335
2337 0 277248.0 118327.0 389460.0 -1.0 2336
2338 0 277248.0 118278.0 389400.0 -1.0 2337
2339 0 277254.0 118275.0 389340.0 -1.0 2338
2340 0 277215.0 118286.0 389280.0 -1.0 2339
2341 0 277244.0 118379.0 389220.0 -1.0 2340
2342 0 277254.0 118344.0 389160.0 -1.0 2341
2343 0 277152.0 118311.0 389100.0 -1.0 2342
2344 0 277146.0 118375.0 389040.0 -1.0 2343
2345 0 277153.0 118345.0 388980.0 -1.0 2344
2346 0 277123.0 118329.0 388920.0 -1.0 2345
2347 0 277098.0 118317.0 388860.0 -1.0 2346
2348 0 277094.0 118404.0 388800.0 -1.0 2347
2349 0 277067.0 118294.0 388740.0 -1.0 2348
2350 0 277029.0 118355.0 388680.0 -1.0 2349
2351 0 277033.0 118304.0 388620.0 -1.0 2350
2352 0 277009.0 118275.0 388560.0 -1.0 2351
2353 0 277010.0 118292.0 388500.0 -1.0 2352
2354 0 277018.0 118319.0 388440.0 -1.0 2353
2355 0 276975.0 118283.0 388380.0 -1.0 2354
2356 0 276960.0 118401.0 388320.0 -1.0 2355
2357 0 276933.0 118302.0 388260.0 -1.0 2356
2358 0 276953.0 118365.0 388200.0 -1.0 2357
2359 0 276976.0 118354.0 388140.0 -1.0 2358
2360 0 276883.0 118288.0 388080.0 -1.0 2359
2361 0 276921.0 118343.0 388020.0 -1.0 2360
2362 0 276887.0 118298.0 387960.0 -1.0 2361
2363 0 276907.0 118285.0 387900.0 -1.0 2362
2364 0 276820.0 118269.0 387840.0 -1.0 2363
2365 0 276879.0 118263.0 387780.0 -1.0 2364
2366 0 276767.0 118210.0 387720.0 -1.0 2365
2367 0 276773.0 118215.0 387660.0 -1.0 2366
2368 0 276727.0 118167.0 387600.0 -1.0 2367
2369 0 276750.0 118207.0 387540.0 -1.0 2368
2370 0 276668.0 118156.0 387480.0 -1.0 2369
2371 0 276733.0 118143.0 387420.0 -1.0 2370
2372 0 276760.0 118157.0 387360.0 -1.0 2371
2373 0 276722.0 118170.0 387300.0 -1.0 2372
2374 0 276750.0 118153.0 387240.0 -1.0 2373
2375 0 276662.0 118128.0 387180.0 -1.0 2374
2376 0 276662.0 118112.0 387120.0 -1.0 2375
2377 0 276715.0 118176.0 387060.0 -1.0 2376
2378 0 276645.0 118155.0 386940.0 -1.0 2377
2379 0 276637.0 118084.0 386820.0 -1.0 2378
2380 0 276663.0 118108.0 386760.0 -1.0 2379
2381 0 276654.0 118115.0 386700.0 -1.0 2380
2382 0 276561.0 118052.0 386640.0 -1.0 2381
2383 0 276621.0 118118.0 386580.0 -1.0 2382
2384 0 276599.0 118095.0 386520.0 -1.0 2383
2385 0 276632.0 118088.0 386460.0 -1.0 2384
2386 0 276630.0 118062.0 386400.0 -1.0 2385
2387 0 276559.0 117963.0 386340.0 -1.0 2386
2388 0 276515.0 117906.0 386280.0 -1.0 2387
2389 0 276526.0 117990.0 386220.0 -1.0 2388
2390 0 276516.0 117928.0 386160.0 -1.0 2389
2391 0 276497.0 117898.0 386100.0 -1.0 2390
2392 0 276445.0 117950.0 386040.0 -1.0 2391
2393 0 276477.0 117993.0 385980.0 -1.0 2392
2394 0 276464.0 117877.0 385920.0 -1.0 2393
2395 0 276513.0 117941.0 385860.0 -1.0 2394
2396 0 276459.0 117884.0 385800.0 -1.0 2395
2397 0 276482.0 117851.0 385740.0 -1.0 2396
2398 0 276471.0 117896.0 385680.0 -1.0 2397
2399 0 276515.0 117888.0 385620.0 -1.0 2398
2400 0 276473.0 117838.0 385560.0 -1.0 2399
2401 0 276496.0 117806.0 385500.0 -1.0 2400
2402 0 276454.0 117847.0 385440.0 -1.0 2401
2403 0 276440.0 117839.0 385380.0 -1.0 2402
2404 0 276379.0 117796.0 385320.0 -1.0 2403
2405 0 276384.0 117846.0 385260.0 -1.0 2404
2406 0 276292.0 117823.0 385200.0 -1.0 2405
2407 0 276397.0 117832.0 385140.0 -1.0 2406
2408 0 276321.0 117861.0 385080.0 -1.0 2407
2409 0 276344.0 117839.0 385020.0 -1.0 2408
2410 0 276306.0 117851.0 384960.0 -1.0 2409
2411 0 276257.0 117845.0 384900.0 -1.0 2410
2412 0 276347.0 117816.0 384840.0 -1.0 2411
2413 0 276291.0 117791.0 384780.0 -1.0 2412
2414 0 276353.0 117788.0 384720.0 -1.0 2413
2415 0 276264.0 117774.0 384660.0 -1.0 2414
2416 0 276290.0 117764.0 384600.0 -1.0 2415
2417 0 276297.0 117770.0 384540.0 -1.0 2416
2418 0 276256.0 117716.0 384480.0 -1.0 2417
2419 0 276226.0 117758.0 384420.0 -1.0 2418
2420 0 276279.0 117719.0 384360.0 -1.0 2419
2421 0 276182.0 117707.0 384300.0 -1.0 2420
2422 0 276181.0 117702.0 384240.0 -1.0 2421
2423 0 276205.0 117762.0 384180.0 -1.0 2422
2424 0 276119.0 117692.0 384120.0 -1.0 2423
2425 0 276152.0 117713.0 384060.0 -1.0 2424
2426 0 276149.0 117734.0 384000.0 -1.0 2425
2427 0 276124.0 117694.0 383940.0 -1.0 2426
2428 0 276138.0 117699.0 383880.0 -1.0 2427
2429 0 276259.0 117837.0 383820.0 -1.0 2428
2430 0 276112.0 117664.0 383760.0 -1.0 2429
2431 0 276039.0 117666.0 383700.0 -1.0 2430
2432 0 276093.0 117625.0 383640.0 -1.0 2431
2433 0 276100.0 117590.0 383580.0 -1.0 2432
2434 0 276150.0 117581.0 383520.0 -1.0 2433
2435 0 276095.0 117599.0 383460.0 -1.0 2434
2436 0 276189.0 117577.0 383400.0 -1.0 2435
2437 0 276118.0 117585.0 383340.0 -1.0 2436
2438 0 276148.0 117551.0 383280.0 -1.0 2437
2439 0 276163.0 117534.0 383220.0 -1.0 2438
2440 0 276176.0 117531.0 383160.0 -1.0 2439
2441 0 276172.0 117580.0 383100.0 -1.0 2440
2442 0 276121.0 117522.0 383040.0 -1.0 2441
2443 0 276160.0 117568.0 382980.0 -1.0 2442
2444 0 276147.0 117534.0 382920.0 -1.0 2443
2445 0 276166.0 117586.0 382860.0 -1.0 2444
2446 0 276112.0 117518.0 382740.0 -1.0 2445
2447 0 276200.0 117384.0 382620.0 -1.0 2446
2448 0 276186.0 117359.0 382560.0 -1.0 2447
2449 0 276155.0 117362.0 382500.0 -1.0 2448
2450 0 276214.0 117304.0 382440.0 -1.0 2449
2451 0 276146.0 117227.0 382380.0 -1.0 2450
2452 0 276172.0 117198.0 382320.0 -1.0 2451
2453 0 276142.0 117191.0 382260.0 -1.0 2452
2454 0 276142.0 117241.0 382200.0 -1.0 2453
2455 0 276153.0 117141.0 382140.0 -1.0 2454
2456 0 276097.0 117127.0 382080.0 -1.0 2455
2457 0 276146.0 117098.0 382020.0 -1.0 2456
2458 0 276136.0 117134.0 381960.0 -1.0 2457
2459 0 276152.0 117015.0 381900.0 -1.0 2458
2460 0 276185.0 117009.0 381840.0 -1.0 2459
2461 0 276130.0 117029.0 381780.0 -1.0 2460
2462 0 276115.0 116963.0 381720.0 -1.0 2461
2463 0 276127.0 116962.0 381660.0 -1.0 2462
2464 0 276108.0 116895.0 381600.0 -1.0 2463
2465 0 276094.0 116888.0 381540.0 -1.0 2464
2466 0 276095.0 116773.0 381480.0 -1.0 2465
2467 0 276052.0 116841.0 381420.0 -1.0 2466
2468 0 276097.0 116774.0 381360.0 -1.0 2467
2469 0 276055.0 116772.0 381300.0 -1.0 2468
2470 0 276062.0 116760.0 381240.0 -1.0 2469
2471 0 276019.0 116706.0 381180.0 -1.0 2470
2472 0 276104.0 116733.0 381120.0 -1.0 2471
2473 0 275969.0 116643.0 381060.0 -1.0 2472
2474 0 276020.0 116591.0 381000.0 -1.0 2473
2475 0 275978.0 116600.0 380940.0 -1.0 2474
2476 0 275984.0 116566.0 380880.0 -1.0 2475
2477 0 275956.0 116608.0 380820.0 -1.0 2476
2478 0 275983.0 116573.0 380760.0 -1.0 2477
2479 0 275930.0 116614.0 380700.0 -1.0 2478
2480 0 275973.0 116557.0 380640.0 -1.0 2479
2481 0 275922.0 116577.0 380580.0 -1.0 2480
2482 0 275934.0 116571.0 380520.0 -1.0 2481
2483 0 275956.0 116590.0 380460.0 -1.0 2482
2484 0 275934.0 116511.0 380400.0 -1.0 2483
2485 0 275934.0 116547.0 380340.0 -1.0 2484
2486 0 275965.0 116541.0 380280.0 -1.0 2485
2487 0 275952.0 116503.0 380220.0 -1.0 2486
2488 0 275892.0 116468.0 380160.0 -1.0 2487
2489 0 276017.0 116565.0 380100.0 -1.0 2488
2490 0 275961.0 116483.0 380040.0 -1.0 2489
2491 0 276005.0 116526.0 379980.0 -1.0 2490
2492 0 275953.0 116446.0 379920.0 -1.0 2491
2493 0 275962.0 116547.0 379860.0 -1.0 2492
2494 0 275975.0 116519.0 379800.0 -1.0 2493
2495 0 275992.0 116557.0 379740.0 -1.0 2494
2496 0 275962.0 116491.0 379680.0 -1.0 2495
2497 0 275961.0 116504.0 379620.0 -1.0 2496
2498 0 275957.0 116501.0 379560.0 -1.0 2497
2499 0 275889.0 116464.0 379500.0 -1.0 2498
2500 0 275936.0 116489.0 379440.0 -1.0 2499
2501 0 275919.0 116486.0 379380.0 -1.0 2500
2502 0 275914.0 116472.0 379320.0 -1.0 2501
2503 0 275930.0 116508.0 379260.0 -1.0 2502
2504 0 275879.0 116450.0 379200.0 -1.0 2503
2505 0 275868.0 116496.0 379140.0 -1.0 2504
2506 0 275872.0 116407.0 379080.0 -1.0 2505
2507 0 275847.0 116469.0 379020.0 -1.0 2506
2508 0 275864.0 116439.0 378960.0 -1.0 2507
2509 0 275877.0 116407.0 378900.0 -1.0 2508
2510 0 275864.0 116416.0 378840.0 -1.0 2509
2511 0 275875.0 116371.0 378780.0 -1.0 2510
2512 0 275728.0 116145.0 378720.0 -1.0 2511
2513 0 275801.0 116216.0 378660.0 -1.0 2512
2514 0 275740.0 116145.0 378600.0 -1.0 2513
2515 0 275722.0 116071.0 378540.0 -1.0 2514
2516 0 275634.0 115956.0 378480.0 -1.0 2515
2517 0 275600.0 115974.0 378420.0 -1.0 2516
2518 0 275556.0 115854.0 378360.0 -1.0 2517
2519 0 275603.0 115917.0 378300.0 -1.0 2518
2520 0 275569.0 115873.0 378240.0 -1.0 2519
2521 0 275579.0 115936.0 378180.0 -1.0 2520
2522 0 275613.0 115875.0 378120.0 -1.0 2521
2523 0 275602.0 115868.0 378060.0 -1.0 2522
2524 0 275619.0 115924.0 378000.0 -1.0 2523
2525 0 275586.0 115905.0 377940.0 -1.0 2524
2526 0 275625.0 115910.0 377880.0 -1.0 2525
2527 0 275630.0 115944.0 377820.0 -1.0 2526
2528 0 275619.0 115961.0 377760.0 -1.0 2527
2529 0 275633.0 115984.0 377700.0 -1.0 2528
2530 0 275650.0 115915.0 377640.0 -1.0 2529
2531 0 275711.0 115999.0 377580.0 -1.0 2530
2532 0 275627.0 115952.0 377520.0 -1.0 2531
2533 0 275663.0 115886.0 377460.0 -1.0 2532
2534 0 275672.0 115983.0 377400.0 -1.0 2533
2535 0 275680.0 116006.0 377340.0 -1.0 2534
2536 0 275678.0 116069.0 377280.0 -1.0 2535
2537 0 275718.0 116085.0 377220.0 -1.0 2536
2538 0 275656.0 116073.0 377160.0 -1.0 2537
2539 0 275663.0 116066.0 377100.0 -1.0 2538
2540 0 275631.0 116027.0 377040.0 -1.0 2539
2541 0 275663.0 116055.0 376980.0 -1.0 2540
2542 0 275639.0 116031.0 376920.0 -1.0 2541
2543 0 275648.0 116069.0 376860.0 -1.0 2542
2544 0 275685.0 116044.0 376800.0 -1.0 2543
2545 0 275620.0 116053.0 376740.0 -1.0 2544
2546 0 275631.0 116034.0 376680.0 -1.0 2545
2547 0 275641.0 116028.0 376620.0 -1.0 2546
2548 0 275671.0 116066.0 376560.0 -1.0 2547
2549 0 275653.0 116009.0 376500.0 -1.0 2548
2550 0 275596.0 115994.0 376440.0 -1.0 2549
2551 0 275609.0 115989.0 376380.0 -1.0 2550
2552 0 275629.0 116022.0 376320.0 -1.0 2551
2553 0 275606.0 116001.0 376260.0 -1.0 2552
2554 0 275610.0 115974.0 376200.0 -1.0 2553
2555 0 275607.0 115982.0 376140.0 -1.0 2554
2556 0 275592.0 115962.0 376080.0 -1.0 2555
2557 0 275597.0 115991.0 376020.0 -1.0 2556
2558 0 275619.0 115961.0 375960.0 -1.0 2557
2559 0 275584.0 115981.0 375900.0 -1.0 2558
2560 0 275573.0 115941.0 375840.0 -1.0 2559
2561 0 275616.0 115936.0 375780.0 -1.0 2560
2562 0 275642.0 115984.0 375720.0 -1.0 2561
2563 0 275579.0 115916.0 375660.0 -1.0 2562
2564 0 275629.0 115923.0 375600.0 -1.0 2563
2565 0 275569.0 115938.0 375540.0 -1.0 2564
2566 0 275617.0 115905.0 375480.0 -1.0 2565
2567 0 275623.0 115861.0 375420.0 -1.0 2566
2568 0 275632.0 115874.0 375360.0 -1.0 2567
2569 0 275676.0 115808.0 375300.0 -1.0 2568
2570 0 275686.0 115838.0 375240.0 -1.0 2569
2571 0 275698.0 115827.0 375180.0 -1.0 2570
2572 0 275704.0 115774.0 375120.0 -1.0 2571
2573 0 275738.0 115812.0 375060.0 -1.0 2572
2574 0 275746.0 115780.0 375000.0 -1.0 2573
2575 0 275789.0 115859.0 374940.0 -1.0 2574
2576 0 275729.0 115772.0 374880.0 -1.0 2575
2577 0 275784.0 115753.0 374820.0 -1.0 2576
2578 0 275762.0 115737.0 374760.0 -1.0 2577
2579 0 275789.0 115716.0 374700.0 -1.0 2578
2580 0 275736.0 115718.0 374640.0 -1.0 2579
2581 0 275798.0 115722.0 374580.0 -1.0 2580
2582 0 275770.0 115688.0 374520.0 -1.0 2581
2583 0 275865.0 115712.0 374460.0 -1.0 2582
2584 0 275810.0 115656.0 374400.0 -1.0 2583
2585 0 275850.0 115671.0 374340.0 -1.0 2584
2586 0 275866.0 115707.0 374280.0 -1.0 2585
2587 0 275751.0 115601.0 374220.0 -1.0 2586
2588 0 275790.0 115558.0 374160.0 -1.0 2587
2589 0 275753.0 115563.0 374100.0 -1.0 2588
2590 0 275749.0 115472.0 374040.0 -1.0 2589
2591 0 275751.0 115555.0 373980.0 -1.0 2590
2592 0 275724.0 115502.0 373920.0 -1.0 2591
2593 0 275753.0 115507.0 373860.0 -1.0 2592
2594 0 275700.0 115482.0 373800.0 -1.0 2593
2595 0 275707.0 115421.0 373740.0 -1.0 2594
2596 0 275681.0 115382.0 373680.0 -1.0 2595
2597 0 275653.0 115379.0 373620.0 -1.0 2596
2598 0 275656.0 115328.0 373560.0 -1.0 2597
2599 0 275664.0 115278.0 373500.0 -1.0 2598
2600 0 275605.0 115348.0 373440.0 -1.0 2599
2601 0 275662.0 115339.0 373380.0 -1.0 2600
2602 0 275639.0 115324.0 373320.0 -1.0 2601
2603 0 275693.0 115343.0 373260.0 -1.0 2602
2604 0 275638.0 115326.0 373200.0 -1.0 2603
2605 0 275637.0 115286.0 373140.0 -1.0 2604
2606 0 275650.0 115272.0 373080.0 -1.0 2605
2607 0 275544.0 115239.0 373020.0 -1.0 2606
2608 0 275566.0 115220.0 372960.0 -1.0 2607
2609 0 275603.0 115177.0 372900.0 -1.0 2608
2610 0 275576.0 115161.0 372840.0 -1.0 2609
2611 0 275552.0 115192.0 372780.0 -1.0 2610
2612 0 275527.0 115138.0 372720.0 -1.0 2611
2613 0 275512.0 115226.0 372660.0 -1.0 2612
2614 0 275512.0 115125.0 372600.0 -1.0 2613
2615 0 275489.0 115200.0 372540.0 -1.0 2614
2616 0 275502.0 115190.0 372480.0 -1.0 2615
2617 0 275534.0 115236.0 372420.0 -1.0 2616
2618 0 275439.0 115096.0 372360.0 -1.0 2617
2619 0 275469.0 115094.0 372300.0 -1.0 2618
2620 0 275509.0 115136.0 372240.0 -1.0 2619
2621 0 275493.0 115145.0 372180.0 -1.0 2620
2622 0 275559.0 115181.0 372120.0 -1.0 2621
2623 0 275489.0 115132.0 372060.0 -1.0 2622
2624 0 275529.0 115186.0 372000.0 -1.0 2623
2625 0 275478.0 115187.0 371940.0 -1.0 2624
2626 0 275474.0 115180.0 371880.0 -1.0 2625
2627 0 275454.0 115216.0 371820.0 -1.0 2626
2628 0 275428.0 115166.0 371760.0 -1.0 2627
2629 0 275429.0 115188.0 371700.0 -1.0 2628
2630 0 275379.0 115172.0 371640.0 -1.0 2629
2631 0 275402.0 115165.0 371580.0 -1.0 2630
2632 0 275337.0 115139.0 371520.0 -1.0 2631
2633 0 275340.0 115173.0 371460.0 -1.0 2632
2634 0 275310.0 115192.0 371400.0 -1.0 2633
2635 0 275283.0 115230.0 371340.0 -1.0 2634
2636 0 275244.0 115277.0 371280.0 -1.0 2635
2637 0 275238.0 115212.0 371220.0 -1.0 2636
2638 0 275243.0 115214.0 371160.0 -1.0 2637
2639 0 275312.0 115170.0 371100.0 -1.0 2638
2640 0 275270.0 115095.0 371040.0 -1.0 2639
2641 0 275242.0 115226.0 370980.0 -1.0 2640
2642 0 275236.0 115151.0 370920.0 -1.0 2641
2643 0 275242.0 115179.0 370860.0 -1.0 2642
2644 0 275247.0 115162.0 370800.0 -1.0 2643
2645 0 275234.0 115125.0 370740.0 -1.0 2644
2646 0 275181.0 115132.0 370680.0 -1.0 2645
2647 0 275231.0 115098.0 370620.0 -1.0 2646
2648 0 275163.0 115120.0 370560.0 -1.0 2647
2649 0 275196.0 115159.0 370500.0 -1.0 2648
2650 0 275151.0 115101.0 370440.0 -1.0 2649
2651 0 275189.0 115172.0 370380.0 -1.0 2650
2652 0 275159.0 115101.0 370320.0 -1.0 2651
2653 0 275086.0 115139.0 370260.0 -1.0 2652
2654 0 275124.0 115026.0 370200.0 -1.0 2653
2655 0 275080.0 115068.0 370140.0 -1.0 2654
2656 0 275081.0 115026.0 370080.0 -1.0 2655
2657 0 275051.0 115057.0 370020.0 -1.0 2656
2658 0 275059.0 115124.0 369960.0 -1.0 2657
2659 0 274976.0 115041.0 369900.0 -1.0 2658
2660 0 275011.0 115054.0 369840.0 -1.0 2659
2661 0 274975.0 115182.0 369780.0 -1.0 2660
2662 0 274946.0 115102.0 369720.0 -1.0 2661
2663 0 275143.0 115268.0 369660.0 -1.0 2662
2664 0 274920.0 115177.0 369600.0 -1.0 2663
2665 0 274888.0 115101.0 369540.0 -1.0 2664
2666 0 274873.0 115066.0 369480.0 -1.0 2665
2667 0 274825.0 115078.0 369420.0 -1.0 2666
2668 0 274846.0 115167.0 369360.0 -1.0 2667
2669 0 274835.0 115217.0 369300.0 -1.0 2668
2670 0 274830.0 115176.0 369240.0 -1.0 2669
2671 0 274750.0 115197.0 369180.0 -1.0 2670
2672 0 274799.0 115173.0 369120.0 -1.0 2671
2673 0 274764.0 115177.0 369060.0 -1.0 2672
2674 0 274716.0 115158.0 369000.0 -1.0 2673
2675 0 274699.0 115138.0 368940.0 -1.0 2674
2676 0 274710.0 115106.0 368880.0 -1.0 2675
2677 0 274710.0 115136.0 368820.0 -1.0 2676
2678 0 274678.0 115110.0 368760.0 -1.0 2677
2679 0 274704.0 115119.0 368700.0 -1.0 2678
2680 0 274692.0 115126.0 368640.0 -1.0 2679
2681 0 274679.0 115118.0 368580.0 -1.0 2680
2682 0 274673.0 115134.0 368520.0 -1.0 2681
2683 0 274671.0 115126.0 368460.0 -1.0 2682
2684 0 274702.0 115178.0 368400.0 -1.0 2683
2685 0 274707.0 115136.0 368340.0 -1.0 2684
2686 0 274687.0 115158.0 368280.0 -1.0 2685
2687 0 274711.0 115110.0 368220.0 -1.0 2686
2688 0 274674.0 115187.0 368160.0 -1.0 2687
2689 0 274680.0 115150.0 368100.0 -1.0 2688
2690 0 274684.0 115204.0 368040.0 -1.0 2689
2691 0 274688.0 115132.0 367980.0 -1.0 2690
2692 0 274690.0 115184.0 367920.0 -1.0 2691
2693 0 274631.0 115168.0 367860.0 -1.0 2692
2694 0 274644.0 115203.0 367800.0 -1.0 2693
2695 0 274655.0 115203.0 367740.0 -1.0 2694
2696 0 274614.0 115186.0 367680.0 -1.0 2695
2697 0 274671.0 115195.0 367620.0 -1.0 2696
2698 0 274658.0 115212.0 367560.0 -1.0 2697
2699 0 274649.0 115196.0 367500.0 -1.0 2698
2700 0 274666.0 115274.0 367440.0 -1.0 2699
2701 0 274591.0 115297.0 367380.0 -1.0 2700
2702 0 274691.0 115293.0 367320.0 -1.0 2701
2703 0 274612.0 115301.0 367260.0 -1.0 2702
2704 0 274666.0 115354.0 367200.0 -1.0 2703
2705 0 274659.0 115301.0 367140.0 -1.0 2704
2706 0 274607.0 115332.0 367080.0 -1.0 2705
2707 0 274639.0 115318.0 367020.0 -1.0 2706
2708 0 274697.0 115362.0 366960.0 -1.0 2707
2709 0 274601.0 115284.0 366900.0 -1.0 2708
2710 0 274626.0 115337.0 366840.0 -1.0 2709
2711 0 274670.0 115365.0 366780.0 -1.0 2710
2712 0 274603.0 115339.0 366720.0 -1.0 2711
2713 0 274713.0 115448.0 366660.0 -1.0 2712
2714 0 274706.0 115484.0 366540.0 -1.0 2713
2715 0 274684.0 115485.0 366480.0 -1.0 2714
2716 0 274695.0 115493.0 366420.0 -1.0 2715
2717 0 274685.0 115533.0 366360.0 -1.0 2716
2718 0 274724.0 115459.0 366300.0 -1.0 2717
2719 0 274722.0 115509.0 366240.0 -1.0 2718
2720 0 274714.0 115436.0 366180.0 -1.0 2719
2721 0 274707.0 115487.0 366120.0 -1.0 2720
2722 0 274738.0 115477.0 366060.0 -1.0 2721
2723 0 274716.0 115539.0 366000.0 -1.0 2722
2724 0 274741.0 115467.0 365940.0 -1.0 2723
2725 0 274728.0 115493.0 365880.0 -1.0 2724
2726 0 274769.0 115619.0 365820.0 -1.0 2725
2727 0 274737.0 115552.0 365760.0 -1.0 2726
2728 0 274760.0 115597.0 365700.0 -1.0 2727
2729 0 274729.0 115522.0 365640.0 -1.0 2728
2730 0 274710.0 115539.0 365580.0 -1.0 2729
2731 0 274718.0 115525.0 365520.0 -1.0 2730
2732 0 274693.0 115544.0 365460.0 -1.0 2731
2733 0 274617.0 115575.0 365400.0 -1.0 2732
2734 0 274683.0 115553.0 365340.0 -1.0 2733
2735 0 274630.0 115530.0 365280.0 -1.0 2734
2736 0 274682.0 115626.0 365220.0 -1.0 2735
2737 0 274666.0 115665.0 365160.0 -1.0 2736
2738 0 274693.0 115725.0 365100.0 -1.0 2737
2739 0 274693.0 115615.0 365040.0 -1.0 2738
2740 0 274690.0 115720.0 364980.0 -1.0 2739
2741 0 274668.0 115720.0 364920.0 -1.0 2740
2742 0 274720.0 115617.0 364860.0 -1.0 2741
2743 0 274766.0 115732.0 364800.0 -1.0 2742
2744 0 274717.0 115695.0 364740.0 -1.0 2743
2745 0 274757.0 115785.0 364680.0 -1.0 2744
2746 0 274757.0 115777.0 364620.0 -1.0 2745
2747 0 274785.0 115773.0 364560.0 -1.0 2746
2748 0 274793.0 115800.0 364500.0 -1.0 2747
2749 0 274873.0 115843.0 364440.0 -1.0 2748
2750 0 274820.0 115803.0 364380.0 -1.0 2749
2751 0 274880.0 115891.0 364320.0 -1.0 2750
2752 0 274939.0 115912.0 364260.0 -1.0 2751
2753 0 274909.0 115902.0 364200.0 -1.0 2752
2754 0 274930.0 115954.0 364140.0 -1.0 2753
2755 0 274937.0 115939.0 364080.0 -1.0 2754
2756 0 274936.0 115888.0 364020.0 -1.0 2755
2757 0 274932.0 115870.0 363960.0 -1.0 2756
2758 0 274953.0 115937.0 363900.0 -1.0 2757
2759 0 274966.0 115968.0 363840.0 -1.0 2758
2760 0 274998.0 115949.0 363780.0 -1.0 2759
2761 0 274979.0 115885.0 363720.0 -1.0 2760
2762 0 275013.0 115957.0 363660.0 -1.0 2761
2763 0 275023.0 116002.0 363600.0 -1.0 2762
2764 0 275014.0 115961.0 363540.0 -1.0 2763
2765 0 275049.0 115993.0 363480.0 -1.0 2764
2766 0 275008.0 115990.0 363420.0 -1.0 2765
2767 0 275005.0 115968.0 363360.0 -1.0 2766
2768 0 275057.0 116027.0 363300.0 -1.0 2767
2769 0 274993.0 115987.0 363240.0 -1.0 2768
2770 0 275039.0 116021.0 363180.0 -1.0 2769
2771 0 275086.0 116059.0 363120.0 -1.0 2770
2772 0 275163.0 116107.0 363060.0 -1.0 2771
2773 0 275135.0 116041.0 363000.0 -1.0 2772
2774 0 275155.0 116110.0 362940.0 -1.0 2773
2775 0 275152.0 116070.0 362880.0 -1.0 2774
2776 0 275150.0 116159.0 362820.0 -1.0 2775
2777 0 275167.0 116151.0 362760.0 -1.0 2776
2778 0 275142.0 116144.0 362700.0 -1.0 2777
2779 0 275171.0 116114.0 362640.0 -1.0 2778
2780 0 275198.0 116206.0 362580.0 -1.0 2779
2781 0 275178.0 116134.0 362520.0 -1.0 2780
2782 0 275234.0 116151.0 362460.0 -1.0 2781
2783 0 275141.0 116055.0 362400.0 -1.0 2782
2784 0 275209.0 116097.0 362340.0 -1.0 2783
2785 0 275151.0 116068.0 362280.0 -1.0 2784
2786 0 275207.0 116081.0 362220.0 -1.0 2785
2787 0 275160.0 116088.0 362160.0 -1.0 2786
2788 0 275189.0 116118.0 362100.0 -1.0 2787
2789 0 275185.0 116175.0 362040.0 -1.0 2788
2790 0 275172.0 116107.0 361980.0 -1.0 2789
2791 0 275246.0 116156.0 361920.0 -1.0 2790
2792 0 275200.0 116062.0 361860.0 -1.0 2791
2793 0 275216.0 116044.0 361800.0 -1.0 2792
2794 0 275231.0 116020.0 361740.0 -1.0 2793
2795 0 275299.0 115925.0 361680.0 -1.0 2794
2796 0 275258.0 115858.0 361620.0 -1.0 2795
2797 0 275256.0 115883.0 361560.0 -1.0 2796
2798 0 275372.0 115932.0 361500.0 -1.0 2797
2799 0 275249.0 115953.0 361440.0 -1.0 2798
2800 0 275297.0 115927.0 361380.0 -1.0 2799
2801 0 275318.0 115939.0 361320.0 -1.0 2800
2802 0 275294.0 115879.0 361260.0 -1.0 2801
2803 0 275304.0 115931.0 361200.0 -1.0 2802
2804 0 275255.0 115957.0 361140.0 -1.0 2803
2805 0 275317.0 115873.0 361080.0 -1.0 2804
2806 0 275258.0 115866.0 361020.0 -1.0 2805
2807 0 275333.0 115871.0 360960.0 -1.0 2806
2808 0 275313.0 115882.0 360900.0 -1.0 2807
2809 0 275310.0 115832.0 360840.0 -1.0 2808
2810 0 275302.0 115862.0 360780.0 -1.0 2809
2811 0 275297.0 115815.0 360720.0 -1.0 2810
2812 0 275367.0 115823.0 360660.0 -1.0 2811
2813 0 275340.0 115813.0 360600.0 -1.0 2812
2814 0 275376.0 115849.0 360540.0 -1.0 2813
2815 0 275344.0 115707.0 360480.0 -1.0 2814
2816 0 275379.0 115797.0 360420.0 -1.0 2815
2817 0 275387.0 115736.0 360360.0 -1.0 2816
2818 0 275367.0 115686.0 360300.0 -1.0 2817
2819 0 275416.0 115753.0 360240.0 -1.0 2818
2820 0 275385.0 115690.0 360180.0 -1.0 2819
2821 0 275371.0 115684.0 360120.0 -1.0 2820
2822 0 275375.0 115668.0 360060.0 -1.0 2821
2823 0 275367.0 115666.0 360000.0 -1.0 2822
2824 0 275326.0 115590.0 359940.0 -1.0 2823
2825 0 275361.0 115645.0 359880.0 -1.0 2824
2826 0 275336.0 115574.0 359820.0 -1.0 2825
2827 0 275384.0 115597.0 359760.0 -1.0 2826
2828 0 275397.0 115504.0 359700.0 -1.0 2827
2829 0 275350.0 115502.0 359640.0 -1.0 2828
2830 0 275423.0 115592.0 359580.0 -1.0 2829
2831 0 275385.0 115539.0 359520.0 -1.0 2830
2832 0 275393.0 115516.0 359460.0 -1.0 2831
2833 0 275457.0 115488.0 359400.0 -1.0 2832
2834 0 275423.0 115483.0 359340.0 -1.0 2833
2835 0 275446.0 115511.0 359280.0 -1.0 2834
2836 0 275426.0 115445.0 359220.0 -1.0 2835
2837 0 275480.0 115390.0 359160.0 -1.0 2836
2838 0 275418.0 115360.0 359100.0 -1.0 2837
2839 0 275464.0 115426.0 359040.0 -1.0 2838
2840 0 275462.0 115394.0 358980.0 -1.0 2839
2841 0 275472.0 115428.0 358920.0 -1.0 2840
2842 0 275568.0 115404.0 358860.0 -1.0 2841
2843 0 275616.0 115454.0 358800.0 -1.0 2842
2844 0 275593.0 115397.0 358740.0 -1.0 2843
2845 0 275597.0 115324.0 358680.0 -1.0 2844
2846 0 275650.0 115371.0 358620.0 -1.0 2845
2847 0 275649.0 115284.0 358560.0 -1.0 2846
2848 0 275680.0 115340.0 358500.0 -1.0 2847
2849 0 275669.0 115255.0 358440.0 -1.0 2848
2850 0 275707.0 115216.0 358380.0 -1.0 2849
2851 0 275738.0 115240.0 358320.0 -1.0 2850
2852 0 275705.0 115224.0 358260.0 -1.0 2851
2853 0 275729.0 115196.0 358200.0 -1.0 2852
2854 0 275710.0 115315.0 358140.0 -1.0 2853
2855 0 275792.0 115262.0 358080.0 -1.0 2854
2856 0 275779.0 115276.0 358020.0 -1.0 2855
2857 0 275798.0 115295.0 357960.0 -1.0 2856
2858 0 275870.0 115313.0 357900.0 -1.0 2857
2859 0 275863.0 115318.0 357840.0 -1.0 2858
2860 0 275896.0 115335.0 357780.0 -1.0 2859
2861 0 275851.0 115372.0 357720.0 -1.0 2860
2862 0 275885.0 115414.0 357660.0 -1.0 2861
2863 0 275870.0 115410.0 357600.0 -1.0 2862
2864 0 275794.0 115396.0 357540.0 -1.0 2863
2865 0 275787.0 115375.0 357480.0 -1.0 2864
2866 0 275842.0 115403.0 357420.0 -1.0 2865
2867 0 275782.0 115412.0 357360.0 -1.0 2866
2868 0 275744.0 115357.0 357300.0 -1.0 2867
2869 0 275768.0 115375.0 357240.0 -1.0 2868
2870 0 275720.0 115296.0 357180.0 -1.0 2869
2871 0 275681.0 115260.0 357120.0 -1.0 2870
2872 0 275683.0 115236.0 357060.0 -1.0 2871
2873 0 275705.0 115313.0 357000.0 -1.0 2872
2874 0 275650.0 115281.0 356940.0 -1.0 2873
2875 0 275683.0 115272.0 356880.0 -1.0 2874
2876 0 275638.0 115243.0 356820.0 -1.0 2875
2877 0 275657.0 115258.0 356760.0 -1.0 2876
2878 0 275661.0 115269.0 356700.0 -1.0 2877
2879 0 275618.0 115209.0 356640.0 -1.0 2878
2880 0 275569.0 115209.0 356580.0 -1.0 2879
2881 0 275647.0 115201.0 356520.0 -1.0 2880
2882 0 275571.0 115192.0 356460.0 -1.0 2881
2883 0 275599.0 115196.0 356400.0 -1.0 2882
2884 0 275568.0 115155.0 356340.0 -1.0 2883
2885 0 275532.0 115173.0 356280.0 -1.0 2884
2886 0 275550.0 115207.0 356220.0 -1.0 2885
2887 0 275546.0 115098.0 356160.0 -1.0 2886
2888 0 275510.0 115106.0 356100.0 -1.0 2887
2889 0 275497.0 115052.0 356040.0 -1.0 2888
2890 0 275510.0 115136.0 355980.0 -1.0 2889
2891 0 275487.0 115060.0 355920.0 -1.0 2890
2892 0 275480.0 115082.0 355860.0 -1.0 2891
2893 0 275481.0 115050.0 355800.0 -1.0 2892
2894 0 275520.0 115094.0 355740.0 -1.0 2893
2895 0 275508.0 115091.0 355680.0 -1.0 2894
2896 0 275506.0 115039.0 355620.0 -1.0 2895
2897 0 275535.0 115085.0 355560.0 -1.0 2896
2898 0 275562.0 115109.0 355500.0 -1.0 2897
2899 0 275594.0 115099.0 355440.0 -1.0 2898
2900 0 275499.0 115035.0 355380.0 -1.0 2899
2901 0 275485.0 115032.0 355320.0 -1.0 2900
2902 0 275528.0 115094.0 355260.0 -1.0 2901
2903 0 275528.0 114964.0 355200.0 -1.0 2902
2904 0 275548.0 114998.0 355140.0 -1.0 2903
2905 0 275592.0 114953.0 355080.0 -1.0 2904
2906 0 275553.0 114921.0 355020.0 -1.0 2905
2907 0 275527.0 115007.0 354960.0 -1.0 2906
2908 0 275589.0 115006.0 354900.0 -1.0 2907
2909 0 275577.0 115043.0 354840.0 -1.0 2908
2910 0 275702.0 115059.0 354720.0 -1.0 2909
2911 0 275641.0 115076.0 354660.0 -1.0 2910
2912 0 275709.0 115071.0 354600.0 -1.0 2911
2913 0 275603.0 115047.0 354540.0 -1.0 2912
2914 0 275628.0 115034.0 354480.0 -1.0 2913
2915 0 275702.0 115129.0 354420.0 -1.0 2914
2916 0 275688.0 115203.0 354360.0 -1.0 2915
2917 0 275730.0 115114.0 354300.0 -1.0 2916
2918 0 275816.0 115137.0 354240.0 -1.0 2917
2919 0 275683.0 115097.0 354180.0 -1.0 2918
2920 0 275649.0 115088.0 354120.0 -1.0 2919
2921 0 275680.0 115125.0 354060.0 -1.0 2920
2922 0 275727.0 115154.0 354000.0 -1.0 2921
2923 0 275702.0 115098.0 353940.0 -1.0 2922
2924 0 275699.0 115096.0 353880.0 -1.0 2923
2925 0 275691.0 115091.0 353820.0 -1.0 2924
2926 0 275660.0 115154.0 353760.0 -1.0 2925
2927 0 275657.0 115067.0 353700.0 -1.0 2926
2928 0 275721.0 115088.0 353640.0 -1.0 2927
2929 0 275718.0 115088.0 353580.0 -1.0 2928
2930 0 275649.0 115105.0 353520.0 -1.0 2929
2931 0 275729.0 115206.0 353460.0 -1.0 2930
2932 0 275701.0 115070.0 353400.0 -1.0 2931
2933 0 275648.0 115054.0 353340.0 -1.0 2932
2934 0 275716.0 115145.0 353280.0 -1.0 2933
2935 0 275707.0 115104.0 353220.0 -1.0 2934
2936 0 275757.0 115086.0 353160.0 -1.0 2935
2937 0 275791.0 115127.0 353100.0 -1.0 2936
2938 0 275749.0 115132.0 353040.0 -1.0 2937
2939 0 275763.0 115138.0 352980.0 -1.0 2938
2940 0 275804.0 115174.0 352920.0 -1.0 2939
2941 0 275794.0 115143.0 352860.0 -1.0 2940
2942 0 275797.0 115102.0 352800.0 -1.0 2941
2943 0 275716.0 115151.0 352740.0 -1.0 2942
2944 0 275801.0 115070.0 352680.0 -1.0 2943
2945 0 275767.0 115155.0 352620.0 -1.0 2944
2946 0 275755.0 115112.0 352560.0 -1.0 2945
2947 0 275715.0 115107.0 352500.0 -1.0 2946
2948 0 275704.0 115178.0 352440.0 -1.0 2947
2949 0 275752.0 115111.0 352380.0 -1.0 2948
2950 0 275737.0 115051.0 352320.0 -1.0 2949
2951 0 275822.0 115070.0 352260.0 -1.0 2950
2952 0 275748.0 115115.0 352200.0 -1.0 2951
2953 0 275770.0 115141.0 352140.0 -1.0 2952
2954 0 275777.0 115125.0 352080.0 -1.0 2953
2955 0 275771.0 115034.0 352020.0 -1.0 2954
2956 0 275792.0 115052.0 351960.0 -1.0 2955
2957 0 275773.0 115032.0 351900.0 -1.0 2956
2958 0 275749.0 114985.0 351840.0 -1.0 2957
2959 0 275734.0 114947.0 351780.0 -1.0 2958
2960 0 275796.0 114987.0 351720.0 -1.0 2959
2961 0 275711.0 114935.0 351660.0 -1.0 2960
2962 0 275716.0 114958.0 351600.0 -1.0 2961
2963 0 275715.0 114990.0 351540.0 -1.0 2962
2964 0 275723.0 114891.0 351480.0 -1.0 2963
2965 0 275767.0 114973.0 351420.0 -1.0 2964
2966 0 275735.0 114944.0 351360.0 -1.0 2965
2967 0 275729.0 114950.0 351300.0 -1.0 2966
2968 0 275727.0 114979.0 351240.0 -1.0 2967
2969 0 275769.0 114974.0 351180.0 -1.0 2968
2970 0 275722.0 114964.0 351120.0 -1.0 2969
2971 0 275727.0 115037.0 351060.0 -1.0 2970
2972 0 275742.0 115011.0 351000.0 -1.0 2971
2973 0 275758.0 114993.0 350940.0 -1.0 2972
2974 0 275758.0 114961.0 350880.0 -1.0 2973
2975 0 275782.0 114964.0 350820.0 -1.0 2974
2976 0 275825.0 115006.0 350760.0 -1.0 2975
2977 0 275793.0 114984.0 350700.0 -1.0 2976
2978 0 275794.0 114991.0 350640.0 -1.0 2977
2979 0 275762.0 115049.0 350580.0 -1.0 2978
2980 0 275822.0 114953.0 350520.0 -1.0 2979
2981 0 275754.0 115034.0 350460.0 -1.0 2980
2982 0 275803.0 114978.0 350400.0 -1.0 2981
2983 0 275766.0 115042.0 350340.0 -1.0 2982
2984 0 275843.0 114992.0 350280.0 -1.0 2983
2985 0 275763.0 115091.0 350220.0 -1.0 2984
2986 0 275732.0 115021.0 350160.0 -1.0 2985
2987 0 275743.0 115039.0 350100.0 -1.0 2986
2988 0 275720.0 115164.0 350040.0 -1.0 2987
2989 0 275649.0 115063.0 349920.0 -1.0 2988
2990 0 275737.0 115099.0 349860.0 -1.0 2989
2991 0 275742.0 115075.0 349800.0 -1.0 2990
2992 0 275711.0 115079.0 349740.0 -1.0 2991
2993 0 275751.0 115071.0 349680.0 -1.0 2992
2994 0 275763.0 115024.0 349620.0 -1.0 2993
2995 0 275763.0 115074.0 349560.0 -1.0 2994
2996 0 275720.0 115045.0 349500.0 -1.0 2995
2997 0 275794.0 115014.0 349440.0 -1.0 2996
2998 0 275784.0 115086.0 349380.0 -1.0 2997
2999 0 275735.0 115054.0 349320.0 -1.0 2998
3000 0 275759.0 115073.0 349260.0 -1.0 2999
3001 0 275755.0 115132.0 349200.0 -1.0 3000
3002 0 275724.0 115085.0 349140.0 -1.0 3001
3003 0 275749.0 115096.0 349080.0 -1.0 3002
3004 0 275698.0 115093.0 349020.0 -1.0 3003
3005 0 275817.0 115181.0 348960.0 -1.0 3004
3006 0 275819.0 115178.0 348900.0 -1.0 3005
3007 0 275775.0 115153.0 348840.0 -1.0 3006
3008 0 275841.0 115250.0 348780.0 -1.0 3007
3009 0 275768.0 115297.0 348720.0 -1.0 3008
3010 0 275817.0 115278.0 348660.0 -1.0 3009
3011 0 275758.0 115221.0 348600.0 -1.0 3010
3012 0 275706.0 115256.0 348480.0 -1.0 3011
3013 0 275727.0 115270.0 348420.0 -1.0 3012
3014 0 275696.0 115238.0 348360.0 -1.0 3013
3015 0 275684.0 115273.0 348300.0 -1.0 3014
3016 0 275668.0 115212.0 348240.0 -1.0 3015
3017 0 275662.0 115250.0 348180.0 -1.0 3016
3018 0 275641.0 115268.0 348120.0 -1.0 3017
3019 0 275701.0 115255.0 348060.0 -1.0 3018
3020 0 275673.0 115306.0 348000.0 -1.0 3019
3021 0 275768.0 115317.0 347940.0 -1.0 3020
3022 0 275685.0 115253.0 347880.0 -1.0 3021
3023 0 275727.0 115296.0 347820.0 -1.0 3022
3024 0 275714.0 115286.0 347760.0 -1.0 3023
3025 0 275661.0 115324.0 347700.0 -1.0 3024
3026 0 275643.0 115332.0 347640.0 -1.0 3025
3027 0 275684.0 115333.0 347580.0 -1.0 3026
3028 0 275688.0 115442.0 347520.0 -1.0 3027
3029 0 275576.0 115447.0 347460.0 -1.0 3028
3030 0 275586.0 115452.0 347400.0 -1.0 3029
3031 0 275580.0 115455.0 347340.0 -1.0 3030
3032 0 275613.0 115438.0 347280.0 -1.0 3031
3033 0 275660.0 115521.0 347220.0 -1.0 3032
3034 0 275657.0 115471.0 347160.0 -1.0 3033
3035 0 275672.0 115491.0 347100.0 -1.0 3034
3036 0 275663.0 115538.0 347040.0 -1.0 3035
3037 0 275625.0 115511.0 346980.0 -1.0 3036
3038 0 275563.0 115529.0 346920.0 -1.0 3037
3039 0 275570.0 115552.0 346860.0 -1.0 3038
3040 0 275568.0 115610.0 346800.0 -1.0 3039
3041 0 275515.0 115626.0 346740.0 -1.0 3040
3042 0 275593.0 115746.0 346680.0 -1.0 3041
3043 0 275541.0 115731.0 346620.0 -1.0 3042
3044 0 275553.0 115760.0 346500.0 -1.0 3043
3045 0 275546.0 115879.0 346440.0 -1.0 3044
3046 0 275530.0 115872.0 346380.0 -1.0 3045
3047 0 275503.0 115834.0 346320.0 -1.0 3046
3048 0 275521.0 115930.0 346260.0 -1.0 3047
3049 0 275574.0 115901.0 346200.0 -1.0 3048
3050 0 275608.0 115995.0 346140.0 -1.0 3049
3051 0 275529.0 115998.0 346080.0 -1.0 3050
3052 0 275591.0 116023.0 346020.0 -1.0 3051
3053 0 275575.0 116054.0 345960.0 -1.0 3052
3054 0 275586.0 116014.0 345900.0 -1.0 3053
3055 0 275517.0 116059.0 345840.0 -1.0 3054
3056 0 275562.0 116130.0 345780.0 -1.0 3055
3057 0 275549.0 116137.0 345720.0 -1.0 3056
3058 0 275540.0 116098.0 345660.0 -1.0 3057
3059 0 275570.0 116162.0 345600.0 -1.0 3058
3060 0 275587.0 116182.0 345540.0 -1.0 3059
3061 0 275604.0 116225.0 345480.0 -1.0 3060
3062 0 275583.0 116248.0 345420.0 -1.0 3061
3063 0 275582.0 116253.0 345360.0 -1.0 3062
3064 0 275593.0 116311.0 345300.0 -1.0 3063
3065 0 275599.0 116296.0 345240.0 -1.0 3064
3066 0 275627.0 116339.0 345180.0 -1.0 3065
3067 0 275681.0 116433.0 345120.0 -1.0 3066
3068 0 275685.0 116375.0 345060.0 -1.0 3067
3069 0 275669.0 116399.0 345000.0 -1.0 3068
3070 0 275724.0 116486.0 344940.0 -1.0 3069
3071 0 275780.0 116518.0 344880.0 -1.0 3070
3072 0 275724.0 116489.0 344820.0 -1.0 3071
3073 0 275729.0 116535.0 344760.0 -1.0 3072
3074 0 275680.0 116518.0 344700.0 -1.0 3073
3075 0 275775.0 116528.0 344640.0 -1.0 3074
3076 0 275729.0 116564.0 344580.0 -1.0 3075
3077 0 275795.0 116649.0 344520.0 -1.0 3076
3078 0 275736.0 116580.0 344460.0 -1.0 3077
3079 0 275740.0 116591.0 344400.0 -1.0 3078
3080 0 275701.0 116590.0 344340.0 -1.0 3079
3081 0 275679.0 116592.0 344280.0 -1.0 3080
3082 0 275729.0 116595.0 344220.0 -1.0 3081
3083 0 275804.0 116684.0 344160.0 -1.0 3082
3084 0 275648.0 116662.0 344100.0 -1.0 3083
3085 0 275628.0 116658.0 344040.0 -1.0 3084
3086 0 275641.0 116678.0 343920.0 -1.0 3085
3087 0 275619.0 116714.0 343860.0 -1.0 3086
3088 0 275641.0 116759.0 343800.0 -1.0 3087
3089 0 275609.0 116764.0 343740.0 -1.0 3088
3090 0 275583.0 116784.0 343680.0 -1.0 3089
3091 0 275531.0 116829.0 343620.0 -1.0 3090
3092 0 275616.0 116850.0 343560.0 -1.0 3091
3093 0 275626.0 116904.0 343440.0 -1.0 3092
3094 0 275626.0 116903.0 343380.0 -1.0 3093
3095 0 275639.0 116913.0 343320.0 -1.0 3094
3096 0 275596.0 116939.0 343260.0 -1.0 3095
3097 0 275603.0 116930.0 343200.0 -1.0 3096
3098 0 275670.0 117009.0 343080.0 -1.0 3097
3099 0 275611.0 117009.0 343020.0 -1.0 3098
3100 0 275605.0 116971.0 342900.0 -1.0 3099
3101 0 275568.0 116925.0 342840.0 -1.0 3100
3102 0 275564.0 116947.0 342780.0 -1.0 3101
3103 0 275561.0 116931.0 342720.0 -1.0 3102
3104 0 275622.0 116984.0 342660.0 -1.0 3103
3105 0 275559.0 116988.0 342600.0 -1.0 3104
3106 0 275502.0 116997.0 342540.0 -1.0 3105
3107 0 275603.0 117076.0 342480.0 -1.0 3106
3108 0 275539.0 117059.0 342420.0 -1.0 3107
3109 0 275566.0 117003.0 342360.0 -1.0 3108
3110 0 275603.0 117071.0 342300.0 -1.0 3109
3111 0 275542.0 117023.0 342240.0 -1.0 3110
3112 0 275633.0 117035.0 342180.0 -1.0 3111
3113 0 275599.0 117004.0 342120.0 -1.0 3112
3114 0 275541.0 116979.0 342060.0 -1.0 3113
3115 0 275595.0 117016.0 342000.0 -1.0 3114
3116 0 275692.0 116973.0 341880.0 -1.0 3115
3117 0 275650.0 116978.0 341820.0 -1.0 3116
3118 0 275633.0 116907.0 341760.0 -1.0 3117
3119 0 275641.0 117018.0 341700.0 -1.0 3118
3120 0 275604.0 116917.0 341640.0 -1.0 3119
3121 0 275658.0 116924.0 341580.0 -1.0 3120
3122 0 275622.0 116878.0 341520.0 -1.0 3121
3123 0 275628.0 116904.0 341460.0 -1.0 3122
3124 0 275754.0 117037.0 341400.0 -1.0 3123
3125 0 275726.0 116988.0 341340.0 -1.0 3124
3126 0 275740.0 117014.0 341280.0 -1.0 3125
3127 0 275728.0 116994.0 341220.0 -1.0 3126
3128 0 275737.0 117063.0 341160.0 -1.0 3127
3129 0 275731.0 117074.0 341100.0 -1.0 3128
3130 0 275702.0 117079.0 341040.0 -1.0 3129
3131 0 275828.0 117110.0 340980.0 -1.0 3130
3132 0 275745.0 117110.0 340920.0 -1.0 3131
3133 0 275786.0 117200.0 340860.0 -1.0 3132
3134 0 275746.0 117210.0 340800.0 -1.0 3133
3135 0 275745.0 117190.0 340740.0 -1.0 3134
3136 0 275754.0 117207.0 340680.0 -1.0 3135
3137 0 275861.0 117246.0 340560.0 -1.0 3136
3138 0 275745.0 117234.0 340500.0 -1.0 3137
3139 0 275829.0 117262.0 340440.0 -1.0 3138
3140 0 275843.0 117281.0 340380.0 -1.0 3139
3141 0 275872.0 117284.0 340320.0 -1.0 3140
3142 0 275877.0 117253.0 340260.0 -1.0 3141
3143 0 275975.0 117379.0 340200.0 -1.0 3142
3144 0 275900.0 117323.0 340140.0 -1.0 3143
3145 0 275904.0 117401.0 340080.0 -1.0 3144
3146 0 275942.0 117350.0 340020.0 -1.0 3145
3147 0 275916.0 117403.0 339960.0 -1.0 3146
3148 0 275931.0 117445.0 339900.0 -1.0 3147
3149 0 275930.0 117433.0 339840.0 -1.0 3148
3150 0 275987.0 117480.0 339780.0 -1.0 3149
3151 0 275886.0 117454.0 339720.0 -1.0 3150
3152 0 275957.0 117482.0 339660.0 -1.0 3151
3153 0 275905.0 117538.0 339600.0 -1.0 3152
3154 0 275995.0 117532.0 339540.0 -1.0 3153
3155 0 275947.0 117573.0 339480.0 -1.0 3154
3156 0 276005.0 117564.0 339420.0 -1.0 3155
3157 0 276042.0 117589.0 339360.0 -1.0 3156
3158 0 276050.0 117705.0 339300.0 -1.0 3157
3159 0 275995.0 117595.0 339240.0 -1.0 3158
3160 0 275978.0 117736.0 339180.0 -1.0 3159
3161 0 275969.0 117671.0 339120.0 -1.0 3160
3162 0 275923.0 117712.0 339060.0 -1.0 3161
3163 0 275943.0 117732.0 339000.0 -1.0 3162
3164 0 275896.0 117725.0 338940.0 -1.0 3163
3165 0 275952.0 117735.0 338880.0 -1.0 3164
3166 0 275941.0 117736.0 338820.0 -1.0 3165
3167 0 275920.0 117795.0 338760.0 -1.0 3166
3168 0 275914.0 117740.0 338700.0 -1.0 3167
3169 0 275925.0 117781.0 338640.0 -1.0 3168
3170 0 275936.0 117821.0 338580.0 -1.0 3169
3171 0 275972.0 117829.0 338520.0 -1.0 3170
3172 0 275973.0 117831.0 338460.0 -1.0 3171
3173 0 275938.0 117856.0 338400.0 -1.0 3172
3174 0 275910.0 117864.0 338340.0 -1.0 3173
3175 0 275948.0 117834.0 338280.0 -1.0 3174
3176 0 275975.0 117890.0 338220.0 -1.0 3175
3177 0 275990.0 117910.0 338100.0 -1.0 3176
3178 0 275968.0 117909.0 338040.0 -1.0 3177
3179 0 275938.0 117845.0 337980.0 -1.0 3178
3180 0 276028.0 117914.0 337920.0 -1.0 3179
3181 0 276065.0 117864.0 337800.0 -1.0 3180
3182 0 276011.0 117866.0 337740.0 -1.0 3181
3183 0 275989.0 117883.0 337680.0 -1.0 3182
3184 0 276037.0 117874.0 337620.0 -1.0 3183
3185 0 276036.0 117857.0 337560.0 -1.0 3184
3186 0 276031.0 117906.0 337500.0 -1.0 3185
3187 0 276068.0 117893.0 337440.0 -1.0 3186
3188 0 276072.0 117928.0 337380.0 -1.0 3187
3189 0 275920.0 117892.0 337320.0 -1.0 3188
3190 0 276097.0 117873.0 337260.0 -1.0 3189
3191 0 276081.0 117924.0 337200.0 -1.0 3190
3192 0 276046.0 117833.0 337140.0 -1.0 3191
3193 0 276119.0 117896.0 337080.0 -1.0 3192
3194 0 276068.0 117919.0 337020.0 -1.0 3193
3195 0 276056.0 117886.0 336960.0 -1.0 3194
3196 0 276115.0 117957.0 336900.0 -1.0 3195
3197 0 276109.0 117926.0 336840.0 -1.0 3196
3198 0 276095.0 117924.0 336780.0 -1.0 3197
3199 0 276156.0 117919.0 336720.0 -1.0 3198
3200 0 276089.0 117922.0 336660.0 -1.0 3199
3201 0 276102.0 117983.0 336600.0 -1.0 3200
3202 0 276088.0 117997.0 336540.0 -1.0 3201
3203 0 276084.0 117910.0 336480.0 -1.0 3202
3204 0 276107.0 117955.0 336420.0 -1.0 3203
3205 0 276120.0 117983.0 336360.0 -1.0 3204
3206 0 276131.0 117981.0 336300.0 -1.0 3205
3207 0 276165.0 117986.0 336240.0 -1.0 3206
3208 0 276145.0 118018.0 336180.0 -1.0 3207
3209 0 276170.0 118037.0 336120.0 -1.0 3208
3210 0 276099.0 118005.0 336060.0 -1.0 3209
3211 0 276093.0 117989.0 336000.0 -1.0 3210
3212 0 276099.0 118039.0 335940.0 -1.0 3211
3213 0 276049.0 117998.0 335880.0 -1.0 3212
3214 0 276045.0 118010.0 335820.0 -1.0 3213
3215 0 276136.0 117971.0 335700.0 -1.0 3214
3216 0 276087.0 118006.0 335640.0 -1.0 3215
3217 0 276085.0 118067.0 335580.0 -1.0 3216
3218 0 276007.0 117997.0 335520.0 -1.0 3217
3219 0 276081.0 118033.0 335460.0 -1.0 3218
3220 0 276042.0 117989.0 335400.0 -1.0 3219
3221 0 276055.0 118085.0 335340.0 -1.0 3220
3222 0 276055.0 118093.0 335280.0 -1.0 3221
3223 0 276050.0 118052.0 335220.0 -1.0 3222
3224 0 276152.0 118086.0 335160.0 -1.0 3223
3225 0 276048.0 118040.0 335100.0 -1.0 3224
3226 0 276134.0 118026.0 335040.0 -1.0 3225
3227 0 276103.0 118067.0 334980.0 -1.0 3226
3228 0 276143.0 118102.0 334920.0 -1.0 3227
3229 0 276162.0 118115.0 334860.0 -1.0 3228
3230 0 276203.0 118090.0 334800.0 -1.0 3229
3231 0 276163.0 118140.0 334740.0 -1.0 3230
3232 0 276178.0 118122.0 334680.0 -1.0 3231
3233 0 276195.0 118208.0 334620.0 -1.0 3232
3234 0 276160.0 118185.0 334560.0 -1.0 3233
3235 0 276139.0 118147.0 334500.0 -1.0 3234
3236 0 276208.0 118315.0 334440.0 -1.0 3235
3237 0 276204.0 118345.0 334320.0 -1.0 3236
3238 0 276239.0 118302.0 334200.0 -1.0 3237
3239 0 276129.0 118282.0 334140.0 -1.0 3238
3240 0 276258.0 118309.0 334080.0 -1.0 3239
3241 0 276193.0 118293.0 334020.0 -1.0 3240
3242 0 276218.0 118213.0 333960.0 -1.0 3241
3243 0 276155.0 118201.0 333900.0 -1.0 3242
3244 0 276216.0 118257.0 333840.0 -1.0 3243
3245 0 276192.0 118254.0 333780.0 -1.0 3244
3246 0 276222.0 118214.0 333720.0 -1.0 3245
3247 0 276229.0 118264.0 333660.0 -1.0 3246
3248 0 276278.0 118195.0 333600.0 -1.0 3247
3249 0 276237.0 118237.0 333540.0 -1.0 3248
3250 0 276251.0 118242.0 333480.0 -1.0 3249
3251 0 276252.0 118283.0 333420.0 -1.0 3250
3252 0 276261.0 118253.0 333360.0 -1.0 3251
3253 0 276230.0 118374.0 333300.0 -1.0 3252
3254 0 276247.0 118399.0 333240.0 -1.0 3253
3255 0 276250.0 118461.0 333180.0 -1.0 3254
3256 0 276373.0 118539.0 333060.0 -1.0 3255
3257 0 276251.0 118574.0 332940.0 -1.0 3256
3258 0 276255.0 118533.0 332820.0 -1.0 3257
3259 0 276396.0 118617.0 332760.0 -1.0 3258
3260 0 276226.0 118479.0 332700.0 -1.0 3259
3261 0 276377.0 118615.0 332640.0 -1.0 3260
3262 0 276209.0 118554.0 332580.0 -1.0 3261
3263 0 276367.0 118622.0 332520.0 -1.0 3262
3264 0 276227.0 118591.0 332460.0 -1.0 3263
3265 0 276324.0 118594.0 332400.0 -1.0 3264
3266 0 276327.0 118623.0 332340.0 -1.0 3265
3267 0 276331.0 118593.0 332280.0 -1.0 3266
3268 0 276309.0 118569.0 332220.0 -1.0 3267
3269 0 276231.0 118476.0 332160.0 -1.0 3268
3270 0 276323.0 118609.0 332100.0 -1.0 3269
3271 0 276367.0 118639.0 332040.0 -1.0 3270
3272 0 276362.0 118654.0 331980.0 -1.0 3271
3273 0 276384.0 118693.0 331920.0 -1.0 3272
3274 0 276385.0 118808.0 331860.0 -1.0 3273
3275 0 276414.0 118726.0 331800.0 -1.0 3274
3276 0 276392.0 118680.0 331740.0 -1.0 3275
3277 0 276390.0 118619.0 331680.0 -1.0 3276
3278 0 276497.0 118723.0 331560.0 -1.0 3277
3279 0 276528.0 118736.0 331500.0 -1.0 3278
3280 0 276582.0 118809.0 331440.0 -1.0 3279
3281 0 276568.0 118766.0 331320.0 -1.0 3280
3282 0 276575.0 118763.0 331260.0 -1.0 3281
3283 0 276420.0 118704.0 331200.0 -1.0 3282
3284 0 276561.0 118802.0 331140.0 -1.0 3283
3285 0 276514.0 118781.0 331020.0 -1.0 3284
3286 0 276492.0 118794.0 330960.0 -1.0 3285
3287 0 276443.0 118753.0 330900.0 -1.0 3286
3288 0 276445.0 118770.0 330840.0 -1.0 3287
3289 0 276526.0 118729.0 330780.0 -1.0 3288
3290 0 276500.0 118699.0 330720.0 -1.0 3289
3291 0 276516.0 118717.0 330660.0 -1.0 3290
3292 0 276499.0 118738.0 330600.0 -1.0 3291
3293 0 276466.0 118678.0 330540.0 -1.0 3292
3294 0 276442.0 118681.0 330480.0 -1.0 3293
3295 0 276438.0 118664.0 330420.0 -1.0 3294
3296 0 276427.0 118752.0 330360.0 -1.0 3295
3297 0 276405.0 118667.0 330300.0 -1.0 3296
3298 0 276472.0 118732.0 330240.0 -1.0 3297
3299 0 276502.0 118721.0 330180.0 -1.0 3298
3300 0 276486.0 118766.0 330120.0 -1.0 3299
3301 0 276526.0 118732.0 330060.0 -1.0 3300
3302 0 276569.0 118746.0 330000.0 -1.0 3301
3303 0 276591.0 118705.0 329940.0 -1.0 3302
3304 0 276546.0 118751.0 329880.0 -1.0 3303
3305 0 276469.0 118717.0 329820.0 -1.0 3304
3306 0 276549.0 118789.0 329760.0 -1.0 3305
3307 0 276451.0 118733.0 329700.0 -1.0 3306
3308 0 276517.0 118744.0 329640.0 -1.0 3307
3309 0 276470.0 118703.0 329580.0 -1.0 3308
3310 0 276577.0 118705.0 329520.0 -1.0 3309
3311 0 276570.0 118794.0 329460.0 -1.0 3310
3312 0 276571.0 118783.0 329400.0 -1.0 3311
3313 0 276621.0 118886.0 329340.0 -1.0 3312
3314 0 276584.0 118833.0 329280.0 -1.0 3313
3315 0 276453.0 118779.0 329220.0 -1.0 3314
3316 0 276617.0 118855.0 329160.0 -1.0 3315
3317 0 276645.0 118797.0 329100.0 -1.0 3316
3318 0 276661.0 118805.0 329040.0 -1.0 3317
3319 0 276630.0 118777.0 328980.0 -1.0 3318
3320 0 276666.0 118802.0 328920.0 -1.0 3319
3321 0 276660.0 118756.0 328860.0 -1.0 3320
3322 0 276672.0 118847.0 328800.0 -1.0 3321
3323 0 276653.0 118852.0 328740.0 -1.0 3322
3324 0 276654.0 118842.0 328680.0 -1.0 3323
3325 0 276647.0 118869.0 328620.0 -1.0 3324
3326 0 276633.0 118863.0 328560.0 -1.0 3325
3327 0 276654.0 118926.0 328500.0 -1.0 3326
3328 0 276659.0 118907.0 328440.0 -1.0 3327
3329 0 276632.0 118834.0 328380.0 -1.0 3328
3330 0 276620.0 118827.0 328320.0 -1.0 3329
3331 0 276579.0 118822.0 328260.0 -1.0 3330
3332 0 276632.0 118847.0 328200.0 -1.0 3331
3333 0 276646.0 118848.0 328140.0 -1.0 3332
3334 0 276690.0 118840.0 328020.0 -1.0 3333
3335 0 276715.0 118926.0 327960.0 -1.0 3334
3336 0 276654.0 118893.0 327900.0 -1.0 3335
3337 0 276749.0 118930.0 327840.0 -1.0 3336
3338 0 276732.0 118874.0 327780.0 -1.0 3337
3339 0 276741.0 118906.0 327720.0 -1.0 3338
3340 0 276829.0 118983.0 327660.0 -1.0 3339
3341 0 276859.0 118946.0 327600.0 -1.0 3340
3342 0 276863.0 118942.0 327540.0 -1.0 3341
3343 0 276941.0 118976.0 327480.0 -1.0 3342
3344 0 276943.0 119003.0 327420.0 -1.0 3343
3345 0 276976.0 119074.0 327360.0 -1.0 3344
3346 0 276966.0 119036.0 327300.0 -1.0 3345
3347 0 276978.0 119042.0 327240.0 -1.0 3346
3348 0 276992.0 119051.0 327180.0 -1.0 3347
3349 0 277043.0 119115.0 327120.0 -1.0 3348
3350 0 277006.0 119045.0 327060.0 -1.0 3349
3351 0 277032.0 119124.0 327000.0 -1.0 3350
3352 0 277014.0 119096.0 326940.0 -1.0 3351
3353 0 277024.0 119083.0 326880.0 -1.0 3352
3354 0 277037.0 119081.0 326820.0 -1.0 3353
3355 0 277035.0 119055.0 326760.0 -1.0 3354
3356 0 277003.0 119060.0 326700.0 -1.0 3355
3357 0 277035.0 119037.0 326640.0 -1.0 3356
3358 0 277002.0 119024.0 326580.0 -1.0 3357
3359 0 277110.0 119218.0 326520.0 -1.0 3358
3360 0 276994.0 119227.0 326460.0 -1.0 3359
3361 0 277072.0 119086.0 326400.0 -1.0 3360
3362 0 277060.0 119183.0 326340.0 -1.0 3361
3363 0 276965.0 119040.0 326280.0 -1.0 3362
3364 0 277047.0 119162.0 326220.0 -1.0 3363
3365 0 277077.0 119048.0 326160.0 -1.0 3364
3366 0 277076.0 119097.0 326100.0 -1.0 3365
3367 0 277062.0 119149.0 326040.0 -1.0 3366
3368 0 276977.0 119094.0 325980.0 -1.0 3367
3369 0 277050.0 119160.0 325920.0 -1.0 3368
3370 0 277041.0 119146.0 325860.0 -1.0 3369
3371 0 277089.0 119161.0 325800.0 -1.0 3370
3372 0 277101.0 119234.0 325740.0 -1.0 3371
3373 0 277089.0 119185.0 325680.0 -1.0 3372
3374 0 277084.0 119146.0 325620.0 -1.0 3373
3375 0 277072.0 119155.0 325560.0 -1.0 3374
3376 0 277060.0 119204.0 325500.0 -1.0 3375
3377 0 277060.0 119186.0 325440.0 -1.0 3376
3378 0 276961.0 119173.0 325380.0 -1.0 3377
3379 0 277066.0 119138.0 325320.0 -1.0 3378
3380 0 277084.0 119248.0 325260.0 -1.0 3379
3381 0 277038.0 119175.0 325200.0 -1.0 3380
3382 0 277081.0 119253.0 325140.0 -1.0 3381
3383 0 277084.0 119301.0 325080.0 -1.0 3382
3384 0 277176.0 119368.0 325020.0 -1.0 3383
3385 0 277099.0 119301.0 324960.0 -1.0 3384
3386 0 277074.0 119378.0 324900.0 -1.0 3385
3387 0 277029.0 119313.0 324840.0 -1.0 3386
3388 0 277097.0 119352.0 324780.0 -1.0 3387
3389 0 277133.0 119362.0 324660.0 -1.0 3388
3390 0 277225.0 119439.0 324540.0 -1.0 3389
3391 0 277309.0 119627.0 324480.0 -1.0 3390
3392 0 277333.0 119526.0 324420.0 -1.0 3391
3393 0 277252.0 119366.0 324360.0 -1.0 3392
3394 0 277303.0 119462.0 324300.0 -1.0 3393
3395 0 277266.0 119435.0 324240.0 -1.0 3394
3396 0 277319.0 119462.0 324180.0 -1.0 3395
3397 0 277169.0 119419.0 324120.0 -1.0 3396
3398 0 277261.0 119461.0 324060.0 -1.0 3397
3399 0 277318.0 119461.0 324000.0 -1.0 3398
3400 0 277346.0 119536.0 323940.0 -1.0 3399
3401 0 277373.0 119528.0 323880.0 -1.0 3400
3402 0 277421.0 119613.0 323820.0 -1.0 3401
3403 0 277357.0 119476.0 323760.0 -1.0 3402
3404 0 277398.0 119547.0 323700.0 -1.0 3403
3405 0 277492.0 119688.0 323580.0 -1.0 3404
3406 0 277507.0 119692.0 323460.0 -1.0 3405
3407 0 277429.0 119610.0 323400.0 -1.0 3406
3408 0 277482.0 119800.0 323340.0 -1.0 3407
3409 0 277477.0 119713.0 323220.0 -1.0 3408
3410 0 277499.0 119760.0 323100.0 -1.0 3409
3411 0 277542.0 119532.0 322980.0 -1.0 3410
3412 0 277462.0 119647.0 322920.0 -1.0 3411
3413 0 277616.0 119601.0 322800.0 -1.0 3412
3414 0 277502.0 119453.0 322740.0 -1.0 3413
3415 0 277443.0 119504.0 322680.0 -1.0 3414
3416 0 277531.0 119571.0 322560.0 -1.0 3415
3417 0 277582.0 119499.0 322440.0 -1.0 3416
3418 0 277699.0 119603.0 322380.0 -1.0 3417
3419 0 277635.0 119567.0 322320.0 -1.0 3418
3420 0 277608.0 119487.0 322260.0 -1.0 3419
3421 0 277579.0 119490.0 322200.0 -1.0 3420
3422 0 277516.0 119480.0 322140.0 -1.0 3421
3423 0 277569.0 119497.0 322080.0 -1.0 3422
3424 0 277627.0 119506.0 322020.0 -1.0 3423
3425 0 277751.0 119419.0 321960.0 -1.0 3424
3426 0 277634.0 119372.0 321900.0 -1.0 3425
3427 0 277601.0 119359.0 321840.0 -1.0 3426
3428 0 277614.0 119402.0 321720.0 -1.0 3427
3429 0 277715.0 119314.0 321600.0 -1.0 3428
3430 0 277855.0 119303.0 321480.0 -1.0 3429
3431 0 277798.0 119279.0 321420.0 -1.0 3430
3432 0 277864.0 119271.0 321360.0 -1.0 3431
3433 0 277942.0 119263.0 321300.0 -1.0 3432
3434 0 277849.0 119249.0 321240.0 -1.0 3433
3435 0 277894.0 119210.0 321180.0 -1.0 3434
3436 0 277882.0 119232.0 321120.0 -1.0 3435
3437 0 277989.0 119236.0 321060.0 -1.0 3436
3438 0 277985.0 119253.0 321000.0 -1.0 3437
3439 0 278018.0 119228.0 320940.0 -1.0 3438
3440 0 277965.0 119206.0 320880.0 -1.0 3439
3441 0 277950.0 119142.0 320820.0 -1.0 3440
3442 0 277982.0 119204.0 320760.0 -1.0 3441
3443 0 278044.0 119168.0 320700.0 -1.0 3442
3444 0 277994.0 119193.0 320640.0 -1.0 3443
3445 0 278078.0 119186.0 320580.0 -1.0 3444
3446 0 278082.0 119168.0 320520.0 -1.0 3445
3447 0 278058.0 119203.0 320460.0 -1.0 3446
3448 0 278072.0 119186.0 320400.0 -1.0 3447
3449 0 278042.0 119223.0 320340.0 -1.0 3448
3450 0 278139.0 119225.0 320220.0 -1.0 3449
3451 0 278161.0 119256.0 320100.0 -1.0 3450
3452 0 278191.0 119147.0 319980.0 -1.0 3451
3453 0 278241.0 119158.0 319860.0 -1.0 3452
3454 0 278232.0 119157.0 319800.0 -1.0 3453
3455 0 278308.0 119133.0 319740.0 -1.0 3454
3456 0 278277.0 119106.0 319680.0 -1.0 3455
3457 0 278320.0 119114.0 319620.0 -1.0 3456
3458 0 278344.0 119027.0 319560.0 -1.0 3457
3459 0 278394.0 119038.0 319500.0 -1.0 3458
3460 0 278487.0 119085.0 319440.0 -1.0 3459
3461 0 278406.0 119027.0 319380.0 -1.0 3460
3462 0 278472.0 118985.0 319320.0 -1.0 3461
3463 0 278488.0 118966.0 319260.0 -1.0 3462
3464 0 278568.0 119040.0 319200.0 -1.0 3463
3465 0 278508.0 118984.0 319140.0 -1.0 3464
3466 0 278638.0 118952.0 319080.0 -1.0 3465
3467 0 278618.0 118900.0 319020.0 -1.0 3466
3468 0 278627.0 118916.0 318960.0 -1.0 3467
3469 0 278586.0 118916.0 318900.0 -1.0 3468
3470 0 278653.0 118909.0 318840.0 -1.0 3469
3471 0 278669.0 118965.0 318780.0 -1.0 3470
3472 0 278675.0 118955.0 318660.0 -1.0 3471
3473 0 278709.0 118988.0 318600.0 -1.0 3472
3474 0 278759.0 119023.0 318540.0 -1.0 3473
3475 0 278721.0 119043.0 318480.0 -1.0 3474
3476 0 278750.0 119063.0 318420.0 -1.0 3475
3477 0 278757.0 119056.0 318360.0 -1.0 3476
3478 0 278798.0 119075.0 318300.0 -1.0 3477
3479 0 278803.0 119057.0 318240.0 -1.0 3478
3480 0 278812.0 119029.0 318180.0 -1.0 3479
3481 0 278861.0 119105.0 318120.0 -1.0 3480
3482 0 278794.0 119062.0 318060.0 -1.0 3481
3483 0 278891.0 119055.0 318000.0 -1.0 3482
3484 0 278861.0 119091.0 317940.0 -1.0 3483
3485 0 278861.0 119067.0 317880.0 -1.0 3484
3486 0 278774.0 119040.0 317820.0 -1.0 3485
3487 0 278887.0 119102.0 317700.0 -1.0 3486
3488 0 278956.0 119156.0 317580.0 -1.0 3487
3489 0 278751.0 119228.0 317520.0 -1.0 3488
3490 0 278896.0 118985.0 317460.0 -1.0 3489
3491 0 278852.0 118995.0 317400.0 -1.0 3490
3492 0 278856.0 119029.0 317340.0 -1.0 3491
3493 0 278817.0 118945.0 317280.0 -1.0 3492
3494 0 278884.0 118954.0 317220.0 -1.0 3493
3495 0 278895.0 118968.0 317160.0 -1.0 3494
3496 0 278843.0 118955.0 317100.0 -1.0 3495
3497 0 278904.0 118953.0 317040.0 -1.0 3496
3498 0 278824.0 118933.0 316980.0 -1.0 3497
3499 0 278771.0 118926.0 316920.0 -1.0 3498
3500 0 278901.0 118928.0 316860.0 -1.0 3499
3501 0 278927.0 118950.0 316800.0 -1.0 3500
3502 0 278857.0 118850.0 316740.0 -1.0 3501
3503 0 278841.0 118895.0 316680.0 -1.0 3502
3504 0 278852.0 118863.0 316620.0 -1.0 3503
3505 0 278886.0 118914.0 316560.0 -1.0 3504
3506 0 278853.0 118883.0 316500.0 -1.0 3505
3507 0 278896.0 118891.0 316440.0 -1.0 3506
3508 0 278837.0 118956.0 316380.0 -1.0 3507
3509 0 278826.0 118928.0 316320.0 -1.0 3508
3510 0 278856.0 118887.0 316260.0 -1.0 3509
3511 0 278767.0 118833.0 316200.0 -1.0 3510
3512 0 278896.0 118773.0 316140.0 -1.0 3511
3513 0 278825.0 118782.0 316080.0 -1.0 3512
3514 0 278830.0 118877.0 316020.0 -1.0 3513
3515 0 278808.0 118759.0 315960.0 -1.0 3514
3516 0 278847.0 118766.0 315900.0 -1.0 3515
3517 0 278844.0 118659.0 315840.0 -1.0 3516
3518 0 278843.0 118684.0 315780.0 -1.0 3517
3519 0 278828.0 118612.0 315720.0 -1.0 3518
3520 0 278796.0 118675.0 315660.0 -1.0 3519
3521 0 278818.0 118698.0 315540.0 -1.0 3520
3522 0 278879.0 118614.0 315480.0 -1.0 3521
3523 0 278858.0 118690.0 315420.0 -1.0 3522
3524 0 278835.0 118650.0 315360.0 -1.0 3523
3525 0 278831.0 118698.0 315300.0 -1.0 3524
3526 0 278880.0 118727.0 315240.0 -1.0 3525
3527 0 278897.0 118721.0 315180.0 -1.0 3526
3528 0 278883.0 118760.0 315120.0 -1.0 3527
3529 0 278861.0 118751.0 315060.0 -1.0 3528
3530 0 278913.0 118797.0 315000.0 -1.0 3529
3531 0 278920.0 118756.0 314940.0 -1.0 3530
3532 0 278873.0 118763.0 314880.0 -1.0 3531
3533 0 278863.0 118721.0 314820.0 -1.0 3532
3534 0 278843.0 118763.0 314760.0 -1.0 3533
3535 0 278768.0 118743.0 314700.0 -1.0 3534
3536 0 278842.0 118692.0 314640.0 -1.0 3535
3537 0 278800.0 118656.0 314580.0 -1.0 3536
3538 0 278778.0 118644.0 314520.0 -1.0 3537
3539 0 278737.0 118587.0 314460.0 -1.0 3538
3540 0 278652.0 118550.0 314400.0 -1.0 3539
3541 0 278764.0 118618.0 314340.0 -1.0 3540
3542 0 278748.0 118605.0 314280.0 -1.0 3541
3543 0 278727.0 118555.0 314220.0 -1.0 3542
3544 0 278773.0 118584.0 314160.0 -1.0 3543
3545 0 278790.0 118576.0 314100.0 -1.0 3544
3546 0 278802.0 118642.0 314040.0 -1.0 3545
3547 0 278724.0 118504.0 313980.0 -1.0 3546
3548 0 278809.0 118610.0 313920.0 -1.0 3547
3549 0 278687.0 118521.0 313860.0 -1.0 3548
3550 0 278684.0 118576.0 313800.0 -1.0 3549
3551 0 278597.0 118525.0 313740.0 -1.0 3550
3552 0 278758.0 118521.0 313680.0 -1.0 3551
3553 0 278674.0 118531.0 313620.0 -1.0 3552
3554 0 278769.0 118563.0 313560.0 -1.0 3553
3555 0 278667.0 118558.0 313500.0 -1.0 3554
3556 0 278769.0 118621.0 313440.0 -1.0 3555
3557 0 278762.0 118656.0 313380.0 -1.0 3556
3558 0 278691.0 118602.0 313320.0 -1.0 3557
3559 0 278808.0 118569.0 313260.0 -1.0 3558
3560 0 278838.0 118626.0 313200.0 -1.0 3559
3561 0 278754.0 118594.0 313140.0 -1.0 3560
3562 0 278756.0 118535.0 313080.0 -1.0 3561
3563 0 278750.0 118586.0 313020.0 -1.0 3562
3564 0 278707.0 118624.0 312960.0 -1.0 3563
3565 0 278762.0 118547.0 312900.0 -1.0 3564
3566 0 278729.0 118605.0 312840.0 -1.0 3565
3567 0 278822.0 118623.0 312780.0 -1.0 3566
3568 0 278728.0 118657.0 312720.0 -1.0 3567
3569 0 278760.0 118583.0 312660.0 -1.0 3568
3570 0 278754.0 118602.0 312540.0 -1.0 3569
3571 0 278711.0 118617.0 312480.0 -1.0 3570
3572 0 278681.0 118645.0 312420.0 -1.0 3571
3573 0 278676.0 118557.0 312360.0 -1.0 3572
3574 0 278655.0 118530.0 312240.0 -1.0 3573
3575 0 278508.0 118624.0 312180.0 -1.0 3574
3576 0 278644.0 118562.0 312120.0 -1.0 3575
3577 0 278588.0 118602.0 312060.0 -1.0 3576
3578 0 278649.0 118554.0 312000.0 -1.0 3577
3579 0 278604.0 118626.0 311940.0 -1.0 3578
3580 0 278650.0 118624.0 311880.0 -1.0 3579
3581 0 278633.0 118617.0 311820.0 -1.0 3580
3582 0 278600.0 118572.0 311760.0 -1.0 3581
3583 0 278608.0 118680.0 311700.0 -1.0 3582
3584 0 278656.0 118563.0 311640.0 -1.0 3583
3585 0 278688.0 118623.0 311580.0 -1.0 3584
3586 0 278614.0 118499.0 311520.0 -1.0 3585
3587 0 278715.0 118688.0 311460.0 -1.0 3586
3588 0 278676.0 118530.0 311400.0 -1.0 3587
3589 0 278764.0 118650.0 311340.0 -1.0 3588
3590 0 278727.0 118542.0 311280.0 -1.0 3589
3591 0 278720.0 118707.0 311220.0 -1.0 3590
3592 0 278746.0 118631.0 311160.0 -1.0 3591
3593 0 278797.0 118587.0 311100.0 -1.0 3592
3594 0 278771.0 118604.0 311040.0 -1.0 3593
3595 0 278803.0 118644.0 310980.0 -1.0 3594
3596 0 278806.0 118536.0 310920.0 -1.0 3595
3597 0 278847.0 118547.0 310860.0 -1.0 3596
3598 0 278790.0 118487.0 310800.0 -1.0 3597
3599 0 278796.0 118493.0 310740.0 -1.0 3598
3600 0 278765.0 118493.0 310680.0 -1.0 3599
3601 0 278809.0 118529.0 310620.0 -1.0 3600
3602 0 278867.0 118489.0 310560.0 -1.0 3601
3603 0 278830.0 118478.0 310500.0 -1.0 3602
3604 0 278788.0 118413.0 310380.0 -1.0 3603
3605 0 278877.0 118469.0 310320.0 -1.0 3604
3606 0 278865.0 118533.0 310260.0 -1.0 3605
3607 0 278891.0 118474.0 310200.0 -1.0 3606
3608 0 278955.0 118456.0 310140.0 -1.0 3607
3609 0 278984.0 118436.0 310080.0 -1.0 3608
3610 0 278965.0 118439.0 310020.0 -1.0 3609
3611 0 278968.0 118464.0 309960.0 -1.0 3610
3612 0 279022.0 118448.0 309900.0 -1.0 3611
3613 0 279022.0 118398.0 309840.0 -1.0 3612
3614 0 279008.0 118429.0 309780.0 -1.0 3613
3615 0 279032.0 118482.0 309720.0 -1.0 3614
3616 0 279002.0 118416.0 309660.0 -1.0 3615
3617 0 279036.0 118472.0 309600.0 -1.0 3616
3618 0 279007.0 118503.0 309540.0 -1.0 3617
3619 0 278956.0 118504.0 309420.0 -1.0 3618
3620 0 279003.0 118496.0 309360.0 -1.0 3619
3621 0 278909.0 118479.0 309240.0 -1.0 3620
3622 0 279007.0 118476.0 309120.0 -1.0 3621
3623 0 278937.0 118475.0 309060.0 -1.0 3622
3624 0 278956.0 118481.0 309000.0 -1.0 3623
3625 0 279037.0 118451.0 308940.0 -1.0 3624
3626 0 278952.0 118422.0 308880.0 -1.0 3625
3627 0 279050.0 118469.0 308820.0 -1.0 3626
3628 0 278981.0 118461.0 308760.0 -1.0 3627
3629 0 279103.0 118525.0 308700.0 -1.0 3628
3630 0 278975.0 118461.0 308640.0 -1.0 3629
3631 0 279043.0 118517.0 308580.0 -1.0 3630
3632 0 279137.0 118526.0 308520.0 -1.0 3631
3633 0 279047.0 118475.0 308460.0 -1.0 3632
3634 0 279115.0 118496.0 308400.0 -1.0 3633
3635 0 279032.0 118498.0 308340.0 -1.0 3634
3636 0 279106.0 118511.0 308280.0 -1.0 3635
3637 0 279133.0 118472.0 308220.0 -1.0 3636
3638 0 279168.0 118487.0 308160.0 -1.0 3637
3639 0 279135.0 118413.0 308100.0 -1.0 3638
3640 0 279182.0 118426.0 308040.0 -1.0 3639
3641 0 279122.0 118474.0 307980.0 -1.0 3640
3642 0 279210.0 118478.0 307920.0 -1.0 3641
3643 0 279271.0 118489.0 307860.0 -1.0 3642
3644 0 279213.0 118407.0 307800.0 -1.0 3643
3645 0 279232.0 118377.0 307740.0 -1.0 3644
3646 0 279315.0 118442.0 307680.0 -1.0 3645
3647 0 279348.0 118433.0 307620.0 -1.0 3646
3648 0 279332.0 118408.0 307560.0 -1.0 3647
3649 0 279385.0 118451.0 307500.0 -1.0 3648
3650 0 279410.0 118483.0 307440.0 -1.0 3649
3651 0 279358.0 118440.0 307380.0 -1.0 3650
3652 0 279258.0 118405.0 307320.0 -1.0 3651
3653 0 279364.0 118410.0 307260.0 -1.0 3652
3654 0 279427.0 118395.0 307200.0 -1.0 3653
3655 0 279380.0 118345.0 307140.0 -1.0 3654
3656 0 279322.0 118320.0 307080.0 -1.0 3655
3657 0 279359.0 118377.0 306960.0 -1.0 3656
3658 0 279355.0 118429.0 306900.0 -1.0 3657
3659 0 279408.0 118425.0 306840.0 -1.0 3658
3660 0 279401.0 118386.0 306780.0 -1.0 3659
3661 0 279375.0 118328.0 306720.0 -1.0 3660
3662 0 279399.0 118356.0 306660.0 -1.0 3661
3663 0 279313.0 118287.0 306600.0 -1.0 3662
3664 0 279358.0 118363.0 306540.0 -1.0 3663
3665 0 279415.0 118337.0 306420.0 -1.0 3664
3666 0 279384.0 118300.0 306360.0 -1.0 3665
3667 0 279414.0 118368.0 306300.0 -1.0 3666
3668 0 279410.0 118435.0 306240.0 -1.0 3667
3669 0 279402.0 118366.0 306180.0 -1.0 3668
3670 0 279417.0 118298.0 306060.0 -1.0 3669
3671 0 279473.0 118326.0 306000.0 -1.0 3670
3672 0 279429.0 118327.0 305940.0 -1.0 3671
3673 0 279463.0 118323.0 305880.0 -1.0 3672
3674 0 279357.0 118276.0 305820.0 -1.0 3673
3675 0 279419.0 118282.0 305760.0 -1.0 3674
3676 0 279341.0 118285.0 305700.0 -1.0 3675
3677 0 279357.0 118222.0 305640.0 -1.0 3676
3678 0 279355.0 118203.0 305580.0 -1.0 3677
3679 0 279314.0 118178.0 305520.0 -1.0 3678
3680 0 279395.0 118266.0 305460.0 -1.0 3679
3681 0 279389.0 118153.0 305400.0 -1.0 3680
3682 0 279379.0 118131.0 305340.0 -1.0 3681
3683 0 279333.0 118066.0 305280.0 -1.0 3682
3684 0 279385.0 118065.0 305160.0 -1.0 3683
3685 0 279416.0 118039.0 305100.0 -1.0 3684
3686 0 279404.0 117993.0 305040.0 -1.0 3685
3687 0 279348.0 117961.0 304980.0 -1.0 3686
3688 0 279296.0 117849.0 304920.0 -1.0 3687
3689 0 279357.0 117913.0 304860.0 -1.0 3688
3690 0 279417.0 117969.0 304800.0 -1.0 3689
3691 0 279363.0 117868.0 304740.0 -1.0 3690
3692 0 279341.0 117904.0 304680.0 -1.0 3691
3693 0 279318.0 117856.0 304620.0 -1.0 3692
3694 0 279352.0 117825.0 304560.0 -1.0 3693
3695 0 279338.0 117777.0 304500.0 -1.0 3694
3696 0 279393.0 117859.0 304440.0 -1.0 3695
3697 0 279344.0 117737.0 304380.0 -1.0 3696
3698 0 279380.0 117825.0 304320.0 -1.0 3697
3699 0 279305.0 117776.0 304260.0 -1.0 3698
3700 0 279275.0 117671.0 304200.0 -1.0 3699
3701 0 279367.0 117668.0 304140.0 -1.0 3700
3702 0 279278.0 117628.0 304080.0 -1.0 3701
3703 0 279364.0 117641.0 304020.0 -1.0 3702
3704 0 279317.0 117617.0 303960.0 -1.0 3703
3705 0 279363.0 117683.0 303900.0 -1.0 3704
3706 0 279325.0 117566.0 303840.0 -1.0 3705
3707 0 279372.0 117600.0 303780.0 -1.0 3706
3708 0 279337.0 117539.0 303720.0 -1.0 3707
3709 0 279331.0 117531.0 303660.0 -1.0 3708
3710 0 279328.0 117524.0 303600.0 -1.0 3709
3711 0 279308.0 117471.0 303540.0 -1.0 3710
3712 0 279361.0 117555.0 303480.0 -1.0 3711
3713 0 279308.0 117518.0 303420.0 -1.0 3712
3714 0 279336.0 117498.0 303360.0 -1.0 3713
3715 0 279368.0 117456.0 303300.0 -1.0 3714
3716 0 279324.0 117454.0 303240.0 -1.0 3715
3717 0 279323.0 117415.0 303180.0 -1.0 3716
3718 0 279384.0 117456.0 303120.0 -1.0 3717
3719 0 279359.0 117508.0 303060.0 -1.0 3718
3720 0 279315.0 117408.0 303000.0 -1.0 3719
3721 0 279382.0 117399.0 302940.0 -1.0 3720
3722 0 279317.0 117377.0 302880.0 -1.0 3721
3723 0 279498.0 117453.0 302820.0 -1.0 3722
3724 0 279324.0 117326.0 302760.0 -1.0 3723
3725 0 279441.0 117432.0 302700.0 -1.0 3724
3726 0 279342.0 117401.0 302640.0 -1.0 3725
3727 0 279317.0 117317.0 302580.0 -1.0 3726
3728 0 279419.0 117337.0 302520.0 -1.0 3727
3729 0 279382.0 117369.0 302460.0 -1.0 3728
3730 0 279378.0 117366.0 302400.0 -1.0 3729
3731 0 279447.0 117342.0 302340.0 -1.0 3730
3732 0 279306.0 117269.0 302280.0 -1.0 3731
3733 0 279247.0 117188.0 302160.0 -1.0 3732
3734 0 279408.0 117042.0 302040.0 -1.0 3733
3735 0 279283.0 117044.0 301980.0 -1.0 3734
3736 0 279364.0 117005.0 301920.0 -1.0 3735
3737 0 279343.0 116905.0 301860.0 -1.0 3736
3738 0 279328.0 116865.0 301800.0 -1.0 3737
3739 0 279345.0 116749.0 301680.0 -1.0 3738
3740 0 279395.0 116649.0 301620.0 -1.0 3739
3741 0 279359.0 116604.0 301560.0 -1.0 3740
3742 0 279307.0 116462.0 301500.0 -1.0 3741
3743 0 279310.0 116483.0 301440.0 -1.0 3742
3744 0 279402.0 116494.0 301380.0 -1.0 3743
3745 0 279331.0 116485.0 301320.0 -1.0 3744
3746 0 279352.0 116423.0 301260.0 -1.0 3745
3747 0 279358.0 116451.0 301200.0 -1.0 3746
3748 0 279327.0 116375.0 301140.0 -1.0 3747
3749 0 279271.0 116281.0 301080.0 -1.0 3748
3750 0 279248.0 116239.0 301020.0 -1.0 3749
3751 0 279350.0 116292.0 300900.0 -1.0 3750
3752 0 279396.0 116261.0 300780.0 -1.0 3751
3753 0 279415.0 116282.0 300720.0 -1.0 3752
3754 0 279389.0 116280.0 300660.0 -1.0 3753
3755 0 279368.0 116279.0 300600.0 -1.0 3754
3756 0 279336.0 116204.0 300540.0 -1.0 3755
3757 0 279347.0 116270.0 300480.0 -1.0 3756
3758 0 279329.0 116264.0 300420.0 -1.0 3757
3759 0 279354.0 116295.0 300360.0 -1.0 3758
3760 0 279350.0 116232.0 300300.0 -1.0 3759
3761 0 279266.0 116234.0 300240.0 -1.0 3760
3762 0 279321.0 116248.0 300120.0 -1.0 3761
3763 0 279363.0 116212.0 300000.0 -1.0 3762
3764 0 279305.0 116126.0 299940.0 -1.0 3763
3765 0 279348.0 116116.0 299880.0 -1.0 3764
3766 0 279354.0 116195.0 299820.0 -1.0 3765
3767 0 279296.0 116079.0 299760.0 -1.0 3766
3768 0 279329.0 116142.0 299700.0 -1.0 3767
3769 0 279268.0 115993.0 299640.0 -1.0 3768
3770 0 279301.0 116028.0 299580.0 -1.0 3769
3771 0 279326.0 116013.0 299520.0 -1.0 3770
3772 0 279262.0 116065.0 299460.0 -1.0 3771
3773 0 279250.0 115982.0 299400.0 -1.0 3772
3774 0 279328.0 115983.0 299340.0 -1.0 3773
3775 0 279293.0 115858.0 299280.0 -1.0 3774
3776 0 279289.0 115981.0 299220.0 -1.0 3775
3777 0 279301.0 115793.0 299160.0 -1.0 3776
3778 0 279323.0 115797.0 299100.0 -1.0 3777
3779 0 279279.0 115763.0 299040.0 -1.0 3778
3780 0 279258.0 115761.0 298980.0 -1.0 3779
3781 0 279277.0 115672.0 298920.0 -1.0 3780
3782 0 279226.0 115659.0 298860.0 -1.0 3781
3783 0 279225.0 115636.0 298800.0 -1.0 3782
3784 0 279256.0 115630.0 298740.0 -1.0 3783
3785 0 279358.0 115712.0 298680.0 -1.0 3784
3786 0 279239.0 115612.0 298620.0 -1.0 3785
3787 0 279288.0 115625.0 298560.0 -1.0 3786
3788 0 279252.0 115546.0 298500.0 -1.0 3787
3789 0 279230.0 115493.0 298440.0 -1.0 3788
3790 0 279119.0 115327.0 298380.0 -1.0 3789
3791 0 279147.0 115243.0 298260.0 -1.0 3790
3792 0 279194.0 115373.0 298200.0 -1.0 3791
3793 0 279141.0 115386.0 298140.0 -1.0 3792
3794 0 279075.0 115274.0 298080.0 -1.0 3793
3795 0 279100.0 115335.0 298020.0 -1.0 3794
3796 0 279083.0 115374.0 297960.0 -1.0 3795
3797 0 279044.0 115446.0 297900.0 -1.0 3796
3798 0 278943.0 115296.0 297780.0 -1.0 3797
3799 0 279020.0 115293.0 297660.0 -1.0 3798
3800 0 279019.0 115280.0 297540.0 -1.0 3799
3801 0 278996.0 115230.0 297480.0 -1.0 3800
3802 0 278997.0 115195.0 297420.0 -1.0 3801
3803 0 279016.0 115135.0 297360.0 -1.0 3802
3804 0 279020.0 115165.0 297300.0 -1.0 3803
3805 0 278968.0 115041.0 297240.0 -1.0 3804
3806 0 279084.0 115094.0 297180.0 -1.0 3805
3807 0 279036.0 114964.0 297120.0 -1.0 3806
3808 0 279030.0 114884.0 297060.0 -1.0 3807
3809 0 279019.0 114888.0 297000.0 -1.0 3808
3810 0 279001.0 114899.0 296940.0 -1.0 3809
3811 0 279103.0 115006.0 296880.0 -1.0 3810
3812 0 279068.0 114873.0 296820.0 -1.0 3811
3813 0 279091.0 114806.0 296760.0 -1.0 3812
3814 0 279113.0 114829.0 296700.0 -1.0 3813
3815 0 279153.0 114914.0 296640.0 -1.0 3814
3816 0 279121.0 114837.0 296580.0 -1.0 3815
3817 0 279054.0 114813.0 296520.0 -1.0 3816
3818 0 279191.0 114735.0 296460.0 -1.0 3817
3819 0 279208.0 114659.0 296400.0 -1.0 3818
3820 0 279163.0 114660.0 296340.0 -1.0 3819
3821 0 279116.0 114572.0 296280.0 -1.0 3820
3822 0 279133.0 114529.0 296220.0 -1.0 3821
3823 0 279148.0 114491.0 296160.0 -1.0 3822
3824 0 279142.0 114513.0 296100.0 -1.0 3823
3825 0 279192.0 114446.0 296040.0 -1.0 3824
3826 0 279147.0 114499.0 295980.0 -1.0 3825
3827 0 279110.0 114363.0 295920.0 -1.0 3826
3828 0 279080.0 114361.0 295860.0 -1.0 3827
3829 0 279172.0 114362.0 295800.0 -1.0 3828
3830 0 279141.0 114262.0 295740.0 -1.0 3829
3831 0 279147.0 114286.0 295680.0 -1.0 3830
3832 0 279204.0 114252.0 295620.0 -1.0 3831
3833 0 279172.0 114239.0 295560.0 -1.0 3832
3834 0 279159.0 114207.0 295500.0 -1.0 3833
3835 0 279179.0 114239.0 295440.0 -1.0 3834
3836 0 279211.0 114209.0 295380.0 -1.0 3835
3837 0 279234.0 114142.0 295320.0 -1.0 3836
3838 0 279276.0 114208.0 295260.0 -1.0 3837
3839 0 279294.0 114131.0 295200.0 -1.0 3838
3840 0 279300.0 114117.0 295140.0 -1.0 3839
3841 0 279368.0 114112.0 295080.0 -1.0 3840
3842 0 279392.0 114172.0 295020.0 -1.0 3841
3843 0 279436.0 114125.0 294960.0 -1.0 3842
3844 0 279407.0 114115.0 294900.0 -1.0 3843
3845 0 279446.0 114094.0 294840.0 -1.0 3844
3846 0 279485.0 114163.0 294780.0 -1.0 3845
3847 0 279476.0 114114.0 294720.0 -1.0 3846
3848 0 279510.0 114154.0 294660.0 -1.0 3847
3849 0 279538.0 114172.0 294600.0 -1.0 3848
3850 0 279558.0 114174.0 294540.0 -1.0 3849
3851 0 279566.0 114087.0 294480.0 -1.0 3850
3852 0 279569.0 114130.0 294420.0 -1.0 3851
3853 0 279429.0 114076.0 294360.0 -1.0 3852
3854 0 279580.0 114091.0 294300.0 -1.0 3853
3855 0 279531.0 114121.0 294240.0 -1.0 3854
3856 0 279476.0 114004.0 294180.0 -1.0 3855
3857 0 279571.0 114094.0 294120.0 -1.0 3856
3858 0 279468.0 114006.0 294060.0 -1.0 3857
3859 0 279394.0 113912.0 294000.0 -1.0 3858
3860 0 279623.0 114136.0 293940.0 -1.0 3859
3861 0 279515.0 114065.0 293880.0 -1.0 3860
3862 0 279556.0 114078.0 293820.0 -1.0 3861
3863 0 279456.0 114019.0 293760.0 -1.0 3862
3864 0 279669.0 114085.0 293700.0 -1.0 3863
3865 0 279627.0 114004.0 293640.0 -1.0 3864
3866 0 279492.0 113907.0 293580.0 -1.0 3865
3867 0 279553.0 113977.0 293520.0 -1.0 3866
3868 0 279530.0 113846.0 293460.0 -1.0 3867
3869 0 279594.0 113886.0 293400.0 -1.0 3868
3870 0 279525.0 113939.0 293340.0 -1.0 3869
3871 0 279450.0 113788.0 293280.0 -1.0 3870
3872 0 279451.0 113819.0 293220.0 -1.0 3871
3873 0 279471.0 113867.0 293160.0 -1.0 3872
3874 0 279508.0 113784.0 293100.0 -1.0 3873
3875 0 279326.0 113707.0 293040.0 -1.0 3874
3876 0 279515.0 113723.0 292980.0 -1.0 3875
3877 0 279214.0 113558.0 292920.0 -1.0 3876
3878 0 279386.0 113790.0 292860.0 -1.0 3877
3879 0 279539.0 113648.0 292740.0 -1.0 3878
3880 0 279324.0 113671.0 292680.0 -1.0 3879
3881 0 279523.0 113564.0 292620.0 -1.0 3880
3882 0 279478.0 113478.0 292560.0 -1.0 3881
3883 0 279468.0 113498.0 292500.0 -1.0 3882
3884 0 279433.0 113458.0 292440.0 -1.0 3883
3885 0 279379.0 113488.0 292380.0 -1.0 3884
3886 0 279370.0 113460.0 292320.0 -1.0 3885
3887 0 279354.0 113442.0 292260.0 -1.0 3886
3888 0 279466.0 113432.0 292200.0 -1.0 3887
3889 0 279362.0 113467.0 292140.0 -1.0 3888
3890 0 279446.0 113451.0 292080.0 -1.0 3889
3891 0 279398.0 113422.0 292020.0 -1.0 3890
3892 0 279496.0 113400.0 291960.0 -1.0 3891
3893 0 279472.0 113456.0 291900.0 -1.0 3892
3894 0 279431.0 113383.0 291840.0 -1.0 3893
3895 0 279421.0 113325.0 291780.0 -1.0 3894
3896 0 279411.0 113411.0 291720.0 -1.0 3895
3897 0 279159.0 113314.0 291660.0 -1.0 3896
3898 0 279524.0 113283.0 291600.0 -1.0 3897
3899 0 279494.0 113381.0 291540.0 -1.0 3898
3900 0 279497.0 113211.0 291480.0 -1.0 3899
3901 0 279440.0 113133.0 291420.0 -1.0 3900
3902 0 279451.0 113186.0 291360.0 -1.0 3901
3903 0 279169.0 112926.0 291300.0 -1.0 3902
3904 0 279340.0 113018.0 291240.0 -1.0 3903
3905 0 279337.0 112753.0 291180.0 -1.0 3904
3906 0 279441.0 112934.0 291120.0 -1.0 3905
3907 0 279424.0 112923.0 291060.0 -1.0 3906
3908 0 279476.0 112938.0 291000.0 -1.0 3907
3909 0 279421.0 112902.0 290940.0 -1.0 3908
3910 0 279459.0 112903.0 290880.0 -1.0 3909
3911 0 279339.0 112876.0 290820.0 -1.0 3910
3912 0 279410.0 113053.0 290760.0 -1.0 3911
3913 0 279372.0 112934.0 290700.0 -1.0 3912
3914 0 279452.0 112948.0 290640.0 -1.0 3913
3915 0 279348.0 112762.0 290580.0 -1.0 3914
3916 0 279258.0 112700.0 290520.0 -1.0 3915
3917 0 279439.0 112891.0 290460.0 -1.0 3916
3918 0 279367.0 112741.0 290400.0 -1.0 3917
3919 0 279332.0 112803.0 290340.0 -1.0 3918
3920 0 279362.0 112706.0 290280.0 -1.0 3919
3921 0 279458.0 112960.0 290220.0 -1.0 3920
3922 0 279362.0 112735.0 290160.0 -1.0 3921
3923 0 279358.0 112728.0 290100.0 -1.0 3922
3924 0 279392.0 112790.0 290040.0 -1.0 3923
3925 0 279348.0 112718.0 289980.0 -1.0 3924
3926 0 279281.0 112732.0 289920.0 -1.0 3925
3927 0 279254.0 112718.0 289860.0 -1.0 3926
3928 0 279195.0 112594.0 289800.0 -1.0 3927
3929 0 279154.0 112502.0 289740.0 -1.0 3928
3930 0 279359.0 112640.0 289680.0 -1.0 3929
3931 0 279262.0 112583.0 289620.0 -1.0 3930
3932 0 279187.0 112567.0 289560.0 -1.0 3931
3933 0 279332.0 112634.0 289500.0 -1.0 3932
3934 0 279235.0 112528.0 289440.0 -1.0 3933
3935 0 279323.0 112622.0 289380.0 -1.0 3934
3936 0 279197.0 112484.0 289260.0 -1.0 3935
3937 0 279212.0 112455.0 289200.0 -1.0 3936
3938 0 279330.0 112486.0 289140.0 -1.0 3937
3939 0 279338.0 112429.0 289020.0 -1.0 3938
3940 0 279368.0 112432.0 288960.0 -1.0 3939
3941 0 279351.0 112335.0 288900.0 -1.0 3940
3942 0 279287.0 112265.0 288840.0 -1.0 3941
3943 0 279355.0 112305.0 288780.0 -1.0 3942
3944 0 279256.0 112277.0 288720.0 -1.0 3943
3945 0 279379.0 112244.0 288660.0 -1.0 3944
3946 0 279329.0 112166.0 288600.0 -1.0 3945
3947 0 279390.0 112209.0 288540.0 -1.0 3946
3948 0 279402.0 112229.0 288480.0 -1.0 3947
3949 0 279446.0 112222.0 288420.0 -1.0 3948
3950 0 279430.0 112224.0 288360.0 -1.0 3949
3951 0 279391.0 112138.0 288300.0 -1.0 3950
3952 0 279370.0 112261.0 288240.0 -1.0 3951
3953 0 279413.0 112171.0 288180.0 -1.0 3952
3954 0 279374.0 112104.0 288120.0 -1.0 3953
3955 0 279467.0 112159.0 288060.0 -1.0 3954
3956 0 279406.0 112063.0 288000.0 -1.0 3955
3957 0 279318.0 112020.0 287940.0 -1.0 3956
3958 0 279438.0 112106.0 287880.0 -1.0 3957
3959 0 279411.0 112073.0 287820.0 -1.0 3958
3960 0 279332.0 112039.0 287760.0 -1.0 3959
3961 0 279361.0 112076.0 287700.0 -1.0 3960
3962 0 279351.0 112051.0 287640.0 -1.0 3961
3963 0 279401.0 112001.0 287580.0 -1.0 3962
3964 0 279378.0 111974.0 287520.0 -1.0 3963
3965 0 279421.0 111970.0 287460.0 -1.0 3964
3966 0 279419.0 111946.0 287400.0 -1.0 3965
3967 0 279295.0 111907.0 287340.0 -1.0 3966
3968 0 279344.0 111921.0 287280.0 -1.0 3967
3969 0 279360.0 111864.0 287220.0 -1.0 3968
3970 0 279315.0 111814.0 287160.0 -1.0 3969
3971 0 279321.0 111882.0 287100.0 -1.0 3970
3972 0 279384.0 111806.0 287040.0 -1.0 3971
3973 0 279353.0 111812.0 286980.0 -1.0 3972
3974 0 279341.0 111761.0 286920.0 -1.0 3973
3975 0 279393.0 111762.0 286860.0 -1.0 3974
3976 0 279414.0 111768.0 286800.0 -1.0 3975
3977 0 279390.0 111754.0 286740.0 -1.0 3976
3978 0 279391.0 111713.0 286680.0 -1.0 3977
3979 0 279347.0 111713.0 286620.0 -1.0 3978
3980 0 279415.0 111680.0 286560.0 -1.0 3979
3981 0 279325.0 111740.0 286500.0 -1.0 3980
3982 0 279421.0 111719.0 286440.0 -1.0 3981
3983 0 279303.0 111723.0 286380.0 -1.0 3982
3984 0 279297.0 111677.0 286320.0 -1.0 3983
3985 0 279234.0 111650.0 286260.0 -1.0 3984
3986 0 279425.0 111625.0 286200.0 -1.0 3985
3987 0 279472.0 111592.0 286080.0 -1.0 3986
3988 0 279427.0 111599.0 286020.0 -1.0 3987
3989 0 279188.0 111478.0 285960.0 -1.0 3988
3990 0 279498.0 111495.0 285900.0 -1.0 3989
3991 0 279521.0 111426.0 285780.0 -1.0 3990
3992 0 279529.0 111507.0 285720.0 -1.0 3991
3993 0 279443.0 111387.0 285660.0 -1.0 3992
3994 0 279628.0 111391.0 285600.0 -1.0 3993
3995 0 279564.0 111395.0 285540.0 -1.0 3994
3996 0 279575.0 111361.0 285420.0 -1.0 3995
3997 0 279643.0 111204.0 285300.0 -1.0 3996
3998 0 279694.0 111228.0 285240.0 -1.0 3997
3999 0 279657.0 111201.0 285180.0 -1.0 3998
4000 0 279663.0 111131.0 285120.0 -1.0 3999
4001 0 279683.0 111265.0 285060.0 -1.0 4000
4002 0 279760.0 111101.0 285000.0 -1.0 4001
4003 0 279649.0 111107.0 284940.0 -1.0 4002
4004 0 279672.0 111135.0 284880.0 -1.0 4003
4005 0 279709.0 111197.0 284820.0 -1.0 4004
4006 0 279710.0 111125.0 284760.0 -1.0 4005
4007 0 279648.0 111044.0 284700.0 -1.0 4006
4008 0 279782.0 111079.0 284640.0 -1.0 4007
4009 0 279684.0 111089.0 284580.0 -1.0 4008
4010 0 279706.0 111063.0 284520.0 -1.0 4009
4011 0 279789.0 111063.0 284460.0 -1.0 4010
4012 0 279747.0 111051.0 284400.0 -1.0 4011
4013 0 279729.0 111006.0 284340.0 -1.0 4012
4014 0 279664.0 110953.0 284280.0 -1.0 4013
4015 0 279734.0 110927.0 284220.0 -1.0 4014
4016 0 279684.0 110921.0 284160.0 -1.0 4015
4017 0 279602.0 110861.0 284100.0 -1.0 4016
4018 0 279659.0 110860.0 284040.0 -1.0 4017
4019 0 279712.0 110722.0 283980.0 -1.0 4018
4020 0 279656.0 110694.0 283920.0 -1.0 4019
4021 0 279651.0 110666.0 283860.0 -1.0 4020
4022 0 279626.0 110644.0 283800.0 -1.0 4021
4023 0 279693.0 110594.0 283740.0 -1.0 4022
4024 0 279649.0 110523.0 283680.0 -1.0 4023
4025 0 279664.0 110511.0 283620.0 -1.0 4024
4026 0 279632.0 110423.0 283560.0 -1.0 4025
4027 0 279846.0 110469.0 283500.0 -1.0 4026
4028 0 279774.0 110326.0 283440.0 -1.0 4027
4029 0 279827.0 110394.0 283380.0 -1.0 4028
4030 0 279721.0 110352.0 283320.0 -1.0 4029
4031 0 279747.0 110334.0 283260.0 -1.0 4030
4032 0 279808.0 110312.0 283200.0 -1.0 4031
4033 0 279825.0 110291.0 283080.0 -1.0 4032
4034 0 279681.0 110223.0 282960.0 -1.0 4033
4035 0 279759.0 110243.0 282900.0 -1.0 4034
4036 0 279800.0 110257.0 282840.0 -1.0 4035
4037 0 279852.0 110229.0 282780.0 -1.0 4036
4038 0 279790.0 110096.0 282720.0 -1.0 4037
4039 0 279610.0 110005.0 282660.0 -1.0 4038
4040 0 279705.0 110007.0 282600.0 -1.0 4039
4041 0 279742.0 109943.0 282540.0 -1.0 4040
4042 0 279718.0 109931.0 282480.0 -1.0 4041
4043 0 279770.0 109952.0 282420.0 -1.0 4042
4044 0 279746.0 109911.0 282360.0 -1.0 4043
4045 0 279772.0 109868.0 282300.0 -1.0 4044
4046 0 279722.0 109900.0 282240.0 -1.0 4045
4047 0 279746.0 109845.0 282180.0 -1.0 4046
4048 0 279702.0 109728.0 282120.0 -1.0 4047
4049 0 279774.0 109781.0 282060.0 -1.0 4048
4050 0 279701.0 109590.0 282000.0 -1.0 4049
4051 0 279812.0 109656.0 281940.0 -1.0 4050
4052 0 279741.0 109524.0 281880.0 -1.0 4051
4053 0 279656.0 109537.0 281820.0 -1.0 4052
4054 0 279664.0 109457.0 281760.0 -1.0 4053
4055 0 279689.0 109486.0 281640.0 -1.0 4054
4056 0 279485.0 109394.0 281580.0 -1.0 4055
4057 0 279710.0 109364.0 281520.0 -1.0 4056
4058 0 279886.0 109444.0 281460.0 -1.0 4057
4059 0 279690.0 109327.0 281400.0 -1.0 4058
4060 0 279862.0 109351.0 281340.0 -1.0 4059
4061 0 279775.0 109304.0 281280.0 -1.0 4060
4062 0 279731.0 109300.0 281220.0 -1.0 4061
4063 0 279891.0 109344.0 281160.0 -1.0 4062
4064 0 279859.0 109232.0 281100.0 -1.0 4063
4065 0 279984.0 109277.0 281040.0 -1.0 4064
4066 0 279827.0 109148.0 280980.0 -1.0 4065
4067 0 279726.0 109091.0 280920.0 -1.0 4066
4068 0 279804.0 109192.0 280860.0 -1.0 4067
4069 0 279757.0 109122.0 280800.0 -1.0 4068
4070 0 279914.0 109175.0 280740.0 -1.0 4069
4071 0 279758.0 109076.0 280680.0 -1.0 4070
4072 0 279752.0 108998.0 280620.0 -1.0 4071
4073 0 279834.0 109067.0 280560.0 -1.0 4072
4074 0 279783.0 108994.0 280500.0 -1.0 4073
4075 0 279865.0 108983.0 280440.0 -1.0 4074
4076 0 279793.0 108935.0 280380.0 -1.0 4075
4077 0 279655.0 108849.0 280320.0 -1.0 4076
4078 0 279777.0 108903.0 280260.0 -1.0 4077
4079 0 279663.0 108781.0 280200.0 -1.0 4078
4080 0 279746.0 108788.0 280140.0 -1.0 4079
4081 0 279728.0 108765.0 280080.0 -1.0 4080
4082 0 279775.0 108786.0 280020.0 -1.0 4081
4083 0 279729.0 108709.0 279960.0 -1.0 4082
4084 0 279807.0 108697.0 279900.0 -1.0 4083
4085 0 279756.0 108630.0 279840.0 -1.0 4084
4086 0 279802.0 108678.0 279780.0 -1.0 4085
4087 0 279774.0 108642.0 279720.0 -1.0 4086
4088 0 279850.0 108629.0 279660.0 -1.0 4087
4089 0 279808.0 108635.0 279600.0 -1.0 4088
4090 0 279877.0 108641.0 279540.0 -1.0 4089
4091 0 279914.0 108593.0 279480.0 -1.0 4090
4092 0 279906.0 108559.0 279420.0 -1.0 4091
4093 0 279822.0 108472.0 279360.0 -1.0 4092
4094 0 279811.0 108479.0 279300.0 -1.0 4093
4095 0 279842.0 108401.0 279240.0 -1.0 4094
4096 0 279788.0 108397.0 279180.0 -1.0 4095
4097 0 279767.0 108318.0 279120.0 -1.0 4096
4098 0 279718.0 108277.0 279060.0 -1.0 4097
4099 0 279778.0 108346.0 279000.0 -1.0 4098
4100 0 279702.0 108283.0 278940.0 -1.0 4099
4101 0 279884.0 108288.0 278880.0 -1.0 4100
4102 0 279772.0 108224.0 278820.0 -1.0 4101
4103 0 279714.0 108161.0 278760.0 -1.0 4102
4104 0 279780.0 108185.0 278700.0 -1.0 4103
4105 0 279799.0 108114.0 278640.0 -1.0 4104
4106 0 279767.0 108142.0 278580.0 -1.0 4105
4107 0 279860.0 108078.0 278520.0 -1.0 4106
4108 0 279829.0 108126.0 278460.0 -1.0 4107
4109 0 279814.0 108070.0 278400.0 -1.0 4108
4110 0 279847.0 108094.0 278340.0 -1.0 4109
4111 0 279884.0 108065.0 278280.0 -1.0 4110
4112 0 279935.0 108096.0 278220.0 -1.0 4111
4113 0 279917.0 108023.0 278160.0 -1.0 4112
4114 0 279999.0 108007.0 278100.0 -1.0 4113
4115 0 280020.0 107945.0 278040.0 -1.0 4114
4116 0 279965.0 107954.0 277980.0 -1.0 4115
4117 0 280047.0 107885.0 277920.0 -1.0 4116
4118 0 279988.0 107798.0 277860.0 -1.0 4117
4119 0 280072.0 107850.0 277800.0 -1.0 4118
4120 0 280054.0 107765.0 277740.0 -1.0 4119
4121 0 280142.0 107775.0 277680.0 -1.0 4120
4122 0 280120.0 107723.0 277620.0 -1.0 4121
4123 0 280128.0 107628.0 277560.0 -1.0 4122
4124 0 280129.0 107698.0 277500.0 -1.0 4123
4125 0 280209.0 107641.0 277440.0 -1.0 4124
4126 0 280243.0 107670.0 277380.0 -1.0 4125
4127 0 280254.0 107639.0 277320.0 -1.0 4126
4128 0 280309.0 107652.0 277260.0 -1.0 4127
4129 0 280209.0 107508.0 277200.0 -1.0 4128
4130 0 280378.0 107604.0 277140.0 -1.0 4129
4131 0 280365.0 107521.0 277080.0 -1.0 4130
4132 0 280297.0 107497.0 277020.0 -1.0 4131
4133 0 280420.0 107500.0 276960.0 -1.0 4132
4134 0 280067.0 107347.0 276900.0 -1.0 4133
4135 0 280379.0 107400.0 276840.0 -1.0 4134
4136 0 280401.0 107329.0 276720.0 -1.0 4135
4137 0 280497.0 107268.0 276660.0 -1.0 4136
4138 0 280428.0 107180.0 276600.0 -1.0 4137
4139 0 280451.0 107192.0 276540.0 -1.0 4138
4140 0 280444.0 107134.0 276480.0 -1.0 4139
4141 0 280474.0 107126.0 276420.0 -1.0 4140
4142 0 280472.0 107081.0 276360.0 -1.0 4141
4143 0 280470.0 106951.0 276300.0 -1.0 4142
4144 0 280476.0 106941.0 276240.0 -1.0 4143
4145 0 280552.0 106912.0 276180.0 -1.0 4144
4146 0 280445.0 106858.0 276120.0 -1.0 4145
4147 0 280535.0 106907.0 276060.0 -1.0 4146
4148 0 280470.0 106785.0 276000.0 -1.0 4147
4149 0 280584.0 106780.0 275940.0 -1.0 4148
4150 0 280561.0 106805.0 275880.0 -1.0 4149
4151 0 280676.0 106805.0 275820.0 -1.0 4150
4152 0 280665.0 106737.0 275760.0 -1.0 4151
4153 0 280707.0 106735.0 275700.0 -1.0 4152
4154 0 280706.0 106644.0 275640.0 -1.0 4153
4155 0 280678.0 106630.0 275580.0 -1.0 4154
4156 0 280760.0 106636.0 275520.0 -1.0 4155
4157 0 280715.0 106571.0 275460.0 -1.0 4156
4158 0 280811.0 106586.0 275400.0 -1.0 4157
4159 0 280807.0 106558.0 275340.0 -1.0 4158
4160 0 280841.0 106489.0 275280.0 -1.0 4159
4161 0 280806.0 106485.0 275220.0 -1.0 4160
4162 0 280906.0 106474.0 275160.0 -1.0 4161
4163 0 280908.0 106493.0 275100.0 -1.0 4162
4164 0 280877.0 106445.0 275040.0 -1.0 4163
4165 0 280955.0 106463.0 274980.0 -1.0 4164
4166 0 280922.0 106485.0 274920.0 -1.0 4165
4167 0 280912.0 106457.0 274860.0 -1.0 4166
4168 0 280796.0 106442.0 274800.0 -1.0 4167
4169 0 280938.0 106538.0 274740.0 -1.0 4168
4170 0 280933.0 106445.0 274620.0 -1.0 4169
4171 0 280646.0 106394.0 274560.0 -1.0 4170
4172 0 280869.0 106396.0 274500.0 -1.0 4171
4173 0 280812.0 106403.0 274440.0 -1.0 4172
4174 0 280919.0 106359.0 274380.0 -1.0 4173
4175 0 280768.0 106301.0 274320.0 -1.0 4174
4176 0 280827.0 106312.0 274260.0 -1.0 4175
4177 0 280819.0 106104.0 274200.0 -1.0 4176
4178 0 280830.0 106036.0 274080.0 -1.0 4177
4179 0 280600.0 105912.0 274020.0 -1.0 4178
4180 0 280816.0 105932.0 273960.0 -1.0 4179
4181 0 280640.0 105910.0 273900.0 -1.0 4180
4182 0 280708.0 105866.0 273840.0 -1.0 4181
4183 0 280742.0 105906.0 273780.0 -1.0 4182
4184 0 280787.0 105892.0 273720.0 -1.0 4183
4185 0 280778.0 105867.0 273660.0 -1.0 4184
4186 0 280743.0 105883.0 273600.0 -1.0 4185
4187 0 280756.0 105846.0 273540.0 -1.0 4186
4188 0 280829.0 105874.0 273480.0 -1.0 4187
4189 0 280902.0 105870.0 273420.0 -1.0 4188
4190 0 280831.0 105877.0 273360.0 -1.0 4189
4191 0 280881.0 105826.0 273300.0 -1.0 4190
4192 0 280847.0 105806.0 273240.0 -1.0 4191
4193 0 280905.0 105788.0 273180.0 -1.0 4192
4194 0 280871.0 105840.0 273120.0 -1.0 4193
4195 0 280913.0 105768.0 273060.0 -1.0 4194
4196 0 280832.0 105757.0 273000.0 -1.0 4195
4197 0 280922.0 105805.0 272940.0 -1.0 4196
4198 0 280851.0 105748.0 272880.0 -1.0 4197
4199 0 280931.0 105814.0 272820.0 -1.0 4198
4200 0 280932.0 105795.0 272760.0 -1.0 4199
4201 0 280927.0 105804.0 272700.0 -1.0 4200
4202 0 280949.0 105807.0 272640.0 -1.0 4201
4203 0 281076.0 105841.0 272580.0 -1.0 4202
4204 0 280999.0 105709.0 272520.0 -1.0 4203
4205 0 281023.0 105777.0 272460.0 -1.0 4204
4206 0 280975.0 105791.0 272340.0 -1.0 4205
4207 0 281054.0 105799.0 272220.0 -1.0 4206
4208 0 281029.0 105742.0 272160.0 -1.0 4207
4209 0 281106.0 105729.0 272100.0 -1.0 4208
4210 0 281043.0 105709.0 272040.0 -1.0 4209
4211 0 281068.0 105610.0 271980.0 -1.0 4210
4212 0 281021.0 105650.0 271860.0 -1.0 4211
4213 0 281054.0 105564.0 271800.0 -1.0 4212
4214 0 281047.0 105420.0 271740.0 -1.0 4213
4215 0 281112.0 105407.0 271680.0 -1.0 4214
4216 0 280946.0 105386.0 271620.0 -1.0 4215
4217 0 281103.0 105412.0 271560.0 -1.0 4216
4218 0 280804.0 105449.0 271500.0 -1.0 4217
4219 0 281102.0 105407.0 271440.0 -1.0 4218
4220 0 281046.0 105375.0 271380.0 -1.0 4219
4221 0 281051.0 105413.0 271320.0 -1.0 4220
4222 0 281073.0 105343.0 271260.0 -1.0 4221
4223 0 281095.0 105269.0 271200.0 -1.0 4222
4224 0 281109.0 105339.0 271140.0 -1.0 4223
4225 0 281102.0 105289.0 271080.0 -1.0 4224
4226 0 281138.0 105300.0 271020.0 -1.0 4225
4227 0 281209.0 105219.0 270960.0 -1.0 4226
4228 0 281242.0 105183.0 270900.0 -1.0 4227
4229 0 280926.0 105166.0 270840.0 -1.0 4228
4230 0 281274.0 105138.0 270780.0 -1.0 4229
4231 0 281250.0 105087.0 270720.0 -1.0 4230
4232 0 281272.0 105056.0 270660.0 -1.0 4231
4233 0 281309.0 105040.0 270600.0 -1.0 4232
4234 0 281319.0 105055.0 270540.0 -1.0 4233
4235 0 281343.0 105044.0 270480.0 -1.0 4234
4236 0 281295.0 105060.0 270420.0 -1.0 4235
4237 0 281420.0 104997.0 270360.0 -1.0 4236
4238 0 281444.0 104967.0 270300.0 -1.0 4237
4239 0 281453.0 105007.0 270240.0 -1.0 4238
4240 0 281417.0 104946.0 270180.0 -1.0 4239
4241 0 281528.0 104951.0 270120.0 -1.0 4240
4242 0 281516.0 104963.0 270060.0 -1.0 4241
4243 0 281482.0 104920.0 270000.0 -1.0 4242
4244 0 281521.0 104888.0 269940.0 -1.0 4243
4245 0 281566.0 104887.0 269880.0 -1.0 4244
4246 0 281526.0 104848.0 269820.0 -1.0 4245
4247 0 281549.0 104864.0 269760.0 -1.0 4246
4248 0 281548.0 104840.0 269700.0 -1.0 4247
4249 0 281465.0 104714.0 269640.0 -1.0 4248
4250 0 281560.0 104721.0 269580.0 -1.0 4249
4251 0 281636.0 104675.0 269520.0 -1.0 4250
4252 0 281598.0 104636.0 269460.0 -1.0 4251
4253 0 281564.0 104627.0 269400.0 -1.0 4252
4254 0 281597.0 104648.0 269340.0 -1.0 4253
4255 0 281633.0 104633.0 269280.0 -1.0 4254
4256 0 281709.0 104641.0 269220.0 -1.0 4255
4257 0 281724.0 104637.0 269160.0 -1.0 4256
4258 0 281782.0 104636.0 269100.0 -1.0 4257
4259 0 281844.0 104602.0 269040.0 -1.0 4258
4260 0 281778.0 104606.0 268980.0 -1.0 4259
4261 0 281852.0 104608.0 268920.0 -1.0 4260
4262 0 281783.0 104555.0 268860.0 -1.0 4261
4263 0 281852.0 104537.0 268800.0 -1.0 4262
4264 0 281859.0 104520.0 268740.0 -1.0 4263
4265 0 281952.0 104493.0 268680.0 -1.0 4264
4266 0 281861.0 104474.0 268620.0 -1.0 4265
4267 0 281858.0 104448.0 268560.0 -1.0 4266
4268 0 281906.0 104464.0 268500.0 -1.0 4267
4269 0 281922.0 104436.0 268440.0 -1.0 4268
4270 0 281843.0 104430.0 268380.0 -1.0 4269
4271 0 281869.0 104438.0 268320.0 -1.0 4270
4272 0 281864.0 104378.0 268260.0 -1.0 4271
4273 0 281922.0 104397.0 268200.0 -1.0 4272
4274 0 281944.0 104381.0 268140.0 -1.0 4273
4275 0 281914.0 104371.0 268080.0 -1.0 4274
4276 0 282038.0 104421.0 268020.0 -1.0 4275
4277 0 281960.0 104416.0 267960.0 -1.0 4276
4278 0 282063.0 104443.0 267900.0 -1.0 4277
4279 0 282044.0 104401.0 267840.0 -1.0 4278
4280 0 282003.0 104394.0 267780.0 -1.0 4279
4281 0 281983.0 104423.0 267720.0 -1.0 4280
4282 0 281977.0 104359.0 267660.0 -1.0 4281
4283 0 282053.0 104401.0 267600.0 -1.0 4282
4284 0 282112.0 104346.0 267540.0 -1.0 4283
4285 0 282094.0 104271.0 267480.0 -1.0 4284
4286 0 282105.0 104354.0 267420.0 -1.0 4285
4287 0 282178.0 104388.0 267360.0 -1.0 4286
4288 0 282108.0 104323.0 267300.0 -1.0 4287
4289 0 282195.0 104329.0 267240.0 -1.0 4288
4290 0 282153.0 104304.0 267180.0 -1.0 4289
4291 0 282073.0 104244.0 267120.0 -1.0 4290
4292 0 282245.0 104270.0 267060.0 -1.0 4291
4293 0 282213.0 104189.0 267000.0 -1.0 4292
4294 0 282280.0 104237.0 266940.0 -1.0 4293
4295 0 282326.0 104185.0 266880.0 -1.0 4294
4296 0 282310.0 104185.0 266820.0 -1.0 4295
4297 0 282373.0 104154.0 266760.0 -1.0 4296
4298 0 282374.0 104180.0 266700.0 -1.0 4297
4299 0 282438.0 104158.0 266640.0 -1.0 4298
4300 0 282427.0 104140.0 266580.0 -1.0 4299
4301 0 282385.0 104157.0 266520.0 -1.0 4300
4302 0 282499.0 104189.0 266460.0 -1.0 4301
4303 0 282501.0 104176.0 266400.0 -1.0 4302
4304 0 282550.0 104124.0 266340.0 -1.0 4303
4305 0 282543.0 104174.0 266280.0 -1.0 4304
4306 0 282548.0 104104.0 266220.0 -1.0 4305
4307 0 282546.0 104129.0 266160.0 -1.0 4306
4308 0 282368.0 104082.0 266100.0 -1.0 4307
4309 0 282587.0 104184.0 266040.0 -1.0 4308
4310 0 282626.0 104133.0 265920.0 -1.0 4309
4311 0 282662.0 104147.0 265860.0 -1.0 4310
4312 0 282640.0 104105.0 265800.0 -1.0 4311
4313 0 282700.0 104096.0 265740.0 -1.0 4312
4314 0 282667.0 104066.0 265680.0 -1.0 4313
4315 0 282741.0 104065.0 265620.0 -1.0 4314
4316 0 282686.0 104041.0 265560.0 -1.0 4315
4317 0 282804.0 104052.0 265500.0 -1.0 4316
4318 0 282741.0 104061.0 265440.0 -1.0 4317
4319 0 282746.0 104030.0 265380.0 -1.0 4318
4320 0 282773.0 104093.0 265320.0 -1.0 4319
4321 0 282854.0 104087.0 265260.0 -1.0 4320
4322 0 282870.0 104131.0 265200.0 -1.0 4321
4323 0 282874.0 104132.0 265140.0 -1.0 4322
4324 0 282960.0 104143.0 265080.0 -1.0 4323
4325 0 282894.0 104157.0 265020.0 -1.0 4324
4326 0 282920.0 104149.0 264960.0 -1.0 4325
4327 0 282937.0 104130.0 264900.0 -1.0 4326
4328 0 283023.0 104174.0 264840.0 -1.0 4327
4329 0 282995.0 104150.0 264780.0 -1.0 4328
4330 0 282970.0 104115.0 264720.0 -1.0 4329
4331 0 283091.0 104149.0 264660.0 -1.0 4330
4332 0 283002.0 104132.0 264600.0 -1.0 4331
4333 0 283060.0 104137.0 264540.0 -1.0 4332
4334 0 283059.0 104106.0 264480.0 -1.0 4333
4335 0 283056.0 104112.0 264420.0 -1.0 4334
4336 0 283098.0 104130.0 264360.0 -1.0 4335
4337 0 283067.0 104131.0 264300.0 -1.0 4336
4338 0 283151.0 104180.0 264240.0 -1.0 4337
4339 0 283059.0 104086.0 264180.0 -1.0 4338
4340 0 283052.0 104118.0 264120.0 -1.0 4339
4341 0 283072.0 104205.0 264060.0 -1.0 4340
4342 0 283038.0 104094.0 264000.0 -1.0 4341
4343 0 283118.0 104122.0 263940.0 -1.0 4342
4344 0 283210.0 104166.0 263880.0 -1.0 4343
4345 0 283138.0 104066.0 263820.0 -1.0 4344
4346 0 283180.0 104077.0 263760.0 -1.0 4345
4347 0 283127.0 104072.0 263700.0 -1.0 4346
4348 0 283167.0 104033.0 263640.0 -1.0 4347
4349 0 283100.0 104019.0 263580.0 -1.0 4348
4350 0 283189.0 103992.0 263520.0 -1.0 4349
4351 0 283210.0 103933.0 263460.0 -1.0 4350
4352 0 283210.0 103892.0 263400.0 -1.0 4351
4353 0 283080.0 103891.0 263340.0 -1.0 4352
4354 0 283088.0 103901.0 263280.0 -1.0 4353
4355 0 283075.0 103806.0 263220.0 -1.0 4354
4356 0 283114.0 103865.0 263160.0 -1.0 4355
4357 0 283149.0 103852.0 263100.0 -1.0 4356
4358 0 283165.0 103798.0 263040.0 -1.0 4357
4359 0 283194.0 103803.0 262980.0 -1.0 4358
4360 0 283208.0 103857.0 262920.0 -1.0 4359
4361 0 283142.0 103791.0 262860.0 -1.0 4360
4362 0 283241.0 103828.0 262800.0 -1.0 4361
4363 0 283125.0 103749.0 262740.0 -1.0 4362
4364 0 283196.0 103767.0 262680.0 -1.0 4363
4365 0 283204.0 103730.0 262620.0 -1.0 4364
4366 0 283183.0 103749.0 262560.0 -1.0 4365
4367 0 283195.0 103740.0 262500.0 -1.0 4366
4368 0 283273.0 103746.0 262440.0 -1.0 4367
4369 0 283243.0 103718.0 262380.0 -1.0 4368
4370 0 283227.0 103744.0 262320.0 -1.0 4369
4371 0 283325.0 103726.0 262260.0 -1.0 4370
4372 0 283270.0 103721.0 262200.0 -1.0 4371
4373 0 283302.0 103733.0 262140.0 -1.0 4372
4374 0 283399.0 103725.0 262080.0 -1.0 4373
4375 0 283440.0 103719.0 262020.0 -1.0 4374
4376 0 283509.0 103720.0 261960.0 -1.0 4375
4377 0 283473.0 103758.0 261900.0 -1.0 4376
4378 0 283479.0 103702.0 261840.0 -1.0 4377
4379 0 283515.0 103720.0 261780.0 -1.0 4378
4380 0 283449.0 103712.0 261720.0 -1.0 4379
4381 0 283574.0 103718.0 261660.0 -1.0 4380
4382 0 283561.0 103737.0 261600.0 -1.0 4381
4383 0 283545.0 103733.0 261540.0 -1.0 4382
4384 0 283583.0 103728.0 261480.0 -1.0 4383
4385 0 283626.0 103682.0 261420.0 -1.0 4384
4386 0 283483.0 103669.0 261360.0 -1.0 4385
4387 0 283666.0 103639.0 261300.0 -1.0 4386
4388 0 283469.0 103809.0 261240.0 -1.0 4387
4389 0 283651.0 103691.0 261180.0 -1.0 4388
4390 0 283421.0 103648.0 261120.0 -1.0 4389
4391 0 283701.0 103665.0 261060.0 -1.0 4390
4392 0 283693.0 103691.0 261000.0 -1.0 4391
4393 0 283629.0 103626.0 260940.0 -1.0 4392
4394 0 283705.0 103623.0 260820.0 -1.0 4393
4395 0 283756.0 103585.0 260760.0 -1.0 4394
4396 0 283834.0 103582.0 260700.0 -1.0 4395
4397 0 283715.0 103590.0 260640.0 -1.0 4396
4398 0 283733.0 103659.0 260580.0 -1.0 4397
4399 0 283715.0 103665.0 260520.0 -1.0 4398
4400 0 283795.0 103672.0 260460.0 -1.0 4399
4401 0 283828.0 103696.0 260400.0 -1.0 4400
4402 0 283723.0 103725.0 260340.0 -1.0 4401
4403 0 283881.0 103757.0 260280.0 -1.0 4402
4404 0 283731.0 103722.0 260220.0 -1.0 4403
4405 0 283832.0 103773.0 260160.0 -1.0 4404
4406 0 283903.0 103850.0 260100.0 -1.0 4405
4407 0 283908.0 103797.0 260040.0 -1.0 4406
4408 0 283866.0 103828.0 259980.0 -1.0 4407
4409 0 283929.0 103829.0 259920.0 -1.0 4408
4410 0 283944.0 103839.0 259860.0 -1.0 4409
4411 0 284045.0 103863.0 259800.0 -1.0 4410
4412 0 284098.0 103848.0 259740.0 -1.0 4411
4413 0 284056.0 103851.0 259680.0 -1.0 4412
4414 0 284149.0 103870.0 259620.0 -1.0 4413
4415 0 284026.0 103879.0 259560.0 -1.0 4414
4416 0 284157.0 103862.0 259500.0 -1.0 4415
4417 0 284126.0 103861.0 259440.0 -1.0 4416
4418 0 284187.0 103848.0 259380.0 -1.0 4417
4419 0 284232.0 103897.0 259320.0 -1.0 4418
4420 0 284259.0 103833.0 259260.0 -1.0 4419
4421 0 284143.0 103850.0 259200.0 -1.0 4420
4422 0 284287.0 103813.0 259140.0 -1.0 4421
4423 0 284206.0 103781.0 259080.0 -1.0 4422
4424 0 284242.0 103830.0 259020.0 -1.0 4423
4425 0 284190.0 103749.0 258960.0 -1.0 4424
4426 0 284255.0 103779.0 258900.0 -1.0 4425
4427 0 284310.0 103752.0 258840.0 -1.0 4426
4428 0 284439.0 103759.0 258780.0 -1.0 4427
4429 0 284435.0 103761.0 258720.0 -1.0 4428
4430 0 284488.0 103757.0 258660.0 -1.0 4429
4431 0 284307.0 103717.0 258600.0 -1.0 4430
4432 0 284381.0 103717.0 258540.0 -1.0 4431
4433 0 284295.0 103779.0 258480.0 -1.0 4432
4434 0 284473.0 103770.0 258420.0 -1.0 4433
4435 0 284408.0 103709.0 258360.0 -1.0 4434
4436 0 284422.0 103748.0 258300.0 -1.0 4435
4437 0 284346.0 103771.0 258240.0 -1.0 4436
4438 0 284493.0 103778.0 258180.0 -1.0 4437
4439 0 284492.0 103814.0 258120.0 -1.0 4438
4440 0 284407.0 103763.0 258060.0 -1.0 4439
4441 0 284589.0 103779.0 258000.0 -1.0 4440
4442 0 284567.0 103791.0 257940.0 -1.0 4441
4443 0 284594.0 103758.0 257880.0 -1.0 4442
4444 0 284396.0 103774.0 257820.0 -1.0 4443
4445 0 284659.0 103828.0 257760.0 -1.0 4444
4446 0 284620.0 103774.0 257700.0 -1.0 4445
4447 0 284637.0 103766.0 257640.0 -1.0 4446
4448 0 284718.0 103775.0 257580.0 -1.0 4447
4449 0 284641.0 103760.0 257520.0 -1.0 4448
4450 0 284759.0 103822.0 257460.0 -1.0 4449
4451 0 284674.0 103760.0 257400.0 -1.0 4450
4452 0 284832.0 103809.0 257340.0 -1.0 4451
4453 0 284682.0 103752.0 257280.0 -1.0 4452
4454 0 284835.0 103811.0 257220.0 -1.0 4453
4455 0 284822.0 103821.0 257160.0 -1.0 4454
4456 0 284810.0 103817.0 257100.0 -1.0 4455
4457 0 284910.0 103833.0 257040.0 -1.0 4456
4458 0 284953.0 103821.0 256980.0 -1.0 4457
4459 0 284969.0 103819.0 256920.0 -1.0 4458
4460 0 284918.0 103779.0 256860.0 -1.0 4459
4461 0 284945.0 103796.0 256800.0 -1.0 4460
4462 0 284947.0 103833.0 256740.0 -1.0 4461
4463 0 284984.0 103809.0 256680.0 -1.0 4462
4464 0 284968.0 103769.0 256620.0 -1.0 4463
4465 0 284919.0 103746.0 256560.0 -1.0 4464
4466 0 284937.0 103756.0 256500.0 -1.0 4465
4467 0 284946.0 103779.0 256440.0 -1.0 4466
4468 0 284893.0 103749.0 256380.0 -1.0 4467
4469 0 284997.0 103735.0 256320.0 -1.0 4468
4470 0 284898.0 103736.0 256260.0 -1.0 4469
4471 0 285028.0 103769.0 256200.0 -1.0 4470
4472 0 284966.0 103759.0 256140.0 -1.0 4471
4473 0 285033.0 103760.0 256080.0 -1.0 4472
4474 0 285053.0 103804.0 256020.0 -1.0 4473
4475 0 284954.0 103769.0 255960.0 -1.0 4474
4476 0 284935.0 103766.0 255900.0 -1.0 4475
4477 0 284875.0 103763.0 255840.0 -1.0 4476
4478 0 284961.0 103767.0 255780.0 -1.0 4477
4479 0 284972.0 103752.0 255720.0 -1.0 4478
4480 0 285172.0 103858.0 255660.0 -1.0 4479
4481 0 284937.0 103730.0 255600.0 -1.0 4480
4482 0 285039.0 103764.0 255540.0 -1.0 4481
4483 0 285042.0 103788.0 255480.0 -1.0 4482
4484 0 285063.0 103774.0 255420.0 -1.0 4483
4485 0 285063.0 103746.0 255360.0 -1.0 4484
4486 0 285126.0 103836.0 255300.0 -1.0 4485
4487 0 285032.0 103770.0 255240.0 -1.0 4486
4488 0 285212.0 103847.0 255180.0 -1.0 4487
4489 0 285051.0 103783.0 255120.0 -1.0 4488
4490 0 285017.0 103760.0 255060.0 -1.0 4489
4491 0 285030.0 103700.0 255000.0 -1.0 4490
4492 0 285069.0 103788.0 254940.0 -1.0 4491
4493 0 285062.0 103757.0 254880.0 -1.0 4492
4494 0 284986.0 103721.0 254820.0 -1.0 4493
4495 0 285018.0 103739.0 254760.0 -1.0 4494
4496 0 284936.0 103727.0 254700.0 -1.0 4495
4497 0 285040.0 103797.0 254640.0 -1.0 4496
4498 0 284977.0 103766.0 254580.0 -1.0 4497
4499 0 285020.0 103753.0 254520.0 -1.0 4498
4500 0 284980.0 103787.0 254460.0 -1.0 4499
4501 0 285055.0 103848.0 254400.0 -1.0 4500
4502 0 285010.0 103832.0 254340.0 -1.0 4501
4503 0 284911.0 103804.0 254280.0 -1.0 4502
4504 0 284929.0 103770.0 254220.0 -1.0 4503
4505 0 285012.0 103802.0 254160.0 -1.0 4504
4506 0 284964.0 103786.0 254100.0 -1.0 4505
4507 0 285002.0 103785.0 254040.0 -1.0 4506
4508 0 284989.0 103821.0 253980.0 -1.0 4507
4509 0 284892.0 103810.0 253920.0 -1.0 4508
4510 0 284927.0 103799.0 253860.0 -1.0 4509
4511 0 284950.0 103807.0 253800.0 -1.0 4510
4512 0 284970.0 103788.0 253740.0 -1.0 4511
4513 0 284952.0 103808.0 253680.0 -1.0 4512
4514 0 284928.0 103786.0 253620.0 -1.0 4513
4515 0 284951.0 103775.0 253560.0 -1.0 4514
4516 0 284885.0 103784.0 253500.0 -1.0 4515
4517 0 284941.0 103799.0 253440.0 -1.0 4516
4518 0 284909.0 103811.0 253380.0 -1.0 4517
4519 0 284900.0 103813.0 253320.0 -1.0 4518
4520 0 284914.0 103787.0 253260.0 -1.0 4519
4521 0 284849.0 103774.0 253200.0 -1.0 4520
4522 0 284762.0 103756.0 253140.0 -1.0 4521
4523 0 284804.0 103773.0 253080.0 -1.0 4522
4524 0 284646.0 103657.0 253020.0 -1.0 4523
4525 0 284727.0 103646.0 252960.0 -1.0 4524
4526 0 284737.0 103732.0 252900.0 -1.0 4525
4527 0 284789.0 103670.0 252840.0 -1.0 4526
4528 0 284698.0 103622.0 252780.0 -1.0 4527
4529 0 284717.0 103652.0 252720.0 -1.0 4528
4530 0 284624.0 103613.0 252660.0 -1.0 4529
4531 0 284479.0 103602.0 252600.0 -1.0 4530
4532 0 284622.0 103670.0 252540.0 -1.0 4531
4533 0 284534.0 103606.0 252480.0 -1.0 4532
4534 0 284548.0 103608.0 252420.0 -1.0 4533
4535 0 284522.0 103615.0 252360.0 -1.0 4534
4536 0 284456.0 103596.0 252300.0 -1.0 4535
4537 0 284408.0 103598.0 252240.0 -1.0 4536
4538 0 284453.0 103660.0 252180.0 -1.0 4537
4539 0 284370.0 103613.0 252120.0 -1.0 4538
4540 0 284294.0 103564.0 252060.0 -1.0 4539
4541 0 284304.0 103602.0 252000.0 -1.0 4540
4542 0 284222.0 103585.0 251940.0 -1.0 4541
4543 0 284280.0 103611.0 251880.0 -1.0 4542
4544 0 284214.0 103574.0 251820.0 -1.0 4543
4545 0 284085.0 103529.0 251760.0 -1.0 4544
4546 0 284086.0 103552.0 251700.0 -1.0 4545
4547 0 283963.0 103461.0 251640.0 -1.0 4546
4548 0 283983.0 103467.0 251580.0 -1.0 4547
4549 0 283902.0 103426.0 251520.0 -1.0 4548
4550 0 284012.0 103489.0 251460.0 -1.0 4549
4551 0 283973.0 103413.0 251400.0 -1.0 4550
4552 0 284022.0 103501.0 251340.0 -1.0 4551
4553 0 283965.0 103472.0 251220.0 -1.0 4552
4554 0 283635.0 103264.0 251160.0 -1.0 4553
4555 0 283693.0 103303.0 251100.0 -1.0 4554
4556 0 283728.0 103242.0 251040.0 -1.0 4555
4557 0 283732.0 103282.0 250980.0 -1.0 4556
4558 0 283574.0 103215.0 250920.0 -1.0 4557
4559 0 283605.0 103234.0 250860.0 -1.0 4558
4560 0 283761.0 103325.0 250800.0 -1.0 4559
4561 0 283637.0 103219.0 250740.0 -1.0 4560
4562 0 283598.0 103204.0 250680.0 -1.0 4561
4563 0 283459.0 103161.0 250620.0 -1.0 4562
4564 0 283490.0 103207.0 250560.0 -1.0 4563
4565 0 283240.0 102916.0 250500.0 -1.0 4564
4566 0 283367.0 103159.0 250440.0 -1.0 4565
4567 0 283464.0 103143.0 250380.0 -1.0 4566
4568 0 283386.0 103157.0 250320.0 -1.0 4567
4569 0 283483.0 103180.0 250260.0 -1.0 4568
4570 0 283468.0 103161.0 250200.0 -1.0 4569
4571 0 283442.0 103165.0 250140.0 -1.0 4570
4572 0 283378.0 103077.0 250080.0 -1.0 4571
4573 0 283382.0 103095.0 250020.0 -1.0 4572
4574 0 283312.0 103104.0 249960.0 -1.0 4573
4575 0 283320.0 103121.0 249900.0 -1.0 4574
4576 0 283356.0 103132.0 249840.0 -1.0 4575
4577 0 283394.0 103149.0 249780.0 -1.0 4576
4578 0 283449.0 103097.0 249720.0 -1.0 4577
4579 0 283521.0 103205.0 249660.0 -1.0 4578
4580 0 283328.0 103149.0 249600.0 -1.0 4579
4581 0 283453.0 103135.0 249540.0 -1.0 4580
4582 0 283125.0 102895.0 249480.0 -1.0 4581
4583 0 283565.0 103132.0 249420.0 -1.0 4582
4584 0 283646.0 103063.0 249360.0 -1.0 4583
4585 0 283443.0 103065.0 249300.0 -1.0 4584
4586 0 283554.0 103112.0 249240.0 -1.0 4585
4587 0 283456.0 103029.0 249180.0 -1.0 4586
4588 0 283480.0 103031.0 249120.0 -1.0 4587
4589 0 283556.0 103048.0 249060.0 -1.0 4588
4590 0 283375.0 102999.0 249000.0 -1.0 4589
4591 0 283545.0 103064.0 248940.0 -1.0 4590
4592 0 283428.0 102984.0 248880.0 -1.0 4591
4593 0 283518.0 102980.0 248820.0 -1.0 4592
4594 0 283427.0 102988.0 248760.0 -1.0 4593
4595 0 283471.0 102996.0 248700.0 -1.0 4594
4596 0 283504.0 102976.0 248640.0 -1.0 4595
4597 0 283497.0 102986.0 248580.0 -1.0 4596
4598 0 283496.0 102931.0 248520.0 -1.0 4597
4599 0 283428.0 102910.0 248460.0 -1.0 4598
4600 0 283387.0 102897.0 248400.0 -1.0 4599
4601 0 283387.0 102887.0 248340.0 -1.0 4600
4602 0 283176.0 102871.0 248280.0 -1.0 4601
4603 0 283249.0 102891.0 248220.0 -1.0 4602
4604 0 283075.0 102738.0 248160.0 -1.0 4603
4605 0 283187.0 102874.0 248100.0 -1.0 4604
4606 0 283106.0 102765.0 248040.0 -1.0 4605
4607 0 283151.0 102857.0 247980.0 -1.0 4606
4608 0 283541.0 102335.0 247920.0 -1.0 4607
4609 0 283066.0 102781.0 247860.0 -1.0 4608
4610 0 282972.0 102753.0 247800.0 -1.0 4609
4611 0 282963.0 102710.0 247740.0 -1.0 4610
4612 0 283105.0 102735.0 247680.0 -1.0 4611
4613 0 282866.0 102645.0 247620.0 -1.0 4612
4614 0 283054.0 102757.0 247560.0 -1.0 4613
4615 0 282927.0 102630.0 247500.0 -1.0 4614
4616 0 283046.0 102663.0 247440.0 -1.0 4615
4617 0 283039.0 102607.0 247380.0 -1.0 4616
4618 0 282996.0 102605.0 247320.0 -1.0 4617
4619 0 283016.0 102602.0 247260.0 -1.0 4618
4620 0 282993.0 102616.0 247200.0 -1.0 4619
4621 0 282963.0 102600.0 247140.0 -1.0 4620
4622 0 282953.0 102609.0 247080.0 -1.0 4621
4623 0 282981.0 102571.0 247020.0 -1.0 4622
4624 0 282908.0 102547.0 246960.0 -1.0 4623
4625 0 282938.0 102583.0 246900.0 -1.0 4624
4626 0 282919.0 102584.0 246840.0 -1.0 4625
4627 0 282866.0 102524.0 246780.0 -1.0 4626
4628 0 282881.0 102535.0 246720.0 -1.0 4627
4629 0 282729.0 102463.0 246660.0 -1.0 4628
4630 0 282876.0 102544.0 246600.0 -1.0 4629
4631 0 282749.0 102499.0 246540.0 -1.0 4630
4632 0 282754.0 102473.0 246480.0 -1.0 4631
4633 0 282693.0 102456.0 246420.0 -1.0 4632
4634 0 282757.0 102468.0 246360.0 -1.0 4633
4635 0 282915.0 102499.0 246300.0 -1.0 4634
4636 0 282797.0 102468.0 246240.0 -1.0 4635
4637 0 282684.0 102417.0 246180.0 -1.0 4636
4638 0 282561.0 102365.0 246120.0 -1.0 4637
4639 0 282558.0 102404.0 246060.0 -1.0 4638
4640 0 282431.0 102315.0 246000.0 -1.0 4639
4641 0 282508.0 102364.0 245940.0 -1.0 4640
4642 0 282413.0 102267.0 245880.0 -1.0 4641
4643 0 282542.0 102349.0 245820.0 -1.0 4642
4644 0 282535.0 102363.0 245760.0 -1.0 4643
4645 0 282384.0 102346.0 245700.0 -1.0 4644
4646 0 282447.0 102343.0 245640.0 -1.0 4645
4647 0 282426.0 102277.0 245580.0 -1.0 4646
4648 0 282463.0 102325.0 245520.0 -1.0 4647
4649 0 282570.0 102331.0 245460.0 -1.0 4648
4650 0 282384.0 102291.0 245400.0 -1.0 4649
4651 0 282422.0 102323.0 245340.0 -1.0 4650
4652 0 282210.0 102208.0 245280.0 -1.0 4651
4653 0 282270.0 102284.0 245220.0 -1.0 4652
4654 0 282205.0 102277.0 245160.0 -1.0 4653
4655 0 282291.0 102341.0 245100.0 -1.0 4654
4656 0 282130.0 102281.0 245040.0 -1.0 4655
4657 0 282229.0 102339.0 244980.0 -1.0 4656
4658 0 282067.0 102299.0 244920.0 -1.0 4657
4659 0 282204.0 102291.0 244860.0 -1.0 4658
4660 0 282125.0 102298.0 244800.0 -1.0 4659
4661 0 282204.0 102305.0 244740.0 -1.0 4660
4662 0 282249.0 102329.0 244680.0 -1.0 4661
4663 0 282162.0 102335.0 244620.0 -1.0 4662
4664 0 282124.0 102284.0 244560.0 -1.0 4663
4665 0 282213.0 102287.0 244500.0 -1.0 4664
4666 0 282135.0 102293.0 244440.0 -1.0 4665
4667 0 282029.0 102249.0 244380.0 -1.0 4666
4668 0 282072.0 102239.0 244320.0 -1.0 4667
4669 0 282035.0 102225.0 244260.0 -1.0 4668
4670 0 281966.0 102246.0 244200.0 -1.0 4669
4671 0 281933.0 102217.0 244140.0 -1.0 4670
4672 0 281880.0 102226.0 244080.0 -1.0 4671
4673 0 281946.0 102199.0 244020.0 -1.0 4672
4674 0 281918.0 102218.0 243960.0 -1.0 4673
4675 0 281895.0 102187.0 243900.0 -1.0 4674
4676 0 281834.0 102184.0 243840.0 -1.0 4675
4677 0 281858.0 102160.0 243780.0 -1.0 4676
4678 0 281722.0 102120.0 243720.0 -1.0 4677
4679 0 281709.0 102144.0 243660.0 -1.0 4678
4680 0 281664.0 102084.0 243600.0 -1.0 4679
4681 0 281694.0 102070.0 243540.0 -1.0 4680
4682 0 281561.0 101960.0 243480.0 -1.0 4681
4683 0 281671.0 102033.0 243420.0 -1.0 4682
4684 0 281627.0 101937.0 243360.0 -1.0 4683
4685 0 281641.0 101962.0 243300.0 -1.0 4684
4686 0 281573.0 101903.0 243240.0 -1.0 4685
4687 0 281666.0 101941.0 243180.0 -1.0 4686
4688 0 281586.0 101902.0 243120.0 -1.0 4687
4689 0 281604.0 101893.0 243060.0 -1.0 4688
4690 0 281644.0 101834.0 243000.0 -1.0 4689
4691 0 281708.0 101815.0 242940.0 -1.0 4690
4692 0 281651.0 101803.0 242880.0 -1.0 4691
4693 0 281651.0 101805.0 242820.0 -1.0 4692
4694 0 281675.0 101787.0 242760.0 -1.0 4693
4695 0 281654.0 101851.0 242700.0 -1.0 4694
4696 0 281702.0 101807.0 242640.0 -1.0 4695
4697 0 281744.0 101797.0 242580.0 -1.0 4696
4698 0 281719.0 101787.0 242520.0 -1.0 4697
4699 0 281681.0 101725.0 242460.0 -1.0 4698
4700 0 281763.0 101688.0 242400.0 -1.0 4699
4701 0 281688.0 101711.0 242340.0 -1.0 4700
4702 0 281685.0 101715.0 242280.0 -1.0 4701
4703 0 281709.0 101694.0 242220.0 -1.0 4702
4704 0 281659.0 101646.0 242160.0 -1.0 4703
4705 0 281730.0 101731.0 242100.0 -1.0 4704
4706 0 281675.0 101653.0 242040.0 -1.0 4705
4707 0 281605.0 101656.0 241980.0 -1.0 4706
4708 0 281636.0 101570.0 241920.0 -1.0 4707
4709 0 281583.0 101629.0 241860.0 -1.0 4708
4710 0 281552.0 101593.0 241800.0 -1.0 4709
4711 0 281609.0 101609.0 241740.0 -1.0 4710
4712 0 281590.0 101557.0 241680.0 -1.0 4711
4713 0 281557.0 101569.0 241620.0 -1.0 4712
4714 0 281602.0 101576.0 241560.0 -1.0 4713
4715 0 281626.0 101583.0 241500.0 -1.0 4714
4716 0 281604.0 101558.0 241440.0 -1.0 4715
4717 0 281679.0 101566.0 241380.0 -1.0 4716
4718 0 281582.0 101582.0 241320.0 -1.0 4717
4719 0 281646.0 101527.0 241260.0 -1.0 4718
4720 0 281573.0 101581.0 241200.0 -1.0 4719
4721 0 281599.0 101500.0 241140.0 -1.0 4720
4722 0 281582.0 101505.0 241080.0 -1.0 4721
4723 0 281516.0 101460.0 241020.0 -1.0 4722
4724 0 281400.0 101425.0 240960.0 -1.0 4723
4725 0 281432.0 101415.0 240900.0 -1.0 4724
4726 0 281376.0 101332.0 240840.0 -1.0 4725
4727 0 281372.0 101362.0 240780.0 -1.0 4726
4728 0 281426.0 101336.0 240720.0 -1.0 4727
4729 0 281399.0 101357.0 240660.0 -1.0 4728
4730 0 281303.0 101308.0 240600.0 -1.0 4729
4731 0 281315.0 101255.0 240540.0 -1.0 4730
4732 0 281334.0 101276.0 240480.0 -1.0 4731
4733 0 281325.0 101290.0 240420.0 -1.0 4732
4734 0 281343.0 101298.0 240360.0 -1.0 4733
4735 0 281326.0 101261.0 240240.0 -1.0 4734
4736 0 281133.0 101126.0 240180.0 -1.0 4735
4737 0 281202.0 101182.0 240120.0 -1.0 4736
4738 0 281087.0 101138.0 240060.0 -1.0 4737
4739 0 281245.0 101142.0 240000.0 -1.0 4738
4740 0 281161.0 101150.0 239940.0 -1.0 4739
4741 0 281200.0 101155.0 239880.0 -1.0 4740
4742 0 281069.0 101099.0 239820.0 -1.0 4741
4743 0 281092.0 101117.0 239760.0 -1.0 4742
4744 0 281190.0 101068.0 239700.0 -1.0 4743
4745 0 281175.0 101039.0 239640.0 -1.0 4744
4746 0 281088.0 101011.0 239580.0 -1.0 4745
4747 0 281155.0 101020.0 239520.0 -1.0 4746
4748 0 281113.0 101047.0 239460.0 -1.0 4747
4749 0 281214.0 101008.0 239400.0 -1.0 4748
4750 0 281178.0 101054.0 239340.0 -1.0 4749
4751 0 281158.0 100967.0 239280.0 -1.0 4750
4752 0 281054.0 100948.0 239220.0 -1.0 4751
4753 0 281072.0 100934.0 239160.0 -1.0 4752
4754 0 281047.0 100950.0 239100.0 -1.0 4753
4755 0 281029.0 100914.0 239040.0 -1.0 4754
4756 0 281003.0 100914.0 238980.0 -1.0 4755
4757 0 281042.0 100914.0 238920.0 -1.0 4756
4758 0 280931.0 100927.0 238860.0 -1.0 4757
4759 0 281001.0 100834.0 238800.0 -1.0 4758
4760 0 281010.0 100893.0 238740.0 -1.0 4759
4761 0 280968.0 100894.0 238680.0 -1.0 4760
4762 0 281057.0 100906.0 238620.0 -1.0 4761
4763 0 281030.0 100848.0 238560.0 -1.0 4762
4764 0 281072.0 100842.0 238500.0 -1.0 4763
4765 0 281100.0 100856.0 238440.0 -1.0 4764
4766 0 281094.0 100829.0 238380.0 -1.0 4765
4767 0 281144.0 100814.0 238320.0 -1.0 4766
4768 0 281094.0 100784.0 238260.0 -1.0 4767
4769 0 281108.0 100789.0 238200.0 -1.0 4768
4770 0 281156.0 100794.0 238140.0 -1.0 4769
4771 0 281215.0 100777.0 238080.0 -1.0 4770
4772 0 281201.0 100683.0 238020.0 -1.0 4771
4773 0 281159.0 100712.0 237960.0 -1.0 4772
4774 0 281128.0 100702.0 237900.0 -1.0 4773
4775 0 281116.0 100729.0 237840.0 -1.0 4774
4776 0 281143.0 100750.0 237780.0 -1.0 4775
4777 0 281195.0 100675.0 237720.0 -1.0 4776
4778 0 281121.0 100643.0 237660.0 -1.0 4777
4779 0 281002.0 100637.0 237600.0 -1.0 4778
4780 0 280970.0 100654.0 237540.0 -1.0 4779
4781 0 281023.0 100636.0 237480.0 -1.0 4780
4782 0 280935.0 100605.0 237420.0 -1.0 4781
4783 0 280964.0 100600.0 237360.0 -1.0 4782
4784 0 280904.0 100561.0 237300.0 -1.0 4783
4785 0 280929.0 100555.0 237240.0 -1.0 4784
4786 0 280875.0 100478.0 237180.0 -1.0 4785
4787 0 280904.0 100503.0 237120.0 -1.0 4786
4788 0 280924.0 100417.0 237060.0 -1.0 4787
4789 0 280944.0 100432.0 237000.0 -1.0 4788
4790 0 280849.0 100434.0 236940.0 -1.0 4789
4791 0 280865.0 100447.0 236880.0 -1.0 4790
4792 0 280914.0 100430.0 236820.0 -1.0 4791
4793 0 280889.0 100476.0 236760.0 -1.0 4792
4794 0 280902.0 100391.0 236700.0 -1.0 4793
4795 0 280871.0 100417.0 236640.0 -1.0 4794
4796 0 280944.0 100403.0 236580.0 -1.0 4795
4797 0 280933.0 100402.0 236520.0 -1.0 4796
4798 0 280897.0 100386.0 236460.0 -1.0 4797
4799 0 280903.0 100409.0 236400.0 -1.0 4798
4800 0 280953.0 100355.0 236340.0 -1.0 4799
4801 0 280918.0 100356.0 236280.0 -1.0 4800
4802 0 280927.0 100352.0 236220.0 -1.0 4801
4803 0 280801.0 100376.0 236160.0 -1.0 4802
4804 0 280870.0 100337.0 236100.0 -1.0 4803
4805 0 280827.0 100313.0 236040.0 -1.0 4804
4806 0 280833.0 100315.0 235980.0 -1.0 4805
4807 0 280737.0 100275.0 235920.0 -1.0 4806
4808 0 280744.0 100270.0 235860.0 -1.0 4807
4809 0 280691.0 100272.0 235800.0 -1.0 4808
4810 0 280737.0 100281.0 235740.0 -1.0 4809
4811 0 280741.0 100255.0 235680.0 -1.0 4810
4812 0 280644.0 100213.0 235620.0 -1.0 4811
4813 0 280649.0 100225.0 235560.0 -1.0 4812
4814 0 280475.0 100190.0 235440.0 -1.0 4813
4815 0 280531.0 100136.0 235320.0 -1.0 4814
4816 0 280528.0 100102.0 235260.0 -1.0 4815
4817 0 280451.0 100120.0 235200.0 -1.0 4816
4818 0 280485.0 100116.0 235140.0 -1.0 4817
4819 0 280532.0 100142.0 235080.0 -1.0 4818
4820 0 280511.0 100085.0 235020.0 -1.0 4819
4821 0 280377.0 100076.0 234960.0 -1.0 4820
4822 0 280482.0 100135.0 234900.0 -1.0 4821
4823 0 280377.0 100092.0 234840.0 -1.0 4822
4824 0 280395.0 100106.0 234780.0 -1.0 4823
4825 0 280376.0 100124.0 234720.0 -1.0 4824
4826 0 280350.0 100129.0 234660.0 -1.0 4825
4827 0 280408.0 100027.0 234600.0 -1.0 4826
4828 0 280359.0 100010.0 234540.0 -1.0 4827
4829 0 280457.0 100014.0 234480.0 -1.0 4828
4830 0 280324.0 99988.2 234420.0 -1.0 4829
4831 0 280274.0 99974.6 234360.0 -1.0 4830
4832 0 280208.0 99848.9 234300.0 -1.0 4831
4833 0 280294.0 100039.0 234240.0 -1.0 4832
4834 0 280312.0 100025.0 234120.0 -1.0 4833
4835 0 280221.0 100078.0 234060.0 -1.0 4834
4836 0 280264.0 100080.0 234000.0 -1.0 4835
4837 0 280202.0 100116.0 233940.0 -1.0 4836
4838 0 280192.0 100083.0 233880.0 -1.0 4837
4839 0 280165.0 100021.0 233820.0 -1.0 4838
4840 0 280154.0 99966.7 233760.0 -1.0 4839
4841 0 280135.0 100044.0 233700.0 -1.0 4840
4842 0 280147.0 99965.6 233640.0 -1.0 4841
4843 0 280145.0 99913.2 233580.0 -1.0 4842
4844 0 280176.0 99886.1 233520.0 -1.0 4843
4845 0 280172.0 99838.1 233460.0 -1.0 4844
4846 0 280167.0 99885.0 233400.0 -1.0 4845
4847 0 280139.0 99824.1 233340.0 -1.0 4846
4848 0 280174.0 99781.8 233280.0 -1.0 4847
4849 0 280132.0 99793.6 233220.0 -1.0 4848
4850 0 280179.0 99772.7 233160.0 -1.0 4849
4851 0 280233.0 99737.8 233100.0 -1.0 4850
4852 0 280255.0 99718.6 233040.0 -1.0 4851
4853 0 280227.0 99685.3 232980.0 -1.0 4852
4854 0 280274.0 99723.1 232920.0 -1.0 4853
4855 0 280267.0 99687.6 232860.0 -1.0 4854
4856 0 280288.0 99688.1 232800.0 -1.0 4855
4857 0 280248.0 99711.2 232740.0 -1.0 4856
4858 0 280267.0 99670.6 232680.0 -1.0 4857
4859 0 280236.0 99644.1 232620.0 -1.0 4858
4860 0 280148.0 99641.9 232560.0 -1.0 4859
4861 0 280195.0 99578.7 232500.0 -1.0 4860
4862 0 280135.0 99608.6 232440.0 -1.0 4861
4863 0 280186.0 99490.7 232380.0 -1.0 4862
4864 0 280169.0 99480.6 232320.0 -1.0 4863
4865 0 280178.0 99398.8 232260.0 -1.0 4864
4866 0 280069.0 99422.5 232200.0 -1.0 4865
4867 0 280158.0 99308.0 232140.0 -1.0 4866
4868 0 280163.0 99363.3 232080.0 -1.0 4867
4869 0 280126.0 99420.2 232020.0 -1.0 4868
4870 0 280094.0 99428.1 231960.0 -1.0 4869
4871 0 280028.0 99375.7 231900.0 -1.0 4870
4872 0 280007.0 99355.4 231840.0 -1.0 4871
4873 0 280151.0 99289.4 231780.0 -1.0 4872
4874 0 280113.0 99302.9 231720.0 -1.0 4873
4875 0 280063.0 99321.5 231660.0 -1.0 4874
4876 0 280083.0 99315.9 231600.0 -1.0 4875
4877 0 280162.0 99217.2 231540.0 -1.0 4876
4878 0 280203.0 99269.6 231480.0 -1.0 4877
4879 0 280103.0 99190.1 231420.0 -1.0 4878
4880 0 280134.0 99213.2 231360.0 -1.0 4879
4881 0 280081.0 99172.6 231300.0 -1.0 4880
4882 0 280174.0 99208.2 231240.0 -1.0 4881
4883 0 280272.0 99138.8 231180.0 -1.0 4882
4884 0 280143.0 99080.1 231120.0 -1.0 4883
4885 0 280159.0 99121.9 231060.0 -1.0 4884
4886 0 280212.0 99041.2 231000.0 -1.0 4885
4887 0 280229.0 99066.6 230940.0 -1.0 4886
4888 0 280279.0 98998.4 230880.0 -1.0 4887
4889 0 280287.0 99061.0 230820.0 -1.0 4888
4890 0 280265.0 98992.1 230760.0 -1.0 4889
4891 0 280281.0 99025.4 230700.0 -1.0 4890
4892 0 280230.0 98945.3 230640.0 -1.0 4891
4893 0 280271.0 99040.7 230580.0 -1.0 4892
4894 0 280322.0 98956.1 230520.0 -1.0 4893
4895 0 280173.0 99005.7 230460.0 -1.0 4894
4896 0 280263.0 98971.9 230400.0 -1.0 4895
4897 0 280320.0 98912.1 230340.0 -1.0 4896
4898 0 280310.0 98966.2 230280.0 -1.0 4897
4899 0 280292.0 98886.7 230220.0 -1.0 4898
4900 0 280340.0 98941.4 230160.0 -1.0 4899
4901 0 280329.0 98877.1 230100.0 -1.0 4900
4902 0 280339.0 98894.0 230040.0 -1.0 4901
4903 0 280297.0 98893.5 229980.0 -1.0 4902
4904 0 280293.0 98888.4 229920.0 -1.0 4903
4905 0 280284.0 98854.5 229860.0 -1.0 4904
4906 0 280282.0 98849.5 229800.0 -1.0 4905
4907 0 280315.0 98881.6 229740.0 -1.0 4906
4908 0 280338.0 98775.6 229680.0 -1.0 4907
4909 0 280368.0 98822.4 229620.0 -1.0 4908
4910 0 280415.0 98728.8 229560.0 -1.0 4909
4911 0 280399.0 98719.7 229500.0 -1.0 4910
4912 0 280352.0 98652.1 229440.0 -1.0 4911
4913 0 280389.0 98590.6 229380.0 -1.0 4912
4914 0 280470.0 98618.2 229320.0 -1.0 4913
4915 0 280494.0 98530.2 229260.0 -1.0 4914
4916 0 280513.0 98519.0 229200.0 -1.0 4915
4917 0 280482.0 98466.5 229140.0 -1.0 4916
4918 0 280606.0 98469.3 229080.0 -1.0 4917
4919 0 280604.0 98429.8 229020.0 -1.0 4918
4920 0 280696.0 98507.7 228960.0 -1.0 4919
4921 0 280580.0 98412.9 228900.0 -1.0 4920
4922 0 280528.0 98377.4 228840.0 -1.0 4921
4923 0 280561.0 98433.2 228780.0 -1.0 4922
4924 0 280586.0 98391.5 228720.0 -1.0 4923
4925 0 280517.0 98394.3 228660.0 -1.0 4924
4926 0 280548.0 98421.9 228600.0 -1.0 4925
4927 0 280650.0 98507.1 228540.0 -1.0 4926
4928 0 280671.0 98476.7 228480.0 -1.0 4927
4929 0 280579.0 98420.8 228420.0 -1.0 4928
4930 0 280583.0 98349.2 228360.0 -1.0 4929
4931 0 280843.0 98311.4 228300.0 -1.0 4930
4932 0 280700.0 98334.0 228240.0 -1.0 4931
4933 0 280746.0 98242.6 228180.0 -1.0 4932
4934 0 280694.0 98284.3 228120.0 -1.0 4933
4935 0 280731.0 98195.2 228060.0 -1.0 4934
4936 0 280689.0 98181.7 228000.0 -1.0 4935
4937 0 280805.0 98153.5 227940.0 -1.0 4936
4938 0 280802.0 98161.4 227880.0 -1.0 4937
4939 0 280761.0 98185.6 227820.0 -1.0 4938
4940 0 280902.0 98147.3 227760.0 -1.0 4939
4941 0 280946.0 98108.4 227700.0 -1.0 4940
4942 0 280820.0 98107.2 227640.0 -1.0 4941
4943 0 280882.0 98010.8 227520.0 -1.0 4942
4944 0 280885.0 98014.2 227460.0 -1.0 4943
4945 0 280964.0 98008.0 227400.0 -1.0 4944
4946 0 280895.0 98011.4 227340.0 -1.0 4945
4947 0 280837.0 97965.1 227280.0 -1.0 4946
4948 0 280806.0 97927.3 227220.0 -1.0 4947
4949 0 280837.0 97953.8 227160.0 -1.0 4948
4950 0 280702.0 97916.0 227100.0 -1.0 4949
4951 0 280668.0 97901.4 227040.0 -1.0 4950
4952 0 280693.0 97855.1 226980.0 -1.0 4951
4953 0 280540.0 97808.3 226920.0 -1.0 4952
4954 0 280700.0 97803.8 226860.0 -1.0 4953
4955 0 280718.0 97845.5 226800.0 -1.0 4954
4956 0 280776.0 97727.1 226740.0 -1.0 4955
4957 0 280676.0 97598.5 226680.0 -1.0 4956
4958 0 281006.0 97532.0 226620.0 -1.0 4957
4959 0 280886.0 97568.1 226560.0 -1.0 4958
4960 0 280924.0 97493.6 226500.0 -1.0 4959
4961 0 280931.0 97446.2 226440.0 -1.0 4960
4962 0 280896.0 97397.2 226380.0 -1.0 4961
4963 0 280836.0 97416.3 226320.0 -1.0 4962
4964 0 280857.0 97415.8 226260.0 -1.0 4963
4965 0 280865.0 97372.9 226200.0 -1.0 4964
4966 0 280926.0 97334.0 226140.0 -1.0 4965
4967 0 280914.0 97342.5 226080.0 -1.0 4966
4968 0 280884.0 97310.9 226020.0 -1.0 4967
4969 0 280826.0 97310.9 225960.0 -1.0 4968
4970 0 280915.0 97319.3 225900.0 -1.0 4969
4971 0 280852.0 97253.9 225840.0 -1.0 4970
4972 0 280830.0 97274.8 225780.0 -1.0 4971
4973 0 280821.0 97236.4 225720.0 -1.0 4972
4974 0 280785.0 97097.1 225660.0 -1.0 4973
4975 0 280857.0 97146.2 225600.0 -1.0 4974
4976 0 280803.0 97164.2 225480.0 -1.0 4975
4977 0 280866.0 97016.5 225420.0 -1.0 4976
4978 0 280805.0 96938.6 225360.0 -1.0 4977
4979 0 280985.0 96846.7 225300.0 -1.0 4978
4980 0 280812.0 96669.0 225240.0 -1.0 4979
4981 0 280860.0 96539.3 225180.0 -1.0 4980
4982 0 280824.0 96502.1 225120.0 -1.0 4981
4983 0 280787.0 96455.3 225060.0 -1.0 4982
4984 0 280917.0 96484.0 225000.0 -1.0 4983
4985 0 280730.0 96415.2 224940.0 -1.0 4984
4986 0 280764.0 96436.1 224880.0 -1.0 4985
4987 0 280653.0 96397.2 224820.0 -1.0 4986
4988 0 280744.0 96408.5 224760.0 -1.0 4987
4989 0 280739.0 96393.8 224700.0 -1.0 4988
4990 0 280794.0 96354.9 224640.0 -1.0 4989
4991 0 280831.0 96301.9 224580.0 -1.0 4990
4992 0 280880.0 96328.4 224520.0 -1.0 4991
4993 0 280725.0 96348.1 224460.0 -1.0 4992
4994 0 280713.0 96384.2 224400.0 -1.0 4993
4995 0 280742.0 96388.2 224340.0 -1.0 4994
4996 0 280728.0 96393.2 224280.0 -1.0 4995
4997 0 280709.0 96356.0 224220.0 -1.0 4996
4998 0 280664.0 96366.7 224160.0 -1.0 4997
4999 0 280709.0 96343.0 224100.0 -1.0 4998
5000 0 280670.0 96328.9 224040.0 -1.0 4999
5001 0 280712.0 96348.7 223980.0 -1.0 5000
5002 0 280682.0 96343.6 223920.0 -1.0 5001
5003 0 280659.0 96366.7 223860.0 -1.0 5002
5004 0 280690.0 96360.5 223800.0 -1.0 5003
5005 0 280694.0 96345.9 223740.0 -1.0 5004
5006 0 280661.0 96373.5 223680.0 -1.0 5005
5007 0 280646.0 96284.4 223620.0 -1.0 5006
5008 0 280689.0 96325.6 223560.0 -1.0 5007
5009 0 280486.0 96074.0 223440.0 -1.0 5008
5010 0 280933.0 96101.6 223380.0 -1.0 5009
5011 0 280623.0 96086.4 223320.0 -1.0 5010
5012 0 280488.0 95943.2 223260.0 -1.0 5011
5013 0 280527.0 95989.4 223200.0 -1.0 5012
5014 0 280543.0 96033.4 223140.0 -1.0 5013
5015 0 280556.0 95929.6 223080.0 -1.0 5014
5016 0 280514.0 95966.3 223020.0 -1.0 5015
5017 0 280518.0 95933.0 222960.0 -1.0 5016
5018 0 280617.0 95931.9 222900.0 -1.0 5017
5019 0 280478.0 95881.7 222840.0 -1.0 5018
5020 0 280471.0 95818.5 222780.0 -1.0 5019
5021 0 280589.0 95914.4 222720.0 -1.0 5020
5022 0 280591.0 95794.3 222660.0 -1.0 5021
5023 0 280496.0 95780.2 222600.0 -1.0 5022
5024 0 280476.0 95722.6 222540.0 -1.0 5023
5025 0 280469.0 95703.5 222480.0 -1.0 5024
5026 0 280410.0 95726.0 222420.0 -1.0 5025
5027 0 280415.0 95744.1 222360.0 -1.0 5026
5028 0 280393.0 95741.8 222300.0 -1.0 5027
5029 0 280405.0 95723.2 222240.0 -1.0 5028
5030 0 280373.0 95714.2 222180.0 -1.0 5029
5031 0 280396.0 95692.2 222120.0 -1.0 5030
5032 0 280382.0 95722.6 222060.0 -1.0 5031
5033 0 280356.0 95705.7 222000.0 -1.0 5032
5034 0 280401.0 95723.2 221940.0 -1.0 5033
5035 0 280347.0 95666.2 221880.0 -1.0 5034
5036 0 280291.0 95657.2 221820.0 -1.0 5035
5037 0 280320.0 95654.4 221700.0 -1.0 5036
5038 0 280213.0 95642.6 221640.0 -1.0 5037
5039 0 280382.0 95611.0 221580.0 -1.0 5038
5040 0 280261.0 95568.7 221520.0 -1.0 5039
5041 0 280398.0 95629.6 221460.0 -1.0 5040
5042 0 280291.0 95634.7 221400.0 -1.0 5041
5043 0 280272.0 95629.6 221340.0 -1.0 5042
5044 0 280172.0 95615.5 221280.0 -1.0 5043
5045 0 280299.0 95637.5 221220.0 -1.0 5044
5046 0 280293.0 95622.2 221160.0 -1.0 5045
5047 0 280167.0 95649.9 221100.0 -1.0 5046
5048 0 280170.0 95605.3 221040.0 -1.0 5047
5049 0 280179.0 95604.8 220980.0 -1.0 5048
5050 0 280120.0 95653.8 220920.0 -1.0 5049
5051 0 280168.0 95589.5 220860.0 -1.0 5050
5052 0 280310.0 95546.7 220800.0 -1.0 5051
5053 0 280049.0 95546.7 220740.0 -1.0 5052
5054 0 279987.0 95437.8 220680.0 -1.0 5053
5055 0 279921.0 95218.4 220500.0 -1.0 5054
5056 0 279821.0 95269.2 220440.0 -1.0 5055
5057 0 279879.0 95256.8 220380.0 -1.0 5056
5058 0 279839.0 95260.7 220320.0 -1.0 5057
5059 0 279823.0 95243.8 220260.0 -1.0 5058
5060 0 279887.0 95195.9 220200.0 -1.0 5059
5061 0 279788.0 95190.8 220140.0 -1.0 5060
5062 0 279805.0 95120.9 220080.0 -1.0 5061
5063 0 279654.0 95143.4 220020.0 -1.0 5062
5064 0 279781.0 95133.3 219960.0 -1.0 5063
5065 0 279612.0 95098.3 219900.0 -1.0 5064
5066 0 279523.0 95056.0 219840.0 -1.0 5065
5067 0 279556.0 95020.5 219780.0 -1.0 5066
5068 0 279624.0 94977.0 219720.0 -1.0 5067
5069 0 279679.0 94966.3 219660.0 -1.0 5068
5070 0 279561.0 94973.1 219600.0 -1.0 5069
5071 0 279662.0 94973.6 219540.0 -1.0 5070
5072 0 279583.0 94990.6 219480.0 -1.0 5071
5073 0 279632.0 94965.2 219420.0 -1.0 5072
5074 0 279610.0 94929.1 219360.0 -1.0 5073
5075 0 279665.0 94899.2 219300.0 -1.0 5074
5076 0 279684.0 94930.2 219240.0 -1.0 5075
5077 0 279623.0 94858.6 219180.0 -1.0 5076
5078 0 279644.0 94868.2 219120.0 -1.0 5077
5079 0 279559.0 94799.4 219060.0 -1.0 5078
5080 0 279624.0 94829.3 219000.0 -1.0 5079
5081 0 279642.0 94865.9 218940.0 -1.0 5080
5082 0 279622.0 94806.1 218880.0 -1.0 5081
5083 0 279596.0 94846.8 218820.0 -1.0 5082
5084 0 279752.0 94819.1 218760.0 -1.0 5083
5085 0 279626.0 94832.1 218700.0 -1.0 5084
5086 0 279725.0 94810.7 218640.0 -1.0 5085
5087 0 279707.0 94833.2 218580.0 -1.0 5086
5088 0 279715.0 94834.3 218520.0 -1.0 5087
5089 0 279627.0 94840.5 218460.0 -1.0 5088
5090 0 279747.0 94781.9 218400.0 -1.0 5089
5091 0 279721.0 94832.1 218340.0 -1.0 5090
5092 0 279765.0 94868.2 218280.0 -1.0 5091
5093 0 279772.0 94818.6 218220.0 -1.0 5092
5094 0 279763.0 94783.6 218160.0 -1.0 5093
5095 0 279813.0 94838.9 218100.0 -1.0 5094
5096 0 279964.0 94899.2 218040.0 -1.0 5095
5097 0 279957.0 94812.4 217980.0 -1.0 5096
5098 0 280007.0 94953.4 217920.0 -1.0 5097
5099 0 279989.0 94950.5 217860.0 -1.0 5098
5100 0 280001.0 94928.0 217800.0 -1.0 5099
5101 0 279953.0 94982.7 217740.0 -1.0 5100
5102 0 280068.0 94851.3 217620.0 -1.0 5101
5103 0 280142.0 94903.7 217560.0 -1.0 5102
5104 0 280002.0 94942.6 217500.0 -1.0 5103
5105 0 280142.0 94962.9 217380.0 -1.0 5104
5106 0 280164.0 94940.4 217320.0 -1.0 5105
5107 0 280215.0 94985.5 217260.0 -1.0 5106
5108 0 280163.0 94968.6 217200.0 -1.0 5107
5109 0 280101.0 94951.1 217140.0 -1.0 5108
5110 0 280174.0 94958.4 217080.0 -1.0 5109
5111 0 280370.0 94984.9 217020.0 -1.0 5110
5112 0 280305.0 94965.8 216960.0 -1.0 5111
5113 0 280318.0 95010.9 216900.0 -1.0 5112
5114 0 280323.0 95039.6 216840.0 -1.0 5113
5115 0 280301.0 95009.8 216780.0 -1.0 5114
5116 0 280242.0 95017.1 216720.0 -1.0 5115
5117 0 280307.0 95053.2 216660.0 -1.0 5116
5118 0 280009.0 94925.1 216600.0 -1.0 5117
5119 0 280440.0 95207.7 216540.0 -1.0 5118
5120 0 280187.0 95020.5 216420.0 -1.0 5119
5121 0 280283.0 94996.8 216360.0 -1.0 5120
5122 0 280296.0 95052.0 216300.0 -1.0 5121
5123 0 280324.0 94959.6 216240.0 -1.0 5122
5124 0 280323.0 95074.0 216180.0 -1.0 5123
5125 0 280369.0 94918.9 216120.0 -1.0 5124
5126 0 280381.0 95055.4 216060.0 -1.0 5125
5127 0 280345.0 94983.8 216000.0 -1.0 5126
5128 0 280400.0 94968.0 215940.0 -1.0 5127
5129 0 280326.0 94954.5 215880.0 -1.0 5128
5130 0 280371.0 94922.9 215820.0 -1.0 5129
5131 0 280425.0 95014.3 215760.0 -1.0 5130
5132 0 280425.0 94968.6 215700.0 -1.0 5131
5133 0 280447.0 94955.6 215640.0 -1.0 5132
5134 0 280371.0 94949.4 215580.0 -1.0 5133
5135 0 280356.0 94974.2 215520.0 -1.0 5134
5136 0 280393.0 95000.7 215460.0 -1.0 5135
5137 0 280454.0 94983.2 215340.0 -1.0 5136
5138 0 280434.0 94974.8 215280.0 -1.0 5137
5139 0 280448.0 94988.9 215220.0 -1.0 5138
5140 0 280434.0 94970.8 215160.0 -1.0 5139
5141 0 280393.0 94983.8 215100.0 -1.0 5140
5142 0 280552.0 95037.4 215040.0 -1.0 5141
5143 0 280473.0 94962.4 214980.0 -1.0 5142
5144 0 280509.0 95001.3 214920.0 -1.0 5143
5145 0 280440.0 94975.3 214860.0 -1.0 5144
5146 0 280509.0 94974.2 214800.0 -1.0 5145
5147 0 280545.0 94959.6 214680.0 -1.0 5146
5148 0 280518.0 94986.1 214620.0 -1.0 5147
5149 0 280487.0 94918.4 214560.0 -1.0 5148
5150 0 280584.0 94992.3 214500.0 -1.0 5149
5151 0 280544.0 94927.4 214440.0 -1.0 5150
5152 0 280559.0 94934.2 214380.0 -1.0 5151
5153 0 280564.0 95000.2 214320.0 -1.0 5152
5154 0 280599.0 94982.1 214260.0 -1.0 5153
5155 0 280526.0 94987.8 214200.0 -1.0 5154
5156 0 280662.0 94959.6 214140.0 -1.0 5155
5157 0 280626.0 94978.7 214080.0 -1.0 5156
5158 0 280694.0 94920.6 214020.0 -1.0 5157
5159 0 280670.0 94981.5 213960.0 -1.0 5158
5160 0 280708.0 94955.0 213900.0 -1.0 5159
5161 0 280734.0 94967.4 213840.0 -1.0 5160
5162 0 280687.0 94959.6 213780.0 -1.0 5161
5163 0 280759.0 95022.7 213720.0 -1.0 5162
5164 0 280708.0 94956.2 213660.0 -1.0 5163
5165 0 280629.0 94969.7 213600.0 -1.0 5164
5166 0 280804.0 95039.1 213540.0 -1.0 5165
5167 0 280702.0 94979.9 213420.0 -1.0 5166
5168 0 280811.0 94939.2 213300.0 -1.0 5167
5169 0 280833.0 94956.7 213240.0 -1.0 5168
5170 0 280873.0 94893.6 213180.0 -1.0 5169
5171 0 280745.0 94857.5 213120.0 -1.0 5170
5172 0 280888.0 94876.6 213060.0 -1.0 5171
5173 0 280878.0 94877.2 213000.0 -1.0 5172
5174 0 280930.0 94861.4 212940.0 -1.0 5173
5175 0 280900.0 94893.0 212880.0 -1.0 5174
5176 0 280885.0 94850.7 212820.0 -1.0 5175
5177 0 280904.0 94849.0 212760.0 -1.0 5176
5178 0 281015.0 94811.2 212700.0 -1.0 5177
5179 0 280905.0 94743.5 212640.0 -1.0 5178
5180 0 281015.0 94801.1 212580.0 -1.0 5179
5181 0 280970.0 94792.0 212520.0 -1.0 5180
5182 0 281001.0 94805.6 212460.0 -1.0 5181
5183 0 280933.0 94787.0 212400.0 -1.0 5182
5184 0 280997.0 94798.2 212340.0 -1.0 5183
5185 0 281107.0 94758.2 212280.0 -1.0 5184
5186 0 281049.0 94736.2 212220.0 -1.0 5185
5187 0 281089.0 94753.1 212160.0 -1.0 5186
5188 0 281080.0 94748.1 212100.0 -1.0 5187
5189 0 281006.0 94788.7 212040.0 -1.0 5188
5190 0 281039.0 94749.7 211980.0 -1.0 5189
5191 0 281004.0 94741.9 211920.0 -1.0 5190
5192 0 281007.0 94730.0 211860.0 -1.0 5191
5193 0 280995.0 94687.7 211800.0 -1.0 5192
5194 0 280974.0 94660.6 211740.0 -1.0 5193
5195 0 281101.0 94642.6 211680.0 -1.0 5194
5196 0 280953.0 94563.1 211620.0 -1.0 5195
5197 0 281067.0 94592.4 211560.0 -1.0 5196
5198 0 281131.0 94502.7 211440.0 -1.0 5197
5199 0 281177.0 94481.8 211380.0 -1.0 5198
5200 0 281141.0 94419.2 211320.0 -1.0 5199
5201 0 281120.0 94356.6 211260.0 -1.0 5200
5202 0 281196.0 94309.8 211200.0 -1.0 5201
5203 0 281227.0 94324.5 211140.0 -1.0 5202
5204 0 281248.0 94338.0 211080.0 -1.0 5203
5205 0 281297.0 94347.0 211020.0 -1.0 5204
5206 0 281223.0 94279.9 210960.0 -1.0 5205
5207 0 281157.0 94331.3 210900.0 -1.0 5206
5208 0 281146.0 94282.8 210840.0 -1.0 5207
5209 0 281296.0 94372.4 210780.0 -1.0 5208
5210 0 281159.0 94270.9 210720.0 -1.0 5209
5211 0 281223.0 94258.5 210660.0 -1.0 5210
5212 0 281216.0 94262.4 210600.0 -1.0 5211
5213 0 281227.0 94255.7 210540.0 -1.0 5212
5214 0 281209.0 94239.9 210480.0 -1.0 5213
5215 0 281273.0 94273.7 210420.0 -1.0 5214
5216 0 281140.0 94238.8 210360.0 -1.0 5215
5217 0 281221.0 94257.4 210300.0 -1.0 5216
5218 0 281128.0 94198.1 210240.0 -1.0 5217
5219 0 281174.0 94190.8 210180.0 -1.0 5218
5220 0 281068.0 94199.8 210120.0 -1.0 5219
5221 0 281117.0 94155.3 210060.0 -1.0 5220
5222 0 281060.0 94100.0 209940.0 -1.0 5221
5223 0 281011.0 94069.0 209820.0 -1.0 5222
5224 0 281006.0 94042.5 209700.0 -1.0 5223
5225 0 280980.0 93908.3 209640.0 -1.0 5224
5226 0 280970.0 93930.2 209580.0 -1.0 5225
5227 0 280994.0 93886.8 209520.0 -1.0 5226
5228 0 281041.0 93846.8 209460.0 -1.0 5227
5229 0 281062.0 93797.7 209400.0 -1.0 5228
5230 0 280958.0 93800.5 209340.0 -1.0 5229
5231 0 280928.0 93728.3 209280.0 -1.0 5230
5232 0 280969.0 93686.6 209160.0 -1.0 5231
5233 0 280941.0 93643.2 209100.0 -1.0 5232
5234 0 280936.0 93621.7 209040.0 -1.0 5233
5235 0 280962.0 93514.6 208980.0 -1.0 5234
5236 0 280848.0 93512.9 208920.0 -1.0 5235
5237 0 280923.0 93367.9 208860.0 -1.0 5236
5238 0 280825.0 93354.4 208800.0 -1.0 5237
5239 0 280859.0 93381.5 208740.0 -1.0 5238
5240 0 280862.0 93269.2 208680.0 -1.0 5239
5241 0 280888.0 93282.2 208620.0 -1.0 5240
5242 0 280853.0 93233.1 208560.0 -1.0 5241
5243 0 280944.0 93325.6 208500.0 -1.0 5242
5244 0 280621.0 93113.6 208440.0 -1.0 5243
5245 0 280930.0 93270.9 208380.0 -1.0 5244
5246 0 280935.0 93264.7 208260.0 -1.0 5245
5247 0 281002.0 93179.0 208140.0 -1.0 5246
5248 0 280935.0 93179.0 208020.0 -1.0 5247
5249 0 281019.0 93118.1 207960.0 -1.0 5248
5250 0 281106.0 93142.9 207900.0 -1.0 5249
5251 0 281109.0 93146.3 207840.0 -1.0 5250
5252 0 281038.0 93108.5 207780.0 -1.0 5251
5253 0 281092.0 93106.2 207720.0 -1.0 5252
5254 0 281099.0 93082.6 207660.0 -1.0 5253
5255 0 281034.0 92999.6 207600.0 -1.0 5254
5256 0 281144.0 93031.8 207540.0 -1.0 5255
5257 0 280941.0 92955.1 207480.0 -1.0 5256
5258 0 281099.0 92948.9 207420.0 -1.0 5257
5259 0 281104.0 92951.7 207300.0 -1.0 5258
5260 0 281052.0 92894.2 207240.0 -1.0 5259
5261 0 281155.0 92909.4 207180.0 -1.0 5260
5262 0 281055.0 92927.5 207120.0 -1.0 5261
5263 0 281081.0 92901.5 207060.0 -1.0 5262
5264 0 281156.0 92964.1 207000.0 -1.0 5263
5265 0 281234.0 93007.0 206940.0 -1.0 5264
5266 0 281078.0 92923.5 206880.0 -1.0 5265
5267 0 281154.0 92908.9 206820.0 -1.0 5266
5268 0 281199.0 92912.2 206760.0 -1.0 5267
5269 0 281200.0 92833.3 206700.0 -1.0 5268
5270 0 281188.0 92863.7 206640.0 -1.0 5269
5271 0 281152.0 92840.0 206580.0 -1.0 5270
5272 0 281296.0 92852.4 206520.0 -1.0 5271
5273 0 281180.0 92834.4 206460.0 -1.0 5272
5274 0 281307.0 92838.9 206400.0 -1.0 5273
5275 0 281382.0 92771.8 206340.0 -1.0 5274
5276 0 281314.0 92829.3 206280.0 -1.0 5275
5277 0 281340.0 92841.2 206220.0 -1.0 5276
5278 0 281372.0 92812.4 206160.0 -1.0 5277
5279 0 281367.0 92771.8 206100.0 -1.0 5278
5280 0 281456.0 92731.2 206040.0 -1.0 5279
5281 0 281332.0 92732.3 205980.0 -1.0 5280
5282 0 281494.0 92664.1 205920.0 -1.0 5281
5283 0 281464.0 92650.0 205860.0 -1.0 5282
5284 0 281501.0 92644.3 205800.0 -1.0 5283
5285 0 281432.0 92649.4 205740.0 -1.0 5284
5286 0 281527.0 92631.4 205680.0 -1.0 5285
5287 0 281407.0 92624.6 205620.0 -1.0 5286
5288 0 281437.0 92600.3 205560.0 -1.0 5287
5289 0 281434.0 92597.0 205500.0 -1.0 5288
5290 0 281368.0 92595.8 205440.0 -1.0 5289
5291 0 281421.0 92598.6 205380.0 -1.0 5290
5292 0 281378.0 92563.1 205260.0 -1.0 5291
5293 0 281323.0 92537.2 205200.0 -1.0 5292
5294 0 281339.0 92509.0 205140.0 -1.0 5293
5295 0 281332.0 92446.4 205080.0 -1.0 5294
5296 0 281237.0 92409.1 205020.0 -1.0 5295
5297 0 281368.0 92447.5 204960.0 -1.0 5296
5298 0 281316.0 92423.8 204900.0 -1.0 5297
5299 0 281349.0 92421.0 204840.0 -1.0 5298
5300 0 281346.0 92384.9 204780.0 -1.0 5299
5301 0 281359.0 92376.4 204720.0 -1.0 5300
5302 0 281422.0 92407.5 204660.0 -1.0 5301
5303 0 281362.0 92387.1 204600.0 -1.0 5302
5304 0 281335.0 92385.5 204540.0 -1.0 5303
5305 0 281519.0 92404.1 204480.0 -1.0 5304
5306 0 281450.0 92344.9 204420.0 -1.0 5305
5307 0 281499.0 92326.8 204360.0 -1.0 5306
5308 0 281601.0 92343.2 204300.0 -1.0 5307
5309 0 281468.0 92343.7 204240.0 -1.0 5308
5310 0 281447.0 92290.1 204180.0 -1.0 5309
5311 0 281543.0 92334.1 204120.0 -1.0 5310
5312 0 281592.0 92286.8 204060.0 -1.0 5311
5313 0 281616.0 92267.6 204000.0 -1.0 5312
5314 0 281591.0 92201.0 203940.0 -1.0 5313
5315 0 281594.0 92237.7 203880.0 -1.0 5314
5316 0 281654.0 92167.8 203820.0 -1.0 5315
5317 0 281792.0 92239.9 203760.0 -1.0 5316
5318 0 281865.0 92177.3 203700.0 -1.0 5317
5319 0 281771.0 92167.2 203640.0 -1.0 5318
5320 0 281722.0 92220.2 203580.0 -1.0 5319
5321 0 281799.0 92184.1 203520.0 -1.0 5320
5322 0 281858.0 92212.9 203460.0 -1.0 5321
5323 0 281793.0 92162.1 203400.0 -1.0 5322
5324 0 281882.0 92217.9 203340.0 -1.0 5323
5325 0 281638.0 92168.3 203280.0 -1.0 5324
5326 0 281859.0 92211.2 203220.0 -1.0 5325
5327 0 281872.0 92186.9 203160.0 -1.0 5326
5328 0 281806.0 92219.1 203100.0 -1.0 5327
5329 0 281722.0 92211.7 203040.0 -1.0 5328
5330 0 281725.0 92279.4 202980.0 -1.0 5329
5331 0 281800.0 92214.6 202920.0 -1.0 5330
5332 0 281845.0 92245.6 202860.0 -1.0 5331
5333 0 281802.0 92180.2 202800.0 -1.0 5332
5334 0 281857.0 92298.6 202740.0 -1.0 5333
5335 0 281844.0 92221.3 202680.0 -1.0 5334
5336 0 281894.0 92250.1 202620.0 -1.0 5335
5337 0 281856.0 92196.5 202560.0 -1.0 5336
5338 0 281788.0 92264.8 202500.0 -1.0 5337
5339 0 281914.0 92243.3 202380.0 -1.0 5338
5340 0 281952.0 92211.2 202260.0 -1.0 5339
5341 0 282113.0 92193.1 202200.0 -1.0 5340
5342 0 282055.0 92205.0 202140.0 -1.0 5341
5343 0 282175.0 92207.8 202080.0 -1.0 5342
5344 0 282131.0 92181.3 202020.0 -1.0 5343
5345 0 282157.0 92241.1 201960.0 -1.0 5344
5346 0 282064.0 92210.1 201900.0 -1.0 5345
5347 0 282202.0 92233.2 201840.0 -1.0 5346
5348 0 282181.0 92247.8 201780.0 -1.0 5347
5349 0 282180.0 92244.5 201720.0 -1.0 5348
5350 0 282113.0 92242.8 201660.0 -1.0 5349
5351 0 282046.0 92246.1 201600.0 -1.0 5350
5352 0 282351.0 92226.4 201540.0 -1.0 5351
5353 0 282245.0 92334.1 201480.0 -1.0 5352
5354 0 282168.0 92286.8 201420.0 -1.0 5353
5355 0 282277.0 92331.3 201360.0 -1.0 5354
5356 0 282382.0 92330.2 201300.0 -1.0 5355
5357 0 282439.0 92293.0 201240.0 -1.0 5356
5358 0 282407.0 92283.9 201180.0 -1.0 5357
5359 0 282321.0 92248.4 201120.0 -1.0 5358
5360 0 282085.0 92222.5 201060.0 -1.0 5359
5361 0 282237.0 92270.4 201000.0 -1.0 5360
5362 0 282165.0 92163.8 200940.0 -1.0 5361
5363 0 282234.0 92200.5 200880.0 -1.0 5362
5364 0 282472.0 92179.6 200820.0 -1.0 5363
5365 0 282410.0 92047.1 200760.0 -1.0 5364
5366 0 282494.0 92072.4 200700.0 -1.0 5365
5367 0 282536.0 92058.3 200640.0 -1.0 5366
5368 0 282685.0 92046.5 200580.0 -1.0 5367
5369 0 282684.0 92045.9 200520.0 -1.0 5368
5370 0 282900.0 92065.1 200460.0 -1.0 5369
5371 0 282985.0 92007.0 200340.0 -1.0 5370
5372 0 282898.0 92039.2 200280.0 -1.0 5371
5373 0 282918.0 92010.4 200220.0 -1.0 5372
5374 0 283173.0 91973.7 200100.0 -1.0 5373
5375 0 283132.0 91961.9 200040.0 -1.0 5374
5376 0 283104.0 91971.5 199980.0 -1.0 5375
5377 0 283053.0 92017.2 199920.0 -1.0 5376
5378 0 283060.0 92011.5 199860.0 -1.0 5377
5379 0 283011.0 91947.8 199800.0 -1.0 5378
5380 0 283028.0 91929.7 199740.0 -1.0 5379
5381 0 283032.0 92003.1 199680.0 -1.0 5380
5382 0 282986.0 91906.6 199620.0 -1.0 5381
5383 0 282919.0 91999.7 199560.0 -1.0 5382
5384 0 282821.0 91982.2 199500.0 -1.0 5383
5385 0 282787.0 92004.8 199440.0 -1.0 5384
5386 0 282756.0 91974.9 199380.0 -1.0 5385
5387 0 282737.0 92025.6 199320.0 -1.0 5386
5388 0 282722.0 92058.3 199200.0 -1.0 5387
5389 0 282707.0 92019.4 199140.0 -1.0 5388
5390 0 282785.0 92044.2 199080.0 -1.0 5389
5391 0 283217.0 92021.1 199020.0 -1.0 5390
5392 0 282800.0 92000.2 198960.0 -1.0 5391
5393 0 282917.0 91976.0 198900.0 -1.0 5392
5394 0 282876.0 91969.8 198840.0 -1.0 5393
5395 0 282972.0 91883.5 198780.0 -1.0 5394
5396 0 282945.0 91880.1 198720.0 -1.0 5395
5397 0 282916.0 91835.0 198660.0 -1.0 5396
5398 0 282951.0 91811.9 198600.0 -1.0 5397
5399 0 282867.0 91811.9 198540.0 -1.0 5398
5400 0 282961.0 91773.0 198480.0 -1.0 5399
5401 0 283011.0 91670.3 198420.0 -1.0 5400
5402 0 282949.0 91752.1 198360.0 -1.0 5401
5403 0 283089.0 91639.3 198300.0 -1.0 5402
5404 0 282985.0 91666.9 198240.0 -1.0 5403
5405 0 283128.0 91647.7 198180.0 -1.0 5404
5406 0 283102.0 91599.2 198060.0 -1.0 5405
5407 0 283082.0 91623.5 198000.0 -1.0 5406
5408 0 283173.0 91607.1 197940.0 -1.0 5407
5409 0 283001.0 91635.3 197880.0 -1.0 5408
5410 0 283175.0 91607.1 197820.0 -1.0 5409
5411 0 283182.0 91629.7 197760.0 -1.0 5410
5412 0 283229.0 91680.5 197700.0 -1.0 5411
5413 0 283157.0 91648.3 197640.0 -1.0 5412
5414 0 283242.0 91681.6 197580.0 -1.0 5413
5415 0 283131.0 91625.2 197520.0 -1.0 5414
5416 0 283255.0 91622.4 197460.0 -1.0 5415
5417 0 283247.0 91566.5 197400.0 -1.0 5416
5418 0 283283.0 91642.7 197280.0 -1.0 5417
5419 0 283153.0 91578.9 197220.0 -1.0 5418
5420 0 283347.0 91650.6 197160.0 -1.0 5419
5421 0 283180.0 91569.9 197100.0 -1.0 5420
5422 0 283340.0 91671.4 197040.0 -1.0 5421
5423 0 283307.0 91648.3 196920.0 -1.0 5422
5424 0 283130.0 91597.0 196860.0 -1.0 5423
5425 0 283257.0 91693.4 196800.0 -1.0 5424
5426 0 283267.0 91665.8 196740.0 -1.0 5425
5427 0 283351.0 91677.6 196680.0 -1.0 5426
5428 0 283394.0 91586.3 196560.0 -1.0 5427
5429 0 283240.0 91564.8 196500.0 -1.0 5428
5430 0 283524.0 91535.5 196440.0 -1.0 5429
5431 0 283422.0 91469.0 196380.0 -1.0 5430
5432 0 283458.0 91408.6 196320.0 -1.0 5431
5433 0 283379.0 91351.1 196260.0 -1.0 5432
5434 0 283451.0 91321.2 196200.0 -1.0 5433
5435 0 283493.0 91269.3 196140.0 -1.0 5434
5436 0 283482.0 91249.0 196080.0 -1.0 5435
5437 0 283413.0 91193.2 196020.0 -1.0 5436
5438 0 283385.0 91154.2 195960.0 -1.0 5437
5439 0 283458.0 91161.6 195900.0 -1.0 5438
5440 0 283371.0 91187.0 195840.0 -1.0 5439
5441 0 283534.0 91229.3 195780.0 -1.0 5440
5442 0 283593.0 91232.1 195660.0 -1.0 5441
5443 0 283489.0 91224.7 195600.0 -1.0 5442
5444 0 283508.0 91148.6 195540.0 -1.0 5443
5445 0 283582.0 91140.7 195480.0 -1.0 5444
5446 0 283558.0 91194.3 195420.0 -1.0 5445
5447 0 283593.0 91144.7 195360.0 -1.0 5446
5448 0 283695.0 91077.0 195300.0 -1.0 5447
5449 0 283693.0 91167.2 195240.0 -1.0 5448
5450 0 283610.0 91099.5 195180.0 -1.0 5449
5451 0 283828.0 91179.6 195120.0 -1.0 5450
5452 0 283713.0 91031.9 195060.0 -1.0 5451
5453 0 283735.0 91119.8 195000.0 -1.0 5452
5454 0 283696.0 91087.1 194940.0 -1.0 5453
5455 0 283756.0 91086.0 194880.0 -1.0 5454
5456 0 283724.0 91140.7 194820.0 -1.0 5455
5457 0 283718.0 91061.2 194760.0 -1.0 5456
5458 0 283798.0 91087.7 194700.0 -1.0 5457
5459 0 283758.0 90977.1 194640.0 -1.0 5458
5460 0 283719.0 90999.1 194580.0 -1.0 5459
5461 0 283902.0 91039.8 194520.0 -1.0 5460
5462 0 283885.0 90946.7 194460.0 -1.0 5461
5463 0 283713.0 90973.2 194400.0 -1.0 5462
5464 0 283677.0 90952.3 194340.0 -1.0 5463
5465 0 283745.0 90973.8 194280.0 -1.0 5464
5466 0 283839.0 90951.2 194220.0 -1.0 5465
5467 0 283866.0 90959.7 194160.0 -1.0 5466
5468 0 283814.0 90965.9 194100.0 -1.0 5467
5469 0 283757.0 90979.4 194040.0 -1.0 5468
5470 0 283702.0 90947.3 193980.0 -1.0 5469
5471 0 283839.0 90919.1 193920.0 -1.0 5470
5472 0 283829.0 90945.6 193860.0 -1.0 5471
5473 0 283709.0 90912.9 193800.0 -1.0 5472
5474 0 283787.0 90993.5 193740.0 -1.0 5473
5475 0 283990.0 90953.5 193680.0 -1.0 5474
5476 0 283944.0 90914.0 193620.0 -1.0 5475
5477 0 283971.0 90932.0 193560.0 -1.0 5476
5478 0 283904.0 90960.8 193500.0 -1.0 5477
5479 0 284000.0 90923.0 193440.0 -1.0 5478
5480 0 283960.0 90928.1 193380.0 -1.0 5479
5481 0 283902.0 90923.6 193320.0 -1.0 5480
5482 0 284016.0 90918.5 193260.0 -1.0 5481
5483 0 283819.0 90937.7 193200.0 -1.0 5482
5484 0 283946.0 90926.4 193140.0 -1.0 5483
5485 0 283951.0 90939.9 193080.0 -1.0 5484
5486 0 283908.0 90905.5 193020.0 -1.0 5485
5487 0 283906.0 90870.6 192960.0 -1.0 5486
5488 0 283962.0 90924.7 192900.0 -1.0 5487
5489 0 283940.0 90906.6 192840.0 -1.0 5488
5490 0 283866.0 90958.0 192780.0 -1.0 5489
5491 0 283998.0 90932.6 192720.0 -1.0 5490
5492 0 283870.0 90915.7 192660.0 -1.0 5491
5493 0 284041.0 90917.9 192600.0 -1.0 5492
5494 0 283909.0 90897.6 192540.0 -1.0 5493
5495 0 283688.0 90984.5 192480.0 -1.0 5494
5496 0 283922.0 90858.1 192420.0 -1.0 5495
5497 0 283889.0 90886.9 192360.0 -1.0 5496
5498 0 283841.0 90821.5 192300.0 -1.0 5497
5499 0 283804.0 90797.8 192240.0 -1.0 5498
5500 0 283748.0 90745.3 192180.0 -1.0 5499
5501 0 283868.0 90664.7 192120.0 -1.0 5500
5502 0 283840.0 90625.8 192060.0 -1.0 5501
5503 0 283839.0 90690.1 192000.0 -1.0 5502
5504 0 283858.0 90713.8 191940.0 -1.0 5503
5505 0 283788.0 90631.4 191880.0 -1.0 5504
5506 0 283857.0 90574.5 191820.0 -1.0 5505
5507 0 283985.0 90535.0 191760.0 -1.0 5506
5508 0 283828.0 90633.7 191700.0 -1.0 5507
5509 0 283949.0 90514.7 191640.0 -1.0 5508
5510 0 284019.0 90471.8 191580.0 -1.0 5509
5511 0 283916.0 90534.4 191520.0 -1.0 5510
5512 0 283797.0 90550.8 191460.0 -1.0 5511
5513 0 283930.0 90505.1 191400.0 -1.0 5512
5514 0 283978.0 90469.0 191340.0 -1.0 5513
5515 0 284045.0 90500.6 191280.0 -1.0 5514
5516 0 283953.0 90421.0 191220.0 -1.0 5515
5517 0 284006.0 90412.6 191160.0 -1.0 5516
5518 0 284000.0 90338.1 191100.0 -1.0 5517
5519 0 283990.0 90422.7 191040.0 -1.0 5518
5520 0 283951.0 90433.5 190980.0 -1.0 5519
5521 0 283846.0 90492.7 190920.0 -1.0 5520
5522 0 283866.0 90391.7 190860.0 -1.0 5521
5523 0 283893.0 90397.9 190800.0 -1.0 5522
5524 0 283927.0 90353.9 190740.0 -1.0 5523
5525 0 283880.0 90348.3 190680.0 -1.0 5524
5526 0 283869.0 90216.3 190620.0 -1.0 5525
5527 0 283809.0 90290.8 190560.0 -1.0 5526
5528 0 283812.0 90204.5 190500.0 -1.0 5527
5529 0 283858.0 90284.6 190440.0 -1.0 5528
5530 0 283719.0 90222.5 190380.0 -1.0 5529
5531 0 283752.0 90280.0 190320.0 -1.0 5530
5532 0 283753.0 90273.8 190260.0 -1.0 5531
5533 0 283797.0 90251.3 190200.0 -1.0 5532
5534 0 283866.0 90298.7 190140.0 -1.0 5533
5535 0 283753.0 90205.6 190080.0 -1.0 5534
5536 0 283773.0 90297.0 190020.0 -1.0 5535
5537 0 283752.0 90219.1 189960.0 -1.0 5536
5538 0 283772.0 90233.2 189900.0 -1.0 5537
5539 0 283721.0 90215.2 189840.0 -1.0 5538
5540 0 283720.0 90197.7 189780.0 -1.0 5539
5541 0 283688.0 90176.3 189720.0 -1.0 5540
5542 0 283729.0 90108.0 189660.0 -1.0 5541
5543 0 283726.0 90152.6 189600.0 -1.0 5542
5544 0 283652.0 90220.3 189540.0 -1.0 5543
5545 0 283646.0 90150.9 189480.0 -1.0 5544
5546 0 283628.0 90117.0 189420.0 -1.0 5545
5547 0 283693.0 90073.6 189360.0 -1.0 5546
5548 0 283677.0 90049.4 189300.0 -1.0 5547
5549 0 283591.0 90043.2 189180.0 -1.0 5548
5550 0 283636.0 90003.1 189060.0 -1.0 5549
5551 0 283662.0 89933.8 189000.0 -1.0 5550
5552 0 283658.0 89893.7 188940.0 -1.0 5551
5553 0 283749.0 89846.9 188880.0 -1.0 5552
5554 0 283638.0 89838.4 188820.0 -1.0 5553
5555 0 283686.0 89802.3 188760.0 -1.0 5554
5556 0 283659.0 89776.4 188700.0 -1.0 5555
5557 0 283649.0 89756.6 188640.0 -1.0 5556
5558 0 283655.0 89741.4 188580.0 -1.0 5557
5559 0 283736.0 89712.1 188520.0 -1.0 5558
5560 0 283704.0 89654.6 188460.0 -1.0 5559
5561 0 283792.0 89744.8 188400.0 -1.0 5560
5562 0 283766.0 89647.8 188280.0 -1.0 5561
5563 0 283620.0 89700.8 188220.0 -1.0 5562
5564 0 283757.0 89576.7 188160.0 -1.0 5563
5565 0 283744.0 89573.4 188100.0 -1.0 5564
5566 0 283707.0 89571.1 188040.0 -1.0 5565
5567 0 283711.0 89533.9 187980.0 -1.0 5566
5568 0 283624.0 89535.6 187860.0 -1.0 5567
5569 0 283638.0 89506.2 187800.0 -1.0 5568
5570 0 283704.0 89568.8 187740.0 -1.0 5569
5571 0 283670.0 89602.7 187680.0 -1.0 5570
5572 0 283988.0 89523.7 187620.0 -1.0 5571
5573 0 283766.0 89550.8 187560.0 -1.0 5572
5574 0 283779.0 89563.8 187500.0 -1.0 5573
5575 0 283804.0 89547.4 187440.0 -1.0 5574
5576 0 283801.0 89573.4 187380.0 -1.0 5575
5577 0 283724.0 89560.9 187320.0 -1.0 5576
5578 0 283778.0 89551.9 187260.0 -1.0 5577
5579 0 283724.0 89591.4 187200.0 -1.0 5578
5580 0 283755.0 89522.0 187140.0 -1.0 5579
5581 0 283721.0 89512.4 187080.0 -1.0 5580
5582 0 283810.0 89527.7 187020.0 -1.0 5581
5583 0 283632.0 89446.5 186960.0 -1.0 5582
5584 0 283734.0 89489.9 186900.0 -1.0 5583
5585 0 283606.0 89360.7 186840.0 -1.0 5584
5586 0 283823.0 89464.5 186780.0 -1.0 5585
5587 0 283797.0 89403.6 186720.0 -1.0 5586
5588 0 283877.0 89427.8 186660.0 -1.0 5587
5589 0 283736.0 89401.9 186600.0 -1.0 5588
5590 0 283846.0 89444.2 186540.0 -1.0 5589
5591 0 283828.0 89434.0 186480.0 -1.0 5590
5592 0 283848.0 89463.4 186420.0 -1.0 5591
5593 0 283828.0 89454.9 186360.0 -1.0 5592
5594 0 283777.0 89381.6 186300.0 -1.0 5593
5595 0 283810.0 89394.6 186240.0 -1.0 5594
5596 0 283900.0 89339.9 186180.0 -1.0 5595
5597 0 283927.0 89308.3 186120.0 -1.0 5596
5598 0 283911.0 89273.9 186060.0 -1.0 5597
5599 0 284034.0 89264.8 186000.0 -1.0 5598
5600 0 283811.0 89216.3 185940.0 -1.0 5599
5601 0 283916.0 89097.9 185880.0 -1.0 5600
5602 0 283769.0 89157.7 185820.0 -1.0 5601
5603 0 283761.0 89064.1 185760.0 -1.0 5602
5604 0 283698.0 89095.1 185700.0 -1.0 5603
5605 0 283733.0 89054.5 185640.0 -1.0 5604
5606 0 283753.0 89001.5 185580.0 -1.0 5605
5607 0 283622.0 89014.4 185520.0 -1.0 5606
5608 0 283667.0 88982.8 185460.0 -1.0 5607
5609 0 283782.0 88994.1 185400.0 -1.0 5608
5610 0 283760.0 88882.5 185340.0 -1.0 5609
5611 0 283680.0 88916.9 185280.0 -1.0 5610
5612 0 283669.0 88835.1 185220.0 -1.0 5611
5613 0 283625.0 88888.7 185160.0 -1.0 5612
5614 0 283915.0 88810.8 185040.0 -1.0 5613
5615 0 283777.0 88728.5 184980.0 -1.0 5614
5616 0 283828.0 88710.4 184920.0 -1.0 5615
5617 0 283655.0 88602.7 184860.0 -1.0 5616
5618 0 283760.0 88632.0 184800.0 -1.0 5617
5619 0 283694.0 88622.4 184740.0 -1.0 5618
5620 0 283698.0 88611.7 184680.0 -1.0 5619
5621 0 283712.0 88605.0 184620.0 -1.0 5620
5622 0 283728.0 88568.9 184560.0 -1.0 5621
5623 0 283800.0 88541.8 184500.0 -1.0 5622
5624 0 283738.0 88556.5 184440.0 -1.0 5623
5625 0 283773.0 88611.2 184380.0 -1.0 5624
5626 0 283709.0 88564.9 184320.0 -1.0 5625
5627 0 283733.0 88558.7 184260.0 -1.0 5626
5628 0 283836.0 88559.8 184140.0 -1.0 5627
5629 0 283867.0 88563.8 184020.0 -1.0 5628
5630 0 283877.0 88548.0 183960.0 -1.0 5629
5631 0 283825.0 88501.8 183900.0 -1.0 5630
5632 0 283911.0 88534.5 183840.0 -1.0 5631
5633 0 283889.0 88487.6 183720.0 -1.0 5632
5634 0 283795.0 88528.8 183600.0 -1.0 5633
5635 0 283695.0 88476.9 183480.0 -1.0 5634
5636 0 283880.0 88566.0 183360.0 -1.0 5635
5637 0 283814.0 88493.9 183240.0 -1.0 5636
5638 0 283903.0 88497.2 183180.0 -1.0 5637
5639 0 283907.0 88508.5 183120.0 -1.0 5638
5640 0 283873.0 88496.1 183000.0 -1.0 5639
5641 0 283845.0 88397.4 182940.0 -1.0 5640
5642 0 283813.0 88452.7 182880.0 -1.0 5641
5643 0 283805.0 88480.3 182820.0 -1.0 5642
5644 0 283765.0 88508.0 182760.0 -1.0 5643
5645 0 283205.0 88177.5 182700.0 -1.0 5644
5646 0 283736.0 88434.1 182640.0 -1.0 5645
5647 0 283852.0 88531.6 182580.0 -1.0 5646
5648 0 283710.0 88412.1 182460.0 -1.0 5647
5649 0 283752.0 88427.3 182340.0 -1.0 5648
5650 0 283695.0 88262.6 182280.0 -1.0 5649
5651 0 283805.0 88302.7 182220.0 -1.0 5650
5652 0 283547.0 88000.9 182160.0 -1.0 5651
5653 0 283696.0 88072.0 182100.0 -1.0 5652
5654 0 283680.0 87908.4 182040.0 -1.0 5653
5655 0 283600.0 87955.2 181980.0 -1.0 5654
5656 0 283606.0 87960.9 181920.0 -1.0 5655
5657 0 283545.0 87944.0 181860.0 -1.0 5656
5658 0 283510.0 87936.1 181800.0 -1.0 5657
5659 0 283522.0 87885.9 181740.0 -1.0 5658
5660 0 283565.0 87962.0 181680.0 -1.0 5659
5661 0 283530.0 87889.8 181620.0 -1.0 5660
5662 0 283554.0 87946.8 181560.0 -1.0 5661
5663 0 283537.0 87840.7 181500.0 -1.0 5662
5664 0 283578.0 87850.9 181440.0 -1.0 5663
5665 0 283584.0 87815.9 181380.0 -1.0 5664
5666 0 283644.0 87815.9 181320.0 -1.0 5665
5667 0 283551.0 87790.5 181260.0 -1.0 5666
5668 0 283614.0 87808.0 181200.0 -1.0 5667
5669 0 283589.0 87712.7 181140.0 -1.0 5668
5670 0 283583.0 87751.6 181080.0 -1.0 5669
5671 0 283582.0 87683.4 181020.0 -1.0 5670
5672 0 283634.0 87719.5 180960.0 -1.0 5671
5673 0 283596.0 87680.6 180900.0 -1.0 5672
5674 0 283656.0 87642.8 180840.0 -1.0 5673
5675 0 283643.0 87633.8 180780.0 -1.0 5674
5676 0 283630.0 87620.8 180720.0 -1.0 5675
5677 0 283598.0 87594.8 180660.0 -1.0 5676
5678 0 283668.0 87599.4 180600.0 -1.0 5677
5679 0 283605.0 87543.0 180540.0 -1.0 5678
5680 0 283610.0 87549.7 180480.0 -1.0 5679
5681 0 283639.0 87574.5 180420.0 -1.0 5680
5682 0 283631.0 87497.3 180360.0 -1.0 5681
5683 0 283673.0 87560.4 180300.0 -1.0 5682
5684 0 283567.0 87452.7 180240.0 -1.0 5683
5685 0 283658.0 87555.9 180180.0 -1.0 5684
5686 0 283715.0 87457.2 180120.0 -1.0 5685
5687 0 283699.0 87445.9 180060.0 -1.0 5686
5688 0 283644.0 87386.7 180000.0 -1.0 5687
5689 0 283541.0 87391.2 179940.0 -1.0 5688
5690 0 283528.0 87297.6 179880.0 -1.0 5689
5691 0 283537.0 87310.6 179820.0 -1.0 5690
5692 0 283579.0 87332.0 179760.0 -1.0 5691
5693 0 283488.0 87306.1 179700.0 -1.0 5692
5694 0 283579.0 87359.1 179640.0 -1.0 5693
5695 0 283472.0 87301.0 179580.0 -1.0 5694
5696 0 283526.0 87288.6 179520.0 -1.0 5695
5697 0 283536.0 87296.5 179460.0 -1.0 5696
5698 0 283537.0 87285.2 179400.0 -1.0 5697
5699 0 283660.0 87332.0 179340.0 -1.0 5698
5700 0 283519.0 87280.1 179280.0 -1.0 5699
5701 0 283611.0 87326.9 179220.0 -1.0 5700
5702 0 283557.0 87320.2 179160.0 -1.0 5701
5703 0 283678.0 87413.8 179100.0 -1.0 5702
5704 0 283596.0 87314.0 179040.0 -1.0 5703
5705 0 283657.0 87351.8 178980.0 -1.0 5704
5706 0 283691.0 87384.5 178920.0 -1.0 5705
5707 0 283606.0 87373.8 178860.0 -1.0 5706
5708 0 283755.0 87378.3 178800.0 -1.0 5707
5709 0 283684.0 87318.5 178740.0 -1.0 5708
5710 0 283621.0 87384.5 178680.0 -1.0 5709
5711 0 283629.0 87358.0 178620.0 -1.0 5710
5712 0 283552.0 87402.0 178560.0 -1.0 5711
5713 0 283583.0 87307.8 178500.0 -1.0 5712
5714 0 283599.0 87372.6 178440.0 -1.0 5713
5715 0 283455.0 87205.1 178380.0 -1.0 5714
5716 0 283558.0 87314.5 178320.0 -1.0 5715
5717 0 283523.0 87324.7 178200.0 -1.0 5716
5718 0 283514.0 87254.8 178140.0 -1.0 5717
5719 0 283508.0 87314.0 178080.0 -1.0 5718
5720 0 283692.0 87262.6 178020.0 -1.0 5719
5721 0 283556.0 87229.4 177960.0 -1.0 5720
5722 0 283574.0 87271.1 177900.0 -1.0 5721
5723 0 283545.0 87210.8 177840.0 -1.0 5722
5724 0 283450.0 87139.1 177780.0 -1.0 5723
5725 0 283582.0 87191.6 177720.0 -1.0 5724
5726 0 283496.0 87205.1 177660.0 -1.0 5725
5727 0 283523.0 87192.7 177600.0 -1.0 5726
5728 0 283406.0 87146.5 177540.0 -1.0 5727
5729 0 283438.0 87185.4 177480.0 -1.0 5728
5730 0 283395.0 87156.6 177420.0 -1.0 5729
5731 0 283380.0 87088.9 177360.0 -1.0 5730
5732 0 283416.0 87153.8 177300.0 -1.0 5731
5733 0 283512.0 87158.9 177240.0 -1.0 5732
5734 0 283350.0 87115.4 177180.0 -1.0 5733
5735 0 283288.0 87214.1 177120.0 -1.0 5734
5736 0 283356.0 87177.5 177000.0 -1.0 5735
5737 0 283266.0 87160.0 176940.0 -1.0 5736
5738 0 283336.0 87204.0 176880.0 -1.0 5737
5739 0 283355.0 87187.1 176760.0 -1.0 5738
5740 0 283368.0 87162.8 176640.0 -1.0 5739
5741 0 283373.0 87174.7 176580.0 -1.0 5740
5742 0 283344.0 87083.3 176520.0 -1.0 5741
5743 0 283413.0 87162.2 176460.0 -1.0 5742
5744 0 283322.0 87068.6 176400.0 -1.0 5743
5745 0 283411.0 87136.9 176340.0 -1.0 5744
5746 0 283321.0 87189.3 176280.0 -1.0 5745
5747 0 283351.0 87207.9 176220.0 -1.0 5746
5748 0 283383.0 87205.1 176160.0 -1.0 5747
5749 0 283285.0 87148.7 176100.0 -1.0 5748
5750 0 283346.0 87196.1 176040.0 -1.0 5749
5751 0 283391.0 87189.9 175980.0 -1.0 5750
5752 0 283242.0 87180.3 175920.0 -1.0 5751
5753 0 283260.0 87270.0 175860.0 -1.0 5752
5754 0 283265.0 87235.0 175800.0 -1.0 5753
5755 0 283259.0 87253.1 175740.0 -1.0 5754
5756 0 283263.0 87250.8 175680.0 -1.0 5755
5757 0 283224.0 87246.3 175620.0 -1.0 5756
5758 0 283180.0 87138.0 175560.0 -1.0 5757
5759 0 283228.0 87278.4 175500.0 -1.0 5758
5760 0 283179.0 87247.4 175440.0 -1.0 5759
5761 0 283170.0 87255.3 175380.0 -1.0 5760
5762 0 283230.0 87253.1 175320.0 -1.0 5761
5763 0 283195.0 87246.3 175260.0 -1.0 5762
5764 0 283228.0 87319.6 175200.0 -1.0 5763
5765 0 283174.0 87267.7 175140.0 -1.0 5764
5766 0 283321.0 87302.1 175080.0 -1.0 5765
5767 0 283369.0 87290.3 175020.0 -1.0 5766
5768 0 283345.0 87323.0 174960.0 -1.0 5767
5769 0 283364.0 87246.9 174900.0 -1.0 5768
5770 0 283350.0 87343.9 174840.0 -1.0 5769
5771 0 283365.0 87284.6 174780.0 -1.0 5770
5772 0 283438.0 87333.1 174720.0 -1.0 5771
5773 0 283531.0 87386.2 174600.0 -1.0 5772
5774 0 283544.0 87356.8 174540.0 -1.0 5773
5775 0 283650.0 87409.9 174480.0 -1.0 5774
5776 0 283673.0 87407.6 174420.0 -1.0 5775
5777 0 283642.0 87347.2 174360.0 -1.0 5776
5778 0 283596.0 87420.6 174300.0 -1.0 5777
5779 0 283584.0 87336.5 174240.0 -1.0 5778
5780 0 283605.0 87404.2 174180.0 -1.0 5779
5781 0 283636.0 87421.1 174120.0 -1.0 5780
5782 0 283708.0 87426.2 174060.0 -1.0 5781
5783 0 283656.0 87410.4 174000.0 -1.0 5782
5784 0 283644.0 87403.1 173940.0 -1.0 5783
5785 0 283691.0 87442.0 173880.0 -1.0 5784
5786 0 283619.0 87347.8 173820.0 -1.0 5785
5787 0 283647.0 87389.5 173760.0 -1.0 5786
5788 0 283634.0 87455.0 173700.0 -1.0 5787
5789 0 283709.0 87500.1 173580.0 -1.0 5788
5790 0 283759.0 87507.4 173460.0 -1.0 5789
5791 0 283747.0 87497.8 173340.0 -1.0 5790
5792 0 283847.0 87472.5 173280.0 -1.0 5791
5793 0 283784.0 87509.1 173220.0 -1.0 5792
5794 0 283894.0 87461.2 173160.0 -1.0 5793
5795 0 283875.0 87416.6 173100.0 -1.0 5794
5796 0 283844.0 87451.6 173040.0 -1.0 5795
5797 0 283905.0 87407.6 172980.0 -1.0 5796
5798 0 283828.0 87428.5 172920.0 -1.0 5797
5799 0 283856.0 87383.9 172860.0 -1.0 5798
5800 0 283907.0 87420.0 172800.0 -1.0 5799
5801 0 283923.0 87405.9 172740.0 -1.0 5800
5802 0 283879.0 87348.9 172620.0 -1.0 5801
5803 0 283913.0 87296.5 172560.0 -1.0 5802
5804 0 283831.0 87348.9 172500.0 -1.0 5803
5805 0 283869.0 87333.1 172440.0 -1.0 5804
5806 0 283851.0 87299.9 172380.0 -1.0 5805
5807 0 283866.0 87365.9 172320.0 -1.0 5806
5808 0 283855.0 87382.2 172200.0 -1.0 5807
5809 0 283805.0 87302.1 172140.0 -1.0 5808
5810 0 283841.0 87394.6 172080.0 -1.0 5809
5811 0 283701.0 87320.7 172020.0 -1.0 5810
5812 0 283742.0 87361.9 171960.0 -1.0 5811
5813 0 283785.0 87337.7 171900.0 -1.0 5812
5814 0 283792.0 87253.6 171840.0 -1.0 5813
5815 0 283791.0 87275.1 171780.0 -1.0 5814
5816 0 283814.0 87132.9 171720.0 -1.0 5815
5817 0 283759.0 87220.9 171660.0 -1.0 5816
5818 0 283639.0 87356.8 171600.0 -1.0 5817
5819 0 283689.0 87412.7 171540.0 -1.0 5818
5820 0 283726.0 87253.1 171480.0 -1.0 5819
5821 0 283743.0 87409.9 171420.0 -1.0 5820
5822 0 283762.0 87458.9 171360.0 -1.0 5821
5823 0 283868.0 87429.0 171300.0 -1.0 5822
5824 0 283767.0 87412.7 171240.0 -1.0 5823
5825 0 283758.0 87472.5 171180.0 -1.0 5824
5826 0 283761.0 87494.4 171120.0 -1.0 5825
5827 0 283769.0 87398.6 171060.0 -1.0 5826
5828 0 283513.0 87441.4 171000.0 -1.0 5827
5829 0 283581.0 87473.6 170880.0 -1.0 5828
5830 0 283618.0 87528.9 170820.0 -1.0 5829
5831 0 283579.0 87615.1 170760.0 -1.0 5830
5832 0 283491.0 87447.1 170700.0 -1.0 5831
5833 0 283484.0 87576.2 170640.0 -1.0 5832
5834 0 283532.0 87535.6 170580.0 -1.0 5833
5835 0 283530.0 87554.2 170520.0 -1.0 5834
5836 0 283570.0 87565.5 170460.0 -1.0 5835
5837 0 283563.0 87574.5 170400.0 -1.0 5836
5838 0 283587.0 87664.8 170340.0 -1.0 5837
5839 0 283628.0 87656.9 170280.0 -1.0 5838
5840 0 283624.0 87625.9 170220.0 -1.0 5839
5841 0 283696.0 87624.7 170160.0 -1.0 5840
5842 0 283606.0 87624.7 170040.0 -1.0 5841
5843 0 283677.0 87496.1 169980.0 -1.0 5842
5844 0 283524.0 87569.5 169920.0 -1.0 5843
5845 0 283638.0 87546.3 169800.0 -1.0 5844
5846 0 283528.0 87610.1 169740.0 -1.0 5845
5847 0 283393.0 87656.9 169680.0 -1.0 5846
5848 0 283568.0 87567.2 169620.0 -1.0 5847
5849 0 283399.0 87651.2 169560.0 -1.0 5848
5850 0 283346.0 87618.0 169440.0 -1.0 5849
5851 0 283346.0 87614.0 169320.0 -1.0 5850
5852 0 283406.0 87634.9 169200.0 -1.0 5851
5853 0 283562.0 87624.2 169140.0 -1.0 5852
5854 0 283458.0 87605.0 169080.0 -1.0 5853
5855 0 283483.0 87514.8 169020.0 -1.0 5854
5856 0 283512.0 87524.9 168960.0 -1.0 5855
5857 0 283554.0 87537.9 168900.0 -1.0 5856
5858 0 283336.0 87548.6 168840.0 -1.0 5857
5859 0 283461.0 87513.1 168780.0 -1.0 5858
5860 0 283564.0 87471.3 168720.0 -1.0 5859
5861 0 283259.0 87665.3 168660.0 -1.0 5860
5862 0 283218.0 87587.5 168600.0 -1.0 5861
5863 0 283182.0 87618.5 168540.0 -1.0 5862
5864 0 283127.0 87574.5 168480.0 -1.0 5863
5865 0 283232.0 87584.7 168420.0 -1.0 5864
5866 0 283274.0 87466.2 168360.0 -1.0 5865
5867 0 283069.0 87554.8 168300.0 -1.0 5866
5868 0 283007.0 87549.7 168240.0 -1.0 5867
5869 0 283016.0 87423.9 168120.0 -1.0 5868
5870 0 282964.0 87420.6 168060.0 -1.0 5869
5871 0 282927.0 87380.5 168000.0 -1.0 5870
5872 0 282909.0 87467.9 167940.0 -1.0 5871
5873 0 282918.0 87404.8 167880.0 -1.0 5872
5874 0 282813.0 87484.3 167820.0 -1.0 5873
5875 0 282813.0 87451.0 167760.0 -1.0 5874
5876 0 282826.0 87394.6 167700.0 -1.0 5875
5877 0 282953.0 87470.2 167640.0 -1.0 5876
5878 0 282941.0 87377.7 167580.0 -1.0 5877
5879 0 282874.0 87455.5 167520.0 -1.0 5878
5880 0 282945.0 87433.5 167460.0 -1.0 5879
5881 0 282980.0 87374.3 167400.0 -1.0 5880
5882 0 282980.0 87387.9 167340.0 -1.0 5881
5883 0 282932.0 87493.9 167280.0 -1.0 5882
5884 0 282901.0 87500.1 167220.0 -1.0 5883
5885 0 282945.0 87493.3 167160.0 -1.0 5884
5886 0 282832.0 87526.0 167100.0 -1.0 5885
5887 0 282867.0 87505.2 167040.0 -1.0 5886
5888 0 282859.0 87518.1 166980.0 -1.0 5887
5889 0 282845.0 87608.4 166920.0 -1.0 5888
5890 0 282822.0 87538.4 166860.0 -1.0 5889
5891 0 282710.0 87641.6 166800.0 -1.0 5890
5892 0 282777.0 87570.0 166740.0 -1.0 5891
5893 0 282737.0 87615.7 166680.0 -1.0 5892
5894 0 283105.0 87691.3 166560.0 -1.0 5893
5895 0 283105.0 87721.2 166440.0 -1.0 5894
5896 0 283104.0 87672.7 166380.0 -1.0 5895
5897 0 283085.0 87658.6 166320.0 -1.0 5896
5898 0 283085.0 87605.0 166260.0 -1.0 5897
5899 0 283148.0 87696.4 166200.0 -1.0 5898
5900 0 283064.0 87653.5 166140.0 -1.0 5899
5901 0 283069.0 87608.4 166080.0 -1.0 5900
5902 0 282991.0 87713.8 166020.0 -1.0 5901
5903 0 283003.0 87540.1 165900.0 -1.0 5902
5904 0 283033.0 87575.7 165840.0 -1.0 5903
5905 0 283079.0 87559.3 165780.0 -1.0 5904
5906 0 283128.0 87430.7 165720.0 -1.0 5905
5907 0 283000.0 87484.9 165660.0 -1.0 5906
5908 0 282985.0 87553.1 165600.0 -1.0 5907
5909 0 283228.0 87338.2 165540.0 -1.0 5908
5910 0 282875.0 87458.4 165480.0 -1.0 5909
5911 0 282848.0 87380.0 165360.0 -1.0 5910
5912 0 282847.0 87405.9 165300.0 -1.0 5911
5913 0 282787.0 87455.0 165240.0 -1.0 5912
5914 0 282824.0 87423.9 165180.0 -1.0 5913
5915 0 282754.0 87403.6 165120.0 -1.0 5914
5916 0 282753.0 87413.2 165060.0 -1.0 5915
5917 0 282664.0 87407.0 165000.0 -1.0 5916
5918 0 282723.0 87407.0 164940.0 -1.0 5917
5919 0 282588.0 87346.1 164880.0 -1.0 5918
5920 0 282728.0 87406.5 164820.0 -1.0 5919
5921 0 282642.0 87372.6 164760.0 -1.0 5920
5922 0 282649.0 87408.7 164700.0 -1.0 5921
5923 0 282663.0 87334.8 164640.0 -1.0 5922
5924 0 282738.0 87279.6 164580.0 -1.0 5923
5925 0 282702.0 87317.4 164520.0 -1.0 5924
5926 0 282702.0 87278.4 164460.0 -1.0 5925
5927 0 282649.0 87279.6 164400.0 -1.0 5926
5928 0 282627.0 87280.7 164340.0 -1.0 5927
5929 0 282794.0 87242.9 164280.0 -1.0 5928
5930 0 282553.0 87240.1 164220.0 -1.0 5929
5931 0 282757.0 87239.0 164160.0 -1.0 5930
5932 0 282608.0 87205.7 164100.0 -1.0 5931
5933 0 282691.0 87220.3 164040.0 -1.0 5932
5934 0 282705.0 87170.7 163980.0 -1.0 5933
5935 0 282712.0 87085.0 163920.0 -1.0 5934
5936 0 282709.0 87171.3 163860.0 -1.0 5935
5937 0 282709.0 87086.7 163800.0 -1.0 5936
5938 0 282683.0 87107.5 163740.0 -1.0 5937
5939 0 282668.0 87139.1 163680.0 -1.0 5938
5940 0 282687.0 87081.0 163620.0 -1.0 5939
5941 0 282737.0 86905.1 163560.0 -1.0 5940
5942 0 282713.0 86914.7 163440.0 -1.0 5941
5943 0 282725.0 86946.8 163320.0 -1.0 5942
5944 0 282928.0 87019.6 163260.0 -1.0 5943
5945 0 282625.0 86969.9 163200.0 -1.0 5944
5946 0 282771.0 86989.1 163080.0 -1.0 5945
5947 0 282734.0 86968.2 163020.0 -1.0 5946
5948 0 282610.0 86870.7 162960.0 -1.0 5947
5949 0 282629.0 86883.1 162900.0 -1.0 5948
5950 0 282572.0 86910.7 162780.0 -1.0 5949
5951 0 282580.0 86866.1 162720.0 -1.0 5950
5952 0 282625.0 86862.8 162660.0 -1.0 5951
5953 0 282628.0 86777.0 162600.0 -1.0 5952
5954 0 282601.0 86783.2 162540.0 -1.0 5953
5955 0 282526.0 86857.1 162480.0 -1.0 5954
5956 0 282550.0 86771.4 162420.0 -1.0 5955
5957 0 282485.0 86759.6 162360.0 -1.0 5956
5958 0 282430.0 86836.3 162300.0 -1.0 5957
5959 0 282495.0 86774.2 162240.0 -1.0 5958
5960 0 282465.0 86849.8 162180.0 -1.0 5959
5961 0 282482.0 86785.5 162120.0 -1.0 5960
5962 0 282437.0 86763.5 162060.0 -1.0 5961
5963 0 282448.0 86720.1 162000.0 -1.0 5962
5964 0 282458.0 86776.5 161940.0 -1.0 5963
5965 0 282367.0 86709.4 161880.0 -1.0 5964
5966 0 282326.0 86771.4 161820.0 -1.0 5965
5967 0 282417.0 86787.2 161760.0 -1.0 5966
5968 0 282394.0 86819.3 161700.0 -1.0 5967
5969 0 282580.0 86685.1 161640.0 -1.0 5968
5970 0 282253.0 86714.4 161580.0 -1.0 5969
5971 0 282267.0 86689.6 161460.0 -1.0 5970
5972 0 282337.0 86669.3 161400.0 -1.0 5971
5973 0 282420.0 86604.5 161340.0 -1.0 5972
5974 0 282385.0 86615.2 161280.0 -1.0 5973
5975 0 282320.0 86578.5 161220.0 -1.0 5974
5976 0 282235.0 86655.2 161160.0 -1.0 5975
5977 0 282305.0 86613.5 161100.0 -1.0 5976
5978 0 282403.0 86619.7 161040.0 -1.0 5977
5979 0 282257.0 86588.1 160980.0 -1.0 5978
5980 0 282333.0 86589.2 160920.0 -1.0 5979
5981 0 282200.0 86616.9 160860.0 -1.0 5980
5982 0 282282.0 86638.3 160800.0 -1.0 5981
5983 0 282131.0 86585.8 160740.0 -1.0 5982
5984 0 282434.0 86543.0 160680.0 -1.0 5983
5985 0 282218.0 86654.1 160620.0 -1.0 5984
5986 0 282191.0 86663.7 160560.0 -1.0 5985
5987 0 282216.0 86643.4 160500.0 -1.0 5986
5988 0 282156.0 86625.3 160440.0 -1.0 5987
5989 0 282179.0 86672.1 160380.0 -1.0 5988
5990 0 282082.0 86660.3 160320.0 -1.0 5989
5991 0 282098.0 86690.8 160260.0 -1.0 5990
5992 0 282128.0 86657.5 160200.0 -1.0 5991
5993 0 282202.0 86650.1 160140.0 -1.0 5992
5994 0 282235.0 86678.3 160080.0 -1.0 5993
5995 0 282281.0 86647.9 160020.0 -1.0 5994
5996 0 282058.0 86661.4 159960.0 -1.0 5995
5997 0 282032.0 86568.9 159900.0 -1.0 5996
5998 0 282076.0 86672.7 159840.0 -1.0 5997
5999 0 282147.0 86650.7 159780.0 -1.0 5998
6000 0 282109.0 86618.6 159720.0 -1.0 5999
6001 0 281908.0 86646.2 159660.0 -1.0 6000
6002 0 281943.0 86580.2 159600.0 -1.0 6001
6003 0 282129.0 86696.4 159540.0 -1.0 6002
6004 0 281945.0 86539.6 159480.0 -1.0 6003
6005 0 282078.0 86620.2 159420.0 -1.0 6004
6006 0 282004.0 86579.1 159360.0 -1.0 6005
6007 0 281998.0 86662.5 159300.0 -1.0 6006
6008 0 281897.0 86570.6 159240.0 -1.0 6007
6009 0 281879.0 86510.8 159180.0 -1.0 6008
6010 0 281856.0 86484.9 159120.0 -1.0 6009
6011 0 281955.0 86632.1 159060.0 -1.0 6010
6012 0 281778.0 86554.3 159000.0 -1.0 6011
6013 0 281827.0 86569.5 158940.0 -1.0 6012
6014 0 281778.0 86558.2 158880.0 -1.0 6013
6015 0 281778.0 86517.6 158820.0 -1.0 6014
6016 0 281813.0 86534.5 158760.0 -1.0 6015
6017 0 281809.0 86561.0 158700.0 -1.0 6016
6018 0 282001.0 86553.1 158640.0 -1.0 6017
6019 0 281757.0 86501.8 158580.0 -1.0 6018
6020 0 281862.0 86528.9 158520.0 -1.0 6019
6021 0 281743.0 86563.9 158460.0 -1.0 6020
6022 0 281775.0 86607.8 158400.0 -1.0 6021
6023 0 281728.0 86517.0 158340.0 -1.0 6022
6024 0 281794.0 86491.1 158280.0 -1.0 6023
6025 0 281766.0 86442.0 158220.0 -1.0 6024
6026 0 281748.0 86461.2 158160.0 -1.0 6025
6027 0 281685.0 86440.3 158100.0 -1.0 6026
6028 0 281756.0 86380.0 158040.0 -1.0 6027
6029 0 281686.0 86377.7 157980.0 -1.0 6028
6030 0 281700.0 86479.2 157920.0 -1.0 6029
6031 0 281680.0 86389.6 157860.0 -1.0 6030
6032 0 281735.0 86507.4 157800.0 -1.0 6031
6033 0 281769.0 86496.7 157740.0 -1.0 6032
6034 0 281782.0 86429.6 157680.0 -1.0 6033
6035 0 281794.0 86411.6 157620.0 -1.0 6034
6036 0 281701.0 86417.2 157560.0 -1.0 6035
6037 0 281880.0 86465.7 157500.0 -1.0 6036
6038 0 281724.0 86420.6 157440.0 -1.0 6037
6039 0 281908.0 86312.3 157380.0 -1.0 6038
6040 0 281733.0 86424.5 157320.0 -1.0 6039
6041 0 281697.0 86387.9 157260.0 -1.0 6040
6042 0 281755.0 86453.3 157200.0 -1.0 6041
6043 0 281660.0 86418.3 157140.0 -1.0 6042
6044 0 281703.0 86413.8 157080.0 -1.0 6043
6045 0 281724.0 86343.9 157020.0 -1.0 6044
6046 0 281747.0 86328.1 156960.0 -1.0 6045
6047 0 281858.0 86371.5 156900.0 -1.0 6046
6048 0 281752.0 86295.4 156840.0 -1.0 6047
6049 0 281847.0 86312.9 156780.0 -1.0 6048
6050 0 281763.0 86303.3 156720.0 -1.0 6049
6051 0 281793.0 86329.8 156660.0 -1.0 6050
6052 0 281857.0 86257.0 156540.0 -1.0 6051
6053 0 281866.0 86343.9 156480.0 -1.0 6052
6054 0 281776.0 86343.3 156420.0 -1.0 6053
6055 0 281752.0 86251.4 156300.0 -1.0 6054
6056 0 281875.0 86609.5 156240.0 -1.0 6055
6057 0 281821.0 86264.4 156180.0 -1.0 6056
6058 0 281901.0 86177.5 156120.0 -1.0 6057
6059 0 281901.0 86280.2 156060.0 -1.0 6058
6060 0 281748.0 86144.8 156000.0 -1.0 6059
6061 0 281767.0 86134.6 155940.0 -1.0 6060
6062 0 281804.0 86122.8 155880.0 -1.0 6061
6063 0 281823.0 86143.1 155820.0 -1.0 6062
6064 0 281667.0 86090.6 155760.0 -1.0 6063
6065 0 281696.0 86154.9 155640.0 -1.0 6064
6066 0 281611.0 86032.6 155580.0 -1.0 6065
6067 0 281716.0 86083.3 155520.0 -1.0 6066
6068 0 281658.0 86038.8 155460.0 -1.0 6067
6069 0 281656.0 86047.2 155400.0 -1.0 6068
6070 0 281660.0 86052.3 155340.0 -1.0 6069
6071 0 281668.0 86004.9 155280.0 -1.0 6070
6072 0 281533.0 86017.9 155220.0 -1.0 6071
6073 0 281608.0 86050.0 155160.0 -1.0 6072
6074 0 281592.0 86007.7 155100.0 -1.0 6073
6075 0 281606.0 86013.9 155040.0 -1.0 6074
6076 0 281465.0 85940.6 154980.0 -1.0 6075
6077 0 281653.0 85926.5 154920.0 -1.0 6076
6078 0 281678.0 85900.6 154860.0 -1.0 6077
6079 0 281567.0 85917.5 154800.0 -1.0 6078
6080 0 281556.0 85947.4 154740.0 -1.0 6079
6081 0 281587.0 85948.0 154680.0 -1.0 6080
6082 0 281481.0 85928.8 154620.0 -1.0 6081
6083 0 281472.0 85981.2 154560.0 -1.0 6082
6084 0 281433.0 85975.0 154500.0 -1.0 6083
6085 0 281586.0 85999.9 154440.0 -1.0 6084
6086 0 281484.0 85992.0 154380.0 -1.0 6085
6087 0 281448.0 85987.4 154320.0 -1.0 6086
6088 0 281482.0 85963.2 154260.0 -1.0 6087
6089 0 281462.0 85864.5 154200.0 -1.0 6088
6090 0 281452.0 85889.3 154140.0 -1.0 6089
6091 0 281469.0 85992.5 154080.0 -1.0 6090
6092 0 281450.0 85960.4 154020.0 -1.0 6091
6093 0 281437.0 85962.6 153960.0 -1.0 6092
6094 0 281380.0 85937.2 153900.0 -1.0 6093
6095 0 281455.0 86003.2 153840.0 -1.0 6094
6096 0 281344.0 85985.2 153780.0 -1.0 6095
6097 0 281352.0 86019.0 153660.0 -1.0 6096
6098 0 281520.0 85995.3 153600.0 -1.0 6097
6099 0 281420.0 85994.2 153540.0 -1.0 6098
6100 0 281334.0 85939.5 153480.0 -1.0 6099
6101 0 281327.0 85977.9 153420.0 -1.0 6100
6102 0 281385.0 85985.2 153360.0 -1.0 6101
6103 0 281391.0 85975.6 153300.0 -1.0 6102
6104 0 281355.0 85992.5 153240.0 -1.0 6103
6105 0 281360.0 85908.5 153180.0 -1.0 6104
6106 0 281281.0 85958.1 153120.0 -1.0 6105
6107 0 281355.0 85887.0 153060.0 -1.0 6106
6108 0 281311.0 85835.2 153000.0 -1.0 6107
6109 0 281366.0 85967.7 152940.0 -1.0 6108
6110 0 281366.0 85928.2 152880.0 -1.0 6109
6111 0 281276.0 85881.4 152820.0 -1.0 6110
6112 0 281246.0 85899.5 152760.0 -1.0 6111
6113 0 281236.0 85894.9 152700.0 -1.0 6112
6114 0 281297.0 85932.2 152640.0 -1.0 6113
6115 0 281247.0 85860.0 152580.0 -1.0 6114
6116 0 281269.0 85909.0 152520.0 -1.0 6115
6117 0 281305.0 85878.6 152460.0 -1.0 6116
6118 0 281279.0 85915.8 152400.0 -1.0 6117
6119 0 281268.0 85877.5 152340.0 -1.0 6118
6120 0 281294.0 85750.0 152280.0 -1.0 6119
6121 0 281222.0 85843.6 152220.0 -1.0 6120
6122 0 281235.0 85849.3 152160.0 -1.0 6121
6123 0 281253.0 85831.2 152100.0 -1.0 6122
6124 0 281336.0 85822.8 152040.0 -1.0 6123
6125 0 281236.0 85778.8 151980.0 -1.0 6124
6126 0 281285.0 85810.3 151920.0 -1.0 6125
6127 0 281253.0 85793.4 151860.0 -1.0 6126
6128 0 281276.0 85823.9 151800.0 -1.0 6127
6129 0 281258.0 85790.6 151740.0 -1.0 6128
6130 0 281332.0 85781.0 151680.0 -1.0 6129
6131 0 281336.0 85770.3 151620.0 -1.0 6130
6132 0 281331.0 85794.6 151560.0 -1.0 6131
6133 0 281305.0 85748.9 151500.0 -1.0 6132
6134 0 281519.0 85747.7 151440.0 -1.0 6133
6135 0 281467.0 85664.8 151380.0 -1.0 6134
6136 0 281472.0 85836.3 151320.0 -1.0 6135
6137 0 281411.0 85754.5 151260.0 -1.0 6136
6138 0 281478.0 85768.6 151200.0 -1.0 6137
6139 0 281362.0 85720.7 151140.0 -1.0 6138
6140 0 281364.0 85782.1 151080.0 -1.0 6139
6141 0 281469.0 85806.4 151020.0 -1.0 6140
6142 0 281541.0 85690.8 150960.0 -1.0 6141
6143 0 281576.0 85721.8 150900.0 -1.0 6142
6144 0 281581.0 85730.8 150840.0 -1.0 6143
6145 0 281469.0 85774.8 150780.0 -1.0 6144
6146 0 281497.0 85739.8 150720.0 -1.0 6145
6147 0 281530.0 85700.4 150660.0 -1.0 6146
6148 0 281514.0 85696.4 150600.0 -1.0 6147
6149 0 281469.0 85708.8 150540.0 -1.0 6148
6150 0 281472.0 85708.8 150480.0 -1.0 6149
6151 0 281440.0 85690.2 150420.0 -1.0 6150
6152 0 281473.0 85706.6 150360.0 -1.0 6151
6153 0 281489.0 85700.4 150300.0 -1.0 6152
6154 0 281492.0 85606.2 150240.0 -1.0 6153
6155 0 281560.0 85654.1 150180.0 -1.0 6154
6156 0 281523.0 85612.9 150120.0 -1.0 6155
6157 0 281527.0 85653.0 150060.0 -1.0 6156
6158 0 281554.0 85675.5 150000.0 -1.0 6157
6159 0 281418.0 85588.1 149940.0 -1.0 6158
6160 0 281635.0 85715.6 149880.0 -1.0 6159
6161 0 281532.0 85671.6 149820.0 -1.0 6160
6162 0 281532.0 85662.6 149760.0 -1.0 6161
6163 0 281496.0 85617.5 149700.0 -1.0 6162
6164 0 281477.0 85677.2 149640.0 -1.0 6163
6165 0 281440.0 85557.1 149580.0 -1.0 6164
6166 0 281460.0 85676.7 149520.0 -1.0 6165
6167 0 281456.0 85647.9 149460.0 -1.0 6166
6168 0 281483.0 85620.3 149400.0 -1.0 6167
6169 0 281484.0 85570.1 149340.0 -1.0 6168
6170 0 281483.0 85604.5 149280.0 -1.0 6169
6171 0 281466.0 85565.6 149220.0 -1.0 6170
6172 0 281494.0 85669.9 149160.0 -1.0 6171
6173 0 281477.0 85631.0 149100.0 -1.0 6172
6174 0 281501.0 85632.1 149040.0 -1.0 6173
6175 0 281566.0 85658.1 148980.0 -1.0 6174
6176 0 281562.0 85660.9 148920.0 -1.0 6175
6177 0 281564.0 85625.9 148860.0 -1.0 6176
6178 0 281617.0 85633.2 148800.0 -1.0 6177
6179 0 281710.0 85690.2 148740.0 -1.0 6178
6180 0 281694.0 85742.7 148680.0 -1.0 6179
6181 0 281725.0 85649.6 148620.0 -1.0 6180
6182 0 281788.0 85694.7 148560.0 -1.0 6181
6183 0 281752.0 85766.9 148500.0 -1.0 6182
6184 0 281813.0 85742.7 148440.0 -1.0 6183
6185 0 281709.0 85738.7 148380.0 -1.0 6184
6186 0 281722.0 85761.8 148320.0 -1.0 6185
6187 0 281681.0 85794.6 148260.0 -1.0 6186
6188 0 281763.0 85841.9 148200.0 -1.0 6187
6189 0 281774.0 85813.7 148140.0 -1.0 6188
6190 0 281737.0 85849.3 148080.0 -1.0 6189
6191 0 281676.0 85792.3 148020.0 -1.0 6190
6192 0 281785.0 85940.6 147960.0 -1.0 6191
6193 0 281719.0 85904.0 147900.0 -1.0 6192
6194 0 281760.0 85895.5 147840.0 -1.0 6193
6195 0 281807.0 85960.9 147780.0 -1.0 6194
6196 0 281835.0 85949.6 147720.0 -1.0 6195
6197 0 281840.0 85967.1 147660.0 -1.0 6196
6198 0 281779.0 85975.0 147600.0 -1.0 6197
6199 0 281836.0 85993.6 147540.0 -1.0 6198
6200 0 281833.0 86076.0 147480.0 -1.0 6199
6201 0 281765.0 85980.7 147420.0 -1.0 6200
6202 0 281730.0 86011.7 147360.0 -1.0 6201
6203 0 281845.0 86056.8 147300.0 -1.0 6202
6204 0 281773.0 86005.5 147240.0 -1.0 6203
6205 0 281733.0 86004.9 147180.0 -1.0 6204
6206 0 281840.0 86028.6 147120.0 -1.0 6205
6207 0 281806.0 86086.7 147060.0 -1.0 6206
6208 0 281725.0 86031.4 147000.0 -1.0 6207
6209 0 281769.0 86052.9 146940.0 -1.0 6208
6210 0 281824.0 86010.6 146880.0 -1.0 6209
6211 0 281750.0 86065.8 146820.0 -1.0 6210
6212 0 281728.0 86045.5 146760.0 -1.0 6211
6213 0 281737.0 86100.8 146700.0 -1.0 6212
6214 0 281706.0 86064.1 146640.0 -1.0 6213
6215 0 281642.0 86054.6 146580.0 -1.0 6214
6216 0 281775.0 86091.8 146520.0 -1.0 6215
6217 0 281786.0 86123.4 146460.0 -1.0 6216
6218 0 281745.0 86164.5 146400.0 -1.0 6217
6219 0 281743.0 86114.9 146340.0 -1.0 6218
6220 0 281693.0 86166.8 146280.0 -1.0 6219
6221 0 281653.0 86176.9 146220.0 -1.0 6220
6222 0 281809.0 86182.0 146160.0 -1.0 6221
6223 0 281705.0 86202.9 146100.0 -1.0 6222
6224 0 281701.0 86136.9 146040.0 -1.0 6223
6225 0 281562.0 86173.6 145980.0 -1.0 6224
6226 0 281548.0 86227.1 145920.0 -1.0 6225
6227 0 281595.0 86182.0 145860.0 -1.0 6226
6228 0 281635.0 86315.7 145800.0 -1.0 6227
6229 0 281683.0 86245.8 145740.0 -1.0 6228
6230 0 281702.0 86307.2 145680.0 -1.0 6229
6231 0 281666.0 86261.5 145620.0 -1.0 6230
6232 0 281734.0 86276.2 145560.0 -1.0 6231
6233 0 281651.0 86172.4 145500.0 -1.0 6232
6234 0 281717.0 86214.2 145440.0 -1.0 6233
6235 0 281676.0 86232.2 145380.0 -1.0 6234
6236 0 281700.0 86256.5 145320.0 -1.0 6235
6237 0 281767.0 86308.4 145260.0 -1.0 6236
6238 0 281776.0 86258.2 145200.0 -1.0 6237
6239 0 281682.0 86212.5 145140.0 -1.0 6238
6240 0 281755.0 86228.3 145080.0 -1.0 6239
6241 0 281798.0 86239.5 145020.0 -1.0 6240
6242 0 281743.0 86159.5 144960.0 -1.0 6241
6243 0 281722.0 86104.2 144900.0 -1.0 6242
6244 0 281771.0 86198.9 144840.0 -1.0 6243
6245 0 281808.0 86169.0 144780.0 -1.0 6244
6246 0 281769.0 86175.2 144720.0 -1.0 6245
6247 0 281708.0 86100.2 144660.0 -1.0 6246
6248 0 281795.0 86162.3 144600.0 -1.0 6247
6249 0 281787.0 86142.0 144540.0 -1.0 6248
6250 0 281878.0 86126.2 144480.0 -1.0 6249
6251 0 281738.0 86069.2 144420.0 -1.0 6250
6252 0 281826.0 86115.5 144360.0 -1.0 6251
6253 0 281838.0 86114.3 144300.0 -1.0 6252
6254 0 282111.0 85924.8 144240.0 -1.0 6253
6255 0 281884.0 86081.1 144180.0 -1.0 6254
6256 0 281950.0 86117.7 144120.0 -1.0 6255
6257 0 281849.0 86029.7 144060.0 -1.0 6256
6258 0 281878.0 86108.1 143940.0 -1.0 6257
6259 0 281889.0 86104.8 143880.0 -1.0 6258
6260 0 281898.0 86026.4 143820.0 -1.0 6259
6261 0 281888.0 85997.6 143760.0 -1.0 6260
6262 0 282058.0 86030.9 143700.0 -1.0 6261
6263 0 281975.0 85995.3 143640.0 -1.0 6262
6264 0 281927.0 85958.7 143580.0 -1.0 6263
6265 0 281913.0 86063.6 143520.0 -1.0 6264
6266 0 281851.0 85861.1 143460.0 -1.0 6265
6267 0 281922.0 85877.5 143400.0 -1.0 6266
6268 0 281878.0 85835.2 143340.0 -1.0 6267
6269 0 282037.0 85840.2 143280.0 -1.0 6268
6270 0 281851.0 85820.5 143220.0 -1.0 6269
6271 0 281937.0 85769.2 143160.0 -1.0 6270
6272 0 281896.0 85796.2 143100.0 -1.0 6271
6273 0 281873.0 85752.8 143040.0 -1.0 6272
6274 0 281762.0 85842.5 142980.0 -1.0 6273
6275 0 281858.0 85823.9 142920.0 -1.0 6274
6276 0 281791.0 85759.0 142860.0 -1.0 6275
6277 0 281779.0 85825.0 142800.0 -1.0 6276
6278 0 281693.0 85788.9 142740.0 -1.0 6277
6279 0 281671.0 85754.5 142680.0 -1.0 6278
6280 0 281597.0 85739.8 142620.0 -1.0 6279
6281 0 281474.0 85750.0 142560.0 -1.0 6280
6282 0 281432.0 85694.2 142500.0 -1.0 6281
6283 0 281435.0 85748.9 142440.0 -1.0 6282
6284 0 281428.0 85666.0 142380.0 -1.0 6283
6285 0 281381.0 85662.0 142320.0 -1.0 6284
6286 0 281425.0 85669.3 142260.0 -1.0 6285
6287 0 281306.0 85660.9 142200.0 -1.0 6286
6288 0 281287.0 85649.6 142140.0 -1.0 6287
6289 0 281270.0 85547.5 142080.0 -1.0 6288
6290 0 281087.0 85577.4 142020.0 -1.0 6289
6291 0 281151.0 85520.4 141960.0 -1.0 6290
6292 0 281182.0 85605.6 141900.0 -1.0 6291
6293 0 281174.0 85596.6 141840.0 -1.0 6292
6294 0 281204.0 85541.3 141780.0 -1.0 6293
6295 0 281168.0 85537.9 141720.0 -1.0 6294
6296 0 281188.0 85471.4 141660.0 -1.0 6295
6297 0 281161.0 85501.3 141600.0 -1.0 6296
6298 0 281195.0 85546.4 141540.0 -1.0 6297
6299 0 280997.0 85506.4 141480.0 -1.0 6298
6300 0 281034.0 85499.0 141420.0 -1.0 6299
6301 0 281029.0 85545.3 141360.0 -1.0 6300
6302 0 281012.0 85484.4 141300.0 -1.0 6301
6303 0 281023.0 85530.6 141240.0 -1.0 6302
6304 0 281041.0 85534.0 141180.0 -1.0 6303
6305 0 280963.0 85525.0 141120.0 -1.0 6304
6306 0 281007.0 85583.1 141060.0 -1.0 6305
6307 0 280926.0 85589.8 141000.0 -1.0 6306
6308 0 280911.0 85567.3 140940.0 -1.0 6307
6309 0 280838.0 85571.8 140880.0 -1.0 6308
6310 0 280860.0 85615.2 140820.0 -1.0 6309
6311 0 280854.0 85573.5 140760.0 -1.0 6310
6312 0 280867.0 85640.0 140700.0 -1.0 6311
6313 0 280681.0 85547.0 140640.0 -1.0 6312
6314 0 280672.0 85569.0 140580.0 -1.0 6313
6315 0 280654.0 85484.9 140520.0 -1.0 6314
6316 0 280779.0 85563.9 140460.0 -1.0 6315
6317 0 280729.0 85496.8 140400.0 -1.0 6316
6318 0 280732.0 85561.1 140340.0 -1.0 6317
6319 0 280680.0 85561.6 140280.0 -1.0 6318
6320 0 280703.0 85587.6 140220.0 -1.0 6319
6321 0 280755.0 85629.3 140160.0 -1.0 6320
6322 0 280729.0 85623.7 140100.0 -1.0 6321
6323 0 280619.0 85600.5 140040.0 -1.0 6322
6324 0 280604.0 85625.4 139980.0 -1.0 6323
6325 0 280607.0 85649.6 139920.0 -1.0 6324
6326 0 280635.0 85640.6 139860.0 -1.0 6325
6327 0 280597.0 85632.1 139800.0 -1.0 6326
6328 0 280685.0 85628.2 139740.0 -1.0 6327
6329 0 280567.0 85624.8 139680.0 -1.0 6328
6330 0 280537.0 85596.6 139620.0 -1.0 6329
6331 0 280576.0 85579.7 139560.0 -1.0 6330
6332 0 280530.0 85604.5 139500.0 -1.0 6331
6333 0 280679.0 85682.3 139440.0 -1.0 6332
6334 0 280469.0 85496.2 139380.0 -1.0 6333
6335 0 280460.0 85463.5 139320.0 -1.0 6334
6336 0 280494.0 85431.9 139260.0 -1.0 6335
6337 0 280456.0 85461.2 139200.0 -1.0 6336
6338 0 280474.0 85456.1 139140.0 -1.0 6337
6339 0 280412.0 85423.4 139080.0 -1.0 6338
6340 0 280370.0 85457.8 139020.0 -1.0 6339
6341 0 280420.0 85523.8 138960.0 -1.0 6340
6342 0 280455.0 85532.3 138900.0 -1.0 6341
6343 0 280498.0 85536.8 138840.0 -1.0 6342
6344 0 280470.0 85542.4 138780.0 -1.0 6343
6345 0 280426.0 85505.2 138720.0 -1.0 6344
6346 0 280398.0 85429.1 138660.0 -1.0 6345
6347 0 280398.0 85457.8 138600.0 -1.0 6346
6348 0 280331.0 85444.3 138540.0 -1.0 6347
6349 0 280319.0 85490.6 138480.0 -1.0 6348
6350 0 280227.0 85309.5 138420.0 -1.0 6349
6351 0 280311.0 85451.1 138360.0 -1.0 6350
6352 0 280069.0 85259.9 138300.0 -1.0 6351
6353 0 280120.0 85316.8 138240.0 -1.0 6352
6354 0 280022.0 85253.1 138180.0 -1.0 6353
6355 0 280012.0 85205.2 138120.0 -1.0 6354
6356 0 279980.0 85205.2 138060.0 -1.0 6355
6357 0 279974.0 85202.4 138000.0 -1.0 6356
6358 0 280037.0 85199.5 137940.0 -1.0 6357
6359 0 279963.0 85157.8 137880.0 -1.0 6358
6360 0 279971.0 85131.3 137820.0 -1.0 6359
6361 0 280025.0 85186.6 137760.0 -1.0 6360
6362 0 280054.0 85132.4 137700.0 -1.0 6361
6363 0 280113.0 85129.6 137640.0 -1.0 6362
6364 0 280189.0 85108.2 137580.0 -1.0 6363
6365 0 280135.0 85091.2 137520.0 -1.0 6364
6366 0 280119.0 85065.3 137460.0 -1.0 6365
6367 0 280088.0 85065.9 137400.0 -1.0 6366
6368 0 280141.0 85069.2 137340.0 -1.0 6367
6369 0 280195.0 85062.5 137280.0 -1.0 6368
6370 0 280249.0 85041.6 137220.0 -1.0 6369
6371 0 280087.0 85060.8 137160.0 -1.0 6370
6372 0 280136.0 85111.5 137100.0 -1.0 6371
6373 0 280074.0 85069.2 137040.0 -1.0 6372
6374 0 280129.0 85012.3 136980.0 -1.0 6373
6375 0 280135.0 84980.1 136920.0 -1.0 6374
6376 0 280280.0 84957.0 136860.0 -1.0 6375
6377 0 280232.0 85105.9 136800.0 -1.0 6376
6378 0 280168.0 85008.3 136740.0 -1.0 6377
6379 0 280162.0 85052.9 136680.0 -1.0 6378
6380 0 280156.0 84975.1 136620.0 -1.0 6379
6381 0 280214.0 84985.2 136560.0 -1.0 6380
6382 0 280212.0 85051.8 136500.0 -1.0 6381
6383 0 280156.0 84984.1 136440.0 -1.0 6382
6384 0 280124.0 84929.9 136380.0 -1.0 6383
6385 0 280236.0 85039.9 136320.0 -1.0 6384
6386 0 280169.0 84966.0 136260.0 -1.0 6385
6387 0 280169.0 85020.7 136200.0 -1.0 6386
6388 0 280169.0 84983.0 136140.0 -1.0 6387
6389 0 280124.0 84976.8 136080.0 -1.0 6388
6390 0 280108.0 85048.9 136020.0 -1.0 6389
6391 0 280113.0 85043.3 135960.0 -1.0 6390
6392 0 280178.0 85009.5 135900.0 -1.0 6391
6393 0 280133.0 85014.5 135840.0 -1.0 6392
6394 0 280099.0 85020.2 135780.0 -1.0 6393
6395 0 280205.0 85008.9 135720.0 -1.0 6394
6396 0 280164.0 84943.5 135660.0 -1.0 6395
6397 0 280127.0 84959.3 135600.0 -1.0 6396
6398 0 280117.0 84967.2 135540.0 -1.0 6397
6399 0 280128.0 85001.6 135480.0 -1.0 6398
6400 0 280139.0 84970.5 135420.0 -1.0 6399
6401 0 280071.0 85000.4 135360.0 -1.0 6400
6402 0 280104.0 85075.5 135300.0 -1.0 6401
6403 0 280135.0 85006.6 135240.0 -1.0 6402
6404 0 280157.0 85062.5 135180.0 -1.0 6403
6405 0 280056.0 85028.6 135120.0 -1.0 6404
6406 0 280133.0 84985.8 135060.0 -1.0 6405
6407 0 280169.0 85015.7 135000.0 -1.0 6406
6408 0 280158.0 85053.5 134940.0 -1.0 6407
6409 0 280143.0 85011.7 134880.0 -1.0 6408
6410 0 280179.0 85094.1 134820.0 -1.0 6409
6411 0 280192.0 84997.1 134760.0 -1.0 6410
6412 0 280156.0 85081.7 134700.0 -1.0 6411
6413 0 280107.0 85070.9 134640.0 -1.0 6412
6414 0 280155.0 85138.6 134580.0 -1.0 6413
6415 0 280116.0 85087.9 134520.0 -1.0 6414
6416 0 280146.0 85073.8 134460.0 -1.0 6415
6417 0 280117.0 85074.9 134400.0 -1.0 6416
6418 0 280147.0 85081.1 134340.0 -1.0 6417
6419 0 280110.0 85124.5 134280.0 -1.0 6418
6420 0 280182.0 85127.9 134220.0 -1.0 6419
6421 0 280164.0 85180.4 134160.0 -1.0 6420
6422 0 280124.0 85108.2 134100.0 -1.0 6421
6423 0 280197.0 85197.3 134040.0 -1.0 6422
6424 0 280039.0 85065.9 133980.0 -1.0 6423
6425 0 280191.0 85186.6 133920.0 -1.0 6424
6426 0 280073.0 85077.7 133860.0 -1.0 6425
6427 0 280165.0 85188.2 133800.0 -1.0 6426
6428 0 280110.0 85102.5 133740.0 -1.0 6427
6429 0 280100.0 85124.5 133680.0 -1.0 6428
6430 0 280217.0 85180.9 133620.0 -1.0 6429
6431 0 280182.0 85087.3 133560.0 -1.0 6430
6432 0 280117.0 85070.9 133500.0 -1.0 6431
6433 0 280187.0 85120.0 133440.0 -1.0 6432
6434 0 280155.0 85124.5 133380.0 -1.0 6433
6435 0 280255.0 85131.9 133320.0 -1.0 6434
6436 0 280251.0 85131.9 133260.0 -1.0 6435
6437 0 280180.0 85136.4 133200.0 -1.0 6436
6438 0 280226.0 85125.6 133140.0 -1.0 6437
6439 0 280158.0 85113.8 133080.0 -1.0 6438
6440 0 280276.0 85204.6 133020.0 -1.0 6439
6441 0 280227.0 85200.7 132960.0 -1.0 6440
6442 0 280169.0 85123.4 132900.0 -1.0 6441
6443 0 280252.0 85128.5 132840.0 -1.0 6442
6444 0 280377.0 85129.6 132780.0 -1.0 6443
6445 0 280137.0 85156.1 132720.0 -1.0 6444
6446 0 280288.0 85165.7 132660.0 -1.0 6445
6447 0 280328.0 85121.1 132600.0 -1.0 6446
6448 0 280269.0 85139.2 132540.0 -1.0 6447
6449 0 280281.0 85125.1 132480.0 -1.0 6448
6450 0 280338.0 85189.9 132420.0 -1.0 6449
6451 0 280300.0 85117.2 132360.0 -1.0 6450
6452 0 280256.0 85043.9 132300.0 -1.0 6451
6453 0 280342.0 85080.5 132240.0 -1.0 6452
6454 0 280372.0 85156.7 132180.0 -1.0 6453
6455 0 280285.0 85138.6 132120.0 -1.0 6454
6456 0 280285.0 85098.0 132060.0 -1.0 6455
6457 0 280214.0 85122.3 132000.0 -1.0 6456
6458 0 280406.0 85095.2 131940.0 -1.0 6457
6459 0 280327.0 85058.5 131880.0 -1.0 6458
6460 0 280237.0 85076.0 131820.0 -1.0 6459
6461 0 280333.0 85074.3 131760.0 -1.0 6460
6462 0 280311.0 85059.1 131700.0 -1.0 6461
6463 0 280432.0 85069.2 131640.0 -1.0 6462
6464 0 280402.0 85085.0 131580.0 -1.0 6463
6465 0 280411.0 85065.3 131520.0 -1.0 6464
6466 0 280432.0 85105.3 131460.0 -1.0 6465
6467 0 280424.0 85140.3 131400.0 -1.0 6466
6468 0 280450.0 85076.0 131340.0 -1.0 6467
6469 0 280333.0 85092.4 131280.0 -1.0 6468
6470 0 280369.0 85059.7 131220.0 -1.0 6469
6471 0 280292.0 85080.5 131160.0 -1.0 6470
6472 0 280358.0 85161.2 131100.0 -1.0 6471
6473 0 280424.0 85186.0 131040.0 -1.0 6472
6474 0 280465.0 85254.8 130980.0 -1.0 6473
6475 0 280443.0 85247.5 130920.0 -1.0 6474
6476 0 280496.0 85280.8 130860.0 -1.0 6475
6477 0 280483.0 85219.8 130800.0 -1.0 6476
6478 0 280407.0 85199.0 130740.0 -1.0 6477
6479 0 280426.0 85234.5 130680.0 -1.0 6478
6480 0 280431.0 85246.3 130620.0 -1.0 6479
6481 0 280428.0 85203.5 130560.0 -1.0 6480
6482 0 280398.0 85252.5 130500.0 -1.0 6481
6483 0 280410.0 85253.7 130440.0 -1.0 6482
6484 0 280363.0 85249.2 130380.0 -1.0 6483
6485 0 280470.0 85314.0 130320.0 -1.0 6484
6486 0 280414.0 85272.3 130260.0 -1.0 6485
6487 0 280325.0 85318.5 130200.0 -1.0 6486
6488 0 280281.0 85261.0 130140.0 -1.0 6487
6489 0 280411.0 85275.1 130080.0 -1.0 6488
6490 0 280355.0 85219.8 130020.0 -1.0 6489
6491 0 280450.0 85286.4 129960.0 -1.0 6490
6492 0 280439.0 85171.9 129900.0 -1.0 6491
6493 0 280460.0 85203.5 129840.0 -1.0 6492
6494 0 280509.0 85124.0 129780.0 -1.0 6493
6495 0 280416.0 85196.7 129720.0 -1.0 6494
6496 0 280473.0 85167.4 129660.0 -1.0 6495
6497 0 280452.0 85142.6 129600.0 -1.0 6496
6498 0 280411.0 85177.0 129540.0 -1.0 6497
6499 0 280432.0 85156.7 129480.0 -1.0 6498
6500 0 280499.0 85217.0 129420.0 -1.0 6499
6501 0 280525.0 85222.7 129360.0 -1.0 6500
6502 0 280482.0 85218.1 129300.0 -1.0 6501
6503 0 280371.0 85225.5 129240.0 -1.0 6502
6504 0 280471.0 85235.6 129180.0 -1.0 6503
6505 0 280225.0 85191.6 129120.0 -1.0 6504
6506 0 280463.0 85219.8 129060.0 -1.0 6505
6507 0 280479.0 85247.5 129000.0 -1.0 6506
6508 0 280597.0 85298.8 128940.0 -1.0 6507
6509 0 280550.0 85263.3 128880.0 -1.0 6508
6510 0 280614.0 85265.5 128820.0 -1.0 6509
6511 0 280679.0 85237.9 128760.0 -1.0 6510
6512 0 280671.0 85238.4 128700.0 -1.0 6511
6513 0 280669.0 85255.9 128640.0 -1.0 6512
6514 0 280711.0 85244.1 128580.0 -1.0 6513
6515 0 280701.0 85184.3 128520.0 -1.0 6514
6516 0 280745.0 85177.0 128460.0 -1.0 6515
6517 0 280694.0 85160.6 128400.0 -1.0 6516
6518 0 280759.0 85139.8 128340.0 -1.0 6517
6519 0 280793.0 85128.5 128280.0 -1.0 6518
6520 0 280767.0 85107.0 128220.0 -1.0 6519
6521 0 280742.0 85064.2 128160.0 -1.0 6520
6522 0 280873.0 85164.0 128100.0 -1.0 6521
6523 0 280866.0 85142.0 128040.0 -1.0 6522
6524 0 280972.0 85166.8 127980.0 -1.0 6523
6525 0 280887.0 85162.3 127920.0 -1.0 6524
6526 0 280911.0 85159.5 127860.0 -1.0 6525
6527 0 280893.0 85129.0 127800.0 -1.0 6526
6528 0 280857.0 85103.6 127740.0 -1.0 6527
6529 0 280964.0 85109.3 127680.0 -1.0 6528
6530 0 280915.0 85062.5 127620.0 -1.0 6529
6531 0 280889.0 85060.2 127560.0 -1.0 6530
6532 0 280940.0 85037.7 127500.0 -1.0 6531
6533 0 281057.0 85187.1 127440.0 -1.0 6532
6534 0 281023.0 85116.1 127380.0 -1.0 6533
6535 0 281057.0 85052.3 127320.0 -1.0 6534
6536 0 281074.0 84904.0 127260.0 -1.0 6535
6537 0 281040.0 84820.0 127200.0 -1.0 6536
6538 0 280890.0 84744.9 127140.0 -1.0 6537
6539 0 280980.0 84792.9 127080.0 -1.0 6538
6540 0 281140.0 84830.7 127020.0 -1.0 6539
6541 0 281276.0 84968.9 126960.0 -1.0 6540
6542 0 281248.0 84900.6 126900.0 -1.0 6541
6543 0 281306.0 85034.8 126840.0 -1.0 6542
6544 0 281073.0 84968.3 126780.0 -1.0 6543
6545 0 281096.0 85033.1 126720.0 -1.0 6544
6546 0 281237.0 85045.6 126660.0 -1.0 6545
6547 0 281208.0 85012.3 126600.0 -1.0 6546
6548 0 280966.0 84944.6 126540.0 -1.0 6547
6549 0 281001.0 84975.6 126480.0 -1.0 6548
6550 0 281141.0 84972.8 126420.0 -1.0 6549
6551 0 280881.0 84891.0 126360.0 -1.0 6550
6552 0 280895.0 84956.4 126300.0 -1.0 6551
6553 0 280942.0 84844.8 126240.0 -1.0 6552
6554 0 280958.0 84957.0 126180.0 -1.0 6553
6555 0 280979.0 84975.6 126120.0 -1.0 6554
6556 0 280944.0 84970.5 126060.0 -1.0 6555
6557 0 280866.0 84990.3 126000.0 -1.0 6556
6558 0 280922.0 85066.4 125940.0 -1.0 6557
6559 0 281049.0 85133.5 125880.0 -1.0 6558
6560 0 281150.0 85230.0 125820.0 -1.0 6559
6561 0 281246.0 85297.7 125760.0 -1.0 6560
6562 0 281108.0 85154.4 125700.0 -1.0 6561
6563 0 281162.0 85126.8 125640.0 -1.0 6562
6564 0 281068.0 85109.9 125580.0 -1.0 6563
6565 0 281076.0 85120.0 125520.0 -1.0 6564
6566 0 281102.0 85052.9 125460.0 -1.0 6565
6567 0 281190.0 85174.7 125400.0 -1.0 6566
6568 0 281096.0 85144.8 125340.0 -1.0 6567
6569 0 281100.0 85064.7 125280.0 -1.0 6568
6570 0 281125.0 85105.3 125220.0 -1.0 6569
6571 0 281173.0 85099.1 125160.0 -1.0 6570
6572 0 281125.0 85111.0 125100.0 -1.0 6571
6573 0 281151.0 85130.7 125040.0 -1.0 6572
6574 0 281091.0 85075.5 124980.0 -1.0 6573
6575 0 281108.0 85080.5 124920.0 -1.0 6574
6576 0 281136.0 85087.3 124860.0 -1.0 6575
6577 0 281167.0 85125.6 124800.0 -1.0 6576
6578 0 281179.0 85080.0 124740.0 -1.0 6577
6579 0 281161.0 85156.1 124680.0 -1.0 6578
6580 0 281276.0 85052.3 124620.0 -1.0 6579
6581 0 281188.0 85049.5 124560.0 -1.0 6580
6582 0 281258.0 85125.6 124500.0 -1.0 6581
6583 0 281210.0 85147.6 124440.0 -1.0 6582
6584 0 281224.0 85197.3 124380.0 -1.0 6583
6585 0 281266.0 85158.9 124320.0 -1.0 6584
6586 0 281290.0 85209.7 124260.0 -1.0 6585
6587 0 281285.0 85294.3 124200.0 -1.0 6586
6588 0 281327.0 85246.9 124140.0 -1.0 6587
6589 0 281292.0 85264.4 124080.0 -1.0 6588
6590 0 281294.0 85258.2 124020.0 -1.0 6589
6591 0 281340.0 85337.7 123960.0 -1.0 6590
6592 0 281314.0 85300.5 123900.0 -1.0 6591
6593 0 281442.0 85204.6 123840.0 -1.0 6592
6594 0 281410.0 85261.6 123780.0 -1.0 6593
6595 0 281397.0 85254.2 123720.0 -1.0 6594
6596 0 281399.0 85296.0 123660.0 -1.0 6595
6597 0 281456.0 85308.4 123600.0 -1.0 6596
6598 0 281500.0 85299.9 123540.0 -1.0 6597
6599 0 281508.0 85385.6 123480.0 -1.0 6598
6600 0 281526.0 85293.2 123360.0 -1.0 6599
6601 0 281604.0 85388.5 123240.0 -1.0 6600
6602 0 281579.0 85506.9 123180.0 -1.0 6601
6603 0 281599.0 85459.5 123120.0 -1.0 6602
6604 0 281530.0 85488.3 123060.0 -1.0 6603
6605 0 281538.0 85484.4 123000.0 -1.0 6604
6606 0 281458.0 85508.6 122940.0 -1.0 6605
6607 0 281514.0 85526.1 122880.0 -1.0 6606
6608 0 281510.0 85506.4 122820.0 -1.0 6607
6609 0 281519.0 85535.1 122760.0 -1.0 6608
6610 0 281500.0 85545.3 122700.0 -1.0 6609
6611 0 281521.0 85512.0 122640.0 -1.0 6610
6612 0 281582.0 85554.3 122580.0 -1.0 6611
6613 0 281554.0 85496.2 122520.0 -1.0 6612
6614 0 281569.0 85547.0 122460.0 -1.0 6613
6615 0 281675.0 85490.6 122400.0 -1.0 6614
6616 0 281663.0 85525.0 122340.0 -1.0 6615
6617 0 281659.0 85496.8 122280.0 -1.0 6616
6618 0 281643.0 85574.6 122220.0 -1.0 6617
6619 0 281614.0 85511.4 122160.0 -1.0 6618
6620 0 281594.0 85510.9 122100.0 -1.0 6619
6621 0 281636.0 85561.6 122040.0 -1.0 6620
6622 0 281543.0 85508.6 121980.0 -1.0 6621
6623 0 281528.0 85546.4 121920.0 -1.0 6622
6624 0 281570.0 85437.0 121860.0 -1.0 6623
6625 0 281611.0 85553.7 121800.0 -1.0 6624
6626 0 281620.0 85532.3 121740.0 -1.0 6625
6627 0 281627.0 85551.5 121680.0 -1.0 6626
6628 0 281594.0 85513.1 121620.0 -1.0 6627
6629 0 281600.0 85531.2 121560.0 -1.0 6628
6630 0 281613.0 85519.3 121500.0 -1.0 6629
6631 0 281680.0 85531.2 121440.0 -1.0 6630
6632 0 281609.0 85528.9 121380.0 -1.0 6631
6633 0 281691.0 85553.2 121320.0 -1.0 6632
6634 0 281652.0 85478.7 121260.0 -1.0 6633
6635 0 281648.0 85455.6 121200.0 -1.0 6634
6636 0 281680.0 85522.1 121140.0 -1.0 6635
6637 0 281623.0 85487.2 121080.0 -1.0 6636
6638 0 281672.0 85535.1 121020.0 -1.0 6637
6639 0 281594.0 85512.0 120960.0 -1.0 6638
6640 0 281641.0 85494.5 120900.0 -1.0 6639
6641 0 281569.0 85527.8 120840.0 -1.0 6640
6642 6 281601.0 85579.7 120780.0 -1.0 6641
6643 0 344033.0 156777.0 532140.0 -1.0 5
6644 0 343766.0 156343.0 532080.0 -1.0 6643
6645 0 344587.0 156556.0 532020.0 -1.0 6644
6646 0 344160.0 155961.0 531960.0 -1.0 6645
6647 0 344653.0 156182.0 531900.0 -1.0 6646
6648 0 343923.0 155716.0 531840.0 -1.0 6647
6649 0 344021.0 155548.0 531780.0 -1.0 6648
6650 0 344248.0 155565.0 531720.0 -1.0 6649
6651 0 344216.0 155344.0 531660.0 -1.0 6650
6652 0 344570.0 154927.0 531600.0 -1.0 6651
6653 0 344460.0 154850.0 531540.0 -1.0 6652
6654 0 344604.0 154932.0 531480.0 -1.0 6653
6655 0 344478.0 154892.0 531420.0 -1.0 6654
6656 0 344378.0 154931.0 531360.0 -1.0 6655
6657 0 344324.0 154978.0 531300.0 -1.0 6656
6658 0 344500.0 155181.0 531240.0 -1.0 6657
6659 0 344348.0 155115.0 531180.0 -1.0 6658
6660 0 344262.0 154871.0 531120.0 -1.0 6659
6661 0 344402.0 155035.0 531060.0 -1.0 6660
6662 0 344371.0 155256.0 531000.0 -1.0 6661
6663 0 344275.0 155103.0 530940.0 -1.0 6662
6664 0 344533.0 155124.0 530880.0 -1.0 6663
6665 0 344044.0 155033.0 530820.0 -1.0 6664
6666 0 344565.0 155375.0 530760.0 -1.0 6665
6667 0 344453.0 155063.0 530700.0 -1.0 6666
6668 0 344193.0 155128.0 530640.0 -1.0 6667
6669 0 344262.0 155285.0 530580.0 -1.0 6668
6670 0 344276.0 155440.0 530520.0 -1.0 6669
6671 0 344051.0 155422.0 530460.0 -1.0 6670
6672 0 344433.0 155593.0 530400.0 -1.0 6671
6673 0 344387.0 155701.0 530340.0 -1.0 6672
6674 0 344372.0 155887.0 530280.0 -1.0 6673
6675 0 344276.0 155905.0 530220.0 -1.0 6674
6676 0 344587.0 156118.0 530160.0 -1.0 6675
6677 0 344025.0 155941.0 530100.0 -1.0 6676
6678 0 344171.0 156049.0 530040.0 -1.0 6677
6679 0 344153.0 155917.0 529980.0 -1.0 6678
6680 0 344149.0 156120.0 529920.0 -1.0 6679
6681 0 344094.0 156199.0 529860.0 -1.0 6680
6682 0 343848.0 156028.0 529800.0 -1.0 6681
6683 0 344493.0 156324.0 529740.0 -1.0 6682
6684 0 343942.0 156121.0 529680.0 -1.0 6683
6685 0 344348.0 156331.0 529620.0 -1.0 6684
6686 0 344014.0 156119.0 529560.0 -1.0 6685
6687 0 343970.0 155991.0 529500.0 -1.0 6686
6688 0 344635.0 156380.0 529440.0 -1.0 6687
6689 0 343929.0 155906.0 529380.0 -1.0 6688
6690 0 344226.0 156151.0 529320.0 -1.0 6689
6691 0 343932.0 156094.0 529260.0 -1.0 6690
6692 0 344453.0 156229.0 529200.0 -1.0 6691
6693 0 344558.0 156542.0 529140.0 -1.0 6692
6694 0 344063.0 156204.0 529080.0 -1.0 6693
6695 0 344963.0 156644.0 529020.0 -1.0 6694
6696 0 344036.0 156784.0 528960.0 -1.0 6695
6697 0 344209.0 156945.0 528900.0 -1.0 6696
6698 0 344405.0 157231.0 528840.0 -1.0 6697
6699 0 344227.0 156941.0 528780.0 -1.0 6698
6700 0 344024.0 157076.0 528720.0 -1.0 6699
6701 0 343910.0 157011.0 528660.0 -1.0 6700
6702 0 343977.0 157137.0 528600.0 -1.0 6701
6703 0 343855.0 157097.0 528540.0 -1.0 6702
6704 0 343827.0 157089.0 528480.0 -1.0 6703
6705 0 343867.0 157201.0 528420.0 -1.0 6704
6706 0 344149.0 157309.0 528360.0 -1.0 6705
6707 0 343845.0 157252.0 528300.0 -1.0 6706
6708 0 344014.0 157428.0 528240.0 -1.0 6707
6709 0 343984.0 157309.0 528180.0 -1.0 6708
6710 0 344158.0 157480.0 528120.0 -1.0 6709
6711 0 343945.0 157440.0 528060.0 -1.0 6710
6712 0 344286.0 157672.0 528000.0 -1.0 6711
6713 0 343883.0 157675.0 527940.0 -1.0 6712
6714 0 344244.0 157703.0 527880.0 -1.0 6713
6715 0 344290.0 157719.0 527820.0 -1.0 6714
6716 0 343790.0 157654.0 527760.0 -1.0 6715
6717 0 344092.0 157658.0 527700.0 -1.0 6716
6718 0 343870.0 157718.0 527640.0 -1.0 6717
6719 0 343973.0 157734.0 527580.0 -1.0 6718
6720 0 344065.0 157816.0 527520.0 -1.0 6719
6721 0 343971.0 157888.0 527460.0 -1.0 6720
6722 0 343849.0 157782.0 527340.0 -1.0 6721
6723 0 344305.0 158137.0 527280.0 -1.0 6722
6724 0 344332.0 158293.0 527220.0 -1.0 6723
6725 0 344208.0 158405.0 527160.0 -1.0 6724
6726 0 344226.0 158668.0 527100.0 -1.0 6725
6727 0 344152.0 158773.0 527040.0 -1.0 6726
6728 0 344253.0 158778.0 526980.0 -1.0 6727
6729 0 344255.0 158831.0 526920.0 -1.0 6728
6730 0 344105.0 158880.0 526860.0 -1.0 6729
6731 0 344297.0 158985.0 526800.0 -1.0 6730
6732 0 344126.0 158891.0 526740.0 -1.0 6731
6733 0 344381.0 159117.0 526680.0 -1.0 6732
6734 0 344426.0 159127.0 526620.0 -1.0 6733
6735 0 344308.0 159176.0 526560.0 -1.0 6734
6736 0 344233.0 159122.0 526500.0 -1.0 6735
6737 0 344322.0 159248.0 526440.0 -1.0 6736
6738 0 344286.0 159235.0 526380.0 -1.0 6737
6739 0 344113.0 159192.0 526320.0 -1.0 6738
6740 0 344241.0 159285.0 526260.0 -1.0 6739
6741 0 344373.0 159303.0 526200.0 -1.0 6740
6742 0 344285.0 159323.0 526140.0 -1.0 6741
6743 0 344169.0 159346.0 526080.0 -1.0 6742
6744 0 344049.0 159332.0 526020.0 -1.0 6743
6745 0 344162.0 159446.0 525960.0 -1.0 6744
6746 0 344188.0 159456.0 525900.0 -1.0 6745
6747 0 344255.2 159614.55 525840.0 -1.0 6746
6748 0 344737.0 156919.0 532140.0 -1.0 4
6749 0 345202.0 157078.0 532080.0 -1.0 6748
6750 0 345392.0 157113.0 532020.0 -1.0 6749
6751 0 344922.0 156476.0 531960.0 -1.0 6750
6752 0 345434.0 156544.0 531900.0 -1.0 6751
6753 0 344775.0 156019.0 531840.0 -1.0 6752
6754 0 344874.0 155691.0 531780.0 -1.0 6753
6755 0 345146.0 155528.0 531720.0 -1.0 6754
6756 0 345012.0 155143.0 531660.0 -1.0 6755
6757 0 345442.0 154977.0 531600.0 -1.0 6756
6758 0 345435.0 154435.0 531540.0 -1.0 6757
6759 0 345724.0 154071.0 531480.0 -1.0 6758
6760 0 345774.0 153768.0 531420.0 -1.0 6759
6761 0 345861.0 153254.0 531360.0 -1.0 6760
6762 0 346647.0 152922.0 531300.0 -1.0 6761
6763 0 347014.0 152419.0 531240.0 -1.0 6762
6764 5 347289.0 152129.0 531180.0 -1.0 6763
6765 0 347427.0 151942.0 531120.0 -1.0 6764
6766 0 347405.72 152147.97 531240.0 -1.0 6764
6767 0 347597.97 152086.27 531060.0 -1.0 6765
6768 0 346130.0 158349.0 532320.0 -1.0 3
6769 0 346395.0 158255.0 532260.0 -1.0 6768
6770 0 347355.0 158452.0 532200.0 -1.0 6769
6771 0 347078.0 158592.0 532140.0 -1.0 6770
6772 0 347065.0 158723.0 532080.0 -1.0 6771
6773 0 347940.0 159386.0 532020.0 -1.0 6772
6774 0 348194.0 159575.0 531960.0 -1.0 6773
6775 0 348520.0 159907.0 531960.0 -1.0 6774
6776 0 349665.0 160955.0 532020.0 -1.0 6775
6777 5 350212.0 161556.0 532080.0 -1.0 6776
6778 0 350212.84 161587.6 532020.0 -1.0 6777
6779 0 351146.0 162255.0 532140.0 -1.0 6777
6780 0 351962.0 163129.0 532200.0 -1.0 6779
6781 0 352060.0 163089.0 532260.0 -1.0 6780
6782 0 351978.0 163231.0 532320.0 -1.0 6781
6783 0 351789.0 163244.0 532380.0 -1.0 6782
6784 0 351753.0 163342.0 532440.0 -1.0 6783
6785 0 351679.0 163348.0 532500.0 -1.0 6784
6786 0 351836.0 163405.0 532560.0 -1.0 6785
6787 0 351639.0 163509.0 532620.0 -1.0 6786
6788 0 351652.0 163620.0 532680.0 -1.0 6787
6789 0 351680.0 163619.0 532740.0 -1.0 6788
6790 0 351621.0 163742.0 532800.0 -1.0 6789
6791 0 351573.0 163787.0 532860.0 -1.0 6790
6792 0 351485.0 163927.0 532920.0 -1.0 6791
6793 0 351477.0 163816.0 532980.0 -1.0 6792
6794 0 351579.0 163901.0 533040.0 -1.0 6793
6795 0 351589.0 164020.0 533100.0 -1.0 6794
6796 0 351749.0 163984.0 533160.0 -1.0 6795
6797 0 351799.0 164047.0 533220.0 -1.0 6796
6798 0 351800.0 163975.0 533280.0 -1.0 6797
6799 0 351696.0 164021.0 533340.0 -1.0 6798
6800 0 351759.0 164019.0 533400.0 -1.0 6799
6801 0 351657.0 164060.0 533460.0 -1.0 6800
6802 0 351695.0 164127.0 533520.0 -1.0 6801
6803 0 351579.0 164096.0 533580.0 -1.0 6802
6804 0 351594.0 164044.0 533640.0 -1.0 6803
6805 5 351535.0 164142.0 533700.0 -1.0 6804
6806 0 351860.06 163870.02 533760.0 -1.0 6805
6807 0 351461.0 164401.0 533760.0 -1.0 6805
6808 0 351347.0 164686.0 533820.0 -1.0 6807
6809 0 351329.0 164771.0 533880.0 -1.0 6808
6810 0 351348.0 164841.0 533940.0 -1.0 6809
6811 0 351264.0 164977.0 534000.0 -1.0 6810
6812 0 351174.0 164948.0 534060.0 -1.0 6811
6813 0 350988.0 164964.0 534120.0 -1.0 6812
6814 0 350868.0 164985.0 534180.0 -1.0 6813
6815 0 350699.0 165021.0 534180.0 -1.0 6814
6816 0 350608.0 165035.0 534120.0 -1.0 6815
6817 0 350455.0 165076.0 534120.0 -1.0 6816
6818 0 350409.0 165127.0 534180.0 -1.0 6817
6819 0 350244.0 165252.0 534240.0 -1.0 6818
6820 0 350094.0 165415.0 534300.0 -1.0 6819
6821 0 349874.0 165641.0 534300.0 -1.0 6820
6822 0 349832.0 165930.0 534300.0 -1.0 6821
6823 0 349867.0 166360.0 534360.0 -1.0 6822
6824 0 349870.0 166780.0 534420.0 -1.0 6823
6825 0 349790.0 167136.0 534420.0 -1.0 6824
6826 0 349790.0 167509.0 534480.0 -1.0 6825
6827 0 349740.0 167798.0 534480.0 -1.0 6826
6828 0 349606.0 168179.0 534480.0 -1.0 6827
6829 0 349545.0 168475.0 534420.0 -1.0 6828
6830 0 349534.0 168507.0 534360.0 -1.0 6829
6831 0 349492.0 168741.0 534300.0 -1.0 6830
6832 0 349380.0 168980.0 534240.0 -1.0 6831
6833 0 349240.0 169202.0 534180.0 -1.0 6832
6834 0 349192.0 169413.0 534120.0 -1.0 6833
6835 0 349192.0 169511.0 534060.0 -1.0 6834
6836 0 348986.0 169836.0 534060.0 -1.0 6835
6837 0 348909.0 170083.0 534000.0 -1.0 6836
6838 0 348946.0 170335.0 534000.0 -1.0 6837
6839 0 348822.0 170426.0 533940.0 -1.0 6838
6840 0 348776.0 170509.0 533880.0 -1.0 6839
6841 0 348736.0 170578.0 533820.0 -1.0 6840
6842 0 348646.0 170644.0 533760.0 -1.0 6841
6843 0 348528.0 170607.0 533700.0 -1.0 6842
6844 0 348549.0 170655.0 533640.0 -1.0 6843
6845 0 348421.0 170763.0 533580.0 -1.0 6844
6846 0 348452.0 170805.0 533520.0 -1.0 6845
6847 0 348455.0 170947.0 533460.0 -1.0 6846
6848 0 348388.0 171121.0 533400.0 -1.0 6847
6849 0 348390.0 171144.0 533340.0 -1.0 6848
6850 0 348214.0 171185.0 533280.0 -1.0 6849
6851 0 348211.0 171397.0 533220.0 -1.0 6850
6852 0 348194.0 171519.0 533160.0 -1.0 6851
6853 0 348165.0 171600.0 533100.0 -1.0 6852
6854 0 348223.0 171711.0 533040.0 -1.0 6853
6855 0 348180.0 171799.0 532980.0 -1.0 6854
6856 0 348233.0 172025.0 532920.0 -1.0 6855
6857 0 348209.0 172118.0 532860.0 -1.0 6856
6858 0 348155.0 172455.0 532800.0 -1.0 6857
6859 0 348003.0 172910.0 532740.0 -1.0 6858
6860 0 347989.0 173139.0 532680.0 -1.0 6859
6861 0 347815.0 173207.0 532620.0 -1.0 6860
6862 0 347735.0 173338.0 532560.0 -1.0 6861
6863 0 347508.0 173370.0 532500.0 -1.0 6862
6864 0 347549.0 173517.0 532440.0 -1.0 6863
6865 0 347464.0 173566.0 532380.0 -1.0 6864
6866 0 347614.0 173585.0 532320.0 -1.0 6865
6867 0 347540.0 173675.0 532260.0 -1.0 6866
6868 0 347683.0 173878.0 532200.0 -1.0 6867
6869 0 347501.0 173834.0 532140.0 -1.0 6868
6870 0 347503.0 173846.0 532080.0 -1.0 6869
6871 0 347485.0 173763.0 532020.0 -1.0 6870
6872 0 347559.0 173914.0 531960.0 -1.0 6871
6873 0 347511.0 174022.0 531900.0 -1.0 6872
6874 0 347481.0 174108.0 531840.0 -1.0 6873
6875 0 347522.0 174149.0 531780.0 -1.0 6874
6876 0 347441.0 174454.0 531720.0 -1.0 6875
6877 0 347451.0 174420.0 531660.0 -1.0 6876
6878 0 347364.0 174539.0 531600.0 -1.0 6877
6879 0 347369.0 174636.0 531540.0 -1.0 6878
6880 0 347317.0 174657.0 531480.0 -1.0 6879
6881 0 347321.0 174808.0 531420.0 -1.0 6880
6882 0 347192.0 174952.0 531360.0 -1.0 6881
6883 0 347188.0 175160.0 531300.0 -1.0 6882
6884 0 347044.0 175197.0 531240.0 -1.0 6883
6885 0 347009.0 175293.0 531180.0 -1.0 6884
6886 0 346960.0 175385.0 531120.0 -1.0 6885
6887 0 346847.0 175594.0 531060.0 -1.0 6886
6888 0 346711.0 175784.0 531000.0 -1.0 6887
6889 0 346706.0 175868.0 530940.0 -1.0 6888
6890 0 346551.0 176025.0 530880.0 -1.0 6889
6891 0 346561.0 176126.0 530820.0 -1.0 6890
6892 0 346521.0 176111.0 530760.0 -1.0 6891
6893 0 346475.0 176135.0 530700.0 -1.0 6892
6894 0 346504.0 176187.0 530640.0 -1.0 6893
6895 0 346433.0 176254.0 530580.0 -1.0 6894
6896 0 346530.0 176204.0 530520.0 -1.0 6895
6897 0 346361.0 176207.0 530460.0 -1.0 6896
6898 0 346271.0 176215.0 530400.0 -1.0 6897
6899 0 346279.0 176218.0 530340.0 -1.0 6898
6900 0 346229.0 176261.0 530280.0 -1.0 6899
6901 0 346167.0 176262.0 530220.0 -1.0 6900
6902 0 346227.0 176295.0 530160.0 -1.0 6901
6903 0 346192.0 176368.0 530100.0 -1.0 6902
6904 0 346071.0 176316.0 530040.0 -1.0 6903
6905 0 346159.0 176370.0 529980.0 -1.0 6904
6906 0 345926.0 176374.0 529920.0 -1.0 6905
6907 0 345905.0 176234.0 529860.0 -1.0 6906
6908 0 345877.0 176372.0 529800.0 -1.0 6907
6909 0 345836.0 176370.0 529740.0 -1.0 6908
6910 0 345796.0 176403.0 529680.0 -1.0 6909
6911 0 345698.0 176450.0 529620.0 -1.0 6910
6912 0 345658.0 176496.0 529560.0 -1.0 6911
6913 0 345613.0 176579.0 529500.0 -1.0 6912
6914 0 345589.0 176590.0 529440.0 -1.0 6913
6915 0 345504.0 176666.0 529380.0 -1.0 6914
6916 0 345370.0 176696.0 529320.0 -1.0 6915
6917 0 345378.0 176771.0 529260.0 -1.0 6916
6918 0 345267.0 176814.0 529200.0 -1.0 6917
6919 6 345286.0 176821.0 529140.0 -1.0 6918
6920 0 344225.28 159614.55 525780.0 -1.0 6747
6921 0 344295.06 159724.22 525660.0 -1.0 6920
6922 0 344464.56 159754.12 525540.0 -1.0 6921
6923 0 344514.4 159833.89 525480.0 -1.0 6922
6924 0 344494.47 159803.97 525420.0 -1.0 6923
6925 0 344584.22 159833.89 525360.0 -1.0 6924
6926 0 344474.53 159883.73 525300.0 -1.0 6925
6927 0 344554.28 159933.6 525240.0 -1.0 6926
6928 0 344564.25 159943.56 525180.0 -1.0 6927
6929 0 344624.1 160003.38 525120.0 -1.0 6928
6930 0 344614.12 160033.28 525060.0 -1.0 6929
6931 0 344713.8 160152.94 525000.0 -1.0 6930
6932 0 344683.9 160132.98 524940.0 -1.0 6931
6933 0 344773.62 160292.52 524880.0 -1.0 6932
6934 0 344813.53 160332.39 524820.0 -1.0 6933
6935 0 344863.38 160382.25 524760.0 -1.0 6934
6936 0 344873.34 160462.0 524700.0 -1.0 6935
6937 0 344853.4 160521.83 524640.0 -1.0 6936
6938 0 344903.25 160601.6 524580.0 -1.0 6937
6939 0 344853.4 160571.69 524520.0 -1.0 6938
6940 0 344943.12 160591.62 524460.0 -1.0 6939
6941 0 344943.12 160591.62 524400.0 -1.0 6940
6942 0 345032.88 160721.23 524340.0 -1.0 6941
6943 0 344953.1 160701.3 524280.0 -1.0 6942
6944 0 345002.97 160791.03 524220.0 -1.0 6943
6945 0 344963.06 160840.88 524160.0 -1.0 6944
6946 0 345032.88 160960.52 524100.0 -1.0 6945
6947 0 345242.25 161010.38 524040.0 -1.0 6946
6948 0 345272.16 161050.25 523980.0 -1.0 6947
6949 0 345172.44 161000.4 523920.0 -1.0 6948
6950 0 345192.38 161090.12 523860.0 -1.0 6949
6951 0 345272.16 161060.22 523800.0 -1.0 6950
6952 0 345302.06 161100.1 523740.0 -1.0 6951
6953 0 345361.88 161100.1 523680.0 -1.0 6952
6954 0 345361.88 161050.25 523620.0 -1.0 6953
6955 0 345341.94 161110.08 523560.0 -1.0 6954
6956 0 345322.0 161229.72 523500.0 -1.0 6955
6957 0 345411.72 161229.72 523440.0 -1.0 6956
6958 0 345361.88 161239.69 523380.0 -1.0 6957
6959 0 345361.88 161319.45 523320.0 -1.0 6958
6960 0 345441.66 161379.27 523260.0 -1.0 6959
6961 0 345501.47 161399.2 523200.0 -1.0 6960
6962 0 345431.7 161309.47 523140.0 -1.0 6961
6963 0 345481.53 161369.3 523080.0 -1.0 6962
6964 0 345371.84 161469.0 523020.0 -1.0 6963
6965 0 345443.94 161507.23 522960.0 -1.0 6964
6966 0 345411.72 161488.94 522900.0 -1.0 6965
6967 0 345471.56 161528.81 522840.0 -1.0 6966
6968 0 345471.56 161538.8 522780.0 -1.0 6967
6969 0 345468.62 161580.0 522720.0 -1.0 6968
6970 0 345531.38 161638.48 522660.0 -1.0 6969
6971 0 345461.6 161598.61 522600.0 -1.0 6970
6972 0 345441.66 161678.38 522540.0 -1.0 6971
6973 0 345451.62 161718.25 522480.0 -1.0 6972
6974 0 345441.66 161738.19 522420.0 -1.0 6973
6975 0 345491.5 161758.14 522360.0 -1.0 6974
6976 0 345391.78 161827.92 522300.0 -1.0 6975
6977 0 345471.56 161837.89 522240.0 -1.0 6976
6978 0 345461.6 161837.89 522180.0 -1.0 6977
6979 0 345421.7 161857.84 522120.0 -1.0 6978
6980 0 345421.7 161957.53 522060.0 -1.0 6979
6981 0 345322.0 161937.6 522000.0 -1.0 6980
6982 0 345341.94 162007.39 521940.0 -1.0 6981
6983 0 345302.06 162017.36 521880.0 -1.0 6982
6984 0 345351.9 162047.27 521820.0 -1.0 6983
6985 0 345252.22 162067.2 521760.0 -1.0 6984
6986 0 345222.3 162057.23 521700.0 -1.0 6985
6987 0 345212.3 162127.03 521640.0 -1.0 6986
6988 0 345212.3 162127.03 521580.0 -1.0 6987
6989 0 345162.47 162206.8 521520.0 -1.0 6988
6990 0 345222.3 162176.89 521460.0 -1.0 6989
6991 0 345182.4 162236.7 521400.0 -1.0 6990
6992 0 345122.6 162276.58 521340.0 -1.0 6991
6993 0 345252.22 162286.56 521280.0 -1.0 6992
6994 0 345272.16 162336.4 521160.0 -1.0 6993
6995 0 345262.2 162306.5 521100.0 -1.0 6994
6996 0 345262.2 162376.28 521040.0 -1.0 6995
6997 0 345252.22 162376.28 520980.0 -1.0 6996
6998 0 345312.03 162436.11 520920.0 -1.0 6997
6999 0 345309.6 162334.67 520860.0 -1.0 6998
7000 0 345295.9 162367.34 520800.0 -1.0 6999
7001 0 345252.22 162376.28 520740.0 -1.0 7000
7002 0 345391.78 162416.17 520680.0 -1.0 7001
7003 0 345242.25 162246.67 520620.0 -1.0 7002
7004 0 345351.9 162386.25 520560.0 -1.0 7003
7005 0 345262.2 162236.7 520500.0 -1.0 7004
7006 0 345212.3 162166.9 520380.0 -1.0 7005
7007 0 345222.3 162236.7 520320.0 -1.0 7006
7008 0 345112.62 162186.86 520260.0 -1.0 7007
7009 0 345122.6 162127.03 520200.0 -1.0 7008
7010 0 345152.5 162117.06 520140.0 -1.0 7009
7011 0 345112.62 162087.16 520080.0 -1.0 7010
7012 0 345072.75 162077.19 520020.0 -1.0 7011
7013 0 345042.84 162067.2 519960.0 -1.0 7012
7014 0 345042.84 162027.33 519900.0 -1.0 7013
7015 0 345022.9 162027.33 519840.0 -1.0 7014
7016 0 344933.16 161957.53 519780.0 -1.0 7015
7017 0 344963.06 161927.62 519720.0 -1.0 7016
7018 0 344953.1 161917.66 519660.0 -1.0 7017
7019 0 344943.12 161847.86 519540.0 -1.0 7018
7020 0 344963.06 161768.11 519480.0 -1.0 7019
7021 0 345022.9 161807.98 519420.0 -1.0 7020
7022 0 345032.88 161728.22 519360.0 -1.0 7021
7023 0 345102.66 161748.17 519300.0 -1.0 7022
7024 0 345022.9 161718.25 519240.0 -1.0 7023
7025 0 344983.0 161678.38 519180.0 -1.0 7024
7026 0 345002.97 161648.47 519120.0 -1.0 7025
7027 0 345022.9 161638.48 519060.0 -1.0 7026
7028 0 345052.8 161588.64 519000.0 -1.0 7027
7029 0 345062.78 161608.58 518940.0 -1.0 7028
7030 0 345052.8 161548.77 518880.0 -1.0 7029
7031 0 345022.9 161528.81 518820.0 -1.0 7030
7032 0 345052.8 161498.9 518760.0 -1.0 7031
7033 0 345142.53 161518.84 518700.0 -1.0 7032
7034 0 345062.78 161478.97 518640.0 -1.0 7033
7035 0 345052.8 161429.12 518580.0 -1.0 7034
7036 0 345042.84 161459.03 518520.0 -1.0 7035
7037 0 345062.78 161389.23 518460.0 -1.0 7036
7038 0 345102.66 161469.0 518400.0 -1.0 7037
7039 0 345102.66 161449.06 518340.0 -1.0 7038
7040 0 345022.9 161469.0 518280.0 -1.0 7039
7041 0 345112.62 161449.06 518220.0 -1.0 7040
7042 0 344992.97 161429.12 518160.0 -1.0 7041
7043 0 344992.97 161359.33 518100.0 -1.0 7042
7044 0 344953.1 161409.17 518040.0 -1.0 7043
7045 0 344933.16 161399.2 517980.0 -1.0 7044
7046 0 344953.1 161319.45 517920.0 -1.0 7045
7047 0 344963.06 161289.53 517860.0 -1.0 7046
7048 0 344923.2 161299.5 517800.0 -1.0 7047
7049 0 344913.22 161259.62 517740.0 -1.0 7048
7050 0 344903.25 161229.72 517680.0 -1.0 7049
7051 0 344883.3 161189.83 517620.0 -1.0 7050
7052 0 344943.12 161130.02 517560.0 -1.0 7051
7053 0 344833.47 161030.31 517500.0 -1.0 7052
7054 0 344723.78 160990.42 517440.0 -1.0 7053
7055 0 344703.84 160960.52 517380.0 -1.0 7054
7056 0 344683.9 160930.61 517320.0 -1.0 7055
7057 0 344703.84 160840.88 517260.0 -1.0 7056
7058 0 344564.25 160751.14 517200.0 -1.0 7057
7059 0 344554.28 160771.08 517140.0 -1.0 7058
7060 0 344584.22 160741.17 517080.0 -1.0 7059
7061 0 344574.25 160691.33 517020.0 -1.0 7060
7062 0 344604.16 160721.23 516960.0 -1.0 7061
7063 0 344624.1 160691.33 516900.0 -1.0 7062
7064 0 344624.1 160711.27 516840.0 -1.0 7063
7065 0 344594.2 160681.36 516780.0 -1.0 7064
7066 0 344554.28 160671.38 516720.0 -1.0 7065
7067 0 344743.72 160691.33 516660.0 -1.0 7066
7068 0 344544.3 160641.47 516600.0 -1.0 7067
7069 0 344536.53 160591.16 516540.0 -1.0 7068
7070 0 350283.34 161644.0 531960.0 -1.0 6778
7071 0 350389.1 161890.75 531900.0 -1.0 7070
7072 0 350473.7 161933.05 531840.0 -1.0 7071
7073 0 350523.03 161968.3 531780.0 -1.0 7072
7074 0 350565.34 162024.7 531720.0 -1.0 7073
7075 0 350466.66 161968.3 531660.0 -1.0 7074
7076 0 350452.53 161947.16 531600.0 -1.0 7075
7077 0 350452.53 162017.66 531540.0 -1.0 7076
7078 0 350445.5 161989.45 531480.0 -1.0 7077
7079 0 350459.6 162031.75 531420.0 -1.0 7078
7080 0 350459.6 162052.9 531360.0 -1.0 7079
7081 6 350459.6 162010.6 531300.0 -1.0 7080
7082 0 347597.97 152064.89 531000.0 -1.0 6767
7083 0 347790.3 152118.31 530940.0 -1.0 7082
7084 0 347811.7 152118.31 530880.0 -1.0 7083
7085 0 347918.56 152118.31 530820.0 -1.0 7084
7086 0 347907.88 152171.75 530760.0 -1.0 7085
7087 0 347950.6 152235.86 530700.0 -1.0 7086
7088 0 348004.03 152203.8 530640.0 -1.0 7087
7089 0 347907.88 152193.11 530580.0 -1.0 7088
7090 0 347961.28 152203.8 530520.0 -1.0 7089
7091 0 347961.28 152182.44 530460.0 -1.0 7090
7092 0 347907.88 152225.17 530400.0 -1.0 7091
7093 0 347950.6 152321.34 530340.0 -1.0 7092
7094 0 347939.9 152257.23 530280.0 -1.0 7093
7095 0 347907.88 152310.66 530220.0 -1.0 7094
7096 0 347875.8 152364.1 530160.0 -1.0 7095
7097 0 347939.9 152385.45 530100.0 -1.0 7096
7098 0 347897.2 152385.45 530040.0 -1.0 7097
7099 0 347801.0 152364.1 529980.0 -1.0 7098
7100 0 347736.88 152299.97 529920.0 -1.0 7099
7101 0 347811.7 152299.97 529860.0 -1.0 7100
7102 0 347833.06 152235.86 529800.0 -1.0 7101
7103 0 347758.25 152278.61 529740.0 -1.0 7102
7104 0 347811.7 152267.92 529680.0 -1.0 7103
7105 0 347736.88 152246.55 529620.0 -1.0 7104
7106 0 347843.75 152289.28 529560.0 -1.0 7105
7107 6 347790.3 152310.66 529500.0 -1.0 7106
7108 0 347619.44 151998.36 531300.0 -1.0 6766
7109 0 347672.88 151784.64 531360.0 -1.0 7108
7110 0 347779.75 151549.56 531420.0 -1.0 7109
7111 0 348143.06 151047.33 531480.0 -1.0 7110
7112 5 348433.56 150690.45 531480.0 -1.0 7111
7113 0 348190.2 150499.7 531540.0 -1.0 7112
7114 0 348720.1 150566.47 531540.0 -1.0 7112
7115 0 349136.84 150085.61 531540.0 -1.0 7114
7116 0 349782.75 149901.83 531540.0 -1.0 7115
7117 5 350771.75 149786.4 531540.0 -1.0 7116
7118 0 350815.78 149707.56 531600.0 -1.0 7117
7119 0 351370.16 149978.75 531540.0 -1.0 7117
7120 0 351434.28 150181.78 531600.0 -1.0 7119
7121 0 351947.2 150523.72 531600.0 -1.0 7120
7122 0 352460.12 150758.81 531600.0 -1.0 7121
7123 0 352810.94 150807.36 531540.0 -1.0 7122
7124 0 352874.38 150800.31 531480.0 -1.0 7123
7125 0 352803.88 150828.52 531420.0 -1.0 7124
7126 0 352719.28 150856.7 531360.0 -1.0 7125
7127 5 352751.4 150906.84 531300.0 -1.0 7126
7128 0 350886.28 149714.61 531660.0 -1.0 7118
7129 0 350851.03 149665.27 531720.0 -1.0 7128
7130 0 350879.22 149644.11 531780.0 -1.0 7129
7131 0 350780.53 149573.61 531840.0 -1.0 7130
7132 0 350577.25 149610.86 531900.0 -1.0 7131
7133 0 350485.16 149610.86 531960.0 -1.0 7132
7134 0 344431.84 160516.38 516480.0 -1.0 7069
7135 0 344411.9 160441.6 516420.0 -1.0 7134
7136 0 344347.1 160366.81 516360.0 -1.0 7135
7137 0 344351.2 160442.69 516300.0 -1.0 7136
7138 5 344386.97 160326.94 516240.0 -1.0 7137
7139 0 344182.6 159933.11 516240.0 -1.0 7138
7140 0 344332.12 160481.48 516180.0 -1.0 7138
7141 0 344122.75 159728.72 516180.0 -1.0 7139
7142 0 344187.56 159843.39 516120.0 -1.0 7141
7143 0 344127.75 159673.89 516060.0 -1.0 7142
7144 0 344112.78 159619.05 516000.0 -1.0 7143
7145 0 344097.84 159514.36 515940.0 -1.0 7144
7146 0 344092.84 159464.52 515880.0 -1.0 7145
7147 0 343768.8 159369.8 515820.0 -1.0 7146
7148 0 344187.56 159439.6 515760.0 -1.0 7147
7149 0 343808.7 159245.17 515700.0 -1.0 7148
7150 0 344067.94 159309.98 515640.0 -1.0 7149
7151 0 344047.97 159200.31 515580.0 -1.0 7150
7152 0 344057.94 159120.55 515520.0 -1.0 7151
7153 0 343709.0 158866.3 515460.0 -1.0 7152
7154 0 343973.22 158956.03 515340.0 -1.0 7153
7155 0 343913.38 158891.23 515280.0 -1.0 7154
7156 0 343923.34 158826.42 515220.0 -1.0 7155
7157 0 343888.47 158622.03 515160.0 -1.0 7156
7158 0 343868.53 158587.14 515100.0 -1.0 7157
7159 0 343848.6 158502.39 515040.0 -1.0 7158
7160 0 343798.72 158447.56 514980.0 -1.0 7159
7161 0 343798.72 158447.56 514920.0 -1.0 7160
7162 0 343798.72 158447.56 514860.0 -1.0 7161
7163 0 343728.94 158407.67 514800.0 -1.0 7162
7164 0 343728.94 158407.67 514740.0 -1.0 7163
7165 0 343659.16 158337.88 514680.0 -1.0 7164
7166 0 343674.1 158337.88 514620.0 -1.0 7165
7167 0 343674.1 158337.88 514560.0 -1.0 7166
7168 0 343704.0 158332.89 514500.0 -1.0 7167
7169 0 343763.84 158377.77 514440.0 -1.0 7168
7170 0 343828.62 158347.86 514380.0 -1.0 7169
7171 0 343873.5 158302.98 514320.0 -1.0 7170
7172 0 343873.5 158302.98 514260.0 -1.0 7171
7173 0 343868.53 158298.0 514200.0 -1.0 7172
7174 0 343868.53 158263.11 514140.0 -1.0 7173
7175 0 343963.25 158317.94 514080.0 -1.0 7174
7176 0 343963.25 158317.94 514020.0 -1.0 7175
7177 0 343963.25 158317.94 513960.0 -1.0 7176
7178 0 343958.25 158327.9 513900.0 -1.0 7177
7179 0 343973.22 158327.9 513840.0 -1.0 7178
7180 0 343973.22 158327.9 513780.0 -1.0 7179
7181 0 343973.22 158327.9 513720.0 -1.0 7180
7182 0 343988.16 158293.02 513660.0 -1.0 7181
7183 0 343988.16 158268.1 513600.0 -1.0 7182
7184 0 344033.03 158248.16 513540.0 -1.0 7183
7185 0 344067.94 158213.25 513480.0 -1.0 7184
7186 0 344117.78 158188.33 513420.0 -1.0 7185
7187 0 344117.78 158188.33 513360.0 -1.0 7186
7188 0 344107.8 158168.39 513300.0 -1.0 7187
7189 0 344097.84 158168.39 513240.0 -1.0 7188
7190 0 344052.97 158093.61 513180.0 -1.0 7189
7191 0 344052.97 158063.7 513120.0 -1.0 7190
7192 0 344023.06 158003.88 513060.0 -1.0 7191
7193 0 344008.1 157964.0 513000.0 -1.0 7192
7194 0 343998.12 157909.16 512940.0 -1.0 7193
7195 0 343993.16 157854.33 512880.0 -1.0 7194
7196 0 343594.34 157669.88 512820.0 -1.0 7195
7197 0 343943.28 157704.78 512760.0 -1.0 7196
7198 0 344028.03 157759.61 512700.0 -1.0 7197
7199 0 343938.3 157625.02 512640.0 -1.0 7198
7200 0 343504.6 157415.64 512580.0 -1.0 7199
7201 0 343838.6 157480.44 512520.0 -1.0 7200
7202 0 343833.62 157425.61 512460.0 -1.0 7201
7203 0 343778.06 157401.95 512400.0 -1.0 7202
7204 0 343783.78 157251.12 512340.0 -1.0 7203
7205 0 343808.7 157211.25 512280.0 -1.0 7204
7206 0 343818.66 157116.53 512220.0 -1.0 7205
7207 0 343853.56 157041.75 512160.0 -1.0 7206
7208 0 343863.53 156942.05 512100.0 -1.0 7207
7209 0 343863.53 156912.14 512040.0 -1.0 7208
7210 0 343893.44 156887.22 511980.0 -1.0 7209
7211 0 343978.2 156787.52 511920.0 -1.0 7210
7212 0 343978.2 156782.53 511860.0 -1.0 7211
7213 0 343978.2 156757.61 511800.0 -1.0 7212
7214 0 343978.2 156757.61 511740.0 -1.0 7213
7215 0 343978.2 156722.7 511680.0 -1.0 7214
7216 0 343978.2 156697.78 511620.0 -1.0 7215
7217 0 343978.2 156697.78 511560.0 -1.0 7216
7218 0 343968.22 156677.84 511500.0 -1.0 7217
7219 0 343923.34 156647.94 511440.0 -1.0 7218
7220 0 343923.34 156647.94 511380.0 -1.0 7219
7221 0 343923.34 156628.0 511320.0 -1.0 7220
7222 0 343918.38 156548.23 511260.0 -1.0 7221
7223 0 343903.4 156333.88 511200.0 -1.0 7222
7224 0 343878.5 156274.05 511140.0 -1.0 7223
7225 0 343893.44 156224.2 511080.0 -1.0 7224
7226 0 343823.66 156064.67 511020.0 -1.0 7225
7227 0 343838.6 156019.81 510960.0 -1.0 7226
7228 0 343788.75 155900.17 510900.0 -1.0 7227
7229 0 343763.84 155835.36 510840.0 -1.0 7228
7230 0 343713.97 155750.61 510780.0 -1.0 7229
7231 0 343713.97 155750.61 510720.0 -1.0 7230
7232 0 343684.06 155660.88 510660.0 -1.0 7231
7233 0 343689.06 155645.92 510600.0 -1.0 7232
7234 0 343689.06 155566.17 510540.0 -1.0 7233
7235 0 343689.06 155511.33 510480.0 -1.0 7234
7236 0 343968.22 155625.98 510420.0 -1.0 7235
7237 0 343768.8 155401.66 510360.0 -1.0 7236
7238 0 343738.9 155321.89 510300.0 -1.0 7237
7239 0 343728.94 155331.86 510240.0 -1.0 7238
7240 0 343674.1 155207.23 510180.0 -1.0 7239
7241 0 343674.1 155217.2 510120.0 -1.0 7240
7242 0 343674.1 155162.38 510060.0 -1.0 7241
7243 0 343674.1 155162.38 510000.0 -1.0 7242
7244 0 343674.1 155122.48 509940.0 -1.0 7243
7245 0 343778.78 155022.8 509880.0 -1.0 7244
7246 0 343808.7 154992.88 509820.0 -1.0 7245
7247 0 343808.7 154992.88 509760.0 -1.0 7246
7248 0 343853.56 154898.16 509700.0 -1.0 7247
7249 0 343943.28 154878.22 509640.0 -1.0 7248
7250 0 344028.03 154798.45 509580.0 -1.0 7249
7251 0 344177.6 154778.52 509520.0 -1.0 7250
7252 0 344217.47 154728.67 509460.0 -1.0 7251
7253 0 344391.97 154663.86 509400.0 -1.0 7252
7254 0 344431.84 154544.22 509340.0 -1.0 7253
7255 0 344556.47 154324.88 509280.0 -1.0 7254
7256 0 344551.47 154135.44 509220.0 -1.0 7255
7257 0 344541.5 154100.55 509160.0 -1.0 7256
7258 0 344546.5 154075.62 509100.0 -1.0 7257
7259 0 344561.44 153985.89 509040.0 -1.0 7258
7260 0 344561.44 153985.89 508980.0 -1.0 7259
7261 0 344561.44 153881.2 508920.0 -1.0 7260
7262 5 344501.62 153766.55 508860.0 -1.0 7261
7263 0 344631.47 153342.44 508860.0 -1.0 7262
7264 0 344501.62 153756.58 508800.0 -1.0 7262
7265 0 344486.66 153731.64 508740.0 -1.0 7264
7266 0 344486.66 153726.66 508680.0 -1.0 7265
7267 0 344461.75 153686.78 508620.0 -1.0 7266
7268 0 344616.28 153781.5 508560.0 -1.0 7267
7269 0 344052.97 153602.03 508500.0 -1.0 7268
7270 0 344501.62 153746.61 508440.0 -1.0 7269
7271 6 344596.34 153756.58 508320.0 -1.0 7270
7272 0 344386.97 160561.23 516120.0 -1.0 7140
7273 0 344367.03 160526.34 516060.0 -1.0 7272
7274 0 344367.03 160526.34 516000.0 -1.0 7273
7275 0 344352.06 160491.45 515940.0 -1.0 7274
7276 0 344337.12 160526.34 515880.0 -1.0 7275
7277 0 344018.06 160496.44 515820.0 -1.0 7276
7278 0 344342.1 160655.95 515760.0 -1.0 7277
7279 0 343963.25 160626.05 515700.0 -1.0 7278
7280 0 344302.22 160845.39 515640.0 -1.0 7279
7281 0 344302.22 160895.23 515580.0 -1.0 7280
7282 0 344222.47 160925.16 515520.0 -1.0 7281
7283 0 343963.25 160775.6 515460.0 -1.0 7282
7284 0 344202.53 160955.06 515400.0 -1.0 7283
7285 0 344247.38 161004.9 515340.0 -1.0 7284
7286 0 344207.5 161034.83 515280.0 -1.0 7285
7287 0 344232.44 161094.64 515220.0 -1.0 7286
7288 0 344272.3 161099.62 515160.0 -1.0 7287
7289 0 344317.2 161169.42 515100.0 -1.0 7288
7290 0 344342.1 161159.45 515040.0 -1.0 7289
7291 0 344342.1 161184.38 514980.0 -1.0 7290
7292 0 344302.22 161244.2 514920.0 -1.0 7291
7293 0 344307.22 161333.92 514860.0 -1.0 7292
7294 0 344262.34 161403.72 514800.0 -1.0 7293
7295 0 344192.56 161463.55 514740.0 -1.0 7294
7296 0 344132.72 161498.44 514680.0 -1.0 7295
7297 0 344107.8 161578.2 514620.0 -1.0 7296
7298 0 344102.8 161628.05 514560.0 -1.0 7297
7299 0 344043.0 161662.95 514500.0 -1.0 7298
7300 0 344043.0 161732.73 514440.0 -1.0 7299
7301 0 344043.0 161742.7 514380.0 -1.0 7300
7302 0 344052.97 161692.86 514320.0 -1.0 7301
7303 0 343998.12 161797.55 514260.0 -1.0 7302
7304 0 343998.12 161797.55 514200.0 -1.0 7303
7305 0 343978.2 161842.4 514140.0 -1.0 7304
7306 0 343948.28 162016.89 514080.0 -1.0 7305
7307 0 343868.53 162106.62 514020.0 -1.0 7306
7308 0 343848.6 162151.48 513960.0 -1.0 7307
7309 0 343843.6 162161.45 513900.0 -1.0 7308
7310 0 343833.62 162320.98 513840.0 -1.0 7309
7311 0 343863.53 162505.42 513780.0 -1.0 7310
7312 0 343773.8 162495.45 513720.0 -1.0 7311
7313 0 343833.62 162645.02 513660.0 -1.0 7312
7314 0 343743.9 162669.94 513600.0 -1.0 7313
7315 0 343778.78 162804.53 513540.0 -1.0 7314
7316 0 343748.88 162899.25 513480.0 -1.0 7315
7317 0 343758.84 163028.86 513420.0 -1.0 7316
7318 0 343768.8 163168.45 513360.0 -1.0 7317
7319 0 343818.66 163387.8 513300.0 -1.0 7318
7320 0 343843.6 163567.25 513240.0 -1.0 7319
7321 0 343853.56 163647.02 513180.0 -1.0 7320
7322 0 343888.47 163841.44 513120.0 -1.0 7321
7323 0 343908.4 163931.17 513060.0 -1.0 7322
7324 0 343953.25 164050.81 513000.0 -1.0 7323
7325 0 343943.28 164125.6 512940.0 -1.0 7324
7326 0 343963.25 164230.28 512880.0 -1.0 7325
7327 0 343679.1 164494.48 512820.0 -1.0 7326
7328 0 343953.25 164728.78 512760.0 -1.0 7327
7329 0 343978.2 164803.56 512700.0 -1.0 7328
7330 6 344043.0 164823.5 512640.0 -1.0 7329
7331 0 354090.53 150486.55 531300.0 -1.0 7127
7332 0 352751.4 150906.84 531240.0 -1.0 7127
7333 0 352806.25 150976.64 531180.0 -1.0 7332
7334 0 352935.84 151071.36 531120.0 -1.0 7333
7335 0 352711.53 150921.81 531060.0 -1.0 7334
7336 0 352741.44 150896.88 531000.0 -1.0 7335
7337 6 352826.2 150966.67 530940.0 -1.0 7336
7338 0 351850.75 163851.4 533820.0 -1.0 6806
7339 0 351860.06 163786.3 533880.0 -1.0 7338
7340 0 351834.9 163753.83 533940.0 -1.0 7339
7341 0 351834.9 163766.11 534000.0 -1.0 7340
7342 0 351798.06 163729.28 534060.0 -1.0 7341
7343 0 351742.84 163729.28 534120.0 -1.0 7342
7344 0 351748.97 163717.02 534180.0 -1.0 7343
7345 0 351779.66 163710.88 534240.0 -1.0 7344
7346 0 351804.22 163704.73 534300.0 -1.0 7345
7347 0 351773.53 163723.14 534360.0 -1.0 7346
7348 0 351748.97 163704.73 534420.0 -1.0 7347
7349 0 351706.0 163686.33 534480.0 -1.0 7348
7350 0 351718.28 163692.45 534540.0 -1.0 7349
7351 0 351644.62 163674.05 534600.0 -1.0 7350
7352 0 351620.1 163680.19 534660.0 -1.0 7351
7353 0 351552.56 163674.05 534720.0 -1.0 7352
7354 0 351472.78 163784.52 534780.0 -1.0 7353
7355 0 351583.25 163852.03 534840.0 -1.0 7354
7356 0 351509.62 163766.11 534900.0 -1.0 7355
7357 0 351546.44 163796.8 534960.0 -1.0 7356
7358 0 351472.78 163845.89 535020.0 -1.0 7357
7359 0 351552.56 163864.31 535080.0 -1.0 7358
7360 0 351558.72 163944.1 535140.0 -1.0 7359
7361 0 351571.0 163956.38 535200.0 -1.0 7360
7362 0 351632.38 163980.92 535260.0 -1.0 7361
7363 0 351607.8 164060.7 535320.0 -1.0 7362
7364 0 351822.62 164189.6 535380.0 -1.0 7363
7365 0 351822.62 164189.6 535440.0 -1.0 7364
7366 0 351884.0 164293.92 535500.0 -1.0 7365
7367 0 351877.84 164287.78 535560.0 -1.0 7366
7368 0 351877.84 164287.78 535620.0 -1.0 7367
7369 0 352000.6 164324.61 535680.0 -1.0 7368
7370 0 352104.94 164269.38 535740.0 -1.0 7369
7371 0 352160.2 164355.3 535800.0 -1.0 7370
7372 0 352227.7 164355.3 535860.0 -1.0 7371
7373 5 352368.84 164300.06 535920.0 -1.0 7372
7374 0 352276.78 164232.55 535980.0 -1.0 7373
7375 0 352945.75 164637.61 535920.0 -1.0 7373
7376 0 353117.62 164827.88 535980.0 -1.0 7375
7377 6 352261.6 164161.9 536040.0 -1.0 7374
7378 0 353442.9 165220.67 536040.0 -1.0 7376
7379 0 353498.12 165294.31 536100.0 -1.0 7378
7380 0 353633.16 165509.12 536160.0 -1.0 7379
7381 0 353645.44 165558.22 536220.0 -1.0 7380
7382 0 353663.84 165625.73 536280.0 -1.0 7381
7383 0 353663.84 165625.73 536340.0 -1.0 7382
7384 0 353768.2 165699.39 536400.0 -1.0 7383
7385 0 353792.72 165717.8 536460.0 -1.0 7384
7386 0 353792.72 165717.8 536520.0 -1.0 7385
7387 0 353792.72 165717.8 536580.0 -1.0 7386
7388 0 353792.72 165656.42 536640.0 -1.0 7387
7389 0 353798.84 165674.83 536700.0 -1.0 7388
7390 0 353811.12 165644.14 536760.0 -1.0 7389
7391 0 353798.84 165730.08 536820.0 -1.0 7390
7392 0 353798.84 165693.25 536880.0 -1.0 7391
7393 0 353798.84 165773.03 536940.0 -1.0 7392
7394 0 353847.97 165803.72 537000.0 -1.0 7393
7395 0 353798.84 165803.72 537060.0 -1.0 7394
7396 0 353811.12 165822.12 537120.0 -1.0 7395
7397 0 353915.47 165852.81 537180.0 -1.0 7396
7398 0 353915.47 165852.81 537240.0 -1.0 7397
7399 0 353989.12 165951.02 537300.0 -1.0 7398
7400 0 354038.22 165951.02 537360.0 -1.0 7399
7401 0 354093.47 165993.98 537420.0 -1.0 7400
7402 0 354087.3 165987.84 537480.0 -1.0 7401
7403 0 354105.72 166012.39 537540.0 -1.0 7402
7404 0 354099.6 166036.94 537600.0 -1.0 7403
7405 0 354050.5 166086.03 537660.0 -1.0 7404
7406 0 354075.03 166122.86 537720.0 -1.0 7405
7407 0 354099.6 166214.92 537780.0 -1.0 7406
7408 0 354075.03 166288.58 537840.0 -1.0 7407
7409 0 354087.3 166319.27 537900.0 -1.0 7408
7410 0 354068.9 166374.5 537960.0 -1.0 7409
7411 0 354087.3 166399.05 538020.0 -1.0 7410
7412 0 354068.9 166405.19 538080.0 -1.0 7411
7413 0 354007.53 166472.69 538140.0 -1.0 7412
7414 0 354007.53 166472.69 538200.0 -1.0 7413
7415 0 354013.66 166491.11 538260.0 -1.0 7414
7416 0 354038.22 166534.06 538320.0 -1.0 7415
7417 0 354044.34 166552.48 538380.0 -1.0 7416
7418 0 354007.53 166626.12 538440.0 -1.0 7417
7419 0 354007.53 166626.12 538500.0 -1.0 7418
7420 0 353995.25 166638.4 538560.0 -1.0 7419
7421 0 353995.25 166638.4 538620.0 -1.0 7420
7422 0 354025.94 166724.33 538680.0 -1.0 7421
7423 0 354032.1 166681.36 538740.0 -1.0 7422
7424 0 354025.94 166797.97 538800.0 -1.0 7423
7425 0 354062.78 166890.03 538860.0 -1.0 7424
7426 0 354130.28 167043.47 538920.0 -1.0 7425
7427 0 354148.7 167061.88 538980.0 -1.0 7426
7428 0 354130.28 167080.3 539040.0 -1.0 7427
7429 0 354185.5 167080.3 539100.0 -1.0 7428
7430 0 354185.5 167080.3 539160.0 -1.0 7429
7431 0 354185.5 167080.3 539220.0 -1.0 7430
7432 0 354320.53 167043.47 539280.0 -1.0 7431
7433 0 354363.5 167123.25 539340.0 -1.0 7432
7434 0 354418.75 167141.67 539400.0 -1.0 7433
7435 0 354461.7 167166.22 539460.0 -1.0 7434
7436 0 354566.03 167258.28 539520.0 -1.0 7435
7437 0 354922.0 167466.95 539580.0 -1.0 7436
7438 0 355020.2 167767.69 539640.0 -1.0 7437
7439 0 355099.97 167884.3 539700.0 -1.0 7438
7440 0 355112.25 167939.53 539760.0 -1.0 7439
7441 0 355192.03 168086.83 539820.0 -1.0 7440
7442 0 355179.78 168092.97 539880.0 -1.0 7441
7443 0 355204.3 168277.08 539940.0 -1.0 7442
7444 0 355486.62 168565.55 540000.0 -1.0 7443
7445 0 355726.0 168841.72 540060.0 -1.0 7444
7446 0 355762.8 168989.02 540120.0 -1.0 7445
7447 0 355818.06 169007.44 540180.0 -1.0 7446
7448 0 355818.06 169007.44 540240.0 -1.0 7447
7449 0 355818.06 169007.44 540300.0 -1.0 7448
7450 0 355818.06 169007.44 540360.0 -1.0 7449
7451 0 355781.22 169136.31 540420.0 -1.0 7450
7452 0 355756.7 169081.08 540480.0 -1.0 7451
7453 0 355750.53 169081.08 540540.0 -1.0 7452
7454 0 355719.88 169031.98 540600.0 -1.0 7453
7455 6 355683.03 168952.2 540660.0 -1.0 7454
7456 0 350511.47 149630.6 532020.0 -1.0 7133
7457 0 350491.75 149617.44 532080.0 -1.0 7456
7458 0 350524.62 149518.77 532140.0 -1.0 7457
7459 0 350504.9 149393.78 532200.0 -1.0 7458
7460 0 350511.47 149321.42 532260.0 -1.0 7459
7461 0 350412.8 149176.72 532320.0 -1.0 7460
7462 0 350379.9 149025.42 532380.0 -1.0 7461
7463 0 350340.44 148985.95 532440.0 -1.0 7462
7464 0 350202.3 148907.02 532500.0 -1.0 7463
7465 0 350228.62 148874.12 532560.0 -1.0 7464
7466 6 350182.56 148814.94 532620.0 -1.0 7465
7467 0 348114.97 150463.06 531600.0 -1.0 7113
7468 0 354353.66 150697.03 531240.0 -1.0 7331
7469 0 354373.4 150743.08 531180.0 -1.0 7468
7470 0 354583.88 150795.7 531120.0 -1.0 7469
7471 0 354662.8 150795.7 531060.0 -1.0 7470
7472 0 354847.0 150762.81 531000.0 -1.0 7471
7473 0 355083.8 150808.86 530940.0 -1.0 7472
7474 0 355261.4 150822.02 530880.0 -1.0 7473
7475 0 355465.3 150848.33 530820.0 -1.0 7474
7476 0 355623.2 150854.9 530760.0 -1.0 7475
7477 0 355715.28 150979.89 530700.0 -1.0 7476
7478 0 355860.0 150887.8 530640.0 -1.0 7477
7479 0 356452.0 150769.39 530640.0 -1.0 7478
7480 0 356550.66 150775.97 530580.0 -1.0 7479
7481 0 356609.88 150789.12 530520.0 -1.0 7480
7482 0 356780.9 150736.5 530460.0 -1.0 7481
7483 0 356813.78 150815.44 530400.0 -1.0 7482
7484 0 356853.25 150749.66 530340.0 -1.0 7483
7485 0 357109.78 150789.12 530280.0 -1.0 7484
7486 0 357333.44 150743.08 530220.0 -1.0 7485
7487 0 357925.44 150506.28 530220.0 -1.0 7486
7488 0 358418.78 150558.9 530220.0 -1.0 7487
7489 0 358800.3 150420.77 530220.0 -1.0 7488
7490 0 358820.03 150440.5 530280.0 -1.0 7489
7491 0 358846.34 150466.81 530340.0 -1.0 7490
7492 0 358846.34 150466.81 530400.0 -1.0 7491
7493 0 358885.8 150381.3 530460.0 -1.0 7492
7494 0 358991.06 150407.61 530520.0 -1.0 7493
7495 0 359313.38 150302.36 530580.0 -1.0 7494
7496 0 359642.28 150164.23 530520.0 -1.0 7495
7497 0 359938.28 150065.56 530460.0 -1.0 7496
7498 0 359905.38 150098.45 530400.0 -1.0 7497
7499 0 359905.38 150098.45 530340.0 -1.0 7498
7500 6 359905.38 150085.3 530280.0 -1.0 7499
7501 0 348095.25 150417.02 531660.0 -1.0 7467
7502 0 348082.1 150357.81 531720.0 -1.0 7501
7503 0 348134.72 150436.75 531780.0 -1.0 7502
7504 0 348082.1 150423.6 531840.0 -1.0 7503
7505 0 348075.5 150199.95 531900.0 -1.0 7504
7506 0 348009.72 149667.14 531960.0 -1.0 7505
7507 0 348023.75 148519.5 531960.0 -1.0 7506
7508 0 348121.56 147022.83 531960.0 -1.0 7507
7509 0 347273.0 145253.38 531960.0 -1.0 7508
7510 0 347213.8 145312.58 531900.0 -1.0 7509
7511 0 347273.0 145220.48 531840.0 -1.0 7510
7512 0 347161.2 145082.36 531780.0 -1.0 7511
7513 0 347121.72 145075.78 531720.0 -1.0 7512
7514 0 347108.56 144990.27 531660.0 -1.0 7513
7515 0 346963.84 144871.86 531600.0 -1.0 7514
7516 0 346766.5 144641.64 531540.0 -1.0 7515
7517 0 346654.7 144194.34 531540.0 -1.0 7516
7518 0 346694.16 144220.66 531480.0 -1.0 7517
7519 0 346746.78 144352.2 531420.0 -1.0 7518
7520 0 346746.78 144431.14 531360.0 -1.0 7519
7521 0 346753.34 144510.08 531300.0 -1.0 7520
7522 0 346661.25 144477.19 531240.0 -1.0 7521
7523 0 346536.28 144444.3 531180.0 -1.0 7522
7524 0 346595.47 144371.94 531120.0 -1.0 7523
7525 0 346503.4 144279.86 531060.0 -1.0 7524
7526 0 346470.5 144266.7 531000.0 -1.0 7525
7527 0 346391.56 144181.19 530940.0 -1.0 7526
7528 0 346338.94 144181.19 530880.0 -1.0 7527
7529 0 346023.22 143904.92 530820.0 -1.0 7528
7530 0 345871.9 143306.33 530880.0 -1.0 7529
7531 0 345885.06 143293.17 530940.0 -1.0 7530
7532 0 345858.75 143266.86 531000.0 -1.0 7531
7533 0 345852.2 143260.28 531060.0 -1.0 7532
7534 6 345983.75 143345.8 531120.0 -1.0 7533
7535 0 343401.28 145857.75 511860.0 -1.0 7545
7536 0 348062.12 145667.05 511320.0 -1.0 7597
7537 0 343401.28 145857.75 511920.0 -1.0 7535
7538 0 343401.28 145857.75 511980.0 -1.0 7537
7539 5 343401.28 145857.75 512040.0 -1.0 7538
7540 0 343622.0 145838.34 512040.0 -1.0 7539
7541 0 343401.28 145857.75 512100.0 -1.0 7539
7542 0 343401.28 145857.75 512160.0 -1.0 7541
7543 0 343401.28 145857.75 512220.0 -1.0 7542
7544 6 343105.25 145700.83 512280.0 -1.0 7543
7545 0 343398.62 145846.55 511800.0 -1.0 7546
7546 0 343396.28 145841.94 511740.0 -1.0 7547
7547 0 343394.78 145841.94 511680.0 -1.0 7549
7548 6 343124.22 145517.38 511500.0 -1.0 7550
7549 0 343394.78 145841.94 511620.0 -1.0 7550
7550 5 343583.6 145704.36 511560.0 -1.0 7551
7551 0 343774.2 146241.48 511500.0 -1.0 7552
7552 0 343921.03 146456.8 511440.0 -1.0 7553
7553 0 343940.84 146596.83 511380.0 -1.0 7554
7554 0 343923.4 146757.33 511320.0 -1.0 7555
7555 0 344017.9 146875.27 511260.0 -1.0 7556
7556 0 344017.9 146875.27 511200.0 -1.0 7557
7557 0 344017.9 146875.27 511140.0 -1.0 7558
7558 0 344017.9 146875.27 511080.0 -1.0 7559
7559 0 344017.9 146875.27 511020.0 -1.0 7560
7560 0 344017.9 146875.27 510960.0 -1.0 7561
7561 0 344017.9 146875.27 510900.0 -1.0 7562
7562 0 344017.9 146875.27 510840.0 -1.0 7563
7563 0 344017.9 146875.27 510780.0 -1.0 7564
7564 0 344017.9 146875.27 510720.0 -1.0 7565
7565 0 344017.9 146875.27 510660.0 -1.0 7566
7566 0 344148.94 147260.67 510600.0 -1.0 7567
7567 0 344212.94 147276.53 510540.0 -1.0 7568
7568 0 344178.88 147408.97 510480.0 -1.0 7569
7569 0 344511.56 147707.19 510420.0 -1.0 7570
7570 0 344189.9 147594.08 510360.0 -1.0 7571
7571 0 344113.94 147663.06 510300.0 -1.0 7572
7572 0 344210.38 148012.95 510240.0 -1.0 7573
7573 0 344347.38 148406.95 510180.0 -1.0 7574
7574 0 344425.78 148621.38 510120.0 -1.0 7575
7575 0 344605.7 149002.44 510060.0 -1.0 7576
7576 0 344704.75 150058.72 510000.0 -1.0 7577
7577 0 344455.2 150461.62 509940.0 -1.0 7578
7578 0 343915.78 150812.8 509940.0 -1.0 7579
7579 0 343877.62 150798.52 509880.0 -1.0 7580
7580 0 343970.94 150896.44 509820.0 -1.0 7581
7581 0 344093.47 150901.58 509760.0 -1.0 7582
7582 0 344247.22 151304.12 509700.0 -1.0 7583
7583 0 344452.72 151530.2 509640.0 -1.0 7584
7584 0 344561.1 151715.77 509580.0 -1.0 7585
7585 0 344612.47 151823.06 509520.0 -1.0 7586
7586 0 344798.4 151928.44 509460.0 -1.0 7587
7587 0 344793.47 151974.52 509400.0 -1.0 7588
7588 0 344867.28 152050.02 509340.0 -1.0 7589
7589 0 344996.9 152058.88 509280.0 -1.0 7590
7590 0 345007.78 152082.39 509220.0 -1.0 7591
7591 0 344982.8 152100.8 509160.0 -1.0 7592
7592 0 344982.8 152099.31 509100.0 -1.0 7593
7593 0 344944.72 152223.88 509040.0 -1.0 7594
7594 0 345006.0 152321.55 508980.0 -1.0 7595
7595 0 344998.5 152413.33 508920.0 -1.0 7596
7596 0 344838.1 152582.33 508860.0 -1.0 7263
7597 0 348047.03 145657.23 511380.0 -1.0 7598
7598 0 348049.56 145654.73 511440.0 -1.0 7599
7599 0 348049.56 145654.73 511500.0 -1.0 7600
7600 0 348049.56 145654.73 511560.0 -1.0 7601
7601 0 347719.47 145308.2 511620.0 -1.0 7602
7602 0 347307.88 145141.11 511620.0 -1.0 7603
7603 0 347346.1 145121.06 511680.0 -1.0 7647
7604 6 347254.56 145058.16 511800.0 -1.0 7647
7605 0 348062.12 145667.05 511260.0 -1.0 7536
7606 0 348062.12 145667.05 511200.0 -1.0 7605
7607 0 348062.12 145667.05 511140.0 -1.0 7606
7608 0 348062.12 145667.05 511080.0 -1.0 7607
7609 0 348062.12 145667.05 511020.0 -1.0 7608
7610 0 348062.12 145667.05 510960.0 -1.0 7609
7611 0 348062.12 145667.05 510900.0 -1.0 7610
7612 0 348496.8 145924.62 510840.0 -1.0 7611
7613 0 348453.22 145943.86 510780.0 -1.0 7612
7614 0 349050.44 146243.53 510780.0 -1.0 7613
7615 0 349149.75 146268.22 510720.0 -1.0 7614
7616 0 349107.16 146314.78 510660.0 -1.0 7615
7617 0 349175.6 146497.25 510600.0 -1.0 7616
7618 0 349251.34 146593.36 510540.0 -1.0 7617
7619 0 349495.0 146863.25 510480.0 -1.0 7618
7620 0 349875.5 147066.73 510420.0 -1.0 7619
7621 0 349660.53 146990.94 510360.0 -1.0 7620
7622 0 349653.75 147038.16 510300.0 -1.0 7621
7623 0 349724.0 147448.16 510240.0 -1.0 7622
7624 0 349723.8 147596.75 510180.0 -1.0 7623
7625 0 349566.34 147657.11 510120.0 -1.0 7624
7626 0 349640.06 147728.2 510060.0 -1.0 7625
7627 0 349588.03 147747.14 510000.0 -1.0 7626
7628 0 349676.16 147774.3 509940.0 -1.0 7627
7629 0 349587.94 147695.34 509880.0 -1.0 7628
7630 0 349752.4 147784.42 509820.0 -1.0 7629
7631 0 349698.4 147753.52 509760.0 -1.0 7630
7632 0 349619.47 147779.56 509700.0 -1.0 7631
7633 0 349621.5 147765.83 509640.0 -1.0 7632
7634 0 349654.53 147754.22 509580.0 -1.0 7633
7635 0 349654.53 147754.22 509520.0 -1.0 7634
7636 0 349654.53 147754.22 509460.0 -1.0 7635
7637 0 349654.53 147754.22 509400.0 -1.0 7636
7638 0 349749.34 147790.95 509340.0 -1.0 7637
7639 0 349792.0 147861.94 509280.0 -1.0 7638
7640 0 349723.94 147856.28 509220.0 -1.0 7639
7641 0 349771.4 147834.12 509160.0 -1.0 7640
7642 0 349684.38 147874.44 509100.0 -1.0 7641
7643 0 349696.06 147874.1 509040.0 -1.0 7642
7644 0 349774.3 147943.92 508980.0 -1.0 7643
7645 0 349798.75 148010.38 508920.0 -1.0 7644
7646 6 349874.78 148093.39 508860.0 -1.0 7645
7647 5 347292.53 145119.03 511740.0 -1.0 7648
7648 0 347104.7 145080.47 511740.0 -1.0 7649
7649 0 346857.94 145133.34 511740.0 -1.0 7650
7650 0 346653.5 145105.14 511800.0 -1.0 7651
7651 0 346364.44 145256.72 511800.0 -1.0 7652
7652 0 346360.9 145256.72 511860.0 -1.0 7653
7653 0 346093.0 145366.0 511920.0 -1.0 7654
7654 0 345997.84 145471.75 511980.0 -1.0 7655
7655 0 345944.97 145485.84 512040.0 -1.0 7656
7656 0 345779.28 145485.84 512100.0 -1.0 7657
7657 0 345715.84 145464.69 512160.0 -1.0 7658
7658 0 345543.12 145450.6 512220.0 -1.0 7659
7659 0 345151.84 145514.05 512280.0 -1.0 7660
7660 0 345067.25 145531.67 512340.0 -1.0 7661
7661 0 344905.1 145609.22 512400.0 -1.0 7662
7662 0 344425.7 145700.88 512400.0 -1.0 7663
7663 0 344267.06 145711.44 512460.0 -1.0 7664
7664 0 344006.22 145700.88 512400.0 -1.0 7665
7665 0 343921.62 145725.55 512340.0 -1.0 7666
7666 0 343815.88 145799.56 512280.0 -1.0 7667
7667 0 343717.16 145789.0 512220.0 -1.0 7668
7668 0 343699.53 145827.77 512160.0 -1.0 7669
7669 0 343657.25 145831.3 512100.0 -1.0 7540
