# Supplementary material for: Organization of the gravity-sensing system in zebrafish
Source: Nat Commun. 2022 Aug 27;13:5060. doi: 10.1038/s41467-022-32824-w (PMC9420129; doi:10.1038/s41467-022-32824-w)
Supplement: Supplementary file 11 — Source Data [file 41467_2022_32824_MOESM11_ESM.zip › Reconstruction files/VS_R_09.swc]

# SWC format file
# based on specifications at http://www.neuronland.org/NLMorphologyConverter/MorphologyFormats/SWC/Spec.html
# Created on 2022-04-20 using navis (https://github.com/navis-org/navis)
# Meta: {"id": "31231", "name": "VS_R_09", "units": "1 nanometer"}
# PointNo Label X Y Z Radius Parent
# Labels:
# 0 = undefined, 1 = soma, 5 = fork point, 6 = end point
1 1 341386.3 153784.72 524880.0 3589.0 -1
2 0 340655.44 153557.19 525360.0 2027.0 1
3 0 341373.38 153836.81 524760.0 3431.0 1
4 0 341060.0 155273.0 521700.0 -1.0 7506
5 0 341536.0 155970.0 521640.0 -1.0 4
6 0 341948.0 156586.0 521580.0 -1.0 5
7 0 342181.0 156815.0 521520.0 -1.0 6
8 0 342730.0 157293.0 521460.0 -1.0 7
9 0 342791.0 157402.0 521400.0 -1.0 8
10 0 342805.0 157436.0 521340.0 -1.0 9
11 0 342959.0 157493.0 521280.0 -1.0 10
12 0 343056.0 157645.0 521160.0 -1.0 11
13 0 343121.0 157778.0 521100.0 -1.0 12
14 0 343215.0 157774.0 521040.0 -1.0 13
15 0 343296.0 157921.0 520980.0 -1.0 14
16 0 343307.0 158003.0 520920.0 -1.0 15
17 0 343416.0 158046.0 520860.0 -1.0 16
18 0 343317.0 158027.0 520800.0 -1.0 17
19 0 343453.0 158091.0 520740.0 -1.0 18
20 0 343368.0 158090.0 520680.0 -1.0 19
21 0 343384.0 158035.0 520620.0 -1.0 20
22 5 343430.0 158129.0 520560.0 -1.0 21
23 0 343234.0 158002.0 520500.0 -1.0 22
24 0 343586.38 158420.83 520560.0 -1.0 22
25 0 343308.0 157970.0 520380.0 -1.0 23
26 0 343402.0 158072.0 520320.0 -1.0 25
27 0 343319.0 158102.0 520260.0 -1.0 26
28 0 343255.0 158040.0 520200.0 -1.0 27
29 0 343294.0 157995.0 520140.0 -1.0 28
30 0 343267.0 158044.0 520080.0 -1.0 29
31 0 343348.0 158090.0 520020.0 -1.0 30
32 0 343324.0 158116.0 519960.0 -1.0 31
33 0 343310.0 158133.0 519900.0 -1.0 32
34 0 343312.0 158188.0 519840.0 -1.0 33
35 0 343276.0 158199.0 519780.0 -1.0 34
36 0 343305.0 158236.0 519720.0 -1.0 35
37 0 343303.0 158106.0 519660.0 -1.0 36
38 0 343283.0 158234.0 519540.0 -1.0 37
39 0 343208.0 158221.0 519480.0 -1.0 38
40 0 343260.0 158304.0 519420.0 -1.0 39
41 0 343261.0 158203.0 519360.0 -1.0 40
42 0 343289.0 158225.0 519300.0 -1.0 41
43 0 343349.0 158252.0 519240.0 -1.0 42
44 0 343337.0 158294.0 519180.0 -1.0 43
45 0 343275.0 158197.0 519120.0 -1.0 44
46 0 343340.0 158230.0 519060.0 -1.0 45
47 0 343413.0 158205.0 519000.0 -1.0 46
48 0 343400.0 158314.0 518940.0 -1.0 47
49 0 343418.0 158278.0 518880.0 -1.0 48
50 0 343481.0 158327.0 518820.0 -1.0 49
51 0 343435.0 158291.0 518760.0 -1.0 50
52 0 343486.0 158312.0 518700.0 -1.0 51
53 0 343492.0 158358.0 518640.0 -1.0 52
54 0 343483.0 158329.0 518580.0 -1.0 53
55 0 343555.0 158364.0 518520.0 -1.0 54
56 0 343477.0 158345.0 518460.0 -1.0 55
57 0 343455.0 158410.0 518400.0 -1.0 56
58 0 343493.0 158444.0 518340.0 -1.0 57
59 0 343591.0 158503.0 518280.0 -1.0 58
60 0 343544.0 158496.0 518220.0 -1.0 59
61 0 343530.0 158582.0 518160.0 -1.0 60
62 0 343581.0 158575.0 518100.0 -1.0 61
63 0 343542.0 158605.0 518040.0 -1.0 62
64 0 343591.0 158626.0 517980.0 -1.0 63
65 0 343564.0 158627.0 517920.0 -1.0 64
66 0 343646.0 158672.0 517860.0 -1.0 65
67 0 343575.0 158710.0 517800.0 -1.0 66
68 0 343633.0 158679.0 517740.0 -1.0 67
69 0 343629.0 158677.0 517680.0 -1.0 68
70 0 343681.0 158699.0 517620.0 -1.0 69
71 0 343749.0 158705.0 517560.0 -1.0 70
72 0 343742.0 158708.0 517500.0 -1.0 71
73 0 343798.0 158720.0 517440.0 -1.0 72
74 0 343779.0 158682.0 517380.0 -1.0 73
75 0 343836.0 158727.0 517320.0 -1.0 74
76 0 343781.0 158698.0 517260.0 -1.0 75
77 0 343863.0 158736.0 517200.0 -1.0 76
78 0 343847.0 158781.0 517140.0 -1.0 77
79 0 343849.0 158791.0 517080.0 -1.0 78
80 0 343864.0 158745.0 517020.0 -1.0 79
81 5 343908.7 158789.2 516960.0 -1.0 80
82 0 343827.0 158777.0 516900.0 -1.0 81
83 0 344204.7 158716.84 516960.0 -1.0 81
84 0 343800.0 158770.0 516840.0 -1.0 82
85 0 343772.0 158793.0 516780.0 -1.0 84
86 0 343705.0 158831.0 516720.0 -1.0 85
87 0 343869.0 158918.0 516660.0 -1.0 86
88 0 343643.0 158805.0 516600.0 -1.0 87
89 0 343523.0 158805.0 516540.0 -1.0 88
90 0 343393.0 158756.0 516480.0 -1.0 89
91 0 343422.0 158764.0 516420.0 -1.0 90
92 0 343311.0 158712.0 516360.0 -1.0 91
93 0 343348.0 158765.0 516300.0 -1.0 92
94 0 343286.0 158718.0 516240.0 -1.0 93
95 0 343295.0 158755.0 516180.0 -1.0 94
96 0 343208.0 158795.0 516120.0 -1.0 95
97 0 343311.0 158794.0 516060.0 -1.0 96
98 0 343199.0 158781.0 516000.0 -1.0 97
99 0 343211.0 158719.0 515940.0 -1.0 98
100 0 343172.0 158830.0 515880.0 -1.0 99
101 0 342747.0 158711.0 515820.0 -1.0 100
102 0 343182.0 158817.0 515760.0 -1.0 101
103 0 343057.0 158782.0 515640.0 -1.0 102
104 0 343081.0 158846.0 515580.0 -1.0 103
105 0 342982.0 158846.0 515520.0 -1.0 104
106 0 342720.0 158794.0 515460.0 -1.0 105
107 0 343046.0 158945.0 515400.0 -1.0 106
108 0 342864.0 158947.0 515340.0 -1.0 107
109 0 342837.0 159113.0 515280.0 -1.0 108
110 0 342809.0 159191.0 515220.0 -1.0 109
111 0 342738.0 159176.0 515160.0 -1.0 110
112 0 342827.0 159216.0 515100.0 -1.0 111
113 0 342776.0 159271.0 515040.0 -1.0 112
114 0 342853.0 159230.0 514980.0 -1.0 113
115 0 342679.0 159267.0 514920.0 -1.0 114
116 0 342751.0 159279.0 514860.0 -1.0 115
117 0 342652.0 159221.0 514800.0 -1.0 116
118 0 342634.0 159248.0 514740.0 -1.0 117
119 0 342529.0 159303.0 514680.0 -1.0 118
120 0 342553.0 159434.0 514620.0 -1.0 119
121 0 342524.0 159385.0 514560.0 -1.0 120
122 0 342497.0 159438.0 514500.0 -1.0 121
123 0 342571.0 159503.0 514440.0 -1.0 122
124 5 342521.0 159428.0 514380.0 -1.0 123
125 0 342748.9 158934.23 514380.0 -1.0 124
126 0 342439.0 159941.0 514320.0 -1.0 124
127 0 342349.0 160108.0 514260.0 -1.0 126
128 0 342192.0 160303.0 514200.0 -1.0 127
129 0 342156.0 160753.0 514140.0 -1.0 128
130 0 342274.0 160931.0 514080.0 -1.0 129
131 0 342231.0 160975.0 514020.0 -1.0 130
132 0 342293.0 161074.0 513960.0 -1.0 131
133 0 342303.0 161049.0 513900.0 -1.0 132
134 0 342343.0 161165.0 513840.0 -1.0 133
135 0 342421.0 161276.0 513780.0 -1.0 134
136 0 342437.0 161508.0 513720.0 -1.0 135
137 0 342513.0 161620.0 513660.0 -1.0 136
138 0 342421.0 161720.0 513600.0 -1.0 137
139 0 342412.0 161811.0 513540.0 -1.0 138
140 0 342453.0 162045.0 513480.0 -1.0 139
141 0 342501.0 162083.0 513420.0 -1.0 140
142 0 342403.0 162191.0 513360.0 -1.0 141
143 0 342382.0 162314.0 513300.0 -1.0 142
144 0 342406.0 162455.0 513240.0 -1.0 143
145 0 342358.0 162605.0 513180.0 -1.0 144
146 0 342334.0 162771.0 513120.0 -1.0 145
147 0 342241.0 162827.0 513060.0 -1.0 146
148 0 342279.0 162971.0 513000.0 -1.0 147
149 0 342224.0 163033.0 512940.0 -1.0 148
150 0 342284.0 163125.0 512880.0 -1.0 149
151 0 341882.0 163065.0 512820.0 -1.0 150
152 0 342278.0 163267.0 512760.0 -1.0 151
153 0 342354.0 163315.0 512700.0 -1.0 152
154 0 342280.0 163295.0 512640.0 -1.0 153
155 0 341919.0 163174.0 512580.0 -1.0 154
156 0 342310.0 163402.0 512520.0 -1.0 155
157 0 342360.0 163439.0 512460.0 -1.0 156
158 0 342278.0 163563.0 512400.0 -1.0 157
159 0 342378.0 163577.0 512340.0 -1.0 158
160 0 342358.0 163587.0 512280.0 -1.0 159
161 0 342477.0 163726.0 512220.0 -1.0 160
162 0 342403.0 163914.0 512160.0 -1.0 161
163 0 342435.0 164111.0 512100.0 -1.0 162
164 0 342514.0 164285.0 512040.0 -1.0 163
165 0 342488.0 164350.0 511980.0 -1.0 164
166 0 342458.0 164433.0 511920.0 -1.0 165
167 0 342453.0 164462.0 511860.0 -1.0 166
168 0 342398.0 164523.0 511800.0 -1.0 167
169 0 342406.0 164743.0 511740.0 -1.0 168
170 0 342289.0 164739.0 511680.0 -1.0 169
171 0 342338.0 164892.0 511620.0 -1.0 170
172 0 342320.0 164995.0 511560.0 -1.0 171
173 0 342269.0 165601.0 511500.0 -1.0 172
174 0 342279.0 165636.0 511440.0 -1.0 173
175 0 342256.0 165730.0 511380.0 -1.0 174
176 0 342260.0 166017.0 511320.0 -1.0 175
177 0 342350.0 166230.0 511260.0 -1.0 176
178 0 342299.0 166418.0 511200.0 -1.0 177
179 0 342351.0 166562.0 511140.0 -1.0 178
180 0 342410.0 166683.0 511080.0 -1.0 179
181 0 342321.0 166765.0 511020.0 -1.0 180
182 0 342419.0 166871.0 510960.0 -1.0 181
183 0 342424.0 167045.0 510900.0 -1.0 182
184 0 342446.0 167259.0 510840.0 -1.0 183
185 0 342380.0 167379.0 510780.0 -1.0 184
186 0 342387.0 167683.0 510720.0 -1.0 185
187 0 342287.0 167814.0 510660.0 -1.0 186
188 0 342385.7 167923.28 510600.0 -1.0 187
189 0 341932.0 152257.0 528060.0 -1.0 7504
190 0 342453.0 152017.0 528060.0 -1.0 189
191 0 342798.0 151819.0 528120.0 -1.0 190
192 0 343065.0 151658.0 528180.0 -1.0 191
193 0 343162.0 151581.0 528240.0 -1.0 192
194 0 343056.0 151677.0 528300.0 -1.0 193
195 5 342834.0 151867.0 528360.0 -1.0 194
196 0 343749.53 152487.89 528360.0 -1.0 195
197 0 342795.0 151876.0 528420.0 -1.0 195
198 0 342749.0 151915.0 528480.0 -1.0 197
199 0 342746.0 151950.0 528540.0 -1.0 198
200 0 342860.0 151856.0 528600.0 -1.0 199
201 0 342855.0 151818.0 528660.0 -1.0 200
202 0 343022.0 151594.0 528720.0 -1.0 201
203 0 343153.0 151270.0 528780.0 -1.0 202
204 0 343248.0 151060.0 528840.0 -1.0 203
205 0 343279.0 150668.0 528840.0 -1.0 204
206 0 343390.0 150129.0 528960.0 -1.0 205
207 0 343475.0 150008.0 529020.0 -1.0 206
208 5 343442.0 149848.0 529080.0 -1.0 207
209 0 343626.8 148160.8 529080.0 -1.0 208
210 0 343688.0 149748.0 529140.0 -1.0 208
211 0 343813.0 149693.0 529200.0 -1.0 210
212 0 343908.0 149615.0 529260.0 -1.0 211
213 5 343696.0 149498.0 529320.0 -1.0 212
214 0 344350.0 149874.0 529320.0 -1.0 213
215 0 343739.0 149409.0 529380.0 -1.0 213
216 0 343577.0 149200.0 529440.0 -1.0 215
217 0 343493.0 148975.0 529500.0 -1.0 216
218 0 343363.0 148637.0 529560.0 -1.0 217
219 5 343138.0 148370.0 529620.0 -1.0 218
220 0 346753.38 147849.14 529620.0 -1.0 219
221 0 342884.0 148017.0 529620.0 -1.0 219
222 0 342369.0 147688.0 529620.0 -1.0 221
223 0 341805.0 147378.0 529620.0 -1.0 222
224 0 341333.0 147115.0 529560.0 -1.0 223
225 5 340882.0 146706.0 529500.0 -1.0 224
226 0 340451.0 146377.0 529500.0 -1.0 225
227 0 340779.0 147029.72 529620.0 -1.0 225
228 0 339966.0 146043.0 529440.0 -1.0 226
229 0 339464.0 145700.0 529440.0 -1.0 228
230 0 338950.0 145380.0 529380.0 -1.0 229
231 0 338519.0 145150.0 529380.0 -1.0 230
232 0 338260.0 144943.0 529320.0 -1.0 231
233 0 337822.0 144633.0 529260.0 -1.0 232
234 0 337467.0 144230.0 529200.0 -1.0 233
235 0 337348.0 144024.0 529140.0 -1.0 234
236 0 337035.0 143791.0 529080.0 -1.0 235
237 0 336919.0 143759.0 529020.0 -1.0 236
238 0 336882.0 143760.0 528960.0 -1.0 237
239 0 336798.0 143692.0 528900.0 -1.0 238
240 0 336743.0 143611.0 528840.0 -1.0 239
241 0 336678.0 143575.0 528780.0 -1.0 240
242 0 336651.0 143493.0 528720.0 -1.0 241
243 0 336361.0 143337.0 528660.0 -1.0 242
244 0 336340.0 143267.0 528600.0 -1.0 243
245 0 336336.0 143196.0 528540.0 -1.0 244
246 0 336158.0 143183.0 528480.0 -1.0 245
247 0 336064.0 143173.0 528420.0 -1.0 246
248 0 335851.0 142841.0 528360.0 -1.0 247
249 0 335876.0 143000.0 528300.0 -1.0 248
250 0 335845.0 142849.0 528240.0 -1.0 249
251 0 335800.0 142926.0 528180.0 -1.0 250
252 0 335767.0 142917.0 528120.0 -1.0 251
253 0 335739.0 142818.0 528060.0 -1.0 252
254 0 335711.0 142546.0 528000.0 -1.0 253
255 0 335692.0 142466.0 527940.0 -1.0 254
256 0 335652.0 142371.0 527880.0 -1.0 255
257 0 335537.0 142230.0 527820.0 -1.0 256
258 0 335445.0 142152.0 527760.0 -1.0 257
259 0 335300.0 141798.0 527700.0 -1.0 258
260 0 335217.0 141600.0 527640.0 -1.0 259
261 0 335210.0 141460.0 527580.0 -1.0 260
262 0 335146.0 141311.0 527520.0 -1.0 261
263 0 335097.62 141138.33 527460.0 -1.0 262
264 0 334848.0 140892.0 527340.0 -1.0 263
265 0 334836.0 140896.0 527280.0 -1.0 264
266 0 334750.0 140716.0 527220.0 -1.0 265
267 0 334762.0 140633.0 527160.0 -1.0 266
268 0 334566.0 140440.0 527100.0 -1.0 267
269 0 334564.0 140396.0 527040.0 -1.0 268
270 0 334523.0 140354.0 526980.0 -1.0 269
271 0 334442.0 140249.0 526920.0 -1.0 270
272 0 334340.0 140140.0 526860.0 -1.0 271
273 0 334137.0 140023.0 526800.0 -1.0 272
274 0 334156.0 140110.0 526740.0 -1.0 273
275 0 334075.0 140023.0 526680.0 -1.0 274
276 0 334061.0 140098.0 526620.0 -1.0 275
277 0 333935.0 139937.0 526560.0 -1.0 276
278 0 333682.0 139916.0 526500.0 -1.0 277
279 0 333596.0 139851.0 526440.0 -1.0 278
280 0 333533.0 139799.0 526380.0 -1.0 279
281 0 333317.0 139658.0 526320.0 -1.0 280
282 0 333301.0 139640.0 526260.0 -1.0 281
283 0 333265.0 139650.0 526200.0 -1.0 282
284 0 333123.0 139562.0 526140.0 -1.0 283
285 0 333045.0 139588.0 526080.0 -1.0 284
286 0 332960.0 139573.0 526020.0 -1.0 285
287 0 332972.0 139595.0 525960.0 -1.0 286
288 0 332959.0 139577.0 525900.0 -1.0 287
289 0 332903.0 139530.0 525840.0 -1.0 288
290 0 332851.0 139574.0 525780.0 -1.0 289
291 0 332777.0 139504.0 525660.0 -1.0 290
292 0 332746.0 139485.0 525540.0 -1.0 291
293 0 332801.0 139524.0 525480.0 -1.0 292
294 0 332631.0 139398.0 525420.0 -1.0 293
295 0 332679.0 139444.0 525360.0 -1.0 294
296 0 332563.0 139417.0 525300.0 -1.0 295
297 0 332602.0 139419.0 525240.0 -1.0 296
298 0 332510.0 139366.0 525180.0 -1.0 297
299 0 332509.0 139408.0 525120.0 -1.0 298
300 0 332406.0 139309.0 525060.0 -1.0 299
301 0 332430.0 139363.0 525000.0 -1.0 300
302 0 332353.0 139264.0 524940.0 -1.0 301
303 0 332314.0 139289.0 524880.0 -1.0 302
304 0 332217.0 139261.0 524820.0 -1.0 303
305 0 332151.0 139247.0 524760.0 -1.0 304
306 0 332126.0 139266.0 524700.0 -1.0 305
307 0 332027.0 139259.0 524640.0 -1.0 306
308 0 332068.0 139281.0 524580.0 -1.0 307
309 0 331972.0 139236.0 524520.0 -1.0 308
310 0 331971.0 139258.0 524460.0 -1.0 309
311 0 331873.0 139220.0 524400.0 -1.0 310
312 0 331890.0 139287.0 524340.0 -1.0 311
313 0 331803.0 139223.0 524280.0 -1.0 312
314 0 331796.0 139242.0 524220.0 -1.0 313
315 0 331781.0 139238.0 524160.0 -1.0 314
316 0 331712.0 139187.0 524100.0 -1.0 315
317 0 331706.0 139158.0 524040.0 -1.0 316
318 0 331718.0 139157.0 523980.0 -1.0 317
319 0 331693.0 139058.0 523920.0 -1.0 318
320 0 331705.0 139078.0 523860.0 -1.0 319
321 0 331590.0 138997.0 523800.0 -1.0 320
322 0 331594.0 138959.0 523740.0 -1.0 321
323 0 331577.0 138932.0 523680.0 -1.0 322
324 0 331523.0 138840.0 523620.0 -1.0 323
325 0 331604.0 138861.0 523560.0 -1.0 324
326 0 331437.0 138785.0 523500.0 -1.0 325
327 0 331444.0 138663.0 523440.0 -1.0 326
328 0 331406.0 138737.0 523380.0 -1.0 327
329 0 331335.0 138602.0 523320.0 -1.0 328
330 0 331271.0 138575.0 523260.0 -1.0 329
331 0 331272.0 138606.0 523200.0 -1.0 330
332 0 331153.0 138492.0 523140.0 -1.0 331
333 0 331193.0 138595.0 523080.0 -1.0 332
334 0 331141.0 138504.0 523020.0 -1.0 333
335 0 331110.0 138518.0 522960.0 -1.0 334
336 0 330981.0 138474.0 522900.0 -1.0 335
337 0 331031.0 138464.0 522840.0 -1.0 336
338 0 331022.0 138483.0 522780.0 -1.0 337
339 0 330979.0 138400.0 522720.0 -1.0 338
340 0 330886.0 138355.0 522660.0 -1.0 339
341 0 330864.0 138335.0 522600.0 -1.0 340
342 0 330818.0 138289.0 522540.0 -1.0 341
343 0 330720.0 138274.0 522480.0 -1.0 342
344 0 330718.0 138164.0 522420.0 -1.0 343
345 0 330607.0 138152.0 522360.0 -1.0 344
346 0 330613.0 138212.0 522300.0 -1.0 345
347 0 330620.0 138095.0 522240.0 -1.0 346
348 0 330522.0 138040.0 522180.0 -1.0 347
349 0 330439.0 137978.0 522120.0 -1.0 348
350 0 330401.0 137948.0 522060.0 -1.0 349
351 0 330369.0 137879.0 522000.0 -1.0 350
352 0 330320.0 137871.0 521940.0 -1.0 351
353 0 330218.0 137787.0 521880.0 -1.0 352
354 0 330141.0 137808.0 521820.0 -1.0 353
355 0 330092.0 137776.0 521760.0 -1.0 354
356 0 329950.0 137738.0 521700.0 -1.0 355
357 0 329890.0 137763.0 521640.0 -1.0 356
358 0 329860.0 137685.0 521580.0 -1.0 357
359 0 329778.0 137742.0 521520.0 -1.0 358
360 0 329709.0 137641.0 521460.0 -1.0 359
361 0 329724.0 137688.0 521400.0 -1.0 360
362 0 329634.0 137651.0 521340.0 -1.0 361
363 0 329622.0 137644.0 521280.0 -1.0 362
364 0 329559.0 137623.0 521160.0 -1.0 363
365 0 329594.0 137650.0 521100.0 -1.0 364
366 0 329499.0 137549.0 521040.0 -1.0 365
367 0 329470.0 137603.0 520980.0 -1.0 366
368 0 329459.0 137543.0 520920.0 -1.0 367
369 0 329488.0 137538.0 520860.0 -1.0 368
370 0 329350.0 137445.0 520800.0 -1.0 369
371 0 329415.0 137505.0 520740.0 -1.0 370
372 0 329311.0 137395.0 520680.0 -1.0 371
373 0 329332.0 137455.0 520620.0 -1.0 372
374 0 329277.0 137388.0 520560.0 -1.0 373
375 0 329289.0 137443.0 520500.0 -1.0 374
376 0 329198.0 137326.0 520380.0 -1.0 375
377 0 329214.0 137325.0 520320.0 -1.0 376
378 0 329132.0 137364.0 520260.0 -1.0 377
379 0 329105.0 137315.0 520200.0 -1.0 378
380 0 329150.0 137303.0 520140.0 -1.0 379
381 0 329091.0 137226.0 520080.0 -1.0 380
382 0 329068.0 137208.0 520020.0 -1.0 381
383 0 329009.0 137114.0 519960.0 -1.0 382
384 0 328976.0 137057.0 519900.0 -1.0 383
385 0 328985.0 137049.0 519840.0 -1.0 384
386 0 328925.0 137032.0 519780.0 -1.0 385
387 0 328962.0 137084.0 519720.0 -1.0 386
388 0 328893.0 137059.0 519660.0 -1.0 387
389 0 328855.0 137057.0 519540.0 -1.0 388
390 0 328798.0 137045.0 519480.0 -1.0 389
391 0 328706.0 136947.0 519420.0 -1.0 390
392 0 328788.0 136999.0 519360.0 -1.0 391
393 0 328752.0 137033.0 519300.0 -1.0 392
394 0 328732.0 136979.0 519240.0 -1.0 393
395 0 328796.0 136987.0 519180.0 -1.0 394
396 0 328707.0 136934.0 519120.0 -1.0 395
397 0 328716.0 136926.0 519060.0 -1.0 396
398 0 328695.0 136873.0 519000.0 -1.0 397
399 0 328652.0 136879.0 518940.0 -1.0 398
400 0 328686.0 136804.0 518880.0 -1.0 399
401 0 328627.0 136765.0 518820.0 -1.0 400
402 0 328622.0 136690.0 518760.0 -1.0 401
403 0 328644.0 136688.0 518700.0 -1.0 402
404 0 328651.0 136676.0 518640.0 -1.0 403
405 0 328616.0 136640.0 518580.0 -1.0 404
406 0 328507.0 136534.0 518520.0 -1.0 405
407 0 328568.0 136543.0 518460.0 -1.0 406
408 0 328549.0 136492.0 518400.0 -1.0 407
409 0 328517.0 136500.0 518340.0 -1.0 408
410 0 328460.0 136547.0 518280.0 -1.0 409
411 0 328449.0 136450.0 518220.0 -1.0 410
412 0 328373.0 136385.0 518160.0 -1.0 411
413 0 328409.0 136377.0 518100.0 -1.0 412
414 0 328282.0 136202.0 518040.0 -1.0 413
415 0 328316.0 136208.0 517980.0 -1.0 414
416 0 328251.0 136136.0 517920.0 -1.0 415
417 0 328277.0 136169.0 517860.0 -1.0 416
418 0 328242.0 136094.0 517800.0 -1.0 417
419 0 328290.0 136164.0 517740.0 -1.0 418
420 0 328206.0 136199.0 517680.0 -1.0 419
421 0 328250.0 136161.0 517620.0 -1.0 420
422 0 328251.0 136213.0 517560.0 -1.0 421
423 0 328244.0 136259.0 517500.0 -1.0 422
424 0 328183.0 136227.0 517440.0 -1.0 423
425 0 328149.0 136251.0 517380.0 -1.0 424
426 0 328152.0 136242.0 517320.0 -1.0 425
427 0 328121.0 136257.0 517260.0 -1.0 426
428 0 328142.0 136296.0 517200.0 -1.0 427
429 0 328166.0 136300.0 517140.0 -1.0 428
430 0 328082.0 136274.0 517080.0 -1.0 429
431 0 328061.0 136264.0 517020.0 -1.0 430
432 0 328024.0 136288.0 516960.0 -1.0 431
433 0 328026.0 136271.0 516900.0 -1.0 432
434 0 328066.0 136304.0 516840.0 -1.0 433
435 0 328016.0 136262.0 516780.0 -1.0 434
436 0 327911.0 136201.0 516720.0 -1.0 435
437 0 328069.0 136274.0 516660.0 -1.0 436
438 0 327941.0 136080.0 516600.0 -1.0 437
439 0 327937.0 136182.0 516540.0 -1.0 438
440 0 327877.0 136119.0 516480.0 -1.0 439
441 0 327810.0 136086.0 516420.0 -1.0 440
442 0 327811.0 136027.0 516360.0 -1.0 441
443 0 327828.0 136064.0 516300.0 -1.0 442
444 0 327853.0 136009.0 516240.0 -1.0 443
445 0 327802.0 136075.0 516180.0 -1.0 444
446 0 327771.0 136015.0 516120.0 -1.0 445
447 0 327764.0 135996.0 516060.0 -1.0 446
448 0 327751.0 135948.0 516000.0 -1.0 447
449 0 327769.0 135881.0 515940.0 -1.0 448
450 0 327761.0 135943.0 515880.0 -1.0 449
451 0 327753.0 135859.0 515760.0 -1.0 450
452 0 327604.0 135806.0 515640.0 -1.0 451
453 0 327669.0 135813.0 515580.0 -1.0 452
454 0 327559.0 135815.0 515520.0 -1.0 453
455 0 327289.0 135595.0 515460.0 -1.0 454
456 0 327483.0 135833.0 515400.0 -1.0 455
457 0 327411.0 135781.0 515340.0 -1.0 456
458 0 327339.0 135750.0 515280.0 -1.0 457
459 0 327297.0 135759.0 515220.0 -1.0 458
460 0 327256.0 135680.0 515160.0 -1.0 459
461 0 327153.0 135628.0 515100.0 -1.0 460
462 0 327093.0 135559.0 515040.0 -1.0 461
463 0 327026.0 135574.0 514980.0 -1.0 462
464 0 326911.0 135547.0 514920.0 -1.0 463
465 0 326967.0 135553.0 514860.0 -1.0 464
466 0 326872.0 135501.0 514800.0 -1.0 465
467 0 326821.0 135474.0 514740.0 -1.0 466
468 0 326750.0 135457.0 514680.0 -1.0 467
469 0 326739.0 135432.0 514620.0 -1.0 468
470 0 326703.0 135367.0 514560.0 -1.0 469
471 0 326664.0 135375.0 514500.0 -1.0 470
472 0 326604.0 135398.0 514440.0 -1.0 471
473 0 326570.0 135261.0 514380.0 -1.0 472
474 0 326596.0 135328.0 514320.0 -1.0 473
475 0 326538.0 135306.0 514260.0 -1.0 474
476 0 326482.0 135230.0 514200.0 -1.0 475
477 0 326480.0 135155.0 514140.0 -1.0 476
478 0 326502.0 135101.0 514080.0 -1.0 477
479 0 326414.0 135074.0 514020.0 -1.0 478
480 0 326421.0 135079.0 513960.0 -1.0 479
481 0 326474.0 135006.0 513900.0 -1.0 480
482 0 326476.0 134976.0 513840.0 -1.0 481
483 0 326532.0 135035.0 513780.0 -1.0 482
484 0 326369.0 134837.0 513720.0 -1.0 483
485 0 326488.0 134914.0 513660.0 -1.0 484
486 0 326380.0 134781.0 513600.0 -1.0 485
487 0 326540.0 134824.0 513540.0 -1.0 486
488 0 326436.0 134753.0 513480.0 -1.0 487
489 0 326351.0 134752.0 513420.0 -1.0 488
490 0 326317.0 134724.0 513360.0 -1.0 489
491 0 326289.0 134749.0 513300.0 -1.0 490
492 0 326210.0 134674.0 513240.0 -1.0 491
493 0 326037.0 134514.0 513180.0 -1.0 492
494 0 325862.0 134388.0 513120.0 -1.0 493
495 0 325717.0 134356.0 513060.0 -1.0 494
496 0 325699.0 134372.0 513000.0 -1.0 495
497 0 325672.0 134282.0 512940.0 -1.0 496
498 0 325727.0 134334.0 512880.0 -1.0 497
499 0 325335.0 134257.0 512820.0 -1.0 498
500 0 325581.0 134296.0 512760.0 -1.0 499
501 0 325583.0 134295.0 512700.0 -1.0 500
502 0 325603.0 134293.0 512640.0 -1.0 501
503 0 325141.0 134133.0 512580.0 -1.0 502
504 0 325456.0 134234.0 512520.0 -1.0 503
505 0 325342.0 134211.0 512460.0 -1.0 504
506 0 325343.0 134202.0 512400.0 -1.0 505
507 0 325290.0 134123.0 512340.0 -1.0 506
508 0 325156.0 134040.0 512280.0 -1.0 507
509 0 325142.0 134020.0 512220.0 -1.0 508
510 0 325107.0 133963.0 512160.0 -1.0 509
511 0 325028.0 133945.0 512100.0 -1.0 510
512 0 324958.0 133904.0 512040.0 -1.0 511
513 0 325007.0 133842.0 511980.0 -1.0 512
514 0 324882.0 133733.0 511920.0 -1.0 513
515 0 324917.0 133772.0 511860.0 -1.0 514
516 0 324780.0 133708.0 511800.0 -1.0 515
517 0 324834.0 133708.0 511740.0 -1.0 516
518 0 324724.0 133619.0 511680.0 -1.0 517
519 0 324750.0 133568.0 511620.0 -1.0 518
520 0 324744.0 133649.0 511560.0 -1.0 519
521 0 324708.0 133604.0 511500.0 -1.0 520
522 0 324682.0 133609.0 511440.0 -1.0 521
523 0 324668.0 133533.0 511380.0 -1.0 522
524 0 324647.0 133564.0 511320.0 -1.0 523
525 0 324626.0 133552.0 511260.0 -1.0 524
526 0 324635.0 133504.0 511200.0 -1.0 525
527 0 324600.0 133473.0 511140.0 -1.0 526
528 0 324612.0 133482.0 511080.0 -1.0 527
529 0 324496.0 133446.0 511020.0 -1.0 528
530 0 324553.0 133426.0 510960.0 -1.0 529
531 0 324430.0 133312.0 510900.0 -1.0 530
532 0 324517.0 133344.0 510840.0 -1.0 531
533 0 324449.0 133278.0 510780.0 -1.0 532
534 0 324457.0 133308.0 510720.0 -1.0 533
535 0 324389.0 133217.0 510660.0 -1.0 534
536 0 324358.0 133166.0 510600.0 -1.0 535
537 0 324400.0 133165.0 510540.0 -1.0 536
538 0 324302.0 133087.0 510480.0 -1.0 537
539 0 324572.0 133292.0 510420.0 -1.0 538
540 0 324317.0 133056.0 510360.0 -1.0 539
541 0 324262.0 132982.0 510300.0 -1.0 540
542 0 324248.0 132993.0 510240.0 -1.0 541
543 0 324228.0 132936.0 510180.0 -1.0 542
544 0 324193.0 132914.0 510120.0 -1.0 543
545 0 324217.0 132885.0 510060.0 -1.0 544
546 0 324268.0 132927.0 510000.0 -1.0 545
547 0 324210.0 132821.0 509940.0 -1.0 546
548 0 324179.0 132788.0 509880.0 -1.0 547
549 0 324179.0 132783.0 509820.0 -1.0 548
550 0 324095.0 132693.0 509760.0 -1.0 549
551 0 324061.0 132743.0 509700.0 -1.0 550
552 0 324065.0 132658.0 509640.0 -1.0 551
553 0 324075.0 132647.0 509580.0 -1.0 552
554 0 324068.0 132686.0 509520.0 -1.0 553
555 0 324082.0 132691.0 509460.0 -1.0 554
556 0 324087.0 132682.0 509400.0 -1.0 555
557 0 324095.0 132645.0 509340.0 -1.0 556
558 0 324118.0 132632.0 509280.0 -1.0 557
559 0 324086.0 132605.0 509220.0 -1.0 558
560 0 324154.0 132613.0 509160.0 -1.0 559
561 0 324094.0 132589.0 509100.0 -1.0 560
562 0 324122.0 132493.0 509040.0 -1.0 561
563 0 324130.0 132489.0 508980.0 -1.0 562
564 0 324123.0 132415.0 508920.0 -1.0 563
565 0 324001.0 132318.0 508860.0 -1.0 564
566 0 323958.0 132331.0 508800.0 -1.0 565
567 0 323978.0 132247.0 508740.0 -1.0 566
568 0 324011.0 132239.0 508680.0 -1.0 567
569 0 323890.0 132068.0 508620.0 -1.0 568
570 0 323814.0 132050.0 508560.0 -1.0 569
571 0 323387.0 131688.0 508500.0 -1.0 570
572 0 323707.0 131883.0 508440.0 -1.0 571
573 0 323708.0 131794.0 508320.0 -1.0 572
574 0 323654.0 131743.0 508260.0 -1.0 573
575 0 323493.0 131605.0 508200.0 -1.0 574
576 0 323187.0 131420.0 508140.0 -1.0 575
577 0 323321.0 131359.0 508080.0 -1.0 576
578 0 322909.0 131004.0 508020.0 -1.0 577
579 0 323219.0 131251.0 507960.0 -1.0 578
580 0 323231.0 131244.0 507900.0 -1.0 579
581 0 323154.0 131182.0 507840.0 -1.0 580
582 0 323130.0 131146.0 507780.0 -1.0 581
583 0 323095.0 131062.0 507720.0 -1.0 582
584 0 323138.0 131086.0 507660.0 -1.0 583
585 0 322934.0 131024.0 507600.0 -1.0 584
586 0 322887.0 130865.0 507540.0 -1.0 585
587 0 322936.0 130866.0 507480.0 -1.0 586
588 0 322892.0 130840.0 507420.0 -1.0 587
589 0 322998.0 131171.0 507360.0 -1.0 588
590 0 322730.0 130722.0 507300.0 -1.0 589
591 0 322568.0 130602.0 507240.0 -1.0 590
592 0 322689.0 130707.0 507180.0 -1.0 591
593 0 322636.0 130593.0 507120.0 -1.0 592
594 0 322583.0 130563.0 507060.0 -1.0 593
595 0 322497.0 130467.0 507000.0 -1.0 594
596 0 322460.0 130431.0 506940.0 -1.0 595
597 0 322359.0 130329.0 506880.0 -1.0 596
598 0 322309.0 130309.0 506820.0 -1.0 597
599 0 322100.0 130159.0 506760.0 -1.0 598
600 0 322003.0 130009.0 506640.0 -1.0 599
601 0 322045.0 130055.0 506580.0 -1.0 600
602 0 321971.0 130002.0 506520.0 -1.0 601
603 0 321930.0 129893.0 506460.0 -1.0 602
604 0 321812.0 129844.0 506400.0 -1.0 603
605 0 321751.0 129744.0 506340.0 -1.0 604
606 0 321710.0 129734.0 506280.0 -1.0 605
607 0 321698.0 129740.0 506220.0 -1.0 606
608 0 321679.0 129759.0 506160.0 -1.0 607
609 0 321600.0 129729.0 506100.0 -1.0 608
610 0 321594.0 129656.0 506040.0 -1.0 609
611 0 321472.0 129628.0 505980.0 -1.0 610
612 0 321466.0 129652.0 505860.0 -1.0 611
613 0 321315.0 129532.0 505740.0 -1.0 612
614 0 321361.0 129635.0 505680.0 -1.0 613
615 0 321331.0 129638.0 505620.0 -1.0 614
616 0 321111.0 129519.0 505560.0 -1.0 615
617 0 321089.0 129445.0 505500.0 -1.0 616
618 0 321094.0 129403.0 505440.0 -1.0 617
619 0 320973.0 129390.0 505380.0 -1.0 618
620 0 320904.0 129237.0 505320.0 -1.0 619
621 0 320828.0 129047.0 505260.0 -1.0 620
622 0 320728.0 129030.0 505200.0 -1.0 621
623 0 320606.0 128972.0 505140.0 -1.0 622
624 0 320528.0 128932.0 505080.0 -1.0 623
625 0 320319.0 128775.0 505020.0 -1.0 624
626 0 320248.0 128805.0 504960.0 -1.0 625
627 0 320139.0 128776.0 504900.0 -1.0 626
628 0 320029.0 128732.0 504840.0 -1.0 627
629 0 320025.0 128748.0 504780.0 -1.0 628
630 0 319937.0 128690.0 504720.0 -1.0 629
631 0 319909.0 128652.0 504660.0 -1.0 630
632 0 319734.0 128542.0 504600.0 -1.0 631
633 0 319640.0 128423.0 504540.0 -1.0 632
634 0 319629.0 128347.0 504480.0 -1.0 633
635 0 319518.0 128400.0 504420.0 -1.0 634
636 0 319541.0 128302.0 504360.0 -1.0 635
637 0 319454.0 128195.0 504300.0 -1.0 636
638 0 319328.0 128103.0 504240.0 -1.0 637
639 0 319356.0 127980.0 504180.0 -1.0 638
640 0 319005.0 127826.0 504120.0 -1.0 639
641 0 318899.0 127768.0 504060.0 -1.0 640
642 0 318846.0 127674.0 504000.0 -1.0 641
643 0 318658.0 127532.0 503940.0 -1.0 642
644 0 318613.0 127540.0 503880.0 -1.0 643
645 0 318567.0 127447.0 503820.0 -1.0 644
646 0 318440.0 127401.0 503760.0 -1.0 645
647 0 318381.0 127295.0 503700.0 -1.0 646
648 0 317850.0 126952.0 503640.0 -1.0 647
649 0 318214.0 127187.0 503580.0 -1.0 648
650 0 318187.0 127112.0 503520.0 -1.0 649
651 0 318079.0 127039.0 503460.0 -1.0 650
652 0 318095.0 127028.0 503400.0 -1.0 651
653 0 317960.0 126872.0 503340.0 -1.0 652
654 0 317947.0 126950.0 503280.0 -1.0 653
655 0 317288.0 126824.0 503220.0 -1.0 654
656 0 317663.0 126858.0 503160.0 -1.0 655
657 0 317571.0 126764.0 503100.0 -1.0 656
658 0 317453.0 126729.0 503040.0 -1.0 657
659 0 317313.0 126597.0 502980.0 -1.0 658
660 0 317260.0 126567.0 502920.0 -1.0 659
661 0 316917.0 126400.0 502860.0 -1.0 660
662 0 316825.0 126371.0 502800.0 -1.0 661
663 0 316705.0 126228.0 502740.0 -1.0 662
664 0 316643.0 126181.0 502680.0 -1.0 663
665 0 316478.0 126072.0 502620.0 -1.0 664
666 0 316361.0 126002.0 502560.0 -1.0 665
667 0 316225.0 125920.0 502500.0 -1.0 666
668 0 316065.0 125854.0 502440.0 -1.0 667
669 0 315939.0 125768.0 502380.0 -1.0 668
670 0 315845.0 125711.0 502320.0 -1.0 669
671 0 315575.0 125608.0 502260.0 -1.0 670
672 0 315546.0 125575.0 502200.0 -1.0 671
673 0 315194.0 125460.0 502140.0 -1.0 672
674 0 315272.0 125454.0 502080.0 -1.0 673
675 0 315135.0 125478.0 502020.0 -1.0 674
676 0 315061.0 125356.0 501960.0 -1.0 675
677 0 314978.0 125341.0 501900.0 -1.0 676
678 0 314806.0 125320.0 501840.0 -1.0 677
679 0 314843.0 125206.0 501780.0 -1.0 678
680 0 314706.0 125165.0 501660.0 -1.0 679
681 0 314499.0 125145.0 501600.0 -1.0 680
682 0 314427.0 125149.0 501540.0 -1.0 681
683 0 314268.0 125091.0 501420.0 -1.0 682
684 0 313746.0 124599.0 501360.0 -1.0 683
685 0 314075.0 124929.0 501300.0 -1.0 684
686 0 313988.0 124865.0 501240.0 -1.0 685
687 0 313825.0 124826.0 501180.0 -1.0 686
688 0 313748.0 124819.0 501120.0 -1.0 687
689 0 313387.0 124602.0 501060.0 -1.0 688
690 0 313431.0 124632.0 501000.0 -1.0 689
691 0 313215.0 124566.0 500880.0 -1.0 690
692 0 312776.0 124302.0 500820.0 -1.0 691
693 0 312947.0 124406.0 500760.0 -1.0 692
694 0 312793.0 124432.0 500700.0 -1.0 693
695 0 312752.0 124434.0 500640.0 -1.0 694
696 0 312719.0 124470.0 500580.0 -1.0 695
697 0 312565.0 124400.0 500520.0 -1.0 696
698 0 312521.0 124469.0 500460.0 -1.0 697
699 0 312512.0 124531.0 500400.0 -1.0 698
700 0 312388.0 124474.0 500340.0 -1.0 699
701 0 312398.0 124487.0 500280.0 -1.0 700
702 0 312361.0 124498.0 500160.0 -1.0 701
703 0 312452.0 124840.0 500100.0 -1.0 702
704 0 312295.0 124501.0 500040.0 -1.0 703
705 0 312228.0 124481.0 499980.0 -1.0 704
706 0 312237.0 124508.0 499920.0 -1.0 705
707 0 312225.0 124501.0 499860.0 -1.0 706
708 0 312122.0 124473.0 499800.0 -1.0 707
709 0 312110.0 124466.0 499740.0 -1.0 708
710 0 312126.0 124517.0 499680.0 -1.0 709
711 0 312074.0 124526.0 499620.0 -1.0 710
712 0 312044.0 124495.0 499560.0 -1.0 711
713 0 312071.0 124573.0 499500.0 -1.0 712
714 0 311711.0 124256.0 499440.0 -1.0 713
715 0 311989.0 124569.0 499380.0 -1.0 714
716 0 311699.0 124304.0 499320.0 -1.0 715
717 0 311906.0 124590.0 499260.0 -1.0 716
718 0 311817.0 124531.0 499200.0 -1.0 717
719 0 311767.0 124608.0 499140.0 -1.0 718
720 0 311532.0 124214.0 499080.0 -1.0 719
721 0 311618.0 124493.0 498960.0 -1.0 720
722 0 311656.0 124539.0 498840.0 -1.0 721
723 0 311852.0 124681.0 498780.0 -1.0 722
724 0 311544.0 124531.0 498720.0 -1.0 723
725 0 311494.0 124506.0 498660.0 -1.0 724
726 0 311411.0 124546.0 498540.0 -1.0 725
727 0 311370.0 124429.0 498480.0 -1.0 726
728 0 311278.0 124461.0 498420.0 -1.0 727
729 0 310993.0 124333.0 498360.0 -1.0 728
730 0 311136.0 124392.0 498300.0 -1.0 729
731 0 311136.0 124472.0 498240.0 -1.0 730
732 0 311053.0 124398.0 498180.0 -1.0 731
733 0 311099.0 124462.0 498120.0 -1.0 732
734 0 311005.0 124428.0 498060.0 -1.0 733
735 0 310919.0 124424.0 498000.0 -1.0 734
736 0 310926.0 124486.0 497940.0 -1.0 735
737 0 310771.0 124448.0 497880.0 -1.0 736
738 0 310774.0 124493.0 497820.0 -1.0 737
739 0 310758.0 124510.0 497760.0 -1.0 738
740 0 310734.0 124520.0 497700.0 -1.0 739
741 0 310484.0 124367.0 497640.0 -1.0 740
742 0 310661.0 124504.0 497580.0 -1.0 741
743 0 310152.0 124217.0 497520.0 -1.0 742
744 0 310569.0 124526.0 497460.0 -1.0 743
745 0 310514.0 124523.0 497400.0 -1.0 744
746 0 310495.0 124499.0 497340.0 -1.0 745
747 0 310363.0 124480.0 497280.0 -1.0 746
748 0 310034.0 124391.0 497220.0 -1.0 747
749 0 310352.0 124561.0 497160.0 -1.0 748
750 0 310298.0 124652.0 497040.0 -1.0 749
751 0 310276.0 124662.0 496980.0 -1.0 750
752 0 310179.0 124614.0 496920.0 -1.0 751
753 0 309903.0 124394.0 496860.0 -1.0 752
754 0 310108.0 124641.0 496740.0 -1.0 753
755 0 310095.0 124578.0 496680.0 -1.0 754
756 0 310004.0 124623.0 496560.0 -1.0 755
757 0 310161.0 124672.0 496500.0 -1.0 756
758 0 309897.0 124542.0 496440.0 -1.0 757
759 0 309875.0 124528.0 496380.0 -1.0 758
760 0 309811.0 124563.0 496320.0 -1.0 759
761 0 309871.0 124619.0 496260.0 -1.0 760
762 0 309819.0 124623.0 496140.0 -1.0 761
763 0 309390.0 124332.0 496080.0 -1.0 762
764 0 309700.0 124692.0 496020.0 -1.0 763
765 0 309229.0 124355.0 495960.0 -1.0 764
766 0 309575.0 124731.0 495900.0 -1.0 765
767 0 309528.0 124680.0 495840.0 -1.0 766
768 0 309528.0 124743.0 495780.0 -1.0 767
769 0 308983.0 124554.0 495720.0 -1.0 768
770 0 309435.0 124728.0 495660.0 -1.0 769
771 0 309455.0 124834.0 495600.0 -1.0 770
772 0 309398.0 124802.0 495540.0 -1.0 771
773 0 309375.0 124851.0 495480.0 -1.0 772
774 0 309299.0 124800.0 495420.0 -1.0 773
775 0 309328.0 124828.0 495360.0 -1.0 774
776 0 309236.0 124868.0 495300.0 -1.0 775
777 0 309269.0 124881.0 495240.0 -1.0 776
778 0 309265.0 124894.0 495180.0 -1.0 777
779 0 309187.0 124897.0 495120.0 -1.0 778
780 0 309168.0 125028.0 495060.0 -1.0 779
781 0 309202.0 124988.0 495000.0 -1.0 780
782 0 309189.0 125043.0 494940.0 -1.0 781
783 0 309352.0 125061.0 494880.0 -1.0 782
784 0 309192.0 125073.0 494760.0 -1.0 783
785 0 309230.0 125168.0 494700.0 -1.0 784
786 0 309170.0 125123.0 494640.0 -1.0 785
787 0 309097.0 125247.0 494580.0 -1.0 786
788 0 309069.0 125191.0 494520.0 -1.0 787
789 0 308926.0 125216.0 494400.0 -1.0 788
790 0 308991.0 125210.0 494340.0 -1.0 789
791 0 309012.0 125294.0 494280.0 -1.0 790
792 0 308946.0 125272.0 494220.0 -1.0 791
793 0 308927.0 125278.0 494160.0 -1.0 792
794 0 308882.0 125329.0 494100.0 -1.0 793
795 0 308659.0 125118.0 494040.0 -1.0 794
796 0 308885.0 125364.0 493980.0 -1.0 795
797 0 308857.0 125341.0 493920.0 -1.0 796
798 0 308831.0 125386.0 493860.0 -1.0 797
799 0 308823.0 125432.0 493800.0 -1.0 798
800 0 308740.0 125434.0 493740.0 -1.0 799
801 0 308693.0 125449.0 493680.0 -1.0 800
802 0 308671.0 125466.0 493620.0 -1.0 801
803 0 308656.0 125514.0 493560.0 -1.0 802
804 0 308562.0 125482.0 493500.0 -1.0 803
805 0 308556.0 125524.0 493440.0 -1.0 804
806 0 308455.0 125524.0 493380.0 -1.0 805
807 0 308515.0 125619.0 493320.0 -1.0 806
808 0 308487.0 125558.0 493260.0 -1.0 807
809 0 308538.0 125643.0 493200.0 -1.0 808
810 0 308460.0 125658.0 493140.0 -1.0 809
811 0 308535.0 125676.0 493080.0 -1.0 810
812 0 308512.0 125660.0 493020.0 -1.0 811
813 0 308820.0 125857.0 492960.0 -1.0 812
814 0 308571.0 125786.0 492900.0 -1.0 813
815 0 308625.0 125870.0 492840.0 -1.0 814
816 0 308635.0 125935.0 492780.0 -1.0 815
817 0 308604.0 125952.0 492720.0 -1.0 816
818 0 308661.0 126049.0 492660.0 -1.0 817
819 0 308626.0 126044.0 492600.0 -1.0 818
820 0 308610.0 126050.0 492540.0 -1.0 819
821 0 308583.0 126068.0 492480.0 -1.0 820
822 0 308562.0 126037.0 492420.0 -1.0 821
823 0 308538.0 126099.0 492360.0 -1.0 822
824 0 308540.0 126133.0 492300.0 -1.0 823
825 0 308531.0 126265.0 492240.0 -1.0 824
826 0 308445.0 126225.0 492180.0 -1.0 825
827 0 308394.0 126310.0 492120.0 -1.0 826
828 0 308538.0 126436.0 492060.0 -1.0 827
829 0 308476.0 126437.0 492000.0 -1.0 828
830 0 308373.0 126355.0 491940.0 -1.0 829
831 0 308396.0 126479.0 491880.0 -1.0 830
832 0 308377.0 126409.0 491820.0 -1.0 831
833 0 308382.0 126529.0 491760.0 -1.0 832
834 0 308284.0 126581.0 491700.0 -1.0 833
835 0 308243.0 126576.0 491640.0 -1.0 834
836 0 308255.0 126613.0 491580.0 -1.0 835
837 0 308242.0 126651.0 491520.0 -1.0 836
838 0 308217.0 126651.0 491460.0 -1.0 837
839 0 308163.0 126687.0 491400.0 -1.0 838
840 0 308134.0 126701.0 491340.0 -1.0 839
841 0 308134.0 126749.0 491280.0 -1.0 840
842 0 308062.0 126685.0 491220.0 -1.0 841
843 0 308096.0 126774.0 491160.0 -1.0 842
844 0 308122.0 126901.0 491100.0 -1.0 843
845 0 308110.0 126843.0 491040.0 -1.0 844
846 0 308020.0 126816.0 490980.0 -1.0 845
847 0 308051.0 126862.0 490920.0 -1.0 846
848 0 307988.0 126861.0 490800.0 -1.0 847
849 0 308002.0 126884.0 490740.0 -1.0 848
850 0 307989.0 126886.0 490680.0 -1.0 849
851 0 308046.0 126889.0 490620.0 -1.0 850
852 0 307990.0 126864.0 490560.0 -1.0 851
853 0 307961.0 126831.0 490500.0 -1.0 852
854 0 308029.0 126928.0 490440.0 -1.0 853
855 0 307951.0 126827.0 490380.0 -1.0 854
856 0 307978.0 126872.0 490320.0 -1.0 855
857 0 307876.0 126790.0 490260.0 -1.0 856
858 0 308032.0 127008.0 490200.0 -1.0 857
859 0 307910.0 126843.0 490140.0 -1.0 858
860 0 307954.0 126897.0 490080.0 -1.0 859
861 0 307830.0 126805.0 490020.0 -1.0 860
862 0 307901.0 126863.0 489960.0 -1.0 861
863 0 307746.0 126881.0 489900.0 -1.0 862
864 0 307731.0 126729.0 489840.0 -1.0 863
865 0 307855.0 126876.0 489780.0 -1.0 864
866 0 307865.0 126870.0 489720.0 -1.0 865
867 0 307717.0 126863.0 489660.0 -1.0 866
868 0 307751.0 126800.0 489600.0 -1.0 867
869 0 307738.0 126863.0 489540.0 -1.0 868
870 0 307691.0 126775.0 489480.0 -1.0 869
871 0 307767.0 126859.0 489420.0 -1.0 870
872 0 307763.0 126915.0 489360.0 -1.0 871
873 0 307747.0 126879.0 489300.0 -1.0 872
874 0 307770.0 126981.0 489240.0 -1.0 873
875 0 307712.0 126876.0 489180.0 -1.0 874
876 0 307722.0 126972.0 489120.0 -1.0 875
877 0 307654.0 126934.0 489060.0 -1.0 876
878 0 307738.0 127026.0 489000.0 -1.0 877
879 0 307704.0 126954.0 488940.0 -1.0 878
880 0 307769.0 127068.0 488880.0 -1.0 879
881 0 307678.0 127009.0 488820.0 -1.0 880
882 0 307775.0 127026.0 488760.0 -1.0 881
883 0 307753.0 127047.0 488640.0 -1.0 882
884 0 307809.0 127166.0 488580.0 -1.0 883
885 0 307784.0 127180.0 488520.0 -1.0 884
886 0 307833.0 127229.0 488460.0 -1.0 885
887 0 307767.0 127152.0 488400.0 -1.0 886
888 0 307789.0 127192.0 488340.0 -1.0 887
889 0 307782.0 127249.0 488280.0 -1.0 888
890 0 307783.0 127246.0 488220.0 -1.0 889
891 0 307774.0 127332.0 488160.0 -1.0 890
892 0 307696.0 127246.0 488100.0 -1.0 891
893 0 307755.0 127278.0 488040.0 -1.0 892
894 0 307827.0 127313.0 487980.0 -1.0 893
895 0 307497.0 127111.0 487920.0 -1.0 894
896 0 307805.0 127379.0 487860.0 -1.0 895
897 0 307538.0 127157.0 487800.0 -1.0 896
898 0 307778.0 127368.0 487740.0 -1.0 897
899 0 307384.0 127058.0 487680.0 -1.0 898
900 0 307735.0 127366.0 487620.0 -1.0 899
901 0 307800.0 127361.0 487560.0 -1.0 900
902 0 307825.0 127409.0 487500.0 -1.0 901
903 0 307797.0 127395.0 487440.0 -1.0 902
904 0 307822.0 127451.0 487380.0 -1.0 903
905 0 307756.0 127372.0 487320.0 -1.0 904
906 0 307727.0 127406.0 487260.0 -1.0 905
907 0 307778.0 127394.0 487200.0 -1.0 906
908 0 307783.0 127484.0 487140.0 -1.0 907
909 0 307704.0 127396.0 487080.0 -1.0 908
910 0 307750.0 127462.0 487020.0 -1.0 909
911 0 307759.0 127471.0 486960.0 -1.0 910
912 0 307711.0 127473.0 486900.0 -1.0 911
913 0 307681.0 127483.0 486840.0 -1.0 912
914 0 307720.0 127467.0 486780.0 -1.0 913
915 0 307748.0 127462.0 486720.0 -1.0 914
916 0 307710.0 127491.0 486660.0 -1.0 915
917 0 307795.0 127591.0 486600.0 -1.0 916
918 0 307710.0 127518.0 486540.0 -1.0 917
919 0 307775.0 127621.0 486480.0 -1.0 918
920 0 307673.0 127588.0 486420.0 -1.0 919
921 0 307743.0 127660.0 486360.0 -1.0 920
922 0 307641.0 127628.0 486300.0 -1.0 921
923 0 307744.0 127705.0 486240.0 -1.0 922
924 0 307706.0 127709.0 486180.0 -1.0 923
925 0 307743.0 127703.0 486120.0 -1.0 924
926 0 307770.0 127814.0 486060.0 -1.0 925
927 0 307813.0 127823.0 486000.0 -1.0 926
928 0 307779.0 127846.0 485940.0 -1.0 927
929 0 307778.0 127954.0 485880.0 -1.0 928
930 0 307745.0 127895.0 485820.0 -1.0 929
931 0 307802.0 127920.0 485760.0 -1.0 930
932 0 307770.0 128079.0 485700.0 -1.0 931
933 0 307701.0 127945.0 485640.0 -1.0 932
934 0 307734.0 128000.0 485580.0 -1.0 933
935 0 307716.0 127979.0 485520.0 -1.0 934
936 0 307694.0 127926.0 485460.0 -1.0 935
937 0 307740.0 128009.0 485400.0 -1.0 936
938 0 307669.0 127996.0 485340.0 -1.0 937
939 0 307715.0 128017.0 485280.0 -1.0 938
940 0 307663.0 128052.0 485220.0 -1.0 939
941 0 307658.0 128051.0 485160.0 -1.0 940
942 0 307660.0 128115.0 485100.0 -1.0 941
943 0 307599.0 128126.0 485040.0 -1.0 942
944 0 307580.0 128224.0 484980.0 -1.0 943
945 0 307542.0 128297.0 484920.0 -1.0 944
946 0 307439.0 128323.0 484860.0 -1.0 945
947 0 307422.0 128413.0 484800.0 -1.0 946
948 0 307428.0 128482.0 484740.0 -1.0 947
949 0 307434.0 128434.0 484680.0 -1.0 948
950 0 307385.0 128467.0 484620.0 -1.0 949
951 0 307422.0 128501.0 484560.0 -1.0 950
952 0 307481.0 128508.0 484500.0 -1.0 951
953 0 307374.0 128588.0 484440.0 -1.0 952
954 0 307341.0 128566.0 484380.0 -1.0 953
955 0 307343.0 128577.0 484320.0 -1.0 954
956 0 307303.0 128592.0 484260.0 -1.0 955
957 0 307315.0 128572.0 484200.0 -1.0 956
958 0 307225.0 128491.0 484140.0 -1.0 957
959 0 307328.0 128611.0 484080.0 -1.0 958
960 0 307307.0 128552.0 484020.0 -1.0 959
961 0 307319.0 128604.0 483960.0 -1.0 960
962 0 307224.0 128589.0 483900.0 -1.0 961
963 0 307302.0 128622.0 483840.0 -1.0 962
964 0 307264.0 128679.0 483780.0 -1.0 963
965 0 307236.0 128638.0 483720.0 -1.0 964
966 0 307222.0 128675.0 483660.0 -1.0 965
967 0 307193.0 128728.0 483600.0 -1.0 966
968 0 307223.0 128691.0 483540.0 -1.0 967
969 0 307187.0 128763.0 483480.0 -1.0 968
970 0 307152.0 128732.0 483420.0 -1.0 969
971 0 307189.0 128780.0 483360.0 -1.0 970
972 0 307140.0 128876.0 483300.0 -1.0 971
973 0 307198.0 128782.0 483240.0 -1.0 972
974 0 307143.0 128867.0 483180.0 -1.0 973
975 0 307059.0 128820.0 483120.0 -1.0 974
976 0 307149.0 128914.0 483060.0 -1.0 975
977 0 307103.0 128978.0 483000.0 -1.0 976
978 0 307079.0 128969.0 482940.0 -1.0 977
979 0 307084.0 128997.0 482880.0 -1.0 978
980 0 306997.0 129018.0 482820.0 -1.0 979
981 0 307041.0 129103.0 482760.0 -1.0 980
982 0 307021.0 129091.0 482640.0 -1.0 981
983 0 307022.0 129166.0 482580.0 -1.0 982
984 0 307028.0 129208.0 482520.0 -1.0 983
985 0 307102.0 129259.0 482460.0 -1.0 984
986 0 306986.0 129259.0 482400.0 -1.0 985
987 0 306955.0 129294.0 482280.0 -1.0 986
988 0 306957.0 129395.0 482220.0 -1.0 987
989 0 306952.0 129382.0 482160.0 -1.0 988
990 0 306982.0 129501.0 482100.0 -1.0 989
991 0 306930.0 129435.0 482040.0 -1.0 990
992 0 307014.0 129562.0 481980.0 -1.0 991
993 0 306954.0 129523.0 481920.0 -1.0 992
994 0 306842.0 129522.0 481860.0 -1.0 993
995 0 306905.0 129631.0 481800.0 -1.0 994
996 0 306887.0 129679.0 481740.0 -1.0 995
997 0 306837.0 129651.0 481680.0 -1.0 996
998 0 306780.0 129681.0 481620.0 -1.0 997
999 0 306735.0 129701.0 481560.0 -1.0 998
1000 0 306795.0 129778.0 481500.0 -1.0 999
1001 0 306805.0 129775.0 481440.0 -1.0 1000
1002 0 306815.0 129846.0 481380.0 -1.0 1001
1003 0 306740.0 129836.0 481320.0 -1.0 1002
1004 0 306687.0 129848.0 481260.0 -1.0 1003
1005 0 306848.0 129930.0 481200.0 -1.0 1004
1006 0 306673.0 129820.0 481140.0 -1.0 1005
1007 0 306757.0 129965.0 481080.0 -1.0 1006
1008 0 306725.0 129987.0 481020.0 -1.0 1007
1009 0 306766.0 130074.0 480960.0 -1.0 1008
1010 0 306741.0 129999.0 480900.0 -1.0 1009
1011 0 306737.0 130072.0 480840.0 -1.0 1010
1012 0 306678.0 130050.0 480780.0 -1.0 1011
1013 0 306683.0 130116.0 480660.0 -1.0 1012
1014 0 306651.0 130086.0 480600.0 -1.0 1013
1015 0 306688.0 130153.0 480540.0 -1.0 1014
1016 0 306738.0 130129.0 480480.0 -1.0 1015
1017 0 306704.0 130180.0 480420.0 -1.0 1016
1018 0 306761.0 130220.0 480360.0 -1.0 1017
1019 0 306770.0 130203.0 480300.0 -1.0 1018
1020 0 306738.0 130318.0 480240.0 -1.0 1019
1021 0 306680.0 130284.0 480180.0 -1.0 1020
1022 0 306707.0 130343.0 480120.0 -1.0 1021
1023 0 306693.0 130281.0 480060.0 -1.0 1022
1024 0 306714.0 130389.0 480000.0 -1.0 1023
1025 0 306657.0 130381.0 479940.0 -1.0 1024
1026 0 306647.0 130426.0 479880.0 -1.0 1025
1027 0 306664.0 130469.0 479820.0 -1.0 1026
1028 0 306680.0 130489.0 479760.0 -1.0 1027
1029 0 306654.0 130551.0 479700.0 -1.0 1028
1030 0 306690.0 130585.0 479640.0 -1.0 1029
1031 0 306647.0 130650.0 479580.0 -1.0 1030
1032 0 306665.0 130684.0 479520.0 -1.0 1031
1033 0 306673.0 130683.0 479460.0 -1.0 1032
1034 0 306690.0 130696.0 479400.0 -1.0 1033
1035 0 306712.0 130733.0 479340.0 -1.0 1034
1036 0 306712.0 130776.0 479280.0 -1.0 1035
1037 0 306723.0 130807.0 479220.0 -1.0 1036
1038 0 306711.0 130886.0 479160.0 -1.0 1037
1039 0 306680.0 130920.0 479100.0 -1.0 1038
1040 0 306735.0 130948.0 479040.0 -1.0 1039
1041 0 306682.0 130975.0 478980.0 -1.0 1040
1042 0 306744.0 130988.0 478920.0 -1.0 1041
1043 0 306735.0 130986.0 478860.0 -1.0 1042
1044 0 306756.0 131022.0 478800.0 -1.0 1043
1045 0 306806.0 131102.0 478740.0 -1.0 1044
1046 0 306796.0 131100.0 478680.0 -1.0 1045
1047 0 306820.0 131099.0 478620.0 -1.0 1046
1048 0 306870.0 131149.0 478560.0 -1.0 1047
1049 0 306855.0 131173.0 478500.0 -1.0 1048
1050 0 306902.0 131256.0 478440.0 -1.0 1049
1051 0 306838.0 131207.0 478380.0 -1.0 1050
1052 0 306927.0 131300.0 478320.0 -1.0 1051
1053 0 306890.0 131312.0 478260.0 -1.0 1052
1054 0 306910.0 131351.0 478200.0 -1.0 1053
1055 0 306912.0 131371.0 478080.0 -1.0 1054
1056 0 306907.0 131409.0 477960.0 -1.0 1055
1057 0 306925.0 131502.0 477840.0 -1.0 1056
1058 0 306853.0 131424.0 477780.0 -1.0 1057
1059 0 306935.0 131535.0 477720.0 -1.0 1058
1060 0 306905.0 131484.0 477660.0 -1.0 1059
1061 0 306986.0 131554.0 477600.0 -1.0 1060
1062 0 306839.0 131580.0 477540.0 -1.0 1061
1063 0 306971.0 131628.0 477480.0 -1.0 1062
1064 0 306958.0 131671.0 477420.0 -1.0 1063
1065 0 306890.0 131664.0 477360.0 -1.0 1064
1066 0 306976.0 131760.0 477300.0 -1.0 1065
1067 0 306998.0 131776.0 477240.0 -1.0 1066
1068 0 306942.0 131801.0 477180.0 -1.0 1067
1069 0 306939.0 131775.0 477120.0 -1.0 1068
1070 0 306920.0 131858.0 477060.0 -1.0 1069
1071 0 306880.0 131845.0 477000.0 -1.0 1070
1072 0 306941.0 131872.0 476940.0 -1.0 1071
1073 0 306848.0 131854.0 476880.0 -1.0 1072
1074 0 306896.0 131962.0 476820.0 -1.0 1073
1075 0 306791.0 131973.0 476760.0 -1.0 1074
1076 0 306915.0 132003.0 476700.0 -1.0 1075
1077 0 306889.0 132023.0 476640.0 -1.0 1076
1078 0 306878.0 132026.0 476580.0 -1.0 1077
1079 0 306836.0 132007.0 476520.0 -1.0 1078
1080 0 306899.0 132160.0 476460.0 -1.0 1079
1081 0 306936.0 132229.0 476400.0 -1.0 1080
1082 0 306886.0 132228.0 476340.0 -1.0 1081
1083 0 306890.0 132239.0 476280.0 -1.0 1082
1084 0 306892.0 132234.0 476220.0 -1.0 1083
1085 0 306903.0 132262.0 476160.0 -1.0 1084
1086 0 306944.0 132354.0 476100.0 -1.0 1085
1087 0 306911.0 132537.0 476040.0 -1.0 1086
1088 0 306889.0 132497.0 475980.0 -1.0 1087
1089 0 306873.0 132632.0 475920.0 -1.0 1088
1090 0 306941.0 132636.0 475860.0 -1.0 1089
1091 0 306920.0 132699.0 475800.0 -1.0 1090
1092 0 306840.0 132626.0 475740.0 -1.0 1091
1093 0 306959.0 132746.0 475680.0 -1.0 1092
1094 0 306853.0 132715.0 475620.0 -1.0 1093
1095 0 306925.0 132834.0 475560.0 -1.0 1094
1096 0 306921.0 132761.0 475500.0 -1.0 1095
1097 0 306901.0 132805.0 475440.0 -1.0 1096
1098 0 306928.0 132815.0 475380.0 -1.0 1097
1099 0 306906.0 132829.0 475320.0 -1.0 1098
1100 0 306919.0 132825.0 475260.0 -1.0 1099
1101 0 306907.0 132861.0 475200.0 -1.0 1100
1102 0 306882.0 132767.0 475140.0 -1.0 1101
1103 0 306897.0 132809.0 475080.0 -1.0 1102
1104 0 306867.0 132754.0 475020.0 -1.0 1103
1105 0 306858.0 132798.0 474960.0 -1.0 1104
1106 0 306822.0 132693.0 474900.0 -1.0 1105
1107 0 306945.0 132819.0 474840.0 -1.0 1106
1108 0 306870.0 132780.0 474780.0 -1.0 1107
1109 0 306852.0 132798.0 474720.0 -1.0 1108
1110 0 306884.0 132869.0 474660.0 -1.0 1109
1111 0 306871.0 132793.0 474600.0 -1.0 1110
1112 0 306958.0 132888.0 474540.0 -1.0 1111
1113 0 306921.0 132821.0 474480.0 -1.0 1112
1114 0 306974.0 132920.0 474420.0 -1.0 1113
1115 0 306952.0 132877.0 474360.0 -1.0 1114
1116 0 306951.0 132882.0 474300.0 -1.0 1115
1117 0 306899.0 132825.0 474240.0 -1.0 1116
1118 0 306919.0 132870.0 474180.0 -1.0 1117
1119 0 306916.0 132839.0 474120.0 -1.0 1118
1120 0 306843.0 132825.0 474060.0 -1.0 1119
1121 0 306825.0 132827.0 474000.0 -1.0 1120
1122 0 306752.0 132781.0 473940.0 -1.0 1121
1123 0 306770.0 132799.0 473880.0 -1.0 1122
1124 0 306718.0 132770.0 473820.0 -1.0 1123
1125 0 306714.0 132744.0 473760.0 -1.0 1124
1126 0 306707.0 132774.0 473700.0 -1.0 1125
1127 0 306638.0 132764.0 473640.0 -1.0 1126
1128 0 306642.0 132772.0 473580.0 -1.0 1127
1129 0 306639.0 132780.0 473520.0 -1.0 1128
1130 0 306622.0 132825.0 473460.0 -1.0 1129
1131 0 306601.0 132891.0 473400.0 -1.0 1130
1132 0 306615.0 132845.0 473280.0 -1.0 1131
1133 0 306564.0 132793.0 473220.0 -1.0 1132
1134 0 306540.0 132792.0 473160.0 -1.0 1133
1135 0 306550.0 132816.0 473100.0 -1.0 1134
1136 0 306539.0 132817.0 473040.0 -1.0 1135
1137 0 306548.0 132799.0 472980.0 -1.0 1136
1138 0 306504.0 132794.0 472920.0 -1.0 1137
1139 0 306477.0 132801.0 472860.0 -1.0 1138
1140 0 306453.0 132817.0 472800.0 -1.0 1139
1141 0 306410.0 132774.0 472740.0 -1.0 1140
1142 0 306383.0 132815.0 472680.0 -1.0 1141
1143 0 306467.0 132807.0 472620.0 -1.0 1142
1144 0 306412.0 132820.0 472560.0 -1.0 1143
1145 0 306341.0 132820.0 472500.0 -1.0 1144
1146 0 306351.0 132835.0 472440.0 -1.0 1145
1147 0 306291.0 132811.0 472380.0 -1.0 1146
1148 0 306298.0 132834.0 472320.0 -1.0 1147
1149 0 306224.0 132817.0 472260.0 -1.0 1148
1150 0 306214.0 132837.0 472200.0 -1.0 1149
1151 0 306142.0 132802.0 472140.0 -1.0 1150
1152 0 306078.0 132804.0 472080.0 -1.0 1151
1153 0 306101.0 132939.0 472020.0 -1.0 1152
1154 0 306060.0 132812.0 471960.0 -1.0 1153
1155 0 306096.0 132869.0 471900.0 -1.0 1154
1156 0 306064.0 132895.0 471840.0 -1.0 1155
1157 0 306038.0 132876.0 471780.0 -1.0 1156
1158 0 306055.0 132907.0 471720.0 -1.0 1157
1159 0 305979.0 132895.0 471660.0 -1.0 1158
1160 0 305989.0 132885.0 471600.0 -1.0 1159
1161 0 305965.0 132946.0 471540.0 -1.0 1160
1162 0 305918.0 132934.0 471480.0 -1.0 1161
1163 0 305970.0 132941.0 471420.0 -1.0 1162
1164 0 305963.0 132978.0 471360.0 -1.0 1163
1165 0 305932.0 132969.0 471300.0 -1.0 1164
1166 0 305921.0 133003.0 471240.0 -1.0 1165
1167 0 305936.0 133019.0 471180.0 -1.0 1166
1168 0 305938.0 133002.0 471120.0 -1.0 1167
1169 0 305963.0 133028.0 471060.0 -1.0 1168
1170 0 305914.0 133019.0 471000.0 -1.0 1169
1171 0 305894.0 133015.0 470940.0 -1.0 1170
1172 0 305898.0 133079.0 470880.0 -1.0 1171
1173 0 305876.0 133030.0 470820.0 -1.0 1172
1174 0 305890.0 133056.0 470760.0 -1.0 1173
1175 0 305949.0 133089.0 470700.0 -1.0 1174
1176 0 305878.0 133067.0 470640.0 -1.0 1175
1177 0 305974.0 133120.0 470580.0 -1.0 1176
1178 0 305954.0 133093.0 470520.0 -1.0 1177
1179 0 306062.0 133185.0 470460.0 -1.0 1178
1180 0 306005.0 133151.0 470400.0 -1.0 1179
1181 0 306001.0 133223.0 470340.0 -1.0 1180
1182 0 306026.0 133216.0 470280.0 -1.0 1181
1183 0 306007.0 133256.0 470220.0 -1.0 1182
1184 0 306024.0 133234.0 470160.0 -1.0 1183
1185 0 305985.0 133238.0 470100.0 -1.0 1184
1186 0 306039.0 133251.0 470040.0 -1.0 1185
1187 0 306025.0 133291.0 469980.0 -1.0 1186
1188 0 306009.0 133332.0 469920.0 -1.0 1187
1189 0 306070.0 133358.0 469860.0 -1.0 1188
1190 0 306011.0 133277.0 469800.0 -1.0 1189
1191 0 306066.0 133381.0 469740.0 -1.0 1190
1192 0 306069.0 133368.0 469680.0 -1.0 1191
1193 0 306104.0 133414.0 469620.0 -1.0 1192
1194 0 306108.0 133373.0 469560.0 -1.0 1193
1195 0 306097.0 133370.0 469500.0 -1.0 1194
1196 0 306162.0 133422.0 469440.0 -1.0 1195
1197 0 306088.0 133420.0 469380.0 -1.0 1196
1198 0 306160.0 133430.0 469320.0 -1.0 1197
1199 0 306209.0 133427.0 469260.0 -1.0 1198
1200 0 306180.0 133380.0 469200.0 -1.0 1199
1201 0 306211.0 133347.0 469140.0 -1.0 1200
1202 0 306213.0 133357.0 469080.0 -1.0 1201
1203 0 306185.0 133357.0 469020.0 -1.0 1202
1204 0 306317.0 133384.0 468960.0 -1.0 1203
1205 0 306302.0 133370.0 468900.0 -1.0 1204
1206 0 306290.0 133374.0 468840.0 -1.0 1205
1207 0 306320.0 133330.0 468780.0 -1.0 1206
1208 0 306307.0 133353.0 468720.0 -1.0 1207
1209 0 306293.0 133221.0 468660.0 -1.0 1208
1210 0 306354.0 133330.0 468600.0 -1.0 1209
1211 0 306355.0 133265.0 468540.0 -1.0 1210
1212 0 306396.0 133285.0 468480.0 -1.0 1211
1213 0 306366.0 133239.0 468420.0 -1.0 1212
1214 0 306375.0 133252.0 468360.0 -1.0 1213
1215 0 306377.0 133224.0 468300.0 -1.0 1214
1216 0 306448.0 133215.0 468240.0 -1.0 1215
1217 0 306440.0 133202.0 468180.0 -1.0 1216
1218 0 306492.0 133173.0 468120.0 -1.0 1217
1219 0 306518.0 133134.0 468060.0 -1.0 1218
1220 0 306560.0 133132.0 468000.0 -1.0 1219
1221 0 306547.0 133131.0 467940.0 -1.0 1220
1222 0 306606.0 133144.0 467880.0 -1.0 1221
1223 0 306540.0 133074.0 467820.0 -1.0 1222
1224 0 306543.0 133035.0 467760.0 -1.0 1223
1225 0 306570.0 133012.0 467700.0 -1.0 1224
1226 0 306626.0 133015.0 467640.0 -1.0 1225
1227 0 306546.0 132940.0 467580.0 -1.0 1226
1228 0 306599.0 132927.0 467520.0 -1.0 1227
1229 0 306635.0 132969.0 467460.0 -1.0 1228
1230 0 306604.0 132872.0 467400.0 -1.0 1229
1231 0 306704.0 132922.0 467340.0 -1.0 1230
1232 0 306757.0 132918.0 467280.0 -1.0 1231
1233 0 306607.0 132938.0 467220.0 -1.0 1232
1234 0 306715.0 132909.0 467160.0 -1.0 1233
1235 0 306730.0 132874.0 467100.0 -1.0 1234
1236 0 306765.0 132880.0 467040.0 -1.0 1235
1237 0 306790.0 132880.0 466980.0 -1.0 1236
1238 0 306777.0 132916.0 466920.0 -1.0 1237
1239 0 306811.0 132816.0 466860.0 -1.0 1238
1240 0 306806.0 132875.0 466800.0 -1.0 1239
1241 0 306816.0 132811.0 466740.0 -1.0 1240
1242 0 306795.0 132828.0 466680.0 -1.0 1241
1243 0 306898.0 132840.0 466620.0 -1.0 1242
1244 0 306930.0 132808.0 466560.0 -1.0 1243
1245 0 306902.0 132773.0 466500.0 -1.0 1244
1246 0 306824.0 132771.0 466440.0 -1.0 1245
1247 0 306893.0 132685.0 466380.0 -1.0 1246
1248 0 306854.0 132677.0 466320.0 -1.0 1247
1249 0 306944.0 132649.0 466260.0 -1.0 1248
1250 0 306952.0 132629.0 466200.0 -1.0 1249
1251 0 307006.0 132593.0 466140.0 -1.0 1250
1252 0 307035.0 132567.0 466080.0 -1.0 1251
1253 0 306980.0 132493.0 466020.0 -1.0 1252
1254 0 307025.0 132416.0 465960.0 -1.0 1253
1255 0 307111.0 132484.0 465900.0 -1.0 1254
1256 0 306998.0 132344.0 465840.0 -1.0 1255
1257 0 307039.0 132379.0 465780.0 -1.0 1256
1258 0 307016.0 132371.0 465720.0 -1.0 1257
1259 0 307093.0 132398.0 465660.0 -1.0 1258
1260 0 307073.0 132357.0 465600.0 -1.0 1259
1261 0 307043.0 132368.0 465540.0 -1.0 1260
1262 0 307124.0 132366.0 465480.0 -1.0 1261
1263 0 307111.0 132372.0 465420.0 -1.0 1262
1264 0 307104.0 132322.0 465360.0 -1.0 1263
1265 0 307093.0 132314.0 465300.0 -1.0 1264
1266 0 307033.0 132309.0 465240.0 -1.0 1265
1267 0 307026.0 132257.0 465180.0 -1.0 1266
1268 0 307091.0 132281.0 465120.0 -1.0 1267
1269 0 307135.0 132263.0 465060.0 -1.0 1268
1270 0 307188.0 132282.0 465000.0 -1.0 1269
1271 0 307165.0 132246.0 464940.0 -1.0 1270
1272 0 307155.0 132217.0 464880.0 -1.0 1271
1273 0 307196.0 132278.0 464820.0 -1.0 1272
1274 0 307227.0 132202.0 464760.0 -1.0 1273
1275 0 307219.0 132221.0 464700.0 -1.0 1274
1276 0 307256.0 132230.0 464640.0 -1.0 1275
1277 0 307298.0 132182.0 464580.0 -1.0 1276
1278 0 307258.0 132162.0 464520.0 -1.0 1277
1279 0 307329.0 132162.0 464460.0 -1.0 1278
1280 0 307338.0 132187.0 464400.0 -1.0 1279
1281 0 307321.0 132153.0 464340.0 -1.0 1280
1282 0 307423.0 132186.0 464280.0 -1.0 1281
1283 0 307488.0 132112.0 464220.0 -1.0 1282
1284 0 307464.0 132109.0 464160.0 -1.0 1283
1285 0 307547.0 132083.0 464100.0 -1.0 1284
1286 0 307429.0 132023.0 464040.0 -1.0 1285
1287 0 307511.0 132065.0 463980.0 -1.0 1286
1288 0 307495.0 131989.0 463920.0 -1.0 1287
1289 0 307594.0 131931.0 463860.0 -1.0 1288
1290 0 307515.0 131840.0 463800.0 -1.0 1289
1291 0 307500.0 131843.0 463740.0 -1.0 1290
1292 0 307484.0 131787.0 463680.0 -1.0 1291
1293 0 307565.0 131783.0 463620.0 -1.0 1292
1294 0 307536.0 131825.0 463560.0 -1.0 1293
1295 0 307554.0 131727.0 463500.0 -1.0 1294
1296 0 307534.0 131698.0 463440.0 -1.0 1295
1297 0 307571.0 131658.0 463380.0 -1.0 1296
1298 0 307612.0 131587.0 463320.0 -1.0 1297
1299 0 307562.0 131523.0 463260.0 -1.0 1298
1300 0 307632.0 131509.0 463200.0 -1.0 1299
1301 0 307650.0 131426.0 463140.0 -1.0 1300
1302 0 307681.0 131443.0 463080.0 -1.0 1301
1303 0 307589.0 131325.0 463020.0 -1.0 1302
1304 0 307604.0 131354.0 462960.0 -1.0 1303
1305 0 307528.0 131230.0 462900.0 -1.0 1304
1306 0 307655.0 131209.0 462840.0 -1.0 1305
1307 0 307595.0 131209.0 462780.0 -1.0 1306
1308 0 307545.0 131067.0 462720.0 -1.0 1307
1309 0 307551.0 131040.0 462660.0 -1.0 1308
1310 0 307502.0 130947.0 462600.0 -1.0 1309
1311 0 307555.0 130984.0 462540.0 -1.0 1310
1312 0 307472.0 130965.0 462480.0 -1.0 1311
1313 0 307541.0 130952.0 462420.0 -1.0 1312
1314 0 307447.0 130867.0 462360.0 -1.0 1313
1315 0 307540.0 130867.0 462300.0 -1.0 1314
1316 0 307430.0 130758.0 462240.0 -1.0 1315
1317 0 307356.0 130733.0 462180.0 -1.0 1316
1318 0 307399.0 130696.0 462120.0 -1.0 1317
1319 0 307438.0 130743.0 462060.0 -1.0 1318
1320 0 307396.0 130713.0 462000.0 -1.0 1319
1321 0 307376.0 130734.0 461940.0 -1.0 1320
1322 0 307411.0 130732.0 461880.0 -1.0 1321
1323 0 307346.0 130671.0 461820.0 -1.0 1322
1324 0 307402.0 130679.0 461760.0 -1.0 1323
1325 0 307354.0 130679.0 461700.0 -1.0 1324
1326 0 307376.0 130636.0 461640.0 -1.0 1325
1327 0 307364.0 130666.0 461580.0 -1.0 1326
1328 0 307364.0 130642.0 461520.0 -1.0 1327
1329 0 307332.0 130571.0 461460.0 -1.0 1328
1330 0 307304.0 130617.0 461400.0 -1.0 1329
1331 0 307251.0 130599.0 461340.0 -1.0 1330
1332 0 307322.0 130566.0 461280.0 -1.0 1331
1333 0 307341.0 130550.0 461220.0 -1.0 1332
1334 0 307278.0 130507.0 461160.0 -1.0 1333
1335 0 307304.0 130582.0 461100.0 -1.0 1334
1336 0 307298.0 130477.0 461040.0 -1.0 1335
1337 0 307382.0 130566.0 460980.0 -1.0 1336
1338 0 307342.0 130476.0 460920.0 -1.0 1337
1339 0 307332.0 130426.0 460860.0 -1.0 1338
1340 0 307340.0 130450.0 460800.0 -1.0 1339
1341 0 307373.0 130451.0 460740.0 -1.0 1340
1342 0 307390.0 130502.0 460680.0 -1.0 1341
1343 0 307395.0 130437.0 460620.0 -1.0 1342
1344 0 307370.0 130426.0 460560.0 -1.0 1343
1345 0 307372.0 130366.0 460500.0 -1.0 1344
1346 0 307357.0 130325.0 460440.0 -1.0 1345
1347 0 307361.0 130307.0 460380.0 -1.0 1346
1348 0 307339.0 130311.0 460320.0 -1.0 1347
1349 0 307359.0 130287.0 460260.0 -1.0 1348
1350 0 307317.0 130246.0 460200.0 -1.0 1349
1351 0 307358.0 130267.0 460140.0 -1.0 1350
1352 0 307347.0 130225.0 460080.0 -1.0 1351
1353 0 307305.0 130120.0 460020.0 -1.0 1352
1354 0 307366.0 130181.0 459960.0 -1.0 1353
1355 0 307356.0 130092.0 459900.0 -1.0 1354
1356 0 307344.0 130056.0 459840.0 -1.0 1355
1357 0 307323.0 130069.0 459780.0 -1.0 1356
1358 0 307332.0 130055.0 459720.0 -1.0 1357
1359 0 307338.0 130022.0 459660.0 -1.0 1358
1360 0 307346.0 130066.0 459600.0 -1.0 1359
1361 0 307348.0 130000.0 459540.0 -1.0 1360
1362 0 307370.0 130040.0 459480.0 -1.0 1361
1363 0 307286.0 129955.0 459420.0 -1.0 1362
1364 0 307312.0 129961.0 459360.0 -1.0 1363
1365 0 307298.0 129921.0 459300.0 -1.0 1364
1366 0 307299.0 129876.0 459240.0 -1.0 1365
1367 0 307341.0 129865.0 459180.0 -1.0 1366
1368 0 307310.0 129891.0 459120.0 -1.0 1367
1369 0 307318.0 129851.0 459060.0 -1.0 1368
1370 0 307321.0 129844.0 459000.0 -1.0 1369
1371 0 307350.0 129849.0 458940.0 -1.0 1370
1372 0 307300.0 129800.0 458880.0 -1.0 1371
1373 0 307288.0 129728.0 458820.0 -1.0 1372
1374 0 307295.0 129735.0 458700.0 -1.0 1373
1375 0 307250.0 129664.0 458640.0 -1.0 1374
1376 0 307272.0 129637.0 458580.0 -1.0 1375
1377 0 307192.0 129589.0 458520.0 -1.0 1376
1378 0 307223.0 129603.0 458460.0 -1.0 1377
1379 0 307148.0 129534.0 458400.0 -1.0 1378
1380 0 307192.0 129537.0 458340.0 -1.0 1379
1381 0 307117.0 129506.0 458280.0 -1.0 1380
1382 0 307131.0 129478.0 458220.0 -1.0 1381
1383 0 307078.0 129450.0 458160.0 -1.0 1382
1384 0 307060.0 129438.0 458100.0 -1.0 1383
1385 0 307043.0 129379.0 458040.0 -1.0 1384
1386 0 306998.0 129352.0 457980.0 -1.0 1385
1387 0 307001.0 129330.0 457920.0 -1.0 1386
1388 0 306952.0 129259.0 457860.0 -1.0 1387
1389 0 306919.0 129232.0 457800.0 -1.0 1388
1390 0 306858.0 129181.0 457740.0 -1.0 1389
1391 0 306801.0 129177.0 457680.0 -1.0 1390
1392 0 306765.0 129228.0 457620.0 -1.0 1391
1393 0 306791.0 129142.0 457560.0 -1.0 1392
1394 0 306756.0 129129.0 457500.0 -1.0 1393
1395 0 306781.0 129073.0 457440.0 -1.0 1394
1396 0 306712.0 129038.0 457380.0 -1.0 1395
1397 0 306768.0 129053.0 457320.0 -1.0 1396
1398 0 306735.0 129070.0 457260.0 -1.0 1397
1399 0 306692.0 129040.0 457200.0 -1.0 1398
1400 0 306629.0 129052.0 457080.0 -1.0 1399
1401 0 306751.0 129004.0 457020.0 -1.0 1400
1402 0 306749.0 129022.0 456960.0 -1.0 1401
1403 0 306656.0 129052.0 456900.0 -1.0 1402
1404 0 306680.0 128914.0 456840.0 -1.0 1403
1405 0 306594.0 128887.0 456780.0 -1.0 1404
1406 0 306604.0 128862.0 456720.0 -1.0 1405
1407 0 306652.0 128882.0 456660.0 -1.0 1406
1408 0 306582.0 128866.0 456600.0 -1.0 1407
1409 0 306567.0 128819.0 456540.0 -1.0 1408
1410 0 306567.0 128843.0 456480.0 -1.0 1409
1411 0 306514.0 128895.0 456420.0 -1.0 1410
1412 0 306529.0 128850.0 456360.0 -1.0 1411
1413 0 306596.0 128771.0 456300.0 -1.0 1412
1414 0 306637.0 128788.0 456240.0 -1.0 1413
1415 0 306564.0 128794.0 456180.0 -1.0 1414
1416 0 306566.0 128818.0 456120.0 -1.0 1415
1417 0 306530.0 128728.0 456060.0 -1.0 1416
1418 0 306567.0 128828.0 456000.0 -1.0 1417
1419 0 306520.0 128674.0 455940.0 -1.0 1418
1420 0 306592.0 128657.0 455880.0 -1.0 1419
1421 0 306528.0 128600.0 455820.0 -1.0 1420
1422 0 306571.0 128575.0 455760.0 -1.0 1421
1423 0 306601.0 128591.0 455700.0 -1.0 1422
1424 0 306536.0 128483.0 455640.0 -1.0 1423
1425 0 306554.0 128514.0 455580.0 -1.0 1424
1426 0 306808.0 128796.0 455520.0 -1.0 1425
1427 0 306554.0 128458.0 455460.0 -1.0 1426
1428 0 306580.0 128490.0 455400.0 -1.0 1427
1429 0 306580.0 128410.0 455340.0 -1.0 1428
1430 0 306597.0 128410.0 455280.0 -1.0 1429
1431 0 306646.0 128377.0 455220.0 -1.0 1430
1432 0 306634.0 128398.0 455160.0 -1.0 1431
1433 0 306588.0 128384.0 455100.0 -1.0 1432
1434 0 306662.0 128308.0 455040.0 -1.0 1433
1435 0 306621.0 128299.0 454980.0 -1.0 1434
1436 0 306623.0 128276.0 454920.0 -1.0 1435
1437 0 306661.0 128283.0 454860.0 -1.0 1436
1438 0 306650.0 128230.0 454800.0 -1.0 1437
1439 0 306670.0 128258.0 454740.0 -1.0 1438
1440 0 306672.0 128249.0 454680.0 -1.0 1439
1441 0 306615.0 128177.0 454620.0 -1.0 1440
1442 0 306700.0 128203.0 454560.0 -1.0 1441
1443 0 306696.0 128211.0 454500.0 -1.0 1442
1444 0 306765.0 128172.0 454380.0 -1.0 1443
1445 0 306775.0 128156.0 454320.0 -1.0 1444
1446 0 306782.0 128176.0 454260.0 -1.0 1445
1447 0 306717.0 128057.0 454200.0 -1.0 1446
1448 0 306802.0 128093.0 454140.0 -1.0 1447
1449 0 306837.0 128072.0 454080.0 -1.0 1448
1450 0 306910.0 128090.0 454020.0 -1.0 1449
1451 0 306886.0 128057.0 453960.0 -1.0 1450
1452 0 306936.0 128103.0 453900.0 -1.0 1451
1453 0 306905.0 127990.0 453840.0 -1.0 1452
1454 0 307002.0 128100.0 453780.0 -1.0 1453
1455 0 306945.0 128011.0 453720.0 -1.0 1454
1456 0 306944.0 127973.0 453660.0 -1.0 1455
1457 0 306945.0 127985.0 453600.0 -1.0 1456
1458 0 306906.0 127885.0 453540.0 -1.0 1457
1459 0 306958.0 127945.0 453480.0 -1.0 1458
1460 0 306912.0 127925.0 453420.0 -1.0 1459
1461 0 306947.0 127912.0 453360.0 -1.0 1460
1462 0 306932.0 127925.0 453300.0 -1.0 1461
1463 0 307039.0 127930.0 453240.0 -1.0 1462
1464 0 307027.0 127933.0 453180.0 -1.0 1463
1465 0 307092.0 127934.0 453120.0 -1.0 1464
1466 0 307072.0 127874.0 453060.0 -1.0 1465
1467 0 307028.0 127879.0 453000.0 -1.0 1466
1468 0 307132.0 127858.0 452940.0 -1.0 1467
1469 0 307085.0 127877.0 452880.0 -1.0 1468
1470 0 307084.0 127759.0 452820.0 -1.0 1469
1471 0 307131.0 127853.0 452760.0 -1.0 1470
1472 0 307130.0 127750.0 452700.0 -1.0 1471
1473 0 307130.0 127769.0 452640.0 -1.0 1472
1474 0 307097.0 127703.0 452580.0 -1.0 1473
1475 0 307145.0 127709.0 452520.0 -1.0 1474
1476 0 307206.0 127713.0 452460.0 -1.0 1475
1477 0 307197.0 127688.0 452400.0 -1.0 1476
1478 0 307242.0 127663.0 452340.0 -1.0 1477
1479 0 307207.0 127679.0 452280.0 -1.0 1478
1480 0 307193.0 127634.0 452220.0 -1.0 1479
1481 0 307260.0 127669.0 452160.0 -1.0 1480
1482 0 307267.0 127606.0 452100.0 -1.0 1481
1483 0 307294.0 127568.0 452040.0 -1.0 1482
1484 0 307251.0 127595.0 451980.0 -1.0 1483
1485 0 307242.0 127542.0 451920.0 -1.0 1484
1486 0 307282.0 127608.0 451860.0 -1.0 1485
1487 0 307298.0 127606.0 451800.0 -1.0 1486
1488 0 307343.0 127561.0 451740.0 -1.0 1487
1489 0 307321.0 127533.0 451680.0 -1.0 1488
1490 0 307294.0 127465.0 451620.0 -1.0 1489
1491 0 307364.0 127503.0 451560.0 -1.0 1490
1492 0 307368.0 127471.0 451500.0 -1.0 1491
1493 0 307378.0 127489.0 451440.0 -1.0 1492
1494 0 307391.0 127454.0 451380.0 -1.0 1493
1495 0 307369.0 127386.0 451320.0 -1.0 1494
1496 0 307369.0 127405.0 451260.0 -1.0 1495
1497 0 307355.0 127385.0 451200.0 -1.0 1496
1498 0 307399.0 127427.0 451140.0 -1.0 1497
1499 0 307409.0 127356.0 451080.0 -1.0 1498
1500 0 307382.0 127329.0 451020.0 -1.0 1499
1501 0 307372.0 127309.0 450960.0 -1.0 1500
1502 0 307377.0 127290.0 450900.0 -1.0 1501
1503 0 307335.0 127154.0 450840.0 -1.0 1502
1504 0 307399.0 127280.0 450780.0 -1.0 1503
1505 0 307291.0 127178.0 450720.0 -1.0 1504
1506 0 307372.0 127207.0 450660.0 -1.0 1505
1507 0 307382.0 127161.0 450600.0 -1.0 1506
1508 0 307359.0 127086.0 450540.0 -1.0 1507
1509 0 307359.0 127065.0 450480.0 -1.0 1508
1510 0 307379.0 127097.0 450420.0 -1.0 1509
1511 0 307399.0 127066.0 450360.0 -1.0 1510
1512 0 307355.0 126974.0 450300.0 -1.0 1511
1513 0 307445.0 127001.0 450240.0 -1.0 1512
1514 0 307372.0 126945.0 450180.0 -1.0 1513
1515 0 307399.0 126897.0 450120.0 -1.0 1514
1516 0 307379.0 126848.0 450060.0 -1.0 1515
1517 0 307260.0 126767.0 450000.0 -1.0 1516
1518 0 307333.0 126808.0 449940.0 -1.0 1517
1519 0 307293.0 126760.0 449880.0 -1.0 1518
1520 0 307184.0 126723.0 449820.0 -1.0 1519
1521 0 307267.0 126738.0 449760.0 -1.0 1520
1522 0 307293.0 126714.0 449700.0 -1.0 1521
1523 0 307284.0 126715.0 449640.0 -1.0 1522
1524 0 307215.0 126690.0 449580.0 -1.0 1523
1525 0 307220.0 126607.0 449520.0 -1.0 1524
1526 0 307190.0 126617.0 449460.0 -1.0 1525
1527 0 307223.0 126566.0 449400.0 -1.0 1526
1528 0 307128.0 126541.0 449340.0 -1.0 1527
1529 0 307159.0 126536.0 449280.0 -1.0 1528
1530 0 307081.0 126417.0 449220.0 -1.0 1529
1531 0 307171.0 126464.0 449160.0 -1.0 1530
1532 0 306982.0 126398.0 449100.0 -1.0 1531
1533 0 307064.0 126404.0 449040.0 -1.0 1532
1534 0 306979.0 126380.0 448980.0 -1.0 1533
1535 0 306981.0 126353.0 448920.0 -1.0 1534
1536 0 306901.0 126309.0 448860.0 -1.0 1535
1537 0 306841.0 126294.0 448800.0 -1.0 1536
1538 0 306877.0 126372.0 448740.0 -1.0 1537
1539 0 306726.0 126288.0 448680.0 -1.0 1538
1540 0 306796.0 126277.0 448620.0 -1.0 1539
1541 0 306678.0 126198.0 448560.0 -1.0 1540
1542 0 306701.0 126183.0 448500.0 -1.0 1541
1543 0 306697.0 126146.0 448440.0 -1.0 1542
1544 0 306597.0 126190.0 448380.0 -1.0 1543
1545 0 306562.0 126124.0 448320.0 -1.0 1544
1546 0 306526.0 126165.0 448260.0 -1.0 1545
1547 0 306469.0 126123.0 448200.0 -1.0 1546
1548 0 306466.0 126083.0 448140.0 -1.0 1547
1549 0 306403.0 126090.0 448080.0 -1.0 1548
1550 0 306342.0 125947.0 448020.0 -1.0 1549
1551 0 306335.0 126031.0 447960.0 -1.0 1550
1552 0 306300.0 125945.0 447900.0 -1.0 1551
1553 0 306306.0 126025.0 447840.0 -1.0 1552
1554 0 306248.0 125984.0 447780.0 -1.0 1553
1555 0 306167.0 125920.0 447720.0 -1.0 1554
1556 0 306126.0 125943.0 447660.0 -1.0 1555
1557 0 306097.0 125876.0 447600.0 -1.0 1556
1558 0 306093.0 125885.0 447540.0 -1.0 1557
1559 0 306052.0 125870.0 447480.0 -1.0 1558
1560 0 306014.0 125847.0 447420.0 -1.0 1559
1561 0 306023.0 125865.0 447360.0 -1.0 1560
1562 0 306025.0 125842.0 447300.0 -1.0 1561
1563 0 306029.0 125853.0 447240.0 -1.0 1562
1564 0 305996.0 125773.0 447180.0 -1.0 1563
1565 0 305899.0 125740.0 447120.0 -1.0 1564
1566 0 305845.0 125689.0 447060.0 -1.0 1565
1567 0 305742.0 125628.0 447000.0 -1.0 1566
1568 0 305794.0 125652.0 446940.0 -1.0 1567
1569 0 305706.0 125562.0 446880.0 -1.0 1568
1570 0 305682.0 125591.0 446820.0 -1.0 1569
1571 0 305561.0 125557.0 446760.0 -1.0 1570
1572 0 305514.0 125586.0 446700.0 -1.0 1571
1573 0 305486.0 125474.0 446640.0 -1.0 1572
1574 0 305523.0 125519.0 446580.0 -1.0 1573
1575 0 305430.0 125485.0 446520.0 -1.0 1574
1576 0 305426.0 125462.0 446460.0 -1.0 1575
1577 0 305388.0 125437.0 446400.0 -1.0 1576
1578 0 305407.0 125403.0 446340.0 -1.0 1577
1579 0 305319.0 125407.0 446280.0 -1.0 1578
1580 0 305339.0 125454.0 446220.0 -1.0 1579
1581 0 305267.0 125376.0 446160.0 -1.0 1580
1582 0 305285.0 125427.0 446100.0 -1.0 1581
1583 0 305215.0 125355.0 446040.0 -1.0 1582
1584 0 305126.0 125359.0 445980.0 -1.0 1583
1585 0 305037.0 125309.0 445920.0 -1.0 1584
1586 0 305036.0 125262.0 445860.0 -1.0 1585
1587 0 305034.0 125288.0 445800.0 -1.0 1586
1588 0 305046.0 125259.0 445740.0 -1.0 1587
1589 0 305026.0 125294.0 445680.0 -1.0 1588
1590 0 304914.0 125248.0 445620.0 -1.0 1589
1591 0 304894.0 125299.0 445560.0 -1.0 1590
1592 0 304822.0 125294.0 445440.0 -1.0 1591
1593 0 304733.0 125243.0 445380.0 -1.0 1592
1594 0 304664.0 125201.0 445320.0 -1.0 1593
1595 0 304590.0 125207.0 445260.0 -1.0 1594
1596 0 304510.0 125236.0 445200.0 -1.0 1595
1597 0 304452.0 125141.0 445140.0 -1.0 1596
1598 0 304471.0 125219.0 445080.0 -1.0 1597
1599 0 304310.0 125154.0 445020.0 -1.0 1598
1600 0 304268.0 125147.0 444960.0 -1.0 1599
1601 0 304211.0 125195.0 444900.0 -1.0 1600
1602 0 304178.0 125152.0 444840.0 -1.0 1601
1603 0 304120.0 125174.0 444780.0 -1.0 1602
1604 0 304004.0 125146.0 444720.0 -1.0 1603
1605 0 303888.0 125211.0 444660.0 -1.0 1604
1606 0 303882.0 125103.0 444600.0 -1.0 1605
1607 0 303862.0 125184.0 444540.0 -1.0 1606
1608 0 303789.0 125133.0 444480.0 -1.0 1607
1609 0 303782.0 125245.0 444420.0 -1.0 1608
1610 0 303685.0 125172.0 444360.0 -1.0 1609
1611 0 303601.0 125131.0 444300.0 -1.0 1610
1612 0 303624.0 125136.0 444240.0 -1.0 1611
1613 0 303647.0 125157.0 444180.0 -1.0 1612
1614 0 303537.0 125116.0 444120.0 -1.0 1613
1615 0 303497.0 125077.0 444060.0 -1.0 1614
1616 0 303306.0 125092.0 444000.0 -1.0 1615
1617 0 303181.0 125000.0 443940.0 -1.0 1616
1618 0 303224.0 125006.0 443880.0 -1.0 1617
1619 0 303237.0 125059.0 443820.0 -1.0 1618
1620 0 303082.0 124977.0 443760.0 -1.0 1619
1621 0 303123.0 124938.0 443700.0 -1.0 1620
1622 0 303081.0 124979.0 443640.0 -1.0 1621
1623 0 303130.0 125016.0 443580.0 -1.0 1622
1624 0 302865.0 125055.0 443520.0 -1.0 1623
1625 0 302756.0 125050.0 443460.0 -1.0 1624
1626 0 302529.0 124919.0 443400.0 -1.0 1625
1627 0 302607.0 124955.0 443340.0 -1.0 1626
1628 0 302500.0 124907.0 443280.0 -1.0 1627
1629 0 302391.0 124861.0 443220.0 -1.0 1628
1630 0 302255.0 124811.0 443160.0 -1.0 1629
1631 0 302210.0 124811.0 443100.0 -1.0 1630
1632 0 302101.0 124725.0 443040.0 -1.0 1631
1633 0 301932.0 124644.0 442980.0 -1.0 1632
1634 0 301908.0 124615.0 442920.0 -1.0 1633
1635 0 301611.0 124543.0 442860.0 -1.0 1634
1636 0 301591.0 124550.0 442800.0 -1.0 1635
1637 0 301503.0 124456.0 442740.0 -1.0 1636
1638 0 301487.0 124511.0 442680.0 -1.0 1637
1639 0 301454.0 124478.0 442620.0 -1.0 1638
1640 0 301293.0 124374.0 442560.0 -1.0 1639
1641 0 301323.0 124326.0 442500.0 -1.0 1640
1642 0 301273.0 124317.0 442440.0 -1.0 1641
1643 0 301176.0 124288.0 442380.0 -1.0 1642
1644 0 301123.0 124251.0 442320.0 -1.0 1643
1645 0 301097.0 124193.0 442260.0 -1.0 1644
1646 0 300977.0 124132.0 442200.0 -1.0 1645
1647 0 300897.0 124043.0 442140.0 -1.0 1646
1648 0 300887.0 124043.0 442080.0 -1.0 1647
1649 0 300809.0 124028.0 442020.0 -1.0 1648
1650 0 300748.0 123997.0 441960.0 -1.0 1649
1651 0 300690.0 123883.0 441900.0 -1.0 1650
1652 0 300628.0 123912.0 441840.0 -1.0 1651
1653 0 300471.0 123755.0 441780.0 -1.0 1652
1654 0 300472.0 123796.0 441720.0 -1.0 1653
1655 0 300316.0 123653.0 441660.0 -1.0 1654
1656 0 300352.0 123676.0 441600.0 -1.0 1655
1657 0 300217.0 123550.0 441540.0 -1.0 1656
1658 0 300170.0 123477.0 441480.0 -1.0 1657
1659 0 300118.0 123418.0 441420.0 -1.0 1658
1660 0 300029.0 123330.0 441360.0 -1.0 1659
1661 0 299993.0 123294.0 441300.0 -1.0 1660
1662 0 299874.0 123203.0 441240.0 -1.0 1661
1663 0 299855.0 123215.0 441180.0 -1.0 1662
1664 0 299722.0 123153.0 441120.0 -1.0 1663
1665 0 299757.0 123055.0 441060.0 -1.0 1664
1666 0 299729.0 123056.0 441000.0 -1.0 1665
1667 0 299685.0 122986.0 440940.0 -1.0 1666
1668 0 299615.0 122875.0 440880.0 -1.0 1667
1669 0 299560.0 122809.0 440820.0 -1.0 1668
1670 0 299528.0 122778.0 440760.0 -1.0 1669
1671 0 299445.0 122731.0 440700.0 -1.0 1670
1672 0 299430.0 122676.0 440640.0 -1.0 1671
1673 0 299480.0 122616.0 440580.0 -1.0 1672
1674 0 299428.0 122579.0 440520.0 -1.0 1673
1675 0 299379.0 122578.0 440460.0 -1.0 1674
1676 0 299340.0 122539.0 440400.0 -1.0 1675
1677 0 299336.0 122520.0 440340.0 -1.0 1676
1678 0 299227.0 122385.0 440280.0 -1.0 1677
1679 0 299246.0 122396.0 440220.0 -1.0 1678
1680 0 299212.0 122359.0 440160.0 -1.0 1679
1681 0 299157.0 122248.0 440100.0 -1.0 1680
1682 0 299159.0 122201.0 440040.0 -1.0 1681
1683 0 299090.0 122130.0 439980.0 -1.0 1682
1684 0 299026.0 122104.0 439920.0 -1.0 1683
1685 0 299005.0 121970.0 439860.0 -1.0 1684
1686 0 298992.0 121960.0 439800.0 -1.0 1685
1687 0 298912.0 121865.0 439740.0 -1.0 1686
1688 0 298932.0 121883.0 439680.0 -1.0 1687
1689 0 298856.0 121765.0 439620.0 -1.0 1688
1690 0 298870.0 121699.0 439560.0 -1.0 1689
1691 0 298872.0 121680.0 439500.0 -1.0 1690
1692 0 298772.0 121629.0 439440.0 -1.0 1691
1693 0 298720.0 121543.0 439380.0 -1.0 1692
1694 0 298589.0 121493.0 439320.0 -1.0 1693
1695 0 298580.0 121470.0 439260.0 -1.0 1694
1696 0 298632.0 121450.0 439200.0 -1.0 1695
1697 0 298525.0 121368.0 439140.0 -1.0 1696
1698 0 298471.0 121324.0 439080.0 -1.0 1697
1699 0 298472.0 121302.0 439020.0 -1.0 1698
1700 0 298448.0 121257.0 438960.0 -1.0 1699
1701 0 298461.0 121237.0 438900.0 -1.0 1700
1702 0 298392.0 121155.0 438840.0 -1.0 1701
1703 0 298331.0 121062.0 438780.0 -1.0 1702
1704 0 298368.0 120977.0 438720.0 -1.0 1703
1705 0 298339.0 121031.0 438660.0 -1.0 1704
1706 0 298247.0 120971.0 438600.0 -1.0 1705
1707 0 298209.0 120919.0 438540.0 -1.0 1706
1708 0 298217.0 120883.0 438480.0 -1.0 1707
1709 0 298165.0 120795.0 438420.0 -1.0 1708
1710 0 298062.0 120811.0 438360.0 -1.0 1709
1711 0 298041.0 120751.0 438300.0 -1.0 1710
1712 0 298025.0 120702.0 438240.0 -1.0 1711
1713 0 297985.0 120675.0 438180.0 -1.0 1712
1714 0 297949.0 120650.0 438120.0 -1.0 1713
1715 0 297919.0 120660.0 438060.0 -1.0 1714
1716 0 297975.0 120558.0 438000.0 -1.0 1715
1717 0 298001.0 120510.0 437940.0 -1.0 1716
1718 0 297902.0 120484.0 437880.0 -1.0 1717
1719 0 297908.0 120416.0 437820.0 -1.0 1718
1720 0 297856.0 120408.0 437760.0 -1.0 1719
1721 0 297810.0 120469.0 437700.0 -1.0 1720
1722 0 297865.0 120346.0 437640.0 -1.0 1721
1723 0 297868.0 120423.0 437580.0 -1.0 1722
1724 0 297825.0 120345.0 437520.0 -1.0 1723
1725 0 297758.0 120241.0 437460.0 -1.0 1724
1726 0 297803.0 120295.0 437400.0 -1.0 1725
1727 0 297670.0 120210.0 437340.0 -1.0 1726
1728 0 297724.0 120235.0 437280.0 -1.0 1727
1729 0 297728.0 120173.0 437220.0 -1.0 1728
1730 0 297630.0 120086.0 437160.0 -1.0 1729
1731 0 297601.0 120113.0 437100.0 -1.0 1730
1732 0 297609.0 120094.0 437040.0 -1.0 1731
1733 0 297599.0 120174.0 436980.0 -1.0 1732
1734 0 297351.0 120084.0 436920.0 -1.0 1733
1735 0 297420.0 119974.0 436860.0 -1.0 1734
1736 0 297406.0 120084.0 436800.0 -1.0 1735
1737 0 297388.0 120014.0 436740.0 -1.0 1736
1738 0 297343.0 120032.0 436680.0 -1.0 1737
1739 0 297267.0 119888.0 436620.0 -1.0 1738
1740 0 297265.0 119974.0 436560.0 -1.0 1739
1741 0 297125.0 119915.0 436500.0 -1.0 1740
1742 0 297253.0 119875.0 436440.0 -1.0 1741
1743 0 297103.0 119897.0 436380.0 -1.0 1742
1744 0 297068.0 119756.0 436320.0 -1.0 1743
1745 0 297050.0 119693.0 436260.0 -1.0 1744
1746 0 296969.0 119673.0 436200.0 -1.0 1745
1747 0 297029.0 119623.0 436140.0 -1.0 1746
1748 0 296855.0 119610.0 436080.0 -1.0 1747
1749 0 296885.0 119527.0 436020.0 -1.0 1748
1750 0 296904.0 119556.0 435960.0 -1.0 1749
1751 0 296743.0 119469.0 435900.0 -1.0 1750
1752 0 296847.0 119480.0 435840.0 -1.0 1751
1753 0 296764.0 119437.0 435780.0 -1.0 1752
1754 0 296762.0 119361.0 435720.0 -1.0 1753
1755 0 296721.0 119324.0 435660.0 -1.0 1754
1756 0 296645.0 119307.0 435600.0 -1.0 1755
1757 0 296609.0 119208.0 435540.0 -1.0 1756
1758 0 296526.0 119214.0 435480.0 -1.0 1757
1759 0 296469.0 119146.0 435420.0 -1.0 1758
1760 0 296425.0 119134.0 435360.0 -1.0 1759
1761 0 296298.0 119019.0 435300.0 -1.0 1760
1762 0 296307.0 119015.0 435240.0 -1.0 1761
1763 0 296244.0 119027.0 435180.0 -1.0 1762
1764 0 296183.0 118974.0 435120.0 -1.0 1763
1765 0 296192.0 119013.0 435060.0 -1.0 1764
1766 0 296120.0 118946.0 435000.0 -1.0 1765
1767 0 295982.0 118870.0 434940.0 -1.0 1766
1768 0 295973.0 118832.0 434880.0 -1.0 1767
1769 0 295964.0 118815.0 434820.0 -1.0 1768
1770 0 295931.0 118750.0 434760.0 -1.0 1769
1771 0 295890.0 118769.0 434700.0 -1.0 1770
1772 0 295873.0 118713.0 434640.0 -1.0 1771
1773 0 295817.0 118690.0 434580.0 -1.0 1772
1774 0 295739.0 118707.0 434520.0 -1.0 1773
1775 0 295759.0 118719.0 434460.0 -1.0 1774
1776 0 295498.0 118617.0 434400.0 -1.0 1775
1777 0 295605.0 118598.0 434340.0 -1.0 1776
1778 0 295515.0 118545.0 434280.0 -1.0 1777
1779 0 295483.0 118543.0 434220.0 -1.0 1778
1780 0 295389.0 118508.0 434160.0 -1.0 1779
1781 0 295361.0 118504.0 434100.0 -1.0 1780
1782 0 295251.0 118426.0 434040.0 -1.0 1781
1783 0 295222.0 118465.0 433980.0 -1.0 1782
1784 0 295174.0 118399.0 433920.0 -1.0 1783
1785 0 295104.0 118356.0 433860.0 -1.0 1784
1786 0 295074.0 118364.0 433800.0 -1.0 1785
1787 0 294993.0 118269.0 433740.0 -1.0 1786
1788 0 294930.0 118255.0 433680.0 -1.0 1787
1789 0 294817.0 118153.0 433620.0 -1.0 1788
1790 0 294799.0 118166.0 433560.0 -1.0 1789
1791 0 294815.0 118188.0 433500.0 -1.0 1790
1792 0 294683.0 118113.0 433440.0 -1.0 1791
1793 0 294736.0 118152.0 433380.0 -1.0 1792
1794 0 294651.0 118072.0 433320.0 -1.0 1793
1795 0 294560.0 118059.0 433260.0 -1.0 1794
1796 0 294527.0 118090.0 433200.0 -1.0 1795
1797 0 294484.0 117973.0 433140.0 -1.0 1796
1798 0 294430.0 118001.0 433080.0 -1.0 1797
1799 0 294401.0 117944.0 433020.0 -1.0 1798
1800 0 294298.0 117899.0 432960.0 -1.0 1799
1801 0 294230.0 117940.0 432900.0 -1.0 1800
1802 0 294195.0 117848.0 432840.0 -1.0 1801
1803 0 294111.0 117781.0 432780.0 -1.0 1802
1804 0 294080.0 117814.0 432720.0 -1.0 1803
1805 0 294098.0 117824.0 432660.0 -1.0 1804
1806 0 294068.0 117861.0 432600.0 -1.0 1805
1807 0 294030.0 117835.0 432540.0 -1.0 1806
1808 0 293974.0 117923.0 432480.0 -1.0 1807
1809 0 293922.0 117749.0 432420.0 -1.0 1808
1810 0 293909.0 117833.0 432360.0 -1.0 1809
1811 0 293830.0 117782.0 432300.0 -1.0 1810
1812 0 293878.0 117776.0 432240.0 -1.0 1811
1813 0 293837.0 117840.0 432180.0 -1.0 1812
1814 0 293777.0 117791.0 432120.0 -1.0 1813
1815 0 293786.0 117824.0 432060.0 -1.0 1814
1816 0 293710.0 117780.0 432000.0 -1.0 1815
1817 0 293735.0 117741.0 431940.0 -1.0 1816
1818 0 293703.0 117679.0 431880.0 -1.0 1817
1819 0 293673.0 117655.0 431820.0 -1.0 1818
1820 0 293754.0 117719.0 431760.0 -1.0 1819
1821 0 293686.0 117689.0 431700.0 -1.0 1820
1822 0 293623.0 117692.0 431640.0 -1.0 1821
1823 0 293640.0 117644.0 431580.0 -1.0 1822
1824 0 293654.0 117712.0 431520.0 -1.0 1823
1825 0 293580.0 117688.0 431460.0 -1.0 1824
1826 0 293560.0 117670.0 431400.0 -1.0 1825
1827 0 293564.0 117653.0 431340.0 -1.0 1826
1828 0 293490.0 117616.0 431280.0 -1.0 1827
1829 0 293457.0 117630.0 431220.0 -1.0 1828
1830 0 293451.0 117604.0 431160.0 -1.0 1829
1831 0 293512.0 117629.0 431100.0 -1.0 1830
1832 0 293393.0 117614.0 431040.0 -1.0 1831
1833 0 293366.0 117651.0 430980.0 -1.0 1832
1834 0 293295.0 117557.0 430920.0 -1.0 1833
1835 0 293297.0 117582.0 430860.0 -1.0 1834
1836 0 293261.0 117536.0 430800.0 -1.0 1835
1837 0 293298.0 117574.0 430740.0 -1.0 1836
1838 0 293261.0 117569.0 430680.0 -1.0 1837
1839 0 293250.0 117547.0 430620.0 -1.0 1838
1840 0 293255.0 117551.0 430560.0 -1.0 1839
1841 0 293277.0 117508.0 430500.0 -1.0 1840
1842 0 293212.0 117522.0 430440.0 -1.0 1841
1843 0 293154.0 117488.0 430380.0 -1.0 1842
1844 0 293220.0 117525.0 430320.0 -1.0 1843
1845 0 293168.0 117521.0 430260.0 -1.0 1844
1846 0 293131.0 117516.0 430200.0 -1.0 1845
1847 0 293093.0 117602.0 430140.0 -1.0 1846
1848 0 293041.0 117498.0 430080.0 -1.0 1847
1849 0 293017.0 117470.0 430020.0 -1.0 1848
1850 0 292976.0 117450.0 429960.0 -1.0 1849
1851 0 292995.0 117448.0 429900.0 -1.0 1850
1852 0 292938.0 117446.0 429840.0 -1.0 1851
1853 0 292930.0 117453.0 429780.0 -1.0 1852
1854 0 292886.0 117438.0 429720.0 -1.0 1853
1855 0 292908.0 117417.0 429660.0 -1.0 1854
1856 0 292894.0 117428.0 429600.0 -1.0 1855
1857 0 292907.0 117408.0 429540.0 -1.0 1856
1858 0 292887.0 117423.0 429480.0 -1.0 1857
1859 0 292849.0 117370.0 429420.0 -1.0 1858
1860 0 292803.0 117324.0 429360.0 -1.0 1859
1861 0 292850.0 117361.0 429300.0 -1.0 1860
1862 0 292774.0 117319.0 429240.0 -1.0 1861
1863 0 292776.0 117287.0 429180.0 -1.0 1862
1864 0 292821.0 117301.0 429120.0 -1.0 1863
1865 0 292826.0 117332.0 429060.0 -1.0 1864
1866 0 292824.0 117330.0 429000.0 -1.0 1865
1867 0 292885.0 117374.0 428940.0 -1.0 1866
1868 0 292830.0 117337.0 428880.0 -1.0 1867
1869 0 292895.0 117403.0 428820.0 -1.0 1868
1870 0 292782.0 117318.0 428760.0 -1.0 1869
1871 0 292749.0 117291.0 428700.0 -1.0 1870
1872 0 292736.0 117275.0 428640.0 -1.0 1871
1873 0 292753.0 117293.0 428580.0 -1.0 1872
1874 0 292663.0 117338.0 428520.0 -1.0 1873
1875 0 292638.0 117333.0 428460.0 -1.0 1874
1876 0 292675.0 117355.0 428400.0 -1.0 1875
1877 0 292680.0 117407.0 428340.0 -1.0 1876
1878 0 292731.0 117416.0 428280.0 -1.0 1877
1879 0 292654.0 117381.0 428220.0 -1.0 1878
1880 0 292733.0 117370.0 428160.0 -1.0 1879
1881 0 292631.0 117395.0 428100.0 -1.0 1880
1882 0 292723.0 117394.0 428040.0 -1.0 1881
1883 0 292704.0 117326.0 427980.0 -1.0 1882
1884 0 292681.0 117433.0 427920.0 -1.0 1883
1885 0 292604.0 117472.0 427860.0 -1.0 1884
1886 0 292616.0 117363.0 427800.0 -1.0 1885
1887 0 292651.0 117306.0 427740.0 -1.0 1886
1888 0 292644.0 117358.0 427680.0 -1.0 1887
1889 0 292640.0 117357.0 427620.0 -1.0 1888
1890 0 292755.0 117389.0 427560.0 -1.0 1889
1891 0 292680.0 117384.0 427500.0 -1.0 1890
1892 0 292601.0 117349.0 427440.0 -1.0 1891
1893 0 292618.0 117394.0 427380.0 -1.0 1892
1894 0 292660.0 117399.0 427320.0 -1.0 1893
1895 0 292664.0 117442.0 427260.0 -1.0 1894
1896 0 292541.0 117357.0 427200.0 -1.0 1895
1897 0 292596.0 117445.0 427140.0 -1.0 1896
1898 0 292574.0 117418.0 427080.0 -1.0 1897
1899 0 292505.0 117437.0 427020.0 -1.0 1898
1900 0 292502.0 117437.0 426960.0 -1.0 1899
1901 0 292559.0 117402.0 426900.0 -1.0 1900
1902 0 292472.0 117416.0 426840.0 -1.0 1901
1903 0 292485.0 117399.0 426780.0 -1.0 1902
1904 0 292448.0 117414.0 426720.0 -1.0 1903
1905 0 292532.0 117414.0 426660.0 -1.0 1904
1906 0 292455.0 117395.0 426600.0 -1.0 1905
1907 0 292497.0 117433.0 426540.0 -1.0 1906
1908 0 292432.0 117452.0 426480.0 -1.0 1907
1909 0 292437.0 117442.0 426420.0 -1.0 1908
1910 0 292441.0 117441.0 426360.0 -1.0 1909
1911 0 292445.0 117440.0 426300.0 -1.0 1910
1912 0 292388.0 117413.0 426240.0 -1.0 1911
1913 0 292420.0 117423.0 426180.0 -1.0 1912
1914 0 292364.0 117382.0 426120.0 -1.0 1913
1915 0 292365.0 117436.0 426060.0 -1.0 1914
1916 0 292294.0 117367.0 426000.0 -1.0 1915
1917 0 292279.0 117368.0 425940.0 -1.0 1916
1918 0 292285.0 117384.0 425880.0 -1.0 1917
1919 0 292257.0 117408.0 425820.0 -1.0 1918
1920 0 292212.0 117396.0 425760.0 -1.0 1919
1921 0 292212.0 117341.0 425700.0 -1.0 1920
1922 0 292173.0 117340.0 425640.0 -1.0 1921
1923 0 292211.0 117311.0 425580.0 -1.0 1922
1924 0 292190.0 117287.0 425520.0 -1.0 1923
1925 0 292083.0 117280.0 425460.0 -1.0 1924
1926 0 292131.0 117275.0 425400.0 -1.0 1925
1927 0 292097.0 117238.0 425340.0 -1.0 1926
1928 0 292126.0 117187.0 425280.0 -1.0 1927
1929 0 292159.0 117215.0 425220.0 -1.0 1928
1930 0 292100.0 117127.0 425160.0 -1.0 1929
1931 0 292071.0 117132.0 425100.0 -1.0 1930
1932 0 292138.0 117163.0 425040.0 -1.0 1931
1933 0 292118.0 117096.0 424980.0 -1.0 1932
1934 0 292020.0 117041.0 424920.0 -1.0 1933
1935 0 291955.0 116980.0 424860.0 -1.0 1934
1936 0 292041.0 117035.0 424800.0 -1.0 1935
1937 0 291962.0 116985.0 424740.0 -1.0 1936
1938 0 292014.0 116981.0 424680.0 -1.0 1937
1939 0 292013.0 116988.0 424620.0 -1.0 1938
1940 0 291995.0 116934.0 424560.0 -1.0 1939
1941 0 291967.0 116966.0 424500.0 -1.0 1940
1942 0 291950.0 117007.0 424440.0 -1.0 1941
1943 0 291874.0 116868.0 424380.0 -1.0 1942
1944 0 291891.0 116912.0 424320.0 -1.0 1943
1945 0 291790.0 116866.0 424260.0 -1.0 1944
1946 0 291832.0 116941.0 424200.0 -1.0 1945
1947 0 291829.0 116901.0 424140.0 -1.0 1946
1948 0 291805.0 116847.0 424080.0 -1.0 1947
1949 0 291810.0 116844.0 424020.0 -1.0 1948
1950 0 291774.0 116904.0 423960.0 -1.0 1949
1951 0 291792.0 116906.0 423900.0 -1.0 1950
1952 0 291783.0 116875.0 423840.0 -1.0 1951
1953 0 291748.0 116788.0 423780.0 -1.0 1952
1954 0 291750.0 116867.0 423720.0 -1.0 1953
1955 0 291642.0 116779.0 423660.0 -1.0 1954
1956 0 291743.0 116924.0 423600.0 -1.0 1955
1957 0 291657.0 116782.0 423540.0 -1.0 1956
1958 0 291843.0 116881.0 423480.0 -1.0 1957
1959 0 291687.0 116850.0 423420.0 -1.0 1958
1960 0 291656.0 116775.0 423360.0 -1.0 1959
1961 0 291745.0 116812.0 423300.0 -1.0 1960
1962 0 291686.0 116704.0 423240.0 -1.0 1961
1963 0 291750.0 116710.0 423180.0 -1.0 1962
1964 0 291679.0 116662.0 423120.0 -1.0 1963
1965 0 291697.0 116731.0 423060.0 -1.0 1964
1966 0 291730.0 116662.0 423000.0 -1.0 1965
1967 0 291795.0 116674.0 422940.0 -1.0 1966
1968 0 291737.0 116631.0 422880.0 -1.0 1967
1969 0 291722.0 116592.0 422820.0 -1.0 1968
1970 0 291693.0 116586.0 422760.0 -1.0 1969
1971 0 291669.0 116555.0 422700.0 -1.0 1970
1972 0 291678.0 116549.0 422640.0 -1.0 1971
1973 0 291683.0 116539.0 422580.0 -1.0 1972
1974 0 291638.0 116530.0 422520.0 -1.0 1973
1975 0 291641.0 116528.0 422460.0 -1.0 1974
1976 0 291665.0 116542.0 422400.0 -1.0 1975
1977 0 291701.0 116471.0 422340.0 -1.0 1976
1978 0 291681.0 116449.0 422280.0 -1.0 1977
1979 0 291624.0 116451.0 422220.0 -1.0 1978
1980 0 291769.0 116397.0 422160.0 -1.0 1979
1981 0 291629.0 116375.0 422100.0 -1.0 1980
1982 0 291718.0 116361.0 422040.0 -1.0 1981
1983 0 291688.0 116317.0 421980.0 -1.0 1982
1984 0 291670.0 116276.0 421920.0 -1.0 1983
1985 0 291690.0 116370.0 421860.0 -1.0 1984
1986 0 291650.0 116318.0 421800.0 -1.0 1985
1987 0 291710.0 116352.0 421740.0 -1.0 1986
1988 0 291721.0 116272.0 421680.0 -1.0 1987
1989 0 291717.0 116386.0 421620.0 -1.0 1988
1990 0 291697.0 116302.0 421560.0 -1.0 1989
1991 0 291753.0 116308.0 421500.0 -1.0 1990
1992 0 291779.0 116231.0 421440.0 -1.0 1991
1993 0 291845.0 116244.0 421380.0 -1.0 1992
1994 0 291772.0 116212.0 421320.0 -1.0 1993
1995 0 291827.0 116283.0 421260.0 -1.0 1994
1996 0 291798.0 116208.0 421200.0 -1.0 1995
1997 0 291822.0 116169.0 421140.0 -1.0 1996
1998 0 291824.0 116233.0 421080.0 -1.0 1997
1999 0 291830.0 116165.0 421020.0 -1.0 1998
2000 0 291856.0 116178.0 420960.0 -1.0 1999
2001 0 291828.0 116135.0 420900.0 -1.0 2000
2002 0 291801.0 116130.0 420840.0 -1.0 2001
2003 0 291833.0 116119.0 420780.0 -1.0 2002
2004 0 291800.0 116041.0 420720.0 -1.0 2003
2005 0 291772.0 116039.0 420660.0 -1.0 2004
2006 0 291870.0 116071.0 420600.0 -1.0 2005
2007 0 291842.0 116037.0 420540.0 -1.0 2006
2008 0 291873.0 115976.0 420480.0 -1.0 2007
2009 0 291922.0 116028.0 420420.0 -1.0 2008
2010 0 291885.0 115994.0 420360.0 -1.0 2009
2011 0 291890.0 115971.0 420300.0 -1.0 2010
2012 0 291895.0 115946.0 420240.0 -1.0 2011
2013 0 291975.0 115903.0 420180.0 -1.0 2012
2014 0 291915.0 115934.0 420120.0 -1.0 2013
2015 0 291955.0 115918.0 420060.0 -1.0 2014
2016 0 292006.0 115885.0 420000.0 -1.0 2015
2017 0 291956.0 115782.0 419940.0 -1.0 2016
2018 0 291922.0 115847.0 419880.0 -1.0 2017
2019 0 291910.0 115803.0 419820.0 -1.0 2018
2020 0 291836.0 115727.0 419760.0 -1.0 2019
2021 0 291931.0 115725.0 419700.0 -1.0 2020
2022 0 291830.0 115678.0 419640.0 -1.0 2021
2023 0 291863.0 115712.0 419580.0 -1.0 2022
2024 0 291859.0 115603.0 419520.0 -1.0 2023
2025 0 291683.0 115544.0 419460.0 -1.0 2024
2026 0 291755.0 115511.0 419400.0 -1.0 2025
2027 0 291847.0 115522.0 419340.0 -1.0 2026
2028 0 291718.0 115516.0 419280.0 -1.0 2027
2029 0 291677.0 115414.0 419220.0 -1.0 2028
2030 0 291700.0 115374.0 419160.0 -1.0 2029
2031 0 291642.0 115357.0 419100.0 -1.0 2030
2032 0 291630.0 115309.0 419040.0 -1.0 2031
2033 0 291613.0 115293.0 418980.0 -1.0 2032
2034 0 291576.0 115195.0 418920.0 -1.0 2033
2035 0 291678.0 115233.0 418860.0 -1.0 2034
2036 0 291659.0 115244.0 418800.0 -1.0 2035
2037 0 291560.0 114895.0 418740.0 -1.0 2036
2038 0 291571.0 115180.0 418500.0 -1.0 2037
2039 0 291540.0 115185.0 418440.0 -1.0 2038
2040 0 291598.0 115186.0 418380.0 -1.0 2039
2041 0 291539.0 115189.0 418320.0 -1.0 2040
2042 0 291526.0 115067.0 418260.0 -1.0 2041
2043 0 291490.0 115123.0 418200.0 -1.0 2042
2044 0 291541.0 115121.0 418140.0 -1.0 2043
2045 0 291511.0 115115.0 418080.0 -1.0 2044
2046 0 291505.0 115084.0 418020.0 -1.0 2045
2047 0 291430.0 114994.0 417960.0 -1.0 2046
2048 0 291461.0 115102.0 417900.0 -1.0 2047
2049 0 291307.0 114913.0 417840.0 -1.0 2048
2050 0 291411.0 115051.0 417780.0 -1.0 2049
2051 0 291321.0 114991.0 417720.0 -1.0 2050
2052 0 291382.0 115051.0 417660.0 -1.0 2051
2053 0 291346.0 115023.0 417600.0 -1.0 2052
2054 0 291339.0 114982.0 417540.0 -1.0 2053
2055 0 291325.0 114974.0 417480.0 -1.0 2054
2056 0 291308.0 114951.0 417420.0 -1.0 2055
2057 0 291219.0 114922.0 417360.0 -1.0 2056
2058 0 291280.0 114962.0 417300.0 -1.0 2057
2059 0 291196.0 114886.0 417240.0 -1.0 2058
2060 0 291238.0 114974.0 417180.0 -1.0 2059
2061 0 291128.0 114923.0 417120.0 -1.0 2060
2062 0 291188.0 114923.0 417060.0 -1.0 2061
2063 0 291224.0 114946.0 416940.0 -1.0 2062
2064 0 291079.0 114850.0 416880.0 -1.0 2063
2065 0 291183.0 114934.0 416820.0 -1.0 2064
2066 0 291075.0 114870.0 416760.0 -1.0 2065
2067 0 291043.0 114901.0 416700.0 -1.0 2066
2068 0 290987.0 114814.0 416640.0 -1.0 2067
2069 0 290992.0 114840.0 416580.0 -1.0 2068
2070 0 290963.0 114838.0 416520.0 -1.0 2069
2071 0 290937.0 114833.0 416460.0 -1.0 2070
2072 0 290921.0 114786.0 416400.0 -1.0 2071
2073 0 290868.0 114799.0 416340.0 -1.0 2072
2074 0 290875.0 114796.0 416280.0 -1.0 2073
2075 0 290889.0 114759.0 416220.0 -1.0 2074
2076 0 290889.0 114761.0 416160.0 -1.0 2075
2077 0 290816.0 114795.0 416100.0 -1.0 2076
2078 0 290780.0 114699.0 416040.0 -1.0 2077
2079 0 290821.0 114725.0 415980.0 -1.0 2078
2080 0 290738.0 114671.0 415920.0 -1.0 2079
2081 0 290767.0 114707.0 415860.0 -1.0 2080
2082 0 290657.0 114631.0 415800.0 -1.0 2081
2083 0 290599.0 114605.0 415740.0 -1.0 2082
2084 0 290563.0 114665.0 415680.0 -1.0 2083
2085 0 290584.0 114663.0 415620.0 -1.0 2084
2086 0 290576.0 114702.0 415560.0 -1.0 2085
2087 0 290532.0 114679.0 415500.0 -1.0 2086
2088 0 290580.0 114706.0 415440.0 -1.0 2087
2089 0 290612.0 114723.0 415380.0 -1.0 2088
2090 0 290561.0 114714.0 415320.0 -1.0 2089
2091 0 290482.0 114686.0 415260.0 -1.0 2090
2092 0 290464.0 114763.0 415200.0 -1.0 2091
2093 0 290461.0 114787.0 415140.0 -1.0 2092
2094 0 290396.0 114747.0 415080.0 -1.0 2093
2095 0 290450.0 114834.0 415020.0 -1.0 2094
2096 0 290386.0 114842.0 414960.0 -1.0 2095
2097 0 290453.0 114905.0 414900.0 -1.0 2096
2098 0 290357.0 114908.0 414840.0 -1.0 2097
2099 0 290318.0 114922.0 414780.0 -1.0 2098
2100 0 290294.0 114974.0 414720.0 -1.0 2099
2101 0 290303.0 114980.0 414660.0 -1.0 2100
2102 0 290220.0 114948.0 414600.0 -1.0 2101
2103 0 290224.0 115005.0 414540.0 -1.0 2102
2104 0 290272.0 115091.0 414480.0 -1.0 2103
2105 0 290193.0 115084.0 414420.0 -1.0 2104
2106 0 290182.0 115111.0 414360.0 -1.0 2105
2107 0 290229.0 115181.0 414300.0 -1.0 2106
2108 0 290084.0 115131.0 414240.0 -1.0 2107
2109 0 290086.0 115201.0 414180.0 -1.0 2108
2110 0 290029.0 115205.0 414120.0 -1.0 2109
2111 0 290075.0 115233.0 414060.0 -1.0 2110
2112 0 290029.0 115229.0 414000.0 -1.0 2111
2113 0 290009.0 115350.0 413940.0 -1.0 2112
2114 0 289921.0 115325.0 413880.0 -1.0 2113
2115 0 289938.0 115392.0 413820.0 -1.0 2114
2116 0 289871.0 115429.0 413760.0 -1.0 2115
2117 0 289830.0 115458.0 413700.0 -1.0 2116
2118 0 289766.0 115467.0 413640.0 -1.0 2117
2119 0 289754.0 115494.0 413580.0 -1.0 2118
2120 0 289743.0 115532.0 413520.0 -1.0 2119
2121 0 289692.0 115500.0 413460.0 -1.0 2120
2122 0 289634.0 115570.0 413400.0 -1.0 2121
2123 0 289616.0 115640.0 413340.0 -1.0 2122
2124 0 289515.0 115552.0 413280.0 -1.0 2123
2125 0 289483.0 115616.0 413220.0 -1.0 2124
2126 0 289418.0 115679.0 413160.0 -1.0 2125
2127 0 289401.0 115662.0 413100.0 -1.0 2126
2128 0 289340.0 115708.0 413040.0 -1.0 2127
2129 0 289297.0 115694.0 412980.0 -1.0 2128
2130 0 289237.0 115719.0 412920.0 -1.0 2129
2131 0 289128.0 115711.0 412860.0 -1.0 2130
2132 0 289074.0 115703.0 412800.0 -1.0 2131
2133 0 288990.0 115730.0 412740.0 -1.0 2132
2134 0 288970.0 115729.0 412680.0 -1.0 2133
2135 0 288842.0 115807.0 412620.0 -1.0 2134
2136 0 288802.0 115780.0 412560.0 -1.0 2135
2137 0 288748.0 115842.0 412500.0 -1.0 2136
2138 0 288661.0 115860.0 412440.0 -1.0 2137
2139 0 288620.0 115904.0 412380.0 -1.0 2138
2140 0 288626.0 115918.0 412320.0 -1.0 2139
2141 0 288532.0 115926.0 412260.0 -1.0 2140
2142 0 288391.0 115921.0 412200.0 -1.0 2141
2143 0 288350.0 115866.0 412140.0 -1.0 2142
2144 0 288267.0 115957.0 412080.0 -1.0 2143
2145 0 288083.0 115861.0 412020.0 -1.0 2144
2146 0 288083.0 116011.0 411960.0 -1.0 2145
2147 0 287948.0 115908.0 411900.0 -1.0 2146
2148 0 287964.0 115990.0 411840.0 -1.0 2147
2149 0 287879.0 115913.0 411780.0 -1.0 2148
2150 0 287792.0 116023.0 411720.0 -1.0 2149
2151 0 287800.0 115960.0 411660.0 -1.0 2150
2152 0 287723.0 116003.0 411600.0 -1.0 2151
2153 0 287707.0 116073.0 411540.0 -1.0 2152
2154 0 287664.0 116038.0 411480.0 -1.0 2153
2155 0 287668.0 116117.0 411420.0 -1.0 2154
2156 0 287551.0 116126.0 411360.0 -1.0 2155
2157 0 287439.0 116033.0 411300.0 -1.0 2156
2158 0 287391.0 116061.0 411240.0 -1.0 2157
2159 0 287386.0 116071.0 411180.0 -1.0 2158
2160 0 287310.0 116091.0 411120.0 -1.0 2159
2161 0 287268.0 116081.0 411000.0 -1.0 2160
2162 0 287216.0 116128.0 410940.0 -1.0 2161
2163 0 287162.0 116086.0 410880.0 -1.0 2162
2164 0 287137.0 116086.0 410820.0 -1.0 2163
2165 0 287043.0 116104.0 410760.0 -1.0 2164
2166 0 286994.0 116116.0 410700.0 -1.0 2165
2167 0 286980.0 116182.0 410640.0 -1.0 2166
2168 0 286976.0 116198.0 410580.0 -1.0 2167
2169 0 286844.0 116181.0 410520.0 -1.0 2168
2170 0 286819.0 116175.0 410460.0 -1.0 2169
2171 0 286733.0 116182.0 410400.0 -1.0 2170
2172 0 286752.0 116206.0 410340.0 -1.0 2171
2173 0 286650.0 116199.0 410280.0 -1.0 2172
2174 0 286585.0 116199.0 410220.0 -1.0 2173
2175 0 286570.0 116188.0 410160.0 -1.0 2174
2176 0 286566.0 116198.0 410100.0 -1.0 2175
2177 0 286413.0 116129.0 410040.0 -1.0 2176
2178 0 286357.0 116179.0 409980.0 -1.0 2177
2179 0 286291.0 116156.0 409920.0 -1.0 2178
2180 0 286281.0 116221.0 409860.0 -1.0 2179
2181 0 286183.0 116183.0 409800.0 -1.0 2180
2182 0 286144.0 116203.0 409740.0 -1.0 2181
2183 0 286040.0 116221.0 409680.0 -1.0 2182
2184 0 285985.0 116142.0 409620.0 -1.0 2183
2185 0 285990.0 116283.0 409560.0 -1.0 2184
2186 0 285934.0 116199.0 409500.0 -1.0 2185
2187 0 285922.0 116311.0 409440.0 -1.0 2186
2188 0 285891.0 116261.0 409380.0 -1.0 2187
2189 0 285836.0 116258.0 409320.0 -1.0 2188
2190 0 285773.0 116307.0 409260.0 -1.0 2189
2191 0 285760.0 116323.0 409200.0 -1.0 2190
2192 0 285738.0 116349.0 409140.0 -1.0 2191
2193 0 285632.0 116373.0 409080.0 -1.0 2192
2194 0 285704.0 116448.0 409020.0 -1.0 2193
2195 0 285544.0 116414.0 408960.0 -1.0 2194
2196 0 285524.0 116468.0 408900.0 -1.0 2195
2197 0 285484.0 116478.0 408840.0 -1.0 2196
2198 0 285416.0 116510.0 408780.0 -1.0 2197
2199 0 285373.0 116527.0 408720.0 -1.0 2198
2200 0 285293.0 116527.0 408660.0 -1.0 2199
2201 0 285253.0 116604.0 408600.0 -1.0 2200
2202 0 285226.0 116551.0 408540.0 -1.0 2201
2203 0 285167.0 116604.0 408480.0 -1.0 2202
2204 0 285166.0 116661.0 408420.0 -1.0 2203
2205 0 285084.0 116678.0 408360.0 -1.0 2204
2206 0 285080.0 116680.0 408300.0 -1.0 2205
2207 0 285003.0 116699.0 408240.0 -1.0 2206
2208 0 284922.0 116741.0 408180.0 -1.0 2207
2209 0 284874.0 116787.0 408120.0 -1.0 2208
2210 0 284788.0 116760.0 408060.0 -1.0 2209
2211 0 284682.0 116799.0 408000.0 -1.0 2210
2212 0 284606.0 116804.0 407940.0 -1.0 2211
2213 0 284592.0 116900.0 407880.0 -1.0 2212
2214 0 284585.0 116897.0 407820.0 -1.0 2213
2215 0 284525.0 116873.0 407760.0 -1.0 2214
2216 0 284488.0 116897.0 407700.0 -1.0 2215
2217 0 284372.0 116918.0 407640.0 -1.0 2216
2218 0 284256.0 116881.0 407580.0 -1.0 2217
2219 0 284277.0 116912.0 407520.0 -1.0 2218
2220 0 284161.0 116891.0 407460.0 -1.0 2219
2221 0 284114.0 116850.0 407400.0 -1.0 2220
2222 0 284064.0 116875.0 407340.0 -1.0 2221
2223 0 283959.0 116857.0 407280.0 -1.0 2222
2224 0 283875.0 116883.0 407220.0 -1.0 2223
2225 0 283849.0 116862.0 407160.0 -1.0 2224
2226 0 283797.0 116812.0 407100.0 -1.0 2225
2227 0 283773.0 116886.0 407040.0 -1.0 2226
2228 0 283729.0 116884.0 406980.0 -1.0 2227
2229 0 283683.0 116888.0 406920.0 -1.0 2228
2230 0 283606.0 116831.0 406860.0 -1.0 2229
2231 0 283640.0 116923.0 406800.0 -1.0 2230
2232 0 283572.0 116938.0 406740.0 -1.0 2231
2233 0 283517.0 117018.0 406680.0 -1.0 2232
2234 0 283433.0 117038.0 406620.0 -1.0 2233
2235 0 283458.0 117075.0 406560.0 -1.0 2234
2236 0 283373.0 117069.0 406500.0 -1.0 2235
2237 0 283247.0 117005.0 406440.0 -1.0 2236
2238 0 283354.0 117077.0 406380.0 -1.0 2237
2239 0 283261.0 117179.0 406320.0 -1.0 2238
2240 0 283182.0 117121.0 406260.0 -1.0 2239
2241 0 283165.0 117210.0 406200.0 -1.0 2240
2242 0 283149.0 117224.0 406140.0 -1.0 2241
2243 0 283055.0 117231.0 406080.0 -1.0 2242
2244 0 282985.0 117222.0 406020.0 -1.0 2243
2245 0 282929.0 117280.0 405960.0 -1.0 2244
2246 0 282855.0 117227.0 405900.0 -1.0 2245
2247 0 282785.0 117252.0 405840.0 -1.0 2246
2248 0 282713.0 117291.0 405780.0 -1.0 2247
2249 0 282651.0 117296.0 405720.0 -1.0 2248
2250 0 282585.0 117288.0 405660.0 -1.0 2249
2251 0 282555.0 117364.0 405600.0 -1.0 2250
2252 0 282525.0 117329.0 405540.0 -1.0 2251
2253 0 282470.0 117361.0 405480.0 -1.0 2252
2254 0 282389.0 117357.0 405420.0 -1.0 2253
2255 0 282347.0 117414.0 405360.0 -1.0 2254
2256 0 282304.0 117389.0 405300.0 -1.0 2255
2257 0 282289.0 117476.0 405240.0 -1.0 2256
2258 0 282166.0 117401.0 405180.0 -1.0 2257
2259 0 282091.0 117390.0 405120.0 -1.0 2258
2260 0 282020.0 117423.0 405060.0 -1.0 2259
2261 0 281886.0 117357.0 405000.0 -1.0 2260
2262 0 281895.0 117456.0 404940.0 -1.0 2261
2263 0 281863.0 117370.0 404880.0 -1.0 2262
2264 0 281765.0 117398.0 404820.0 -1.0 2263
2265 0 281782.0 117403.0 404760.0 -1.0 2264
2266 0 281655.0 117552.0 404700.0 -1.0 2265
2267 0 281533.0 117446.0 404640.0 -1.0 2266
2268 0 281651.0 117512.0 404580.0 -1.0 2267
2269 0 281586.0 117509.0 404520.0 -1.0 2268
2270 0 281464.0 117563.0 404460.0 -1.0 2269
2271 0 281476.0 117622.0 404400.0 -1.0 2270
2272 0 281444.0 117482.0 404340.0 -1.0 2271
2273 0 281397.0 117569.0 404280.0 -1.0 2272
2274 0 281416.0 117627.0 404220.0 -1.0 2273
2275 0 281376.0 117569.0 404160.0 -1.0 2274
2276 0 281401.0 117601.0 404100.0 -1.0 2275
2277 0 281284.0 117614.0 404040.0 -1.0 2276
2278 0 281358.0 117642.0 403980.0 -1.0 2277
2279 0 281243.0 117656.0 403920.0 -1.0 2278
2280 0 281250.0 117536.0 403860.0 -1.0 2279
2281 0 281199.0 117514.0 403800.0 -1.0 2280
2282 0 281151.0 117534.0 403740.0 -1.0 2281
2283 0 281051.0 117502.0 403680.0 -1.0 2282
2284 0 281042.0 117473.0 403620.0 -1.0 2283
2285 0 281048.0 117563.0 403560.0 -1.0 2284
2286 0 280942.0 117499.0 403500.0 -1.0 2285
2287 0 280935.0 117508.0 403440.0 -1.0 2286
2288 0 280883.0 117469.0 403380.0 -1.0 2287
2289 0 280882.0 117558.0 403320.0 -1.0 2288
2290 0 280839.0 117518.0 403260.0 -1.0 2289
2291 0 280799.0 117549.0 403200.0 -1.0 2290
2292 0 280744.0 117478.0 403140.0 -1.0 2291
2293 0 280715.0 117552.0 403080.0 -1.0 2292
2294 0 280693.0 117532.0 403020.0 -1.0 2293
2295 0 280712.0 117564.0 402960.0 -1.0 2294
2296 0 280616.0 117544.0 402900.0 -1.0 2295
2297 0 280499.0 117490.0 402840.0 -1.0 2296
2298 0 280477.0 117534.0 402780.0 -1.0 2297
2299 0 280451.0 117464.0 402720.0 -1.0 2298
2300 0 280366.0 117521.0 402660.0 -1.0 2299
2301 0 280271.0 117519.0 402600.0 -1.0 2300
2302 0 280188.0 117567.0 402540.0 -1.0 2301
2303 0 280150.0 117543.0 402480.0 -1.0 2302
2304 0 280222.0 117557.0 402420.0 -1.0 2303
2305 0 280169.0 117609.0 402300.0 -1.0 2304
2306 0 280091.0 117608.0 402240.0 -1.0 2305
2307 0 280103.0 117623.0 402180.0 -1.0 2306
2308 0 280072.0 117617.0 402120.0 -1.0 2307
2309 0 280101.0 117615.0 402060.0 -1.0 2308
2310 0 280102.0 117597.0 402000.0 -1.0 2309
2311 0 280102.0 117592.0 401940.0 -1.0 2310
2312 0 279997.0 117623.0 401880.0 -1.0 2311
2313 0 280030.0 117613.0 401820.0 -1.0 2312
2314 0 279993.0 117648.0 401760.0 -1.0 2313
2315 0 279930.0 117662.0 401700.0 -1.0 2314
2316 0 279930.0 117720.0 401640.0 -1.0 2315
2317 0 279909.0 117749.0 401580.0 -1.0 2316
2318 0 279929.0 117752.0 401520.0 -1.0 2317
2319 0 279865.0 117800.0 401460.0 -1.0 2318
2320 0 279860.0 117881.0 401400.0 -1.0 2319
2321 0 279747.0 117844.0 401340.0 -1.0 2320
2322 0 279718.0 117885.0 401280.0 -1.0 2321
2323 0 279708.0 117881.0 401220.0 -1.0 2322
2324 0 279650.0 117852.0 401160.0 -1.0 2323
2325 0 279609.0 117865.0 401100.0 -1.0 2324
2326 0 279566.0 117877.0 401040.0 -1.0 2325
2327 0 279542.0 117919.0 400980.0 -1.0 2326
2328 0 279492.0 117878.0 400920.0 -1.0 2327
2329 0 279516.0 117949.0 400860.0 -1.0 2328
2330 0 279469.0 117930.0 400800.0 -1.0 2329
2331 0 279439.0 117949.0 400740.0 -1.0 2330
2332 0 279332.0 117913.0 400680.0 -1.0 2331
2333 0 279434.0 117967.0 400620.0 -1.0 2332
2334 0 279397.0 117965.0 400560.0 -1.0 2333
2335 0 279359.0 117861.0 400500.0 -1.0 2334
2336 0 279329.0 117931.0 400440.0 -1.0 2335
2337 0 279309.0 117926.0 400380.0 -1.0 2336
2338 0 279295.0 117878.0 400320.0 -1.0 2337
2339 0 279269.0 117896.0 400260.0 -1.0 2338
2340 0 279238.0 117907.0 400200.0 -1.0 2339
2341 0 279209.0 117922.0 400140.0 -1.0 2340
2342 0 279200.0 117926.0 400080.0 -1.0 2341
2343 0 279154.0 117953.0 400020.0 -1.0 2342
2344 0 279159.0 117987.0 399960.0 -1.0 2343
2345 0 279144.0 117944.0 399900.0 -1.0 2344
2346 0 279103.0 117903.0 399840.0 -1.0 2345
2347 0 278976.0 117866.0 399780.0 -1.0 2346
2348 0 278934.0 117954.0 399720.0 -1.0 2347
2349 0 278971.0 118032.0 399660.0 -1.0 2348
2350 0 278852.0 117960.0 399600.0 -1.0 2349
2351 0 278839.0 117992.0 399540.0 -1.0 2350
2352 0 278785.0 117932.0 399480.0 -1.0 2351
2353 0 278820.0 117996.0 399420.0 -1.0 2352
2354 0 278729.0 117936.0 399360.0 -1.0 2353
2355 0 278752.0 118000.0 399300.0 -1.0 2354
2356 0 278670.0 117999.0 399240.0 -1.0 2355
2357 0 278645.0 117966.0 399180.0 -1.0 2356
2358 0 278668.0 118049.0 399120.0 -1.0 2357
2359 0 278589.0 118031.0 399060.0 -1.0 2358
2360 0 278546.0 118047.0 399000.0 -1.0 2359
2361 0 278544.0 118095.0 398940.0 -1.0 2360
2362 0 278500.0 118138.0 398880.0 -1.0 2361
2363 0 278455.0 118130.0 398820.0 -1.0 2362
2364 0 278417.0 118119.0 398760.0 -1.0 2363
2365 0 278404.0 118161.0 398700.0 -1.0 2364
2366 0 278386.0 118116.0 398640.0 -1.0 2365
2367 0 278262.0 118149.0 398580.0 -1.0 2366
2368 0 278254.0 118131.0 398520.0 -1.0 2367
2369 0 278227.0 118162.0 398460.0 -1.0 2368
2370 0 278102.0 118074.0 398400.0 -1.0 2369
2371 0 278144.0 118135.0 398340.0 -1.0 2370
2372 0 278127.0 118159.0 398280.0 -1.0 2371
2373 0 278036.0 118073.0 398220.0 -1.0 2372
2374 0 278007.0 118126.0 398160.0 -1.0 2373
2375 0 277950.0 118091.0 398100.0 -1.0 2374
2376 0 277983.0 118125.0 398040.0 -1.0 2375
2377 0 277941.0 118196.0 397980.0 -1.0 2376
2378 0 277863.0 118116.0 397920.0 -1.0 2377
2379 0 277830.0 118188.0 397860.0 -1.0 2378
2380 0 277763.0 118106.0 397800.0 -1.0 2379
2381 0 277776.0 118241.0 397740.0 -1.0 2380
2382 0 277721.0 118112.0 397680.0 -1.0 2381
2383 0 277752.0 118177.0 397620.0 -1.0 2382
2384 0 277716.0 118228.0 397560.0 -1.0 2383
2385 0 277710.0 118159.0 397500.0 -1.0 2384
2386 0 277670.0 118247.0 397440.0 -1.0 2385
2387 0 277560.0 118175.0 397380.0 -1.0 2386
2388 0 277557.0 118250.0 397320.0 -1.0 2387
2389 0 277560.0 118230.0 397260.0 -1.0 2388
2390 0 277580.0 118308.0 397200.0 -1.0 2389
2391 0 277557.0 118267.0 397140.0 -1.0 2390
2392 0 277512.0 118302.0 397080.0 -1.0 2391
2393 0 277425.0 118365.0 397020.0 -1.0 2392
2394 0 277420.0 118326.0 396960.0 -1.0 2393
2395 0 277419.0 118424.0 396900.0 -1.0 2394
2396 0 277393.0 118422.0 396840.0 -1.0 2395
2397 0 277370.0 118351.0 396720.0 -1.0 2396
2398 0 277340.0 118428.0 396660.0 -1.0 2397
2399 0 277284.0 118403.0 396600.0 -1.0 2398
2400 0 277278.0 118412.0 396540.0 -1.0 2399
2401 0 277235.0 118495.0 396480.0 -1.0 2400
2402 0 277225.0 118436.0 396420.0 -1.0 2401
2403 0 277234.0 118547.0 396360.0 -1.0 2402
2404 0 277234.0 118504.0 396300.0 -1.0 2403
2405 0 277152.0 118496.0 396240.0 -1.0 2404
2406 0 277154.0 118487.0 396180.0 -1.0 2405
2407 0 277166.0 118558.0 396120.0 -1.0 2406
2408 0 277154.0 118587.0 396060.0 -1.0 2407
2409 0 277143.0 118530.0 396000.0 -1.0 2408
2410 0 277128.0 118581.0 395940.0 -1.0 2409
2411 0 277129.0 118575.0 395880.0 -1.0 2410
2412 0 277141.0 118619.0 395820.0 -1.0 2411
2413 0 277094.0 118600.0 395760.0 -1.0 2412
2414 0 277058.0 118622.0 395700.0 -1.0 2413
2415 0 277029.0 118582.0 395640.0 -1.0 2414
2416 0 277050.0 118662.0 395580.0 -1.0 2415
2417 0 276980.0 118612.0 395520.0 -1.0 2416
2418 0 277002.0 118632.0 395460.0 -1.0 2417
2419 0 276976.0 118667.0 395400.0 -1.0 2418
2420 0 276956.0 118612.0 395340.0 -1.0 2419
2421 0 276907.0 118622.0 395220.0 -1.0 2420
2422 0 276846.0 118597.0 395160.0 -1.0 2421
2423 0 276888.0 118635.0 395100.0 -1.0 2422
2424 0 276872.0 118580.0 395040.0 -1.0 2423
2425 0 276868.0 118617.0 394980.0 -1.0 2424
2426 0 276882.0 118625.0 394920.0 -1.0 2425
2427 0 276832.0 118622.0 394860.0 -1.0 2426
2428 0 276895.0 118591.0 394800.0 -1.0 2427
2429 0 276706.0 118412.0 394740.0 -1.0 2428
2430 0 276895.0 118692.0 394680.0 -1.0 2429
2431 0 276841.0 118318.0 394620.0 -1.0 2430
2432 0 276819.0 118686.0 394560.0 -1.0 2431
2433 0 276840.0 118645.0 394500.0 -1.0 2432
2434 0 276860.0 118608.0 394440.0 -1.0 2433
2435 0 276822.0 118622.0 394380.0 -1.0 2434
2436 0 276792.0 118628.0 394320.0 -1.0 2435
2437 0 276832.0 118672.0 394260.0 -1.0 2436
2438 0 276822.0 118610.0 394200.0 -1.0 2437
2439 0 276785.0 118680.0 394140.0 -1.0 2438
2440 0 276734.0 118566.0 394080.0 -1.0 2439
2441 0 276698.0 118670.0 394020.0 -1.0 2440
2442 0 276707.0 118615.0 393960.0 -1.0 2441
2443 0 276649.0 118657.0 393900.0 -1.0 2442
2444 0 276615.0 118662.0 393840.0 -1.0 2443
2445 0 276644.0 118647.0 393780.0 -1.0 2444
2446 0 276658.0 118690.0 393660.0 -1.0 2445
2447 0 276650.0 118623.0 393600.0 -1.0 2446
2448 0 276659.0 118662.0 393540.0 -1.0 2447
2449 0 276636.0 118659.0 393480.0 -1.0 2448
2450 0 276646.0 118689.0 393420.0 -1.0 2449
2451 0 276643.0 118686.0 393360.0 -1.0 2450
2452 0 276669.0 118699.0 393300.0 -1.0 2451
2453 0 276611.0 118655.0 393240.0 -1.0 2452
2454 0 276608.0 118644.0 393180.0 -1.0 2453
2455 0 276622.0 118656.0 393120.0 -1.0 2454
2456 0 276618.0 118700.0 393060.0 -1.0 2455
2457 0 276626.0 118673.0 393000.0 -1.0 2456
2458 0 276658.0 118646.0 392940.0 -1.0 2457
2459 0 276642.0 118672.0 392880.0 -1.0 2458
2460 0 276613.0 118657.0 392820.0 -1.0 2459
2461 0 276670.0 118695.0 392760.0 -1.0 2460
2462 0 276610.0 118641.0 392700.0 -1.0 2461
2463 0 276597.0 118658.0 392640.0 -1.0 2462
2464 0 276581.0 118725.0 392580.0 -1.0 2463
2465 0 276587.0 118714.0 392520.0 -1.0 2464
2466 0 276565.0 118745.0 392460.0 -1.0 2465
2467 0 276597.0 118703.0 392400.0 -1.0 2466
2468 0 276592.0 118738.0 392340.0 -1.0 2467
2469 0 276570.0 118744.0 392280.0 -1.0 2468
2470 0 276557.0 118758.0 392220.0 -1.0 2469
2471 0 276569.0 118754.0 392160.0 -1.0 2470
2472 0 276589.0 118775.0 392100.0 -1.0 2471
2473 0 276572.0 118719.0 392040.0 -1.0 2472
2474 0 276547.0 118734.0 391980.0 -1.0 2473
2475 0 276501.0 118671.0 391920.0 -1.0 2474
2476 0 276511.0 118685.0 391860.0 -1.0 2475
2477 0 276561.0 118692.0 391800.0 -1.0 2476
2478 0 276559.0 118728.0 391740.0 -1.0 2477
2479 0 276608.0 118715.0 391680.0 -1.0 2478
2480 0 276553.0 118672.0 391620.0 -1.0 2479
2481 0 276504.0 118713.0 391560.0 -1.0 2480
2482 0 276500.0 118665.0 391500.0 -1.0 2481
2483 0 276551.0 118699.0 391440.0 -1.0 2482
2484 0 276513.0 118671.0 391380.0 -1.0 2483
2485 0 276542.0 118701.0 391320.0 -1.0 2484
2486 0 276601.0 118683.0 391260.0 -1.0 2485
2487 0 276601.0 118698.0 391200.0 -1.0 2486
2488 0 276572.0 118727.0 391140.0 -1.0 2487
2489 0 276550.0 118697.0 391080.0 -1.0 2488
2490 0 276518.0 118739.0 391020.0 -1.0 2489
2491 0 276555.0 118704.0 390960.0 -1.0 2490
2492 0 276577.0 118743.0 390900.0 -1.0 2491
2493 0 276509.0 118696.0 390840.0 -1.0 2492
2494 0 276654.0 118752.0 390780.0 -1.0 2493
2495 0 276585.0 118672.0 390720.0 -1.0 2494
2496 0 276554.0 118674.0 390660.0 -1.0 2495
2497 0 276574.0 118681.0 390600.0 -1.0 2496
2498 0 276538.0 118712.0 390540.0 -1.0 2497
2499 0 276605.0 118734.0 390480.0 -1.0 2498
2500 0 276599.0 118730.0 390420.0 -1.0 2499
2501 0 276587.0 118749.0 390360.0 -1.0 2500
2502 0 276587.0 118780.0 390300.0 -1.0 2501
2503 0 276536.0 118653.0 390240.0 -1.0 2502
2504 0 276509.0 118670.0 390180.0 -1.0 2503
2505 0 276559.0 118681.0 390120.0 -1.0 2504
2506 0 276576.0 118714.0 390060.0 -1.0 2505
2507 0 276585.0 118707.0 390000.0 -1.0 2506
2508 0 276534.0 118618.0 389940.0 -1.0 2507
2509 0 276570.0 118679.0 389880.0 -1.0 2508
2510 0 276513.0 118548.0 389820.0 -1.0 2509
2511 0 276462.0 118483.0 389760.0 -1.0 2510
2512 0 276532.0 118569.0 389700.0 -1.0 2511
2513 0 276496.0 118487.0 389640.0 -1.0 2512
2514 0 276537.0 118477.0 389580.0 -1.0 2513
2515 0 276513.0 118511.0 389520.0 -1.0 2514
2516 0 276512.0 118468.0 389460.0 -1.0 2515
2517 0 276452.0 118485.0 389400.0 -1.0 2516
2518 0 276449.0 118482.0 389340.0 -1.0 2517
2519 0 276384.0 118410.0 389280.0 -1.0 2518
2520 0 276439.0 118493.0 389220.0 -1.0 2519
2521 0 276387.0 118477.0 389160.0 -1.0 2520
2522 0 276356.0 118469.0 389100.0 -1.0 2521
2523 0 276371.0 118498.0 389040.0 -1.0 2522
2524 0 276327.0 118448.0 388980.0 -1.0 2523
2525 0 276349.0 118460.0 388920.0 -1.0 2524
2526 0 276450.0 118474.0 388860.0 -1.0 2525
2527 0 276415.0 118450.0 388800.0 -1.0 2526
2528 0 276296.0 118435.0 388740.0 -1.0 2527
2529 0 276328.0 118430.0 388680.0 -1.0 2528
2530 0 276305.0 118424.0 388620.0 -1.0 2529
2531 0 276262.0 118406.0 388560.0 -1.0 2530
2532 0 276265.0 118432.0 388500.0 -1.0 2531
2533 0 276274.0 118357.0 388440.0 -1.0 2532
2534 0 276280.0 118375.0 388380.0 -1.0 2533
2535 0 276312.0 118370.0 388320.0 -1.0 2534
2536 0 276300.0 118338.0 388260.0 -1.0 2535
2537 0 276252.0 118382.0 388200.0 -1.0 2536
2538 0 276198.0 118316.0 388140.0 -1.0 2537
2539 0 276203.0 118324.0 388080.0 -1.0 2538
2540 0 276189.0 118314.0 388020.0 -1.0 2539
2541 0 276143.0 118337.0 387960.0 -1.0 2540
2542 0 276155.0 118293.0 387900.0 -1.0 2541
2543 0 276103.0 118306.0 387840.0 -1.0 2542
2544 0 276121.0 118328.0 387780.0 -1.0 2543
2545 0 276009.0 118227.0 387720.0 -1.0 2544
2546 0 276022.0 118223.0 387660.0 -1.0 2545
2547 0 276066.0 118250.0 387600.0 -1.0 2546
2548 0 276112.0 118260.0 387540.0 -1.0 2547
2549 0 276058.0 118209.0 387480.0 -1.0 2548
2550 0 276023.0 118207.0 387420.0 -1.0 2549
2551 0 276000.0 118204.0 387360.0 -1.0 2550
2552 0 275989.0 118178.0 387300.0 -1.0 2551
2553 0 275957.0 118181.0 387240.0 -1.0 2552
2554 0 275968.0 118191.0 387180.0 -1.0 2553
2555 0 275964.0 118156.0 387120.0 -1.0 2554
2556 0 275979.0 118166.0 387060.0 -1.0 2555
2557 0 275986.0 118154.0 386940.0 -1.0 2556
2558 0 275969.0 118129.0 386820.0 -1.0 2557
2559 0 275923.0 118142.0 386760.0 -1.0 2558
2560 0 275926.0 118143.0 386700.0 -1.0 2559
2561 0 275838.0 118115.0 386640.0 -1.0 2560
2562 0 275883.0 118107.0 386580.0 -1.0 2561
2563 0 275834.0 118077.0 386520.0 -1.0 2562
2564 0 275840.0 118033.0 386460.0 -1.0 2563
2565 0 275828.0 118037.0 386400.0 -1.0 2564
2566 0 275809.0 118002.0 386340.0 -1.0 2565
2567 0 275781.0 117905.0 386280.0 -1.0 2566
2568 0 275807.0 118009.0 386220.0 -1.0 2567
2569 0 275740.0 117910.0 386160.0 -1.0 2568
2570 0 275754.0 117899.0 386100.0 -1.0 2569
2571 0 275695.0 117970.0 386040.0 -1.0 2570
2572 0 275668.0 117946.0 385980.0 -1.0 2571
2573 0 275671.0 117899.0 385920.0 -1.0 2572
2574 0 275685.0 117941.0 385860.0 -1.0 2573
2575 0 275632.0 117848.0 385800.0 -1.0 2574
2576 0 275697.0 117932.0 385740.0 -1.0 2575
2577 0 275732.0 117923.0 385680.0 -1.0 2576
2578 0 275681.0 117858.0 385620.0 -1.0 2577
2579 0 275628.0 117848.0 385560.0 -1.0 2578
2580 0 275685.0 117844.0 385500.0 -1.0 2579
2581 0 275662.0 117744.0 385440.0 -1.0 2580
2582 0 275620.0 117830.0 385380.0 -1.0 2581
2583 0 275647.0 117768.0 385320.0 -1.0 2582
2584 0 275643.0 117855.0 385260.0 -1.0 2583
2585 0 275547.0 117785.0 385200.0 -1.0 2584
2586 0 275560.0 117785.0 385140.0 -1.0 2585
2587 0 275531.0 117824.0 385080.0 -1.0 2586
2588 0 275567.0 117810.0 385020.0 -1.0 2587
2589 0 275499.0 117774.0 384960.0 -1.0 2588
2590 0 275546.0 117816.0 384900.0 -1.0 2589
2591 0 275539.0 117824.0 384840.0 -1.0 2590
2592 0 275532.0 117808.0 384780.0 -1.0 2591
2593 0 275441.0 117826.0 384720.0 -1.0 2592
2594 0 275445.0 117821.0 384660.0 -1.0 2593
2595 0 275437.0 117819.0 384600.0 -1.0 2594
2596 0 275435.0 117835.0 384540.0 -1.0 2595
2597 0 275449.0 117771.0 384480.0 -1.0 2596
2598 0 275427.0 117849.0 384420.0 -1.0 2597
2599 0 275415.0 117739.0 384360.0 -1.0 2598
2600 0 275428.0 117845.0 384300.0 -1.0 2599
2601 0 275380.0 117786.0 384240.0 -1.0 2600
2602 0 275347.0 117743.0 384180.0 -1.0 2601
2603 0 275310.0 117744.0 384120.0 -1.0 2602
2604 0 275339.0 117741.0 384060.0 -1.0 2603
2605 0 275335.0 117799.0 384000.0 -1.0 2604
2606 0 275244.0 117720.0 383940.0 -1.0 2605
2607 0 275274.0 117747.0 383880.0 -1.0 2606
2608 0 275502.0 117884.0 383820.0 -1.0 2607
2609 0 275233.0 117776.0 383760.0 -1.0 2608
2610 0 275202.0 117723.0 383700.0 -1.0 2609
2611 0 275217.0 117755.0 383640.0 -1.0 2610
2612 0 275236.0 117785.0 383580.0 -1.0 2611
2613 0 275252.0 117746.0 383520.0 -1.0 2612
2614 0 275261.0 117756.0 383460.0 -1.0 2613
2615 0 275249.0 117765.0 383400.0 -1.0 2614
2616 0 275149.0 117754.0 383340.0 -1.0 2615
2617 0 275231.0 117757.0 383280.0 -1.0 2616
2618 0 275283.0 117737.0 383220.0 -1.0 2617
2619 0 275258.0 117745.0 383160.0 -1.0 2618
2620 0 275211.0 117805.0 383100.0 -1.0 2619
2621 0 275145.0 117695.0 383040.0 -1.0 2620
2622 0 275263.0 117782.0 382980.0 -1.0 2621
2623 0 275184.0 117704.0 382920.0 -1.0 2622
2624 0 275222.0 117707.0 382860.0 -1.0 2623
2625 0 275152.0 117650.0 382740.0 -1.0 2624
2626 0 275119.0 117566.0 382620.0 -1.0 2625
2627 0 275157.0 117490.0 382560.0 -1.0 2626
2628 0 275124.0 117475.0 382500.0 -1.0 2627
2629 0 275122.0 117397.0 382440.0 -1.0 2628
2630 0 275104.0 117370.0 382380.0 -1.0 2629
2631 0 275102.0 117315.0 382320.0 -1.0 2630
2632 0 275126.0 117277.0 382260.0 -1.0 2631
2633 0 275108.0 117288.0 382200.0 -1.0 2632
2634 0 275150.0 117243.0 382140.0 -1.0 2633
2635 0 275111.0 117230.0 382080.0 -1.0 2634
2636 0 275165.0 117269.0 382020.0 -1.0 2635
2637 0 275124.0 117202.0 381960.0 -1.0 2636
2638 0 275092.0 117174.0 381900.0 -1.0 2637
2639 0 275040.0 117199.0 381840.0 -1.0 2638
2640 0 275112.0 117217.0 381780.0 -1.0 2639
2641 0 275075.0 117163.0 381720.0 -1.0 2640
2642 0 275091.0 117191.0 381660.0 -1.0 2641
2643 0 275094.0 117178.0 381600.0 -1.0 2642
2644 0 275033.0 117137.0 381540.0 -1.0 2643
2645 0 275057.0 117121.0 381480.0 -1.0 2644
2646 0 275077.0 117190.0 381420.0 -1.0 2645
2647 0 275028.0 117113.0 381360.0 -1.0 2646
2648 0 274964.0 117094.0 381300.0 -1.0 2647
2649 0 274981.0 117137.0 381240.0 -1.0 2648
2650 0 274953.0 117058.0 381180.0 -1.0 2649
2651 0 274989.0 117167.0 381120.0 -1.0 2650
2652 0 274965.0 116982.0 381060.0 -1.0 2651
2653 0 274973.0 117072.0 381000.0 -1.0 2652
2654 0 274926.0 117014.0 380940.0 -1.0 2653
2655 0 274885.0 117028.0 380880.0 -1.0 2654
2656 0 274915.0 116984.0 380820.0 -1.0 2655
2657 0 274855.0 117027.0 380760.0 -1.0 2656
2658 0 274855.0 116936.0 380700.0 -1.0 2657
2659 0 274930.0 116972.0 380640.0 -1.0 2658
2660 0 274895.0 116935.0 380580.0 -1.0 2659
2661 0 274911.0 116979.0 380520.0 -1.0 2660
2662 0 274891.0 117003.0 380460.0 -1.0 2661
2663 0 274878.0 116909.0 380400.0 -1.0 2662
2664 0 274852.0 116961.0 380340.0 -1.0 2663
2665 0 274872.0 116987.0 380280.0 -1.0 2664
2666 0 274830.0 116910.0 380220.0 -1.0 2665
2667 0 274846.0 116921.0 380160.0 -1.0 2666
2668 0 274920.0 116991.0 380100.0 -1.0 2667
2669 0 274862.0 116852.0 380040.0 -1.0 2668
2670 0 274863.0 116916.0 379980.0 -1.0 2669
2671 0 274854.0 116853.0 379920.0 -1.0 2670
2672 0 274920.0 116878.0 379860.0 -1.0 2671
2673 0 274902.0 116869.0 379800.0 -1.0 2672
2674 0 274853.0 116928.0 379740.0 -1.0 2673
2675 0 274868.0 116795.0 379680.0 -1.0 2674
2676 0 274867.0 116871.0 379620.0 -1.0 2675
2677 0 274842.0 116842.0 379560.0 -1.0 2676
2678 0 274861.0 116824.0 379500.0 -1.0 2677
2679 0 274870.0 116794.0 379440.0 -1.0 2678
2680 0 274874.0 116852.0 379380.0 -1.0 2679
2681 0 274847.0 116822.0 379320.0 -1.0 2680
2682 0 274883.0 116820.0 379260.0 -1.0 2681
2683 0 274836.0 116826.0 379200.0 -1.0 2682
2684 0 274938.0 116826.0 379140.0 -1.0 2683
2685 0 274880.0 116793.0 379080.0 -1.0 2684
2686 0 274881.0 116809.0 379020.0 -1.0 2685
2687 0 274856.0 116807.0 378960.0 -1.0 2686
2688 0 274939.0 116839.0 378900.0 -1.0 2687
2689 0 274884.0 116790.0 378840.0 -1.0 2688
2690 0 274859.0 116728.0 378780.0 -1.0 2689
2691 0 274726.0 116520.0 378720.0 -1.0 2690
2692 0 274792.0 116572.0 378660.0 -1.0 2691
2693 0 274718.0 116475.0 378600.0 -1.0 2692
2694 0 274727.0 116409.0 378540.0 -1.0 2693
2695 0 274635.0 116296.0 378480.0 -1.0 2694
2696 0 274596.0 116258.0 378420.0 -1.0 2695
2697 0 274582.0 116230.0 378360.0 -1.0 2696
2698 0 274537.0 116220.0 378300.0 -1.0 2697
2699 0 274529.0 116249.0 378240.0 -1.0 2698
2700 0 274613.0 116230.0 378180.0 -1.0 2699
2701 0 274598.0 116242.0 378120.0 -1.0 2700
2702 0 274598.0 116261.0 378060.0 -1.0 2701
2703 0 274593.0 116236.0 378000.0 -1.0 2702
2704 0 274585.0 116270.0 377940.0 -1.0 2703
2705 0 274644.0 116260.0 377880.0 -1.0 2704
2706 0 274670.0 116317.0 377820.0 -1.0 2705
2707 0 274651.0 116282.0 377760.0 -1.0 2706
2708 0 274666.0 116359.0 377700.0 -1.0 2707
2709 0 274631.0 116271.0 377640.0 -1.0 2708
2710 0 274674.0 116264.0 377580.0 -1.0 2709
2711 0 274671.0 116213.0 377520.0 -1.0 2710
2712 0 274682.0 116141.0 377460.0 -1.0 2711
2713 0 274690.0 116192.0 377400.0 -1.0 2712
2714 0 274679.0 116214.0 377340.0 -1.0 2713
2715 0 274654.0 116166.0 377280.0 -1.0 2714
2716 0 274659.0 116190.0 377220.0 -1.0 2715
2717 0 274635.0 116182.0 377160.0 -1.0 2716
2718 0 274622.0 116169.0 377100.0 -1.0 2717
2719 0 274608.0 116115.0 377040.0 -1.0 2718
2720 0 274614.0 116170.0 376980.0 -1.0 2719
2721 0 274619.0 116137.0 376920.0 -1.0 2720
2722 0 274613.0 116165.0 376860.0 -1.0 2721
2723 0 274579.0 116187.0 376800.0 -1.0 2722
2724 0 274546.0 116234.0 376740.0 -1.0 2723
2725 0 274516.0 116232.0 376680.0 -1.0 2724
2726 0 274516.0 116181.0 376620.0 -1.0 2725
2727 0 274537.0 116258.0 376560.0 -1.0 2726
2728 0 274526.0 116244.0 376500.0 -1.0 2727
2729 0 274440.0 116215.0 376440.0 -1.0 2728
2730 0 274510.0 116223.0 376380.0 -1.0 2729
2731 0 274506.0 116207.0 376320.0 -1.0 2730
2732 0 274506.0 116282.0 376260.0 -1.0 2731
2733 0 274466.0 116212.0 376200.0 -1.0 2732
2734 0 274493.0 116275.0 376140.0 -1.0 2733
2735 0 274484.0 116237.0 376080.0 -1.0 2734
2736 0 274491.0 116229.0 376020.0 -1.0 2735
2737 0 274485.0 116253.0 375960.0 -1.0 2736
2738 0 274532.0 116255.0 375900.0 -1.0 2737
2739 0 274487.0 116188.0 375840.0 -1.0 2738
2740 0 274547.0 116218.0 375780.0 -1.0 2739
2741 0 274578.0 116201.0 375720.0 -1.0 2740
2742 0 274544.0 116189.0 375660.0 -1.0 2741
2743 0 274586.0 116243.0 375600.0 -1.0 2742
2744 0 274551.0 116288.0 375540.0 -1.0 2743
2745 0 274583.0 116216.0 375480.0 -1.0 2744
2746 0 274560.0 116191.0 375420.0 -1.0 2745
2747 0 274634.0 116221.0 375360.0 -1.0 2746
2748 0 274604.0 116138.0 375300.0 -1.0 2747
2749 0 274629.0 116271.0 375240.0 -1.0 2748
2750 0 274657.0 116109.0 375180.0 -1.0 2749
2751 0 274704.0 116076.0 375120.0 -1.0 2750
2752 0 274746.0 116113.0 375060.0 -1.0 2751
2753 0 274737.0 116090.0 375000.0 -1.0 2752
2754 0 274850.0 116141.0 374940.0 -1.0 2753
2755 0 274794.0 116027.0 374880.0 -1.0 2754
2756 0 274816.0 116117.0 374820.0 -1.0 2755
2757 0 274823.0 116018.0 374760.0 -1.0 2756
2758 0 274862.0 116147.0 374700.0 -1.0 2757
2759 0 274854.0 116046.0 374640.0 -1.0 2758
2760 0 274889.0 116068.0 374580.0 -1.0 2759
2761 0 274846.0 116044.0 374520.0 -1.0 2760
2762 0 274869.0 116071.0 374460.0 -1.0 2761
2763 0 274913.0 115965.0 374400.0 -1.0 2762
2764 0 274859.0 115972.0 374340.0 -1.0 2763
2765 0 274934.0 116072.0 374280.0 -1.0 2764
2766 0 274851.0 115976.0 374220.0 -1.0 2765
2767 0 274832.0 115979.0 374160.0 -1.0 2766
2768 0 274894.0 115965.0 374100.0 -1.0 2767
2769 0 274874.0 115892.0 374040.0 -1.0 2768
2770 0 274890.0 115892.0 373980.0 -1.0 2769
2771 0 274849.0 115914.0 373920.0 -1.0 2770
2772 0 274936.0 115842.0 373860.0 -1.0 2771
2773 0 274933.0 115781.0 373800.0 -1.0 2772
2774 0 274939.0 115857.0 373740.0 -1.0 2773
2775 0 274929.0 115800.0 373680.0 -1.0 2774
2776 0 274923.0 115862.0 373620.0 -1.0 2775
2777 0 274889.0 115671.0 373560.0 -1.0 2776
2778 0 274958.0 115696.0 373500.0 -1.0 2777
2779 0 274936.0 115625.0 373440.0 -1.0 2778
2780 0 274952.0 115590.0 373380.0 -1.0 2779
2781 0 274952.0 115548.0 373320.0 -1.0 2780
2782 0 274988.0 115535.0 373260.0 -1.0 2781
2783 0 274960.0 115502.0 373200.0 -1.0 2782
2784 0 274949.0 115469.0 373140.0 -1.0 2783
2785 0 274909.0 115465.0 373080.0 -1.0 2784
2786 0 274928.0 115403.0 373020.0 -1.0 2785
2787 0 274897.0 115396.0 372960.0 -1.0 2786
2788 0 274935.0 115510.0 372900.0 -1.0 2787
2789 0 274912.0 115411.0 372840.0 -1.0 2788
2790 0 274882.0 115368.0 372780.0 -1.0 2789
2791 0 274908.0 115472.0 372720.0 -1.0 2790
2792 0 274883.0 115375.0 372660.0 -1.0 2791
2793 0 274926.0 115346.0 372600.0 -1.0 2792
2794 0 274836.0 115366.0 372540.0 -1.0 2793
2795 0 274863.0 115336.0 372480.0 -1.0 2794
2796 0 274898.0 115392.0 372420.0 -1.0 2795
2797 0 274793.0 115344.0 372360.0 -1.0 2796
2798 0 274811.0 115186.0 372300.0 -1.0 2797
2799 0 274844.0 115283.0 372240.0 -1.0 2798
2800 0 274841.0 115217.0 372180.0 -1.0 2799
2801 0 274902.0 115328.0 372120.0 -1.0 2800
2802 0 274852.0 115280.0 372060.0 -1.0 2801
2803 0 274909.0 115331.0 372000.0 -1.0 2802
2804 0 274894.0 115277.0 371940.0 -1.0 2803
2805 0 274903.0 115335.0 371880.0 -1.0 2804
2806 0 274891.0 115316.0 371820.0 -1.0 2805
2807 0 274868.0 115423.0 371760.0 -1.0 2806
2808 0 274889.0 115408.0 371700.0 -1.0 2807
2809 0 274874.0 115381.0 371640.0 -1.0 2808
2810 0 274846.0 115442.0 371580.0 -1.0 2809
2811 0 274751.0 115508.0 371520.0 -1.0 2810
2812 0 274823.0 115458.0 371460.0 -1.0 2811
2813 0 274785.0 115399.0 371400.0 -1.0 2812
2814 0 274837.0 115449.0 371340.0 -1.0 2813
2815 0 274830.0 115428.0 371280.0 -1.0 2814
2816 0 274825.0 115411.0 371220.0 -1.0 2815
2817 0 274794.0 115387.0 371160.0 -1.0 2816
2818 0 274903.0 115340.0 371100.0 -1.0 2817
2819 0 274693.0 115417.0 371040.0 -1.0 2818
2820 0 274624.0 115474.0 370980.0 -1.0 2819
2821 0 274648.0 115547.0 370920.0 -1.0 2820
2822 0 274658.0 115417.0 370860.0 -1.0 2821
2823 0 274631.0 115476.0 370800.0 -1.0 2822
2824 0 274629.0 115539.0 370740.0 -1.0 2823
2825 0 274641.0 115446.0 370680.0 -1.0 2824
2826 0 274617.0 115512.0 370620.0 -1.0 2825
2827 0 274585.0 115480.0 370560.0 -1.0 2826
2828 0 274588.0 115555.0 370500.0 -1.0 2827
2829 0 274564.0 115468.0 370440.0 -1.0 2828
2830 0 274578.0 115558.0 370380.0 -1.0 2829
2831 0 274501.0 115534.0 370320.0 -1.0 2830
2832 0 274464.0 115618.0 370260.0 -1.0 2831
2833 0 274437.0 115600.0 370200.0 -1.0 2832
2834 0 274414.0 115603.0 370140.0 -1.0 2833
2835 0 274432.0 115646.0 370080.0 -1.0 2834
2836 0 274364.0 115536.0 370020.0 -1.0 2835
2837 0 274363.0 115596.0 369960.0 -1.0 2836
2838 0 274322.0 115596.0 369900.0 -1.0 2837
2839 0 274308.0 115543.0 369840.0 -1.0 2838
2840 0 274319.0 115636.0 369780.0 -1.0 2839
2841 0 274317.0 115591.0 369720.0 -1.0 2840
2842 0 274450.0 115680.0 369660.0 -1.0 2841
2843 0 274207.0 115612.0 369600.0 -1.0 2842
2844 0 274144.0 115575.0 369540.0 -1.0 2843
2845 0 274150.0 115649.0 369480.0 -1.0 2844
2846 0 274078.0 115625.0 369420.0 -1.0 2845
2847 0 274100.0 115546.0 369360.0 -1.0 2846
2848 0 274085.0 115709.0 369300.0 -1.0 2847
2849 0 274064.0 115637.0 369240.0 -1.0 2848
2850 0 274061.0 115706.0 369180.0 -1.0 2849
2851 0 273993.0 115756.0 369120.0 -1.0 2850
2852 0 273979.0 115724.0 369060.0 -1.0 2851
2853 0 273995.0 115749.0 369000.0 -1.0 2852
2854 0 273982.0 115797.0 368940.0 -1.0 2853
2855 0 274013.0 115773.0 368880.0 -1.0 2854
2856 0 274035.0 115820.0 368820.0 -1.0 2855
2857 0 273970.0 115776.0 368760.0 -1.0 2856
2858 0 274074.0 115840.0 368700.0 -1.0 2857
2859 0 274028.0 115819.0 368640.0 -1.0 2858
2860 0 274051.0 115802.0 368580.0 -1.0 2859
2861 0 274032.0 115801.0 368520.0 -1.0 2860
2862 0 274059.0 115800.0 368460.0 -1.0 2861
2863 0 274054.0 115806.0 368400.0 -1.0 2862
2864 0 274080.0 115829.0 368340.0 -1.0 2863
2865 0 274039.0 115795.0 368280.0 -1.0 2864
2866 0 274025.0 115841.0 368220.0 -1.0 2865
2867 0 273979.0 115816.0 368160.0 -1.0 2866
2868 0 274007.0 115843.0 368100.0 -1.0 2867
2869 0 274041.0 115815.0 368040.0 -1.0 2868
2870 0 274042.0 115873.0 367980.0 -1.0 2869
2871 0 274023.0 115824.0 367920.0 -1.0 2870
2872 0 274005.0 115864.0 367860.0 -1.0 2871
2873 0 273987.0 115796.0 367800.0 -1.0 2872
2874 0 273934.7 115827.9 367740.0 -1.0 2873
2875 0 273959.0 115742.0 367680.0 -1.0 2874
2876 0 274040.0 115768.0 367620.0 -1.0 2875
2877 0 273953.0 115795.0 367560.0 -1.0 2876
2878 0 273859.0 115826.0 367500.0 -1.0 2877
2879 0 273886.0 115905.0 367440.0 -1.0 2878
2880 0 273838.0 115778.0 367380.0 -1.0 2879
2881 0 273912.0 115832.0 367320.0 -1.0 2880
2882 0 273869.0 115793.0 367260.0 -1.0 2881
2883 0 273876.0 115883.0 367200.0 -1.0 2882
2884 0 273839.0 115830.0 367140.0 -1.0 2883
2885 0 273905.0 115886.0 367080.0 -1.0 2884
2886 0 273847.0 115838.0 367020.0 -1.0 2885
2887 0 273928.0 115862.0 366960.0 -1.0 2886
2888 0 273803.0 115868.0 366900.0 -1.0 2887
2889 0 273829.0 115939.0 366840.0 -1.0 2888
2890 0 273807.0 115941.0 366780.0 -1.0 2889
2891 0 273859.0 115930.0 366720.0 -1.0 2890
2892 0 273842.0 116042.0 366660.0 -1.0 2891
2893 0 273896.0 116133.0 366540.0 -1.0 2892
2894 0 273867.0 116108.0 366480.0 -1.0 2893
2895 0 273819.0 116187.0 366420.0 -1.0 2894
2896 0 273822.0 116148.0 366360.0 -1.0 2895
2897 0 273826.0 116190.0 366300.0 -1.0 2896
2898 0 273851.0 116139.0 366240.0 -1.0 2897
2899 0 273823.0 116204.0 366180.0 -1.0 2898
2900 0 273846.0 116181.0 366120.0 -1.0 2899
2901 0 273823.0 116265.0 366060.0 -1.0 2900
2902 0 273805.0 116252.0 366000.0 -1.0 2901
2903 0 273823.0 116245.0 365940.0 -1.0 2902
2904 0 273764.0 116226.0 365880.0 -1.0 2903
2905 0 273769.0 116256.0 365760.0 -1.0 2904
2906 0 273853.0 116245.0 365700.0 -1.0 2905
2907 0 273802.0 116244.0 365640.0 -1.0 2906
2908 0 273751.0 116196.0 365580.0 -1.0 2907
2909 0 273756.0 116313.0 365520.0 -1.0 2908
2910 0 273765.0 116192.0 365460.0 -1.0 2909
2911 0 273766.0 116231.0 365400.0 -1.0 2910
2912 0 273771.0 116340.0 365340.0 -1.0 2911
2913 0 273780.0 116242.0 365280.0 -1.0 2912
2914 0 273838.0 116329.0 365220.0 -1.0 2913
2915 0 273800.0 116340.0 365160.0 -1.0 2914
2916 0 273844.0 116392.0 365100.0 -1.0 2915
2917 0 273830.0 116308.0 365040.0 -1.0 2916
2918 0 273865.0 116422.0 364980.0 -1.0 2917
2919 0 273867.0 116355.0 364920.0 -1.0 2918
2920 0 273898.0 116383.0 364860.0 -1.0 2919
2921 0 273946.0 116461.0 364800.0 -1.0 2920
2922 0 273936.0 116442.0 364740.0 -1.0 2921
2923 0 274033.0 116476.0 364680.0 -1.0 2922
2924 0 274058.0 116459.0 364620.0 -1.0 2923
2925 0 274028.0 116482.0 364560.0 -1.0 2924
2926 0 274066.0 116482.0 364500.0 -1.0 2925
2927 0 274114.0 116544.0 364440.0 -1.0 2926
2928 0 274122.0 116491.0 364380.0 -1.0 2927
2929 0 274147.0 116545.0 364320.0 -1.0 2928
2930 0 274207.0 116612.0 364260.0 -1.0 2929
2931 0 274239.0 116535.0 364200.0 -1.0 2930
2932 0 274243.0 116597.0 364140.0 -1.0 2931
2933 0 274192.0 116575.0 364080.0 -1.0 2932
2934 0 274308.0 116549.0 364020.0 -1.0 2933
2935 0 274283.0 116512.0 363960.0 -1.0 2934
2936 0 274332.0 116478.0 363900.0 -1.0 2935
2937 0 274296.0 116546.0 363840.0 -1.0 2936
2938 0 274328.0 116536.0 363780.0 -1.0 2937
2939 0 274339.0 116481.0 363720.0 -1.0 2938
2940 0 274335.0 116600.0 363660.0 -1.0 2939
2941 0 274308.0 116645.0 363600.0 -1.0 2940
2942 0 274310.0 116613.0 363540.0 -1.0 2941
2943 0 274331.0 116571.0 363480.0 -1.0 2942
2944 0 274240.0 116652.0 363420.0 -1.0 2943
2945 0 274268.0 116601.0 363360.0 -1.0 2944
2946 0 274340.0 116662.0 363300.0 -1.0 2945
2947 0 274235.0 116612.0 363240.0 -1.0 2946
2948 0 274332.0 116710.0 363180.0 -1.0 2947
2949 0 274284.0 116693.0 363120.0 -1.0 2948
2950 0 274352.0 116834.0 363060.0 -1.0 2949
2951 0 274375.0 116804.0 363000.0 -1.0 2950
2952 0 274398.0 116829.0 362940.0 -1.0 2951
2953 0 274399.0 116822.0 362880.0 -1.0 2952
2954 0 274475.0 116728.0 362820.0 -1.0 2953
2955 0 274458.0 116777.0 362760.0 -1.0 2954
2956 0 274488.0 116769.0 362700.0 -1.0 2955
2957 0 274524.0 116728.0 362640.0 -1.0 2956
2958 0 274486.0 116822.0 362580.0 -1.0 2957
2959 0 274468.0 116721.0 362520.0 -1.0 2958
2960 0 274490.0 116796.0 362460.0 -1.0 2959
2961 0 274495.0 116678.0 362400.0 -1.0 2960
2962 0 274467.0 116750.0 362340.0 -1.0 2961
2963 0 274443.0 116703.0 362280.0 -1.0 2962
2964 0 274560.0 116697.0 362220.0 -1.0 2963
2965 0 274506.0 116767.0 362160.0 -1.0 2964
2966 0 274515.0 116734.0 362100.0 -1.0 2965
2967 0 274569.0 116652.0 362040.0 -1.0 2966
2968 0 274578.0 116657.0 361980.0 -1.0 2967
2969 0 274645.0 116706.0 361920.0 -1.0 2968
2970 0 274564.0 116687.0 361860.0 -1.0 2969
2971 0 274572.0 116770.0 361800.0 -1.0 2970
2972 0 274640.0 116626.0 361740.0 -1.0 2971
2973 0 274660.0 116631.0 361680.0 -1.0 2972
2974 0 274679.0 116677.0 361620.0 -1.0 2973
2975 0 274738.0 116689.0 361560.0 -1.0 2974
2976 0 274838.0 116696.0 361500.0 -1.0 2975
2977 0 274750.0 116715.0 361440.0 -1.0 2976
2978 0 274776.0 116763.0 361380.0 -1.0 2977
2979 0 274812.0 116757.0 361320.0 -1.0 2978
2980 0 274776.0 116734.0 361260.0 -1.0 2979
2981 0 274825.0 116741.0 361200.0 -1.0 2980
2982 0 274777.0 116728.0 361140.0 -1.0 2981
2983 0 274837.0 116737.0 361080.0 -1.0 2982
2984 0 274750.0 116721.0 361020.0 -1.0 2983
2985 0 274880.0 116670.0 360960.0 -1.0 2984
2986 0 274801.0 116718.0 360900.0 -1.0 2985
2987 0 274836.0 116724.0 360840.0 -1.0 2986
2988 0 274904.0 116707.0 360780.0 -1.0 2987
2989 0 274869.0 116706.0 360720.0 -1.0 2988
2990 0 274979.0 116724.0 360660.0 -1.0 2989
2991 0 274880.0 116676.0 360600.0 -1.0 2990
2992 0 274917.0 116768.0 360540.0 -1.0 2991
2993 0 274889.0 116653.0 360480.0 -1.0 2992
2994 0 274952.0 116742.0 360420.0 -1.0 2993
2995 0 274944.0 116645.0 360360.0 -1.0 2994
2996 0 274986.0 116670.0 360300.0 -1.0 2995
2997 0 274980.0 116645.0 360240.0 -1.0 2996
2998 0 275005.0 116636.0 360180.0 -1.0 2997
2999 0 274952.0 116620.0 360120.0 -1.0 2998
3000 0 274997.0 116623.0 360060.0 -1.0 2999
3001 0 274995.0 116649.0 360000.0 -1.0 3000
3002 0 274964.0 116590.0 359940.0 -1.0 3001
3003 0 274956.0 116554.0 359880.0 -1.0 3002
3004 0 274949.0 116577.0 359820.0 -1.0 3003
3005 0 274947.0 116535.0 359760.0 -1.0 3004
3006 0 274944.0 116562.0 359700.0 -1.0 3005
3007 0 274917.0 116512.0 359640.0 -1.0 3006
3008 0 274898.0 116613.0 359580.0 -1.0 3007
3009 0 274902.0 116486.0 359520.0 -1.0 3008
3010 0 274910.0 116508.0 359460.0 -1.0 3009
3011 0 274887.0 116480.0 359400.0 -1.0 3010
3012 0 274917.0 116513.0 359340.0 -1.0 3011
3013 0 274910.0 116522.0 359280.0 -1.0 3012
3014 0 274925.0 116399.0 359220.0 -1.0 3013
3015 0 274956.0 116474.0 359160.0 -1.0 3014
3016 0 274945.0 116415.0 359100.0 -1.0 3015
3017 0 274980.0 116464.0 359040.0 -1.0 3016
3018 0 274974.0 116468.0 358980.0 -1.0 3017
3019 0 274927.0 116402.0 358920.0 -1.0 3018
3020 0 274938.0 116415.0 358860.0 -1.0 3019
3021 0 275020.0 116611.0 358800.0 -1.0 3020
3022 0 274974.0 116519.0 358740.0 -1.0 3021
3023 0 274926.0 116399.0 358680.0 -1.0 3022
3024 0 274966.0 116474.0 358620.0 -1.0 3023
3025 0 274975.0 116489.0 358560.0 -1.0 3024
3026 0 274955.0 116573.0 358500.0 -1.0 3025
3027 0 274959.0 116516.0 358440.0 -1.0 3026
3028 0 274961.0 116587.0 358380.0 -1.0 3027
3029 0 274982.0 116604.0 358320.0 -1.0 3028
3030 0 274983.0 116531.0 358260.0 -1.0 3029
3031 0 275003.0 116578.0 358200.0 -1.0 3030
3032 0 275027.0 116630.0 358140.0 -1.0 3031
3033 0 275017.0 116579.0 358080.0 -1.0 3032
3034 0 275045.0 116665.0 358020.0 -1.0 3033
3035 0 275026.0 116677.0 357960.0 -1.0 3034
3036 0 275062.0 116646.0 357900.0 -1.0 3035
3037 0 275045.0 116662.0 357840.0 -1.0 3036
3038 0 275074.0 116642.0 357780.0 -1.0 3037
3039 0 275070.0 116650.0 357720.0 -1.0 3038
3040 0 275014.0 116620.0 357660.0 -1.0 3039
3041 0 275103.0 116662.0 357600.0 -1.0 3040
3042 0 275049.0 116674.0 357540.0 -1.0 3041
3043 0 275047.0 116626.0 357480.0 -1.0 3042
3044 0 274988.0 116691.0 357420.0 -1.0 3043
3045 0 275019.0 116645.0 357360.0 -1.0 3044
3046 0 275007.0 116571.0 357300.0 -1.0 3045
3047 0 274938.0 116591.0 357240.0 -1.0 3046
3048 0 275011.0 116565.0 357180.0 -1.0 3047
3049 0 274999.0 116568.0 357120.0 -1.0 3048
3050 0 274950.0 116533.0 357060.0 -1.0 3049
3051 0 274967.0 116574.0 357000.0 -1.0 3050
3052 0 274923.0 116506.0 356940.0 -1.0 3051
3053 0 274913.0 116462.0 356880.0 -1.0 3052
3054 0 274956.0 116559.0 356820.0 -1.0 3053
3055 0 274975.0 116575.0 356760.0 -1.0 3054
3056 0 274943.0 116641.0 356700.0 -1.0 3055
3057 0 274929.0 116534.0 356640.0 -1.0 3056
3058 0 274910.0 116547.0 356580.0 -1.0 3057
3059 0 274886.0 116544.0 356520.0 -1.0 3058
3060 0 274822.0 116493.0 356460.0 -1.0 3059
3061 0 274859.0 116512.0 356400.0 -1.0 3060
3062 0 274821.0 116518.0 356340.0 -1.0 3061
3063 0 274808.0 116506.0 356280.0 -1.0 3062
3064 0 274766.0 116526.0 356220.0 -1.0 3063
3065 0 274741.0 116509.0 356160.0 -1.0 3064
3066 0 274734.0 116369.0 356100.0 -1.0 3065
3067 0 274676.0 116472.0 356040.0 -1.0 3066
3068 0 274719.0 116512.0 355980.0 -1.0 3067
3069 0 274647.0 116436.0 355920.0 -1.0 3068
3070 0 274650.0 116504.0 355860.0 -1.0 3069
3071 0 274601.0 116361.0 355800.0 -1.0 3070
3072 0 274586.0 116461.0 355740.0 -1.0 3071
3073 0 274563.0 116450.0 355680.0 -1.0 3072
3074 0 274591.0 116516.0 355620.0 -1.0 3073
3075 0 274689.0 116314.0 355560.0 -1.0 3074
3076 0 274696.0 116384.0 355500.0 -1.0 3075
3077 0 274712.0 116447.0 355440.0 -1.0 3076
3078 0 274713.0 116441.0 355380.0 -1.0 3077
3079 0 274687.0 116435.0 355320.0 -1.0 3078
3080 0 274708.0 116432.0 355260.0 -1.0 3079
3081 0 274665.0 116403.0 355200.0 -1.0 3080
3082 0 274732.0 116447.0 355140.0 -1.0 3081
3083 0 274740.0 116403.0 355080.0 -1.0 3082
3084 0 274725.0 116414.0 355020.0 -1.0 3083
3085 0 274720.0 116447.0 354960.0 -1.0 3084
3086 0 274740.0 116428.0 354900.0 -1.0 3085
3087 0 274762.0 116400.0 354840.0 -1.0 3086
3088 0 274870.0 116511.0 354720.0 -1.0 3087
3089 0 274812.0 116463.0 354660.0 -1.0 3088
3090 0 274882.0 116410.0 354600.0 -1.0 3089
3091 0 274795.0 116396.0 354540.0 -1.0 3090
3092 0 274858.0 116383.0 354480.0 -1.0 3091
3093 0 274823.0 116394.0 354420.0 -1.0 3092
3094 0 274832.0 116442.0 354360.0 -1.0 3093
3095 0 274880.0 116482.0 354300.0 -1.0 3094
3096 0 274886.0 116423.0 354240.0 -1.0 3095
3097 0 274880.0 116528.0 354180.0 -1.0 3096
3098 0 274908.0 116548.0 354120.0 -1.0 3097
3099 0 274895.0 116491.0 354060.0 -1.0 3098
3100 0 274949.0 116558.0 354000.0 -1.0 3099
3101 0 274946.0 116540.0 353940.0 -1.0 3100
3102 0 274956.0 116592.0 353880.0 -1.0 3101
3103 0 274970.0 116551.0 353820.0 -1.0 3102
3104 0 274922.0 116484.0 353760.0 -1.0 3103
3105 0 274961.0 116469.0 353700.0 -1.0 3104
3106 0 274943.0 116538.0 353640.0 -1.0 3105
3107 0 274971.0 116518.0 353580.0 -1.0 3106
3108 0 274986.0 116629.0 353520.0 -1.0 3107
3109 0 274999.0 116573.0 353460.0 -1.0 3108
3110 0 275002.0 116604.0 353400.0 -1.0 3109
3111 0 274950.0 116551.0 353340.0 -1.0 3110
3112 0 275001.0 116587.0 353280.0 -1.0 3111
3113 0 275002.0 116562.0 353220.0 -1.0 3112
3114 0 274994.0 116536.0 353160.0 -1.0 3113
3115 0 275030.0 116552.0 353100.0 -1.0 3114
3116 0 274991.0 116595.0 353040.0 -1.0 3115
3117 0 274969.0 116535.0 352980.0 -1.0 3116
3118 0 275015.0 116590.0 352920.0 -1.0 3117
3119 0 274997.0 116549.0 352860.0 -1.0 3118
3120 0 275039.0 116591.0 352800.0 -1.0 3119
3121 0 274953.0 116548.0 352740.0 -1.0 3120
3122 0 275001.0 116577.0 352680.0 -1.0 3121
3123 0 275003.0 116553.0 352620.0 -1.0 3122
3124 0 274986.0 116592.0 352560.0 -1.0 3123
3125 0 274927.0 116578.0 352500.0 -1.0 3124
3126 0 274906.0 116500.0 352440.0 -1.0 3125
3127 0 274933.0 116509.0 352380.0 -1.0 3126
3128 0 274873.0 116365.0 352320.0 -1.0 3127
3129 0 274962.0 116410.0 352260.0 -1.0 3128
3130 0 274882.0 116381.0 352200.0 -1.0 3129
3131 0 274886.0 116399.0 352140.0 -1.0 3130
3132 0 274961.0 116345.0 352080.0 -1.0 3131
3133 0 274930.0 116422.0 352020.0 -1.0 3132
3134 0 274838.0 116337.0 351960.0 -1.0 3133
3135 0 274868.0 116393.0 351900.0 -1.0 3134
3136 0 274900.0 116496.0 351840.0 -1.0 3135
3137 0 274839.0 116365.0 351780.0 -1.0 3136
3138 0 274870.0 116441.0 351720.0 -1.0 3137
3139 0 274810.0 116416.0 351660.0 -1.0 3138
3140 0 274841.0 116430.0 351600.0 -1.0 3139
3141 0 274820.0 116397.0 351540.0 -1.0 3140
3142 0 274807.0 116354.0 351480.0 -1.0 3141
3143 0 274905.0 116417.0 351420.0 -1.0 3142
3144 0 274829.0 116355.0 351360.0 -1.0 3143
3145 0 274822.0 116349.0 351300.0 -1.0 3144
3146 0 274825.0 116305.0 351240.0 -1.0 3145
3147 0 274895.0 116299.0 351180.0 -1.0 3146
3148 0 274815.0 116260.0 351120.0 -1.0 3147
3149 0 274892.0 116371.0 351060.0 -1.0 3148
3150 0 274853.0 116309.0 351000.0 -1.0 3149
3151 0 274859.0 116337.0 350940.0 -1.0 3150
3152 0 274836.0 116287.0 350880.0 -1.0 3151
3153 0 274796.0 116298.0 350820.0 -1.0 3152
3154 0 274905.0 116342.0 350760.0 -1.0 3153
3155 0 274859.0 116356.0 350700.0 -1.0 3154
3156 0 274850.0 116360.0 350640.0 -1.0 3155
3157 0 274810.0 116376.0 350580.0 -1.0 3156
3158 0 274852.0 116328.0 350520.0 -1.0 3157
3159 0 274796.0 116381.0 350460.0 -1.0 3158
3160 0 274860.0 116345.0 350400.0 -1.0 3159
3161 0 274834.0 116278.0 350340.0 -1.0 3160
3162 0 274911.0 116313.0 350280.0 -1.0 3161
3163 0 274792.0 116345.0 350220.0 -1.0 3162
3164 0 274792.0 116359.0 350160.0 -1.0 3163
3165 0 274819.0 116209.0 350100.0 -1.0 3164
3166 0 274830.0 116363.0 350040.0 -1.0 3165
3167 0 274770.0 116285.0 349920.0 -1.0 3166
3168 0 274787.0 116279.0 349860.0 -1.0 3167
3169 0 274843.0 116300.0 349800.0 -1.0 3168
3170 0 274732.0 116306.0 349740.0 -1.0 3169
3171 0 274786.0 116277.0 349680.0 -1.0 3170
3172 0 274816.0 116232.0 349620.0 -1.0 3171
3173 0 274804.0 116310.0 349560.0 -1.0 3172
3174 0 274794.0 116269.0 349500.0 -1.0 3173
3175 0 274828.0 116165.0 349440.0 -1.0 3174
3176 0 274781.0 116238.0 349380.0 -1.0 3175
3177 0 274785.0 116211.0 349320.0 -1.0 3176
3178 0 274748.0 116232.0 349260.0 -1.0 3177
3179 0 274819.0 116281.0 349200.0 -1.0 3178
3180 0 274780.0 116198.0 349140.0 -1.0 3179
3181 0 274820.0 116246.0 349080.0 -1.0 3180
3182 0 274736.0 116157.0 349020.0 -1.0 3181
3183 0 274820.0 116152.0 348960.0 -1.0 3182
3184 0 274804.0 116213.0 348900.0 -1.0 3183
3185 0 274794.0 116265.0 348840.0 -1.0 3184
3186 0 274785.0 116172.0 348780.0 -1.0 3185
3187 0 274720.0 116240.0 348720.0 -1.0 3186
3188 0 274736.0 116173.0 348660.0 -1.0 3187
3189 0 274736.0 116212.0 348600.0 -1.0 3188
3190 0 274670.0 116209.0 348480.0 -1.0 3189
3191 0 274685.0 116126.0 348420.0 -1.0 3190
3192 0 274682.0 116172.0 348360.0 -1.0 3191
3193 0 274608.0 116170.0 348300.0 -1.0 3192
3194 0 274618.0 116107.0 348240.0 -1.0 3193
3195 0 274613.0 116193.0 348180.0 -1.0 3194
3196 0 274609.0 116145.0 348120.0 -1.0 3195
3197 0 274629.0 116121.0 348060.0 -1.0 3196
3198 0 274603.0 116182.0 348000.0 -1.0 3197
3199 0 274604.0 116146.0 347940.0 -1.0 3198
3200 0 274569.0 116130.0 347880.0 -1.0 3199
3201 0 274567.0 116145.0 347820.0 -1.0 3200
3202 0 274566.0 116089.0 347760.0 -1.0 3201
3203 0 274569.0 116085.0 347700.0 -1.0 3202
3204 0 274571.0 116134.0 347640.0 -1.0 3203
3205 0 274619.0 116124.0 347580.0 -1.0 3204
3206 0 274612.0 116122.0 347520.0 -1.0 3205
3207 0 274573.0 116060.0 347460.0 -1.0 3206
3208 0 274566.0 116039.0 347400.0 -1.0 3207
3209 0 274587.0 116077.0 347340.0 -1.0 3208
3210 0 274577.0 116089.0 347280.0 -1.0 3209
3211 0 274516.0 116089.0 347220.0 -1.0 3210
3212 0 274507.0 116011.0 347160.0 -1.0 3211
3213 0 274476.0 116006.0 347100.0 -1.0 3212
3214 0 274499.0 116019.0 347040.0 -1.0 3213
3215 0 274458.0 116028.0 346980.0 -1.0 3214
3216 0 274415.0 116094.0 346920.0 -1.0 3215
3217 0 274434.0 116079.0 346860.0 -1.0 3216
3218 0 274410.0 116077.0 346800.0 -1.0 3217
3219 0 274437.0 116108.0 346740.0 -1.0 3218
3220 0 274485.0 116217.0 346680.0 -1.0 3219
3221 0 274416.0 116120.0 346620.0 -1.0 3220
3222 0 274413.0 116167.0 346500.0 -1.0 3221
3223 0 274371.0 116281.0 346440.0 -1.0 3222
3224 0 274321.0 116304.0 346380.0 -1.0 3223
3225 0 274374.0 116263.0 346320.0 -1.0 3224
3226 0 274349.0 116308.0 346260.0 -1.0 3225
3227 0 274421.0 116405.0 346200.0 -1.0 3226
3228 0 274420.0 116446.0 346140.0 -1.0 3227
3229 0 274297.0 116365.0 346080.0 -1.0 3228
3230 0 274375.0 116332.0 346020.0 -1.0 3229
3231 0 274353.0 116372.0 345960.0 -1.0 3230
3232 0 274418.0 116363.0 345900.0 -1.0 3231
3233 0 274392.0 116407.0 345840.0 -1.0 3232
3234 0 274437.0 116508.0 345780.0 -1.0 3233
3235 0 274411.0 116473.0 345720.0 -1.0 3234
3236 0 274411.0 116614.0 345660.0 -1.0 3235
3237 0 274409.0 116509.0 345600.0 -1.0 3236
3238 0 274433.0 116599.0 345540.0 -1.0 3237
3239 0 274456.0 116601.0 345480.0 -1.0 3238
3240 0 274449.0 116626.0 345420.0 -1.0 3239
3241 0 274467.0 116640.0 345360.0 -1.0 3240
3242 0 274465.0 116685.0 345300.0 -1.0 3241
3243 0 274477.0 116690.0 345240.0 -1.0 3242
3244 0 274520.0 116676.0 345180.0 -1.0 3243
3245 0 274519.0 116689.0 345120.0 -1.0 3244
3246 0 274500.0 116626.0 345060.0 -1.0 3245
3247 0 274528.0 116643.0 345000.0 -1.0 3246
3248 0 274522.0 116688.0 344940.0 -1.0 3247
3249 0 274594.0 116658.0 344880.0 -1.0 3248
3250 0 274524.0 116604.0 344820.0 -1.0 3249
3251 0 274576.0 116650.0 344760.0 -1.0 3250
3252 0 274538.0 116630.0 344700.0 -1.0 3251
3253 0 274572.0 116680.0 344640.0 -1.0 3252
3254 0 274552.0 116681.0 344580.0 -1.0 3253
3255 0 274672.0 116764.0 344520.0 -1.0 3254
3256 0 274621.0 116742.0 344460.0 -1.0 3255
3257 0 274609.0 116780.0 344400.0 -1.0 3256
3258 0 274610.0 116787.0 344340.0 -1.0 3257
3259 0 274600.0 116707.0 344280.0 -1.0 3258
3260 0 274614.0 116701.0 344220.0 -1.0 3259
3261 0 274770.0 116751.0 344160.0 -1.0 3260
3262 0 274595.0 116767.0 344100.0 -1.0 3261
3263 0 274569.0 116718.0 344040.0 -1.0 3262
3264 0 274640.0 116802.0 343920.0 -1.0 3263
3265 0 274645.0 116789.0 343860.0 -1.0 3264
3266 0 274617.0 116799.0 343800.0 -1.0 3265
3267 0 274639.0 116813.0 343740.0 -1.0 3266
3268 0 274632.0 116759.0 343680.0 -1.0 3267
3269 0 274615.0 116781.0 343620.0 -1.0 3268
3270 0 274675.0 116788.0 343560.0 -1.0 3269
3271 0 274661.0 116861.0 343440.0 -1.0 3270
3272 0 274636.0 116839.0 343380.0 -1.0 3271
3273 0 274654.0 116813.0 343320.0 -1.0 3272
3274 0 274670.0 116764.0 343260.0 -1.0 3273
3275 0 274636.0 116822.0 343200.0 -1.0 3274
3276 0 274674.0 116813.0 343080.0 -1.0 3275
3277 0 274695.0 116826.0 343020.0 -1.0 3276
3278 0 274694.0 116816.0 342900.0 -1.0 3277
3279 0 274726.0 116844.0 342840.0 -1.0 3278
3280 0 274748.0 116747.0 342780.0 -1.0 3279
3281 0 274740.0 116758.0 342720.0 -1.0 3280
3282 0 274826.0 116745.0 342660.0 -1.0 3281
3283 0 274778.0 116769.0 342600.0 -1.0 3282
3284 0 274734.0 116733.0 342540.0 -1.0 3283
3285 0 274782.0 116754.0 342480.0 -1.0 3284
3286 0 274774.0 116728.0 342420.0 -1.0 3285
3287 0 274825.0 116707.0 342360.0 -1.0 3286
3288 0 274816.0 116721.0 342300.0 -1.0 3287
3289 0 274812.0 116624.0 342240.0 -1.0 3288
3290 0 274804.0 116611.0 342180.0 -1.0 3289
3291 0 274794.0 116553.0 342120.0 -1.0 3290
3292 0 274789.0 116534.0 342060.0 -1.0 3291
3293 0 274770.0 116548.0 342000.0 -1.0 3292
3294 0 274814.0 116537.0 341880.0 -1.0 3293
3295 0 274797.0 116573.0 341820.0 -1.0 3294
3296 0 274825.0 116529.0 341760.0 -1.0 3295
3297 0 274844.0 116566.0 341700.0 -1.0 3296
3298 0 274847.0 116452.0 341640.0 -1.0 3297
3299 0 274902.0 116538.0 341580.0 -1.0 3298
3300 0 274933.0 116499.0 341520.0 -1.0 3299
3301 0 274949.0 116490.0 341460.0 -1.0 3300
3302 0 275066.0 116557.0 341400.0 -1.0 3301
3303 0 274992.0 116471.0 341340.0 -1.0 3302
3304 0 275024.0 116441.0 341280.0 -1.0 3303
3305 0 275027.0 116403.0 341220.0 -1.0 3304
3306 0 275005.0 116453.0 341160.0 -1.0 3305
3307 0 275046.0 116417.0 341100.0 -1.0 3306
3308 0 275031.0 116443.0 341040.0 -1.0 3307
3309 0 275116.0 116463.0 340980.0 -1.0 3308
3310 0 275074.0 116425.0 340920.0 -1.0 3309
3311 0 275084.0 116505.0 340860.0 -1.0 3310
3312 0 275090.0 116499.0 340800.0 -1.0 3311
3313 0 275075.0 116477.0 340740.0 -1.0 3312
3314 0 275097.0 116471.0 340680.0 -1.0 3313
3315 0 275178.0 116493.0 340560.0 -1.0 3314
3316 0 275061.0 116438.0 340500.0 -1.0 3315
3317 0 275122.0 116522.0 340440.0 -1.0 3316
3318 0 275133.0 116492.0 340380.0 -1.0 3317
3319 0 275079.0 116488.0 340320.0 -1.0 3318
3320 0 275106.0 116491.0 340260.0 -1.0 3319
3321 0 275085.0 116507.0 340200.0 -1.0 3320
3322 0 275040.0 116526.0 340140.0 -1.0 3321
3323 0 275077.0 116473.0 340080.0 -1.0 3322
3324 0 275052.0 116432.0 340020.0 -1.0 3323
3325 0 275072.0 116478.0 339960.0 -1.0 3324
3326 0 275080.0 116489.0 339900.0 -1.0 3325
3327 0 275089.0 116478.0 339840.0 -1.0 3326
3328 0 275105.0 116459.0 339780.0 -1.0 3327
3329 0 275045.0 116491.0 339720.0 -1.0 3328
3330 0 275039.0 116453.0 339660.0 -1.0 3329
3331 0 275054.0 116425.0 339600.0 -1.0 3330
3332 0 275054.0 116429.0 339540.0 -1.0 3331
3333 0 275041.0 116468.0 339480.0 -1.0 3332
3334 0 275057.0 116431.0 339420.0 -1.0 3333
3335 0 275057.0 116504.0 339360.0 -1.0 3334
3336 0 275076.0 116432.0 339300.0 -1.0 3335
3337 0 275027.0 116399.0 339240.0 -1.0 3336
3338 0 274984.0 116353.0 339180.0 -1.0 3337
3339 0 275007.0 116345.0 339120.0 -1.0 3338
3340 0 274942.0 116300.0 339060.0 -1.0 3339
3341 0 274921.0 116294.0 339000.0 -1.0 3340
3342 0 274892.0 116287.0 338940.0 -1.0 3341
3343 0 274850.0 116269.0 338880.0 -1.0 3342
3344 0 274865.0 116268.0 338820.0 -1.0 3343
3345 0 274889.0 116302.0 338760.0 -1.0 3344
3346 0 274887.0 116274.0 338700.0 -1.0 3345
3347 0 274872.0 116324.0 338640.0 -1.0 3346
3348 0 274916.0 116345.0 338580.0 -1.0 3347
3349 0 274880.0 116315.0 338520.0 -1.0 3348
3350 0 274901.0 116263.0 338460.0 -1.0 3349
3351 0 274912.0 116296.0 338400.0 -1.0 3350
3352 0 274910.0 116288.0 338340.0 -1.0 3351
3353 0 274850.0 116293.0 338280.0 -1.0 3352
3354 0 274913.0 116269.0 338220.0 -1.0 3353
3355 0 274897.0 116249.0 338100.0 -1.0 3354
3356 0 274851.0 116220.0 338040.0 -1.0 3355
3357 0 274839.0 116133.0 337980.0 -1.0 3356
3358 0 274900.0 116226.0 337920.0 -1.0 3357
3359 0 274877.0 116194.0 337800.0 -1.0 3358
3360 0 274824.0 116213.0 337740.0 -1.0 3359
3361 0 274785.0 116138.0 337680.0 -1.0 3360
3362 0 274809.0 116148.0 337620.0 -1.0 3361
3363 0 274827.0 116037.0 337560.0 -1.0 3362
3364 0 274835.0 116135.0 337500.0 -1.0 3363
3365 0 274850.0 116081.0 337440.0 -1.0 3364
3366 0 274878.0 116134.0 337380.0 -1.0 3365
3367 0 274749.0 116098.0 337320.0 -1.0 3366
3368 0 274850.0 116044.0 337260.0 -1.0 3367
3369 0 274815.0 116048.0 337200.0 -1.0 3368
3370 0 274874.0 115994.0 337140.0 -1.0 3369
3371 0 274894.0 116046.0 337080.0 -1.0 3370
3372 0 274872.0 116062.0 337020.0 -1.0 3371
3373 0 274860.0 115981.0 336960.0 -1.0 3372
3374 0 274843.0 115981.0 336900.0 -1.0 3373
3375 0 274845.0 116001.0 336840.0 -1.0 3374
3376 0 274846.0 115946.0 336780.0 -1.0 3375
3377 0 274904.0 115979.0 336720.0 -1.0 3376
3378 0 274817.0 115933.0 336660.0 -1.0 3377
3379 0 274859.0 116030.0 336600.0 -1.0 3378
3380 0 274815.0 115990.0 336540.0 -1.0 3379
3381 0 274868.0 116006.0 336480.0 -1.0 3380
3382 0 274904.0 116077.0 336420.0 -1.0 3381
3383 0 274924.0 116031.0 336360.0 -1.0 3382
3384 0 274917.0 116077.0 336300.0 -1.0 3383
3385 0 274878.0 116063.0 336240.0 -1.0 3384
3386 0 274853.0 116049.0 336180.0 -1.0 3385
3387 0 274900.0 116048.0 336120.0 -1.0 3386
3388 0 274922.0 116017.0 336060.0 -1.0 3387
3389 0 274931.0 115991.0 336000.0 -1.0 3388
3390 0 274880.0 115997.0 335940.0 -1.0 3389
3391 0 274889.0 115930.0 335880.0 -1.0 3390
3392 0 274883.0 115957.0 335820.0 -1.0 3391
3393 0 274907.0 115991.0 335700.0 -1.0 3392
3394 0 274843.0 115977.0 335640.0 -1.0 3393
3395 0 274871.0 116054.0 335580.0 -1.0 3394
3396 0 274794.0 115947.0 335520.0 -1.0 3395
3397 0 274891.0 116000.0 335460.0 -1.0 3396
3398 0 274829.0 115980.0 335400.0 -1.0 3397
3399 0 274860.0 115891.0 335340.0 -1.0 3398
3400 0 274869.0 115971.0 335280.0 -1.0 3399
3401 0 274873.0 115891.0 335220.0 -1.0 3400
3402 0 274949.0 115974.0 335160.0 -1.0 3401
3403 0 274876.0 115908.0 335100.0 -1.0 3402
3404 0 274928.0 115979.0 335040.0 -1.0 3403
3405 0 274933.0 115957.0 334980.0 -1.0 3404
3406 0 274961.0 115975.0 334920.0 -1.0 3405
3407 0 274986.0 116064.0 334860.0 -1.0 3406
3408 0 274966.0 116010.0 334800.0 -1.0 3407
3409 0 274987.0 116048.0 334740.0 -1.0 3408
3410 0 274979.0 115925.0 334680.0 -1.0 3409
3411 0 274976.0 115931.0 334620.0 -1.0 3410
3412 0 274989.0 115942.0 334560.0 -1.0 3411
3413 0 274972.0 115909.0 334500.0 -1.0 3412
3414 0 274994.0 116019.0 334440.0 -1.0 3413
3415 0 274960.0 115999.0 334320.0 -1.0 3414
3416 0 275056.0 116040.0 334200.0 -1.0 3415
3417 0 274973.0 115990.0 334140.0 -1.0 3416
3418 0 275020.0 116037.0 334080.0 -1.0 3417
3419 0 274914.0 116037.0 334020.0 -1.0 3418
3420 0 274939.0 115965.0 333960.0 -1.0 3419
3421 0 274939.0 116028.0 333900.0 -1.0 3420
3422 0 274912.0 116015.0 333840.0 -1.0 3421
3423 0 274944.0 115963.0 333780.0 -1.0 3422
3424 0 274960.0 116051.0 333720.0 -1.0 3423
3425 0 274894.0 115988.0 333660.0 -1.0 3424
3426 0 274903.0 115976.0 333600.0 -1.0 3425
3427 0 274877.0 116038.0 333540.0 -1.0 3426
3428 0 274931.0 115998.0 333480.0 -1.0 3427
3429 0 274883.0 115976.0 333420.0 -1.0 3428
3430 0 274894.0 115913.0 333360.0 -1.0 3429
3431 0 274888.0 116057.0 333300.0 -1.0 3430
3432 0 274814.0 115913.0 333240.0 -1.0 3431
3433 0 274889.0 115939.0 333180.0 -1.0 3432
3434 0 274837.0 115974.0 333060.0 -1.0 3433
3435 0 274881.0 115972.0 332940.0 -1.0 3434
3436 0 274866.0 115976.0 332820.0 -1.0 3435
3437 0 274864.0 116015.0 332760.0 -1.0 3436
3438 0 274869.0 115942.0 332700.0 -1.0 3437
3439 0 274915.0 115986.0 332640.0 -1.0 3438
3440 0 274794.0 115908.0 332580.0 -1.0 3439
3441 0 274870.0 115985.0 332520.0 -1.0 3440
3442 0 274840.0 115933.0 332460.0 -1.0 3441
3443 0 274859.0 115971.0 332400.0 -1.0 3442
3444 0 274852.0 115976.0 332340.0 -1.0 3443
3445 0 274895.0 115964.0 332280.0 -1.0 3444
3446 0 274854.0 115918.0 332220.0 -1.0 3445
3447 0 274803.0 115894.0 332160.0 -1.0 3446
3448 0 274861.0 115971.0 332100.0 -1.0 3447
3449 0 274879.0 115957.0 332040.0 -1.0 3448
3450 0 274841.0 115920.0 331980.0 -1.0 3449
3451 0 274829.0 115992.0 331920.0 -1.0 3450
3452 0 274853.0 116088.0 331860.0 -1.0 3451
3453 0 274905.0 115987.0 331800.0 -1.0 3452
3454 0 274835.0 115954.0 331740.0 -1.0 3453
3455 0 274845.0 116021.0 331680.0 -1.0 3454
3456 0 274842.0 116093.0 331560.0 -1.0 3455
3457 0 274838.0 116001.0 331500.0 -1.0 3456
3458 0 274899.0 116056.0 331440.0 -1.0 3457
3459 0 274839.0 116005.0 331320.0 -1.0 3458
3460 0 274895.0 116064.0 331260.0 -1.0 3459
3461 0 274828.0 116093.0 331200.0 -1.0 3460
3462 0 274892.0 116047.0 331140.0 -1.0 3461
3463 0 274740.0 115862.0 331080.0 -1.0 3462
3464 0 274898.0 116015.0 331020.0 -1.0 3463
3465 0 274907.0 116031.0 330960.0 -1.0 3464
3466 0 274830.0 115993.0 330900.0 -1.0 3465
3467 0 274908.0 116088.0 330840.0 -1.0 3466
3468 0 274880.0 115953.0 330780.0 -1.0 3467
3469 0 274917.0 116013.0 330720.0 -1.0 3468
3470 0 274903.0 115997.0 330660.0 -1.0 3469
3471 0 274944.0 115997.0 330600.0 -1.0 3470
3472 0 274916.0 115941.0 330540.0 -1.0 3471
3473 0 274940.0 115993.0 330480.0 -1.0 3472
3474 0 274940.0 115945.0 330420.0 -1.0 3473
3475 0 274971.0 115972.0 330360.0 -1.0 3474
3476 0 275010.0 115914.0 330300.0 -1.0 3475
3477 0 275018.0 115997.0 330240.0 -1.0 3476
3478 0 274976.0 115917.0 330180.0 -1.0 3477
3479 0 274933.0 116066.0 330120.0 -1.0 3478
3480 0 274923.0 115990.0 330060.0 -1.0 3479
3481 0 274944.0 116001.0 330000.0 -1.0 3480
3482 0 274954.0 116052.0 329940.0 -1.0 3481
3483 0 274969.0 116101.0 329880.0 -1.0 3482
3484 0 274969.0 116100.0 329820.0 -1.0 3483
3485 0 274997.0 116123.0 329760.0 -1.0 3484
3486 0 274952.0 116159.0 329700.0 -1.0 3485
3487 0 274983.0 116194.0 329640.0 -1.0 3486
3488 0 274968.0 116085.0 329580.0 -1.0 3487
3489 0 275014.0 116165.0 329520.0 -1.0 3488
3490 0 275019.0 116199.0 329460.0 -1.0 3489
3491 0 275022.0 116270.0 329400.0 -1.0 3490
3492 0 275053.0 116370.0 329340.0 -1.0 3491
3493 0 275021.0 116248.0 329280.0 -1.0 3492
3494 0 274972.0 116266.0 329220.0 -1.0 3493
3495 0 274979.0 116335.0 329160.0 -1.0 3494
3496 0 275002.0 116265.0 329100.0 -1.0 3495
3497 0 275003.0 116330.0 329040.0 -1.0 3496
3498 0 275016.0 116319.0 328980.0 -1.0 3497
3499 0 275013.0 116354.0 328920.0 -1.0 3498
3500 0 274991.0 116305.0 328860.0 -1.0 3499
3501 0 274991.0 116369.0 328800.0 -1.0 3500
3502 0 275067.0 116368.0 328740.0 -1.0 3501
3503 0 275057.0 116388.0 328680.0 -1.0 3502
3504 0 274993.0 116422.0 328620.0 -1.0 3503
3505 0 275019.0 116512.0 328560.0 -1.0 3504
3506 0 275057.0 116526.0 328500.0 -1.0 3505
3507 0 275080.0 116463.0 328440.0 -1.0 3506
3508 0 274995.0 116471.0 328380.0 -1.0 3507
3509 0 275018.0 116468.0 328320.0 -1.0 3508
3510 0 274990.0 116483.0 328260.0 -1.0 3509
3511 0 274995.0 116437.0 328200.0 -1.0 3510
3512 0 274964.0 116557.0 328140.0 -1.0 3511
3513 0 274978.0 116524.0 328020.0 -1.0 3512
3514 0 275036.0 116538.0 327960.0 -1.0 3513
3515 0 275035.0 116486.0 327900.0 -1.0 3514
3516 0 275050.0 116531.0 327840.0 -1.0 3515
3517 0 275094.0 116510.0 327780.0 -1.0 3516
3518 0 275076.0 116591.0 327720.0 -1.0 3517
3519 0 275047.0 116562.0 327660.0 -1.0 3518
3520 0 275053.0 116592.0 327600.0 -1.0 3519
3521 0 275020.0 116587.0 327540.0 -1.0 3520
3522 0 275055.0 116608.0 327480.0 -1.0 3521
3523 0 275075.0 116587.0 327420.0 -1.0 3522
3524 0 275147.0 116604.0 327360.0 -1.0 3523
3525 0 275114.0 116525.0 327300.0 -1.0 3524
3526 0 275173.0 116579.0 327240.0 -1.0 3525
3527 0 275189.0 116550.0 327180.0 -1.0 3526
3528 0 275198.0 116640.0 327120.0 -1.0 3527
3529 0 275207.0 116571.0 327060.0 -1.0 3528
3530 0 275264.0 116643.0 327000.0 -1.0 3529
3531 0 275260.0 116645.0 326940.0 -1.0 3530
3532 0 275281.0 116686.0 326880.0 -1.0 3531
3533 0 275263.0 116672.0 326820.0 -1.0 3532
3534 0 275269.0 116681.0 326760.0 -1.0 3533
3535 0 275277.0 116726.0 326700.0 -1.0 3534
3536 0 275288.0 116775.0 326640.0 -1.0 3535
3537 0 275268.0 116720.0 326580.0 -1.0 3536
3538 0 275366.0 116763.0 326520.0 -1.0 3537
3539 0 275310.0 116757.0 326460.0 -1.0 3538
3540 0 275349.0 116750.0 326400.0 -1.0 3539
3541 0 275377.0 116843.0 326340.0 -1.0 3540
3542 0 275380.0 116794.0 326280.0 -1.0 3541
3543 0 275417.0 116852.0 326220.0 -1.0 3542
3544 0 275499.0 116829.0 326160.0 -1.0 3543
3545 0 275450.0 116913.0 326100.0 -1.0 3544
3546 0 275417.0 116870.0 326040.0 -1.0 3545
3547 0 275401.0 116882.0 325980.0 -1.0 3546
3548 0 275461.0 116905.0 325920.0 -1.0 3547
3549 0 275456.0 116861.0 325860.0 -1.0 3548
3550 0 275499.0 116904.0 325800.0 -1.0 3549
3551 0 275490.0 116916.0 325740.0 -1.0 3550
3552 0 275553.0 116913.0 325680.0 -1.0 3551
3553 0 275605.0 116963.0 325620.0 -1.0 3552
3554 0 275584.0 116929.0 325560.0 -1.0 3553
3555 0 275606.0 116960.0 325500.0 -1.0 3554
3556 0 275676.0 117018.0 325440.0 -1.0 3555
3557 0 275671.0 117058.0 325380.0 -1.0 3556
3558 0 275672.0 116993.0 325320.0 -1.0 3557
3559 0 275760.0 117113.0 325260.0 -1.0 3558
3560 0 275764.0 117036.0 325200.0 -1.0 3559
3561 0 275819.0 117099.0 325140.0 -1.0 3560
3562 0 275885.0 117121.0 325080.0 -1.0 3561
3563 0 275939.0 117117.0 325020.0 -1.0 3562
3564 0 275974.0 117147.0 324960.0 -1.0 3563
3565 0 275986.0 117126.0 324900.0 -1.0 3564
3566 0 276018.0 117151.0 324840.0 -1.0 3565
3567 0 276028.0 117258.0 324780.0 -1.0 3566
3568 0 276022.0 117292.0 324660.0 -1.0 3567
3569 0 276012.0 117259.0 324540.0 -1.0 3568
3570 0 276063.0 117400.0 324480.0 -1.0 3569
3571 0 276134.0 117435.0 324420.0 -1.0 3570
3572 0 276086.0 117413.0 324360.0 -1.0 3571
3573 0 276075.0 117429.0 324300.0 -1.0 3572
3574 0 276111.0 117485.0 324240.0 -1.0 3573
3575 0 276099.0 117455.0 324180.0 -1.0 3574
3576 0 276063.0 117445.0 324120.0 -1.0 3575
3577 0 276034.0 117458.0 324060.0 -1.0 3576
3578 0 276158.0 117572.0 324000.0 -1.0 3577
3579 0 276141.0 117588.0 323940.0 -1.0 3578
3580 0 276155.0 117559.0 323880.0 -1.0 3579
3581 0 276167.0 117669.0 323820.0 -1.0 3580
3582 0 276057.0 117501.0 323760.0 -1.0 3581
3583 0 276146.0 117603.0 323700.0 -1.0 3582
3584 0 276196.0 117707.0 323580.0 -1.0 3583
3585 0 276225.0 117777.0 323460.0 -1.0 3584
3586 0 276145.0 117658.0 323400.0 -1.0 3585
3587 0 276222.0 117804.0 323340.0 -1.0 3586
3588 0 276225.0 117763.0 323220.0 -1.0 3587
3589 0 276262.0 117780.0 323100.0 -1.0 3588
3590 0 276248.0 117616.0 322980.0 -1.0 3589
3591 0 276248.0 117733.0 322920.0 -1.0 3590
3592 0 276343.0 117655.0 322800.0 -1.0 3591
3593 0 276283.0 117589.0 322740.0 -1.0 3592
3594 0 276283.0 117695.0 322680.0 -1.0 3593
3595 0 276198.0 117583.0 322560.0 -1.0 3594
3596 0 276253.0 117527.0 322440.0 -1.0 3595
3597 0 276369.0 117569.0 322380.0 -1.0 3596
3598 0 276286.0 117516.0 322320.0 -1.0 3597
3599 0 276299.0 117377.0 322260.0 -1.0 3598
3600 0 276317.0 117450.0 322200.0 -1.0 3599
3601 0 276328.0 117417.0 322140.0 -1.0 3600
3602 0 276316.0 117454.0 322080.0 -1.0 3601
3603 0 276318.0 117331.0 322020.0 -1.0 3602
3604 0 276430.0 117350.0 321960.0 -1.0 3603
3605 0 276373.0 117210.0 321900.0 -1.0 3604
3606 0 276371.0 117247.0 321840.0 -1.0 3605
3607 0 276358.0 117211.0 321720.0 -1.0 3606
3608 0 276385.0 117119.0 321600.0 -1.0 3607
3609 0 276473.0 117130.0 321480.0 -1.0 3608
3610 0 276425.0 117122.0 321420.0 -1.0 3609
3611 0 276461.0 117128.0 321360.0 -1.0 3610
3612 0 276471.0 117075.0 321300.0 -1.0 3611
3613 0 276506.0 117093.0 321240.0 -1.0 3612
3614 0 276567.0 117089.0 321180.0 -1.0 3613
3615 0 276506.0 117050.0 321120.0 -1.0 3614
3616 0 276518.0 117058.0 321060.0 -1.0 3615
3617 0 276552.0 117058.0 321000.0 -1.0 3616
3618 0 276566.0 117080.0 320940.0 -1.0 3617
3619 0 276630.0 117075.0 320880.0 -1.0 3618
3620 0 276544.0 117040.0 320820.0 -1.0 3619
3621 0 276599.0 117020.0 320760.0 -1.0 3620
3622 0 276692.0 117082.0 320700.0 -1.0 3621
3623 0 276650.0 117102.0 320640.0 -1.0 3622
3624 0 276603.0 117002.0 320580.0 -1.0 3623
3625 0 276612.0 117000.0 320520.0 -1.0 3624
3626 0 276627.0 117049.0 320460.0 -1.0 3625
3627 0 276692.0 117041.0 320400.0 -1.0 3626
3628 0 276655.0 117058.0 320340.0 -1.0 3627
3629 0 276676.0 117033.0 320220.0 -1.0 3628
3630 0 276722.0 117100.0 320100.0 -1.0 3629
3631 0 276688.0 117000.0 319980.0 -1.0 3630
3632 0 276712.0 117028.0 319860.0 -1.0 3631
3633 0 276691.0 117025.0 319800.0 -1.0 3632
3634 0 276718.0 116974.0 319740.0 -1.0 3633
3635 0 276720.0 116956.0 319680.0 -1.0 3634
3636 0 276785.0 116984.0 319620.0 -1.0 3635
3637 0 276841.0 116948.0 319560.0 -1.0 3636
3638 0 276835.0 116943.0 319500.0 -1.0 3637
3639 0 276839.0 116919.0 319440.0 -1.0 3638
3640 0 276824.0 116900.0 319380.0 -1.0 3639
3641 0 276864.0 116910.0 319320.0 -1.0 3640
3642 0 276873.0 116918.0 319260.0 -1.0 3641
3643 0 276872.0 116897.0 319200.0 -1.0 3642
3644 0 276879.0 116914.0 319140.0 -1.0 3643
3645 0 276909.0 116846.0 319080.0 -1.0 3644
3646 0 276864.0 116867.0 319020.0 -1.0 3645
3647 0 276908.0 116908.0 318960.0 -1.0 3646
3648 0 276877.0 116875.0 318900.0 -1.0 3647
3649 0 276954.0 116850.0 318840.0 -1.0 3648
3650 0 276923.0 116815.0 318780.0 -1.0 3649
3651 0 276986.0 116843.0 318660.0 -1.0 3650
3652 0 277042.0 116852.0 318600.0 -1.0 3651
3653 0 277006.0 116887.0 318540.0 -1.0 3652
3654 0 277024.0 116909.0 318480.0 -1.0 3653
3655 0 277050.0 116899.0 318420.0 -1.0 3654
3656 0 277108.0 116916.0 318360.0 -1.0 3655
3657 0 277086.0 116880.0 318300.0 -1.0 3656
3658 0 277107.0 116881.0 318240.0 -1.0 3657
3659 0 277052.0 116832.0 318180.0 -1.0 3658
3660 0 277080.0 116896.0 318120.0 -1.0 3659
3661 0 277050.0 116853.0 318060.0 -1.0 3660
3662 0 277098.0 116867.0 318000.0 -1.0 3661
3663 0 277041.0 116881.0 317940.0 -1.0 3662
3664 0 277045.0 116874.0 317880.0 -1.0 3663
3665 0 277020.0 116896.0 317820.0 -1.0 3664
3666 0 277073.0 116904.0 317700.0 -1.0 3665
3667 0 277059.0 116961.0 317580.0 -1.0 3666
3668 0 277015.0 116854.0 317460.0 -1.0 3667
3669 0 276961.0 116802.0 317400.0 -1.0 3668
3670 0 276952.0 116784.0 317340.0 -1.0 3669
3671 0 276915.0 116723.0 317280.0 -1.0 3670
3672 0 276942.0 116746.0 317220.0 -1.0 3671
3673 0 276968.0 116766.0 317160.0 -1.0 3672
3674 0 277009.0 116735.0 317100.0 -1.0 3673
3675 0 276971.0 116759.0 317040.0 -1.0 3674
3676 0 276897.0 116722.0 316980.0 -1.0 3675
3677 0 276895.0 116733.0 316920.0 -1.0 3676
3678 0 276988.0 116735.0 316860.0 -1.0 3677
3679 0 276970.0 116716.0 316800.0 -1.0 3678
3680 0 276979.0 116685.0 316740.0 -1.0 3679
3681 0 276925.0 116732.0 316680.0 -1.0 3680
3682 0 277003.0 116671.0 316620.0 -1.0 3681
3683 0 277029.0 116642.0 316560.0 -1.0 3682
3684 0 277003.0 116643.0 316500.0 -1.0 3683
3685 0 276987.0 116574.0 316440.0 -1.0 3684
3686 0 276944.0 116636.0 316380.0 -1.0 3685
3687 0 277012.0 116663.0 316320.0 -1.0 3686
3688 0 276992.0 116619.0 316260.0 -1.0 3687
3689 0 276992.0 116584.0 316200.0 -1.0 3688
3690 0 277095.0 116561.0 316140.0 -1.0 3689
3691 0 277019.0 116500.0 316080.0 -1.0 3690
3692 0 276946.0 116541.0 316020.0 -1.0 3691
3693 0 277016.0 116558.0 315960.0 -1.0 3692
3694 0 277021.0 116516.0 315900.0 -1.0 3693
3695 0 276978.0 116488.0 315840.0 -1.0 3694
3696 0 277016.0 116500.0 315780.0 -1.0 3695
3697 0 276995.0 116470.0 315720.0 -1.0 3696
3698 0 276939.0 116495.0 315660.0 -1.0 3697
3699 0 276922.0 116547.0 315540.0 -1.0 3698
3700 0 276965.0 116493.0 315480.0 -1.0 3699
3701 0 277014.0 116512.0 315420.0 -1.0 3700
3702 0 276949.0 116516.0 315360.0 -1.0 3701
3703 0 276937.0 116555.0 315300.0 -1.0 3702
3704 0 276905.0 116610.0 315240.0 -1.0 3703
3705 0 276954.0 116624.0 315180.0 -1.0 3704
3706 0 276987.0 116663.0 315120.0 -1.0 3705
3707 0 276958.0 116649.0 315060.0 -1.0 3706
3708 0 276986.0 116688.0 315000.0 -1.0 3707
3709 0 277002.0 116650.0 314940.0 -1.0 3708
3710 0 276961.0 116680.0 314880.0 -1.0 3709
3711 0 276975.0 116615.0 314820.0 -1.0 3710
3712 0 276964.0 116669.0 314760.0 -1.0 3711
3713 0 276855.0 116646.0 314700.0 -1.0 3712
3714 0 276930.0 116647.0 314640.0 -1.0 3713
3715 0 276863.0 116610.0 314580.0 -1.0 3714
3716 0 276920.0 116608.0 314520.0 -1.0 3715
3717 0 276834.0 116542.0 314460.0 -1.0 3716
3718 0 276847.0 116553.0 314400.0 -1.0 3717
3719 0 276912.0 116614.0 314340.0 -1.0 3718
3720 0 276875.0 116595.0 314280.0 -1.0 3719
3721 0 276905.0 116568.0 314220.0 -1.0 3720
3722 0 276873.0 116561.0 314160.0 -1.0 3721
3723 0 276895.0 116539.0 314100.0 -1.0 3722
3724 0 276976.0 116674.0 314040.0 -1.0 3723
3725 0 276917.0 116689.0 313980.0 -1.0 3724
3726 0 276984.0 116744.0 313920.0 -1.0 3725
3727 0 276890.0 116698.0 313860.0 -1.0 3726
3728 0 276896.0 116751.0 313800.0 -1.0 3727
3729 0 276848.0 116739.0 313740.0 -1.0 3728
3730 0 277010.0 116729.0 313680.0 -1.0 3729
3731 0 276931.0 116775.0 313620.0 -1.0 3730
3732 0 276977.0 116777.0 313560.0 -1.0 3731
3733 0 276965.0 116765.0 313500.0 -1.0 3732
3734 0 277018.0 116877.0 313440.0 -1.0 3733
3735 0 277026.0 116859.0 313380.0 -1.0 3734
3736 0 276980.0 116887.0 313320.0 -1.0 3735
3737 0 276993.0 116822.0 313260.0 -1.0 3736
3738 0 276970.0 116869.0 313200.0 -1.0 3737
3739 0 277016.0 116890.0 313140.0 -1.0 3738
3740 0 277023.0 116911.0 313080.0 -1.0 3739
3741 0 277020.0 116963.0 313020.0 -1.0 3740
3742 0 277066.0 116920.0 312960.0 -1.0 3741
3743 0 277027.0 116956.0 312900.0 -1.0 3742
3744 0 277031.0 116948.0 312840.0 -1.0 3743
3745 0 277006.0 117011.0 312780.0 -1.0 3744
3746 0 277094.0 116991.0 312720.0 -1.0 3745
3747 0 277046.0 117037.0 312660.0 -1.0 3746
3748 0 277032.0 117038.0 312540.0 -1.0 3747
3749 0 277030.0 117025.0 312480.0 -1.0 3748
3750 0 276976.0 116957.0 312420.0 -1.0 3749
3751 0 277054.0 117002.0 312360.0 -1.0 3750
3752 0 277044.0 116955.0 312240.0 -1.0 3751
3753 0 276923.0 117021.0 312180.0 -1.0 3752
3754 0 277063.0 116970.0 312120.0 -1.0 3753
3755 0 277039.0 116890.0 312060.0 -1.0 3754
3756 0 277099.0 116996.0 312000.0 -1.0 3755
3757 0 277070.0 117005.0 311940.0 -1.0 3756
3758 0 277064.0 116925.0 311880.0 -1.0 3757
3759 0 277117.0 116994.0 311820.0 -1.0 3758
3760 0 277097.0 116968.0 311760.0 -1.0 3759
3761 0 277155.0 117000.0 311700.0 -1.0 3760
3762 0 277176.0 117016.0 311640.0 -1.0 3761
3763 0 277181.0 116996.0 311580.0 -1.0 3762
3764 0 277148.0 117035.0 311520.0 -1.0 3763
3765 0 277219.0 117025.0 311460.0 -1.0 3764
3766 0 277248.0 117066.0 311400.0 -1.0 3765
3767 0 277274.0 117056.0 311340.0 -1.0 3766
3768 0 277266.0 117049.0 311280.0 -1.0 3767
3769 0 277301.0 117098.0 311220.0 -1.0 3768
3770 0 277307.0 117094.0 311160.0 -1.0 3769
3771 0 277281.0 117050.0 311100.0 -1.0 3770
3772 0 277264.0 117065.0 311040.0 -1.0 3771
3773 0 277300.0 117069.0 310980.0 -1.0 3772
3774 0 277311.0 117134.0 310920.0 -1.0 3773
3775 0 277341.0 117062.0 310860.0 -1.0 3774
3776 0 277332.0 117091.0 310800.0 -1.0 3775
3777 0 277327.0 117055.0 310740.0 -1.0 3776
3778 0 277302.0 116969.0 310680.0 -1.0 3777
3779 0 277321.0 117045.0 310620.0 -1.0 3778
3780 0 277358.0 116970.0 310560.0 -1.0 3779
3781 0 277339.0 117089.0 310500.0 -1.0 3780
3782 0 277414.0 117132.0 310320.0 -1.0 3781
3783 0 277364.0 117132.0 310260.0 -1.0 3782
3784 0 277377.0 117133.0 310200.0 -1.0 3783
3785 0 277447.0 117120.0 310140.0 -1.0 3784
3786 0 277448.0 117131.0 310080.0 -1.0 3785
3787 0 277499.0 117146.0 310020.0 -1.0 3786
3788 0 277438.0 117091.0 309960.0 -1.0 3787
3789 0 277495.0 117110.0 309900.0 -1.0 3788
3790 0 277526.0 117152.0 309840.0 -1.0 3789
3791 0 277536.0 117183.0 309780.0 -1.0 3790
3792 0 277505.0 117153.0 309720.0 -1.0 3791
3793 0 277514.0 117144.0 309660.0 -1.0 3792
3794 0 277547.0 117207.0 309600.0 -1.0 3793
3795 0 277510.0 117220.0 309540.0 -1.0 3794
3796 0 277490.0 117164.0 309420.0 -1.0 3795
3797 0 277543.0 117253.0 309360.0 -1.0 3796
3798 0 277480.0 117326.0 309240.0 -1.0 3797
3799 0 277560.0 117306.0 309120.0 -1.0 3798
3800 0 277499.0 117322.0 309060.0 -1.0 3799
3801 0 277587.0 117402.0 309000.0 -1.0 3800
3802 0 277587.0 117387.0 308940.0 -1.0 3801
3803 0 277552.0 117380.0 308880.0 -1.0 3802
3804 0 277610.0 117423.0 308820.0 -1.0 3803
3805 0 277575.0 117438.0 308760.0 -1.0 3804
3806 0 277697.0 117460.0 308700.0 -1.0 3805
3807 0 277596.0 117485.0 308640.0 -1.0 3806
3808 0 277614.0 117464.0 308580.0 -1.0 3807
3809 0 277709.0 117536.0 308520.0 -1.0 3808
3810 0 277672.0 117513.0 308460.0 -1.0 3809
3811 0 277738.0 117503.0 308400.0 -1.0 3810
3812 0 277716.0 117517.0 308340.0 -1.0 3811
3813 0 277763.0 117568.0 308280.0 -1.0 3812
3814 0 277753.0 117524.0 308220.0 -1.0 3813
3815 0 277780.0 117545.0 308160.0 -1.0 3814
3816 0 277817.0 117545.0 308100.0 -1.0 3815
3817 0 277797.0 117508.0 308040.0 -1.0 3816
3818 0 277774.0 117559.0 307980.0 -1.0 3817
3819 0 277838.0 117489.0 307920.0 -1.0 3818
3820 0 277895.0 117552.0 307860.0 -1.0 3819
3821 0 277897.0 117528.0 307800.0 -1.0 3820
3822 0 277934.0 117545.0 307740.0 -1.0 3821
3823 0 277984.0 117539.0 307680.0 -1.0 3822
3824 0 277957.0 117475.0 307620.0 -1.0 3823
3825 0 277928.0 117516.0 307560.0 -1.0 3824
3826 0 278049.0 117537.0 307500.0 -1.0 3825
3827 0 277981.0 117461.0 307440.0 -1.0 3826
3828 0 278016.0 117538.0 307380.0 -1.0 3827
3829 0 277957.0 117506.0 307320.0 -1.0 3828
3830 0 278033.0 117548.0 307260.0 -1.0 3829
3831 0 278019.0 117490.0 307200.0 -1.0 3830
3832 0 277996.0 117524.0 307140.0 -1.0 3831
3833 0 277957.0 117509.0 307080.0 -1.0 3832
3834 0 278072.0 117622.0 306960.0 -1.0 3833
3835 0 278073.0 117728.0 306900.0 -1.0 3834
3836 0 278066.0 117634.0 306840.0 -1.0 3835
3837 0 278019.0 117644.0 306780.0 -1.0 3836
3838 0 278026.0 117524.0 306720.0 -1.0 3837
3839 0 278068.0 117689.0 306660.0 -1.0 3838
3840 0 277975.0 117551.0 306600.0 -1.0 3839
3841 0 277975.0 117677.0 306540.0 -1.0 3840
3842 0 278068.0 117697.0 306420.0 -1.0 3841
3843 0 278032.0 117553.0 306360.0 -1.0 3842
3844 0 278052.0 117636.0 306300.0 -1.0 3843
3845 0 278045.0 117695.0 306240.0 -1.0 3844
3846 0 277991.0 117656.0 306180.0 -1.0 3845
3847 0 277974.0 117631.0 306060.0 -1.0 3846
3848 0 278063.0 117634.0 306000.0 -1.0 3847
3849 0 278094.0 117698.0 305940.0 -1.0 3848
3850 0 278176.0 117703.0 305880.0 -1.0 3849
3851 0 278068.0 117702.0 305820.0 -1.0 3850
3852 0 278058.0 117710.0 305760.0 -1.0 3851
3853 0 278041.0 117702.0 305700.0 -1.0 3852
3854 0 278071.0 117649.0 305640.0 -1.0 3853
3855 0 278053.0 117703.0 305580.0 -1.0 3854
3856 0 278026.0 117714.0 305520.0 -1.0 3855
3857 0 278100.0 117702.0 305460.0 -1.0 3856
3858 0 277995.0 117708.0 305400.0 -1.0 3857
3859 0 278042.0 117652.0 305340.0 -1.0 3858
3860 0 277994.0 117674.0 305280.0 -1.0 3859
3861 0 278055.0 117738.0 305160.0 -1.0 3860
3862 0 277993.0 117601.0 305100.0 -1.0 3861
3863 0 277962.0 117599.0 305040.0 -1.0 3862
3864 0 277977.0 117653.0 304980.0 -1.0 3863
3865 0 277894.0 117489.0 304920.0 -1.0 3864
3866 0 277997.0 117558.0 304860.0 -1.0 3865
3867 0 277996.0 117520.0 304800.0 -1.0 3866
3868 0 278022.0 117523.0 304740.0 -1.0 3867
3869 0 277979.0 117558.0 304680.0 -1.0 3868
3870 0 278002.0 117550.0 304620.0 -1.0 3869
3871 0 277996.0 117507.0 304560.0 -1.0 3870
3872 0 277917.0 117411.0 304500.0 -1.0 3871
3873 0 277921.0 117455.0 304440.0 -1.0 3872
3874 0 277926.0 117388.0 304380.0 -1.0 3873
3875 0 277943.0 117459.0 304320.0 -1.0 3874
3876 0 277971.0 117420.0 304260.0 -1.0 3875
3877 0 277901.0 117258.0 304200.0 -1.0 3876
3878 0 277977.0 117263.0 304140.0 -1.0 3877
3879 0 277970.0 117276.0 304080.0 -1.0 3878
3880 0 278005.0 117262.0 304020.0 -1.0 3879
3881 0 277943.0 117238.0 303960.0 -1.0 3880
3882 0 277937.0 117247.0 303900.0 -1.0 3881
3883 0 277941.0 117194.0 303840.0 -1.0 3882
3884 0 277952.0 117283.0 303780.0 -1.0 3883
3885 0 277925.0 117167.0 303720.0 -1.0 3884
3886 0 277953.0 117147.0 303660.0 -1.0 3885
3887 0 277975.0 117264.0 303600.0 -1.0 3886
3888 0 277945.0 117108.0 303540.0 -1.0 3887
3889 0 277980.0 117184.0 303480.0 -1.0 3888
3890 0 277981.0 117164.0 303420.0 -1.0 3889
3891 0 277916.0 117174.0 303360.0 -1.0 3890
3892 0 277952.0 117122.0 303300.0 -1.0 3891
3893 0 277942.0 117076.0 303240.0 -1.0 3892
3894 0 277971.0 117032.0 303180.0 -1.0 3893
3895 0 277945.0 117076.0 303120.0 -1.0 3894
3896 0 277924.0 117046.0 303060.0 -1.0 3895
3897 0 277913.0 116935.0 303000.0 -1.0 3896
3898 0 277974.0 117045.0 302940.0 -1.0 3897
3899 0 277835.0 116932.0 302880.0 -1.0 3898
3900 0 277979.0 116994.0 302820.0 -1.0 3899
3901 0 277973.0 116953.0 302760.0 -1.0 3900
3902 0 278068.0 117006.0 302700.0 -1.0 3901
3903 0 278028.0 116964.0 302640.0 -1.0 3902
3904 0 278061.0 116974.0 302580.0 -1.0 3903
3905 0 278078.0 116949.0 302520.0 -1.0 3904
3906 0 278031.0 116958.0 302460.0 -1.0 3905
3907 0 278032.0 116927.0 302400.0 -1.0 3906
3908 0 278086.0 116895.0 302340.0 -1.0 3907
3909 0 278021.0 116851.0 302280.0 -1.0 3908
3910 0 277941.0 116645.0 302160.0 -1.0 3909
3911 0 277858.0 116492.0 302100.0 -1.0 3910
3912 0 278154.0 116695.0 302040.0 -1.0 3911
3913 0 277943.0 116587.0 301980.0 -1.0 3912
3914 0 278111.0 116604.0 301920.0 -1.0 3913
3915 0 278115.0 116518.0 301860.0 -1.0 3914
3916 0 278148.0 116450.0 301800.0 -1.0 3915
3917 0 278155.0 116344.0 301680.0 -1.0 3916
3918 0 278149.0 116217.0 301620.0 -1.0 3917
3919 0 278121.0 116160.0 301560.0 -1.0 3918
3920 0 278143.0 116056.0 301500.0 -1.0 3919
3921 0 278076.0 116029.0 301440.0 -1.0 3920
3922 0 278164.0 116025.0 301380.0 -1.0 3921
3923 0 278106.0 116032.0 301320.0 -1.0 3922
3924 0 278122.0 115939.0 301260.0 -1.0 3923
3925 0 278067.0 115941.0 301200.0 -1.0 3924
3926 0 278089.0 115888.0 301140.0 -1.0 3925
3927 0 278141.0 115903.0 301080.0 -1.0 3926
3928 0 278100.0 115842.0 301020.0 -1.0 3927
3929 0 278087.0 115844.0 300900.0 -1.0 3928
3930 0 278124.0 115806.0 300780.0 -1.0 3929
3931 0 278168.0 115844.0 300720.0 -1.0 3930
3932 0 278178.0 115877.0 300660.0 -1.0 3931
3933 0 278107.0 115824.0 300600.0 -1.0 3932
3934 0 278120.0 115799.0 300540.0 -1.0 3933
3935 0 278142.0 115864.0 300480.0 -1.0 3934
3936 0 278164.0 115838.0 300420.0 -1.0 3935
3937 0 278107.0 115843.0 300360.0 -1.0 3936
3938 0 278112.0 115769.0 300300.0 -1.0 3937
3939 0 278072.0 115815.0 300240.0 -1.0 3938
3940 0 278106.0 115709.0 300120.0 -1.0 3939
3941 0 278230.0 115728.0 300000.0 -1.0 3940
3942 0 278236.0 115695.0 299940.0 -1.0 3941
3943 0 278224.0 115746.0 299880.0 -1.0 3942
3944 0 278248.0 115756.0 299820.0 -1.0 3943
3945 0 278201.0 115736.0 299760.0 -1.0 3944
3946 0 278185.0 115765.0 299700.0 -1.0 3945
3947 0 278203.0 115701.0 299640.0 -1.0 3946
3948 0 278239.0 115698.0 299580.0 -1.0 3947
3949 0 278227.0 115709.0 299520.0 -1.0 3948
3950 0 278275.0 115743.0 299460.0 -1.0 3949
3951 0 278160.0 115697.0 299400.0 -1.0 3950
3952 0 278263.0 115640.0 299340.0 -1.0 3951
3953 0 278230.0 115583.0 299280.0 -1.0 3952
3954 0 278243.0 115690.0 299220.0 -1.0 3953
3955 0 278269.0 115537.0 299160.0 -1.0 3954
3956 0 278264.0 115487.0 299100.0 -1.0 3955
3957 0 278195.0 115424.0 299040.0 -1.0 3956
3958 0 278176.0 115429.0 298980.0 -1.0 3957
3959 0 278286.0 115436.0 298920.0 -1.0 3958
3960 0 278256.0 115433.0 298860.0 -1.0 3959
3961 0 278279.0 115398.0 298800.0 -1.0 3960
3962 0 278190.0 115328.0 298740.0 -1.0 3961
3963 0 278271.0 115408.0 298680.0 -1.0 3962
3964 0 278221.0 115328.0 298620.0 -1.0 3963
3965 0 278259.0 115314.0 298560.0 -1.0 3964
3966 0 278229.0 115288.0 298500.0 -1.0 3965
3967 0 278301.0 115357.0 298440.0 -1.0 3966
3968 0 278266.0 115240.0 298380.0 -1.0 3967
3969 0 278309.0 115136.0 298260.0 -1.0 3968
3970 0 278227.0 115124.0 298200.0 -1.0 3969
3971 0 278288.0 115187.0 298140.0 -1.0 3970
3972 0 278227.0 115132.0 298080.0 -1.0 3971
3973 0 278329.0 115174.0 298020.0 -1.0 3972
3974 0 278324.0 115156.0 297960.0 -1.0 3973
3975 0 278257.0 115179.0 297900.0 -1.0 3974
3976 0 278279.0 115220.0 297780.0 -1.0 3975
3977 0 278312.0 115189.0 297660.0 -1.0 3976
3978 0 278338.0 115120.0 297540.0 -1.0 3977
3979 0 278382.0 115134.0 297480.0 -1.0 3978
3980 0 278344.0 115136.0 297420.0 -1.0 3979
3981 0 278354.0 115076.0 297360.0 -1.0 3980
3982 0 278289.0 115031.0 297300.0 -1.0 3981
3983 0 278306.0 114945.0 297240.0 -1.0 3982
3984 0 278281.0 114863.0 297180.0 -1.0 3983
3985 0 278307.0 114750.0 297120.0 -1.0 3984
3986 0 278362.0 114743.0 297060.0 -1.0 3985
3987 0 278250.0 114693.0 297000.0 -1.0 3986
3988 0 278314.0 114757.0 296940.0 -1.0 3987
3989 0 278292.0 114782.0 296880.0 -1.0 3988
3990 0 278320.0 114742.0 296820.0 -1.0 3989
3991 0 278362.0 114784.0 296760.0 -1.0 3990
3992 0 278336.0 114750.0 296700.0 -1.0 3991
3993 0 278442.0 114790.0 296640.0 -1.0 3992
3994 0 278410.0 114768.0 296580.0 -1.0 3993
3995 0 278327.0 114663.0 296520.0 -1.0 3994
3996 0 278472.0 114667.0 296460.0 -1.0 3995
3997 0 278404.0 114590.0 296400.0 -1.0 3996
3998 0 278404.0 114601.0 296340.0 -1.0 3997
3999 0 278350.0 114502.0 296280.0 -1.0 3998
4000 0 278270.0 114393.0 296220.0 -1.0 3999
4001 0 278366.0 114431.0 296160.0 -1.0 4000
4002 0 278317.0 114387.0 296100.0 -1.0 4001
4003 0 278389.0 114385.0 296040.0 -1.0 4002
4004 0 278421.0 114448.0 295980.0 -1.0 4003
4005 0 278376.0 114330.0 295920.0 -1.0 4004
4006 0 278411.0 114367.0 295860.0 -1.0 4005
4007 0 278446.0 114375.0 295800.0 -1.0 4006
4008 0 278420.0 114294.0 295740.0 -1.0 4007
4009 0 278409.0 114334.0 295680.0 -1.0 4008
4010 0 278500.0 114331.0 295620.0 -1.0 4009
4011 0 278434.0 114235.0 295560.0 -1.0 4010
4012 0 278486.0 114305.0 295500.0 -1.0 4011
4013 0 278489.0 114236.0 295440.0 -1.0 4012
4014 0 278486.0 114269.0 295380.0 -1.0 4013
4015 0 278480.0 114155.0 295320.0 -1.0 4014
4016 0 278521.0 114259.0 295260.0 -1.0 4015
4017 0 278500.0 114142.0 295200.0 -1.0 4016
4018 0 278540.0 114242.0 295140.0 -1.0 4017
4019 0 278589.0 114177.0 295080.0 -1.0 4018
4020 0 278597.0 114185.0 295020.0 -1.0 4019
4021 0 278660.0 114143.0 294960.0 -1.0 4020
4022 0 278595.0 114127.0 294900.0 -1.0 4021
4023 0 278641.0 114121.0 294840.0 -1.0 4022
4024 0 278673.0 114183.0 294780.0 -1.0 4023
4025 0 278694.0 114144.0 294720.0 -1.0 4024
4026 0 278720.0 114202.0 294660.0 -1.0 4025
4027 0 278746.0 114202.0 294600.0 -1.0 4026
4028 0 278810.0 114187.0 294540.0 -1.0 4027
4029 0 278804.0 114164.0 294480.0 -1.0 4028
4030 0 278761.0 114151.0 294420.0 -1.0 4029
4031 0 278790.0 114165.0 294360.0 -1.0 4030
4032 0 278786.0 114084.0 294300.0 -1.0 4031
4033 0 278815.0 114179.0 294240.0 -1.0 4032
4034 0 278730.0 114062.0 294180.0 -1.0 4033
4035 0 278747.0 114030.0 294120.0 -1.0 4034
4036 0 278691.0 114038.0 294060.0 -1.0 4035
4037 0 278621.0 113855.0 294000.0 -1.0 4036
4038 0 278809.0 114065.0 293940.0 -1.0 4037
4039 0 278725.0 113993.0 293880.0 -1.0 4038
4040 0 278736.0 114024.0 293820.0 -1.0 4039
4041 0 278692.0 113933.0 293760.0 -1.0 4040
4042 0 278808.0 113911.0 293700.0 -1.0 4041
4043 0 278809.0 113905.0 293640.0 -1.0 4042
4044 0 278804.0 113866.0 293580.0 -1.0 4043
4045 0 278798.0 113869.0 293520.0 -1.0 4044
4046 0 278897.0 113907.0 293460.0 -1.0 4045
4047 0 278886.0 113889.0 293400.0 -1.0 4046
4048 0 278808.0 113794.0 293340.0 -1.0 4047
4049 0 278776.0 113773.0 293280.0 -1.0 4048
4050 0 278780.0 113825.0 293220.0 -1.0 4049
4051 0 278843.0 113794.0 293160.0 -1.0 4050
4052 0 278881.0 113772.0 293100.0 -1.0 4051
4053 0 278641.0 113587.0 293040.0 -1.0 4052
4054 0 278917.0 113775.0 292980.0 -1.0 4053
4055 0 278580.0 113514.0 292920.0 -1.0 4054
4056 0 278804.0 113714.0 292860.0 -1.0 4055
4057 0 278796.0 113609.0 292740.0 -1.0 4056
4058 0 278665.0 113606.0 292680.0 -1.0 4057
4059 0 278874.0 113534.0 292620.0 -1.0 4058
4060 0 278843.0 113577.0 292560.0 -1.0 4059
4061 0 278760.0 113502.0 292500.0 -1.0 4060
4062 0 278790.0 113510.0 292440.0 -1.0 4061
4063 0 278719.0 113447.0 292380.0 -1.0 4062
4064 0 278752.0 113557.0 292320.0 -1.0 4063
4065 0 278738.0 113493.0 292260.0 -1.0 4064
4066 0 278796.0 113539.0 292200.0 -1.0 4065
4067 0 278678.0 113517.0 292140.0 -1.0 4066
4068 0 278751.0 113466.0 292080.0 -1.0 4067
4069 0 278696.0 113463.0 292020.0 -1.0 4068
4070 0 278764.0 113429.0 291960.0 -1.0 4069
4071 0 278813.0 113423.0 291900.0 -1.0 4070
4072 0 278756.0 113416.0 291840.0 -1.0 4071
4073 0 278718.0 113329.0 291780.0 -1.0 4072
4074 0 278793.0 113389.0 291720.0 -1.0 4073
4075 0 278472.0 113208.0 291660.0 -1.0 4074
4076 0 278803.0 113306.0 291600.0 -1.0 4075
4077 0 278632.0 113172.0 291540.0 -1.0 4076
4078 0 278767.0 113242.0 291480.0 -1.0 4077
4079 0 278765.0 113235.0 291420.0 -1.0 4078
4080 0 278725.0 113238.0 291360.0 -1.0 4079
4081 0 278538.0 113064.0 291300.0 -1.0 4080
4082 0 278619.0 113091.0 291240.0 -1.0 4081
4083 0 278692.0 112922.0 291180.0 -1.0 4082
4084 0 278671.0 113002.0 291120.0 -1.0 4083
4085 0 278637.0 113034.0 291060.0 -1.0 4084
4086 0 278699.0 113080.0 291000.0 -1.0 4085
4087 0 278619.0 113070.0 290940.0 -1.0 4086
4088 0 278679.0 112995.0 290880.0 -1.0 4087
4089 0 278638.0 113045.0 290820.0 -1.0 4088
4090 0 278608.0 112944.0 290760.0 -1.0 4089
4091 0 278554.0 112945.0 290700.0 -1.0 4090
4092 0 278622.0 112913.0 290640.0 -1.0 4091
4093 0 278562.0 112913.0 290580.0 -1.0 4092
4094 0 278593.0 112953.0 290520.0 -1.0 4093
4095 0 278623.0 112927.0 290460.0 -1.0 4094
4096 0 278641.0 112920.0 290400.0 -1.0 4095
4097 0 278654.0 112943.0 290340.0 -1.0 4096
4098 0 278553.0 112884.0 290280.0 -1.0 4097
4099 0 278608.0 112902.0 290220.0 -1.0 4098
4100 0 278670.0 112998.0 290160.0 -1.0 4099
4101 0 278654.0 112933.0 290100.0 -1.0 4100
4102 0 278632.0 112975.0 290040.0 -1.0 4101
4103 0 278606.0 112905.0 289980.0 -1.0 4102
4104 0 278574.0 112900.0 289920.0 -1.0 4103
4105 0 278566.0 112897.0 289860.0 -1.0 4104
4106 0 278532.0 112746.0 289800.0 -1.0 4105
4107 0 278493.0 112744.0 289740.0 -1.0 4106
4108 0 278574.0 112728.0 289680.0 -1.0 4107
4109 0 278575.0 112771.0 289620.0 -1.0 4108
4110 0 278502.0 112654.0 289560.0 -1.0 4109
4111 0 278632.0 112792.0 289500.0 -1.0 4110
4112 0 278565.0 112707.0 289440.0 -1.0 4111
4113 0 278602.0 112717.0 289380.0 -1.0 4112
4114 0 278593.0 112758.0 289260.0 -1.0 4113
4115 0 278468.0 112711.0 289200.0 -1.0 4114
4116 0 278455.0 112726.0 289140.0 -1.0 4115
4117 0 278596.0 112679.0 289020.0 -1.0 4116
4118 0 278632.0 112657.0 288960.0 -1.0 4117
4119 0 278622.0 112612.0 288900.0 -1.0 4118
4120 0 278622.0 112582.0 288840.0 -1.0 4119
4121 0 278633.0 112612.0 288780.0 -1.0 4120
4122 0 278468.0 112538.0 288720.0 -1.0 4121
4123 0 278707.0 112579.0 288660.0 -1.0 4122
4124 0 278645.0 112491.0 288600.0 -1.0 4123
4125 0 278701.0 112544.0 288540.0 -1.0 4124
4126 0 278679.0 112499.0 288480.0 -1.0 4125
4127 0 278724.0 112538.0 288420.0 -1.0 4126
4128 0 278684.0 112457.0 288360.0 -1.0 4127
4129 0 278756.0 112529.0 288300.0 -1.0 4128
4130 0 278648.0 112421.0 288240.0 -1.0 4129
4131 0 278670.0 112405.0 288180.0 -1.0 4130
4132 0 278615.0 112372.0 288120.0 -1.0 4131
4133 0 278659.0 112345.0 288060.0 -1.0 4132
4134 0 278568.0 112303.0 288000.0 -1.0 4133
4135 0 278587.0 112327.0 287940.0 -1.0 4134
4136 0 278579.0 112288.0 287880.0 -1.0 4135
4137 0 278628.0 112416.0 287820.0 -1.0 4136
4138 0 278617.0 112336.0 287760.0 -1.0 4137
4139 0 278623.0 112302.0 287700.0 -1.0 4138
4140 0 278607.0 112294.0 287640.0 -1.0 4139
4141 0 278648.0 112298.0 287580.0 -1.0 4140
4142 0 278599.0 112299.0 287520.0 -1.0 4141
4143 0 278599.0 112294.0 287460.0 -1.0 4142
4144 0 278624.0 112233.0 287400.0 -1.0 4143
4145 0 278539.0 112187.0 287340.0 -1.0 4144
4146 0 278590.0 112181.0 287280.0 -1.0 4145
4147 0 278575.0 112189.0 287220.0 -1.0 4146
4148 0 278535.0 112127.0 287160.0 -1.0 4147
4149 0 278553.0 112098.0 287100.0 -1.0 4148
4150 0 278561.0 112076.0 287040.0 -1.0 4149
4151 0 278565.0 112073.0 286980.0 -1.0 4150
4152 0 278605.0 112058.0 286920.0 -1.0 4151
4153 0 278593.0 112005.0 286860.0 -1.0 4152
4154 0 278597.0 112021.0 286800.0 -1.0 4153
4155 0 278566.0 111912.0 286740.0 -1.0 4154
4156 0 278587.0 111991.0 286680.0 -1.0 4155
4157 0 278566.0 111900.0 286620.0 -1.0 4156
4158 0 278646.0 111949.0 286560.0 -1.0 4157
4159 0 278575.0 111846.0 286500.0 -1.0 4158
4160 0 278630.0 111895.0 286440.0 -1.0 4159
4161 0 278558.0 111809.0 286380.0 -1.0 4160
4162 0 278564.0 111821.0 286320.0 -1.0 4161
4163 0 278492.0 111752.0 286260.0 -1.0 4162
4164 0 278587.0 111747.0 286200.0 -1.0 4163
4165 0 278646.0 111686.0 286080.0 -1.0 4164
4166 0 278612.0 111692.0 286020.0 -1.0 4165
4167 0 278419.0 111535.0 285960.0 -1.0 4166
4168 0 278670.0 111618.0 285900.0 -1.0 4167
4169 0 278718.0 111537.0 285780.0 -1.0 4168
4170 0 278697.0 111564.0 285720.0 -1.0 4169
4171 0 278717.0 111510.0 285660.0 -1.0 4170
4172 0 278864.0 111472.0 285600.0 -1.0 4171
4173 0 278755.0 111471.0 285540.0 -1.0 4172
4174 0 278760.0 111394.0 285420.0 -1.0 4173
4175 0 278824.0 111280.0 285300.0 -1.0 4174
4176 0 278933.0 111386.0 285240.0 -1.0 4175
4177 0 278809.0 111277.0 285180.0 -1.0 4176
4178 0 278890.0 111318.0 285120.0 -1.0 4177
4179 0 278897.0 111287.0 285060.0 -1.0 4178
4180 0 278899.0 111268.0 285000.0 -1.0 4179
4181 0 278798.0 111175.0 284940.0 -1.0 4180
4182 0 278868.0 111192.0 284880.0 -1.0 4181
4183 0 278862.0 111163.0 284820.0 -1.0 4182
4184 0 278917.0 111184.0 284760.0 -1.0 4183
4185 0 278847.0 111176.0 284700.0 -1.0 4184
4186 0 278897.0 111146.0 284640.0 -1.0 4185
4187 0 278877.0 111136.0 284580.0 -1.0 4186
4188 0 278899.0 111103.0 284520.0 -1.0 4187
4189 0 278848.0 111090.0 284460.0 -1.0 4188
4190 0 278888.0 111118.0 284400.0 -1.0 4189
4191 0 278875.0 111062.0 284340.0 -1.0 4190
4192 0 278841.0 111058.0 284280.0 -1.0 4191
4193 0 278824.0 110965.0 284220.0 -1.0 4192
4194 0 278851.0 110913.0 284160.0 -1.0 4193
4195 0 278817.0 110930.0 284100.0 -1.0 4194
4196 0 278866.0 110937.0 284040.0 -1.0 4195
4197 0 278858.0 110815.0 283980.0 -1.0 4196
4198 0 278866.0 110768.0 283920.0 -1.0 4197
4199 0 278905.0 110790.0 283860.0 -1.0 4198
4200 0 278840.0 110713.0 283800.0 -1.0 4199
4201 0 278887.0 110689.0 283740.0 -1.0 4200
4202 0 278911.0 110655.0 283680.0 -1.0 4201
4203 0 278927.0 110644.0 283620.0 -1.0 4202
4204 0 278900.0 110511.0 283560.0 -1.0 4203
4205 0 279005.0 110544.0 283500.0 -1.0 4204
4206 0 278984.0 110431.0 283440.0 -1.0 4205
4207 0 278939.0 110396.0 283380.0 -1.0 4206
4208 0 278919.0 110356.0 283320.0 -1.0 4207
4209 0 278897.0 110323.0 283260.0 -1.0 4208
4210 0 278949.0 110323.0 283200.0 -1.0 4209
4211 0 278989.0 110267.0 283080.0 -1.0 4210
4212 0 278958.0 110256.0 282960.0 -1.0 4211
4213 0 278921.0 110171.0 282900.0 -1.0 4212
4214 0 278967.0 110203.0 282840.0 -1.0 4213
4215 0 279022.0 110202.0 282780.0 -1.0 4214
4216 0 278923.0 110052.0 282720.0 -1.0 4215
4217 0 278772.0 109917.0 282660.0 -1.0 4216
4218 0 278804.0 109945.0 282600.0 -1.0 4217
4219 0 278859.0 109918.0 282540.0 -1.0 4218
4220 0 278813.0 109875.0 282480.0 -1.0 4219
4221 0 278881.0 109937.0 282420.0 -1.0 4220
4222 0 278855.0 109857.0 282360.0 -1.0 4221
4223 0 278934.0 109889.0 282300.0 -1.0 4222
4224 0 278864.0 109856.0 282240.0 -1.0 4223
4225 0 278933.0 109855.0 282180.0 -1.0 4224
4226 0 278833.0 109796.0 282120.0 -1.0 4225
4227 0 278897.0 109784.0 282060.0 -1.0 4226
4228 0 278844.0 109723.0 282000.0 -1.0 4227
4229 0 278901.0 109695.0 281940.0 -1.0 4228
4230 0 278838.0 109624.0 281880.0 -1.0 4229
4231 0 278891.0 109668.0 281820.0 -1.0 4230
4232 0 278868.0 109554.0 281760.0 -1.0 4231
4233 0 278877.0 109563.0 281640.0 -1.0 4232
4234 0 278700.0 109433.0 281580.0 -1.0 4233
4235 0 278899.0 109504.0 281520.0 -1.0 4234
4236 0 278916.0 109470.0 281460.0 -1.0 4235
4237 0 278898.0 109404.0 281400.0 -1.0 4236
4238 0 278937.0 109413.0 281340.0 -1.0 4237
4239 0 279002.0 109391.0 281280.0 -1.0 4238
4240 0 278967.0 109322.0 281220.0 -1.0 4239
4241 0 278952.0 109389.0 281160.0 -1.0 4240
4242 0 278958.0 109289.0 281100.0 -1.0 4241
4243 0 278950.0 109311.0 281040.0 -1.0 4242
4244 0 278998.0 109278.0 280980.0 -1.0 4243
4245 0 279020.0 109234.0 280920.0 -1.0 4244
4246 0 278976.0 109220.0 280860.0 -1.0 4245
4247 0 279006.0 109171.0 280800.0 -1.0 4246
4248 0 278997.0 109175.0 280740.0 -1.0 4247
4249 0 278934.0 109133.0 280680.0 -1.0 4248
4250 0 278962.0 109110.0 280620.0 -1.0 4249
4251 0 278989.0 109115.0 280560.0 -1.0 4250
4252 0 278967.0 109137.0 280500.0 -1.0 4251
4253 0 279048.0 109018.0 280380.0 -1.0 4252
4254 0 278952.0 108955.0 280320.0 -1.0 4253
4255 0 279054.0 109056.0 280260.0 -1.0 4254
4256 0 278996.0 108934.0 280200.0 -1.0 4255
4257 0 279059.0 108941.0 280140.0 -1.0 4256
4258 0 279064.0 108889.0 280080.0 -1.0 4257
4259 0 279035.0 108908.0 280020.0 -1.0 4258
4260 0 279005.0 108901.0 279960.0 -1.0 4259
4261 0 279052.0 108855.0 279900.0 -1.0 4260
4262 0 279106.0 108886.0 279840.0 -1.0 4261
4263 0 279125.0 108886.0 279780.0 -1.0 4262
4264 0 279140.0 108880.0 279720.0 -1.0 4263
4265 0 279128.0 108908.0 279660.0 -1.0 4264
4266 0 279164.0 108873.0 279600.0 -1.0 4265
4267 0 279184.0 108894.0 279540.0 -1.0 4266
4268 0 279181.0 108854.0 279480.0 -1.0 4267
4269 0 279216.0 108813.0 279420.0 -1.0 4268
4270 0 279167.0 108810.0 279360.0 -1.0 4269
4271 0 279086.0 108751.0 279300.0 -1.0 4270
4272 0 279160.0 108749.0 279240.0 -1.0 4271
4273 0 279112.0 108669.0 279180.0 -1.0 4272
4274 0 279128.0 108685.0 279120.0 -1.0 4273
4275 0 279135.0 108607.0 279060.0 -1.0 4274
4276 0 279173.0 108704.0 279000.0 -1.0 4275
4277 0 279191.0 108699.0 278940.0 -1.0 4276
4278 0 279222.0 108747.0 278880.0 -1.0 4277
4279 0 279238.0 108731.0 278820.0 -1.0 4278
4280 0 279225.0 108650.0 278760.0 -1.0 4279
4281 0 279282.0 108620.0 278700.0 -1.0 4280
4282 0 279279.0 108650.0 278640.0 -1.0 4281
4283 0 279233.0 108538.0 278580.0 -1.0 4282
4284 0 279292.0 108539.0 278520.0 -1.0 4283
4285 0 279320.0 108523.0 278460.0 -1.0 4284
4286 0 279302.0 108532.0 278400.0 -1.0 4285
4287 0 279302.0 108482.0 278340.0 -1.0 4286
4288 0 279389.0 108572.0 278280.0 -1.0 4287
4289 0 279374.0 108547.0 278220.0 -1.0 4288
4290 0 279456.0 108569.0 278160.0 -1.0 4289
4291 0 279402.0 108467.0 278100.0 -1.0 4290
4292 0 279485.0 108443.0 278040.0 -1.0 4291
4293 0 279501.0 108426.0 277980.0 -1.0 4292
4294 0 279502.0 108382.0 277920.0 -1.0 4293
4295 0 279534.0 108334.0 277860.0 -1.0 4294
4296 0 279517.0 108291.0 277800.0 -1.0 4295
4297 0 279522.0 108225.0 277740.0 -1.0 4296
4298 0 279631.0 108199.0 277680.0 -1.0 4297
4299 0 279559.0 108181.0 277620.0 -1.0 4298
4300 0 279518.0 108132.0 277560.0 -1.0 4299
4301 0 279554.0 108137.0 277500.0 -1.0 4300
4302 0 279630.0 108108.0 277440.0 -1.0 4301
4303 0 279673.0 108128.0 277380.0 -1.0 4302
4304 0 279667.0 108117.0 277320.0 -1.0 4303
4305 0 279797.0 108176.0 277260.0 -1.0 4304
4306 0 279703.0 108026.0 277200.0 -1.0 4305
4307 0 279738.0 108097.0 277140.0 -1.0 4306
4308 0 279884.0 108130.0 277080.0 -1.0 4307
4309 0 279850.0 108031.0 277020.0 -1.0 4308
4310 0 279965.0 108088.0 276960.0 -1.0 4309
4311 0 279650.0 107972.0 276900.0 -1.0 4310
4312 0 279963.0 108001.0 276840.0 -1.0 4311
4313 0 280011.0 107920.0 276720.0 -1.0 4312
4314 0 280074.0 107887.0 276660.0 -1.0 4313
4315 0 280070.0 107856.0 276600.0 -1.0 4314
4316 0 280123.0 107822.0 276540.0 -1.0 4315
4317 0 280152.0 107803.0 276480.0 -1.0 4316
4318 0 280190.0 107802.0 276420.0 -1.0 4317
4319 0 280196.0 107741.0 276360.0 -1.0 4318
4320 0 280188.0 107694.0 276300.0 -1.0 4319
4321 0 280271.0 107751.0 276240.0 -1.0 4320
4322 0 280236.0 107672.0 276180.0 -1.0 4321
4323 0 280185.0 107621.0 276120.0 -1.0 4322
4324 0 280238.0 107603.0 276060.0 -1.0 4323
4325 0 280181.0 107528.0 276000.0 -1.0 4324
4326 0 280349.0 107579.0 275940.0 -1.0 4325
4327 0 280337.0 107503.0 275880.0 -1.0 4326
4328 0 280381.0 107583.0 275820.0 -1.0 4327
4329 0 280430.0 107536.0 275760.0 -1.0 4328
4330 0 280490.0 107535.0 275700.0 -1.0 4329
4331 0 280452.0 107497.0 275640.0 -1.0 4330
4332 0 280477.0 107475.0 275580.0 -1.0 4331
4333 0 280444.0 107515.0 275520.0 -1.0 4332
4334 0 280462.0 107443.0 275460.0 -1.0 4333
4335 0 280509.0 107439.0 275400.0 -1.0 4334
4336 0 280514.0 107365.0 275340.0 -1.0 4335
4337 0 280567.0 107398.0 275280.0 -1.0 4336
4338 0 280556.0 107377.0 275220.0 -1.0 4337
4339 0 280564.0 107372.0 275160.0 -1.0 4338
4340 0 280569.0 107363.0 275100.0 -1.0 4339
4341 0 280565.0 107353.0 275040.0 -1.0 4340
4342 0 280597.0 107379.0 274980.0 -1.0 4341
4343 0 280709.0 107377.0 274920.0 -1.0 4342
4344 0 280579.0 107355.0 274860.0 -1.0 4343
4345 0 280461.0 107269.0 274800.0 -1.0 4344
4346 0 280630.0 107362.0 274740.0 -1.0 4345
4347 0 280637.0 107335.0 274620.0 -1.0 4346
4348 0 280416.0 107160.0 274560.0 -1.0 4347
4349 0 280617.0 107158.0 274500.0 -1.0 4348
4350 0 280590.0 107175.0 274440.0 -1.0 4349
4351 0 280591.0 107119.0 274380.0 -1.0 4350
4352 0 280560.0 107091.0 274320.0 -1.0 4351
4353 0 280551.0 107045.0 274260.0 -1.0 4352
4354 0 280569.0 106927.0 274200.0 -1.0 4353
4355 0 280588.0 106862.0 274080.0 -1.0 4354
4356 0 280488.0 106725.0 274020.0 -1.0 4355
4357 0 280558.0 106729.0 273960.0 -1.0 4356
4358 0 280465.0 106730.0 273900.0 -1.0 4357
4359 0 280500.0 106730.0 273840.0 -1.0 4358
4360 0 280446.0 106686.0 273780.0 -1.0 4359
4361 0 280587.0 106691.0 273720.0 -1.0 4360
4362 0 280532.0 106721.0 273660.0 -1.0 4361
4363 0 280498.0 106683.0 273600.0 -1.0 4362
4364 0 280547.0 106701.0 273540.0 -1.0 4363
4365 0 280485.0 106643.0 273480.0 -1.0 4364
4366 0 280531.0 106655.0 273420.0 -1.0 4365
4367 0 280528.0 106666.0 273360.0 -1.0 4366
4368 0 280552.0 106639.0 273300.0 -1.0 4367
4369 0 280564.0 106604.0 273240.0 -1.0 4368
4370 0 280562.0 106623.0 273180.0 -1.0 4369
4371 0 280551.0 106589.0 273120.0 -1.0 4370
4372 0 280534.0 106563.0 273060.0 -1.0 4371
4373 0 280436.0 106497.0 273000.0 -1.0 4372
4374 0 280468.0 106533.0 272940.0 -1.0 4373
4375 0 280488.0 106479.0 272880.0 -1.0 4374
4376 0 280459.0 106551.0 272820.0 -1.0 4375
4377 0 280522.0 106506.0 272760.0 -1.0 4376
4378 0 280564.0 106526.0 272700.0 -1.0 4377
4379 0 280471.0 106516.0 272640.0 -1.0 4378
4380 0 280551.0 106540.0 272580.0 -1.0 4379
4381 0 280510.0 106465.0 272520.0 -1.0 4380
4382 0 280514.0 106515.0 272460.0 -1.0 4381
4383 0 280575.0 106512.0 272340.0 -1.0 4382
4384 0 280552.0 106415.0 272220.0 -1.0 4383
4385 0 280582.0 106334.0 272160.0 -1.0 4384
4386 0 280594.0 106409.0 272100.0 -1.0 4385
4387 0 280598.0 106329.0 272040.0 -1.0 4386
4388 0 280531.0 106234.0 271980.0 -1.0 4387
4389 0 280558.0 106212.0 271860.0 -1.0 4388
4390 0 280597.0 106163.0 271800.0 -1.0 4389
4391 0 280545.0 106049.0 271740.0 -1.0 4390
4392 0 280619.0 106071.0 271680.0 -1.0 4391
4393 0 280620.0 105990.0 271620.0 -1.0 4392
4394 0 280639.0 106022.0 271560.0 -1.0 4393
4395 0 280416.0 106077.0 271500.0 -1.0 4394
4396 0 280637.0 105968.0 271440.0 -1.0 4395
4397 0 280658.0 105931.0 271380.0 -1.0 4396
4398 0 280644.0 105913.0 271320.0 -1.0 4397
4399 0 280576.0 105925.0 271260.0 -1.0 4398
4400 0 280597.0 105841.0 271200.0 -1.0 4399
4401 0 280652.0 105929.0 271140.0 -1.0 4400
4402 0 280628.0 105834.0 271080.0 -1.0 4401
4403 0 280681.0 105835.0 271020.0 -1.0 4402
4404 0 280624.0 105716.0 270960.0 -1.0 4403
4405 0 280723.0 105738.0 270900.0 -1.0 4404
4406 0 280342.0 105718.0 270840.0 -1.0 4405
4407 0 280746.0 105709.0 270780.0 -1.0 4406
4408 0 280754.0 105677.0 270720.0 -1.0 4407
4409 0 280766.0 105702.0 270660.0 -1.0 4408
4410 0 280762.0 105676.0 270600.0 -1.0 4409
4411 0 280795.0 105654.0 270540.0 -1.0 4410
4412 0 280792.0 105643.0 270480.0 -1.0 4411
4413 0 280702.0 105575.0 270420.0 -1.0 4412
4414 0 280739.0 105594.0 270360.0 -1.0 4413
4415 0 280663.0 105551.0 270300.0 -1.0 4414
4416 0 280698.0 105563.0 270240.0 -1.0 4415
4417 0 280706.0 105540.0 270180.0 -1.0 4416
4418 0 280787.0 105592.0 270120.0 -1.0 4417
4419 0 280751.0 105567.0 270060.0 -1.0 4418
4420 0 280754.0 105523.0 270000.0 -1.0 4419
4421 0 280712.0 105518.0 269940.0 -1.0 4420
4422 0 280803.0 105507.0 269880.0 -1.0 4421
4423 0 280844.0 105515.0 269820.0 -1.0 4422
4424 0 280808.0 105513.0 269760.0 -1.0 4423
4425 0 280755.0 105497.0 269700.0 -1.0 4424
4426 0 280732.0 105460.0 269580.0 -1.0 4425
4427 0 280716.0 105374.0 269520.0 -1.0 4426
4428 0 280636.0 105417.0 269460.0 -1.0 4427
4429 0 280730.0 105394.0 269400.0 -1.0 4428
4430 0 280829.0 105416.0 269340.0 -1.0 4429
4431 0 280762.0 105399.0 269280.0 -1.0 4430
4432 0 280708.0 105404.0 269220.0 -1.0 4431
4433 0 280750.0 105418.0 269160.0 -1.0 4432
4434 0 280841.0 105438.0 269100.0 -1.0 4433
4435 0 280801.0 105419.0 269040.0 -1.0 4434
4436 0 280760.0 105451.0 268980.0 -1.0 4435
4437 0 280877.0 105379.0 268920.0 -1.0 4436
4438 0 280842.0 105347.0 268860.0 -1.0 4437
4439 0 280857.0 105373.0 268800.0 -1.0 4438
4440 0 280807.0 105375.0 268740.0 -1.0 4439
4441 0 280904.0 105327.0 268680.0 -1.0 4440
4442 0 280850.0 105311.0 268620.0 -1.0 4441
4443 0 280800.0 105321.0 268560.0 -1.0 4442
4444 0 280870.0 105317.0 268500.0 -1.0 4443
4445 0 280892.0 105318.0 268440.0 -1.0 4444
4446 0 280915.0 105306.0 268380.0 -1.0 4445
4447 0 280887.0 105275.0 268320.0 -1.0 4446
4448 0 280909.0 105311.0 268260.0 -1.0 4447
4449 0 280843.0 105277.0 268200.0 -1.0 4448
4450 0 280871.0 105290.0 268140.0 -1.0 4449
4451 0 280863.0 105244.0 268080.0 -1.0 4450
4452 0 280987.0 105294.0 268020.0 -1.0 4451
4453 0 280846.0 105196.0 267960.0 -1.0 4452
4454 0 280924.0 105297.0 267900.0 -1.0 4453
4455 0 280897.0 105215.0 267840.0 -1.0 4454
4456 0 280891.0 105231.0 267780.0 -1.0 4455
4457 0 280834.0 105165.0 267720.0 -1.0 4456
4458 0 280861.0 105234.0 267660.0 -1.0 4457
4459 0 280883.0 105198.0 267600.0 -1.0 4458
4460 0 280884.0 105178.0 267540.0 -1.0 4459
4461 0 280902.0 105152.0 267480.0 -1.0 4460
4462 0 280929.0 105216.0 267420.0 -1.0 4461
4463 0 280906.0 105227.0 267360.0 -1.0 4462
4464 0 280892.0 105205.0 267300.0 -1.0 4463
4465 0 280941.0 105242.0 267240.0 -1.0 4464
4466 0 280864.0 105321.0 267180.0 -1.0 4465
4467 0 280949.0 105311.0 267120.0 -1.0 4466
4468 0 280914.0 105341.0 267060.0 -1.0 4467
4469 0 280959.0 105317.0 267000.0 -1.0 4468
4470 0 280975.0 105337.0 266940.0 -1.0 4469
4471 0 280977.0 105375.0 266880.0 -1.0 4470
4472 0 281003.0 105333.0 266820.0 -1.0 4471
4473 0 280998.0 105344.0 266760.0 -1.0 4472
4474 0 281016.0 105435.0 266700.0 -1.0 4473
4475 0 280970.0 105354.0 266640.0 -1.0 4474
4476 0 280967.0 105377.0 266580.0 -1.0 4475
4477 0 280870.0 105390.0 266520.0 -1.0 4476
4478 0 281016.0 105414.0 266460.0 -1.0 4477
4479 0 280998.0 105409.0 266400.0 -1.0 4478
4480 0 280985.0 105438.0 266340.0 -1.0 4479
4481 0 280988.0 105417.0 266280.0 -1.0 4480
4482 0 280964.0 105369.0 266220.0 -1.0 4481
4483 0 280930.0 105445.0 266160.0 -1.0 4482
4484 0 280697.0 105314.0 266100.0 -1.0 4483
4485 0 281009.0 105431.0 266040.0 -1.0 4484
4486 0 280957.0 105411.0 265920.0 -1.0 4485
4487 0 280957.0 105419.0 265860.0 -1.0 4486
4488 0 280957.0 105370.0 265800.0 -1.0 4487
4489 0 280986.0 105389.0 265740.0 -1.0 4488
4490 0 280884.0 105329.0 265680.0 -1.0 4489
4491 0 280957.0 105347.0 265620.0 -1.0 4490
4492 0 280934.0 105342.0 265560.0 -1.0 4491
4493 0 280989.0 105378.0 265500.0 -1.0 4492
4494 0 280886.0 105314.0 265440.0 -1.0 4493
4495 0 280975.0 105378.0 265380.0 -1.0 4494
4496 0 280939.0 105354.0 265320.0 -1.0 4495
4497 0 280953.0 105322.0 265260.0 -1.0 4496
4498 0 280938.0 105324.0 265200.0 -1.0 4497
4499 0 280954.0 105390.0 265140.0 -1.0 4498
4500 0 280990.0 105318.0 265080.0 -1.0 4499
4501 0 280928.0 105366.0 265020.0 -1.0 4500
4502 0 280953.0 105386.0 264960.0 -1.0 4501
4503 0 280937.0 105360.0 264900.0 -1.0 4502
4504 0 281001.0 105368.0 264840.0 -1.0 4503
4505 0 280955.0 105362.0 264780.0 -1.0 4504
4506 0 280972.0 105344.0 264720.0 -1.0 4505
4507 0 280904.0 105363.0 264660.0 -1.0 4506
4508 0 280944.0 105365.0 264600.0 -1.0 4507
4509 0 280952.0 105373.0 264540.0 -1.0 4508
4510 0 280941.0 105333.0 264480.0 -1.0 4509
4511 0 280954.0 105290.0 264420.0 -1.0 4510
4512 0 280945.0 105385.0 264360.0 -1.0 4511
4513 0 280917.0 105348.0 264300.0 -1.0 4512
4514 0 280934.0 105337.0 264240.0 -1.0 4513
4515 0 280935.0 105390.0 264180.0 -1.0 4514
4516 0 280929.0 105277.0 264120.0 -1.0 4515
4517 0 281032.0 105372.0 264060.0 -1.0 4516
4518 0 280930.0 105332.0 264000.0 -1.0 4517
4519 0 280983.0 105326.0 263940.0 -1.0 4518
4520 0 281061.0 105328.0 263880.0 -1.0 4519
4521 0 280993.0 105321.0 263820.0 -1.0 4520
4522 0 281060.0 105329.0 263760.0 -1.0 4521
4523 0 281025.0 105348.0 263700.0 -1.0 4522
4524 0 281078.0 105352.0 263640.0 -1.0 4523
4525 0 281068.0 105316.0 263580.0 -1.0 4524
4526 0 281040.0 105312.0 263520.0 -1.0 4525
4527 0 281045.0 105312.0 263460.0 -1.0 4526
4528 0 281019.0 105306.0 263400.0 -1.0 4527
4529 0 281060.0 105302.0 263340.0 -1.0 4528
4530 0 281012.0 105264.0 263280.0 -1.0 4529
4531 0 280992.0 105337.0 263220.0 -1.0 4530
4532 0 280955.0 105288.0 263160.0 -1.0 4531
4533 0 280974.0 105300.0 263100.0 -1.0 4532
4534 0 280980.0 105185.0 263040.0 -1.0 4533
4535 0 280869.0 105299.0 262980.0 -1.0 4534
4536 0 280954.0 105271.0 262920.0 -1.0 4535
4537 0 280961.0 105384.0 262860.0 -1.0 4536
4538 0 280681.0 105336.0 262800.0 -1.0 4537
4539 0 280813.0 105320.0 262740.0 -1.0 4538
4540 0 280836.0 105188.0 262680.0 -1.0 4539
4541 0 280768.0 105189.0 262620.0 -1.0 4540
4542 0 280860.0 105153.0 262560.0 -1.0 4541
4543 0 280879.0 105149.0 262500.0 -1.0 4542
4544 0 280977.0 105205.0 262440.0 -1.0 4543
4545 0 280895.0 105180.0 262380.0 -1.0 4544
4546 0 280738.0 105116.0 262320.0 -1.0 4545
4547 0 280803.0 105166.0 262260.0 -1.0 4546
4548 0 280775.0 105117.0 262200.0 -1.0 4547
4549 0 280789.0 105126.0 262140.0 -1.0 4548
4550 0 280805.0 105020.0 262080.0 -1.0 4549
4551 0 280742.0 105123.0 262020.0 -1.0 4550
4552 0 280754.0 105135.0 261960.0 -1.0 4551
4553 0 280654.0 105105.0 261900.0 -1.0 4552
4554 0 280646.0 104988.0 261840.0 -1.0 4553
4555 0 280676.0 105080.0 261780.0 -1.0 4554
4556 0 280604.0 105061.0 261720.0 -1.0 4555
4557 0 280568.0 105047.0 261660.0 -1.0 4556
4558 0 280622.0 104986.0 261600.0 -1.0 4557
4559 0 280590.0 105056.0 261540.0 -1.0 4558
4560 0 280505.0 104956.0 261480.0 -1.0 4559
4561 0 280514.0 105087.0 261420.0 -1.0 4560
4562 0 280431.0 104925.0 261360.0 -1.0 4561
4563 0 280540.0 105020.0 261300.0 -1.0 4562
4564 0 280221.0 105065.0 261240.0 -1.0 4563
4565 0 280573.0 105020.0 261180.0 -1.0 4564
4566 0 280535.0 104984.0 261120.0 -1.0 4565
4567 0 280521.0 105052.0 261060.0 -1.0 4566
4568 0 280475.0 105027.0 261000.0 -1.0 4567
4569 0 280461.0 105053.0 260940.0 -1.0 4568
4570 0 280503.0 105013.0 260820.0 -1.0 4569
4571 0 280503.0 104986.0 260760.0 -1.0 4570
4572 0 280531.0 104984.0 260700.0 -1.0 4571
4573 0 280458.0 104978.0 260640.0 -1.0 4572
4574 0 280486.0 104959.0 260580.0 -1.0 4573
4575 0 280434.0 104943.0 260520.0 -1.0 4574
4576 0 280340.0 104937.0 260460.0 -1.0 4575
4577 0 280376.0 104986.0 260400.0 -1.0 4576
4578 0 280291.0 104973.0 260340.0 -1.0 4577
4579 0 280394.0 104967.0 260280.0 -1.0 4578
4580 0 280338.0 104964.0 260220.0 -1.0 4579
4581 0 280345.0 104951.0 260160.0 -1.0 4580
4582 0 280332.0 104927.0 260100.0 -1.0 4581
4583 0 280292.0 104934.0 260040.0 -1.0 4582
4584 0 280299.0 104951.0 259980.0 -1.0 4583
4585 0 280302.0 104963.0 259920.0 -1.0 4584
4586 0 280335.0 104949.0 259860.0 -1.0 4585
4587 0 280320.0 104968.0 259800.0 -1.0 4586
4588 0 280351.0 104957.0 259740.0 -1.0 4587
4589 0 280353.0 104971.0 259680.0 -1.0 4588
4590 0 280294.0 104980.0 259620.0 -1.0 4589
4591 0 280260.0 104951.0 259560.0 -1.0 4590
4592 0 280283.0 104924.0 259500.0 -1.0 4591
4593 0 280295.0 104970.0 259440.0 -1.0 4592
4594 0 280288.0 104980.0 259380.0 -1.0 4593
4595 0 280253.0 104962.0 259320.0 -1.0 4594
4596 0 280265.0 104974.0 259260.0 -1.0 4595
4597 0 280299.0 104925.0 259200.0 -1.0 4596
4598 0 280208.0 104883.0 259140.0 -1.0 4597
4599 0 280222.0 104912.0 259080.0 -1.0 4598
4600 0 280241.0 104897.0 259020.0 -1.0 4599
4601 0 280265.0 104914.0 258960.0 -1.0 4600
4602 0 280271.0 104851.0 258900.0 -1.0 4601
4603 0 280185.0 104917.0 258840.0 -1.0 4602
4604 0 280186.0 104828.0 258780.0 -1.0 4603
4605 0 280235.0 104796.0 258720.0 -1.0 4604
4606 0 280186.0 104816.0 258660.0 -1.0 4605
4607 0 280162.0 104700.0 258600.0 -1.0 4606
4608 0 280173.0 104701.0 258540.0 -1.0 4607
4609 0 279996.0 104739.0 258480.0 -1.0 4608
4610 0 280224.0 104686.0 258420.0 -1.0 4609
4611 0 280100.0 104690.0 258360.0 -1.0 4610
4612 0 280109.0 104663.0 258300.0 -1.0 4611
4613 0 280160.0 104651.0 258240.0 -1.0 4612
4614 0 280163.0 104651.0 258180.0 -1.0 4613
4615 0 280196.0 104659.0 258120.0 -1.0 4614
4616 0 280169.0 104606.0 258060.0 -1.0 4615
4617 0 280289.0 104618.0 258000.0 -1.0 4616
4618 0 280317.0 104557.0 257940.0 -1.0 4617
4619 0 280267.0 104592.0 257880.0 -1.0 4618
4620 0 280241.0 104532.0 257820.0 -1.0 4619
4621 0 280314.0 104542.0 257760.0 -1.0 4620
4622 0 280250.0 104451.0 257700.0 -1.0 4621
4623 0 280288.0 104535.0 257640.0 -1.0 4622
4624 0 280363.0 104484.0 257580.0 -1.0 4623
4625 0 280334.0 104507.0 257520.0 -1.0 4624
4626 0 280390.0 104522.0 257460.0 -1.0 4625
4627 0 280393.0 104466.0 257400.0 -1.0 4626
4628 0 280443.0 104465.0 257340.0 -1.0 4627
4629 0 280441.0 104465.0 257280.0 -1.0 4628
4630 0 280515.0 104496.0 257220.0 -1.0 4629
4631 0 280463.0 104493.0 257160.0 -1.0 4630
4632 0 280480.0 104462.0 257100.0 -1.0 4631
4633 0 280511.0 104499.0 257040.0 -1.0 4632
4634 0 280514.0 104465.0 256980.0 -1.0 4633
4635 0 280549.0 104514.0 256920.0 -1.0 4634
4636 0 280508.0 104451.0 256860.0 -1.0 4635
4637 0 280512.0 104473.0 256800.0 -1.0 4636
4638 0 280507.0 104471.0 256740.0 -1.0 4637
4639 0 280523.0 104500.0 256680.0 -1.0 4638
4640 0 280512.0 104396.0 256620.0 -1.0 4639
4641 0 280490.0 104500.0 256560.0 -1.0 4640
4642 0 280508.0 104488.0 256500.0 -1.0 4641
4643 0 280527.0 104559.0 256440.0 -1.0 4642
4644 0 280484.0 104491.0 256380.0 -1.0 4643
4645 0 280470.0 104466.0 256320.0 -1.0 4644
4646 0 280525.0 104443.0 256260.0 -1.0 4645
4647 0 280574.0 104487.0 256200.0 -1.0 4646
4648 0 280532.0 104464.0 256140.0 -1.0 4647
4649 0 280542.0 104415.0 256080.0 -1.0 4648
4650 0 280511.0 104425.0 256020.0 -1.0 4649
4651 0 280473.0 104440.0 255960.0 -1.0 4650
4652 0 280489.0 104432.0 255900.0 -1.0 4651
4653 0 280551.0 104493.0 255840.0 -1.0 4652
4654 0 280488.0 104525.0 255780.0 -1.0 4653
4655 0 280488.0 104410.0 255720.0 -1.0 4654
4656 0 280604.0 104528.0 255660.0 -1.0 4655
4657 0 280525.0 104441.0 255600.0 -1.0 4656
4658 0 280569.0 104440.0 255540.0 -1.0 4657
4659 0 280528.0 104406.0 255480.0 -1.0 4658
4660 0 280539.0 104445.0 255420.0 -1.0 4659
4661 0 280513.0 104383.0 255360.0 -1.0 4660
4662 0 280553.0 104407.0 255300.0 -1.0 4661
4663 0 280553.0 104535.0 255240.0 -1.0 4662
4664 0 280569.0 104432.0 255180.0 -1.0 4663
4665 0 280544.0 104443.0 255120.0 -1.0 4664
4666 0 280558.0 104377.0 255060.0 -1.0 4665
4667 0 280556.0 104513.0 255000.0 -1.0 4666
4668 0 280507.0 104486.0 254940.0 -1.0 4667
4669 0 280525.0 104412.0 254880.0 -1.0 4668
4670 0 280562.0 104469.0 254820.0 -1.0 4669
4671 0 280497.0 104515.0 254760.0 -1.0 4670
4672 0 280499.0 104436.0 254700.0 -1.0 4671
4673 0 280561.0 104455.0 254640.0 -1.0 4672
4674 0 280532.0 104535.0 254580.0 -1.0 4673
4675 0 280465.0 104453.0 254520.0 -1.0 4674
4676 0 280519.0 104521.0 254460.0 -1.0 4675
4677 0 280516.0 104530.0 254400.0 -1.0 4676
4678 0 280475.0 104544.0 254340.0 -1.0 4677
4679 0 280455.0 104535.0 254280.0 -1.0 4678
4680 0 280482.0 104516.0 254220.0 -1.0 4679
4681 0 280432.0 104555.0 254160.0 -1.0 4680
4682 0 280384.0 104519.0 254100.0 -1.0 4681
4683 0 280539.0 104540.0 254040.0 -1.0 4682
4684 0 280525.0 104498.0 253980.0 -1.0 4683
4685 0 280536.0 104494.0 253920.0 -1.0 4684
4686 0 280537.0 104549.0 253860.0 -1.0 4685
4687 0 280572.0 104520.0 253800.0 -1.0 4686
4688 0 280498.0 104547.0 253740.0 -1.0 4687
4689 0 280487.0 104573.0 253680.0 -1.0 4688
4690 0 280540.0 104549.0 253620.0 -1.0 4689
4691 0 280499.0 104513.0 253560.0 -1.0 4690
4692 0 280575.0 104557.0 253500.0 -1.0 4691
4693 0 280517.0 104539.0 253440.0 -1.0 4692
4694 0 280546.0 104547.0 253380.0 -1.0 4693
4695 0 280584.0 104592.0 253320.0 -1.0 4694
4696 0 280594.0 104517.0 253260.0 -1.0 4695
4697 0 280553.0 104513.0 253200.0 -1.0 4696
4698 0 280500.0 104375.0 253140.0 -1.0 4697
4699 0 280676.0 104566.0 253080.0 -1.0 4698
4700 0 280496.0 104374.0 253020.0 -1.0 4699
4701 0 280713.0 104457.0 252960.0 -1.0 4700
4702 0 280618.0 104425.0 252900.0 -1.0 4701
4703 0 280631.0 104314.0 252840.0 -1.0 4702
4704 0 280588.0 104381.0 252780.0 -1.0 4703
4705 0 280538.0 104299.0 252720.0 -1.0 4704
4706 0 280595.0 104307.0 252660.0 -1.0 4705
4707 0 280487.0 104210.0 252600.0 -1.0 4706
4708 0 280624.0 104267.0 252540.0 -1.0 4707
4709 0 280616.0 104235.0 252480.0 -1.0 4708
4710 0 280544.0 104240.0 252420.0 -1.0 4709
4711 0 280622.0 104241.0 252360.0 -1.0 4710
4712 0 280598.0 104233.0 252300.0 -1.0 4711
4713 0 280624.0 104235.0 252240.0 -1.0 4712
4714 0 280602.0 104252.0 252180.0 -1.0 4713
4715 0 280609.0 104254.0 252120.0 -1.0 4714
4716 0 280621.0 104227.0 252060.0 -1.0 4715
4717 0 280610.0 104246.0 252000.0 -1.0 4716
4718 0 280604.0 104234.0 251940.0 -1.0 4717
4719 0 280632.0 104222.0 251880.0 -1.0 4718
4720 0 280613.0 104233.0 251820.0 -1.0 4719
4721 0 280474.0 104212.0 251760.0 -1.0 4720
4722 0 280589.0 104182.0 251700.0 -1.0 4721
4723 0 280523.0 104132.0 251640.0 -1.0 4722
4724 0 280597.0 104179.0 251580.0 -1.0 4723
4725 0 280562.0 104094.0 251520.0 -1.0 4724
4726 0 280594.0 104156.0 251460.0 -1.0 4725
4727 0 280469.0 104060.0 251400.0 -1.0 4726
4728 0 280555.0 104150.0 251340.0 -1.0 4727
4729 0 280560.0 104134.0 251220.0 -1.0 4728
4730 0 280378.0 103963.0 251160.0 -1.0 4729
4731 0 280557.0 104053.0 251100.0 -1.0 4730
4732 0 280504.0 104048.0 251040.0 -1.0 4731
4733 0 280522.0 104052.0 250980.0 -1.0 4732
4734 0 280452.0 104008.0 250920.0 -1.0 4733
4735 0 280516.0 104015.0 250860.0 -1.0 4734
4736 0 280605.0 104059.0 250800.0 -1.0 4735
4737 0 280538.0 103999.0 250740.0 -1.0 4736
4738 0 280538.0 104011.0 250680.0 -1.0 4737
4739 0 280555.0 103942.0 250620.0 -1.0 4738
4740 0 280553.0 104026.0 250560.0 -1.0 4739
4741 0 280213.0 103701.0 250500.0 -1.0 4740
4742 0 280548.0 103962.0 250440.0 -1.0 4741
4743 0 280624.0 103941.0 250380.0 -1.0 4742
4744 0 280532.0 103905.0 250320.0 -1.0 4743
4745 0 280580.0 103997.0 250260.0 -1.0 4744
4746 0 280551.0 103947.0 250200.0 -1.0 4745
4747 0 280580.0 103982.0 250140.0 -1.0 4746
4748 0 280515.0 103941.0 250080.0 -1.0 4747
4749 0 280648.0 103924.0 250020.0 -1.0 4748
4750 0 280653.0 103883.0 249960.0 -1.0 4749
4751 0 280670.0 103925.0 249900.0 -1.0 4750
4752 0 280640.0 103941.0 249840.0 -1.0 4751
4753 0 280712.0 103931.0 249780.0 -1.0 4752
4754 0 280752.0 103897.0 249720.0 -1.0 4753
4755 0 280821.0 103915.0 249660.0 -1.0 4754
4756 0 280786.0 103843.0 249600.0 -1.0 4755
4757 0 280896.0 103888.0 249540.0 -1.0 4756
4758 0 280522.0 103618.0 249480.0 -1.0 4757
4759 0 280965.0 103872.0 249420.0 -1.0 4758
4760 0 281045.0 103796.0 249360.0 -1.0 4759
4761 0 280887.0 103759.0 249300.0 -1.0 4760
4762 0 280947.0 103796.0 249240.0 -1.0 4761
4763 0 280994.0 103728.0 249180.0 -1.0 4762
4764 0 280958.0 103783.0 249120.0 -1.0 4763
4765 0 280930.0 103790.0 249060.0 -1.0 4764
4766 0 280860.0 103713.0 249000.0 -1.0 4765
4767 0 280975.0 103755.0 248940.0 -1.0 4766
4768 0 280927.0 103704.0 248880.0 -1.0 4767
4769 0 281035.0 103690.0 248820.0 -1.0 4768
4770 0 280950.0 103640.0 248760.0 -1.0 4769
4771 0 280984.0 103669.0 248700.0 -1.0 4770
4772 0 280956.0 103611.0 248640.0 -1.0 4771
4773 0 281011.0 103607.0 248580.0 -1.0 4772
4774 0 280975.0 103565.0 248520.0 -1.0 4773
4775 0 280942.0 103555.0 248460.0 -1.0 4774
4776 0 281020.0 103504.0 248400.0 -1.0 4775
4777 0 281033.0 103465.0 248340.0 -1.0 4776
4778 0 280942.0 103441.0 248280.0 -1.0 4777
4779 0 281010.0 103404.0 248220.0 -1.0 4778
4780 0 280856.0 103270.0 248160.0 -1.0 4779
4781 0 280947.0 103428.0 248100.0 -1.0 4780
4782 0 280923.0 103316.0 248040.0 -1.0 4781
4783 0 280996.0 103377.0 247980.0 -1.0 4782
4784 0 281439.0 102903.0 247920.0 -1.0 4783
4785 0 281014.0 103283.0 247860.0 -1.0 4784
4786 0 281007.0 103231.0 247800.0 -1.0 4785
4787 0 280918.0 103166.0 247740.0 -1.0 4786
4788 0 281119.0 103182.0 247680.0 -1.0 4787
4789 0 280940.0 103046.0 247620.0 -1.0 4788
4790 0 281230.0 103163.0 247560.0 -1.0 4789
4791 0 280973.0 103033.0 247500.0 -1.0 4790
4792 0 281189.0 103050.0 247440.0 -1.0 4791
4793 0 281198.0 103041.0 247380.0 -1.0 4792
4794 0 281113.0 103003.0 247320.0 -1.0 4793
4795 0 281222.0 102943.0 247260.0 -1.0 4794
4796 0 281151.0 102921.0 247200.0 -1.0 4795
4797 0 281097.0 102908.0 247140.0 -1.0 4796
4798 0 280986.0 102931.0 247080.0 -1.0 4797
4799 0 280969.0 102968.0 247020.0 -1.0 4798
4800 0 281015.0 102918.0 246960.0 -1.0 4799
4801 0 281054.0 102889.0 246900.0 -1.0 4800
4802 0 281045.0 102891.0 246840.0 -1.0 4801
4803 0 281072.0 102813.0 246780.0 -1.0 4802
4804 0 281070.0 102783.0 246720.0 -1.0 4803
4805 0 280964.0 102800.0 246660.0 -1.0 4804
4806 0 281027.0 102758.0 246600.0 -1.0 4805
4807 0 280935.0 102778.0 246540.0 -1.0 4806
4808 0 280911.0 102760.0 246480.0 -1.0 4807
4809 0 280877.0 102781.0 246420.0 -1.0 4808
4810 0 280936.0 102741.0 246360.0 -1.0 4809
4811 0 280933.0 102717.0 246300.0 -1.0 4810
4812 0 280914.0 102686.0 246240.0 -1.0 4811
4813 0 280905.0 102717.0 246180.0 -1.0 4812
4814 0 280923.0 102672.0 246120.0 -1.0 4813
4815 0 280867.0 102721.0 246060.0 -1.0 4814
4816 0 280697.0 102685.0 246000.0 -1.0 4815
4817 0 280746.0 102723.0 245940.0 -1.0 4816
4818 0 280715.0 102600.0 245880.0 -1.0 4817
4819 0 280709.0 102739.0 245820.0 -1.0 4818
4820 0 280703.0 102695.0 245760.0 -1.0 4819
4821 0 280695.0 102655.0 245700.0 -1.0 4820
4822 0 280695.0 102651.0 245640.0 -1.0 4821
4823 0 280648.0 102634.0 245580.0 -1.0 4822
4824 0 280613.0 102716.0 245520.0 -1.0 4823
4825 0 280655.0 102692.0 245460.0 -1.0 4824
4826 0 280714.0 102513.0 245400.0 -1.0 4825
4827 0 280655.0 102689.0 245340.0 -1.0 4826
4828 0 280716.0 102442.0 245280.0 -1.0 4827
4829 0 280756.0 102552.0 245220.0 -1.0 4828
4830 0 280684.0 102492.0 245160.0 -1.0 4829
4831 0 280712.0 102535.0 245100.0 -1.0 4830
4832 0 280673.0 102426.0 245040.0 -1.0 4831
4833 0 280699.0 102550.0 244980.0 -1.0 4832
4834 0 280620.0 102507.0 244920.0 -1.0 4833
4835 0 280642.0 102549.0 244860.0 -1.0 4834
4836 0 280668.0 102504.0 244800.0 -1.0 4835
4837 0 280670.0 102514.0 244740.0 -1.0 4836
4838 0 280632.0 102496.0 244680.0 -1.0 4837
4839 0 280574.0 102632.0 244620.0 -1.0 4838
4840 0 280551.0 102612.0 244560.0 -1.0 4839
4841 0 280616.0 102513.0 244500.0 -1.0 4840
4842 0 280648.0 102406.0 244440.0 -1.0 4841
4843 0 280636.0 102471.0 244380.0 -1.0 4842
4844 0 280578.0 102598.0 244320.0 -1.0 4843
4845 0 280666.0 102446.0 244260.0 -1.0 4844
4846 0 280544.0 102540.0 244200.0 -1.0 4845
4847 0 280625.0 102451.0 244140.0 -1.0 4846
4848 0 280518.0 102517.0 244080.0 -1.0 4847
4849 0 280642.0 102458.0 244020.0 -1.0 4848
4850 0 280770.0 102447.0 243960.0 -1.0 4849
4851 0 280668.0 102459.0 243900.0 -1.0 4850
4852 0 280570.0 102455.0 243840.0 -1.0 4851
4853 0 280655.0 102444.0 243780.0 -1.0 4852
4854 0 280530.0 102392.0 243720.0 -1.0 4853
4855 0 280535.0 102440.0 243660.0 -1.0 4854
4856 0 280554.0 102356.0 243600.0 -1.0 4855
4857 0 280537.0 102394.0 243540.0 -1.0 4856
4858 0 280438.0 102351.0 243480.0 -1.0 4857
4859 0 280439.0 102333.0 243420.0 -1.0 4858
4860 0 280440.0 102262.0 243360.0 -1.0 4859
4861 0 280515.0 102268.0 243300.0 -1.0 4860
4862 0 280421.0 102267.0 243240.0 -1.0 4861
4863 0 280420.0 102263.0 243180.0 -1.0 4862
4864 0 280372.0 102342.0 243120.0 -1.0 4863
4865 0 280307.0 102390.0 243060.0 -1.0 4864
4866 0 280288.0 102381.0 243000.0 -1.0 4865
4867 0 280302.0 102382.0 242940.0 -1.0 4866
4868 0 280282.0 102337.0 242880.0 -1.0 4867
4869 0 280347.0 102306.0 242820.0 -1.0 4868
4870 0 280335.0 102300.0 242760.0 -1.0 4869
4871 0 280286.0 102298.0 242700.0 -1.0 4870
4872 0 280272.0 102239.0 242640.0 -1.0 4871
4873 0 280402.0 102226.0 242580.0 -1.0 4872
4874 0 280297.0 102239.0 242520.0 -1.0 4873
4875 0 280179.0 102279.0 242460.0 -1.0 4874
4876 0 280214.0 102312.0 242400.0 -1.0 4875
4877 0 280134.0 102274.0 242340.0 -1.0 4876
4878 0 280179.0 102335.0 242280.0 -1.0 4877
4879 0 280168.0 102230.0 242220.0 -1.0 4878
4880 0 280134.0 102339.0 242160.0 -1.0 4879
4881 0 280090.0 102257.0 242100.0 -1.0 4880
4882 0 280102.0 102235.0 242040.0 -1.0 4881
4883 0 280026.0 102222.0 241980.0 -1.0 4882
4884 0 279983.0 102264.0 241920.0 -1.0 4883
4885 0 279866.0 102254.0 241860.0 -1.0 4884
4886 0 280000.0 102167.0 241800.0 -1.0 4885
4887 0 279957.0 102174.0 241740.0 -1.0 4886
4888 0 279974.0 102142.0 241680.0 -1.0 4887
4889 0 279974.0 102151.0 241620.0 -1.0 4888
4890 0 279941.0 102131.0 241560.0 -1.0 4889
4891 0 279934.0 102127.0 241500.0 -1.0 4890
4892 0 279944.0 102116.0 241440.0 -1.0 4891
4893 0 279931.0 102124.0 241380.0 -1.0 4892
4894 0 279719.0 102122.0 241320.0 -1.0 4893
4895 0 279922.0 102148.0 241260.0 -1.0 4894
4896 0 279888.0 102107.0 241200.0 -1.0 4895
4897 0 279851.0 102101.0 241140.0 -1.0 4896
4898 0 279833.0 102045.0 241080.0 -1.0 4897
4899 0 279723.0 102040.0 241020.0 -1.0 4898
4900 0 279690.0 101954.0 240960.0 -1.0 4899
4901 0 279701.0 101993.0 240900.0 -1.0 4900
4902 0 279639.0 101950.0 240840.0 -1.0 4901
4903 0 279657.0 101930.0 240780.0 -1.0 4902
4904 0 279643.0 101913.0 240720.0 -1.0 4903
4905 0 279623.0 101949.0 240660.0 -1.0 4904
4906 0 279567.0 101945.0 240600.0 -1.0 4905
4907 0 279582.0 101894.0 240540.0 -1.0 4906
4908 0 279615.0 101924.0 240480.0 -1.0 4907
4909 0 279495.0 101915.0 240420.0 -1.0 4908
4910 0 279627.0 101951.0 240360.0 -1.0 4909
4911 0 279602.0 101916.0 240240.0 -1.0 4910
4912 0 279316.0 101854.0 240180.0 -1.0 4911
4913 0 279509.0 101913.0 240120.0 -1.0 4912
4914 0 279380.0 101754.0 240060.0 -1.0 4913
4915 0 279460.0 101804.0 240000.0 -1.0 4914
4916 0 279437.0 101813.0 239940.0 -1.0 4915
4917 0 279459.0 101818.0 239880.0 -1.0 4916
4918 0 279374.0 101772.0 239820.0 -1.0 4917
4919 0 279371.0 101791.0 239760.0 -1.0 4918
4920 0 279325.0 101791.0 239700.0 -1.0 4919
4921 0 279401.0 101745.0 239640.0 -1.0 4920
4922 0 279368.0 101741.0 239580.0 -1.0 4921
4923 0 279354.0 101744.0 239520.0 -1.0 4922
4924 0 279323.0 101755.0 239460.0 -1.0 4923
4925 0 279350.0 101726.0 239400.0 -1.0 4924
4926 0 279342.0 101774.0 239340.0 -1.0 4925
4927 0 279327.0 101685.0 239280.0 -1.0 4926
4928 0 279221.0 101664.0 239220.0 -1.0 4927
4929 0 279314.0 101682.0 239160.0 -1.0 4928
4930 0 279250.0 101673.0 239100.0 -1.0 4929
4931 0 279270.0 101654.0 239040.0 -1.0 4930
4932 0 279253.0 101646.0 238980.0 -1.0 4931
4933 0 279245.0 101661.0 238920.0 -1.0 4932
4934 0 279205.0 101623.0 238860.0 -1.0 4933
4935 0 279191.0 101570.0 238800.0 -1.0 4934
4936 0 279187.0 101707.0 238740.0 -1.0 4935
4937 0 279069.0 101656.0 238680.0 -1.0 4936
4938 0 279100.0 101696.0 238620.0 -1.0 4937
4939 0 279132.0 101666.0 238560.0 -1.0 4938
4940 0 279119.0 101668.0 238500.0 -1.0 4939
4941 0 279094.0 101644.0 238440.0 -1.0 4940
4942 0 279125.0 101608.0 238380.0 -1.0 4941
4943 0 279088.0 101590.0 238320.0 -1.0 4942
4944 0 279082.0 101585.0 238260.0 -1.0 4943
4945 0 279078.0 101602.0 238200.0 -1.0 4944
4946 0 279066.0 101580.0 238140.0 -1.0 4945
4947 0 279091.0 101597.0 238080.0 -1.0 4946
4948 0 279113.0 101536.0 238020.0 -1.0 4947
4949 0 279037.0 101600.0 237960.0 -1.0 4948
4950 0 279060.0 101634.0 237900.0 -1.0 4949
4951 0 278994.0 101662.0 237840.0 -1.0 4950
4952 0 279014.0 101635.0 237780.0 -1.0 4951
4953 0 279011.0 101634.0 237720.0 -1.0 4952
4954 0 278925.0 101663.0 237660.0 -1.0 4953
4955 0 278983.0 101645.0 237600.0 -1.0 4954
4956 0 278925.0 101669.0 237540.0 -1.0 4955
4957 0 278922.0 101707.0 237480.0 -1.0 4956
4958 0 278930.0 101697.0 237420.0 -1.0 4957
4959 0 278918.0 101722.0 237360.0 -1.0 4958
4960 0 278895.0 101725.0 237300.0 -1.0 4959
4961 0 278890.0 101730.0 237240.0 -1.0 4960
4962 0 278874.0 101688.0 237180.0 -1.0 4961
4963 0 278865.0 101704.0 237120.0 -1.0 4962
4964 0 278932.0 101684.0 237060.0 -1.0 4963
4965 0 278910.0 101678.0 237000.0 -1.0 4964
4966 0 278882.0 101694.0 236940.0 -1.0 4965
4967 0 278860.0 101712.0 236880.0 -1.0 4966
4968 0 278883.0 101762.0 236820.0 -1.0 4967
4969 0 278826.0 101794.0 236760.0 -1.0 4968
4970 0 278890.0 101788.0 236700.0 -1.0 4969
4971 0 278910.0 101815.0 236640.0 -1.0 4970
4972 0 278898.0 101773.0 236580.0 -1.0 4971
4973 0 278900.0 101826.0 236520.0 -1.0 4972
4974 0 278873.0 101803.0 236460.0 -1.0 4973
4975 0 278894.0 101824.0 236400.0 -1.0 4974
4976 0 278844.0 101794.0 236340.0 -1.0 4975
4977 0 278872.0 101827.0 236280.0 -1.0 4976
4978 0 278909.0 101839.0 236220.0 -1.0 4977
4979 0 278889.0 101810.0 236160.0 -1.0 4978
4980 0 278921.0 101812.0 236100.0 -1.0 4979
4981 0 278817.0 101733.0 236040.0 -1.0 4980
4982 0 278915.0 101809.0 235980.0 -1.0 4981
4983 0 278855.0 101703.0 235920.0 -1.0 4982
4984 0 278813.0 101785.0 235860.0 -1.0 4983
4985 0 278806.0 101694.0 235800.0 -1.0 4984
4986 0 278817.0 101712.0 235740.0 -1.0 4985
4987 0 278875.0 101702.0 235680.0 -1.0 4986
4988 0 278808.0 101660.0 235620.0 -1.0 4987
4989 0 278791.0 101694.0 235560.0 -1.0 4988
4990 0 278754.0 101589.0 235440.0 -1.0 4989
4991 0 278830.0 101597.0 235320.0 -1.0 4990
4992 0 278794.0 101542.0 235260.0 -1.0 4991
4993 0 278820.0 101548.0 235200.0 -1.0 4992
4994 0 278802.0 101496.0 235140.0 -1.0 4993
4995 0 278786.0 101496.0 235080.0 -1.0 4994
4996 0 278747.0 101409.0 235020.0 -1.0 4995
4997 0 278677.0 101351.0 234960.0 -1.0 4996
4998 0 278771.0 101400.0 234900.0 -1.0 4997
4999 0 278759.0 101395.0 234840.0 -1.0 4998
5000 0 278787.0 101326.0 234780.0 -1.0 4999
5001 0 278815.0 101362.0 234720.0 -1.0 5000
5002 0 278782.0 101358.0 234660.0 -1.0 5001
5003 0 278839.0 101303.0 234600.0 -1.0 5002
5004 0 278781.0 101273.0 234540.0 -1.0 5003
5005 0 278845.0 101269.0 234480.0 -1.0 5004
5006 0 278791.0 101252.0 234420.0 -1.0 5005
5007 0 278743.0 101243.0 234360.0 -1.0 5006
5008 0 278634.0 101052.0 234300.0 -1.0 5007
5009 0 278752.0 101238.0 234240.0 -1.0 5008
5010 0 278811.0 101183.0 234120.0 -1.0 5009
5011 0 278888.0 101136.0 234060.0 -1.0 5010
5012 0 278859.0 101108.0 234000.0 -1.0 5011
5013 0 278945.0 101083.0 233940.0 -1.0 5012
5014 0 278899.0 101114.0 233880.0 -1.0 5013
5015 0 278844.0 101115.0 233820.0 -1.0 5014
5016 0 278855.0 101073.0 233760.0 -1.0 5015
5017 0 278883.0 101053.0 233700.0 -1.0 5016
5018 0 278910.0 101055.0 233640.0 -1.0 5017
5019 0 278917.0 101019.0 233580.0 -1.0 5018
5020 0 278873.0 101037.0 233520.0 -1.0 5019
5021 0 278823.0 100951.0 233460.0 -1.0 5020
5022 0 278825.0 101043.0 233400.0 -1.0 5021
5023 0 278759.0 101025.0 233340.0 -1.0 5022
5024 0 278810.0 101020.0 233280.0 -1.0 5023
5025 0 278730.0 100958.0 233220.0 -1.0 5024
5026 0 278839.0 101039.0 233160.0 -1.0 5025
5027 0 278838.0 100965.0 233100.0 -1.0 5026
5028 0 278794.0 100999.0 233040.0 -1.0 5027
5029 0 278787.0 100977.0 232980.0 -1.0 5028
5030 0 278767.0 100942.0 232920.0 -1.0 5029
5031 0 278766.0 100950.0 232860.0 -1.0 5030
5032 0 278706.0 100916.0 232800.0 -1.0 5031
5033 0 278706.0 100936.0 232740.0 -1.0 5032
5034 0 278631.0 100924.0 232680.0 -1.0 5033
5035 0 278651.0 100904.0 232620.0 -1.0 5034
5036 0 278656.0 100861.0 232560.0 -1.0 5035
5037 0 278632.0 100923.0 232500.0 -1.0 5036
5038 0 278599.0 100887.0 232440.0 -1.0 5037
5039 0 278556.0 100821.0 232380.0 -1.0 5038
5040 0 278509.0 100884.0 232320.0 -1.0 5039
5041 0 278474.0 100860.0 232260.0 -1.0 5040
5042 0 278416.0 100798.0 232200.0 -1.0 5041
5043 0 278402.0 100800.0 232140.0 -1.0 5042
5044 0 278456.0 100737.0 232080.0 -1.0 5043
5045 0 278380.0 100774.0 232020.0 -1.0 5044
5046 0 278335.0 100783.0 231960.0 -1.0 5045
5047 0 278308.0 100742.0 231900.0 -1.0 5046
5048 0 278222.0 100710.0 231840.0 -1.0 5047
5049 0 278270.0 100713.0 231780.0 -1.0 5048
5050 0 278179.0 100734.0 231720.0 -1.0 5049
5051 0 278255.0 100721.0 231660.0 -1.0 5050
5052 0 278207.0 100704.0 231600.0 -1.0 5051
5053 0 278230.0 100726.0 231540.0 -1.0 5052
5054 0 278203.0 100690.0 231480.0 -1.0 5053
5055 0 278199.0 100642.0 231420.0 -1.0 5054
5056 0 278180.0 100680.0 231360.0 -1.0 5055
5057 0 278164.0 100580.0 231300.0 -1.0 5056
5058 0 278167.0 100643.0 231240.0 -1.0 5057
5059 0 278202.0 100569.0 231180.0 -1.0 5058
5060 0 278152.0 100576.0 231120.0 -1.0 5059
5061 0 278138.0 100599.0 231060.0 -1.0 5060
5062 0 278159.0 100571.0 231000.0 -1.0 5061
5063 0 278122.0 100596.0 230940.0 -1.0 5062
5064 0 278169.0 100576.0 230880.0 -1.0 5063
5065 0 278161.0 100552.0 230820.0 -1.0 5064
5066 0 278211.0 100578.0 230760.0 -1.0 5065
5067 0 278214.0 100566.0 230700.0 -1.0 5066
5068 0 278192.0 100505.0 230640.0 -1.0 5067
5069 0 278190.0 100491.0 230580.0 -1.0 5068
5070 0 278239.0 100534.0 230520.0 -1.0 5069
5071 0 278194.0 100471.0 230460.0 -1.0 5070
5072 0 278166.0 100447.0 230400.0 -1.0 5071
5073 0 278142.0 100501.0 230340.0 -1.0 5072
5074 0 278156.0 100500.0 230280.0 -1.0 5073
5075 0 278158.0 100502.0 230220.0 -1.0 5074
5076 0 278106.0 100461.0 230160.0 -1.0 5075
5077 0 278125.0 100459.0 230100.0 -1.0 5076
5078 0 278116.0 100422.0 230040.0 -1.0 5077
5079 0 278074.0 100429.0 229980.0 -1.0 5078
5080 0 278141.0 100447.0 229920.0 -1.0 5079
5081 0 278148.0 100404.0 229860.0 -1.0 5080
5082 0 278142.0 100428.0 229800.0 -1.0 5081
5083 0 278110.0 100393.0 229740.0 -1.0 5082
5084 0 278075.0 100378.0 229680.0 -1.0 5083
5085 0 278114.0 100380.0 229620.0 -1.0 5084
5086 0 278115.0 100357.0 229560.0 -1.0 5085
5087 0 278121.0 100373.0 229500.0 -1.0 5086
5088 0 278101.0 100284.0 229440.0 -1.0 5087
5089 0 278141.0 100362.0 229380.0 -1.0 5088
5090 0 278084.0 100301.0 229320.0 -1.0 5089
5091 0 278150.0 100261.0 229260.0 -1.0 5090
5092 0 278121.0 100287.0 229200.0 -1.0 5091
5093 0 278178.0 100275.0 229140.0 -1.0 5092
5094 0 278174.0 100289.0 229080.0 -1.0 5093
5095 0 278040.0 100202.0 229020.0 -1.0 5094
5096 0 278145.0 100222.0 228960.0 -1.0 5095
5097 0 278169.0 100195.0 228900.0 -1.0 5096
5098 0 278154.0 100139.0 228840.0 -1.0 5097
5099 0 278175.0 100119.0 228780.0 -1.0 5098
5100 0 278188.0 100193.0 228720.0 -1.0 5099
5101 0 278155.0 100196.0 228660.0 -1.0 5100
5102 0 278214.0 100210.0 228600.0 -1.0 5101
5103 0 278133.0 100171.0 228540.0 -1.0 5102
5104 0 278155.0 100133.0 228480.0 -1.0 5103
5105 0 278181.0 100157.0 228420.0 -1.0 5104
5106 0 278150.0 100129.0 228360.0 -1.0 5105
5107 0 278152.0 100042.0 228240.0 -1.0 5106
5108 0 278228.0 100009.0 228180.0 -1.0 5107
5109 0 278171.0 100014.0 228120.0 -1.0 5108
5110 0 278163.0 99980.3 228060.0 -1.0 5109
5111 0 278204.0 99929.0 228000.0 -1.0 5110
5112 0 278208.0 99954.3 227940.0 -1.0 5111
5113 0 278280.0 99940.8 227880.0 -1.0 5112
5114 0 278187.0 99943.1 227820.0 -1.0 5113
5115 0 278327.0 99938.5 227760.0 -1.0 5114
5116 0 278240.0 99866.4 227700.0 -1.0 5115
5117 0 278208.0 99948.7 227640.0 -1.0 5116
5118 0 278319.0 99866.9 227520.0 -1.0 5117
5119 0 278333.0 99804.3 227460.0 -1.0 5118
5120 0 278297.0 99807.7 227400.0 -1.0 5119
5121 0 278410.0 99824.6 227340.0 -1.0 5120
5122 0 278352.0 99751.3 227280.0 -1.0 5121
5123 0 278262.0 99718.6 227220.0 -1.0 5122
5124 0 278332.0 99681.4 227160.0 -1.0 5123
5125 0 278357.0 99643.0 227100.0 -1.0 5124
5126 0 278306.0 99716.3 227040.0 -1.0 5125
5127 0 278294.0 99718.0 226980.0 -1.0 5126
5128 0 278253.0 99597.9 226920.0 -1.0 5127
5129 0 278346.0 99662.2 226860.0 -1.0 5128
5130 0 278311.0 99617.6 226800.0 -1.0 5129
5131 0 278463.0 99523.4 226740.0 -1.0 5130
5132 0 278401.0 99432.1 226680.0 -1.0 5131
5133 0 278620.0 99341.3 226620.0 -1.0 5132
5134 0 278573.0 99336.8 226560.0 -1.0 5133
5135 0 278614.0 99265.1 226500.0 -1.0 5134
5136 0 278561.0 99293.9 226440.0 -1.0 5135
5137 0 278556.0 99253.9 226380.0 -1.0 5136
5138 0 278596.0 99231.9 226320.0 -1.0 5137
5139 0 278582.0 99273.6 226260.0 -1.0 5138
5140 0 278535.0 99233.5 226200.0 -1.0 5139
5141 0 278532.0 99199.1 226140.0 -1.0 5140
5142 0 278550.0 99225.6 226080.0 -1.0 5141
5143 0 278547.0 99159.1 226020.0 -1.0 5142
5144 0 278546.0 99123.0 225960.0 -1.0 5143
5145 0 278575.0 99151.8 225900.0 -1.0 5144
5146 0 278529.0 99133.1 225840.0 -1.0 5145
5147 0 278544.0 99085.2 225780.0 -1.0 5146
5148 0 278505.0 99102.1 225720.0 -1.0 5147
5149 0 278471.0 98978.1 225660.0 -1.0 5148
5150 0 278583.0 99026.6 225600.0 -1.0 5149
5151 0 278518.0 99059.3 225480.0 -1.0 5150
5152 0 278575.0 98868.6 225420.0 -1.0 5151
5153 0 278479.0 98726.5 225360.0 -1.0 5152
5154 0 278601.0 98704.5 225300.0 -1.0 5153
5155 0 278451.0 98512.2 225240.0 -1.0 5154
5156 0 278405.0 98396.6 225180.0 -1.0 5155
5157 0 278432.0 98361.0 225120.0 -1.0 5156
5158 0 278436.0 98351.4 225060.0 -1.0 5157
5159 0 278627.0 98414.1 225000.0 -1.0 5158
5160 0 278358.0 98250.5 224940.0 -1.0 5159
5161 0 278415.0 98322.1 224880.0 -1.0 5160
5162 0 278359.0 98261.2 224820.0 -1.0 5161
5163 0 278414.0 98254.4 224760.0 -1.0 5162
5164 0 278348.0 98250.5 224700.0 -1.0 5163
5165 0 278394.0 98235.8 224640.0 -1.0 5164
5166 0 278390.0 98241.5 224580.0 -1.0 5165
5167 0 278439.0 98222.3 224520.0 -1.0 5166
5168 0 278364.0 98199.2 224460.0 -1.0 5167
5169 0 278351.0 98187.3 224400.0 -1.0 5168
5170 0 278357.0 98173.8 224340.0 -1.0 5169
5171 0 278357.0 98183.9 224280.0 -1.0 5170
5172 0 278337.0 98147.8 224220.0 -1.0 5171
5173 0 278315.0 98146.7 224160.0 -1.0 5172
5174 0 278346.0 98162.5 224100.0 -1.0 5173
5175 0 278304.0 98156.9 224040.0 -1.0 5174
5176 0 278349.0 98145.0 223980.0 -1.0 5175
5177 0 278301.0 98137.1 223920.0 -1.0 5176
5178 0 278254.0 98183.9 223860.0 -1.0 5177
5179 0 278302.0 98169.3 223800.0 -1.0 5178
5180 0 278275.0 98158.0 223740.0 -1.0 5179
5181 0 278243.0 98155.7 223680.0 -1.0 5180
5182 0 278260.0 98108.4 223620.0 -1.0 5181
5183 0 278251.0 98087.5 223560.0 -1.0 5182
5184 0 278177.0 97836.0 223440.0 -1.0 5183
5185 0 278533.0 97909.3 223380.0 -1.0 5184
5186 0 278165.0 97826.4 223320.0 -1.0 5185
5187 0 278077.0 97753.0 223260.0 -1.0 5186
5188 0 278111.0 97774.5 223200.0 -1.0 5187
5189 0 278076.0 97756.4 223140.0 -1.0 5188
5190 0 278056.0 97695.0 223080.0 -1.0 5189
5191 0 278079.0 97696.6 223020.0 -1.0 5190
5192 0 278038.0 97678.0 222960.0 -1.0 5191
5193 0 278027.0 97622.8 222900.0 -1.0 5192
5194 0 277949.0 97609.8 222840.0 -1.0 5193
5195 0 277915.0 97622.2 222780.0 -1.0 5194
5196 0 278157.0 97660.0 222720.0 -1.0 5195
5197 0 277956.0 97583.3 222660.0 -1.0 5196
5198 0 277948.0 97557.9 222600.0 -1.0 5197
5199 0 277944.0 97539.3 222540.0 -1.0 5198
5200 0 277953.0 97534.2 222480.0 -1.0 5199
5201 0 277933.0 97510.0 222420.0 -1.0 5200
5202 0 277941.0 97490.2 222360.0 -1.0 5201
5203 0 277910.0 97498.1 222300.0 -1.0 5202
5204 0 277926.0 97481.2 222240.0 -1.0 5203
5205 0 277821.0 97420.3 222180.0 -1.0 5204
5206 0 277912.0 97467.7 222120.0 -1.0 5205
5207 0 277917.0 97470.5 222060.0 -1.0 5206
5208 0 277872.0 97433.3 222000.0 -1.0 5207
5209 0 277911.0 97440.6 221940.0 -1.0 5208
5210 0 277784.0 97362.8 221880.0 -1.0 5209
5211 0 277860.0 97416.3 221820.0 -1.0 5210
5212 0 277873.0 97398.9 221700.0 -1.0 5211
5213 0 277798.0 97385.9 221640.0 -1.0 5212
5214 0 277939.0 97360.5 221580.0 -1.0 5213
5215 0 277872.0 97373.5 221520.0 -1.0 5214
5216 0 277897.0 97374.6 221460.0 -1.0 5215
5217 0 277883.0 97313.7 221400.0 -1.0 5216
5218 0 277802.0 97318.2 221340.0 -1.0 5217
5219 0 277777.0 97263.5 221280.0 -1.0 5218
5220 0 277839.0 97259.5 221220.0 -1.0 5219
5221 0 277882.0 97239.2 221160.0 -1.0 5220
5222 0 277875.0 97217.8 221100.0 -1.0 5221
5223 0 277851.0 97213.9 221040.0 -1.0 5222
5224 0 277837.0 97199.8 220980.0 -1.0 5223
5225 0 277840.0 97175.5 220920.0 -1.0 5224
5226 0 277793.0 97160.8 220860.0 -1.0 5225
5227 0 278019.0 97115.2 220800.0 -1.0 5226
5228 0 277683.0 96984.3 220740.0 -1.0 5227
5229 0 277661.0 96926.2 220680.0 -1.0 5228
5230 0 277595.0 96734.5 220500.0 -1.0 5229
5231 0 277555.0 96752.5 220440.0 -1.0 5230
5232 0 277561.0 96758.1 220380.0 -1.0 5231
5233 0 277575.0 96777.9 220320.0 -1.0 5232
5234 0 277555.0 96750.2 220260.0 -1.0 5233
5235 0 277559.0 96755.3 220200.0 -1.0 5234
5236 0 277529.0 96688.8 220140.0 -1.0 5235
5237 0 277577.0 96722.6 220080.0 -1.0 5236
5238 0 277475.0 96661.7 220020.0 -1.0 5237
5239 0 277494.0 96705.1 219960.0 -1.0 5238
5240 0 277525.0 96694.4 219900.0 -1.0 5239
5241 0 277444.0 96682.6 219840.0 -1.0 5240
5242 0 277475.0 96717.5 219780.0 -1.0 5241
5243 0 277455.0 96604.2 219720.0 -1.0 5242
5244 0 277437.0 96647.6 219660.0 -1.0 5243
5245 0 277414.0 96610.4 219600.0 -1.0 5244
5246 0 277449.0 96598.0 219540.0 -1.0 5245
5247 0 277445.0 96569.8 219480.0 -1.0 5246
5248 0 277514.0 96596.8 219420.0 -1.0 5247
5249 0 277464.0 96582.7 219360.0 -1.0 5248
5250 0 277511.0 96536.5 219300.0 -1.0 5249
5251 0 277475.0 96536.5 219240.0 -1.0 5250
5252 0 277462.0 96464.9 219180.0 -1.0 5251
5253 0 277540.0 96473.3 219120.0 -1.0 5252
5254 0 277472.0 96577.1 219060.0 -1.0 5253
5255 0 277604.0 96442.3 219000.0 -1.0 5254
5256 0 277501.0 96458.7 218940.0 -1.0 5255
5257 0 277553.0 96538.2 218880.0 -1.0 5256
5258 0 277482.0 96499.8 218820.0 -1.0 5257
5259 0 277623.0 96592.9 218760.0 -1.0 5258
5260 0 277447.0 96572.0 218700.0 -1.0 5259
5261 0 277621.0 96524.6 218640.0 -1.0 5260
5262 0 277626.0 96533.1 218580.0 -1.0 5261
5263 0 277680.0 96477.3 218520.0 -1.0 5262
5264 0 277680.0 96512.2 218460.0 -1.0 5263
5265 0 277663.0 96493.6 218400.0 -1.0 5264
5266 0 277601.0 96476.1 218340.0 -1.0 5265
5267 0 277728.0 96476.1 218280.0 -1.0 5266
5268 0 277738.0 96469.4 218220.0 -1.0 5267
5269 0 277699.0 96424.3 218160.0 -1.0 5268
5270 0 277735.0 96450.8 218100.0 -1.0 5269
5271 0 277939.0 96543.8 218040.0 -1.0 5270
5272 0 277935.0 96449.1 217980.0 -1.0 5271
5273 0 277977.0 96521.3 217920.0 -1.0 5272
5274 0 277920.0 96467.1 217860.0 -1.0 5273
5275 0 277949.0 96455.3 217800.0 -1.0 5274
5276 0 277972.0 96444.0 217740.0 -1.0 5275
5277 0 278009.0 96321.0 217620.0 -1.0 5276
5278 0 278079.0 96379.7 217560.0 -1.0 5277
5279 0 277970.0 96402.8 217500.0 -1.0 5278
5280 0 278116.0 96369.6 217380.0 -1.0 5279
5281 0 278182.0 96357.7 217320.0 -1.0 5280
5282 0 278141.0 96372.9 217260.0 -1.0 5281
5283 0 278177.0 96371.2 217200.0 -1.0 5282
5284 0 278187.0 96345.9 217140.0 -1.0 5283
5285 0 278194.0 96361.7 217080.0 -1.0 5284
5286 0 278395.0 96358.8 217020.0 -1.0 5285
5287 0 278242.0 96365.6 216960.0 -1.0 5286
5288 0 278260.0 96380.8 216900.0 -1.0 5287
5289 0 278295.0 96378.0 216840.0 -1.0 5288
5290 0 278289.0 96353.8 216780.0 -1.0 5289
5291 0 278257.0 96361.1 216720.0 -1.0 5290
5292 0 278406.0 96401.7 216660.0 -1.0 5291
5293 0 278046.0 96186.2 216600.0 -1.0 5292
5294 0 278571.0 96471.6 216540.0 -1.0 5293
5295 0 278397.0 96344.2 216420.0 -1.0 5294
5296 0 278373.0 96276.5 216360.0 -1.0 5295
5297 0 278452.0 96363.9 216300.0 -1.0 5296
5298 0 278459.0 96311.5 216240.0 -1.0 5297
5299 0 278469.0 96378.6 216180.0 -1.0 5298
5300 0 278430.0 96320.5 216120.0 -1.0 5299
5301 0 278416.0 96308.6 216060.0 -1.0 5300
5302 0 278442.0 96331.2 216000.0 -1.0 5301
5303 0 278412.0 96370.1 215940.0 -1.0 5302
5304 0 278354.0 96370.1 215880.0 -1.0 5303
5305 0 278368.0 96383.1 215820.0 -1.0 5304
5306 0 278421.0 96379.7 215760.0 -1.0 5305
5307 0 278437.0 96381.4 215700.0 -1.0 5306
5308 0 278438.0 96371.2 215640.0 -1.0 5307
5309 0 278480.0 96319.4 215580.0 -1.0 5308
5310 0 278413.0 96344.7 215520.0 -1.0 5309
5311 0 278444.0 96314.8 215460.0 -1.0 5310
5312 0 278500.0 96330.1 215340.0 -1.0 5311
5313 0 278463.0 96404.0 215280.0 -1.0 5312
5314 0 278476.0 96321.0 215220.0 -1.0 5313
5315 0 278402.0 96382.0 215160.0 -1.0 5314
5316 0 278437.0 96332.3 215100.0 -1.0 5315
5317 0 278530.0 96380.3 215040.0 -1.0 5316
5318 0 278491.0 96367.9 214980.0 -1.0 5317
5319 0 278579.0 96378.6 214920.0 -1.0 5318
5320 0 278500.0 96312.0 214860.0 -1.0 5319
5321 0 278501.0 96442.3 214800.0 -1.0 5320
5322 0 278508.0 96380.3 214680.0 -1.0 5321
5323 0 278527.0 96388.7 214620.0 -1.0 5322
5324 0 278491.0 96275.4 214560.0 -1.0 5323
5325 0 278561.0 96366.7 214500.0 -1.0 5324
5326 0 278513.0 96327.2 214440.0 -1.0 5325
5327 0 278526.0 96366.7 214380.0 -1.0 5326
5328 0 278550.0 96301.9 214320.0 -1.0 5327
5329 0 278581.0 96330.1 214260.0 -1.0 5328
5330 0 278469.0 96297.9 214200.0 -1.0 5329
5331 0 278586.0 96301.3 214140.0 -1.0 5330
5332 0 278614.0 96270.3 214080.0 -1.0 5331
5333 0 278554.0 96289.5 214020.0 -1.0 5332
5334 0 278609.0 96308.1 213960.0 -1.0 5333
5335 0 278616.0 96332.9 213900.0 -1.0 5334
5336 0 278557.0 96316.5 213840.0 -1.0 5335
5337 0 278543.0 96354.3 213780.0 -1.0 5336
5338 0 278602.0 96332.9 213720.0 -1.0 5337
5339 0 278610.0 96313.7 213660.0 -1.0 5338
5340 0 278552.0 96253.4 213600.0 -1.0 5339
5341 0 278644.0 96335.1 213540.0 -1.0 5340
5342 0 278654.0 96312.0 213420.0 -1.0 5341
5343 0 278676.0 96309.8 213300.0 -1.0 5342
5344 0 278698.0 96365.0 213240.0 -1.0 5343
5345 0 278696.0 96295.7 213180.0 -1.0 5344
5346 0 278635.0 96266.3 213120.0 -1.0 5345
5347 0 278673.0 96302.4 213060.0 -1.0 5346
5348 0 278670.0 96284.4 213000.0 -1.0 5347
5349 0 278648.0 96272.5 212940.0 -1.0 5348
5350 0 278655.0 96309.8 212880.0 -1.0 5349
5351 0 278656.0 96299.6 212820.0 -1.0 5350
5352 0 278630.0 96286.6 212760.0 -1.0 5351
5353 0 278663.0 96304.1 212700.0 -1.0 5352
5354 0 278564.0 96200.9 212640.0 -1.0 5353
5355 0 278670.0 96284.4 212580.0 -1.0 5354
5356 0 278686.0 96215.0 212520.0 -1.0 5355
5357 0 278739.0 96225.7 212460.0 -1.0 5356
5358 0 278763.0 96204.9 212400.0 -1.0 5357
5359 0 278761.0 96215.0 212340.0 -1.0 5358
5360 0 278802.0 96234.2 212280.0 -1.0 5359
5361 0 278755.0 96206.6 212220.0 -1.0 5360
5362 0 278810.0 96185.1 212160.0 -1.0 5361
5363 0 278814.0 96162.6 212100.0 -1.0 5362
5364 0 278812.0 96190.8 212040.0 -1.0 5363
5365 0 278794.0 96156.9 211980.0 -1.0 5364
5366 0 278831.0 96144.0 211920.0 -1.0 5365
5367 0 278826.0 96119.7 211860.0 -1.0 5366
5368 0 278794.0 96133.2 211800.0 -1.0 5367
5369 0 278826.0 95993.9 211740.0 -1.0 5368
5370 0 278905.0 96070.1 211680.0 -1.0 5369
5371 0 278694.0 95982.1 211620.0 -1.0 5370
5372 0 278820.0 96010.9 211560.0 -1.0 5371
5373 0 278877.0 95983.2 211440.0 -1.0 5372
5374 0 278853.0 95945.4 211380.0 -1.0 5373
5375 0 278832.0 95964.6 211320.0 -1.0 5374
5376 0 278864.0 95906.5 211260.0 -1.0 5375
5377 0 278815.0 95907.1 211200.0 -1.0 5376
5378 0 278862.0 95854.1 211140.0 -1.0 5377
5379 0 278845.0 95842.2 211080.0 -1.0 5378
5380 0 278902.0 95860.3 211020.0 -1.0 5379
5381 0 278844.0 95838.3 210960.0 -1.0 5380
5382 0 278831.0 95839.4 210900.0 -1.0 5381
5383 0 278802.0 95874.9 210840.0 -1.0 5382
5384 0 278952.0 95977.0 210780.0 -1.0 5383
5385 0 278870.0 95877.2 210720.0 -1.0 5384
5386 0 278912.0 95873.8 210660.0 -1.0 5385
5387 0 278850.0 95917.2 210600.0 -1.0 5386
5388 0 278856.0 95908.8 210540.0 -1.0 5387
5389 0 278911.0 95811.8 210480.0 -1.0 5388
5390 0 278943.0 95863.6 210420.0 -1.0 5389
5391 0 278801.0 95933.6 210360.0 -1.0 5390
5392 0 278918.0 95905.4 210300.0 -1.0 5391
5393 0 278860.0 95852.9 210240.0 -1.0 5392
5394 0 278975.0 95860.8 210180.0 -1.0 5393
5395 0 278865.0 95944.9 210120.0 -1.0 5394
5396 0 278944.0 95858.0 210060.0 -1.0 5395
5397 0 278887.0 95864.2 209940.0 -1.0 5396
5398 0 278912.0 95833.2 209820.0 -1.0 5397
5399 0 278932.0 95758.2 209700.0 -1.0 5398
5400 0 278934.0 95749.7 209640.0 -1.0 5399
5401 0 278927.0 95741.8 209580.0 -1.0 5400
5402 0 278943.0 95696.1 209520.0 -1.0 5401
5403 0 278913.0 95644.2 209460.0 -1.0 5402
5404 0 279023.0 95555.1 209400.0 -1.0 5403
5405 0 278934.0 95573.2 209340.0 -1.0 5404
5406 0 278932.0 95538.2 209280.0 -1.0 5405
5407 0 278975.0 95525.8 209160.0 -1.0 5406
5408 0 278963.0 95416.4 209100.0 -1.0 5407
5409 0 279072.0 95439.5 209040.0 -1.0 5408
5410 0 278992.0 95277.1 208980.0 -1.0 5409
5411 0 278969.0 95281.0 208920.0 -1.0 5410
5412 0 279038.0 95193.6 208860.0 -1.0 5411
5413 0 279027.0 95180.6 208800.0 -1.0 5412
5414 0 279046.0 95177.3 208740.0 -1.0 5413
5415 0 279036.0 95139.5 208680.0 -1.0 5414
5416 0 279100.0 95125.9 208620.0 -1.0 5415
5417 0 279024.0 94991.1 208560.0 -1.0 5416
5418 0 279059.0 95117.5 208500.0 -1.0 5417
5419 0 278780.0 94939.8 208440.0 -1.0 5418
5420 0 279142.0 94995.1 208380.0 -1.0 5419
5421 0 279138.0 95041.3 208260.0 -1.0 5420
5422 0 279099.0 94982.7 208140.0 -1.0 5421
5423 0 279138.0 94988.9 208020.0 -1.0 5422
5424 0 279148.0 94933.0 207960.0 -1.0 5423
5425 0 279111.0 94974.2 207900.0 -1.0 5424
5426 0 279147.0 94951.1 207840.0 -1.0 5425
5427 0 279206.0 94946.0 207780.0 -1.0 5426
5428 0 279232.0 94930.8 207720.0 -1.0 5427
5429 0 279239.0 94887.4 207660.0 -1.0 5428
5430 0 279182.0 94842.2 207600.0 -1.0 5429
5431 0 279282.0 94893.0 207540.0 -1.0 5430
5432 0 279129.0 94820.2 207480.0 -1.0 5431
5433 0 279218.0 94883.4 207420.0 -1.0 5432
5434 0 279209.0 94839.4 207300.0 -1.0 5433
5435 0 279182.0 94828.7 207240.0 -1.0 5434
5436 0 279141.0 94853.0 207180.0 -1.0 5435
5437 0 279234.0 94829.3 207120.0 -1.0 5436
5438 0 279205.0 94766.1 207060.0 -1.0 5437
5439 0 279235.0 94808.4 207000.0 -1.0 5438
5440 0 279279.0 94767.2 206940.0 -1.0 5439
5441 0 279214.0 94770.6 206880.0 -1.0 5440
5442 0 279154.0 94739.0 206820.0 -1.0 5441
5443 0 279202.0 94761.0 206760.0 -1.0 5442
5444 0 279203.0 94691.6 206700.0 -1.0 5443
5445 0 279261.0 94710.3 206640.0 -1.0 5444
5446 0 279180.0 94678.1 206580.0 -1.0 5445
5447 0 279281.0 94702.4 206520.0 -1.0 5446
5448 0 279206.0 94651.6 206460.0 -1.0 5447
5449 0 279168.0 94678.1 206400.0 -1.0 5448
5450 0 279258.0 94630.2 206340.0 -1.0 5449
5451 0 279336.0 94655.0 206280.0 -1.0 5450
5452 0 279302.0 94669.7 206220.0 -1.0 5451
5453 0 279302.0 94660.1 206160.0 -1.0 5452
5454 0 279298.0 94648.2 206100.0 -1.0 5453
5455 0 279306.0 94630.7 206040.0 -1.0 5454
5456 0 279307.0 94639.8 205980.0 -1.0 5455
5457 0 279305.0 94627.4 205920.0 -1.0 5456
5458 0 279300.0 94635.2 205860.0 -1.0 5457
5459 0 279300.0 94594.6 205800.0 -1.0 5458
5460 0 279239.0 94607.1 205740.0 -1.0 5459
5461 0 279267.0 94593.0 205680.0 -1.0 5460
5462 0 279244.0 94569.3 205620.0 -1.0 5461
5463 0 279223.0 94559.1 205560.0 -1.0 5462
5464 0 279276.0 94613.3 205500.0 -1.0 5463
5465 0 279176.0 94539.9 205440.0 -1.0 5464
5466 0 279173.0 94542.2 205380.0 -1.0 5465
5467 0 279129.0 94516.8 205260.0 -1.0 5466
5468 0 279142.0 94464.9 205200.0 -1.0 5467
5469 0 279124.0 94416.4 205140.0 -1.0 5468
5470 0 279113.0 94343.7 205080.0 -1.0 5469
5471 0 278999.0 94317.7 205020.0 -1.0 5470
5472 0 278957.0 94250.6 204960.0 -1.0 5471
5473 0 279112.0 94318.3 204900.0 -1.0 5472
5474 0 279110.0 94308.7 204840.0 -1.0 5473
5475 0 279082.0 94250.0 204780.0 -1.0 5474
5476 0 279097.0 94272.0 204720.0 -1.0 5475
5477 0 279075.0 94267.0 204660.0 -1.0 5476
5478 0 279047.0 94261.3 204600.0 -1.0 5477
5479 0 279035.0 94257.4 204540.0 -1.0 5478
5480 0 279075.0 94265.8 204480.0 -1.0 5479
5481 0 279030.0 94248.4 204420.0 -1.0 5480
5482 0 279076.0 94233.1 204360.0 -1.0 5481
5483 0 279070.0 94221.8 204300.0 -1.0 5482
5484 0 279109.0 94216.8 204240.0 -1.0 5483
5485 0 279070.0 94172.2 204180.0 -1.0 5484
5486 0 279103.0 94169.4 204120.0 -1.0 5485
5487 0 279135.0 94118.6 204060.0 -1.0 5486
5488 0 279069.0 94145.1 204000.0 -1.0 5487
5489 0 279043.0 94088.7 203940.0 -1.0 5488
5490 0 279064.0 94152.5 203880.0 -1.0 5489
5491 0 279030.0 94046.4 203820.0 -1.0 5490
5492 0 279115.0 94057.7 203760.0 -1.0 5491
5493 0 279199.0 94053.8 203700.0 -1.0 5492
5494 0 279042.0 93994.0 203640.0 -1.0 5493
5495 0 279077.0 94004.7 203580.0 -1.0 5494
5496 0 279007.0 93899.2 203520.0 -1.0 5495
5497 0 279114.0 93975.4 203460.0 -1.0 5496
5498 0 278917.0 93871.0 203400.0 -1.0 5497
5499 0 279080.0 93947.7 203340.0 -1.0 5498
5500 0 278786.0 93814.6 203280.0 -1.0 5499
5501 0 279038.0 93908.3 203220.0 -1.0 5500
5502 0 279009.0 93846.8 203160.0 -1.0 5501
5503 0 279034.0 93846.8 203100.0 -1.0 5502
5504 0 279004.0 93722.1 203040.0 -1.0 5503
5505 0 278952.0 93837.2 202980.0 -1.0 5504
5506 0 279001.0 93836.1 202920.0 -1.0 5505
5507 0 279055.0 93864.8 202860.0 -1.0 5506
5508 0 279001.0 93791.5 202800.0 -1.0 5507
5509 0 279072.0 93821.4 202740.0 -1.0 5508
5510 0 279063.0 93753.2 202680.0 -1.0 5509
5511 0 279018.0 93815.2 202620.0 -1.0 5510
5512 0 278992.0 93705.8 202560.0 -1.0 5511
5513 0 278924.0 93746.4 202500.0 -1.0 5512
5514 0 279035.0 93712.5 202380.0 -1.0 5513
5515 0 279039.0 93675.3 202260.0 -1.0 5514
5516 0 278991.0 93621.7 202200.0 -1.0 5515
5517 0 279020.0 93624.6 202080.0 -1.0 5516
5518 0 278963.0 93560.8 202020.0 -1.0 5517
5519 0 279037.0 93580.6 201960.0 -1.0 5518
5520 0 278970.0 93518.0 201900.0 -1.0 5519
5521 0 279003.0 93552.9 201840.0 -1.0 5520
5522 0 278985.0 93510.1 201780.0 -1.0 5521
5523 0 279000.0 93424.3 201720.0 -1.0 5522
5524 0 278961.0 93449.2 201660.0 -1.0 5523
5525 0 278943.0 93472.3 201600.0 -1.0 5524
5526 0 278946.0 93465.5 201540.0 -1.0 5525
5527 0 278988.0 93465.0 201480.0 -1.0 5526
5528 0 278952.0 93463.3 201420.0 -1.0 5527
5529 0 279112.0 93503.9 201360.0 -1.0 5528
5530 0 279079.0 93444.6 201300.0 -1.0 5529
5531 0 279097.0 93467.8 201240.0 -1.0 5530
5532 0 279177.0 93436.2 201180.0 -1.0 5531
5533 0 279181.0 93388.2 201120.0 -1.0 5532
5534 0 279106.0 93395.6 201060.0 -1.0 5533
5535 0 279179.0 93292.4 201000.0 -1.0 5534
5536 0 279028.0 93218.5 200940.0 -1.0 5535
5537 0 279089.0 93254.6 200880.0 -1.0 5536
5538 0 279128.0 93413.6 200820.0 -1.0 5537
5539 0 279080.0 93252.3 200760.0 -1.0 5538
5540 0 279271.0 93298.6 200700.0 -1.0 5539
5541 0 279291.0 93302.5 200640.0 -1.0 5540
5542 0 279319.0 93186.9 200580.0 -1.0 5541
5543 0 279338.0 93112.5 200520.0 -1.0 5542
5544 0 279403.0 93195.9 200460.0 -1.0 5543
5545 0 279473.0 93245.0 200340.0 -1.0 5544
5546 0 279344.0 93239.4 200280.0 -1.0 5545
5547 0 279514.0 93287.9 200220.0 -1.0 5546
5548 0 279585.0 93254.0 200100.0 -1.0 5547
5549 0 279467.0 93216.2 200040.0 -1.0 5548
5550 0 279435.0 93212.8 199980.0 -1.0 5549
5551 0 279384.0 93246.7 199920.0 -1.0 5550
5552 0 279443.0 93224.1 199860.0 -1.0 5551
5553 0 279484.0 93199.9 199800.0 -1.0 5552
5554 0 279429.0 93133.9 199740.0 -1.0 5553
5555 0 279443.0 93193.1 199680.0 -1.0 5554
5556 0 279401.0 93166.6 199620.0 -1.0 5555
5557 0 279469.0 93181.3 199560.0 -1.0 5556
5558 0 279424.0 93207.2 199500.0 -1.0 5557
5559 0 279489.0 93203.8 199440.0 -1.0 5558
5560 0 279372.0 93066.8 199380.0 -1.0 5559
5561 0 279476.0 93185.8 199320.0 -1.0 5560
5562 0 279539.0 93214.0 199200.0 -1.0 5561
5563 0 279301.0 93087.1 199140.0 -1.0 5562
5564 0 279408.0 93121.5 199080.0 -1.0 5563
5565 0 279554.0 93092.1 199020.0 -1.0 5564
5566 0 279341.0 93013.8 198960.0 -1.0 5565
5567 0 279612.0 93085.9 198900.0 -1.0 5566
5568 0 279448.0 93062.3 198840.0 -1.0 5567
5569 0 279317.0 93021.6 198780.0 -1.0 5568
5570 0 279587.0 92968.6 198720.0 -1.0 5569
5571 0 279615.0 92891.9 198660.0 -1.0 5570
5572 0 279635.0 92905.5 198600.0 -1.0 5571
5573 0 279495.0 92828.2 198540.0 -1.0 5572
5574 0 279548.0 92826.5 198480.0 -1.0 5573
5575 0 279536.0 92708.1 198420.0 -1.0 5574
5576 0 279544.0 92770.1 198360.0 -1.0 5575
5577 0 279707.0 92756.0 198300.0 -1.0 5576
5578 0 279537.0 92650.0 198240.0 -1.0 5577
5579 0 279580.0 92685.5 198180.0 -1.0 5578
5580 0 279653.0 92618.4 198060.0 -1.0 5579
5581 0 279727.0 92616.1 197940.0 -1.0 5580
5582 0 279459.0 92538.3 197880.0 -1.0 5581
5583 0 279745.0 92553.5 197760.0 -1.0 5582
5584 0 279715.0 92532.1 197640.0 -1.0 5583
5585 0 279766.0 92506.7 197580.0 -1.0 5584
5586 0 279758.0 92515.2 197520.0 -1.0 5585
5587 0 279730.0 92519.1 197460.0 -1.0 5586
5588 0 279773.0 92490.9 197400.0 -1.0 5587
5589 0 279777.0 92453.7 197280.0 -1.0 5588
5590 0 279610.0 92337.0 197220.0 -1.0 5589
5591 0 279865.0 92470.6 197160.0 -1.0 5590
5592 0 279649.0 92338.6 197100.0 -1.0 5591
5593 0 279849.0 92428.3 197040.0 -1.0 5592
5594 0 279834.0 92388.3 196920.0 -1.0 5593
5595 0 279761.0 92334.1 196860.0 -1.0 5594
5596 0 279950.0 92483.6 196800.0 -1.0 5595
5597 0 279838.0 92385.5 196740.0 -1.0 5596
5598 0 279891.0 92427.2 196680.0 -1.0 5597
5599 0 279984.0 92411.4 196560.0 -1.0 5598
5600 0 279762.0 92246.1 196500.0 -1.0 5599
5601 0 279969.0 92261.9 196440.0 -1.0 5600
5602 0 279772.0 92154.2 196380.0 -1.0 5601
5603 0 279846.0 92149.1 196320.0 -1.0 5602
5604 0 279853.0 92126.0 196260.0 -1.0 5603
5605 0 279821.0 92064.0 196200.0 -1.0 5604
5606 0 279908.0 92125.5 196140.0 -1.0 5605
5607 0 279904.0 92117.6 196080.0 -1.0 5606
5608 0 279968.0 92118.7 196020.0 -1.0 5607
5609 0 279882.0 92022.2 195960.0 -1.0 5608
5610 0 279976.0 92118.7 195900.0 -1.0 5609
5611 0 279781.0 92034.1 195840.0 -1.0 5610
5612 0 279947.0 92104.0 195780.0 -1.0 5611
5613 0 279975.0 92035.2 195660.0 -1.0 5612
5614 0 279902.0 91994.0 195600.0 -1.0 5613
5615 0 279878.0 91985.6 195540.0 -1.0 5614
5616 0 279924.0 92009.8 195480.0 -1.0 5615
5617 0 279864.0 91995.2 195420.0 -1.0 5616
5618 0 279942.0 91972.6 195360.0 -1.0 5617
5619 0 279943.0 91939.9 195300.0 -1.0 5618
5620 0 279949.0 91994.0 195240.0 -1.0 5619
5621 0 279944.0 91942.1 195180.0 -1.0 5620
5622 0 280080.0 91977.1 195120.0 -1.0 5621
5623 0 279906.0 91946.7 195060.0 -1.0 5622
5624 0 280027.0 91948.4 195000.0 -1.0 5623
5625 0 280058.0 91941.6 194940.0 -1.0 5624
5626 0 280019.0 91975.4 194880.0 -1.0 5625
5627 0 280011.0 91857.0 194820.0 -1.0 5626
5628 0 279943.0 91856.4 194760.0 -1.0 5627
5629 0 279997.0 91829.9 194700.0 -1.0 5628
5630 0 279979.0 91766.2 194640.0 -1.0 5629
5631 0 279949.0 91839.5 194580.0 -1.0 5630
5632 0 280020.0 91811.9 194520.0 -1.0 5631
5633 0 279983.0 91750.4 194460.0 -1.0 5632
5634 0 279928.0 91771.8 194400.0 -1.0 5633
5635 0 279913.0 91744.2 194340.0 -1.0 5634
5636 0 279844.0 91727.3 194280.0 -1.0 5635
5637 0 279897.0 91708.1 194220.0 -1.0 5636
5638 0 279861.0 91708.7 194160.0 -1.0 5637
5639 0 279849.0 91685.0 194100.0 -1.0 5638
5640 0 279935.0 91715.4 194040.0 -1.0 5639
5641 0 279855.0 91708.7 193980.0 -1.0 5640
5642 0 279862.0 91685.5 193920.0 -1.0 5641
5643 0 279855.0 91681.6 193860.0 -1.0 5642
5644 0 279885.0 91621.8 193800.0 -1.0 5643
5645 0 279918.0 91692.3 193740.0 -1.0 5644
5646 0 279875.0 91600.9 193680.0 -1.0 5645
5647 0 279926.0 91585.1 193620.0 -1.0 5646
5648 0 279901.0 91565.4 193560.0 -1.0 5647
5649 0 280038.0 91655.6 193500.0 -1.0 5648
5650 0 279937.0 91594.7 193440.0 -1.0 5649
5651 0 279954.0 91609.4 193380.0 -1.0 5650
5652 0 279886.0 91538.3 193320.0 -1.0 5651
5653 0 280041.0 91635.9 193260.0 -1.0 5652
5654 0 280116.0 91690.6 193200.0 -1.0 5653
5655 0 280113.0 91601.5 193140.0 -1.0 5654
5656 0 280103.0 91636.5 193080.0 -1.0 5655
5657 0 280159.0 91633.6 193020.0 -1.0 5656
5658 0 280055.0 91595.3 192960.0 -1.0 5657
5659 0 280103.0 91591.3 192900.0 -1.0 5658
5660 0 280000.0 91581.8 192840.0 -1.0 5659
5661 0 280081.0 91576.1 192780.0 -1.0 5660
5662 0 280087.0 91559.2 192720.0 -1.0 5661
5663 0 280144.0 91615.0 192660.0 -1.0 5662
5664 0 280155.0 91591.3 192600.0 -1.0 5663
5665 0 280171.0 91576.1 192540.0 -1.0 5664
5666 0 280138.0 91613.9 192480.0 -1.0 5665
5667 0 280085.0 91568.8 192420.0 -1.0 5666
5668 0 280073.0 91493.8 192360.0 -1.0 5667
5669 0 280044.0 91491.5 192300.0 -1.0 5668
5670 0 280008.0 91475.2 192240.0 -1.0 5669
5671 0 280089.0 91548.5 192180.0 -1.0 5670
5672 0 280059.0 91546.2 192120.0 -1.0 5671
5673 0 280137.0 91576.1 192060.0 -1.0 5672
5674 0 280020.0 91506.7 192000.0 -1.0 5673
5675 0 280076.0 91501.1 191940.0 -1.0 5674
5676 0 280006.0 91485.9 191880.0 -1.0 5675
5677 0 280105.0 91503.4 191820.0 -1.0 5676
5678 0 280127.0 91537.2 191760.0 -1.0 5677
5679 0 280090.0 91533.8 191700.0 -1.0 5678
5680 0 280152.0 91530.4 191640.0 -1.0 5679
5681 0 280106.0 91567.1 191580.0 -1.0 5680
5682 0 280064.0 91531.0 191520.0 -1.0 5681
5683 0 280058.0 91532.7 191460.0 -1.0 5682
5684 0 280091.0 91533.8 191400.0 -1.0 5683
5685 0 280120.0 91506.7 191340.0 -1.0 5684
5686 0 280150.0 91589.1 191280.0 -1.0 5685
5687 0 280029.0 91459.9 191220.0 -1.0 5686
5688 0 280018.0 91506.7 191160.0 -1.0 5687
5689 0 280113.0 91583.4 191100.0 -1.0 5688
5690 0 280086.0 91553.0 191040.0 -1.0 5689
5691 0 280062.0 91447.0 190980.0 -1.0 5690
5692 0 280112.0 91527.6 190920.0 -1.0 5691
5693 0 280062.0 91531.6 190860.0 -1.0 5692
5694 0 280168.0 91531.6 190800.0 -1.0 5693
5695 0 280085.0 91426.7 190740.0 -1.0 5694
5696 0 280131.0 91450.9 190680.0 -1.0 5695
5697 0 280208.0 91491.5 190620.0 -1.0 5696
5698 0 280196.0 91527.6 190560.0 -1.0 5697
5699 0 280102.0 91325.1 190500.0 -1.0 5698
5700 0 280024.0 91303.1 190440.0 -1.0 5699
5701 0 280014.0 91245.6 190380.0 -1.0 5700
5702 0 280032.0 91212.3 190320.0 -1.0 5701
5703 0 280055.0 91242.8 190260.0 -1.0 5702
5704 0 279970.0 91228.7 190200.0 -1.0 5703
5705 0 280002.0 91203.9 190140.0 -1.0 5704
5706 0 279934.0 91141.8 190080.0 -1.0 5705
5707 0 279891.0 91075.9 190020.0 -1.0 5706
5708 0 279832.0 91049.3 189960.0 -1.0 5707
5709 0 279997.0 91163.8 189900.0 -1.0 5708
5710 0 279959.0 91144.7 189840.0 -1.0 5709
5711 0 279803.0 91021.1 189780.0 -1.0 5710
5712 0 279946.0 91206.7 189720.0 -1.0 5711
5713 0 279880.0 91130.6 189660.0 -1.0 5712
5714 0 279789.0 91120.4 189600.0 -1.0 5713
5715 0 280016.0 91251.2 189540.0 -1.0 5714
5716 0 279861.0 91181.9 189480.0 -1.0 5715
5717 0 279797.0 91099.5 189420.0 -1.0 5716
5718 0 279827.0 91157.1 189360.0 -1.0 5717
5719 0 279791.0 91080.4 189300.0 -1.0 5718
5720 0 279844.0 91055.0 189180.0 -1.0 5719
5721 0 279786.0 91009.9 189060.0 -1.0 5720
5722 0 279842.0 90996.9 189000.0 -1.0 5721
5723 0 279863.0 91019.4 188940.0 -1.0 5722
5724 0 279846.0 90994.1 188880.0 -1.0 5723
5725 0 279691.0 90947.3 188820.0 -1.0 5724
5726 0 279805.0 90963.0 188760.0 -1.0 5725
5727 0 279777.0 90947.8 188700.0 -1.0 5726
5728 0 279708.0 90848.6 188640.0 -1.0 5727
5729 0 279755.0 90828.2 188580.0 -1.0 5728
5730 0 279790.0 90849.7 188520.0 -1.0 5729
5731 0 279756.0 90835.6 188460.0 -1.0 5730
5732 0 279734.0 90787.1 188400.0 -1.0 5731
5733 0 279795.0 90779.2 188280.0 -1.0 5732
5734 0 279755.0 90762.3 188220.0 -1.0 5733
5735 0 279756.0 90655.7 188160.0 -1.0 5734
5736 0 279746.0 90626.3 188100.0 -1.0 5735
5737 0 279790.0 90610.0 188040.0 -1.0 5736
5738 0 279741.0 90518.6 187980.0 -1.0 5737
5739 0 279757.0 90611.1 187860.0 -1.0 5738
5740 0 279880.0 90693.5 187800.0 -1.0 5739
5741 0 279853.0 90711.5 187740.0 -1.0 5740
5742 0 279906.0 90697.4 187680.0 -1.0 5741
5743 0 280166.0 90695.7 187620.0 -1.0 5742
5744 0 279895.0 90710.9 187560.0 -1.0 5743
5745 0 279867.0 90709.2 187500.0 -1.0 5744
5746 0 279898.0 90695.7 187440.0 -1.0 5745
5747 0 279913.0 90730.7 187380.0 -1.0 5746
5748 0 279864.0 90709.2 187320.0 -1.0 5747
5749 0 279954.0 90730.1 187260.0 -1.0 5748
5750 0 279834.0 90648.9 187200.0 -1.0 5749
5751 0 279887.0 90670.9 187140.0 -1.0 5750
5752 0 279842.0 90687.2 187080.0 -1.0 5751
5753 0 279848.0 90661.3 187020.0 -1.0 5752
5754 0 279823.0 90595.9 186960.0 -1.0 5753
5755 0 279862.0 90665.8 186900.0 -1.0 5754
5756 0 279787.0 90471.8 186840.0 -1.0 5755
5757 0 279926.0 90647.2 186780.0 -1.0 5756
5758 0 279861.0 90563.2 186720.0 -1.0 5757
5759 0 279949.0 90599.3 186660.0 -1.0 5758
5760 0 279893.0 90570.5 186600.0 -1.0 5759
5761 0 279925.0 90541.2 186540.0 -1.0 5760
5762 0 279906.0 90527.6 186480.0 -1.0 5761
5763 0 279857.0 90474.1 186420.0 -1.0 5762
5764 0 279969.0 90493.8 186360.0 -1.0 5763
5765 0 279937.0 90473.5 186300.0 -1.0 5764
5766 0 279948.0 90507.9 186240.0 -1.0 5765
5767 0 279955.0 90474.6 186180.0 -1.0 5766
5768 0 279893.0 90472.4 186120.0 -1.0 5767
5769 0 279971.0 90463.9 186060.0 -1.0 5768
5770 0 280058.0 90492.7 186000.0 -1.0 5769
5771 0 279978.0 90510.2 185940.0 -1.0 5770
5772 0 280056.0 90417.7 185880.0 -1.0 5771
5773 0 280016.0 90515.8 185820.0 -1.0 5772
5774 0 280003.0 90478.0 185760.0 -1.0 5773
5775 0 280029.0 90540.0 185700.0 -1.0 5774
5776 0 280052.0 90531.0 185640.0 -1.0 5775
5777 0 280017.0 90513.5 185580.0 -1.0 5776
5778 0 280018.0 90488.2 185520.0 -1.0 5777
5779 0 280010.0 90523.7 185460.0 -1.0 5778
5780 0 280040.0 90517.5 185400.0 -1.0 5779
5781 0 280086.0 90498.9 185340.0 -1.0 5780
5782 0 280049.0 90549.1 185280.0 -1.0 5781
5783 0 280121.0 90528.8 185220.0 -1.0 5782
5784 0 280164.0 90546.8 185160.0 -1.0 5783
5785 0 280213.0 90502.3 185040.0 -1.0 5784
5786 0 280191.0 90527.1 184980.0 -1.0 5785
5787 0 280195.0 90498.3 184920.0 -1.0 5786
5788 0 280063.0 90480.8 184860.0 -1.0 5787
5789 0 280137.0 90431.8 184800.0 -1.0 5788
5790 0 280117.0 90470.1 184740.0 -1.0 5789
5791 0 280093.0 90423.9 184680.0 -1.0 5790
5792 0 280186.0 90481.4 184620.0 -1.0 5791
5793 0 280175.0 90473.5 184560.0 -1.0 5792
5794 0 280190.0 90435.1 184500.0 -1.0 5793
5795 0 280134.0 90423.9 184440.0 -1.0 5794
5796 0 280117.0 90404.7 184380.0 -1.0 5795
5797 0 280113.0 90372.0 184320.0 -1.0 5796
5798 0 280175.0 90429.5 184260.0 -1.0 5797
5799 0 280179.0 90405.2 184140.0 -1.0 5798
5800 0 280185.0 90428.4 184020.0 -1.0 5799
5801 0 280243.0 90431.8 183960.0 -1.0 5800
5802 0 280157.0 90401.3 183900.0 -1.0 5801
5803 0 280155.0 90445.9 183840.0 -1.0 5802
5804 0 280156.0 90388.9 183720.0 -1.0 5803
5805 0 280195.0 90454.9 183600.0 -1.0 5804
5806 0 280125.0 90375.9 183480.0 -1.0 5805
5807 0 280234.0 90427.2 183360.0 -1.0 5806
5808 0 280263.0 90390.6 183240.0 -1.0 5807
5809 0 280227.0 90368.6 183180.0 -1.0 5808
5810 0 280256.0 90405.8 183120.0 -1.0 5809
5811 0 280189.0 90359.0 183000.0 -1.0 5810
5812 0 280201.0 90312.2 182940.0 -1.0 5811
5813 0 280236.0 90361.3 182880.0 -1.0 5812
5814 0 280200.0 90313.9 182820.0 -1.0 5813
5815 0 280199.0 90342.1 182760.0 -1.0 5814
5816 0 279696.0 89967.0 182700.0 -1.0 5815
5817 0 280178.0 90243.4 182640.0 -1.0 5816
5818 0 280217.0 90205.0 182580.0 -1.0 5817
5819 0 280245.0 90189.2 182460.0 -1.0 5818
5820 0 280218.0 90150.3 182340.0 -1.0 5819
5821 0 280100.0 90029.1 182280.0 -1.0 5820
5822 0 280140.0 89979.4 182220.0 -1.0 5821
5823 0 279953.0 89753.8 182160.0 -1.0 5822
5824 0 280029.0 89742.6 182100.0 -1.0 5823
5825 0 279980.0 89695.7 182040.0 -1.0 5824
5826 0 279901.0 89619.0 181980.0 -1.0 5825
5827 0 279986.0 89615.6 181920.0 -1.0 5826
5828 0 279957.0 89652.9 181860.0 -1.0 5827
5829 0 279844.0 89539.5 181800.0 -1.0 5828
5830 0 279839.0 89476.9 181740.0 -1.0 5829
5831 0 279921.0 89538.4 181680.0 -1.0 5830
5832 0 279861.0 89520.3 181620.0 -1.0 5831
5833 0 279851.0 89484.8 181560.0 -1.0 5832
5834 0 279930.0 89568.8 181500.0 -1.0 5833
5835 0 279930.0 89476.3 181440.0 -1.0 5834
5836 0 279898.0 89388.9 181380.0 -1.0 5835
5837 0 279925.0 89460.0 181320.0 -1.0 5836
5838 0 279997.0 89484.8 181260.0 -1.0 5837
5839 0 279994.0 89370.3 181200.0 -1.0 5838
5840 0 279845.0 89298.7 181140.0 -1.0 5839
5841 0 279958.0 89331.4 181080.0 -1.0 5840
5842 0 279976.0 89322.9 181020.0 -1.0 5841
5843 0 279940.0 89293.6 180960.0 -1.0 5842
5844 0 279943.0 89384.4 180900.0 -1.0 5843
5845 0 279924.0 89206.8 180840.0 -1.0 5844
5846 0 279892.0 89175.2 180780.0 -1.0 5845
5847 0 279934.0 89248.5 180720.0 -1.0 5846
5848 0 279895.0 89173.5 180660.0 -1.0 5847
5849 0 279848.0 89113.7 180600.0 -1.0 5848
5850 0 279841.0 89069.1 180540.0 -1.0 5849
5851 0 279904.0 89055.6 180480.0 -1.0 5850
5852 0 279912.0 89126.1 180420.0 -1.0 5851
5853 0 279879.0 89048.3 180360.0 -1.0 5852
5854 0 279895.0 89039.2 180300.0 -1.0 5853
5855 0 279692.0 88862.7 180240.0 -1.0 5854
5856 0 279830.0 88936.6 180180.0 -1.0 5855
5857 0 279702.0 88793.9 180120.0 -1.0 5856
5858 0 279769.0 88910.6 180060.0 -1.0 5857
5859 0 279686.0 88806.3 180000.0 -1.0 5858
5860 0 279624.0 88836.8 179940.0 -1.0 5859
5861 0 279571.0 88714.9 179880.0 -1.0 5860
5862 0 279641.0 88769.1 179820.0 -1.0 5861
5863 0 279548.0 88668.7 179760.0 -1.0 5862
5864 0 279542.0 88727.9 179700.0 -1.0 5863
5865 0 279671.0 88775.9 179640.0 -1.0 5864
5866 0 279582.0 88692.9 179580.0 -1.0 5865
5867 0 279586.0 88765.7 179520.0 -1.0 5866
5868 0 279595.0 88786.0 179460.0 -1.0 5867
5869 0 279592.0 88797.9 179400.0 -1.0 5868
5870 0 279627.0 88802.9 179340.0 -1.0 5869
5871 0 279544.0 88763.4 179280.0 -1.0 5870
5872 0 279579.0 88786.0 179220.0 -1.0 5871
5873 0 279486.0 88758.4 179160.0 -1.0 5872
5874 0 279627.0 88849.7 179100.0 -1.0 5873
5875 0 279522.0 88739.8 179040.0 -1.0 5874
5876 0 279589.0 88741.5 178980.0 -1.0 5875
5877 0 279625.0 88788.8 178920.0 -1.0 5876
5878 0 279632.0 88784.9 178860.0 -1.0 5877
5879 0 279610.0 88787.7 178800.0 -1.0 5878
5880 0 279536.0 88758.9 178740.0 -1.0 5879
5881 0 279648.0 88845.8 178680.0 -1.0 5880
5882 0 279690.0 88815.3 178620.0 -1.0 5881
5883 0 279607.0 88844.1 178560.0 -1.0 5882
5884 0 279591.0 88763.4 178500.0 -1.0 5883
5885 0 279630.0 88857.1 178440.0 -1.0 5884
5886 0 279489.0 88741.5 178380.0 -1.0 5885
5887 0 279508.0 88823.8 178320.0 -1.0 5886
5888 0 279658.0 88953.0 178200.0 -1.0 5887
5889 0 279548.0 88864.4 178140.0 -1.0 5888
5890 0 279549.0 88859.3 178080.0 -1.0 5889
5891 0 279531.0 88881.9 178020.0 -1.0 5890
5892 0 279497.0 88867.2 177960.0 -1.0 5891
5893 0 279566.0 88932.6 177900.0 -1.0 5892
5894 0 279506.0 88884.7 177840.0 -1.0 5893
5895 0 279442.0 88823.2 177780.0 -1.0 5894
5896 0 279566.0 88928.1 177720.0 -1.0 5895
5897 0 279575.0 88912.9 177660.0 -1.0 5896
5898 0 279570.0 88924.2 177600.0 -1.0 5897
5899 0 279513.0 88966.5 177540.0 -1.0 5898
5900 0 279567.0 88977.2 177480.0 -1.0 5899
5901 0 279541.0 89005.4 177420.0 -1.0 5900
5902 0 279644.0 89065.2 177360.0 -1.0 5901
5903 0 279542.0 89035.3 177300.0 -1.0 5902
5904 0 279572.0 89054.5 177240.0 -1.0 5903
5905 0 279473.0 89125.5 177180.0 -1.0 5904
5906 0 279333.0 89078.7 177120.0 -1.0 5905
5907 0 279289.0 88967.1 177000.0 -1.0 5906
5908 0 279482.0 89171.2 176940.0 -1.0 5907
5909 0 279403.0 89119.9 176880.0 -1.0 5908
5910 0 279406.0 89058.4 176760.0 -1.0 5909
5911 0 279479.0 89110.3 176640.0 -1.0 5910
5912 0 279524.0 89131.2 176580.0 -1.0 5911
5913 0 279500.0 89098.5 176520.0 -1.0 5912
5914 0 279398.0 89070.3 176460.0 -1.0 5913
5915 0 279472.0 89147.5 176400.0 -1.0 5914
5916 0 279470.0 89258.6 176340.0 -1.0 5915
5917 0 279496.0 89255.8 176280.0 -1.0 5916
5918 0 279460.0 89208.4 176220.0 -1.0 5917
5919 0 279428.0 89250.7 176160.0 -1.0 5918
5920 0 279397.0 89188.1 176100.0 -1.0 5919
5921 0 279473.0 89243.4 176040.0 -1.0 5920
5922 0 279491.0 89246.2 175980.0 -1.0 5921
5923 0 279452.0 89186.4 175920.0 -1.0 5922
5924 0 279379.0 89167.3 175860.0 -1.0 5923
5925 0 279476.0 89184.2 175800.0 -1.0 5924
5926 0 279469.0 89231.6 175740.0 -1.0 5925
5927 0 279487.0 89234.4 175680.0 -1.0 5926
5928 0 279481.0 89142.5 175620.0 -1.0 5927
5929 0 279426.0 89002.0 175560.0 -1.0 5928
5930 0 279459.0 89064.6 175500.0 -1.0 5929
5931 0 279472.0 89080.4 175440.0 -1.0 5930
5932 0 279446.0 89070.3 175380.0 -1.0 5931
5933 0 279624.0 89095.6 175320.0 -1.0 5932
5934 0 279466.0 89091.1 175260.0 -1.0 5933
5935 0 279550.0 89115.4 175200.0 -1.0 5934
5936 0 279509.0 89117.1 175140.0 -1.0 5935
5937 0 279675.0 89187.6 175080.0 -1.0 5936
5938 0 279616.0 89126.1 175020.0 -1.0 5937
5939 0 279712.0 89191.0 174960.0 -1.0 5938
5940 0 279631.0 89138.5 174900.0 -1.0 5939
5941 0 279749.0 89190.4 174840.0 -1.0 5940
5942 0 279721.0 89180.8 174780.0 -1.0 5941
5943 0 279675.0 89184.2 174720.0 -1.0 5942
5944 0 279693.0 89198.9 174600.0 -1.0 5943
5945 0 279645.0 89129.5 174540.0 -1.0 5944
5946 0 279769.0 89227.6 174480.0 -1.0 5945
5947 0 279810.0 89256.4 174420.0 -1.0 5946
5948 0 279769.0 89196.0 174360.0 -1.0 5947
5949 0 279796.0 89211.8 174300.0 -1.0 5948
5950 0 279801.0 89262.0 174240.0 -1.0 5949
5951 0 279834.0 89255.3 174180.0 -1.0 5950
5952 0 279822.0 89239.5 174120.0 -1.0 5951
5953 0 279824.0 89270.5 174060.0 -1.0 5952
5954 0 279830.0 89280.6 174000.0 -1.0 5953
5955 0 279888.0 89205.6 173940.0 -1.0 5954
5956 0 279880.0 89242.9 173880.0 -1.0 5955
5957 0 279881.0 89260.3 173820.0 -1.0 5956
5958 0 279839.0 89280.1 173760.0 -1.0 5957
5959 0 279927.0 89304.3 173700.0 -1.0 5958
5960 0 279914.0 89294.2 173580.0 -1.0 5959
5961 0 279950.0 89319.0 173460.0 -1.0 5960
5962 0 279911.0 89293.6 173340.0 -1.0 5961
5963 0 280086.0 89311.7 173280.0 -1.0 5962
5964 0 280074.0 89268.8 173220.0 -1.0 5963
5965 0 280055.0 89288.5 173160.0 -1.0 5964
5966 0 280062.0 89203.4 173100.0 -1.0 5965
5967 0 280066.0 89186.4 173040.0 -1.0 5966
5968 0 280157.0 89107.5 172980.0 -1.0 5967
5969 0 280034.0 89047.1 172920.0 -1.0 5968
5970 0 280128.0 89091.1 172860.0 -1.0 5969
5971 0 280064.0 89153.7 172800.0 -1.0 5970
5972 0 280184.0 89126.7 172740.0 -1.0 5971
5973 0 280092.0 89145.3 172620.0 -1.0 5972
5974 0 280181.0 89119.3 172560.0 -1.0 5973
5975 0 280176.0 89167.8 172500.0 -1.0 5974
5976 0 280106.0 89040.9 172440.0 -1.0 5975
5977 0 280150.0 88932.1 172380.0 -1.0 5976
5978 0 280069.0 88983.4 172320.0 -1.0 5977
5979 0 280068.0 89004.8 172200.0 -1.0 5978
5980 0 280068.0 89026.3 172140.0 -1.0 5979
5981 0 280080.0 89044.9 172080.0 -1.0 5980
5982 0 280078.0 88965.9 172020.0 -1.0 5981
5983 0 280109.0 89084.9 171960.0 -1.0 5982
5984 0 280115.0 88964.2 171900.0 -1.0 5983
5985 0 280110.0 88934.9 171840.0 -1.0 5984
5986 0 280068.0 89052.2 171780.0 -1.0 5985
5987 0 279964.0 89039.2 171720.0 -1.0 5986
5988 0 280012.0 89022.3 171660.0 -1.0 5987
5989 0 280113.0 88996.4 171600.0 -1.0 5988
5990 0 280042.0 88859.3 171540.0 -1.0 5989
5991 0 280063.0 88839.6 171480.0 -1.0 5990
5992 0 280053.0 88933.8 171420.0 -1.0 5991
5993 0 280140.0 88986.2 171360.0 -1.0 5992
5994 0 280046.0 88896.6 171300.0 -1.0 5993
5995 0 280152.0 88974.9 171240.0 -1.0 5994
5996 0 279999.0 89007.1 171180.0 -1.0 5995
5997 0 280140.0 89006.0 171120.0 -1.0 5996
5998 0 279992.0 88993.6 171060.0 -1.0 5997
5999 0 279883.0 89011.0 171000.0 -1.0 5998
6000 0 280014.0 89017.2 170880.0 -1.0 5999
6001 0 279959.0 88967.1 170820.0 -1.0 6000
6002 0 279980.0 89011.6 170760.0 -1.0 6001
6003 0 279971.0 89028.5 170700.0 -1.0 6002
6004 0 279875.0 89006.0 170640.0 -1.0 6003
6005 0 279966.0 89051.1 170580.0 -1.0 6004
6006 0 280005.0 89064.6 170520.0 -1.0 6005
6007 0 280012.0 89016.1 170460.0 -1.0 6006
6008 0 280008.0 89038.1 170400.0 -1.0 6007
6009 0 280050.0 89074.8 170340.0 -1.0 6008
6010 0 280010.0 89018.9 170280.0 -1.0 6009
6011 0 280122.0 89050.0 170220.0 -1.0 6010
6012 0 280114.0 89156.0 170160.0 -1.0 6011
6013 0 280232.0 88987.9 170040.0 -1.0 6012
6014 0 280252.0 89039.2 169980.0 -1.0 6013
6015 0 280353.0 88944.5 169920.0 -1.0 6014
6016 0 280204.0 89055.6 169800.0 -1.0 6015
6017 0 280161.0 89109.2 169740.0 -1.0 6016
6018 0 280135.0 89016.1 169680.0 -1.0 6017
6019 0 280200.0 89176.3 169620.0 -1.0 6018
6020 0 280115.0 89214.6 169560.0 -1.0 6019
6021 0 280076.0 89239.5 169440.0 -1.0 6020
6022 0 280090.0 89159.4 169320.0 -1.0 6021
6023 0 280109.0 89177.4 169200.0 -1.0 6022
6024 0 280166.0 89250.7 169140.0 -1.0 6023
6025 0 280191.0 89274.4 169080.0 -1.0 6024
6026 0 280243.0 89217.5 169020.0 -1.0 6025
6027 0 280206.0 89178.6 168960.0 -1.0 6026
6028 0 280280.0 89226.5 168900.0 -1.0 6027
6029 0 280217.0 89194.9 168840.0 -1.0 6028
6030 0 280215.0 89193.2 168780.0 -1.0 6029
6031 0 280252.0 89241.2 168720.0 -1.0 6030
6032 0 280153.0 89165.0 168660.0 -1.0 6031
6033 0 280169.0 89166.1 168600.0 -1.0 6032
6034 0 280094.0 89119.3 168540.0 -1.0 6033
6035 0 280106.0 89113.1 168480.0 -1.0 6034
6036 0 280153.0 89099.6 168420.0 -1.0 6035
6037 0 280190.0 89072.0 168360.0 -1.0 6036
6038 0 280137.0 89086.6 168300.0 -1.0 6037
6039 0 280114.0 89105.2 168240.0 -1.0 6038
6040 0 280046.0 88898.8 168120.0 -1.0 6039
6041 0 280072.0 88953.5 168060.0 -1.0 6040
6042 0 280067.0 88900.5 168000.0 -1.0 6041
6043 0 280012.0 88893.7 167940.0 -1.0 6042
6044 0 280056.0 88879.1 167880.0 -1.0 6043
6045 0 280019.0 88882.5 167820.0 -1.0 6044
6046 0 280036.0 88875.7 167760.0 -1.0 6045
6047 0 280014.0 88778.7 167700.0 -1.0 6046
6048 0 280100.0 88836.8 167640.0 -1.0 6047
6049 0 280051.0 88837.9 167580.0 -1.0 6048
6050 0 280036.0 88894.3 167520.0 -1.0 6049
6051 0 280100.0 88871.2 167460.0 -1.0 6050
6052 0 280144.0 88929.3 167400.0 -1.0 6051
6053 0 280033.0 88835.6 167340.0 -1.0 6052
6054 0 280034.0 88859.3 167280.0 -1.0 6053
6055 0 280096.0 88888.7 167220.0 -1.0 6054
6056 0 280147.0 88926.4 167160.0 -1.0 6055
6057 0 280102.0 88899.4 167100.0 -1.0 6056
6058 0 280120.0 88965.9 167040.0 -1.0 6057
6059 0 280135.0 88953.5 166980.0 -1.0 6058
6060 0 280144.0 89025.7 166920.0 -1.0 6059
6061 0 280170.0 88894.9 166860.0 -1.0 6060
6062 0 280053.0 88994.7 166800.0 -1.0 6061
6063 0 280090.0 88928.1 166740.0 -1.0 6062
6064 0 280104.0 89002.6 166680.0 -1.0 6063
6065 0 280457.0 89086.1 166560.0 -1.0 6064
6066 0 280537.0 89171.2 166440.0 -1.0 6065
6067 0 280515.0 89062.4 166380.0 -1.0 6066
6068 0 280582.0 89118.2 166320.0 -1.0 6067
6069 0 280565.0 89018.9 166260.0 -1.0 6068
6070 0 280611.0 89097.9 166200.0 -1.0 6069
6071 0 280529.0 89119.3 166140.0 -1.0 6070
6072 0 280509.0 89147.5 166080.0 -1.0 6071
6073 0 280517.0 89089.4 166020.0 -1.0 6072
6074 0 280484.0 89011.6 165900.0 -1.0 6073
6075 0 280540.0 88974.4 165840.0 -1.0 6074
6076 0 280547.0 88994.7 165780.0 -1.0 6075
6077 0 280438.0 88977.8 165720.0 -1.0 6076
6078 0 280461.0 88841.8 165660.0 -1.0 6077
6079 0 280354.0 88819.9 165600.0 -1.0 6078
6080 0 280404.0 88756.1 165480.0 -1.0 6079
6081 0 280376.0 88830.6 165360.0 -1.0 6080
6082 0 280372.0 88814.2 165300.0 -1.0 6081
6083 0 280334.0 88867.8 165240.0 -1.0 6082
6084 0 280380.0 88846.9 165180.0 -1.0 6083
6085 0 280316.0 88890.9 165120.0 -1.0 6084
6086 0 280271.0 88795.0 165060.0 -1.0 6085
6087 0 280296.0 88769.1 165000.0 -1.0 6086
6088 0 280323.0 88761.2 164940.0 -1.0 6087
6089 0 280395.0 88710.4 164880.0 -1.0 6088
6090 0 280336.0 88718.9 164820.0 -1.0 6089
6091 0 280340.0 88769.1 164760.0 -1.0 6090
6092 0 280378.0 88729.6 164700.0 -1.0 6091
6093 0 280322.0 88731.9 164640.0 -1.0 6092
6094 0 280378.0 88792.2 164580.0 -1.0 6093
6095 0 280331.0 88705.4 164520.0 -1.0 6094
6096 0 280329.0 88778.1 164460.0 -1.0 6095
6097 0 280297.0 88708.2 164400.0 -1.0 6096
6098 0 280352.0 88702.5 164340.0 -1.0 6097
6099 0 280389.0 88638.8 164280.0 -1.0 6098
6100 0 280342.0 88624.1 164220.0 -1.0 6099
6101 0 280451.0 88660.8 164160.0 -1.0 6100
6102 0 280405.0 88603.8 164100.0 -1.0 6101
6103 0 280435.0 88542.9 164040.0 -1.0 6102
6104 0 280428.0 88566.6 163980.0 -1.0 6103
6105 0 280453.0 88571.7 163920.0 -1.0 6104
6106 0 280477.0 88625.8 163860.0 -1.0 6105
6107 0 280390.0 88540.7 163800.0 -1.0 6106
6108 0 280377.0 88566.6 163740.0 -1.0 6107
6109 0 280393.0 88573.9 163680.0 -1.0 6108
6110 0 280473.0 88540.1 163620.0 -1.0 6109
6111 0 280417.0 88485.4 163560.0 -1.0 6110
6112 0 280455.0 88551.4 163440.0 -1.0 6111
6113 0 280466.0 88537.9 163320.0 -1.0 6112
6114 0 280627.0 88476.9 163260.0 -1.0 6113
6115 0 280389.0 88504.6 163200.0 -1.0 6114
6116 0 280529.0 88389.5 163080.0 -1.0 6115
6117 0 280525.0 88462.8 163020.0 -1.0 6116
6118 0 280498.0 88324.1 162960.0 -1.0 6117
6119 0 280509.0 88378.8 162900.0 -1.0 6118
6120 0 280411.0 88347.8 162840.0 -1.0 6119
6121 0 280477.0 88349.5 162780.0 -1.0 6120
6122 0 280401.0 88309.4 162720.0 -1.0 6121
6123 0 280504.0 88218.6 162660.0 -1.0 6122
6124 0 280399.0 88282.4 162600.0 -1.0 6123
6125 0 280468.0 88294.8 162540.0 -1.0 6124
6126 0 280423.0 88196.1 162480.0 -1.0 6125
6127 0 280571.0 88317.3 162420.0 -1.0 6126
6128 0 280343.0 88205.6 162360.0 -1.0 6127
6129 0 280361.0 88313.9 162300.0 -1.0 6128
6130 0 280348.0 88233.3 162240.0 -1.0 6129
6131 0 280381.0 88272.8 162180.0 -1.0 6130
6132 0 280369.0 88269.9 162120.0 -1.0 6131
6133 0 280373.0 88307.2 162060.0 -1.0 6132
6134 0 280360.0 88257.0 162000.0 -1.0 6133
6135 0 280329.0 88341.0 161940.0 -1.0 6134
6136 0 280222.0 88377.7 161880.0 -1.0 6135
6137 0 280262.0 88367.0 161820.0 -1.0 6136
6138 0 280254.0 88297.0 161760.0 -1.0 6137
6139 0 280208.0 88260.9 161700.0 -1.0 6138
6140 0 280459.0 88334.2 161640.0 -1.0 6139
6141 0 280078.0 88422.8 161580.0 -1.0 6140
6142 0 280085.0 88386.1 161460.0 -1.0 6141
6143 0 280103.0 88365.8 161400.0 -1.0 6142
6144 0 280080.0 88338.2 161340.0 -1.0 6143
6145 0 280201.0 88370.9 161280.0 -1.0 6144
6146 0 280120.0 88279.0 161220.0 -1.0 6145
6147 0 280165.0 88326.9 161160.0 -1.0 6146
6148 0 280167.0 88255.3 161100.0 -1.0 6147
6149 0 280165.0 88210.2 161040.0 -1.0 6148
6150 0 280055.0 88316.2 160980.0 -1.0 6149
6151 0 280100.0 88357.4 160920.0 -1.0 6150
6152 0 280027.0 88341.6 160860.0 -1.0 6151
6153 0 280118.0 88371.5 160800.0 -1.0 6152
6154 0 280068.0 88286.3 160740.0 -1.0 6153
6155 0 280169.0 88154.3 160680.0 -1.0 6154
6156 0 280085.0 88112.6 160620.0 -1.0 6155
6157 0 280141.0 88311.7 160560.0 -1.0 6156
6158 0 280099.0 88190.4 160500.0 -1.0 6157
6159 0 280158.0 88240.6 160440.0 -1.0 6158
6160 0 280156.0 88268.3 160380.0 -1.0 6159
6161 0 280131.0 88281.2 160320.0 -1.0 6160
6162 0 280149.0 88187.6 160260.0 -1.0 6161
6163 0 280106.0 88188.7 160200.0 -1.0 6162
6164 0 280133.0 88196.6 160140.0 -1.0 6163
6165 0 280064.0 88145.3 160080.0 -1.0 6164
6166 0 280120.0 88126.7 160020.0 -1.0 6165
6167 0 280128.0 88233.3 159960.0 -1.0 6166
6168 0 280073.0 88133.5 159900.0 -1.0 6167
6169 0 280199.0 88208.5 159840.0 -1.0 6168
6170 0 280145.0 88173.5 159780.0 -1.0 6169
6171 0 280156.0 88188.2 159720.0 -1.0 6170
6172 0 280221.0 88205.1 159660.0 -1.0 6171
6173 0 280118.0 88018.4 159600.0 -1.0 6172
6174 0 280311.0 88106.4 159540.0 -1.0 6173
6175 0 280104.0 88153.8 159480.0 -1.0 6174
6176 0 280301.0 88244.6 159420.0 -1.0 6175
6177 0 280175.0 88136.3 159360.0 -1.0 6176
6178 0 280196.0 88171.2 159300.0 -1.0 6177
6179 0 280149.0 88012.2 159240.0 -1.0 6178
6180 0 280191.0 88091.7 159180.0 -1.0 6179
6181 0 280254.0 88097.4 159120.0 -1.0 6180
6182 0 280179.0 88081.6 159060.0 -1.0 6181
6183 0 280176.0 88068.6 159000.0 -1.0 6182
6184 0 280195.0 88029.7 158940.0 -1.0 6183
6185 0 280138.0 88048.9 158880.0 -1.0 6184
6186 0 280178.0 88056.2 158820.0 -1.0 6185
6187 0 280174.0 87894.3 158760.0 -1.0 6186
6188 0 280097.0 87873.5 158700.0 -1.0 6187
6189 0 280314.0 87902.2 158640.0 -1.0 6188
6190 0 280111.0 87927.6 158580.0 -1.0 6189
6191 0 280311.0 88152.1 158520.0 -1.0 6190
6192 0 280318.0 88252.5 158460.0 -1.0 6191
6193 0 280293.0 88196.6 158400.0 -1.0 6192
6194 0 280271.0 88114.9 158340.0 -1.0 6193
6195 0 280322.0 88119.4 158280.0 -1.0 6194
6196 0 280294.0 88060.7 158220.0 -1.0 6195
6197 0 280276.0 88096.8 158160.0 -1.0 6196
6198 0 280297.0 88084.4 158100.0 -1.0 6197
6199 0 280355.0 88116.5 158040.0 -1.0 6198
6200 0 280318.0 88038.7 157980.0 -1.0 6199
6201 0 280332.0 88047.2 157920.0 -1.0 6200
6202 0 280298.0 88020.7 157860.0 -1.0 6201
6203 0 280312.0 88020.7 157800.0 -1.0 6202
6204 0 280260.0 88047.7 157740.0 -1.0 6203
6205 0 280259.0 88017.8 157680.0 -1.0 6204
6206 0 280343.0 87953.5 157620.0 -1.0 6205
6207 0 280299.0 88003.7 157560.0 -1.0 6206
6208 0 280428.0 87997.0 157500.0 -1.0 6207
6209 0 280233.0 87931.0 157440.0 -1.0 6208
6210 0 280417.0 87867.2 157380.0 -1.0 6209
6211 0 280342.0 88040.4 157320.0 -1.0 6210
6212 0 280328.0 88038.7 157260.0 -1.0 6211
6213 0 280312.0 88000.9 157200.0 -1.0 6212
6214 0 280292.0 87985.1 157140.0 -1.0 6213
6215 0 280300.0 87932.7 157080.0 -1.0 6214
6216 0 280238.0 87951.3 157020.0 -1.0 6215
6217 0 280253.0 87944.5 156960.0 -1.0 6216
6218 0 280277.0 87956.4 156900.0 -1.0 6217
6219 0 280289.0 87966.0 156840.0 -1.0 6218
6220 0 280323.0 88000.4 156780.0 -1.0 6219
6221 0 280293.0 87928.2 156720.0 -1.0 6220
6222 0 280268.0 87908.4 156660.0 -1.0 6221
6223 0 280328.0 87987.9 156540.0 -1.0 6222
6224 0 280340.0 87956.4 156480.0 -1.0 6223
6225 0 280240.0 87995.3 156420.0 -1.0 6224
6226 0 280235.0 87966.5 156300.0 -1.0 6225
6227 0 280451.0 88218.1 156240.0 -1.0 6226
6228 0 280274.0 87977.8 156180.0 -1.0 6227
6229 0 280280.0 87949.0 156120.0 -1.0 6228
6230 0 280291.0 87945.6 156060.0 -1.0 6229
6231 0 280160.0 87854.8 156000.0 -1.0 6230
6232 0 280163.0 87854.8 155940.0 -1.0 6231
6233 0 280091.0 87843.0 155880.0 -1.0 6232
6234 0 280050.0 87814.2 155820.0 -1.0 6233
6235 0 280011.0 87755.0 155760.0 -1.0 6234
6236 0 279974.0 87729.1 155640.0 -1.0 6235
6237 0 279996.0 87672.7 155580.0 -1.0 6236
6238 0 280020.0 87660.3 155520.0 -1.0 6237
6239 0 279920.0 87582.4 155460.0 -1.0 6238
6240 0 279946.0 87559.9 155400.0 -1.0 6239
6241 0 279934.0 87571.1 155340.0 -1.0 6240
6242 0 279884.0 87572.8 155280.0 -1.0 6241
6243 0 279896.0 87521.5 155220.0 -1.0 6242
6244 0 279912.0 87570.0 155160.0 -1.0 6243
6245 0 279829.0 87532.8 155100.0 -1.0 6244
6246 0 279950.0 87590.3 155040.0 -1.0 6245
6247 0 279872.0 87493.9 154980.0 -1.0 6246
6248 0 279853.0 87530.5 154920.0 -1.0 6247
6249 0 279847.0 87528.3 154860.0 -1.0 6248
6250 0 279847.0 87546.3 154800.0 -1.0 6249
6251 0 279813.0 87535.1 154740.0 -1.0 6250
6252 0 279840.0 87515.9 154680.0 -1.0 6251
6253 0 279804.0 87511.9 154620.0 -1.0 6252
6254 0 279821.0 87505.7 154560.0 -1.0 6253
6255 0 279742.0 87467.9 154500.0 -1.0 6254
6256 0 279929.0 87509.1 154440.0 -1.0 6255
6257 0 279789.0 87457.8 154380.0 -1.0 6256
6258 0 279733.0 87442.6 154320.0 -1.0 6257
6259 0 279719.0 87404.8 154260.0 -1.0 6258
6260 0 279693.0 87334.8 154200.0 -1.0 6259
6261 0 279750.0 87323.6 154140.0 -1.0 6260
6262 0 279627.0 87282.4 154080.0 -1.0 6261
6263 0 279655.0 87253.6 154020.0 -1.0 6262
6264 0 279622.0 87242.9 153960.0 -1.0 6263
6265 0 279694.0 87264.9 153900.0 -1.0 6264
6266 0 279769.0 87329.2 153840.0 -1.0 6265
6267 0 279576.0 87295.9 153780.0 -1.0 6266
6268 0 279648.0 87307.2 153660.0 -1.0 6267
6269 0 279888.0 87235.6 153600.0 -1.0 6268
6270 0 279680.0 87206.8 153540.0 -1.0 6269
6271 0 279658.0 87192.1 153480.0 -1.0 6270
6272 0 279689.0 87167.9 153420.0 -1.0 6271
6273 0 279738.0 87202.3 153360.0 -1.0 6272
6274 0 279770.0 87148.7 153300.0 -1.0 6273
6275 0 279693.0 87118.3 153240.0 -1.0 6274
6276 0 279661.0 87091.8 153180.0 -1.0 6275
6277 0 279644.0 87109.8 153120.0 -1.0 6276
6278 0 279709.0 87078.2 153060.0 -1.0 6277
6279 0 279580.0 87050.6 153000.0 -1.0 6278
6280 0 279747.0 87106.4 152940.0 -1.0 6279
6281 0 279637.0 87046.6 152880.0 -1.0 6280
6282 0 279617.0 86972.2 152820.0 -1.0 6281
6283 0 279571.0 86960.3 152760.0 -1.0 6282
6284 0 279621.0 86962.6 152700.0 -1.0 6283
6285 0 279644.0 86962.6 152640.0 -1.0 6284
6286 0 279617.0 86944.5 152580.0 -1.0 6285
6287 0 279631.0 86903.4 152520.0 -1.0 6286
6288 0 279639.0 86879.1 152460.0 -1.0 6287
6289 0 279580.0 86850.9 152400.0 -1.0 6288
6290 0 279617.0 86860.5 152340.0 -1.0 6289
6291 0 279625.0 86852.1 152280.0 -1.0 6290
6292 0 279525.0 86823.9 152220.0 -1.0 6291
6293 0 279605.0 86852.6 152160.0 -1.0 6292
6294 0 279565.0 86812.6 152100.0 -1.0 6293
6295 0 279584.0 86784.9 152040.0 -1.0 6294
6296 0 279570.0 86807.5 151980.0 -1.0 6295
6297 0 279635.0 86748.3 151920.0 -1.0 6296
6298 0 279563.0 86740.9 151860.0 -1.0 6297
6299 0 279646.0 86809.8 151800.0 -1.0 6298
6300 0 279610.0 86776.5 151740.0 -1.0 6299
6301 0 279677.0 86802.4 151680.0 -1.0 6300
6302 0 279706.0 86808.1 151620.0 -1.0 6301
6303 0 279659.0 86747.7 151560.0 -1.0 6302
6304 0 279737.0 86793.4 151500.0 -1.0 6303
6305 0 279840.0 86814.3 151440.0 -1.0 6304
6306 0 279794.0 86743.2 151380.0 -1.0 6305
6307 0 279800.0 86797.3 151320.0 -1.0 6306
6308 0 279718.0 86717.3 151260.0 -1.0 6307
6309 0 279734.0 86704.3 151200.0 -1.0 6308
6310 0 279710.0 86715.6 151140.0 -1.0 6309
6311 0 279703.0 86689.6 151080.0 -1.0 6310
6312 0 279723.0 86675.0 151020.0 -1.0 6311
6313 0 279712.0 86675.5 150960.0 -1.0 6312
6314 0 279754.0 86669.9 150900.0 -1.0 6313
6315 0 279807.0 86681.7 150840.0 -1.0 6314
6316 0 279750.0 86683.4 150780.0 -1.0 6315
6317 0 279776.0 86673.8 150720.0 -1.0 6316
6318 0 279774.0 86660.9 150660.0 -1.0 6317
6319 0 279780.0 86594.3 150600.0 -1.0 6318
6320 0 279759.0 86628.1 150540.0 -1.0 6319
6321 0 279741.0 86577.4 150480.0 -1.0 6320
6322 0 279781.0 86581.3 150420.0 -1.0 6321
6323 0 279805.0 86577.4 150360.0 -1.0 6322
6324 0 279826.0 86598.8 150300.0 -1.0 6323
6325 0 279787.0 86571.2 150240.0 -1.0 6324
6326 0 279873.0 86570.6 150180.0 -1.0 6325
6327 0 279823.0 86568.9 150120.0 -1.0 6326
6328 0 279922.0 86521.5 150060.0 -1.0 6327
6329 0 279887.0 86539.0 150000.0 -1.0 6328
6330 0 279830.0 86500.7 149940.0 -1.0 6329
6331 0 279785.0 86488.8 149880.0 -1.0 6330
6332 0 279890.0 86510.8 149820.0 -1.0 6331
6333 0 279796.0 86481.5 149760.0 -1.0 6332
6334 0 279825.0 86457.8 149700.0 -1.0 6333
6335 0 279811.0 86480.9 149640.0 -1.0 6334
6336 0 279760.0 86430.7 149580.0 -1.0 6335
6337 0 279778.0 86430.7 149520.0 -1.0 6336
6338 0 279817.0 86449.4 149460.0 -1.0 6337
6339 0 279743.0 86436.4 149400.0 -1.0 6338
6340 0 279563.0 86401.4 149340.0 -1.0 6339
6341 0 279667.0 86423.4 149280.0 -1.0 6340
6342 0 279800.0 86341.1 149220.0 -1.0 6341
6343 0 279828.0 86372.1 149160.0 -1.0 6342
6344 0 279694.0 86386.2 149100.0 -1.0 6343
6345 0 279731.0 86367.6 149040.0 -1.0 6344
6346 0 279799.0 86372.1 148980.0 -1.0 6345
6347 0 279813.0 86426.2 148920.0 -1.0 6346
6348 0 279759.0 86371.5 148860.0 -1.0 6347
6349 0 279835.0 86415.0 148800.0 -1.0 6348
6350 0 279853.0 86365.9 148740.0 -1.0 6349
6351 0 279874.0 86425.1 148680.0 -1.0 6350
6352 0 279859.0 86341.6 148620.0 -1.0 6351
6353 0 279830.0 86444.3 148560.0 -1.0 6352
6354 0 279851.0 86446.0 148500.0 -1.0 6353
6355 0 280004.0 86371.0 148440.0 -1.0 6354
6356 0 279967.0 86379.4 148380.0 -1.0 6355
6357 0 280009.0 86377.7 148320.0 -1.0 6356
6358 0 279908.0 86368.7 148260.0 -1.0 6357
6359 0 280052.0 86411.0 148200.0 -1.0 6358
6360 0 280024.0 86319.6 148140.0 -1.0 6359
6361 0 280043.0 86334.9 148080.0 -1.0 6360
6362 0 280080.0 86297.6 148020.0 -1.0 6361
6363 0 280103.0 86374.9 147960.0 -1.0 6362
6364 0 280177.0 86345.6 147900.0 -1.0 6363
6365 0 280093.0 86398.6 147840.0 -1.0 6364
6366 0 280188.0 86468.5 147780.0 -1.0 6365
6367 0 280085.0 86493.4 147720.0 -1.0 6366
6368 0 280131.0 86457.8 147660.0 -1.0 6367
6369 0 280124.0 86526.1 147600.0 -1.0 6368
6370 0 280118.0 86484.9 147540.0 -1.0 6369
6371 0 280096.0 86523.2 147480.0 -1.0 6370
6372 0 280078.0 86472.5 147420.0 -1.0 6371
6373 0 280111.0 86535.6 147360.0 -1.0 6372
6374 0 280140.0 86550.9 147300.0 -1.0 6373
6375 0 280236.0 86499.6 147240.0 -1.0 6374
6376 0 280227.0 86555.4 147180.0 -1.0 6375
6377 0 280254.0 86618.6 147120.0 -1.0 6376
6378 0 280222.0 86617.4 147060.0 -1.0 6377
6379 0 280210.0 86597.7 147000.0 -1.0 6378
6380 0 280245.0 86611.2 146940.0 -1.0 6379
6381 0 280266.0 86587.5 146880.0 -1.0 6380
6382 0 280322.0 86563.9 146820.0 -1.0 6381
6383 0 280228.0 86575.1 146760.0 -1.0 6382
6384 0 280218.0 86579.1 146700.0 -1.0 6383
6385 0 280181.0 86552.0 146640.0 -1.0 6384
6386 0 280232.0 86593.2 146580.0 -1.0 6385
6387 0 280293.0 86672.7 146520.0 -1.0 6386
6388 0 280298.0 86712.7 146460.0 -1.0 6387
6389 0 280233.0 86691.3 146400.0 -1.0 6388
6390 0 280283.0 86714.4 146340.0 -1.0 6389
6391 0 280379.0 86766.9 146280.0 -1.0 6390
6392 0 280237.0 86753.4 146220.0 -1.0 6391
6393 0 280386.0 86821.6 146160.0 -1.0 6392
6394 0 280213.0 86729.7 146100.0 -1.0 6393
6395 0 280364.0 86832.3 146040.0 -1.0 6394
6396 0 280205.0 86733.0 145980.0 -1.0 6395
6397 0 280227.0 86780.4 145920.0 -1.0 6396
6398 0 280170.0 86702.0 145860.0 -1.0 6397
6399 0 280098.0 86685.7 145800.0 -1.0 6398
6400 0 280203.0 86790.6 145740.0 -1.0 6399
6401 0 280238.0 86781.0 145680.0 -1.0 6400
6402 0 280217.0 86791.7 145620.0 -1.0 6401
6403 0 280268.0 86772.5 145560.0 -1.0 6402
6404 0 280275.0 86821.0 145500.0 -1.0 6403
6405 0 280331.0 86861.6 145440.0 -1.0 6404
6406 0 280251.0 86796.2 145380.0 -1.0 6405
6407 0 280243.0 86825.0 145320.0 -1.0 6406
6408 0 280319.0 86847.5 145260.0 -1.0 6407
6409 0 280319.0 86863.9 145200.0 -1.0 6408
6410 0 280316.0 86845.3 145140.0 -1.0 6409
6411 0 280358.0 86818.8 145080.0 -1.0 6410
6412 0 280391.0 86829.5 145020.0 -1.0 6411
6413 0 280371.0 86791.7 144960.0 -1.0 6412
6414 0 280338.0 86774.8 144900.0 -1.0 6413
6415 0 280421.0 86819.9 144840.0 -1.0 6414
6416 0 280425.0 86778.2 144780.0 -1.0 6415
6417 0 280412.0 86801.3 144720.0 -1.0 6416
6418 0 280415.0 86752.8 144660.0 -1.0 6417
6419 0 280505.0 86708.2 144600.0 -1.0 6418
6420 0 280468.0 86821.6 144540.0 -1.0 6419
6421 0 280461.0 86821.6 144480.0 -1.0 6420
6422 0 280406.0 86865.6 144420.0 -1.0 6421
6423 0 280359.0 86836.8 144360.0 -1.0 6422
6424 0 280380.0 86859.4 144300.0 -1.0 6423
6425 0 280606.0 86660.9 144240.0 -1.0 6424
6426 0 280417.0 86830.1 144180.0 -1.0 6425
6427 0 280465.0 86880.2 144120.0 -1.0 6426
6428 0 280365.0 86861.6 144060.0 -1.0 6427
6429 0 280365.0 86834.6 143940.0 -1.0 6428
6430 0 280474.0 86861.6 143880.0 -1.0 6429
6431 0 280466.0 86808.1 143820.0 -1.0 6430
6432 0 280477.0 86790.6 143760.0 -1.0 6431
6433 0 280505.0 86790.0 143700.0 -1.0 6432
6434 0 280430.0 86779.3 143640.0 -1.0 6433
6435 0 280447.0 86763.5 143580.0 -1.0 6434
6436 0 280462.0 86804.7 143520.0 -1.0 6435
6437 0 280418.0 86715.6 143460.0 -1.0 6436
6438 0 280477.0 86778.2 143400.0 -1.0 6437
6439 0 280397.0 86705.4 143340.0 -1.0 6438
6440 0 280498.0 86804.1 143280.0 -1.0 6439
6441 0 280390.0 86766.3 143220.0 -1.0 6440
6442 0 280397.0 86756.2 143160.0 -1.0 6441
6443 0 280427.0 86752.2 143100.0 -1.0 6442
6444 0 280477.0 86794.0 143040.0 -1.0 6443
6445 0 280438.0 86819.3 142980.0 -1.0 6444
6446 0 280460.0 86810.3 142920.0 -1.0 6445
6447 0 280451.0 86786.1 142860.0 -1.0 6446
6448 0 280417.0 86757.9 142800.0 -1.0 6447
6449 0 280390.0 86772.5 142740.0 -1.0 6448
6450 0 280469.0 86803.0 142680.0 -1.0 6449
6451 0 280474.0 86812.6 142620.0 -1.0 6450
6452 0 280404.0 86735.9 142560.0 -1.0 6451
6453 0 280329.0 86752.8 142500.0 -1.0 6452
6454 0 280351.0 86768.6 142440.0 -1.0 6453
6455 0 280223.0 86708.8 142380.0 -1.0 6454
6456 0 280242.0 86749.4 142320.0 -1.0 6455
6457 0 280336.0 86722.9 142260.0 -1.0 6456
6458 0 280265.0 86761.2 142200.0 -1.0 6457
6459 0 280257.0 86740.4 142140.0 -1.0 6458
6460 0 280277.0 86697.5 142080.0 -1.0 6459
6461 0 280211.0 86650.7 141960.0 -1.0 6460
6462 0 280205.0 86681.2 141900.0 -1.0 6461
6463 0 280240.0 86662.5 141840.0 -1.0 6462
6464 0 280165.0 86658.0 141780.0 -1.0 6463
6465 0 280198.0 86704.9 141720.0 -1.0 6464
6466 0 280228.0 86730.2 141660.0 -1.0 6465
6467 0 280250.0 86669.9 141600.0 -1.0 6466
6468 0 280272.0 86709.4 141540.0 -1.0 6467
6469 0 280238.0 86691.9 141480.0 -1.0 6468
6470 0 280260.0 86691.3 141420.0 -1.0 6469
6471 0 280302.0 86683.4 141360.0 -1.0 6470
6472 0 280367.0 86657.5 141300.0 -1.0 6471
6473 0 280398.0 86714.4 141240.0 -1.0 6472
6474 0 280429.0 86689.1 141180.0 -1.0 6473
6475 0 280360.0 86721.8 141120.0 -1.0 6474
6476 0 280323.0 86623.1 141060.0 -1.0 6475
6477 0 280351.0 86668.2 141000.0 -1.0 6476
6478 0 280247.0 86617.4 140940.0 -1.0 6477
6479 0 280348.0 86646.2 140880.0 -1.0 6478
6480 0 280408.0 86680.6 140820.0 -1.0 6479
6481 0 280381.0 86670.4 140760.0 -1.0 6480
6482 0 280483.0 86678.3 140700.0 -1.0 6481
6483 0 280346.0 86531.7 140640.0 -1.0 6482
6484 0 280410.0 86623.6 140580.0 -1.0 6483
6485 0 280432.0 86611.2 140520.0 -1.0 6484
6486 0 280397.0 86634.4 140460.0 -1.0 6485
6487 0 280399.0 86625.9 140400.0 -1.0 6486
6488 0 280393.0 86638.3 140340.0 -1.0 6487
6489 0 280404.0 86645.1 140280.0 -1.0 6488
6490 0 280388.0 86629.3 140220.0 -1.0 6489
6491 0 280417.0 86665.4 140160.0 -1.0 6490
6492 0 280394.0 86596.0 140100.0 -1.0 6491
6493 0 280297.0 86601.6 140040.0 -1.0 6492
6494 0 280322.0 86664.2 139980.0 -1.0 6493
6495 0 280386.0 86669.9 139920.0 -1.0 6494
6496 0 280308.0 86667.6 139860.0 -1.0 6495
6497 0 280301.0 86742.1 139800.0 -1.0 6496
6498 0 280347.0 86667.6 139740.0 -1.0 6497
6499 0 280372.0 86677.2 139680.0 -1.0 6498
6500 0 280374.0 86681.2 139620.0 -1.0 6499
6501 0 280454.0 86677.2 139560.0 -1.0 6500
6502 0 280268.0 86642.8 139500.0 -1.0 6501
6503 0 280485.0 86752.2 139440.0 -1.0 6502
6504 0 280328.0 86581.3 139380.0 -1.0 6503
6505 0 280281.0 86621.4 139320.0 -1.0 6504
6506 0 280245.0 86614.0 139260.0 -1.0 6505
6507 0 280356.0 86651.8 139200.0 -1.0 6506
6508 0 280366.0 86655.8 139140.0 -1.0 6507
6509 0 280237.0 86646.2 139080.0 -1.0 6508
6510 0 280301.0 86588.7 139020.0 -1.0 6509
6511 0 280423.0 86690.8 138960.0 -1.0 6510
6512 0 280351.0 86574.6 138900.0 -1.0 6511
6513 0 280432.0 86648.4 138840.0 -1.0 6512
6514 0 280379.0 86588.1 138780.0 -1.0 6513
6515 0 280275.0 86568.4 138720.0 -1.0 6514
6516 0 280181.0 86512.0 138660.0 -1.0 6515
6517 0 280253.0 86519.3 138600.0 -1.0 6516
6518 0 280353.0 86545.2 138540.0 -1.0 6517
6519 0 280195.0 86518.7 138480.0 -1.0 6518
6520 0 280134.0 86456.1 138420.0 -1.0 6519
6521 0 280190.0 86526.1 138360.0 -1.0 6520
6522 0 280188.0 86516.5 138300.0 -1.0 6521
6523 0 280007.0 86418.3 138240.0 -1.0 6522
6524 0 280174.0 86493.4 138180.0 -1.0 6523
6525 0 280150.0 86472.5 138120.0 -1.0 6524
6526 0 280116.0 86530.6 138060.0 -1.0 6525
6527 0 280049.0 86451.6 138000.0 -1.0 6526
6528 0 280027.0 86443.7 137940.0 -1.0 6527
6529 0 280117.0 86466.8 137880.0 -1.0 6528
6530 0 280045.0 86446.5 137820.0 -1.0 6529
6531 0 280047.0 86486.6 137760.0 -1.0 6530
6532 0 280084.0 86466.3 137700.0 -1.0 6531
6533 0 280092.0 86475.3 137640.0 -1.0 6532
6534 0 280151.0 86512.0 137580.0 -1.0 6533
6535 0 280137.0 86496.7 137520.0 -1.0 6534
6536 0 280084.0 86515.3 137460.0 -1.0 6535
6537 0 280115.0 86501.8 137400.0 -1.0 6536
6538 0 280102.0 86519.9 137340.0 -1.0 6537
6539 0 280094.0 86471.4 137280.0 -1.0 6538
6540 0 280018.0 86463.5 137220.0 -1.0 6539
6541 0 280003.0 86494.5 137160.0 -1.0 6540
6542 0 280049.0 86487.1 137100.0 -1.0 6541
6543 0 279987.0 86461.8 137040.0 -1.0 6542
6544 0 279943.0 86460.6 136980.0 -1.0 6543
6545 0 279994.0 86462.3 136920.0 -1.0 6544
6546 0 280169.0 86362.5 136860.0 -1.0 6545
6547 0 280059.0 86512.5 136800.0 -1.0 6546
6548 0 279981.0 86429.1 136740.0 -1.0 6547
6549 0 279994.0 86465.7 136680.0 -1.0 6548
6550 0 279952.0 86415.0 136620.0 -1.0 6549
6551 0 280014.0 86468.0 136560.0 -1.0 6550
6552 0 280001.0 86487.7 136500.0 -1.0 6551
6553 0 279968.0 86484.3 136440.0 -1.0 6552
6554 0 279994.0 86478.1 136380.0 -1.0 6553
6555 0 279931.0 86535.6 136320.0 -1.0 6554
6556 0 279911.0 86483.2 136260.0 -1.0 6555
6557 0 279943.0 86543.0 136200.0 -1.0 6556
6558 0 279862.0 86465.7 136140.0 -1.0 6557
6559 0 279891.0 86483.8 136080.0 -1.0 6558
6560 0 279766.0 86494.5 136020.0 -1.0 6559
6561 0 279860.0 86527.8 135960.0 -1.0 6560
6562 0 279805.0 86484.3 135900.0 -1.0 6561
6563 0 279812.0 86458.9 135840.0 -1.0 6562
6564 0 279776.0 86456.1 135780.0 -1.0 6563
6565 0 279879.0 86469.1 135720.0 -1.0 6564
6566 0 279810.0 86391.3 135660.0 -1.0 6565
6567 0 279822.0 86422.9 135600.0 -1.0 6566
6568 0 279813.0 86398.0 135540.0 -1.0 6567
6569 0 279792.0 86403.7 135480.0 -1.0 6568
6570 0 279793.0 86394.1 135420.0 -1.0 6569
6571 0 279806.0 86394.1 135360.0 -1.0 6570
6572 0 279816.0 86415.5 135300.0 -1.0 6571
6573 0 279820.0 86378.9 135240.0 -1.0 6572
6574 0 279861.0 86443.7 135180.0 -1.0 6573
6575 0 279850.0 86413.8 135120.0 -1.0 6574
6576 0 279862.0 86390.7 135060.0 -1.0 6575
6577 0 279844.0 86358.0 135000.0 -1.0 6576
6578 0 279847.0 86431.9 134940.0 -1.0 6577
6579 0 279813.0 86402.5 134880.0 -1.0 6578
6580 0 279829.0 86487.7 134820.0 -1.0 6579
6581 0 279886.0 86430.7 134760.0 -1.0 6580
6582 0 279742.0 86464.6 134700.0 -1.0 6581
6583 0 279855.0 86501.2 134640.0 -1.0 6582
6584 0 279826.0 86511.4 134580.0 -1.0 6583
6585 0 279809.0 86522.7 134520.0 -1.0 6584
6586 0 279775.0 86497.9 134460.0 -1.0 6585
6587 0 279778.0 86503.5 134400.0 -1.0 6586
6588 0 279861.0 86515.3 134340.0 -1.0 6587
6589 0 279892.0 86527.8 134280.0 -1.0 6588
6590 0 279904.0 86444.8 134220.0 -1.0 6589
6591 0 279870.0 86484.9 134160.0 -1.0 6590
6592 0 279975.0 86524.9 134100.0 -1.0 6591
6593 0 280006.0 86466.3 134040.0 -1.0 6592
6594 0 279856.0 86366.4 133980.0 -1.0 6593
6595 0 280023.0 86430.2 133920.0 -1.0 6594
6596 0 279976.0 86349.0 133860.0 -1.0 6595
6597 0 280081.0 86416.1 133800.0 -1.0 6596
6598 0 280089.0 86317.9 133740.0 -1.0 6597
6599 0 280007.0 86369.8 133680.0 -1.0 6598
6600 0 280056.0 86274.5 133620.0 -1.0 6599
6601 0 280013.0 86264.9 133560.0 -1.0 6600
6602 0 280037.0 86211.9 133500.0 -1.0 6601
6603 0 279932.0 86246.9 133440.0 -1.0 6602
6604 0 279881.0 86224.9 133380.0 -1.0 6603
6605 0 279952.0 86234.5 133320.0 -1.0 6604
6606 0 279946.0 86191.6 133260.0 -1.0 6605
6607 0 279827.0 86264.9 133200.0 -1.0 6606
6608 0 279849.0 86267.8 133140.0 -1.0 6607
6609 0 279946.0 86218.7 133080.0 -1.0 6608
6610 0 279891.0 86323.0 133020.0 -1.0 6609
6611 0 279802.0 86302.1 132960.0 -1.0 6610
6612 0 279834.0 86245.8 132900.0 -1.0 6611
6613 0 279852.0 86241.8 132840.0 -1.0 6612
6614 0 279915.0 86213.6 132780.0 -1.0 6613
6615 0 279826.0 86261.0 132720.0 -1.0 6614
6616 0 279917.0 86260.4 132660.0 -1.0 6615
6617 0 279934.0 86245.8 132600.0 -1.0 6616
6618 0 279924.0 86221.5 132540.0 -1.0 6617
6619 0 279894.0 86252.5 132480.0 -1.0 6618
6620 0 279934.0 86238.4 132420.0 -1.0 6619
6621 0 280015.0 86236.2 132360.0 -1.0 6620
6622 0 280056.0 86172.4 132300.0 -1.0 6621
6623 0 280107.0 86218.1 132240.0 -1.0 6622
6624 0 280075.0 86229.4 132180.0 -1.0 6623
6625 0 280132.0 86155.5 132120.0 -1.0 6624
6626 0 280157.0 86222.1 132060.0 -1.0 6625
6627 0 280105.0 86211.9 132000.0 -1.0 6626
6628 0 280157.0 86200.6 131940.0 -1.0 6627
6629 0 280126.0 86206.8 131880.0 -1.0 6628
6630 0 280117.0 86210.2 131820.0 -1.0 6629
6631 0 280120.0 86203.5 131760.0 -1.0 6630
6632 0 280149.0 86189.9 131700.0 -1.0 6631
6633 0 280169.0 86167.9 131640.0 -1.0 6632
6634 0 280187.0 86204.0 131580.0 -1.0 6633
6635 0 280336.0 86224.9 131520.0 -1.0 6634
6636 0 280223.0 86189.4 131460.0 -1.0 6635
6637 0 280238.0 86205.7 131400.0 -1.0 6636
6638 0 280294.0 86191.6 131340.0 -1.0 6637
6639 0 280282.0 86216.4 131280.0 -1.0 6638
6640 0 280371.0 86171.3 131220.0 -1.0 6639
6641 0 280311.0 86198.9 131160.0 -1.0 6640
6642 0 280443.0 86254.8 131100.0 -1.0 6641
6643 0 280460.0 86214.2 131040.0 -1.0 6642
6644 0 280429.0 86266.6 130980.0 -1.0 6643
6645 0 280422.0 86251.4 130920.0 -1.0 6644
6646 0 280446.0 86373.2 130860.0 -1.0 6645
6647 0 280488.0 86299.9 130800.0 -1.0 6646
6648 0 280350.0 86304.4 130740.0 -1.0 6647
6649 0 280391.0 86359.7 130680.0 -1.0 6648
6650 0 280422.0 86355.7 130620.0 -1.0 6649
6651 0 280399.0 86376.0 130560.0 -1.0 6650
6652 0 280430.0 86371.0 130500.0 -1.0 6651
6653 0 280364.0 86425.1 130440.0 -1.0 6652
6654 0 280398.0 86389.0 130380.0 -1.0 6653
6655 0 280431.0 86466.3 130320.0 -1.0 6654
6656 0 280465.0 86418.3 130260.0 -1.0 6655
6657 0 280407.0 86458.4 130200.0 -1.0 6656
6658 0 280429.0 86409.9 130140.0 -1.0 6657
6659 0 280360.0 86396.9 130080.0 -1.0 6658
6660 0 280350.0 86388.4 130020.0 -1.0 6659
6661 0 280415.0 86438.1 129960.0 -1.0 6660
6662 0 280394.0 86376.6 129900.0 -1.0 6661
6663 0 280350.0 86426.8 129840.0 -1.0 6662
6664 0 280316.0 86373.8 129780.0 -1.0 6663
6665 0 280355.0 86450.5 129720.0 -1.0 6664
6666 0 280372.0 86509.7 129660.0 -1.0 6665
6667 0 280347.0 86429.6 129600.0 -1.0 6666
6668 0 280360.0 86457.8 129540.0 -1.0 6667
6669 0 280336.0 86444.8 129480.0 -1.0 6668
6670 0 280360.0 86558.8 129420.0 -1.0 6669
6671 0 280413.0 86536.8 129360.0 -1.0 6670
6672 0 280358.0 86506.3 129300.0 -1.0 6671
6673 0 280340.0 86515.9 129240.0 -1.0 6672
6674 0 280344.0 86495.0 129180.0 -1.0 6673
6675 0 280340.0 86513.6 129120.0 -1.0 6674
6676 0 280288.0 86476.4 129060.0 -1.0 6675
6677 0 280367.0 86486.6 129000.0 -1.0 6676
6678 0 280332.0 86513.1 128940.0 -1.0 6677
6679 0 280354.0 86482.1 128880.0 -1.0 6678
6680 0 280409.0 86528.3 128820.0 -1.0 6679
6681 0 280369.0 86476.4 128760.0 -1.0 6680
6682 0 280362.0 86467.4 128700.0 -1.0 6681
6683 0 280400.0 86433.6 128640.0 -1.0 6682
6684 0 280341.0 86432.4 128580.0 -1.0 6683
6685 0 280260.0 86425.7 128520.0 -1.0 6684
6686 0 280340.0 86380.5 128460.0 -1.0 6685
6687 0 280271.0 86385.6 128400.0 -1.0 6686
6688 0 280403.0 86376.6 128340.0 -1.0 6687
6689 0 280362.0 86295.9 128280.0 -1.0 6688
6690 0 280369.0 86311.7 128220.0 -1.0 6689
6691 0 280345.0 86271.1 128160.0 -1.0 6690
6692 0 280358.0 86399.7 128100.0 -1.0 6691
6693 0 280279.0 86299.9 128040.0 -1.0 6692
6694 0 280373.0 86306.1 127980.0 -1.0 6693
6695 0 280337.0 86339.9 127920.0 -1.0 6694
6696 0 280349.0 86272.3 127860.0 -1.0 6695
6697 0 280305.0 86295.4 127800.0 -1.0 6696
6698 0 280244.0 86283.5 127740.0 -1.0 6697
6699 0 280277.0 86242.4 127680.0 -1.0 6698
6700 0 280261.0 86242.4 127620.0 -1.0 6699
6701 0 280345.0 86275.1 127560.0 -1.0 6700
6702 0 280362.0 86279.0 127500.0 -1.0 6701
6703 0 280340.0 86260.4 127440.0 -1.0 6702
6704 0 280334.0 86220.9 127380.0 -1.0 6703
6705 0 280320.0 86217.6 127320.0 -1.0 6704
6706 0 280327.0 86119.4 127260.0 -1.0 6705
6707 0 280393.0 86148.7 127200.0 -1.0 6706
6708 0 280347.0 86098.5 127140.0 -1.0 6707
6709 0 280417.0 86117.2 127080.0 -1.0 6708
6710 0 280372.0 86078.2 127020.0 -1.0 6709
6711 0 280278.0 86101.4 126960.0 -1.0 6710
6712 0 280331.0 86114.9 126900.0 -1.0 6711
6713 0 280388.0 86157.2 126840.0 -1.0 6712
6714 0 280332.0 86078.8 126780.0 -1.0 6713
6715 0 280450.0 86145.4 126720.0 -1.0 6714
6716 0 280425.0 86098.5 126660.0 -1.0 6715
6717 0 280391.0 86037.6 126600.0 -1.0 6716
6718 0 280438.0 86060.2 126540.0 -1.0 6717
6719 0 280378.0 86077.1 126480.0 -1.0 6718
6720 0 280347.0 86072.6 126420.0 -1.0 6719
6721 0 280385.0 86045.5 126360.0 -1.0 6720
6722 0 280372.0 86126.8 126300.0 -1.0 6721
6723 0 280415.0 86087.8 126240.0 -1.0 6722
6724 0 280379.0 86098.0 126180.0 -1.0 6723
6725 0 280408.0 86125.6 126120.0 -1.0 6724
6726 0 280407.0 86102.5 126060.0 -1.0 6725
6727 0 280437.0 86148.7 126000.0 -1.0 6726
6728 0 280385.0 86097.4 125940.0 -1.0 6727
6729 0 280357.0 86120.0 125880.0 -1.0 6728
6730 0 280382.0 86174.7 125820.0 -1.0 6729
6731 0 280342.0 86170.7 125760.0 -1.0 6730
6732 0 280358.0 86185.4 125700.0 -1.0 6731
6733 0 280274.0 86204.0 125640.0 -1.0 6732
6734 0 280288.0 86228.8 125580.0 -1.0 6733
6735 0 280219.0 86169.6 125520.0 -1.0 6734
6736 0 280193.0 86182.6 125460.0 -1.0 6735
6737 0 280290.0 86221.5 125400.0 -1.0 6736
6738 0 280226.0 86230.5 125340.0 -1.0 6737
6739 0 280199.0 86204.0 125280.0 -1.0 6738
6740 0 280192.0 86206.3 125220.0 -1.0 6739
6741 0 280193.0 86223.8 125160.0 -1.0 6740
6742 0 280225.0 86268.3 125100.0 -1.0 6741
6743 0 280184.0 86246.9 125040.0 -1.0 6742
6744 0 280141.0 86193.3 124980.0 -1.0 6743
6745 0 280135.0 86160.0 124920.0 -1.0 6744
6746 0 280087.0 86153.3 124860.0 -1.0 6745
6747 0 280016.0 86150.4 124800.0 -1.0 6746
6748 0 280133.0 86210.2 124740.0 -1.0 6747
6749 0 280007.0 86143.7 124680.0 -1.0 6748
6750 0 280050.0 86133.0 124620.0 -1.0 6749
6751 0 280036.0 86111.0 124560.0 -1.0 6750
6752 0 279950.0 86120.0 124500.0 -1.0 6751
6753 0 279937.0 86153.8 124440.0 -1.0 6752
6754 0 279967.0 86113.8 124380.0 -1.0 6753
6755 0 279992.0 86126.8 124320.0 -1.0 6754
6756 0 279938.0 86146.5 124260.0 -1.0 6755
6757 0 279948.0 86175.2 124200.0 -1.0 6756
6758 0 279951.0 86153.3 124140.0 -1.0 6757
6759 0 279947.0 86181.5 124080.0 -1.0 6758
6760 0 279998.0 86180.3 124020.0 -1.0 6759
6761 0 279939.0 86167.9 123960.0 -1.0 6760
6762 0 279971.0 86183.7 123900.0 -1.0 6761
6763 0 279996.0 86091.8 123840.0 -1.0 6762
6764 0 279953.0 86154.9 123780.0 -1.0 6763
6765 0 279962.0 86092.9 123720.0 -1.0 6764
6766 0 280024.0 86129.0 123660.0 -1.0 6765
6767 0 280052.0 86130.7 123600.0 -1.0 6766
6768 0 280045.0 86127.3 123540.0 -1.0 6767
6769 0 280049.0 86126.2 123480.0 -1.0 6768
6770 0 280018.0 86125.1 123360.0 -1.0 6769
6771 0 280086.0 86147.6 123240.0 -1.0 6770
6772 0 280074.0 86222.6 123180.0 -1.0 6771
6773 0 280120.0 86147.1 123120.0 -1.0 6772
6774 0 280071.0 86151.6 123060.0 -1.0 6773
6775 0 280047.0 86142.5 123000.0 -1.0 6774
6776 0 280090.0 86156.6 122940.0 -1.0 6775
6777 0 280116.0 86162.8 122880.0 -1.0 6776
6778 0 280062.0 86197.2 122820.0 -1.0 6777
6779 0 280109.0 86171.3 122760.0 -1.0 6778
6780 0 280100.0 86155.5 122700.0 -1.0 6779
6781 0 280139.0 86157.8 122640.0 -1.0 6780
6782 0 280182.0 86191.6 122580.0 -1.0 6781
6783 0 280172.0 86160.0 122520.0 -1.0 6782
6784 0 280218.0 86196.7 122460.0 -1.0 6783
6785 0 280254.0 86151.6 122400.0 -1.0 6784
6786 0 280270.0 86234.5 122340.0 -1.0 6785
6787 0 280212.0 86259.9 122280.0 -1.0 6786
6788 0 280243.0 86285.2 122220.0 -1.0 6787
6789 0 280198.0 86275.1 122160.0 -1.0 6788
6790 0 280207.0 86260.4 122100.0 -1.0 6789
6791 0 280216.0 86277.9 122040.0 -1.0 6790
6792 0 280115.0 86236.2 121980.0 -1.0 6791
6793 0 280091.0 86255.9 121920.0 -1.0 6792
6794 0 280083.0 86254.2 121860.0 -1.0 6793
6795 0 280133.0 86307.2 121800.0 -1.0 6794
6796 0 280066.0 86289.2 121740.0 -1.0 6795
6797 0 280022.0 86241.2 121680.0 -1.0 6796
6798 0 280001.0 86266.1 121620.0 -1.0 6797
6799 0 279996.0 86264.9 121560.0 -1.0 6798
6800 0 280042.0 86293.1 121500.0 -1.0 6799
6801 0 279960.0 86257.6 121440.0 -1.0 6800
6802 0 279952.0 86272.8 121380.0 -1.0 6801
6803 0 279984.0 86316.2 121320.0 -1.0 6802
6804 0 279922.0 86271.7 121260.0 -1.0 6803
6805 0 279912.0 86293.1 121200.0 -1.0 6804
6806 0 279950.0 86338.8 121140.0 -1.0 6805
6807 0 279912.0 86317.9 121080.0 -1.0 6806
6808 0 279873.0 86332.0 121020.0 -1.0 6807
6809 0 279887.0 86293.1 120960.0 -1.0 6808
6810 0 279988.0 86334.3 120900.0 -1.0 6809
6811 0 279919.0 86294.8 120840.0 -1.0 6810
6812 6 279941.0 86272.8 120780.0 -1.0 6811
6813 0 344907.0 150100.0 529320.0 -1.0 214
6814 0 345372.0 150353.0 529320.0 -1.0 6813
6815 0 345865.0 150621.0 529320.0 -1.0 6814
6816 0 346331.0 150889.0 529320.0 -1.0 6815
6817 0 346768.0 151143.0 529320.0 -1.0 6816
6818 0 347169.56 151367.27 529320.0 -1.0 6817
6819 0 347755.0 151636.0 529320.0 -1.0 6818
6820 0 348291.0 151918.0 529320.0 -1.0 6819
6821 0 348897.0 152243.0 529320.0 -1.0 6820
6822 0 349262.0 152445.0 529380.0 -1.0 6821
6823 0 349476.0 152769.0 529440.0 -1.0 6822
6824 0 349588.8 152800.72 529500.0 -1.0 6823
6825 0 349807.34 152920.58 529560.0 -1.0 6824
6826 0 349941.3 153033.38 529620.0 -1.0 6825
6827 0 350117.56 153132.08 529680.0 -1.0 6826
6828 0 349969.5 153132.08 529740.0 -1.0 6827
6829 0 350047.06 153125.03 529800.0 -1.0 6828
6830 0 349899.0 153040.42 529860.0 -1.0 6829
6831 0 349990.66 153188.47 529920.0 -1.0 6830
6832 0 350061.16 153308.33 529980.0 -1.0 6831
6833 0 350131.66 153343.58 530040.0 -1.0 6832
6834 0 350519.4 153519.83 530040.0 -1.0 6833
6835 0 350589.9 153548.03 530100.0 -1.0 6834
6836 0 350547.6 153519.83 530160.0 -1.0 6835
6837 0 350568.75 153674.92 530220.0 -1.0 6836
6838 0 350709.75 153724.28 530280.0 -1.0 6837
6839 0 350871.9 153907.58 530340.0 -1.0 6838
6840 0 350850.75 153914.62 530400.0 -1.0 6839
6841 0 351372.44 154281.22 530400.0 -1.0 6840
6842 5 351680.53 154761.84 530400.0 -1.0 6841
6843 0 351708.75 154649.05 530340.0 -1.0 6842
6844 0 351753.16 154774.72 530460.0 -1.0 6842
6845 0 351661.5 154901.62 530520.0 -1.0 6844
6846 0 351520.5 154922.78 530580.0 -1.0 6845
6847 0 351499.34 154873.42 530640.0 -1.0 6846
6848 0 351414.75 154908.67 530700.0 -1.0 6847
6849 5 351386.56 154894.58 530760.0 -1.0 6848
6850 0 351316.06 154908.67 530820.0 -1.0 6849
6851 0 351605.1 155162.47 530760.0 -1.0 6849
6852 5 351347.72 154924.19 530880.0 -1.0 6850
6853 0 351100.75 154335.1 530880.0 -1.0 6852
6854 0 351414.75 154965.08 530940.0 -1.0 6852
6855 0 351273.75 154972.12 531000.0 -1.0 6854
6856 0 351309.0 154965.08 531060.0 -1.0 6855
6857 0 351386.56 154979.17 531120.0 -1.0 6856
6858 0 351203.25 154986.22 531180.0 -1.0 6857
6859 0 351104.56 155162.47 531240.0 -1.0 6858
6860 0 351041.1 155522.03 531300.0 -1.0 6859
6861 0 351041.1 155902.72 531300.0 -1.0 6860
6862 0 350991.75 155909.78 531360.0 -1.0 6861
6863 0 350949.44 156008.47 531420.0 -1.0 6862
6864 0 350900.1 156163.58 531480.0 -1.0 6863
6865 0 350893.06 156283.42 531540.0 -1.0 6864
6866 0 350833.72 156349.69 531600.0 -1.0 6865
6867 0 350857.8 156523.12 531660.0 -1.0 6866
6868 0 350815.5 156579.53 531720.0 -1.0 6867
6869 0 350773.2 156819.22 531780.0 -1.0 6868
6870 0 350730.9 157023.67 531840.0 -1.0 6869
6871 0 350571.47 157213.44 531900.0 -1.0 6870
6872 0 351823.66 155310.53 530760.0 -1.0 6851
6873 0 351950.56 155522.03 530760.0 -1.0 6872
6874 0 352246.66 155930.92 530760.0 -1.0 6873
6875 0 352303.06 156177.67 530760.0 -1.0 6874
6876 0 352493.4 156375.08 530760.0 -1.0 6875
6877 0 352747.2 156706.42 530760.0 -1.0 6876
6878 0 353233.66 157115.33 530760.0 -1.0 6877
6879 5 353424.0 157305.67 530760.0 -1.0 6878
6880 0 353515.66 157601.78 530820.0 -1.0 6879
6881 0 353402.84 157270.42 530700.0 -1.0 6879
6882 0 353452.2 157249.28 530640.0 -1.0 6881
6883 0 353473.34 157270.42 530580.0 -1.0 6882
6884 6 353607.3 157284.53 530520.0 -1.0 6883
6885 0 353536.8 157686.38 530880.0 -1.0 6880
6886 0 353755.34 157947.22 530880.0 -1.0 6885
6887 0 354030.3 158299.72 530880.0 -1.0 6886
6888 0 354009.16 158356.12 530940.0 -1.0 6887
6889 0 354093.75 158412.53 531000.0 -1.0 6888
6890 0 354114.9 158433.67 531060.0 -1.0 6889
6891 0 354255.9 158426.62 531120.0 -1.0 6890
6892 0 354298.2 158454.83 531180.0 -1.0 6891
6893 0 354368.7 158518.28 531240.0 -1.0 6892
6894 0 354610.28 158782.75 531300.0 -1.0 6893
6895 6 342406.84 167958.53 510540.0 -1.0 188
6896 0 343826.22 145777.9 529080.0 -1.0 209
6897 0 344284.84 144252.47 529080.0 -1.0 6896
6898 0 344424.44 143355.16 529020.0 -1.0 6897
6899 0 344613.88 142218.55 528960.0 -1.0 6898
6900 0 344982.78 141161.7 528960.0 -1.0 6899
6901 0 345507.56 140316.55 528900.0 -1.0 6900
6902 0 345578.06 140175.55 528840.0 -1.0 6901
6903 0 345733.16 139830.1 528780.0 -1.0 6902
6904 0 345803.66 139738.44 528720.0 -1.0 6903
6905 0 345965.8 139597.44 528660.0 -1.0 6904
6906 0 345944.66 139583.34 528600.0 -1.0 6905
6907 0 346170.25 139181.5 528540.0 -1.0 6906
6908 0 346346.5 139139.19 528480.0 -1.0 6907
6909 0 346452.25 138878.34 528420.0 -1.0 6908
6910 0 346487.5 138673.89 528360.0 -1.0 6909
6911 0 346713.12 138504.69 528300.0 -1.0 6910
6912 0 346741.3 138335.5 528240.0 -1.0 6911
6913 0 346804.75 138335.5 528180.0 -1.0 6912
6914 0 346868.22 138321.39 528120.0 -1.0 6913
6915 0 346938.72 138215.64 528060.0 -1.0 6914
6916 0 347107.9 138046.44 528000.0 -1.0 6915
6917 0 347270.06 137778.55 527940.0 -1.0 6916
6918 0 347453.38 137743.3 527880.0 -1.0 6917
6919 0 347439.25 137602.3 527820.0 -1.0 6918
6920 0 347439.25 137489.5 527760.0 -1.0 6919
6921 0 347552.06 137468.34 527700.0 -1.0 6920
6922 0 347657.8 136981.89 527700.0 -1.0 6921
6923 0 347812.9 136819.75 527640.0 -1.0 6922
6924 0 348003.25 136403.8 527640.0 -1.0 6923
6925 0 348094.9 136241.64 527580.0 -1.0 6924
6926 5 348200.66 136206.39 527520.0 -1.0 6925
6927 0 348242.97 136262.8 527460.0 -1.0 6926
6928 0 348193.94 135511.92 527520.0 -1.0 6926
6929 0 348433.3 136368.55 527340.0 -1.0 6927
6930 0 348581.38 136432.0 527280.0 -1.0 6929
6931 0 348715.3 136756.3 527220.0 -1.0 6930
6932 5 348764.66 136862.05 527160.0 -1.0 6931
6933 0 349370.97 137165.19 527160.0 -1.0 6932
6934 0 348828.12 137003.05 527100.0 -1.0 6932
6935 0 348708.25 136833.84 527040.0 -1.0 6934
6936 0 348771.72 136805.64 526980.0 -1.0 6935
6937 6 348821.06 136876.14 526920.0 -1.0 6936
6938 0 349660.0 137144.05 527160.0 -1.0 6933
6939 0 349765.75 137200.44 527100.0 -1.0 6938
6940 0 350033.66 137249.8 527040.0 -1.0 6939
6941 0 350400.25 137404.89 527040.0 -1.0 6940
6942 0 350548.3 137454.25 526980.0 -1.0 6941
6943 0 350618.8 137538.84 526920.0 -1.0 6942
6944 0 350632.9 137496.55 526860.0 -1.0 6943
6945 0 350752.75 137510.64 526800.0 -1.0 6944
6946 0 350900.8 137531.8 526740.0 -1.0 6945
6947 0 350992.47 137581.14 526680.0 -1.0 6946
6948 0 351084.12 137701.0 526620.0 -1.0 6947
6949 0 351168.72 137679.84 526560.0 -1.0 6948
6950 0 351246.25 137757.39 526500.0 -1.0 6949
6951 0 351337.9 137820.84 526440.0 -1.0 6950
6952 0 351493.0 137842.0 526380.0 -1.0 6951
6953 0 351655.16 137912.5 526320.0 -1.0 6952
6954 0 351873.72 138039.39 526260.0 -1.0 6953
6955 0 352042.9 138145.14 526200.0 -1.0 6954
6956 0 352198.0 138229.75 526140.0 -1.0 6955
6957 0 352367.22 138413.05 526080.0 -1.0 6956
6958 0 352423.62 138539.94 526020.0 -1.0 6957
6959 0 352677.4 138709.14 525960.0 -1.0 6958
6960 0 352740.88 138744.39 525900.0 -1.0 6959
6961 0 352776.12 138772.6 525840.0 -1.0 6960
6962 6 352832.5 138779.64 525780.0 -1.0 6961
6963 0 348342.0 135187.62 527460.0 -1.0 6928
6964 0 348405.44 134898.58 527340.0 -1.0 6963
6965 0 348793.2 134108.97 527340.0 -1.0 6964
6966 0 349032.9 133784.67 527280.0 -1.0 6965
6967 5 349054.06 133728.28 527220.0 -1.0 6966
6968 0 349138.66 133629.58 527160.0 -1.0 6967
6969 0 349618.06 132938.67 527280.0 -1.0 6967
6970 0 349209.16 133573.17 527100.0 -1.0 6968
6971 0 349244.4 133425.12 527040.0 -1.0 6970
6972 6 349329.0 133234.78 526980.0 -1.0 6971
6973 0 349575.75 132706.03 527340.0 -1.0 6969
6974 0 349660.34 132663.72 527460.0 -1.0 6973
6975 0 349462.94 132515.67 527520.0 -1.0 6974
6976 0 349491.16 132522.72 527580.0 -1.0 6975
6977 0 349498.2 132367.62 527640.0 -1.0 6976
6978 0 349561.66 132247.78 527700.0 -1.0 6977
6979 0 349582.8 132191.38 527760.0 -1.0 6978
6980 0 349618.06 132142.03 527820.0 -1.0 6979
6981 0 349716.75 132085.62 527880.0 -1.0 6980
6982 0 349611.0 131965.78 527940.0 -1.0 6981
6983 0 349674.44 131937.58 528000.0 -1.0 6982
6984 0 349667.4 131754.28 528060.0 -1.0 6983
6985 0 349611.0 131585.08 528120.0 -1.0 6984
6986 0 349723.8 131437.03 528180.0 -1.0 6985
6987 0 349759.06 131162.08 528240.0 -1.0 6986
6988 0 349836.6 131077.47 528300.0 -1.0 6987
6989 0 349857.75 131021.08 528360.0 -1.0 6988
6990 0 350104.5 130682.67 528420.0 -1.0 6989
6991 0 350104.5 130506.42 528480.0 -1.0 6990
6992 0 350471.1 130146.875 528540.0 -1.0 6991
6993 5 350421.75 129914.23 528600.0 -1.0 6992
6994 0 350927.4 129418.695 528540.0 -1.0 6993
6995 0 350647.34 129477.125 528660.0 -1.0 6993
6996 0 350590.94 129406.625 528720.0 -1.0 6995
6997 0 350576.84 129399.58 528780.0 -1.0 6996
6998 0 350612.1 129195.125 528840.0 -1.0 6997
6999 0 350647.34 128997.73 528900.0 -1.0 6998
7000 0 350689.66 128743.92 528960.0 -1.0 6999
7001 0 350760.16 128483.08 529020.0 -1.0 7000
7002 0 350619.16 128377.33 529080.0 -1.0 7001
7003 0 350767.2 128299.77 529140.0 -1.0 7002
7004 0 350675.56 128208.125 529200.0 -1.0 7003
7005 0 350682.6 127904.98 529260.0 -1.0 7004
7006 0 350802.44 127270.48 529260.0 -1.0 7005
7007 0 350731.94 126600.73 529260.0 -1.0 7006
7008 0 350442.9 125994.42 529260.0 -1.0 7007
7009 0 350908.2 124535.08 529260.0 -1.0 7008
7010 0 351028.06 123273.125 529260.0 -1.0 7009
7011 0 351133.8 122568.125 529260.0 -1.0 7010
7012 0 351387.6 121545.875 529260.0 -1.0 7011
7013 0 351451.06 121292.08 529320.0 -1.0 7012
7014 0 351655.5 120643.48 529380.0 -1.0 7013
7015 0 351937.5 120192.27 529380.0 -1.0 7014
7016 0 352374.6 118916.23 529380.0 -1.0 7015
7017 0 352741.2 118070.23 529380.0 -1.0 7016
7018 0 352762.56 118109.96 529320.0 -1.0 7017
7019 0 352751.1 118041.25 529260.0 -1.0 7018
7020 0 352848.47 118035.52 529200.0 -1.0 7019
7021 0 352980.16 117817.92 529140.0 -1.0 7020
7022 0 352991.62 117565.96 529080.0 -1.0 7021
7023 0 353031.7 117485.79 529020.0 -1.0 7022
7024 0 353025.97 117411.34 528960.0 -1.0 7023
7025 0 353020.25 117142.2 528900.0 -1.0 7024
7026 0 353025.97 117056.31 528840.0 -1.0 7025
7027 0 353123.3 116832.984 528780.0 -1.0 7026
7028 0 353169.12 116644.01 528720.0 -1.0 7027
7029 0 353209.22 116220.26 528600.0 -1.0 7028
7030 0 353249.3 116065.65 528540.0 -1.0 7029
7031 0 353352.38 115618.99 528480.0 -1.0 7030
7032 0 353558.53 115596.086 528420.0 -1.0 7031
7033 0 353999.47 115281.13 528360.0 -1.0 7032
7034 0 354073.9 115304.04 528300.0 -1.0 7033
7035 0 354199.88 115189.51 528240.0 -1.0 7034
7036 0 354354.5 115229.59 528180.0 -1.0 7035
7037 0 354377.4 115229.59 528120.0 -1.0 7036
7038 0 354417.47 115252.5 528060.0 -1.0 7037
7039 5 354554.9 115309.766 528000.0 -1.0 7038
7040 0 354635.1 115286.86 527940.0 -1.0 7039
7041 5 353876.56 115403.56 528000.0 -1.0 7039
7042 0 354755.34 115435.74 527880.0 -1.0 7040
7043 0 355161.9 115281.13 527820.0 -1.0 7042
7044 0 355333.72 115143.7 527760.0 -1.0 7043
7045 0 355362.34 115069.26 527700.0 -1.0 7044
7046 0 355476.88 115029.17 527640.0 -1.0 7045
7047 0 355700.2 114971.91 527580.0 -1.0 7046
7048 0 355889.16 114674.14 527520.0 -1.0 7047
7049 0 356135.4 114342.01 527460.0 -1.0 7048
7050 0 356278.56 113866.72 527340.0 -1.0 7049
7051 0 356393.1 113534.586 527280.0 -1.0 7050
7052 0 356398.8 113087.93 527220.0 -1.0 7051
7053 0 356473.25 112870.33 527160.0 -1.0 7052
7054 0 356616.4 112521.016 527100.0 -1.0 7053
7055 0 356645.03 112349.23 527040.0 -1.0 7054
7056 0 356650.78 112131.625 526980.0 -1.0 7055
7057 0 356725.22 111576.164 526920.0 -1.0 7056
7058 0 356713.75 110551.14 526920.0 -1.0 7057
7059 0 356616.4 110482.43 526860.0 -1.0 7058
7060 0 356593.5 110425.164 526800.0 -1.0 7059
7061 0 356587.78 110385.08 526740.0 -1.0 7060
7062 0 356612.94 110375.03 526680.0 -1.0 7061
7063 0 342803.72 158879.4 514320.0 -1.0 125
7064 0 342748.9 158899.34 514260.0 -1.0 7063
7065 0 342674.12 158754.77 514200.0 -1.0 7064
7066 0 342639.22 158699.94 514140.0 -1.0 7065
7067 0 342639.22 158689.97 514080.0 -1.0 7066
7068 0 342639.22 158689.97 514020.0 -1.0 7067
7069 0 342624.28 158689.97 513960.0 -1.0 7068
7070 0 342644.22 158635.12 513900.0 -1.0 7069
7071 0 342679.1 158635.12 513840.0 -1.0 7070
7072 0 342728.97 158660.06 513780.0 -1.0 7071
7073 0 342684.1 158595.25 513720.0 -1.0 7072
7074 0 342758.88 158655.06 513660.0 -1.0 7073
7075 0 342723.97 158610.2 513600.0 -1.0 7074
7076 5 342778.8 158485.58 513540.0 -1.0 7075
7077 0 342902.28 158828.66 513540.0 -1.0 7076
7078 0 342778.8 158251.28 513480.0 -1.0 7076
7079 0 342773.8 158171.52 513420.0 -1.0 7078
7080 0 342748.9 157992.05 513360.0 -1.0 7079
7081 0 342748.9 157977.1 513300.0 -1.0 7080
7082 0 342733.94 157912.3 513240.0 -1.0 7081
7083 0 342694.06 157877.39 513180.0 -1.0 7082
7084 0 342669.12 157737.81 513120.0 -1.0 7083
7085 0 342649.2 157633.12 513060.0 -1.0 7084
7086 0 342569.44 157583.27 513000.0 -1.0 7085
7087 0 342564.44 157538.4 512940.0 -1.0 7086
7088 0 342544.5 157468.61 512880.0 -1.0 7087
7089 0 342180.6 157314.08 512820.0 -1.0 7088
7090 0 342509.62 157368.9 512760.0 -1.0 7089
7091 0 342434.84 157324.05 512700.0 -1.0 7090
7092 0 342419.88 157274.2 512640.0 -1.0 7091
7093 0 341951.28 157034.9 512580.0 -1.0 7092
7094 0 342310.22 157149.56 512520.0 -1.0 7093
7095 0 342225.47 157094.73 512460.0 -1.0 7094
7096 0 342145.7 157019.95 512400.0 -1.0 7095
7097 0 342050.97 156880.38 512340.0 -1.0 7096
7098 0 342006.12 156805.6 512280.0 -1.0 7097
7099 0 341936.3 156666.02 512220.0 -1.0 7098
7100 0 341926.34 156606.19 512160.0 -1.0 7099
7101 5 341901.44 156521.45 512100.0 -1.0 7100
7102 0 341901.44 156446.67 512040.0 -1.0 7101
7103 0 341836.66 156059.38 512100.0 -1.0 7101
7104 0 341871.53 156571.3 511980.0 -1.0 7102
7105 0 341816.7 156506.48 511920.0 -1.0 7104
7106 0 341826.66 156551.36 511860.0 -1.0 7105
7107 0 341776.8 156521.45 511800.0 -1.0 7106
7108 0 341746.9 156536.4 511740.0 -1.0 7107
7109 0 341702.03 156526.44 511680.0 -1.0 7108
7110 0 341637.22 156561.33 511620.0 -1.0 7109
7111 0 341702.03 156626.14 511560.0 -1.0 7110
7112 0 341677.1 156606.19 511500.0 -1.0 7111
7113 0 341702.03 156695.92 511440.0 -1.0 7112
7114 0 341756.88 156775.69 511380.0 -1.0 7113
7115 0 341776.8 156805.6 511320.0 -1.0 7114
7116 0 341806.72 156755.75 511260.0 -1.0 7115
7117 0 341821.66 156810.58 511200.0 -1.0 7116
7118 0 341806.72 156870.4 511140.0 -1.0 7117
7119 0 341846.6 156900.31 511080.0 -1.0 7118
7120 0 341846.6 156955.16 511020.0 -1.0 7119
7121 0 341846.6 156980.08 510960.0 -1.0 7120
7122 0 341811.7 157000.02 510900.0 -1.0 7121
7123 0 341831.62 157049.86 510840.0 -1.0 7122
7124 0 341776.8 157049.86 510780.0 -1.0 7123
7125 0 341876.5 157114.67 510720.0 -1.0 7124
7126 0 341861.56 157104.7 510660.0 -1.0 7125
7127 0 341951.28 157134.61 510600.0 -1.0 7126
7128 0 342016.1 157124.64 510540.0 -1.0 7127
7129 0 342026.06 157124.64 510480.0 -1.0 7128
7130 0 342325.16 157309.1 510420.0 -1.0 7129
7131 0 342085.88 157144.58 510360.0 -1.0 7130
7132 0 342055.97 157144.58 510300.0 -1.0 7131
7133 0 342095.84 157134.61 510180.0 -1.0 7132
7134 0 342085.88 157214.38 510120.0 -1.0 7133
7135 0 342095.84 157204.4 510060.0 -1.0 7134
7136 0 342160.66 157244.28 510000.0 -1.0 7135
7137 0 342170.62 157174.5 509940.0 -1.0 7136
7138 0 342205.53 157134.61 509880.0 -1.0 7137
7139 5 342290.28 157124.64 509820.0 -1.0 7138
7140 0 342764.12 156980.28 509820.0 -1.0 7139
7141 0 342285.28 157099.72 509760.0 -1.0 7139
7142 0 342285.28 157099.72 509700.0 -1.0 7141
7143 0 342285.28 157099.72 509640.0 -1.0 7142
7144 0 342285.28 157099.72 509580.0 -1.0 7143
7145 0 342285.28 157099.72 509520.0 -1.0 7144
7146 0 342290.28 157079.78 509460.0 -1.0 7145
7147 0 342335.12 157044.88 509400.0 -1.0 7146
7148 0 342350.1 156950.17 509340.0 -1.0 7147
7149 0 342350.1 156930.22 509280.0 -1.0 7148
7150 0 342365.03 156890.34 509220.0 -1.0 7149
7151 0 342424.88 156885.36 509160.0 -1.0 7150
7152 0 342404.94 156905.3 509100.0 -1.0 7151
7153 0 342404.94 156905.3 509040.0 -1.0 7152
7154 0 342394.97 156840.5 508980.0 -1.0 7153
7155 0 342325.16 156765.72 508920.0 -1.0 7154
7156 0 342210.5 156671.0 508860.0 -1.0 7155
7157 0 342245.4 156745.78 508800.0 -1.0 7156
7158 0 342200.53 156671.0 508740.0 -1.0 7157
7159 0 342200.53 156700.9 508680.0 -1.0 7158
7160 0 342150.7 156671.0 508620.0 -1.0 7159
7161 0 342210.5 156750.77 508560.0 -1.0 7160
7162 0 341736.9 156456.64 508500.0 -1.0 7161
7163 0 342135.72 156656.05 508440.0 -1.0 7162
7164 0 342075.9 156656.05 508320.0 -1.0 7163
7165 0 342090.88 156671.0 508260.0 -1.0 7164
7166 0 342095.84 156700.9 508200.0 -1.0 7165
7167 0 341886.47 156576.28 508140.0 -1.0 7166
7168 0 342115.78 156710.88 508080.0 -1.0 7167
7169 0 341647.2 156327.03 508020.0 -1.0 7168
7170 0 342110.8 156710.88 507960.0 -1.0 7169
7171 0 342110.8 156661.03 507900.0 -1.0 7170
7172 0 342140.72 156770.7 507840.0 -1.0 7171
7173 0 342275.3 156800.61 507780.0 -1.0 7172
7174 0 342355.06 156860.44 507720.0 -1.0 7173
7175 0 342499.66 156915.27 507660.0 -1.0 7174
7176 0 342340.12 156840.5 507600.0 -1.0 7175
7177 0 342305.22 156820.55 507540.0 -1.0 7176
7178 0 342240.4 156870.4 507480.0 -1.0 7177
7179 0 342310.22 156875.39 507420.0 -1.0 7178
7180 0 342559.47 157189.45 507360.0 -1.0 7179
7181 0 342250.38 156840.5 507300.0 -1.0 7180
7182 0 342115.78 156690.94 507240.0 -1.0 7181
7183 0 342285.28 156810.58 507180.0 -1.0 7182
7184 0 342230.44 156755.75 507120.0 -1.0 7183
7185 0 342225.47 156780.67 507060.0 -1.0 7184
7186 0 342225.47 156775.69 507000.0 -1.0 7185
7187 0 342225.47 156775.69 506940.0 -1.0 7186
7188 0 342175.62 156755.75 506880.0 -1.0 7187
7189 0 342160.66 156775.69 506820.0 -1.0 7188
7190 0 342110.8 156760.73 506760.0 -1.0 7189
7191 0 342080.9 156770.7 506640.0 -1.0 7190
7192 0 342031.03 156715.86 506580.0 -1.0 7191
7193 0 342021.06 156725.83 506520.0 -1.0 7192
7194 0 342021.06 156715.86 506460.0 -1.0 7193
7195 0 341971.22 156700.9 506400.0 -1.0 7194
7196 0 341956.28 156700.9 506340.0 -1.0 7195
7197 0 341986.2 156705.89 506280.0 -1.0 7196
7198 0 341951.28 156720.84 506220.0 -1.0 7197
7199 0 341961.25 156765.72 506160.0 -1.0 7198
7200 0 341931.34 156785.66 506100.0 -1.0 7199
7201 0 341891.47 156780.67 506040.0 -1.0 7200
7202 0 341856.56 156770.7 505980.0 -1.0 7201
7203 0 341831.62 156815.56 505860.0 -1.0 7202
7204 0 341736.9 156865.42 505680.0 -1.0 7203
7205 0 341662.16 156940.19 505620.0 -1.0 7204
7206 0 341682.1 156925.23 505560.0 -1.0 7205
7207 0 341721.97 156900.31 505500.0 -1.0 7206
7208 0 341716.97 156870.4 505440.0 -1.0 7207
7209 0 341697.03 156900.31 505380.0 -1.0 7208
7210 0 341697.03 156880.38 505320.0 -1.0 7209
7211 0 341697.03 156880.38 505260.0 -1.0 7210
7212 0 341667.12 156900.31 505200.0 -1.0 7211
7213 0 341657.16 156900.31 505140.0 -1.0 7212
7214 0 341657.16 156900.31 505080.0 -1.0 7213
7215 0 341612.28 156855.45 505020.0 -1.0 7214
7216 0 341627.25 156890.34 504960.0 -1.0 7215
7217 0 341587.38 156805.6 504900.0 -1.0 7216
7218 0 341602.3 156840.5 504840.0 -1.0 7217
7219 0 341642.22 156900.31 504780.0 -1.0 7218
7220 0 341662.16 156905.3 504660.0 -1.0 7219
7221 0 341662.16 156875.39 504600.0 -1.0 7220
7222 0 341712.0 156850.47 504540.0 -1.0 7221
7223 0 341707.0 156785.66 504480.0 -1.0 7222
7224 0 341736.9 156785.66 504420.0 -1.0 7223
7225 0 341856.56 156745.78 504360.0 -1.0 7224
7226 0 341876.5 156715.86 504300.0 -1.0 7225
7227 0 341961.25 156700.9 504240.0 -1.0 7226
7228 6 341981.2 156661.03 504180.0 -1.0 7227
7229 0 356627.88 110389.984 526620.0 -1.0 7062
7230 0 356622.9 110389.984 526560.0 -1.0 7229
7231 0 356597.97 110360.08 526500.0 -1.0 7230
7232 0 356597.97 110360.08 526440.0 -1.0 7231
7233 0 356597.97 110360.08 526380.0 -1.0 7232
7234 0 356642.84 110310.23 526320.0 -1.0 7233
7235 0 356697.7 110240.43 526260.0 -1.0 7234
7236 0 356667.75 110255.39 526200.0 -1.0 7235
7237 0 356722.6 110215.51 526140.0 -1.0 7236
7238 0 356697.7 110145.72 526080.0 -1.0 7237
7239 0 356697.7 110140.73 526020.0 -1.0 7238
7240 0 356742.53 110080.91 525960.0 -1.0 7239
7241 0 356752.5 110060.97 525900.0 -1.0 7240
7242 0 356752.5 110060.97 525840.0 -1.0 7241
7243 0 356697.7 109951.3 525660.0 -1.0 7242
7244 0 356632.88 109926.37 525540.0 -1.0 7243
7245 0 356717.62 109941.33 525480.0 -1.0 7244
7246 0 356717.62 109941.33 525420.0 -1.0 7245
7247 0 356662.78 109941.33 525360.0 -1.0 7246
7248 0 356627.88 110016.1 525300.0 -1.0 7247
7249 0 356627.88 110016.1 525240.0 -1.0 7248
7250 0 356652.8 109976.22 525180.0 -1.0 7249
7251 6 356747.53 109881.51 525120.0 -1.0 7250
7252 0 350387.03 157358.0 531960.0 -1.0 6871
7253 0 350367.1 157412.84 532020.0 -1.0 7252
7254 0 350397.0 157407.86 532080.0 -1.0 7253
7255 0 350401.97 157402.88 532140.0 -1.0 7254
7256 0 350382.03 157527.5 532200.0 -1.0 7255
7257 0 350441.88 157612.23 532260.0 -1.0 7256
7258 0 350451.84 157921.31 532260.0 -1.0 7257
7259 0 350516.62 158090.81 532260.0 -1.0 7258
7260 0 350446.84 158404.88 532260.0 -1.0 7259
7261 0 350456.8 158768.78 532200.0 -1.0 7260
7262 0 350486.72 159102.78 532140.0 -1.0 7261
7263 0 350596.4 159760.83 532200.0 -1.0 7262
7264 0 350701.1 160010.08 532200.0 -1.0 7263
7265 5 350837.75 160561.84 532200.0 -1.0 7264
7266 0 350985.25 160977.19 532200.0 -1.0 7265
7267 0 350903.53 160713.14 532140.0 -1.0 7265
7268 0 351109.88 161091.84 532260.0 -1.0 7266
7269 0 351099.9 161091.84 532320.0 -1.0 7268
7270 0 351099.9 161091.84 532380.0 -1.0 7269
7271 0 351070.0 161131.72 532440.0 -1.0 7270
7272 0 351079.97 161136.7 532500.0 -1.0 7271
7273 0 351274.38 161246.38 532560.0 -1.0 7272
7274 0 351389.03 161256.36 532620.0 -1.0 7273
7275 0 351583.44 161336.11 532680.0 -1.0 7274
7276 0 351738.0 161246.38 532740.0 -1.0 7275
7277 0 351912.47 161331.12 532800.0 -1.0 7276
7278 0 351982.25 161296.23 532860.0 -1.0 7277
7279 0 352032.12 161326.14 532920.0 -1.0 7278
7280 0 352106.88 161246.38 532980.0 -1.0 7279
7281 0 352236.5 161361.05 533040.0 -1.0 7280
7282 0 352226.53 161326.14 533100.0 -1.0 7281
7283 0 352321.25 161301.22 533160.0 -1.0 7282
7284 0 352351.16 161276.3 533220.0 -1.0 7283
7285 0 352341.2 161216.47 533280.0 -1.0 7284
7286 0 352347.62 161236.23 533340.0 -1.0 7285
7287 0 340734.16 153434.94 525660.0 -1.0 2
7288 0 340779.0 146794.64 529680.0 -1.0 227
7289 0 340779.0 146794.64 529740.0 -1.0 7288
7290 0 340800.38 146880.12 529800.0 -1.0 7289
7291 0 340800.38 146773.27 529860.0 -1.0 7290
7292 0 340800.38 146773.27 529920.0 -1.0 7291
7293 0 340672.12 146730.52 529980.0 -1.0 7292
7294 0 340565.28 146730.52 530040.0 -1.0 7293
7295 0 340608.03 146730.52 530100.0 -1.0 7294
7296 0 340394.3 146602.3 530160.0 -1.0 7295
7297 0 340346.22 146618.33 530220.0 -1.0 7296
7298 0 340324.84 146554.2 530280.0 -1.0 7297
7299 0 340346.22 146607.64 530340.0 -1.0 7298
7300 0 340346.22 146607.64 530400.0 -1.0 7299
7301 0 340346.22 146554.2 530460.0 -1.0 7300
7302 0 340346.22 146554.2 530520.0 -1.0 7301
7303 0 340346.22 146554.2 530580.0 -1.0 7302
7304 0 340367.6 146425.98 530640.0 -1.0 7303
7305 5 340335.53 146447.34 530700.0 -1.0 7304
7306 0 340514.97 146817.56 530700.0 -1.0 7305
7307 0 340207.3 146308.44 530760.0 -1.0 7305
7308 0 340164.56 146297.75 530820.0 -1.0 7307
7309 0 340100.44 146276.38 530880.0 -1.0 7308
7310 0 340111.12 146190.89 530940.0 -1.0 7309
7311 0 339940.16 146073.34 531000.0 -1.0 7310
7312 0 339902.9 146046.84 531060.0 -1.0 7311
7313 0 340490.9 146798.36 530760.0 -1.0 7306
7314 0 339865.12 146016.62 531120.0 -1.0 7312
7315 0 339804.7 145918.39 531180.0 -1.0 7314
7316 6 339706.47 145812.61 531180.0 -1.0 7315
7317 0 340581.56 146866.36 530820.0 -1.0 7313
7318 0 340566.47 146911.69 530880.0 -1.0 7317
7319 0 340626.9 146941.92 530940.0 -1.0 7318
7320 0 340657.12 146941.92 531000.0 -1.0 7319
7321 0 340702.47 146994.81 531060.0 -1.0 7320
7322 0 340808.25 147070.38 531120.0 -1.0 7321
7323 0 340815.8 147062.81 531180.0 -1.0 7322
7324 0 340876.25 147093.03 531240.0 -1.0 7323
7325 0 340891.38 147040.14 531300.0 -1.0 7324
7326 0 340876.25 147017.48 531360.0 -1.0 7325
7327 0 340906.47 147002.36 531420.0 -1.0 7326
7328 0 340959.38 147009.92 531480.0 -1.0 7327
7329 0 340966.94 147002.36 531540.0 -1.0 7328
7330 0 340906.47 147040.14 531600.0 -1.0 7329
7331 0 341027.38 147115.7 531660.0 -1.0 7330
7332 0 340989.6 147032.6 531720.0 -1.0 7331
7333 0 341133.16 147100.6 531780.0 -1.0 7332
7334 0 341246.5 147153.48 531840.0 -1.0 7333
7335 0 341284.28 147161.05 531900.0 -1.0 7334
7336 0 341322.06 147108.16 531960.0 -1.0 7335
7337 0 341390.06 147145.94 532020.0 -1.0 7336
7338 0 341382.5 147206.38 532080.0 -1.0 7337
7339 0 341420.28 147168.6 532140.0 -1.0 7338
7340 6 341450.5 147236.61 532200.0 -1.0 7339
7341 0 354722.1 158861.69 531360.0 -1.0 6894
7342 0 354702.34 158999.83 531420.0 -1.0 7341
7343 0 354623.44 159059.02 531480.0 -1.0 7342
7344 0 354669.47 159118.22 531540.0 -1.0 7343
7345 0 354570.8 159105.06 531600.0 -1.0 7344
7346 0 354623.44 159197.16 531660.0 -1.0 7345
7347 0 354583.97 159170.84 531720.0 -1.0 7346
7348 0 354472.12 159190.58 531780.0 -1.0 7347
7349 0 354524.75 159269.52 531840.0 -1.0 7348
7350 0 354498.44 159861.52 531840.0 -1.0 7349
7351 0 354465.56 159874.67 531780.0 -1.0 7350
7352 0 354478.72 159894.4 531720.0 -1.0 7351
7353 6 354485.28 159894.4 531660.0 -1.0 7352
7354 0 350903.53 160713.14 532080.0 -1.0 7267
7355 0 350962.72 160831.53 532020.0 -1.0 7354
7356 0 350969.3 160805.23 531960.0 -1.0 7355
7357 0 350949.56 160792.08 531900.0 -1.0 7356
7358 0 350989.03 160838.11 531840.0 -1.0 7357
7359 0 350989.03 160851.27 531780.0 -1.0 7358
7360 0 350969.3 161002.56 531720.0 -1.0 7359
7361 6 350929.84 160923.62 531660.0 -1.0 7360
7362 0 352400.25 161196.77 533400.0 -1.0 7286
7363 0 352492.34 161216.5 533460.0 -1.0 7362
7364 0 352505.5 161262.55 533520.0 -1.0 7363
7365 0 352544.97 161400.69 533580.0 -1.0 7364
7366 0 352591.0 161229.66 533640.0 -1.0 7365
7367 0 352544.97 161255.97 533700.0 -1.0 7366
7368 0 352584.44 161249.39 533760.0 -1.0 7367
7369 0 352558.12 161348.06 533820.0 -1.0 7368
7370 0 352564.7 161400.69 533880.0 -1.0 7369
7371 0 352538.38 161486.19 533940.0 -1.0 7370
7372 0 352525.22 161525.66 534000.0 -1.0 7371
7373 0 352426.56 161407.27 534060.0 -1.0 7372
7374 0 352518.66 161525.66 534120.0 -1.0 7373
7375 0 352400.25 161387.53 534180.0 -1.0 7374
7376 6 352597.6 161565.12 534240.0 -1.0 7375
7377 0 351022.88 129349.26 528480.0 -1.0 6994
7378 0 351074.94 129375.3 528420.0 -1.0 7377
7379 0 351448.16 129488.13 528360.0 -1.0 7378
7380 0 351725.9 129505.49 528300.0 -1.0 7379
7381 0 352819.53 129453.414 528240.0 -1.0 7380
7382 0 353071.25 129401.336 528180.0 -1.0 7381
7383 0 353244.84 129383.98 528120.0 -1.0 7382
7384 0 353357.66 129375.3 528060.0 -1.0 7383
7385 0 353513.9 129331.9 528000.0 -1.0 7384
7386 0 353713.53 129184.34 527940.0 -1.0 7385
7387 0 353913.16 129253.78 527880.0 -1.0 7386
7388 0 354017.3 129210.38 527820.0 -1.0 7387
7389 0 354130.16 129297.18 527760.0 -1.0 7388
7390 0 354095.44 129357.94 527700.0 -1.0 7389
7391 0 354407.9 129383.98 527640.0 -1.0 7390
7392 0 354494.7 129410.016 527580.0 -1.0 7391
7393 0 354633.56 129410.016 527520.0 -1.0 7392
7394 0 355024.16 129496.81 527460.0 -1.0 7393
7395 0 355128.3 129548.89 527340.0 -1.0 7394
7396 0 355327.94 129635.69 527280.0 -1.0 7395
7397 0 355458.12 129670.41 527220.0 -1.0 7396
7398 0 355510.22 129670.41 527160.0 -1.0 7397
7399 0 355597.0 129731.16 527100.0 -1.0 7398
7400 0 355796.62 129748.516 527040.0 -1.0 7399
7401 0 355918.16 129748.516 526980.0 -1.0 7400
7402 0 356057.03 129817.95 526920.0 -1.0 7401
7403 0 356091.72 129835.31 526860.0 -1.0 7402
7404 0 356360.8 129948.15 526800.0 -1.0 7403
7405 0 356786.1 129913.43 526740.0 -1.0 7404
7406 0 357220.06 129757.195 526680.0 -1.0 7405
7407 0 357680.1 129357.94 526620.0 -1.0 7406
7408 0 357966.53 128680.93 526560.0 -1.0 7407
7409 0 358088.03 128411.87 526500.0 -1.0 7408
7410 0 358183.5 128177.516 526440.0 -1.0 7409
7411 0 358565.4 127734.86 526380.0 -1.0 7410
7412 0 359329.22 127214.086 526320.0 -1.0 7411
7413 0 360084.34 126771.43 526260.0 -1.0 7412
7414 0 360544.34 126268.016 526200.0 -1.0 7413
7415 5 360822.1 125660.445 526200.0 -1.0 7414
7416 0 360796.06 125755.914 526140.0 -1.0 7415
7417 0 361134.56 125078.914 526260.0 -1.0 7415
7418 0 361260.3 125013.375 526320.0 -1.0 7417
7419 0 360730.88 125898.69 526080.0 -1.0 7416
7420 0 361720.34 124605.43 526380.0 -1.0 7418
7421 0 361685.62 124371.086 526440.0 -1.0 7420
7422 6 361598.8 124301.65 526500.0 -1.0 7421
7423 0 360722.2 125994.164 526020.0 -1.0 7419
7424 6 360687.47 126037.56 525960.0 -1.0 7423
7425 0 343762.2 158790.08 520560.0 -1.0 24
7426 0 344527.0 158822.1 516960.0 -1.0 83
7427 0 344681.9 158812.02 516900.0 -1.0 7426
7428 0 342894.12 158831.34 513480.0 -1.0 7077
7429 0 341884.56 155557.34 512160.0 -1.0 7103
7430 0 342898.47 156799.39 509880.0 -1.0 7140
7431 0 342997.12 156700.73 509940.0 -1.0 7430
7432 0 343016.84 156667.84 510000.0 -1.0 7431
7433 0 343030.0 156634.95 510060.0 -1.0 7432
7434 0 343001.3 156553.73 510120.0 -1.0 7433
7435 6 343089.22 156536.28 510180.0 -1.0 7434
7436 0 341930.6 154932.44 512220.0 -1.0 7429
7437 0 341904.28 154669.33 512280.0 -1.0 7436
7438 0 341943.75 154550.92 512340.0 -1.0 7437
7439 0 341858.25 154511.45 512400.0 -1.0 7438
7440 0 341884.56 154478.56 512460.0 -1.0 7439
7441 0 341858.25 154373.33 512520.0 -1.0 7440
7442 0 341443.84 154044.42 512580.0 -1.0 7441
7443 0 341864.8 154057.58 512640.0 -1.0 7442
7444 0 341838.5 153840.52 512700.0 -1.0 7443
7445 0 341443.84 153182.72 512760.0 -1.0 7444
7446 0 341207.03 152774.89 512760.0 -1.0 7445
7447 5 340911.03 152682.81 512820.0 -1.0 7446
7448 0 341239.94 152314.44 512820.0 -1.0 7447
7449 0 341226.78 152781.47 512880.0 -1.0 7447
7450 0 341401.06 151719.34 512820.0 -1.0 7448
7451 0 341226.78 152781.47 512940.0 -1.0 7449
7452 0 341226.78 152781.47 513000.0 -1.0 7451
7453 0 341226.78 152781.47 513060.0 -1.0 7452
7454 0 341226.78 152781.47 513120.0 -1.0 7453
7455 0 341226.78 152781.47 513180.0 -1.0 7454
7456 0 341049.16 152860.4 513240.0 -1.0 7455
7457 0 340904.44 152873.56 513300.0 -1.0 7456
7458 0 340871.56 152880.14 513360.0 -1.0 7457
7459 0 340740.0 152866.98 513420.0 -1.0 7458
7460 0 340608.44 152853.83 513480.0 -1.0 7459
7461 0 340470.3 152807.78 513540.0 -1.0 7460
7462 0 340371.66 152801.2 513600.0 -1.0 7461
7463 0 340378.22 152814.36 513660.0 -1.0 7462
7464 0 340272.97 152742.0 513720.0 -1.0 7463
7465 0 340272.97 152748.58 513780.0 -1.0 7464
7466 0 340240.1 152774.89 513840.0 -1.0 7465
7467 0 340167.72 152781.47 513900.0 -1.0 7466
7468 0 340075.62 152748.58 513960.0 -1.0 7467
7469 0 339950.66 152748.58 514020.0 -1.0 7468
7470 0 339884.88 152695.97 514080.0 -1.0 7469
7471 0 339759.9 152689.39 514140.0 -1.0 7470
7472 6 339621.75 152709.11 514200.0 -1.0 7471
7473 0 341743.1 151758.81 512760.0 -1.0 7450
7474 0 341881.25 151745.66 512700.0 -1.0 7473
7475 0 342045.7 151456.22 512700.0 -1.0 7474
7476 0 342039.1 151081.28 512700.0 -1.0 7475
7477 0 342039.1 150462.97 512760.0 -1.0 7476
7478 0 342236.44 149667.05 512700.0 -1.0 7477
7479 6 342321.97 149331.56 512760.0 -1.0 7478
7480 0 342946.75 158857.66 513420.0 -1.0 7428
7481 0 342940.16 158916.84 513360.0 -1.0 7480
7482 0 342900.7 158883.97 513300.0 -1.0 7481
7483 0 342927.0 158851.08 513240.0 -1.0 7482
7484 0 342927.0 158851.08 513180.0 -1.0 7483
7485 0 342979.62 158818.19 513120.0 -1.0 7484
7486 0 342979.62 158811.61 513060.0 -1.0 7485
7487 6 342979.62 158805.03 513000.0 -1.0 7486
7488 0 344872.66 158825.17 516840.0 -1.0 7427
7489 0 344977.9 158779.14 516780.0 -1.0 7488
7490 0 344905.56 158798.86 516720.0 -1.0 7489
7491 0 344984.47 158772.56 516660.0 -1.0 7490
7492 6 344898.97 158647.58 516600.0 -1.0 7491
7493 5 344176.6 159296.58 520560.0 -1.0 7425
7494 0 344479.2 159217.64 520620.0 -1.0 7493
7495 0 344137.12 159263.69 520500.0 -1.0 7493
7496 0 344522.34 159366.06 520680.0 -1.0 7494
7497 0 344091.06 159263.69 520380.0 -1.0 7495
7498 0 344084.5 159355.78 520320.0 -1.0 7497
7499 0 343992.4 159342.62 520260.0 -1.0 7498
7500 0 343972.7 159375.52 520200.0 -1.0 7499
7501 0 343933.22 159493.9 520140.0 -1.0 7500
7502 6 343906.9 159546.53 520080.0 -1.0 7501
7503 6 344594.7 159333.17 520740.0 -1.0 7496
7504 0 341364.0 152457.0 528060.0 -1.0 7617
7505 0 341302.22 154123.28 524100.0 2676.0 7508
7506 0 341050.0 155139.0 521760.0 -1.0 7505
7507 5 340907.3 153165.97 526320.0 1305.0 7628
7508 0 341328.1 154019.11 524340.0 2951.0 3
7509 0 349766.12 147867.31 530940.0 -1.0 7574
7510 6 347698.12 157456.56 528960.0 -1.0 7511
7511 0 347469.0 157262.69 528900.0 -1.0 7512
7512 0 347204.62 157097.02 528840.0 -1.0 7513
7513 0 346981.78 156916.19 528780.0 -1.0 7514
7514 0 346894.4 156533.02 528720.0 -1.0 7619
7515 6 351698.16 154603.22 530280.0 -1.0 6843
7516 0 351145.3 153014.64 532740.0 -1.0 7629
7517 0 351150.88 152886.5 532860.0 -1.0 7659
7518 0 350232.2 140990.83 511500.0 -1.0 7662
7519 0 349578.0 147800.05 531000.0 -1.0 7509
7520 0 349362.03 147697.5 531060.0 -1.0 7519
7521 0 349344.8 147688.92 531120.0 -1.0 7520
7522 0 349312.97 147635.67 531180.0 -1.0 7521
7523 0 349353.34 147627.17 531240.0 -1.0 7522
7524 0 349564.94 147665.55 531300.0 -1.0 7523
7525 0 349739.28 147727.31 531360.0 -1.0 7524
7526 0 349866.2 147820.2 531420.0 -1.0 7525
7527 0 349957.62 147869.47 531480.0 -1.0 7526
7528 0 349975.5 147899.9 531540.0 -1.0 7527
7529 0 349814.4 147883.19 531600.0 -1.0 7528
7530 0 349934.97 147996.11 531660.0 -1.0 7529
7531 0 349872.25 148040.78 531720.0 -1.0 7530
7532 0 349877.88 148097.19 531780.0 -1.0 7531
7533 0 349890.84 148166.2 531900.0 -1.0 7532
7534 0 349941.22 148214.33 531960.0 -1.0 7533
7535 0 349926.06 148280.86 532020.0 -1.0 7534
7536 0 349960.16 148321.1 532080.0 -1.0 7535
7537 0 349911.28 148362.44 532140.0 -1.0 7536
7538 0 349941.84 148414.02 532200.0 -1.0 7537
7539 0 349920.88 148456.83 532260.0 -1.0 7538
7540 0 349977.0 148473.45 532320.0 -1.0 7539
7541 0 350032.88 148526.84 532380.0 -1.0 7540
7542 0 350041.8 148583.9 532440.0 -1.0 7541
7543 0 350063.03 148535.84 532500.0 -1.0 7542
7544 0 350251.1 148629.47 532560.0 -1.0 7543
7545 0 350212.75 148586.48 532620.0 -1.0 7544
7546 0 350263.34 148706.86 532680.0 -1.0 7545
7547 0 350691.34 148633.34 532740.0 -1.0 7546
7548 0 350714.94 148662.06 532800.0 -1.0 7547
7549 0 350733.25 148620.48 532860.0 -1.0 7548
7550 0 350815.25 148598.98 532920.0 -1.0 7549
7551 0 350824.88 148573.84 532980.0 -1.0 7550
7552 0 350912.1 148549.7 533040.0 -1.0 7551
7553 0 350838.72 148548.47 533100.0 -1.0 7552
7554 0 350850.28 148549.9 533160.0 -1.0 7553
7555 0 350979.53 148544.9 533220.0 -1.0 7554
7556 0 351019.34 148529.56 533280.0 -1.0 7555
7557 0 351094.78 148550.52 533340.0 -1.0 7556
7558 0 351131.78 148612.77 533400.0 -1.0 7557
7559 0 351127.97 148617.17 533460.0 -1.0 7558
7560 0 351185.8 148675.97 533520.0 -1.0 7559
7561 0 351358.03 148886.31 533520.0 -1.0 7560
7562 0 351519.5 148978.05 533520.0 -1.0 7561
7563 0 351514.75 148925.66 533580.0 -1.0 7562
7564 0 351562.12 148875.27 533640.0 -1.0 7563
7565 0 351577.53 148779.0 533700.0 -1.0 7564
7566 0 351756.5 148739.53 533760.0 -1.0 7565
7567 0 351873.72 148760.89 533880.0 -1.0 7566
7568 0 351827.7 148803.11 533940.0 -1.0 7567
7569 0 351897.03 148833.67 534000.0 -1.0 7568
7570 0 351886.38 148738.11 534060.0 -1.0 7569
7571 0 351850.38 148838.27 534120.0 -1.0 7570
7572 0 351861.34 148740.0 534180.0 -1.0 7571
7573 6 351884.44 148720.6 534240.0 -1.0 7572
7574 0 349682.25 147763.12 530880.0 -1.0 7575
7575 0 349812.3 147704.92 530820.0 -1.0 7576
7576 0 349503.3 147650.67 530820.0 -1.0 7577
7577 0 348979.72 147653.8 530820.0 -1.0 7578
7578 0 348742.97 147652.25 530820.0 -1.0 7579
7579 0 348958.1 147599.98 530760.0 -1.0 7580
7580 0 348612.38 147671.12 530760.0 -1.0 7581
7581 0 348305.34 147792.23 530760.0 -1.0 7582
7582 0 348107.9 147547.75 530760.0 -1.0 7583
7583 0 348021.22 147579.34 530700.0 -1.0 7584
7584 0 348074.47 147589.45 530640.0 -1.0 7585
7585 0 347991.28 147543.86 530580.0 -1.0 7586
7586 0 347515.62 147993.27 530460.0 -1.0 7587
7587 0 347505.16 147953.92 530400.0 -1.0 7588
7588 0 347438.8 148044.84 530340.0 -1.0 7589
7589 0 347333.16 147956.61 530280.0 -1.0 7591
7590 0 347899.88 147982.81 530160.0 -1.0 7591
7591 5 347111.97 147972.3 530220.0 -1.0 7597
7592 0 347904.94 148017.84 530100.0 -1.0 7590
7593 0 347969.62 147936.4 530040.0 -1.0 7592
7594 0 347822.94 148298.6 529980.0 -1.0 7593
7595 0 348076.47 148293.95 529920.0 -1.0 7594
7596 6 348055.62 148320.78 529860.0 -1.0 7595
7597 0 347283.56 147998.9 530160.0 -1.0 7598
7598 0 347164.25 148006.19 530100.0 -1.0 7599
7599 0 347017.56 147912.5 530040.0 -1.0 7600
7600 0 347071.62 147940.02 529980.0 -1.0 7601
7601 0 347042.4 147899.05 529920.0 -1.0 7602
7602 0 346988.8 147886.5 529860.0 -1.0 7603
7603 0 346993.94 147818.45 529800.0 -1.0 7604
7604 0 346938.44 147868.25 529740.0 -1.0 7605
7605 0 346850.4 147824.95 529680.0 -1.0 220
7606 6 346057.22 156414.94 525840.0 -1.0 7607
7607 0 346015.8 156280.56 525900.0 -1.0 7608
7608 0 345984.44 156301.0 525960.0 -1.0 7609
7609 0 345931.2 156181.28 526020.0 -1.0 7610
7610 0 345841.2 155966.94 526080.0 -1.0 7611
7611 0 345775.75 155902.28 526140.0 -1.0 7612
7612 0 345694.72 155779.6 526200.0 -1.0 7613
7613 0 345680.25 155713.78 526260.0 -1.0 7614
7614 0 345608.25 155714.6 526320.0 -1.0 7615
7615 0 343840.84 155263.19 526320.0 -1.0 7616
7616 0 343096.56 155048.12 526320.0 -1.0 7618
7617 0 341127.66 152823.67 527160.0 675.0 7507
7618 0 340922.4 153426.12 526320.0 -1.0 7507
7619 0 346799.25 156191.1 528660.0 -1.0 7620
7620 0 346556.03 155555.16 528660.0 -1.0 7621
7621 0 346415.97 155353.56 528600.0 -1.0 7622
7622 0 346437.5 155352.34 528540.0 -1.0 7623
7623 0 346303.53 155243.9 528480.0 -1.0 7624
7624 0 346336.94 155038.47 528420.0 -1.0 7625
7625 0 346127.47 154806.36 528420.0 -1.0 7626
7626 0 345744.7 154434.1 528360.0 -1.0 7627
7627 0 344577.03 153613.16 528360.0 -1.0 196
7628 0 340781.38 153361.58 525840.0 1666.0 7287
7629 0 351150.88 153013.95 532680.0 -1.0 7630
7630 0 351145.3 153020.22 532620.0 -1.0 7631
7631 0 351178.75 153059.22 532560.0 -1.0 7632
7632 0 351033.88 153009.08 532500.0 -1.0 7633
7633 0 351117.44 153036.94 532440.0 -1.0 7634
7634 0 351111.88 153042.5 532380.0 -1.0 7635
7635 0 351134.16 153036.94 532320.0 -1.0 7636
7636 0 351217.75 153081.5 532260.0 -1.0 7637
7637 0 351167.6 153075.94 532200.0 -1.0 7638
7638 0 351145.3 153025.8 532140.0 -1.0 7639
7639 0 351234.44 153109.36 532080.0 -1.0 7640
7640 0 351312.47 153181.8 532020.0 -1.0 7641
7641 0 351273.47 153181.8 531960.0 -1.0 7642
7642 0 351273.47 153276.52 531900.0 -1.0 7643
7643 0 351279.03 153304.36 531840.0 -1.0 7644
7644 0 351301.3 153304.36 531780.0 -1.0 7645
7645 0 351228.88 153315.52 531720.0 -1.0 7646
7646 0 351301.3 153365.66 531660.0 -1.0 7647
7647 0 351245.6 153360.08 531600.0 -1.0 7648
7648 0 351334.75 153410.22 531540.0 -1.0 7649
7649 0 351301.3 153354.52 531480.0 -1.0 7650
7650 0 351312.47 153432.52 531420.0 -1.0 7651
7651 0 351279.03 153449.22 531360.0 -1.0 7652
7652 0 351312.47 153521.66 531300.0 -1.0 7653
7653 0 351223.3 153594.08 531240.0 -1.0 7654
7654 0 351206.6 153672.1 531180.0 -1.0 7655
7655 0 351284.6 153716.66 531120.0 -1.0 7656
7656 0 351150.88 153750.1 531060.0 -1.0 7657
7657 0 351156.44 153783.52 531000.0 -1.0 7658
7658 0 351095.16 153989.66 530940.0 -1.0 6853
7659 0 351122.56 152931.05 532800.0 -1.0 7516
7660 0 351228.88 152819.64 532920.0 -1.0 7517
7661 6 351240.03 152786.22 532980.0 -1.0 7660
7662 0 350231.25 140996.98 511560.0 -1.0 7664
7663 0 349343.2 141907.52 511680.0 -1.0 7665
7664 0 350226.6 141003.02 511620.0 -1.0 7665
7665 5 350226.6 141003.02 511680.0 -1.0 7685
7666 0 349187.62 142004.78 511740.0 -1.0 7663
7667 0 349141.7 142019.2 511800.0 -1.0 7666
7668 0 349105.97 142004.5 511860.0 -1.0 7667
7669 0 348994.34 141996.89 511920.0 -1.0 7668
7670 0 349044.22 142010.66 511980.0 -1.0 7669
7671 0 349085.6 142042.7 512040.0 -1.0 7670
7672 0 349009.8 142095.39 512100.0 -1.0 7671
7673 0 348860.06 142149.02 512160.0 -1.0 7672
7674 0 348696.12 142121.22 512220.0 -1.0 7673
7675 0 348629.97 142196.88 512280.0 -1.0 7674
7676 0 348623.94 142287.88 512340.0 -1.0 7675
7677 0 348445.1 142529.56 512400.0 -1.0 7676
7678 0 348443.38 142639.08 512460.0 -1.0 7677
7679 0 348388.7 142789.31 512520.0 -1.0 7678
7680 0 347931.3 143028.92 512580.0 -1.0 7679
7681 0 348213.9 143339.25 512640.0 -1.0 7680
7682 0 348213.2 143357.05 512700.0 -1.0 7681
7683 0 348147.28 143361.16 512760.0 -1.0 7682
7684 0 347784.62 143437.19 512820.0 -1.0 7683
7685 0 350186.72 140375.33 511740.0 -1.0 7686
7686 0 350098.6 139930.39 511800.0 -1.0 7687
7687 0 350308.88 139713.52 511860.0 -1.0 7688
7688 0 350205.3 139506.81 511920.0 -1.0 7689
7689 0 350210.4 139233.66 511980.0 -1.0 7690
7690 0 350238.78 139116.12 512040.0 -1.0 7691
7691 0 350162.4 138789.6 512040.0 -1.0 7692
7692 0 350119.66 138618.77 512100.0 -1.0 7693
7693 0 350129.84 138593.12 512160.0 -1.0 7694
7694 0 350095.78 138413.56 512220.0 -1.0 7695
7695 0 350107.25 138257.22 512280.0 -1.0 7696
7696 0 350157.6 138150.58 512340.0 -1.0 7697
7697 0 350276.12 138014.23 512400.0 -1.0 7698
7698 0 350389.12 137936.16 512460.0 -1.0 7699
7699 0 350456.3 137934.81 512520.0 -1.0 7700
7700 0 350343.56 137814.5 512580.0 -1.0 7701
7701 0 350780.3 137803.61 512640.0 -1.0 7702
7702 0 350826.6 137830.03 512700.0 -1.0 7703
7703 0 350841.56 137717.86 512760.0 -1.0 7704
7704 0 350758.6 137566.84 512820.0 -1.0 7705
7705 0 351233.3 137503.73 512880.0 -1.0 7706
7706 0 351393.16 137455.25 512940.0 -1.0 7707
7707 0 351407.75 137473.94 513000.0 -1.0 7708
7708 0 351434.94 137376.88 513060.0 -1.0 7709
7709 0 351465.06 137297.22 513120.0 -1.0 7710
7710 0 351428.06 137183.86 513180.0 -1.0 7711
7711 0 351397.78 137113.72 513240.0 -1.0 7712
7712 0 351373.16 137102.55 513300.0 -1.0 7713
7713 0 351373.6 136998.14 513360.0 -1.0 7714
7714 0 351418.28 136986.73 513420.0 -1.0 7715
7715 0 351595.88 136847.31 513480.0 -1.0 7716
7716 0 351697.84 136814.58 513540.0 -1.0 7717
7717 0 351508.97 136749.81 513600.0 -1.0 7718
7718 0 351664.84 136765.7 513660.0 -1.0 7719
7719 0 351615.66 136747.22 513720.0 -1.0 7720
7720 0 351592.8 136703.39 513780.0 -1.0 7721
7721 0 351537.0 136680.58 513840.0 -1.0 7722
7722 0 351605.53 136656.53 513900.0 -1.0 7723
7723 0 351672.22 136639.25 513960.0 -1.0 7724
7724 0 351600.94 136589.0 514020.0 -1.0 7725
7725 0 351692.44 136599.05 514080.0 -1.0 7726
7726 0 351683.88 136589.77 514140.0 -1.0 7727
7727 0 351554.03 136603.75 514200.0 -1.0 7728
7728 0 351633.53 136637.6 514260.0 -1.0 7729
7729 0 351558.78 136581.52 514320.0 -1.0 7730
7730 0 351517.5 136551.89 514380.0 -1.0 7731
7731 0 351562.7 136537.67 514440.0 -1.0 7732
7732 0 351445.56 136554.34 514500.0 -1.0 7733
7733 0 351440.66 136482.03 514560.0 -1.0 7734
7734 0 351397.38 136401.45 514620.0 -1.0 7735
7735 0 351305.44 136344.7 514680.0 -1.0 7736
7736 0 351389.06 136313.72 514740.0 -1.0 7737
7737 0 351336.16 136307.67 514800.0 -1.0 7738
7738 0 351294.84 136243.45 514860.0 -1.0 7739
7739 0 351312.44 136295.22 514920.0 -1.0 7740
7740 0 351331.53 136273.34 514980.0 -1.0 7741
7741 0 351323.12 136246.36 515040.0 -1.0 7742
7742 0 351256.53 136232.56 515100.0 -1.0 7743
7743 0 351305.12 136207.67 515160.0 -1.0 7744
7744 0 351311.22 136182.89 515220.0 -1.0 7745
7745 0 351273.7 136130.11 515280.0 -1.0 7746
7746 0 351346.16 136107.5 515340.0 -1.0 7747
7747 0 351342.53 136063.48 515400.0 -1.0 7748
7748 0 351099.56 135781.62 515460.0 -1.0 7749
7749 0 351424.6 135917.08 515520.0 -1.0 7750
7750 0 351488.6 135875.6 515580.0 -1.0 7751
7751 0 351409.3 135926.0 515640.0 -1.0 7752
7752 0 351172.75 135779.47 515700.0 -1.0 7753
7753 0 351480.78 135779.86 515760.0 -1.0 7754
7754 0 351274.66 135735.97 515820.0 -1.0 7755
7755 0 351489.47 135751.34 515880.0 -1.0 7756
7756 0 351548.22 135710.16 515940.0 -1.0 7757
7757 0 351615.03 135757.88 516000.0 -1.0 7759
7758 0 351547.56 135916.12 516120.0 -1.0 7760
7759 0 351605.4 135709.72 516060.0 -1.0 7760
7760 5 351583.7 135638.2 516120.0 -1.0 7761
7761 0 351693.84 135634.75 516180.0 -1.0 7762
7762 0 351714.03 135532.61 516240.0 -1.0 7763
7763 0 351716.84 135269.84 516300.0 -1.0 7764
7764 0 351679.97 135128.06 516360.0 -1.0 7765
7765 0 351626.84 134945.34 516420.0 -1.0 7766
7766 0 351702.9 134864.52 516480.0 -1.0 7767
7767 0 351615.78 134632.8 516540.0 -1.0 7768
7768 0 351444.4 134259.25 516600.0 -1.0 7769
7769 0 351360.0 133979.36 516660.0 -1.0 7770
7770 0 351212.28 133808.14 516720.0 -1.0 7771
7771 0 351201.06 133695.73 516780.0 -1.0 7772
7772 0 351318.3 133554.83 516840.0 -1.0 7773
7773 0 351264.2 133461.95 516900.0 -1.0 7774
7774 0 351172.78 133249.77 516960.0 -1.0 7775
7775 0 351080.56 133135.11 516960.0 -1.0 7776
7776 0 351110.47 133162.52 517020.0 -1.0 7777
7777 0 351058.12 132933.2 517080.0 -1.0 7778
7778 0 350796.4 132521.94 517140.0 -1.0 7779
7779 0 350519.75 132025.92 517200.0 -1.0 7780
7780 0 350228.12 131502.48 517260.0 -1.0 7781
7781 0 350001.3 131312.33 517320.0 -1.0 7783
7782 0 350810.8 132368.19 517500.0 -1.0 7784
7783 0 349987.6 131240.47 517380.0 -1.0 7784
7784 5 350022.62 131188.77 517440.0 -1.0 7790
7785 0 351033.16 132370.17 517560.0 -1.0 7782
7786 0 351112.22 132374.53 517620.0 -1.0 7785
7787 0 351173.72 132373.84 517680.0 -1.0 7786
7788 0 351259.9 132331.81 517740.0 -1.0 7787
7789 6 351221.6 132367.62 517800.0 -1.0 7788
7790 0 349962.66 131035.13 517500.0 -1.0 7791
7791 0 349707.47 130910.836 517560.0 -1.0 7792
7792 0 349358.34 130442.73 517620.0 -1.0 7793
7793 0 348960.53 129811.11 517680.0 -1.0 7794
7794 0 348330.5 129116.14 517680.0 -1.0 7795
7795 0 348495.8 128118.24 517680.0 -1.0 7796
7796 0 348621.34 127636.914 517740.0 -1.0 7797
7797 0 348424.84 127352.055 517800.0 -1.0 7798
7798 0 348385.88 127208.25 517860.0 -1.0 7799
7799 0 348352.53 127051.91 517920.0 -1.0 7800
7800 0 348437.88 126969.26 517980.0 -1.0 7801
7801 0 348260.66 126554.33 518040.0 -1.0 7802
7802 0 348324.53 126464.69 518100.0 -1.0 7803
7803 0 348379.7 126286.85 518160.0 -1.0 7804
7804 0 348237.28 126088.5 518220.0 -1.0 7805
7805 0 348306.75 126129.83 518280.0 -1.0 7806
7806 0 348293.72 125982.98 518340.0 -1.0 7807
7807 0 348200.28 125892.14 518400.0 -1.0 7808
7808 0 348261.94 125854.76 518460.0 -1.0 7809
7809 0 348297.97 125752.14 518520.0 -1.0 7810
7810 0 348203.12 125638.43 518580.0 -1.0 7811
7811 0 348202.12 125583.26 518640.0 -1.0 7812
7812 0 348069.16 125528.95 518700.0 -1.0 7813
7813 0 348202.53 125426.61 518760.0 -1.0 7814
7814 0 348055.94 125377.805 518820.0 -1.0 7815
7815 0 348095.88 125311.45 518880.0 -1.0 7816
7816 0 348114.25 125211.07 518940.0 -1.0 7817
7817 0 348155.16 125121.87 519000.0 -1.0 7818
7818 0 348023.9 124936.875 519060.0 -1.0 7819
7819 0 348069.16 124618.69 519120.0 -1.0 7820
7820 0 347966.34 124506.85 519180.0 -1.0 7821
7821 0 347895.25 124346.31 519240.0 -1.0 7822
7822 0 347819.22 124244.92 519300.0 -1.0 7823
7823 0 347921.78 124189.62 519360.0 -1.0 7824
7824 0 347856.75 124007.05 519420.0 -1.0 7825
7825 0 347872.12 123905.79 519480.0 -1.0 7826
7826 0 347777.88 123867.89 519540.0 -1.0 7827
7827 0 348214.66 124104.734 519600.0 -1.0 7828
7828 0 347944.66 123927.74 519660.0 -1.0 7829
7829 0 347939.22 123863.375 519720.0 -1.0 7830
7830 0 347958.75 123708.99 519780.0 -1.0 7831
7831 0 347970.94 123520.516 519840.0 -1.0 7832
7832 0 347951.75 123417.11 519900.0 -1.0 7833
7833 0 348007.12 123414.555 519960.0 -1.0 7834
7834 0 348064.84 123365.555 520020.0 -1.0 7835
7835 0 348076.88 123330.9 520080.0 -1.0 7836
7836 0 348067.22 123195.85 520140.0 -1.0 7837
7837 0 348146.28 123290.06 520200.0 -1.0 7838
7838 0 348232.28 123268.33 520260.0 -1.0 7839
7839 0 348327.56 123242.78 520320.0 -1.0 7840
7840 0 348250.44 123212.48 520380.0 -1.0 7841
7841 0 347894.03 123001.42 520440.0 -1.0 7842
7842 0 348280.88 123019.1 520500.0 -1.0 7843
7843 0 348428.6 122892.33 520560.0 -1.0 7844
7844 0 348358.5 122827.61 520620.0 -1.0 7845
7845 0 348464.78 122832.07 520680.0 -1.0 7846
7846 0 348529.6 122692.43 520740.0 -1.0 7847
7847 0 348590.4 122626.32 520800.0 -1.0 7848
7848 0 348639.66 122472.266 520860.0 -1.0 7849
7849 0 348748.78 122379.766 520920.0 -1.0 7850
7850 0 348808.25 122356.914 520980.0 -1.0 7851
7851 0 348800.97 122296.38 521040.0 -1.0 7852
7852 0 348860.1 122319.484 521100.0 -1.0 7854
7853 5 349285.47 121886.15 521340.0 -1.0 7855
7854 0 349590.2 122022.33 521160.0 -1.0 7855
7855 5 349711.66 121957.26 521280.0 -1.0 7856
7856 0 350431.88 121737.0 521340.0 -1.0 7857
7857 0 350725.0 121770.55 521400.0 -1.0 7858
7858 0 350847.1 121739.18 521460.0 -1.0 7859
7859 0 350987.66 121754.984 521520.0 -1.0 7860
7860 0 351159.56 121730.414 521580.0 -1.0 7861
7861 0 351384.47 121694.836 521640.0 -1.0 7862
7862 0 351683.6 121675.164 521700.0 -1.0 7863
7863 0 351698.84 121642.95 521760.0 -1.0 7864
7864 0 351735.72 121614.36 521820.0 -1.0 7865
7865 0 352019.88 121627.695 521880.0 -1.0 7866
7866 0 352543.34 121673.31 521940.0 -1.0 7867
7867 0 352573.94 121675.734 522000.0 -1.0 7868
7868 0 352738.75 121641.0 522060.0 -1.0 7869
7869 0 352808.1 121564.984 522120.0 -1.0 7870
7870 0 352930.88 121566.266 522180.0 -1.0 7871
7871 0 353143.78 121664.23 522240.0 -1.0 7872
7872 0 353091.78 121576.71 522300.0 -1.0 7873
7873 0 353350.12 121680.93 522360.0 -1.0 7874
7874 0 353219.66 121544.5 522420.0 -1.0 7875
7875 0 353270.66 121419.96 522480.0 -1.0 7876
7876 0 353125.6 121289.76 522540.0 -1.0 7877
7877 0 353159.03 121267.37 522600.0 -1.0 7878
7878 0 353180.62 121207.27 522660.0 -1.0 7879
7879 0 353264.88 121219.65 522720.0 -1.0 7880
7880 0 353226.44 121077.07 522780.0 -1.0 7881
7881 0 353201.44 120971.08 522840.0 -1.0 7882
7882 0 353271.28 120967.13 522900.0 -1.0 7883
7883 0 353341.25 120842.16 522960.0 -1.0 7884
7884 0 353372.28 120775.97 523020.0 -1.0 7885
7885 0 353361.78 120718.65 523080.0 -1.0 7886
7886 0 353424.12 120676.18 523140.0 -1.0 7887
7887 0 353388.34 120594.16 523200.0 -1.0 7888
7888 0 353378.28 120423.42 523260.0 -1.0 7889
7889 0 353392.47 120113.56 523320.0 -1.0 7890
7890 0 353446.25 119877.99 523380.0 -1.0 7891
7891 0 353500.3 119468.45 523440.0 -1.0 7892
7892 0 353586.22 119314.86 523500.0 -1.0 7893
7893 0 353673.28 119251.23 523560.0 -1.0 7894
7894 0 353657.34 119101.25 523620.0 -1.0 7895
7895 0 353487.9 118943.84 523680.0 -1.0 7896
7896 0 353596.12 118769.92 523740.0 -1.0 7897
7897 0 353665.4 118691.92 523800.0 -1.0 7898
7898 0 353671.38 118670.22 523860.0 -1.0 7899
7899 0 353598.5 118546.33 523920.0 -1.0 7900
7900 0 353606.6 118534.164 523980.0 -1.0 7901
7901 0 353594.16 118482.26 524040.0 -1.0 7902
7902 0 353602.72 118441.48 524100.0 -1.0 7903
7903 0 353599.8 118405.57 524160.0 -1.0 7904
7904 0 353563.03 118243.05 524220.0 -1.0 7905
7905 0 353528.22 118186.24 524280.0 -1.0 7906
7906 0 353504.84 118065.78 524340.0 -1.0 7907
7907 0 353480.2 118032.02 524400.0 -1.0 7908
7908 0 353545.4 117975.19 524460.0 -1.0 7909
7909 0 353535.44 117808.48 524520.0 -1.0 7910
7910 0 353516.28 117668.1 524580.0 -1.0 7911
7911 0 353505.12 117435.016 524640.0 -1.0 7912
7912 0 353743.8 117269.12 524700.0 -1.0 7913
7913 0 353651.72 117198.36 524760.0 -1.0 7914
7914 0 353665.5 117141.06 524820.0 -1.0 7915
7915 0 353692.03 117123.625 524880.0 -1.0 7916
7916 0 353600.56 117093.43 524940.0 -1.0 7917
7917 0 353611.16 117107.58 525000.0 -1.0 7918
7918 0 353611.16 117107.58 525060.0 -1.0 7919
7919 0 353611.16 117107.58 525120.0 -1.0 7920
7920 0 353611.16 117107.58 525180.0 -1.0 7921
7921 0 353611.16 117107.58 525240.0 -1.0 7922
7922 0 353576.56 117046.695 525300.0 -1.0 7923
7923 0 353498.28 116981.51 525360.0 -1.0 7924
7924 0 353365.0 116696.16 525420.0 -1.0 7925
7925 0 353355.78 116717.0 525480.0 -1.0 7926
7926 0 353354.03 116672.734 525540.0 -1.0 7927
7927 0 353285.84 116646.51 525660.0 -1.0 7928
7928 0 353247.97 116620.94 525840.0 -1.0 7929
7929 0 353294.75 116580.1 525900.0 -1.0 7930
7930 0 353228.06 116586.555 525960.0 -1.0 7931
7931 0 353284.44 116596.1 526020.0 -1.0 7932
7932 0 353312.12 116650.56 526080.0 -1.0 7933
7933 0 353308.44 116651.6 526140.0 -1.0 7934
7934 0 353297.4 116585.305 526200.0 -1.0 7935
7935 0 353280.56 116575.67 526260.0 -1.0 7936
7936 0 353331.53 116506.24 526320.0 -1.0 7937
7937 0 353347.3 116492.42 526380.0 -1.0 7938
7938 0 353336.28 116512.39 526440.0 -1.0 7939
7939 0 353195.0 116407.57 526500.0 -1.0 7940
7940 0 353183.22 116363.12 526560.0 -1.0 7941
7941 0 353234.88 116380.26 526620.0 -1.0 7942
7942 0 353306.84 116375.63 526680.0 -1.0 7943
7943 0 353300.2 116316.22 526740.0 -1.0 7944
7944 0 353309.62 116219.42 526800.0 -1.0 7945
7945 0 353177.03 116171.19 526860.0 -1.0 7946
7946 0 353166.9 116062.67 526920.0 -1.0 7947
7947 0 353157.25 116060.63 526980.0 -1.0 7948
7948 0 353090.88 116087.234 527040.0 -1.0 7949
7949 0 352992.44 116042.945 527100.0 -1.0 7950
7950 0 353176.9 116057.83 527160.0 -1.0 7951
7951 0 353287.75 115955.62 527220.0 -1.0 7952
7952 0 353241.97 115917.16 527280.0 -1.0 7953
7953 0 353225.38 115745.33 527340.0 -1.0 7954
7954 0 353441.84 115825.83 527460.0 -1.0 7955
7955 0 353208.22 115729.52 527520.0 -1.0 7956
7956 0 353257.72 115658.195 527580.0 -1.0 7957
7957 0 353276.3 115628.266 527640.0 -1.0 7958
7958 0 353317.72 115675.58 527700.0 -1.0 7959
7959 0 353477.7 115710.48 527760.0 -1.0 7960
7960 0 353687.22 115666.6 527820.0 -1.0 7961
7961 0 353709.56 115596.66 527880.0 -1.0 7963
7962 0 353434.12 114957.39 528060.0 -1.0 7041
7963 0 353741.66 115477.14 527940.0 -1.0 7041
7964 0 348860.47 122319.93 521340.0 -1.0 7853
7965 0 349114.6 121864.9 521400.0 -1.0 7853
7966 0 348968.8 121859.43 521460.0 -1.0 7965
7967 0 348998.47 121856.984 521520.0 -1.0 7966
7968 0 348996.75 121856.984 521580.0 -1.0 7967
7969 0 348996.75 121856.984 521640.0 -1.0 7968
7970 0 349102.4 121718.41 521700.0 -1.0 7969
7971 0 348990.4 121608.91 521760.0 -1.0 7970
7972 0 348913.9 121378.914 521820.0 -1.0 7971
7973 0 348876.06 121298.555 521880.0 -1.0 7972
7974 0 348744.94 121263.87 521940.0 -1.0 7973
7975 0 348638.1 121107.766 522000.0 -1.0 7974
7976 0 348498.62 121000.39 522060.0 -1.0 7975
7977 0 348352.38 120821.25 522120.0 -1.0 7976
7978 5 348104.4 120757.62 522180.0 -1.0 7977
7979 0 348168.12 120760.94 522240.0 -1.0 7978
7980 0 347848.3 120536.664 522120.0 -1.0 7978
7981 0 348346.6 120812.0 522300.0 -1.0 7979
7982 6 348500.1 121018.97 522360.0 -1.0 7981
7983 0 350232.2 140990.83 511440.0 -1.0 7518
7984 0 350232.2 140990.83 511380.0 -1.0 7983
7985 0 350232.2 140990.83 511320.0 -1.0 7984
7986 0 350232.2 140990.83 511260.0 -1.0 7985
7987 0 350232.2 140990.83 511200.0 -1.0 7986
7988 0 350232.2 140990.83 511140.0 -1.0 7987
7989 0 350232.2 140990.83 511080.0 -1.0 7988
7990 0 350232.2 140990.83 511020.0 -1.0 7989
7991 0 350232.2 140990.83 510960.0 -1.0 7990
7992 6 350260.25 141019.12 510900.0 -1.0 7991
7993 0 347672.44 143654.03 512820.0 -1.0 7684
7994 0 347709.84 144127.62 512880.0 -1.0 7993
7995 6 347517.9 144289.64 512940.0 -1.0 7994
7996 0 348975.12 122596.6 521340.0 -1.0 7964
7997 0 349034.94 122768.586 521340.0 -1.0 7996
7998 0 348892.84 123222.23 521340.0 -1.0 7997
7999 0 348943.94 123293.266 521400.0 -1.0 7998
8000 0 351697.12 136142.94 516120.0 -1.0 7758
8001 0 351799.3 136267.56 516120.0 -1.0 8000
8002 0 351923.94 136354.81 516060.0 -1.0 8001
8003 0 352160.72 136561.69 516000.0 -1.0 8002
8004 0 352409.97 137022.81 516000.0 -1.0 8003
8005 0 352466.06 137305.72 516060.0 -1.0 8004
8006 0 348921.5 123275.82 521460.0 -1.0 7999
8007 6 348938.94 123260.87 521520.0 -1.0 8006
8008 0 352458.56 137437.81 516120.0 -1.0 8005
8009 0 352575.72 137592.36 516180.0 -1.0 8008
8010 0 352802.53 138432.34 516180.0 -1.0 8009
8011 0 353001.94 139237.44 516180.0 -1.0 8010
8012 0 352969.56 139249.9 516120.0 -1.0 8011
8013 0 353026.88 139374.53 516060.0 -1.0 8012
8014 0 353029.38 139436.84 516000.0 -1.0 8013
8015 0 353044.3 139456.78 515940.0 -1.0 8014
8016 0 353049.3 139646.22 515880.0 -1.0 8015
8017 0 353208.84 139927.88 515880.0 -1.0 8016
8018 0 353478.03 140244.44 515880.0 -1.0 8017
8019 0 353288.6 140326.69 515820.0 -1.0 8018
8020 0 353535.34 140346.62 515760.0 -1.0 8019
8021 0 353303.56 140284.31 515700.0 -1.0 8020
8022 0 353607.66 140448.83 515640.0 -1.0 8021
8023 0 353802.06 140486.2 515580.0 -1.0 8022
8024 0 353814.53 140496.19 515520.0 -1.0 8023
8025 0 353565.28 140366.56 515460.0 -1.0 8024
8026 0 353879.34 140720.52 515400.0 -1.0 8025
8027 6 353979.03 140912.44 515340.0 -1.0 8026
8028 0 347646.4 120449.42 522060.0 -1.0 7980
8029 0 347481.9 120279.93 522000.0 -1.0 8028
8030 0 347461.94 120250.016 521940.0 -1.0 8029
8031 0 347337.3 120112.93 521880.0 -1.0 8030
8032 0 346923.56 119796.375 521880.0 -1.0 8031
8033 0 346659.34 119616.91 521820.0 -1.0 8032
8034 0 346355.25 119385.1 521760.0 -1.0 8033
8035 0 346223.16 119300.36 521700.0 -1.0 8034
8036 0 346200.72 119287.89 521640.0 -1.0 8035
8037 0 346120.97 119155.79 521580.0 -1.0 8036
8038 0 345891.66 119016.2 521520.0 -1.0 8037
8039 0 345181.28 118527.664 521520.0 -1.0 8038
8040 0 344593.03 118056.57 521520.0 -1.0 8039
8041 0 344037.2 117637.82 521520.0 -1.0 8040
8042 0 343541.16 117004.72 521460.0 -1.0 8041
8043 0 343366.7 116762.94 521400.0 -1.0 8042
8044 0 342940.47 116433.92 521340.0 -1.0 8043
8045 0 342733.6 116177.19 521280.0 -1.0 8044
8046 0 342651.34 116089.95 521160.0 -1.0 8045
8047 0 342569.06 115930.43 521100.0 -1.0 8046
8048 0 342269.97 115733.516 521040.0 -1.0 8047
8049 0 341691.7 115239.99 520980.0 -1.0 8048
8050 0 341345.22 114993.23 520920.0 -1.0 8049
8051 0 340924.0 114696.62 520920.0 -1.0 8050
8052 0 340729.56 114457.33 520920.0 -1.0 8051
8053 0 340522.7 114325.23 520980.0 -1.0 8052
8054 0 340285.9 113846.66 520980.0 -1.0 8053
8055 0 340186.2 113712.055 520920.0 -1.0 8054
8056 0 340054.1 113163.695 520920.0 -1.0 8055
8057 0 339989.28 112889.516 520860.0 -1.0 8056
8058 0 339874.62 112799.78 520800.0 -1.0 8057
8059 0 339879.62 112567.98 520800.0 -1.0 8058
8060 6 339907.03 112438.36 520740.0 -1.0 8059
8061 0 353321.97 114733.06 528000.0 -1.0 7962
8062 0 353277.1 114613.42 527940.0 -1.0 8061
8063 0 353102.62 114254.49 527880.0 -1.0 8062
8064 0 353020.38 113760.97 527820.0 -1.0 8063
8065 0 352997.94 113499.25 527760.0 -1.0 8064
8066 0 352808.5 113000.74 527700.0 -1.0 8065
8067 0 352671.4 112046.09 527640.0 -1.0 8066
8068 0 352584.16 111811.8 527700.0 -1.0 8067
8069 0 352561.72 111744.49 527760.0 -1.0 8068
8070 0 352531.8 111642.3 527820.0 -1.0 8069
8071 0 352417.16 111380.586 527880.0 -1.0 8070
8072 0 352175.38 111143.79 527940.0 -1.0 8071
8073 0 351988.44 110919.46 528000.0 -1.0 8072
8074 0 351841.38 110727.53 528060.0 -1.0 8073
8075 0 351756.62 110597.92 528120.0 -1.0 8074
8076 0 351684.34 110520.66 528180.0 -1.0 8075
8077 5 351514.88 110243.98 528240.0 -1.0 8076
8078 0 351532.3 110201.61 528300.0 -1.0 8077
8079 0 351382.75 110009.68 528180.0 -1.0 8077
8080 0 351569.7 110159.234 528360.0 -1.0 8078
8081 0 351559.72 110156.74 528420.0 -1.0 8080
8082 0 351542.28 110104.4 528480.0 -1.0 8081
8083 0 351528.6 110025.88 528540.0 -1.0 8082
8084 0 351315.47 109835.2 528120.0 -1.0 8079
8085 0 351173.38 109645.766 528060.0 -1.0 8084
8086 0 350998.9 109384.05 528000.0 -1.0 8085
8087 0 350829.4 109122.33 528000.0 -1.0 8086
8088 0 350697.3 108691.12 528000.0 -1.0 8087
8089 0 350625.03 108578.95 527940.0 -1.0 8088
8090 0 350545.25 108389.52 527880.0 -1.0 8089
8091 0 350522.8 108347.15 527820.0 -1.0 8090
8092 0 350418.12 108100.38 527760.0 -1.0 8091
8093 0 350363.3 108013.15 527700.0 -1.0 8092
8094 0 350340.88 107933.38 527640.0 -1.0 8093
8095 0 350293.5 107838.664 527580.0 -1.0 8094
8096 0 350171.38 107796.3 527520.0 -1.0 8095
8097 0 350134.0 107656.71 527460.0 -1.0 8096
8098 0 349812.44 106973.75 527340.0 -1.0 8097
8099 0 349745.16 106806.75 527280.0 -1.0 8098
8100 6 349652.94 106746.93 527220.0 -1.0 8099
8101 0 351488.72 109933.66 528600.0 -1.0 8083
8102 0 351453.8 109826.48 528600.0 -1.0 8101
8103 0 351431.38 109756.69 528660.0 -1.0 8102
8104 0 351246.94 109452.59 528720.0 -1.0 8103
8105 0 351154.72 109093.664 528780.0 -1.0 8104
8106 0 351017.62 108809.516 528840.0 -1.0 8105
8107 0 351047.53 108223.766 528900.0 -1.0 8106
8108 0 351064.97 108014.39 528960.0 -1.0 8107
8109 0 351037.56 107849.88 529020.0 -1.0 8108
8110 0 351060.0 107685.375 529080.0 -1.0 8109
8111 0 351022.6 107473.51 529140.0 -1.0 8110
8112 0 351000.16 106770.61 529200.0 -1.0 8111
8113 5 350922.9 106139.99 529260.0 -1.0 8112
8114 0 350895.47 106005.4 529320.0 -1.0 8113
8115 0 350863.06 105751.16 529200.0 -1.0 8113
8116 0 350800.75 106000.414 529380.0 -1.0 8114
8117 0 350770.84 105987.945 529440.0 -1.0 8116
8118 0 350735.97 105913.17 529500.0 -1.0 8117
8119 0 350719.75 105909.43 529560.0 -1.0 8118
8120 0 350805.75 105636.5 529140.0 -1.0 8115
8121 0 350810.72 105591.63 529080.0 -1.0 8120
8122 0 350763.38 105489.44 529020.0 -1.0 8121
8123 0 350743.44 105334.9 528900.0 -1.0 8122
8124 0 350733.47 105267.6 528840.0 -1.0 8123
8125 0 350740.94 105227.72 528780.0 -1.0 8124
8126 0 350745.94 105150.45 528720.0 -1.0 8125
8127 0 350713.53 105088.14 528660.0 -1.0 8126
8128 0 350765.88 105055.734 528600.0 -1.0 8127
8129 0 350768.38 104988.44 528540.0 -1.0 8128
8130 0 350770.84 104966.0 528480.0 -1.0 8129
8131 0 350770.84 104958.52 528420.0 -1.0 8130
8132 0 350775.84 104941.08 528360.0 -1.0 8131
8133 0 350785.8 104888.734 528300.0 -1.0 8132
8134 0 350800.75 104749.15 528240.0 -1.0 8133
8135 0 350800.75 104739.18 528180.0 -1.0 8134
8136 0 350843.12 104701.79 528120.0 -1.0 8135
8137 0 350838.16 104689.33 528060.0 -1.0 8136
8138 0 350835.66 104597.1 528000.0 -1.0 8137
8139 0 350773.34 104377.76 527940.0 -1.0 8138
8140 0 350740.94 104165.89 527880.0 -1.0 8139
8141 0 350686.1 103993.91 527820.0 -1.0 8140
8142 0 350656.2 103946.55 527760.0 -1.0 8141
8143 0 350593.88 103856.82 527700.0 -1.0 8142
8144 0 350628.78 103764.59 527640.0 -1.0 8143
8145 0 350711.03 103617.53 527580.0 -1.0 8144
8146 0 350691.1 103597.59 527520.0 -1.0 8145
8147 0 350868.06 103597.59 527460.0 -1.0 8146
8148 0 350825.7 103430.59 527340.0 -1.0 8147
8149 0 350835.66 103408.16 527280.0 -1.0 8148
8150 0 350810.72 103345.84 527220.0 -1.0 8149
8151 0 350800.75 103288.516 527160.0 -1.0 8150
8152 0 350793.28 103248.63 527100.0 -1.0 8151
8153 0 350845.62 103173.86 527040.0 -1.0 8152
8154 0 350840.66 103158.91 526980.0 -1.0 8153
8155 0 350835.66 103133.98 526920.0 -1.0 8154
8156 0 350838.16 103133.98 526860.0 -1.0 8155
8157 0 350830.7 103109.055 526800.0 -1.0 8156
8158 0 350853.1 103111.55 526740.0 -1.0 8157
8159 0 350917.9 103116.53 526680.0 -1.0 8158
8160 0 350937.84 103128.99 526620.0 -1.0 8159
8161 0 351060.0 103114.04 526560.0 -1.0 8160
8162 0 351055.0 103119.02 526500.0 -1.0 8161
8163 0 351092.4 103146.44 526440.0 -1.0 8162
8164 0 351169.66 103136.47 526380.0 -1.0 8163
8165 0 351321.72 103079.14 526320.0 -1.0 8164
8166 0 351406.47 103069.17 526260.0 -1.0 8165
8167 0 351398.97 103066.68 526200.0 -1.0 8166
8168 0 351398.97 103066.68 526140.0 -1.0 8167
8169 0 351398.97 103066.68 526080.0 -1.0 8168
8170 0 351481.22 103116.53 526020.0 -1.0 8169
8171 0 351488.72 103128.99 525960.0 -1.0 8170
8172 0 351518.62 103143.945 525900.0 -1.0 8171
8173 0 351536.06 103173.86 525840.0 -1.0 8172
8174 0 351643.25 103266.086 525780.0 -1.0 8173
8175 0 351698.1 103236.17 525720.0 -1.0 8174
8176 0 351742.94 103241.16 525660.0 -1.0 8175
8177 0 351792.8 103201.27 525540.0 -1.0 8176
8178 0 351792.8 103201.27 525480.0 -1.0 8177
8179 0 351812.75 103141.45 525420.0 -1.0 8178
8180 0 351840.16 103201.27 525360.0 -1.0 8179
8181 0 351892.5 103208.75 525300.0 -1.0 8180
8182 0 352007.16 103218.73 525240.0 -1.0 8181
8183 0 351992.22 103208.75 525180.0 -1.0 8182
8184 0 352029.6 103213.74 525120.0 -1.0 8183
8185 0 352109.34 103161.4 525060.0 -1.0 8184
8186 0 352154.22 103201.27 525000.0 -1.0 8185
8187 0 352176.66 103128.99 524940.0 -1.0 8186
8188 0 352176.66 103128.99 524880.0 -1.0 8187
8189 0 352256.4 103109.055 524820.0 -1.0 8188
8190 0 352256.4 103109.055 524760.0 -1.0 8189
8191 0 352256.4 103109.055 524700.0 -1.0 8190
8192 0 352256.4 103109.055 524640.0 -1.0 8191
8193 0 352328.7 103156.41 524580.0 -1.0 8192
8194 0 352356.12 103176.35 524520.0 -1.0 8193
8195 0 352356.12 103176.35 524460.0 -1.0 8194
8196 0 352356.12 103176.35 524400.0 -1.0 8195
8197 0 352356.12 103176.35 524340.0 -1.0 8196
8198 6 352356.12 103176.35 524280.0 -1.0 8197
8199 0 350669.9 105834.66 529620.0 -1.0 8119
8200 0 350662.44 105754.89 529680.0 -1.0 8199
8201 0 350630.03 105705.04 529740.0 -1.0 8200
8202 0 350615.06 105617.8 529800.0 -1.0 8201
8203 0 350590.16 105552.99 529860.0 -1.0 8202
8204 6 350527.84 105465.76 529920.0 -1.0 8203
