# Supplementary material for: Organization of the gravity-sensing system in zebrafish
Source: Nat Commun. 2022 Aug 27;13:5060. doi: 10.1038/s41467-022-32824-w (PMC9420129; doi:10.1038/s41467-022-32824-w)
Supplement: Supplementary file 11 — Source Data [file 41467_2022_32824_MOESM11_ESM.zip › Reconstruction files/tangential_nucleus_R_05.swc]

# SWC format file
# based on specifications at http://www.neuronland.org/NLMorphologyConverter/MorphologyFormats/SWC/Spec.html
# Created on 2022-04-20 using navis (https://github.com/navis-org/navis)
# Meta: {"id": "71880", "name": "tangential_nucleus_R_05", "units": "1 nanometer"}
# PointNo Label X Y Z Radius Parent
# Labels:
# 0 = undefined, 1 = soma, 5 = fork point, 6 = end point
1 1 336816.9 137077.0 497160.0 1914.0 -1
2 0 263835.0 161937.0 539400.0 -1.0 1189
3 0 263831.0 161946.0 539460.0 -1.0 2
4 0 263824.0 162007.0 539520.0 -1.0 3
5 0 263786.0 162000.0 539580.0 -1.0 4
6 0 263756.0 161950.0 539640.0 -1.0 5
7 0 263780.0 161922.0 539700.0 -1.0 6
8 0 263752.0 161891.0 539760.0 -1.0 7
9 0 263661.0 161897.0 539820.0 -1.0 8
10 0 263685.0 162026.0 539880.0 -1.0 9
11 0 263640.0 161986.0 539940.0 -1.0 10
12 0 263634.0 162038.0 540000.0 -1.0 11
13 0 263653.0 162051.0 540060.0 -1.0 12
14 0 263624.0 162047.0 540120.0 -1.0 13
15 0 263616.0 162109.0 540180.0 -1.0 14
16 0 263578.0 162041.0 540240.0 -1.0 15
17 0 263614.0 162145.0 540300.0 -1.0 16
18 0 263605.0 162142.0 540360.0 -1.0 17
19 0 263600.0 162203.0 540420.0 -1.0 18
20 0 263563.0 162162.0 540480.0 -1.0 19
21 0 263564.0 162242.0 540540.0 -1.0 20
22 0 263624.0 162330.0 540600.0 -1.0 21
23 0 263550.0 162374.0 540660.0 -1.0 22
24 0 263623.0 162420.0 540720.0 -1.0 23
25 0 263575.0 162354.0 540780.0 -1.0 24
26 0 263581.0 162469.0 540840.0 -1.0 25
27 0 263575.0 162524.0 540900.0 -1.0 26
28 0 263566.0 162599.0 540960.0 -1.0 27
29 0 263624.0 162654.0 541020.0 -1.0 28
30 0 263710.0 162831.0 541080.0 -1.0 29
31 0 263720.0 162929.0 541140.0 -1.0 30
32 0 263762.0 163088.0 541200.0 -1.0 31
33 0 263686.0 163270.0 541260.0 -1.0 32
34 0 263696.0 163437.0 541320.0 -1.0 33
35 0 263661.0 163465.0 541380.0 -1.0 34
36 0 263687.0 163513.0 541440.0 -1.0 35
37 0 263726.0 163624.0 541500.0 -1.0 36
38 0 263710.0 163708.0 541560.0 -1.0 37
39 0 263715.0 163758.0 541620.0 -1.0 38
40 0 263686.0 163821.0 541680.0 -1.0 39
41 0 263760.0 164080.0 541740.0 -1.0 40
42 0 263689.0 164229.0 541800.0 -1.0 41
43 0 263739.0 164351.0 541860.0 -1.0 42
44 0 263775.0 164489.0 541920.0 -1.0 43
45 0 263829.0 164575.0 541980.0 -1.0 44
46 0 263777.0 164637.0 542040.0 -1.0 45
47 0 263741.0 164589.0 542100.0 -1.0 46
48 0 263738.0 164614.0 542160.0 -1.0 47
49 0 263805.0 164690.0 542220.0 -1.0 48
50 0 263821.0 164713.0 542280.0 -1.0 49
51 0 263749.0 164692.0 542340.0 -1.0 50
52 0 263790.0 164650.0 542400.0 -1.0 51
53 0 263820.0 164820.0 542460.0 -1.0 52
54 0 263815.0 164686.0 542520.0 -1.0 53
55 0 263856.0 164735.0 542580.0 -1.0 54
56 0 263740.0 164575.0 542640.0 -1.0 55
57 0 263826.0 164670.0 542700.0 -1.0 56
58 0 263838.0 164648.0 542760.0 -1.0 57
59 0 263861.0 164659.0 542820.0 -1.0 58
60 0 263879.0 164612.0 542880.0 -1.0 59
61 0 263865.0 164598.0 542940.0 -1.0 60
62 0 263849.0 164531.0 543000.0 -1.0 61
63 0 263851.0 164645.0 543060.0 -1.0 62
64 0 263875.0 164633.0 543120.0 -1.0 63
65 0 263926.0 164797.0 543180.0 -1.0 64
66 0 263977.0 164736.0 543240.0 -1.0 65
67 0 263913.0 164666.0 543300.0 -1.0 66
68 0 263888.0 164768.0 543360.0 -1.0 67
69 0 263800.0 164637.0 543420.0 -1.0 68
70 0 263830.0 164739.0 543480.0 -1.0 69
71 0 263883.0 164826.0 543540.0 -1.0 70
72 0 263867.0 164843.0 543660.0 -1.0 71
73 0 263906.0 164809.0 543720.0 -1.0 72
74 0 263874.0 164903.0 543780.0 -1.0 73
75 0 263858.0 164879.0 543840.0 -1.0 74
76 0 263897.0 164928.0 543900.0 -1.0 75
77 0 263814.0 164905.0 543960.0 -1.0 76
78 0 263860.0 164951.0 544020.0 -1.0 77
79 0 263802.0 164982.0 544080.0 -1.0 78
80 0 263779.0 164985.0 544140.0 -1.0 79
81 0 263818.0 164956.0 544200.0 -1.0 80
82 0 263821.0 165005.0 544260.0 -1.0 81
83 0 263976.0 165057.0 544320.0 -1.0 82
84 0 263772.0 165064.0 544380.0 -1.0 83
85 0 263742.0 165043.0 544440.0 -1.0 84
86 0 263808.0 165089.0 544500.0 -1.0 85
87 0 263747.0 165131.0 544560.0 -1.0 86
88 0 263818.0 165169.0 544620.0 -1.0 87
89 0 263730.0 165205.0 544680.0 -1.0 88
90 0 263765.0 165229.0 544740.0 -1.0 89
91 0 263653.0 165240.0 544860.0 -1.0 90
92 0 263724.0 165280.0 544920.0 -1.0 91
93 0 263727.0 165308.0 544980.0 -1.0 92
94 0 263735.0 165319.0 545040.0 -1.0 93
95 0 263712.0 165311.0 545100.0 -1.0 94
96 0 263742.0 165312.0 545160.0 -1.0 95
97 0 263759.0 165392.0 545220.0 -1.0 96
98 0 263674.0 165366.0 545280.0 -1.0 97
99 0 263672.0 165389.0 545340.0 -1.0 98
100 0 263680.0 165412.0 545400.0 -1.0 99
101 0 263738.0 165476.0 545460.0 -1.0 100
102 0 263651.0 165482.0 545520.0 -1.0 101
103 0 263650.0 165465.0 545580.0 -1.0 102
104 0 263662.0 165549.0 545640.0 -1.0 103
105 0 263610.0 165590.0 545700.0 -1.0 104
106 0 263567.0 165622.0 545760.0 -1.0 105
107 0 263539.0 165633.0 545820.0 -1.0 106
108 0 263536.0 165669.0 545880.0 -1.0 107
109 0 263530.0 165707.0 545940.0 -1.0 108
110 0 263515.0 165768.0 546000.0 -1.0 109
111 0 263455.0 165700.0 546060.0 -1.0 110
112 0 263428.0 165784.0 546120.0 -1.0 111
113 0 263413.0 165857.0 546180.0 -1.0 112
114 0 263501.0 165860.0 546240.0 -1.0 113
115 0 263392.0 165847.0 546300.0 -1.0 114
116 0 263393.0 165929.0 546360.0 -1.0 115
117 0 263380.0 165953.0 546420.0 -1.0 116
118 0 263350.0 165973.0 546480.0 -1.0 117
119 0 263295.0 166011.0 546540.0 -1.0 118
120 0 263140.0 165972.0 546660.0 -1.0 119
121 0 263107.0 165939.0 546720.0 -1.0 120
122 0 263044.0 165959.0 546780.0 -1.0 121
123 0 263038.0 166018.0 546840.0 -1.0 122
124 0 263021.0 165990.0 546900.0 -1.0 123
125 0 262957.0 166040.0 546960.0 -1.0 124
126 0 262956.0 166085.0 547020.0 -1.0 125
127 0 262899.0 166005.0 547080.0 -1.0 126
128 0 262935.0 166091.0 547140.0 -1.0 127
129 0 262853.0 166028.0 547200.0 -1.0 128
130 0 262852.0 166125.0 547260.0 -1.0 129
131 0 262814.0 166091.0 547320.0 -1.0 130
132 0 262871.0 166175.0 547380.0 -1.0 131
133 0 262767.0 166125.0 547440.0 -1.0 132
134 0 262807.0 166145.0 547500.0 -1.0 133
135 0 262694.0 166166.0 547560.0 -1.0 134
136 0 262717.0 166206.0 547620.0 -1.0 135
137 0 262694.0 166147.0 547680.0 -1.0 136
138 0 262637.0 166193.0 547740.0 -1.0 137
139 0 262569.0 166203.0 547800.0 -1.0 138
140 0 262548.0 166158.0 547860.0 -1.0 139
141 0 262549.0 166254.0 547920.0 -1.0 140
142 0 262378.0 166128.0 547980.0 -1.0 141
143 0 262494.0 166216.0 548040.0 -1.0 142
144 0 262426.0 166260.0 548100.0 -1.0 143
145 0 262394.0 166184.0 548160.0 -1.0 144
146 0 262285.0 166207.0 548220.0 -1.0 145
147 0 262322.0 166247.0 548280.0 -1.0 146
148 0 262250.0 166238.0 548340.0 -1.0 147
149 0 262230.0 166272.0 548400.0 -1.0 148
150 0 262236.0 166270.0 548460.0 -1.0 149
151 0 262167.0 166290.0 548520.0 -1.0 150
152 0 262186.0 166294.0 548580.0 -1.0 151
153 0 262200.0 166291.0 548640.0 -1.0 152
154 0 262120.0 166273.0 548700.0 -1.0 153
155 0 262172.0 166312.0 548760.0 -1.0 154
156 0 262173.0 166303.0 548820.0 -1.0 155
157 0 262167.0 166224.0 548880.0 -1.0 156
158 0 262202.0 166209.0 548940.0 -1.0 157
159 0 262183.0 166195.0 549000.0 -1.0 158
160 0 262182.0 166236.0 549060.0 -1.0 159
161 0 262180.0 166217.0 549120.0 -1.0 160
162 0 262239.0 166161.0 549180.0 -1.0 161
163 0 262195.0 166158.0 549240.0 -1.0 162
164 0 262227.0 166210.0 549300.0 -1.0 163
165 0 262261.0 166229.0 549360.0 -1.0 164
166 0 262226.0 166218.0 549420.0 -1.0 165
167 0 262236.0 166242.0 549480.0 -1.0 166
168 0 262262.0 166263.0 549540.0 -1.0 167
169 0 262247.0 166189.0 549600.0 -1.0 168
170 0 262243.0 166205.0 549660.0 -1.0 169
171 0 262274.0 166245.0 549720.0 -1.0 170
172 0 262236.0 166212.0 549780.0 -1.0 171
173 0 262327.0 166259.0 549840.0 -1.0 172
174 0 262274.0 166194.0 549900.0 -1.0 173
175 0 262308.0 166194.0 549960.0 -1.0 174
176 0 262394.0 166266.0 550020.0 -1.0 175
177 0 262363.0 166196.0 550080.0 -1.0 176
178 0 262377.0 166218.0 550140.0 -1.0 177
179 0 262423.0 166238.0 550200.0 -1.0 178
180 0 262419.0 166274.0 550260.0 -1.0 179
181 0 262474.0 166253.0 550320.0 -1.0 180
182 0 262454.0 166234.0 550380.0 -1.0 181
183 0 262506.0 166220.0 550440.0 -1.0 182
184 0 262506.0 166195.0 550500.0 -1.0 183
185 0 262488.0 166235.0 550560.0 -1.0 184
186 0 262584.0 166237.0 550620.0 -1.0 185
187 0 262567.0 166254.0 550680.0 -1.0 186
188 0 262601.0 166230.0 550740.0 -1.0 187
189 0 262607.0 166234.0 550800.0 -1.0 188
190 0 262623.0 166231.0 550860.0 -1.0 189
191 0 262663.0 166257.0 550920.0 -1.0 190
192 0 262660.0 166240.0 550980.0 -1.0 191
193 0 262637.0 166283.0 551040.0 -1.0 192
194 0 262664.0 166228.0 551100.0 -1.0 193
195 0 262633.0 166205.0 551160.0 -1.0 194
196 0 262623.0 166234.0 551220.0 -1.0 195
197 0 262629.0 166237.0 551280.0 -1.0 196
198 0 262633.0 166298.0 551340.0 -1.0 197
199 0 262713.0 166291.0 551400.0 -1.0 198
200 0 262644.0 166344.0 551460.0 -1.0 199
201 0 262669.0 166326.0 551520.0 -1.0 200
202 0 262638.0 166302.0 551580.0 -1.0 201
203 0 262651.0 166329.0 551640.0 -1.0 202
204 0 262634.0 166297.0 551700.0 -1.0 203
205 0 262567.0 166274.0 551760.0 -1.0 204
206 0 262619.0 166247.0 551820.0 -1.0 205
207 0 262577.0 166318.0 551880.0 -1.0 206
208 0 262613.0 166338.0 551940.0 -1.0 207
209 0 262563.0 166311.0 552000.0 -1.0 208
210 0 262563.0 166401.0 552060.0 -1.0 209
211 0 262561.0 166399.0 552120.0 -1.0 210
212 0 262530.0 166430.0 552180.0 -1.0 211
213 0 262492.0 166448.0 552240.0 -1.0 212
214 0 262478.0 166499.0 552300.0 -1.0 213
215 0 262408.0 166525.0 552360.0 -1.0 214
216 0 262435.0 166575.0 552420.0 -1.0 215
217 0 262363.0 166620.0 552480.0 -1.0 216
218 0 262277.0 166589.0 552540.0 -1.0 217
219 0 262291.0 166695.0 552600.0 -1.0 218
220 0 262195.0 166636.0 552660.0 -1.0 219
221 0 262222.0 166727.0 552720.0 -1.0 220
222 0 262224.0 166758.0 552780.0 -1.0 221
223 0 262154.0 166739.0 552840.0 -1.0 222
224 0 262149.0 166710.0 552900.0 -1.0 223
225 0 262183.0 166747.0 552960.0 -1.0 224
226 0 262124.0 166690.0 553020.0 -1.0 225
227 0 262142.0 166710.0 553080.0 -1.0 226
228 0 262140.0 166709.0 553140.0 -1.0 227
229 0 262052.0 166656.0 553200.0 -1.0 228
230 0 262092.0 166660.0 553260.0 -1.0 229
231 0 262037.0 166704.0 553320.0 -1.0 230
232 0 261998.0 166655.0 553380.0 -1.0 231
233 0 261998.0 166714.0 553440.0 -1.0 232
234 0 261930.0 166657.0 553500.0 -1.0 233
235 0 261950.0 166700.0 553560.0 -1.0 234
236 0 261923.0 166665.0 553620.0 -1.0 235
237 0 261941.0 166657.0 553680.0 -1.0 236
238 0 261897.0 166694.0 553740.0 -1.0 237
239 0 261897.0 166663.0 553800.0 -1.0 238
240 0 261789.0 166669.0 553860.0 -1.0 239
241 0 261799.0 166683.0 553920.0 -1.0 240
242 0 261820.0 166753.0 553980.0 -1.0 241
243 0 261768.0 166717.0 554040.0 -1.0 242
244 0 261739.0 166857.0 554100.0 -1.0 243
245 0 261798.0 166936.0 554160.0 -1.0 244
246 0 261833.0 167050.0 554220.0 -1.0 245
247 0 261752.0 167197.0 554280.0 -1.0 246
248 0 261776.0 167207.0 554340.0 -1.0 247
249 0 261724.0 167325.0 554400.0 -1.0 248
250 0 261712.0 167404.0 554460.0 -1.0 249
251 0 261611.0 167411.0 554520.0 -1.0 250
252 0 261649.0 167527.0 554580.0 -1.0 251
253 0 261570.0 167457.0 554640.0 -1.0 252
254 0 261584.0 167598.0 554700.0 -1.0 253
255 0 261567.0 167643.0 554760.0 -1.0 254
256 0 261495.0 167657.0 554820.0 -1.0 255
257 0 261382.0 167692.0 554880.0 -1.0 256
258 0 261377.0 167798.0 554940.0 -1.0 257
259 0 261354.0 167777.0 555000.0 -1.0 258
260 0 261324.0 167785.0 555060.0 -1.0 259
261 0 261262.0 167951.0 555120.0 -1.0 260
262 0 261316.0 167897.0 555180.0 -1.0 261
263 0 261229.0 167889.0 555240.0 -1.0 262
264 0 261283.0 167896.0 555300.0 -1.0 263
265 0 261337.0 167929.0 555360.0 -1.0 264
266 0 261202.0 167905.0 555420.0 -1.0 265
267 0 261301.0 167983.0 555480.0 -1.0 266
268 0 261261.0 168069.0 555600.0 -1.0 267
269 0 261274.0 168161.0 555660.0 -1.0 268
270 0 261274.0 168233.0 555720.0 -1.0 269
271 0 261245.0 168159.0 555780.0 -1.0 270
272 0 261209.0 168374.0 555840.0 -1.0 271
273 0 261219.0 168340.0 555900.0 -1.0 272
274 0 261165.0 168569.0 555960.0 -1.0 273
275 0 261126.0 168766.0 556020.0 -1.0 274
276 0 261099.0 168702.0 556080.0 -1.0 275
277 0 261055.0 168697.0 556140.0 -1.0 276
278 0 261034.0 168912.0 556200.0 -1.0 277
279 0 260917.0 168846.0 556260.0 -1.0 278
280 0 260906.0 168985.0 556320.0 -1.0 279
281 0 260831.0 168998.0 556380.0 -1.0 280
282 0 260672.0 169098.0 556440.0 -1.0 281
283 0 260578.0 169277.0 556500.0 -1.0 282
284 0 260355.0 169470.0 556560.0 -1.0 283
285 0 260277.0 169604.0 556620.0 -1.0 284
286 0 260186.0 169607.0 556680.0 -1.0 285
287 0 260058.0 169824.0 556740.0 -1.0 286
288 0 259862.0 169839.0 556800.0 -1.0 287
289 0 259858.0 169871.0 556860.0 -1.0 288
290 0 259940.0 169964.0 556920.0 -1.0 289
291 0 259923.0 169978.0 556980.0 -1.0 290
292 0 259866.0 170033.0 557040.0 -1.0 291
293 0 259856.0 170089.0 557100.0 -1.0 292
294 0 259817.0 170081.0 557160.0 -1.0 293
295 0 259735.0 170047.0 557220.0 -1.0 294
296 0 259717.0 170076.0 557280.0 -1.0 295
297 0 259631.0 170078.0 557340.0 -1.0 296
298 0 259651.0 170120.0 557400.0 -1.0 297
299 0 259542.0 170108.0 557460.0 -1.0 298
300 0 259582.0 170062.0 557520.0 -1.0 299
301 0 259463.0 170050.0 557580.0 -1.0 300
302 0 259444.0 170101.0 557640.0 -1.0 301
303 0 259363.0 170054.0 557700.0 -1.0 302
304 0 259357.0 170049.0 557760.0 -1.0 303
305 0 259261.0 170007.0 557820.0 -1.0 304
306 0 259211.0 170053.0 557880.0 -1.0 305
307 0 259395.0 170101.0 557940.0 -1.0 306
308 0 258972.0 169958.0 558000.0 -1.0 307
309 0 258946.0 169948.0 558060.0 -1.0 308
310 0 258903.0 169944.0 558120.0 -1.0 309
311 0 258725.0 169948.0 558240.0 -1.0 310
312 0 258769.0 169898.0 558300.0 -1.0 311
313 0 258753.0 169888.0 558360.0 -1.0 312
314 0 258761.0 169870.0 558420.0 -1.0 313
315 0 258669.0 169842.0 558480.0 -1.0 314
316 0 258738.0 169862.0 558540.0 -1.0 315
317 0 258696.0 169785.0 558600.0 -1.0 316
318 0 258681.0 169779.0 558660.0 -1.0 317
319 0 258631.0 169718.0 558720.0 -1.0 318
320 0 258627.0 169766.0 558780.0 -1.0 319
321 0 258714.0 169703.0 558840.0 -1.0 320
322 0 258600.0 169737.0 558900.0 -1.0 321
323 0 258632.0 169708.0 558960.0 -1.0 322
324 0 258590.0 169650.0 559020.0 -1.0 323
325 0 258480.0 169608.0 559080.0 -1.0 324
326 0 258483.0 169538.0 559140.0 -1.0 325
327 0 258523.0 169454.0 559200.0 -1.0 326
328 0 258434.0 169393.0 559260.0 -1.0 327
329 0 258526.0 169355.0 559320.0 -1.0 328
330 0 258505.0 169404.0 559380.0 -1.0 329
331 0 258516.0 169410.0 559440.0 -1.0 330
332 0 258518.0 169384.0 559500.0 -1.0 331
333 0 258512.0 169282.0 559560.0 -1.0 332
334 0 258470.0 169362.0 559620.0 -1.0 333
335 0 258527.0 169259.0 559680.0 -1.0 334
336 0 258529.0 169314.0 559740.0 -1.0 335
337 0 258572.0 169290.0 559800.0 -1.0 336
338 0 258500.0 169342.0 559860.0 -1.0 337
339 0 258455.0 169247.0 559920.0 -1.0 338
340 0 258541.0 169158.0 559980.0 -1.0 339
341 0 258553.0 169212.0 560040.0 -1.0 340
342 0 258531.0 169190.0 560100.0 -1.0 341
343 0 258564.0 169186.0 560160.0 -1.0 342
344 0 258531.0 169200.0 560220.0 -1.0 343
345 0 258516.0 169204.0 560280.0 -1.0 344
346 0 258524.0 169137.0 560340.0 -1.0 345
347 0 258458.0 169056.0 560400.0 -1.0 346
348 0 258596.0 169035.0 560460.0 -1.0 347
349 0 258623.0 168968.0 560520.0 -1.0 348
350 0 258562.0 168998.0 560580.0 -1.0 349
351 0 258537.0 169008.0 560640.0 -1.0 350
352 0 258586.0 169005.0 560700.0 -1.0 351
353 0 258446.0 169020.0 560760.0 -1.0 352
354 0 258479.0 168913.0 560820.0 -1.0 353
355 0 258535.0 168898.0 560880.0 -1.0 354
356 0 258487.0 168834.0 560940.0 -1.0 355
357 0 258437.0 168821.0 561000.0 -1.0 356
358 0 258355.0 168791.0 561060.0 -1.0 357
359 0 258322.0 168789.0 561120.0 -1.0 358
360 0 258166.0 168869.0 561180.0 -1.0 359
361 0 258102.0 168759.0 561240.0 -1.0 360
362 0 258051.0 168760.0 561360.0 -1.0 361
363 0 258033.0 168787.0 561420.0 -1.0 362
364 0 257929.0 168731.0 561480.0 -1.0 363
365 0 257847.0 168713.0 561540.0 -1.0 364
366 0 257789.0 168645.0 561600.0 -1.0 365
367 0 257775.0 168750.0 561660.0 -1.0 366
368 0 257700.0 168652.0 561720.0 -1.0 367
369 0 257562.0 168657.0 561780.0 -1.0 368
370 0 257502.0 168688.0 561840.0 -1.0 369
371 0 257433.0 168626.0 561900.0 -1.0 370
372 0 257469.0 168637.0 561960.0 -1.0 371
373 0 257525.0 168700.0 562020.0 -1.0 372
374 0 257423.0 168622.0 562080.0 -1.0 373
375 0 257450.0 168692.0 562140.0 -1.0 374
376 0 257370.0 168665.0 562200.0 -1.0 375
377 0 257372.0 168637.0 562260.0 -1.0 376
378 0 257350.0 168667.0 562320.0 -1.0 377
379 0 257313.0 168666.0 562380.0 -1.0 378
380 0 257310.0 168690.0 562440.0 -1.0 379
381 0 257232.0 168622.0 562500.0 -1.0 380
382 0 257196.0 168597.0 562560.0 -1.0 381
383 0 257133.0 168500.0 562680.0 -1.0 382
384 0 257026.0 168440.0 562740.0 -1.0 383
385 0 257002.0 168484.0 562800.0 -1.0 384
386 0 256980.0 168490.0 562860.0 -1.0 385
387 0 256903.0 168417.0 562920.0 -1.0 386
388 0 256933.0 168426.0 562980.0 -1.0 387
389 0 256850.0 168472.0 563040.0 -1.0 388
390 0 256846.0 168458.0 563100.0 -1.0 389
391 0 256804.0 168443.0 563160.0 -1.0 390
392 0 256681.0 168370.0 563220.0 -1.0 391
393 0 256741.0 168450.0 563340.0 -1.0 392
394 0 256671.0 168397.0 563400.0 -1.0 393
395 0 256619.0 168354.0 563460.0 -1.0 394
396 0 256616.0 168401.0 563520.0 -1.0 395
397 0 256587.0 168299.0 563580.0 -1.0 396
398 0 256547.0 168377.0 563640.0 -1.0 397
399 0 256482.0 168269.0 563700.0 -1.0 398
400 0 256482.0 168273.0 563760.0 -1.0 399
401 0 256423.0 168240.0 563820.0 -1.0 400
402 0 256373.0 168224.0 563880.0 -1.0 401
403 0 256343.0 168258.0 563940.0 -1.0 402
404 0 256357.0 168239.0 564000.0 -1.0 403
405 0 256342.0 168228.0 564060.0 -1.0 404
406 0 256313.0 168238.0 564120.0 -1.0 405
407 0 256333.0 168234.0 564180.0 -1.0 406
408 0 256309.0 168210.0 564240.0 -1.0 407
409 0 256328.0 168271.0 564300.0 -1.0 408
410 0 256272.0 168317.0 564360.0 -1.0 409
411 0 256252.0 168294.0 564420.0 -1.0 410
412 0 256233.0 168230.0 564540.0 -1.0 411
413 0 256199.0 168344.0 564600.0 -1.0 412
414 0 256141.0 168364.0 564660.0 -1.0 413
415 0 256114.0 168355.0 564720.0 -1.0 414
416 0 256115.0 168435.0 564840.0 -1.0 415
417 0 256135.0 168468.0 564900.0 -1.0 416
418 0 256070.0 168489.0 564960.0 -1.0 417
419 0 256039.0 168487.0 565020.0 -1.0 418
420 0 255939.0 168499.0 565080.0 -1.0 419
421 0 255847.0 168575.0 565140.0 -1.0 420
422 0 255801.0 168573.0 565200.0 -1.0 421
423 0 255811.0 168557.0 565260.0 -1.0 422
424 0 255723.0 168587.0 565320.0 -1.0 423
425 0 255629.0 168578.0 565440.0 -1.0 424
426 0 255626.0 168580.0 565500.0 -1.0 425
427 0 255567.0 168650.0 565560.0 -1.0 426
428 0 255535.0 168654.0 565620.0 -1.0 427
429 0 255538.0 168718.0 565680.0 -1.0 428
430 0 255422.0 168688.0 565740.0 -1.0 429
431 0 255371.0 168714.0 565800.0 -1.0 430
432 0 255326.0 168709.0 565920.0 -1.0 431
433 0 255360.0 168762.0 565980.0 -1.0 432
434 0 255384.0 168733.0 566040.0 -1.0 433
435 0 255291.0 168726.0 566100.0 -1.0 434
436 0 255269.0 168745.0 566160.0 -1.0 435
437 0 255262.0 168785.0 566220.0 -1.0 436
438 0 255152.0 168741.0 566280.0 -1.0 437
439 0 255169.0 168804.0 566400.0 -1.0 438
440 0 255155.0 168770.0 566460.0 -1.0 439
441 0 255118.0 168850.0 566520.0 -1.0 440
442 0 255114.0 168862.0 566580.0 -1.0 441
443 0 255094.0 168975.0 566640.0 -1.0 442
444 0 255037.0 169060.0 566700.0 -1.0 443
445 0 255054.0 169145.0 566760.0 -1.0 444
446 0 255008.0 169188.0 566820.0 -1.0 445
447 0 254986.0 169274.0 566940.0 -1.0 446
448 0 254884.0 169235.0 567000.0 -1.0 447
449 0 254984.0 169372.0 567060.0 -1.0 448
450 0 254986.0 169380.0 567120.0 -1.0 449
451 0 254921.0 169425.0 567180.0 -1.0 450
452 0 254951.0 169406.0 567240.0 -1.0 451
453 0 254900.0 169434.0 567300.0 -1.0 452
454 0 254847.0 169454.0 567360.0 -1.0 453
455 0 254860.0 169489.0 567420.0 -1.0 454
456 0 254806.0 169528.0 567480.0 -1.0 455
457 0 254840.0 169554.0 567540.0 -1.0 456
458 0 254792.0 169519.0 567600.0 -1.0 457
459 0 254828.0 169542.0 567660.0 -1.0 458
460 0 254815.0 169538.0 567720.0 -1.0 459
461 0 254744.0 169512.0 567780.0 -1.0 460
462 0 254802.0 169562.0 567840.0 -1.0 461
463 0 254852.0 169581.0 567900.0 -1.0 462
464 0 254718.0 169551.0 567960.0 -1.0 463
465 0 254783.0 169565.0 568020.0 -1.0 464
466 0 254893.0 169684.0 568080.0 -1.0 465
467 0 254842.0 169629.0 568140.0 -1.0 466
468 0 254906.0 169628.0 568200.0 -1.0 467
469 0 254917.0 169651.0 568260.0 -1.0 468
470 0 254964.0 169665.0 568320.0 -1.0 469
471 0 254908.0 169629.0 568380.0 -1.0 470
472 0 254869.0 169666.0 568440.0 -1.0 471
473 0 254773.0 169643.0 568500.0 -1.0 472
474 0 254763.0 169669.0 568560.0 -1.0 473
475 0 254788.0 169682.0 568620.0 -1.0 474
476 0 254689.0 169633.0 568680.0 -1.0 475
477 0 254705.0 169674.0 568740.0 -1.0 476
478 0 254644.0 169675.0 568800.0 -1.0 477
479 0 254717.0 169648.0 568860.0 -1.0 478
480 0 254670.0 169612.0 568920.0 -1.0 479
481 0 254675.0 169638.0 568980.0 -1.0 480
482 0 254622.0 169589.0 569040.0 -1.0 481
483 0 254661.0 169630.0 569100.0 -1.0 482
484 0 254588.0 169611.0 569160.0 -1.0 483
485 0 254582.0 169608.0 569220.0 -1.0 484
486 0 254638.0 169725.0 569280.0 -1.0 485
487 0 254629.0 169682.0 569340.0 -1.0 486
488 0 254616.0 169642.0 569400.0 -1.0 487
489 0 254552.0 169586.0 569460.0 -1.0 488
490 0 254530.0 169538.0 569520.0 -1.0 489
491 0 254536.0 169521.0 569580.0 -1.0 490
492 0 254537.0 169507.0 569640.0 -1.0 491
493 0 254443.0 169488.0 569760.0 -1.0 492
494 0 254473.0 169447.0 569820.0 -1.0 493
495 0 254432.0 169478.0 569880.0 -1.0 494
496 0 254456.0 169439.0 569940.0 -1.0 495
497 0 254459.0 169491.0 570000.0 -1.0 496
498 0 254464.0 169485.0 570060.0 -1.0 497
499 0 254476.0 169459.0 570180.0 -1.0 498
500 0 254488.0 169467.0 570240.0 -1.0 499
501 0 254451.0 169416.0 570300.0 -1.0 500
502 0 254469.0 169417.0 570360.0 -1.0 501
503 0 254405.0 169369.0 570420.0 -1.0 502
504 0 254469.0 169357.0 570480.0 -1.0 503
505 0 254477.0 169377.0 570540.0 -1.0 504
506 0 254438.0 169382.0 570600.0 -1.0 505
507 0 254471.0 169362.0 570660.0 -1.0 506
508 0 254439.0 169433.0 570720.0 -1.0 507
509 0 254442.0 169390.0 570780.0 -1.0 508
510 0 254503.0 169414.0 570840.0 -1.0 509
511 0 254505.0 169413.0 570900.0 -1.0 510
512 0 254472.0 169436.0 570960.0 -1.0 511
513 0 254466.0 169418.0 571020.0 -1.0 512
514 0 254573.0 169500.0 571080.0 -1.0 513
515 0 254505.0 169447.0 571200.0 -1.0 514
516 0 254516.0 169529.0 571260.0 -1.0 515
517 0 254551.0 169549.0 571320.0 -1.0 516
518 0 254532.0 169606.0 571380.0 -1.0 517
519 0 254497.0 169614.0 571440.0 -1.0 518
520 0 254529.0 169568.0 571500.0 -1.0 519
521 0 254444.0 169556.0 571560.0 -1.0 520
522 0 254497.0 169565.0 571620.0 -1.0 521
523 0 254550.0 169570.0 571680.0 -1.0 522
524 0 254533.0 169617.0 571740.0 -1.0 523
525 0 254578.0 169615.0 571800.0 -1.0 524
526 0 254570.0 169615.0 571860.0 -1.0 525
527 0 254563.0 169606.0 571920.0 -1.0 526
528 0 254506.0 169586.0 571980.0 -1.0 527
529 0 254556.0 169615.0 572040.0 -1.0 528
530 0 254577.0 169658.0 572100.0 -1.0 529
531 0 254568.0 169672.0 572160.0 -1.0 530
532 0 254547.0 169640.0 572280.0 -1.0 531
533 0 254569.0 169710.0 572340.0 -1.0 532
534 0 254596.0 169679.0 572400.0 -1.0 533
535 0 254591.0 169692.0 572460.0 -1.0 534
536 0 254500.0 169684.0 572520.0 -1.0 535
537 0 254525.0 169622.0 572580.0 -1.0 536
538 0 254461.0 169600.0 572640.0 -1.0 537
539 0 254490.0 169668.0 572700.0 -1.0 538
540 0 254533.0 169599.0 572760.0 -1.0 539
541 0 254438.0 169655.0 572820.0 -1.0 540
542 0 254451.0 169672.0 572880.0 -1.0 541
543 0 254370.0 169621.0 572940.0 -1.0 542
544 0 254437.0 169681.0 573000.0 -1.0 543
545 0 254412.0 169691.0 573060.0 -1.0 544
546 0 254419.0 169694.0 573120.0 -1.0 545
547 0 254321.0 169632.0 573180.0 -1.0 546
548 0 254261.0 169629.0 573240.0 -1.0 547
549 0 254279.0 169595.0 573300.0 -1.0 548
550 0 254244.0 169647.0 573360.0 -1.0 549
551 0 254222.0 169691.0 573420.0 -1.0 550
552 0 254265.0 169677.0 573480.0 -1.0 551
553 0 254278.0 169668.0 573540.0 -1.0 552
554 0 254189.0 169655.0 573600.0 -1.0 553
555 0 254175.0 169659.0 573660.0 -1.0 554
556 0 254156.0 169614.0 573720.0 -1.0 555
557 0 254158.0 169655.0 573780.0 -1.0 556
558 0 254125.0 169653.0 573840.0 -1.0 557
559 0 254132.0 169648.0 573900.0 -1.0 558
560 0 254118.0 169658.0 573960.0 -1.0 559
561 0 254060.0 169640.0 574020.0 -1.0 560
562 0 254078.0 169688.0 574080.0 -1.0 561
563 0 254044.0 169655.0 574140.0 -1.0 562
564 0 254015.0 169648.0 574200.0 -1.0 563
565 0 254024.0 169631.0 574260.0 -1.0 564
566 0 253991.0 169638.0 574320.0 -1.0 565
567 0 253982.0 169709.0 574380.0 -1.0 566
568 0 253820.0 169562.0 574440.0 -1.0 567
569 0 253887.0 169575.0 574500.0 -1.0 568
570 0 253863.0 169648.0 574560.0 -1.0 569
571 0 253923.0 169671.0 574620.0 -1.0 570
572 0 253865.0 169661.0 574680.0 -1.0 571
573 0 253889.0 169652.0 574740.0 -1.0 572
574 0 253789.0 169674.0 574800.0 -1.0 573
575 0 253825.0 169736.0 574860.0 -1.0 574
576 0 253811.0 169716.0 574920.0 -1.0 575
577 0 253781.0 169708.0 574980.0 -1.0 576
578 0 253705.0 169698.0 575040.0 -1.0 577
579 0 253655.0 169719.0 575100.0 -1.0 578
580 0 253656.0 169759.0 575160.0 -1.0 579
581 0 253670.0 169768.0 575220.0 -1.0 580
582 0 253639.0 169670.0 575280.0 -1.0 581
583 0 253609.0 169754.0 575340.0 -1.0 582
584 0 253590.0 169834.0 575400.0 -1.0 583
585 0 253610.0 169772.0 575460.0 -1.0 584
586 0 253504.0 169773.0 575580.0 -1.0 585
587 0 253485.0 169859.0 575640.0 -1.0 586
588 0 253406.0 169818.0 575700.0 -1.0 587
589 0 253486.0 169946.0 575760.0 -1.0 588
590 0 253318.0 169872.0 575820.0 -1.0 589
591 0 253325.0 169866.0 575880.0 -1.0 590
592 0 253321.0 169876.0 575940.0 -1.0 591
593 0 253354.0 169883.0 576000.0 -1.0 592
594 0 253356.0 169995.0 576060.0 -1.0 593
595 0 253342.0 169951.0 576120.0 -1.0 594
596 0 253335.0 169964.0 576180.0 -1.0 595
597 0 253339.0 169974.0 576240.0 -1.0 596
598 0 253274.0 170008.0 576360.0 -1.0 597
599 0 253235.0 169961.0 576420.0 -1.0 598
600 0 253218.0 170043.0 576480.0 -1.0 599
601 0 253172.0 170059.0 576540.0 -1.0 600
602 0 253212.0 170097.0 576600.0 -1.0 601
603 0 253174.0 170091.0 576660.0 -1.0 602
604 0 253118.0 170032.0 576720.0 -1.0 603
605 0 253134.0 170074.0 576780.0 -1.0 604
606 0 253094.0 170105.0 576840.0 -1.0 605
607 0 253116.0 170049.0 576900.0 -1.0 606
608 0 253118.0 170124.0 576960.0 -1.0 607
609 0 253079.0 170082.0 577020.0 -1.0 608
610 0 253094.0 170151.0 577080.0 -1.0 609
611 0 253037.0 170122.0 577200.0 -1.0 610
612 0 253048.0 170197.0 577260.0 -1.0 611
613 0 253084.0 170216.0 577320.0 -1.0 612
614 0 253032.0 170305.0 577380.0 -1.0 613
615 0 253077.0 170150.0 577440.0 -1.0 614
616 0 253046.0 170300.0 577500.0 -1.0 615
617 0 253063.0 170274.0 577560.0 -1.0 616
618 0 253013.0 170279.0 577620.0 -1.0 617
619 0 253019.0 170251.0 577680.0 -1.0 618
620 0 252958.0 170248.0 577740.0 -1.0 619
621 0 252920.0 170368.0 577800.0 -1.0 620
622 0 252909.0 170349.0 577860.0 -1.0 621
623 0 252896.0 170320.0 577920.0 -1.0 622
624 0 252869.0 170345.0 577980.0 -1.0 623
625 0 252849.0 170362.0 578100.0 -1.0 624
626 0 252837.0 170401.0 578160.0 -1.0 625
627 0 252709.0 170339.0 578220.0 -1.0 626
628 0 252736.0 170369.0 578280.0 -1.0 627
629 0 252634.0 170381.0 578340.0 -1.0 628
630 0 252710.0 170499.0 578400.0 -1.0 629
631 0 252604.0 170512.0 578460.0 -1.0 630
632 0 252512.0 170497.0 578520.0 -1.0 631
633 0 252518.0 170595.0 578580.0 -1.0 632
634 0 252266.0 170286.0 578700.0 -1.0 633
635 0 252530.0 170670.0 578760.0 -1.0 634
636 0 252524.0 170677.0 578820.0 -1.0 635
637 0 252560.0 170701.0 578880.0 -1.0 636
638 0 252469.0 170670.0 578940.0 -1.0 637
639 0 252477.0 170684.0 579000.0 -1.0 638
640 0 252493.0 170642.0 579060.0 -1.0 639
641 0 252529.0 170797.0 579120.0 -1.0 640
642 0 252417.0 170719.0 579180.0 -1.0 641
643 0 252481.0 170754.0 579240.0 -1.0 642
644 0 252371.0 170776.0 579300.0 -1.0 643
645 0 252423.0 170697.0 579360.0 -1.0 644
646 0 252393.0 170762.0 579420.0 -1.0 645
647 0 252394.0 170811.0 579480.0 -1.0 646
648 0 252401.0 170740.0 579540.0 -1.0 647
649 0 252432.0 170701.0 579600.0 -1.0 648
650 0 252394.0 170810.0 579660.0 -1.0 649
651 0 252431.0 170890.0 579720.0 -1.0 650
652 0 252442.0 170836.0 579780.0 -1.0 651
653 0 252421.0 170850.0 579840.0 -1.0 652
654 0 252424.0 170826.0 579900.0 -1.0 653
655 0 252398.0 170817.0 579960.0 -1.0 654
656 0 252365.0 170864.0 580020.0 -1.0 655
657 0 252317.0 170788.0 580080.0 -1.0 656
658 0 252307.0 170845.0 580140.0 -1.0 657
659 0 252305.0 170815.0 580200.0 -1.0 658
660 0 252267.0 170855.0 580260.0 -1.0 659
661 0 252221.0 170770.0 580320.0 -1.0 660
662 0 252182.0 170877.0 580380.0 -1.0 661
663 0 252149.0 170736.0 580440.0 -1.0 662
664 0 252125.0 170731.0 580500.0 -1.0 663
665 0 252076.0 170787.0 580560.0 -1.0 664
666 0 252098.0 170797.0 580620.0 -1.0 665
667 0 252122.0 170803.0 580680.0 -1.0 666
668 0 252103.0 170844.0 580800.0 -1.0 667
669 0 252062.0 170926.0 580860.0 -1.0 668
670 0 252093.0 170924.0 580920.0 -1.0 669
671 0 252098.0 170956.0 580980.0 -1.0 670
672 0 252086.0 170980.0 581040.0 -1.0 671
673 0 252060.0 170958.0 581100.0 -1.0 672
674 0 251986.0 171064.0 581160.0 -1.0 673
675 0 252027.0 171078.0 581220.0 -1.0 674
676 0 251817.0 170933.0 581280.0 -1.0 675
677 0 252046.0 171113.0 581340.0 -1.0 676
678 0 252013.0 171189.0 581400.0 -1.0 677
679 0 251983.0 171211.0 581460.0 -1.0 678
680 0 252035.0 171249.0 581520.0 -1.0 679
681 0 251991.0 171122.0 581580.0 -1.0 680
682 0 252014.0 171254.0 581640.0 -1.0 681
683 0 251999.0 171281.0 581700.0 -1.0 682
684 0 251998.0 171245.0 581760.0 -1.0 683
685 0 251952.0 171287.0 581820.0 -1.0 684
686 0 251977.0 171303.0 581880.0 -1.0 685
687 0 252019.0 171275.0 582000.0 -1.0 686
688 0 252069.0 171420.0 582060.0 -1.0 687
689 0 252012.0 171395.0 582120.0 -1.0 688
690 0 252066.0 171442.0 582180.0 -1.0 689
691 0 252076.0 171418.0 582240.0 -1.0 690
692 0 252105.0 171440.0 582300.0 -1.0 691
693 0 252103.0 171468.0 582360.0 -1.0 692
694 0 252028.0 171467.0 582420.0 -1.0 693
695 0 252114.0 171508.0 582480.0 -1.0 694
696 0 252107.0 171590.0 582540.0 -1.0 695
697 0 252142.0 171613.0 582600.0 -1.0 696
698 0 251970.0 171567.0 582660.0 -1.0 697
699 0 252050.0 171657.0 582720.0 -1.0 698
700 0 252023.0 171523.0 582780.0 -1.0 699
701 0 252027.0 171600.0 582840.0 -1.0 700
702 0 252050.0 171569.0 582900.0 -1.0 701
703 0 251987.0 171584.0 582960.0 -1.0 702
704 0 252027.0 171595.0 583020.0 -1.0 703
705 0 251926.0 171550.0 583080.0 -1.0 704
706 0 251959.0 171556.0 583140.0 -1.0 705
707 0 251924.0 171560.0 583200.0 -1.0 706
708 0 251860.0 171443.0 583260.0 -1.0 707
709 0 251959.0 171483.0 583380.0 -1.0 708
710 0 251989.0 171471.0 583440.0 -1.0 709
711 0 251977.0 171444.0 583500.0 -1.0 710
712 0 251995.0 171445.0 583560.0 -1.0 711
713 0 251924.0 171386.0 583620.0 -1.0 712
714 0 251953.0 171414.0 583680.0 -1.0 713
715 0 251962.0 171400.0 583740.0 -1.0 714
716 0 251868.0 171371.0 583800.0 -1.0 715
717 0 251903.0 171413.0 583860.0 -1.0 716
718 0 251932.0 171400.0 583920.0 -1.0 717
719 0 251964.0 171422.0 583980.0 -1.0 718
720 0 251897.0 171378.0 584040.0 -1.0 719
721 0 251953.0 171374.0 584100.0 -1.0 720
722 0 251900.0 171327.0 584160.0 -1.0 721
723 0 251858.0 171300.0 584220.0 -1.0 722
724 0 251917.0 171313.0 584280.0 -1.0 723
725 0 251903.0 171334.0 584340.0 -1.0 724
726 0 251931.0 171261.0 584400.0 -1.0 725
727 0 251853.0 171229.0 584460.0 -1.0 726
728 0 251935.0 171234.0 584520.0 -1.0 727
729 0 251840.0 171267.0 584580.0 -1.0 728
730 0 251834.0 171210.0 584640.0 -1.0 729
731 0 251809.0 171334.0 584700.0 -1.0 730
732 0 251748.0 171242.0 584760.0 -1.0 731
733 0 251847.0 171362.0 584820.0 -1.0 732
734 0 251721.0 171200.0 584880.0 -1.0 733
735 0 251729.0 171145.0 584940.0 -1.0 734
736 0 251674.0 171113.0 585000.0 -1.0 735
737 0 251716.0 171077.0 585060.0 -1.0 736
738 0 251699.0 171045.0 585120.0 -1.0 737
739 0 251645.0 171108.0 585180.0 -1.0 738
740 0 251572.0 171060.0 585240.0 -1.0 739
741 0 251539.0 171085.0 585300.0 -1.0 740
742 0 251567.0 171090.0 585360.0 -1.0 741
743 0 251524.0 171070.0 585420.0 -1.0 742
744 0 251528.0 171103.0 585480.0 -1.0 743
745 0 251520.0 171098.0 585540.0 -1.0 744
746 0 251547.0 171069.0 585600.0 -1.0 745
747 0 251475.0 171039.0 585660.0 -1.0 746
748 0 251451.0 170973.0 585720.0 -1.0 747
749 0 251404.0 171025.0 585780.0 -1.0 748
750 0 251350.0 170915.0 585840.0 -1.0 749
751 0 251348.0 170880.0 585900.0 -1.0 750
752 0 251290.0 170909.0 585960.0 -1.0 751
753 0 251322.0 170850.0 586020.0 -1.0 752
754 0 251246.0 170859.0 586080.0 -1.0 753
755 0 251226.0 170819.0 586140.0 -1.0 754
756 0 251173.0 170816.0 586200.0 -1.0 755
757 0 251109.0 170724.0 586260.0 -1.0 756
758 0 251105.0 170747.0 586320.0 -1.0 757
759 0 251098.0 170698.0 586380.0 -1.0 758
760 0 250990.0 170684.0 586440.0 -1.0 759
761 0 250982.0 170644.0 586500.0 -1.0 760
762 0 250931.0 170640.0 586560.0 -1.0 761
763 0 250854.0 170603.0 586620.0 -1.0 762
764 0 250799.0 170581.0 586680.0 -1.0 763
765 0 250766.0 170499.0 586740.0 -1.0 764
766 0 250606.0 170436.0 586860.0 -1.0 765
767 0 250510.0 170410.0 586920.0 -1.0 766
768 0 250528.0 170406.0 586980.0 -1.0 767
769 0 250434.0 170380.0 587040.0 -1.0 768
770 0 250408.0 170428.0 587100.0 -1.0 769
771 0 250405.0 170375.0 587160.0 -1.0 770
772 0 250299.0 170409.0 587220.0 -1.0 771
773 0 250251.0 170315.0 587280.0 -1.0 772
774 0 250303.0 170404.0 587340.0 -1.0 773
775 0 250295.0 170404.0 587400.0 -1.0 774
776 0 250286.0 170417.0 587460.0 -1.0 775
777 0 250289.0 170373.0 587520.0 -1.0 776
778 0 250302.0 170405.0 587580.0 -1.0 777
779 0 250194.0 170308.0 587700.0 -1.0 778
780 0 250267.0 170298.0 587760.0 -1.0 779
781 0 250237.0 170317.0 587820.0 -1.0 780
782 0 250223.0 170239.0 587880.0 -1.0 781
783 0 250200.0 170215.0 587940.0 -1.0 782
784 0 250200.0 170198.0 588000.0 -1.0 783
785 0 250176.0 170189.0 588060.0 -1.0 784
786 0 250215.0 170110.0 588120.0 -1.0 785
787 0 250155.0 170113.0 588180.0 -1.0 786
788 0 250193.0 170063.0 588240.0 -1.0 787
789 0 250119.0 170067.0 588300.0 -1.0 788
790 0 250188.0 169985.0 588360.0 -1.0 789
791 0 250158.0 169925.0 588420.0 -1.0 790
792 0 250190.0 169978.0 588480.0 -1.0 791
793 0 250202.0 169890.0 588540.0 -1.0 792
794 0 250185.0 169893.0 588600.0 -1.0 793
795 0 250164.0 169780.0 588660.0 -1.0 794
796 0 250195.0 169800.0 588720.0 -1.0 795
797 0 249780.0 169555.0 588780.0 -1.0 796
798 0 250240.0 169725.0 588840.0 -1.0 797
799 0 250245.0 169681.0 588900.0 -1.0 798
800 0 250256.0 169670.0 588960.0 -1.0 799
801 0 250224.0 169584.0 589020.0 -1.0 800
802 0 250277.0 169581.0 589080.0 -1.0 801
803 0 250251.0 169518.0 589140.0 -1.0 802
804 0 250261.0 169499.0 589200.0 -1.0 803
805 0 250185.0 169463.0 589260.0 -1.0 804
806 0 250228.0 169426.0 589320.0 -1.0 805
807 0 250189.0 169361.0 589380.0 -1.0 806
808 0 250188.0 169371.0 589440.0 -1.0 807
809 0 250181.0 169252.0 589500.0 -1.0 808
810 0 250215.0 169287.0 589560.0 -1.0 809
811 0 250195.0 169217.0 589620.0 -1.0 810
812 0 250202.0 169240.0 589680.0 -1.0 811
813 0 250249.0 169248.0 589740.0 -1.0 812
814 0 250220.0 169268.0 589800.0 -1.0 813
815 0 250198.0 169162.0 589860.0 -1.0 814
816 0 250241.0 169225.0 589920.0 -1.0 815
817 0 250241.0 169197.0 589980.0 -1.0 816
818 0 250243.0 169157.0 590040.0 -1.0 817
819 0 250243.0 169154.0 590100.0 -1.0 818
820 0 250245.0 169119.0 590160.0 -1.0 819
821 0 250255.0 169137.0 590220.0 -1.0 820
822 0 250204.0 169150.0 590280.0 -1.0 821
823 0 250218.0 169123.0 590340.0 -1.0 822
824 0 250194.0 169095.0 590400.0 -1.0 823
825 0 250183.0 169109.0 590460.0 -1.0 824
826 0 250225.0 169096.0 590520.0 -1.0 825
827 0 250228.0 169018.0 590580.0 -1.0 826
828 0 250195.0 169088.0 590640.0 -1.0 827
829 0 250219.0 168987.0 590700.0 -1.0 828
830 0 250178.0 168960.0 590760.0 -1.0 829
831 0 250221.0 168981.0 590820.0 -1.0 830
832 0 250194.0 168952.0 590880.0 -1.0 831
833 0 250225.0 168901.0 590940.0 -1.0 832
834 0 250210.0 168898.0 591000.0 -1.0 833
835 0 250193.0 168866.0 591060.0 -1.0 834
836 0 250154.0 168853.0 591120.0 -1.0 835
837 0 250171.0 168777.0 591180.0 -1.0 836
838 0 250115.0 168765.0 591240.0 -1.0 837
839 0 250126.0 168770.0 591300.0 -1.0 838
840 0 250129.0 168817.0 591360.0 -1.0 839
841 0 250121.0 168792.0 591420.0 -1.0 840
842 0 250117.0 168821.0 591480.0 -1.0 841
843 0 250109.0 168767.0 591540.0 -1.0 842
844 0 250094.0 168717.0 591600.0 -1.0 843
845 0 250071.0 168659.0 591660.0 -1.0 844
846 0 250032.0 168653.0 591720.0 -1.0 845
847 0 250023.0 168611.0 591780.0 -1.0 846
848 0 249993.0 168605.0 591840.0 -1.0 847
849 0 249966.0 168589.0 591900.0 -1.0 848
850 0 250008.0 168565.0 591960.0 -1.0 849
851 0 250017.0 168536.0 592020.0 -1.0 850
852 0 249970.0 168534.0 592080.0 -1.0 851
853 0 249977.0 168477.0 592140.0 -1.0 852
854 0 249994.0 168503.0 592200.0 -1.0 853
855 0 249987.0 168489.0 592260.0 -1.0 854
856 0 250003.0 168497.0 592320.0 -1.0 855
857 0 249906.0 168452.0 592380.0 -1.0 856
858 0 249911.0 168412.0 592440.0 -1.0 857
859 0 249894.0 168400.0 592500.0 -1.0 858
860 0 249898.0 168343.0 592560.0 -1.0 859
861 0 249881.0 168285.0 592620.0 -1.0 860
862 0 249845.0 168299.0 592680.0 -1.0 861
863 0 249851.0 168259.0 592740.0 -1.0 862
864 0 249823.0 168201.0 592800.0 -1.0 863
865 0 249836.0 168241.0 592860.0 -1.0 864
866 0 249809.0 168173.0 592920.0 -1.0 865
867 0 249790.0 168167.0 592980.0 -1.0 866
868 0 249766.0 168167.0 593040.0 -1.0 867
869 0 249754.0 168254.0 593100.0 -1.0 868
870 0 249774.0 168157.0 593160.0 -1.0 869
871 0 249719.0 168260.0 593220.0 -1.0 870
872 0 249667.0 168131.0 593280.0 -1.0 871
873 0 249638.0 168184.0 593340.0 -1.0 872
874 0 249656.0 168114.0 593400.0 -1.0 873
875 0 249616.0 168142.0 593460.0 -1.0 874
876 0 249629.0 168120.0 593520.0 -1.0 875
877 0 249665.0 168075.0 593580.0 -1.0 876
878 0 249661.0 168075.0 593640.0 -1.0 877
879 0 249701.0 168097.0 593700.0 -1.0 878
880 0 249613.0 168053.0 593760.0 -1.0 879
881 0 249628.0 168051.0 593820.0 -1.0 880
882 0 249568.0 168105.0 593880.0 -1.0 881
883 0 249635.0 168044.0 593940.0 -1.0 882
884 0 249626.0 168059.0 594000.0 -1.0 883
885 0 249665.0 168073.0 594060.0 -1.0 884
886 0 249671.0 168040.0 594120.0 -1.0 885
887 0 249661.0 168067.0 594180.0 -1.0 886
888 0 249576.0 168006.0 594240.0 -1.0 887
889 0 249577.0 168027.0 594300.0 -1.0 888
890 0 249615.0 168021.0 594360.0 -1.0 889
891 0 249554.0 168031.0 594480.0 -1.0 890
892 0 249573.0 168014.0 594540.0 -1.0 891
893 0 249576.0 167944.0 594600.0 -1.0 892
894 0 249487.0 167941.0 594660.0 -1.0 893
895 0 249533.0 167935.0 594720.0 -1.0 894
896 0 249503.0 167931.0 594780.0 -1.0 895
897 0 249538.0 167903.0 594840.0 -1.0 896
898 0 249492.0 167866.0 594900.0 -1.0 897
899 0 249514.0 167831.0 594960.0 -1.0 898
900 0 249519.0 167851.0 595020.0 -1.0 899
901 0 249491.0 167796.0 595080.0 -1.0 900
902 0 249459.0 167778.0 595140.0 -1.0 901
903 0 249458.0 167791.0 595200.0 -1.0 902
904 0 249454.0 167762.0 595260.0 -1.0 903
905 0 249489.0 167752.0 595320.0 -1.0 904
906 0 249506.0 167694.0 595380.0 -1.0 905
907 0 249459.0 167727.0 595440.0 -1.0 906
908 0 249468.0 167695.0 595500.0 -1.0 907
909 0 249525.0 167696.0 595560.0 -1.0 908
910 0 249489.0 167634.0 595620.0 -1.0 909
911 0 249514.0 167656.0 595680.0 -1.0 910
912 0 249487.0 167656.0 595740.0 -1.0 911
913 0 249458.0 167624.0 595800.0 -1.0 912
914 0 249468.0 167637.0 595860.0 -1.0 913
915 0 249480.0 167630.0 595920.0 -1.0 914
916 0 249483.0 167597.0 595980.0 -1.0 915
917 0 249442.0 167545.0 596040.0 -1.0 916
918 0 249441.0 167529.0 596100.0 -1.0 917
919 0 249421.0 167567.0 596160.0 -1.0 918
920 0 249407.0 167523.0 596220.0 -1.0 919
921 0 249414.0 167560.0 596280.0 -1.0 920
922 0 249386.0 167507.0 596340.0 -1.0 921
923 0 249405.0 167390.0 596400.0 -1.0 922
924 0 249392.0 167538.0 596460.0 -1.0 923
925 0 249397.0 167564.0 596520.0 -1.0 924
926 0 249408.0 167534.0 596580.0 -1.0 925
927 0 249329.0 167460.0 596640.0 -1.0 926
928 0 249385.0 167541.0 596700.0 -1.0 927
929 0 249333.0 167471.0 596760.0 -1.0 928
930 0 249269.0 167458.0 596820.0 -1.0 929
931 0 249325.0 167532.0 596880.0 -1.0 930
932 0 249286.0 167436.0 596940.0 -1.0 931
933 0 249387.0 167504.0 597000.0 -1.0 932
934 0 249311.0 167494.0 597060.0 -1.0 933
935 0 249364.0 167493.0 597120.0 -1.0 934
936 0 249373.0 167482.0 597180.0 -1.0 935
937 0 249424.0 167425.0 597240.0 -1.0 936
938 0 249430.0 167448.0 597360.0 -1.0 937
939 0 249467.0 167423.0 597420.0 -1.0 938
940 0 249448.0 167382.0 597480.0 -1.0 939
941 0 249520.0 167443.0 597540.0 -1.0 940
942 0 249525.0 167439.0 597600.0 -1.0 941
943 0 249583.0 167474.0 597660.0 -1.0 942
944 0 249589.0 167428.0 597720.0 -1.0 943
945 0 249636.0 167456.0 597780.0 -1.0 944
946 0 249664.0 167516.0 597840.0 -1.0 945
947 0 249640.0 167481.0 597900.0 -1.0 946
948 0 249731.0 167428.0 597960.0 -1.0 947
949 0 249734.0 167448.0 598020.0 -1.0 948
950 0 249726.0 167448.0 598080.0 -1.0 949
951 0 249706.0 167435.0 598140.0 -1.0 950
952 0 249704.0 167419.0 598200.0 -1.0 951
953 0 249763.0 167412.0 598260.0 -1.0 952
954 0 249788.0 167381.0 598320.0 -1.0 953
955 0 249739.0 167338.0 598380.0 -1.0 954
956 0 249801.0 167321.0 598440.0 -1.0 955
957 0 249800.0 167247.0 598500.0 -1.0 956
958 0 249799.0 167204.0 598560.0 -1.0 957
959 0 249724.0 167049.0 598620.0 -1.0 958
960 0 249743.0 167055.0 598680.0 -1.0 959
961 0 249680.0 166998.0 598740.0 -1.0 960
962 0 249686.0 166978.0 598800.0 -1.0 961
963 0 249640.0 166890.0 598860.0 -1.0 962
964 0 249608.0 166832.0 598920.0 -1.0 963
965 0 249543.0 166786.0 598980.0 -1.0 964
966 0 249583.0 166774.0 599040.0 -1.0 965
967 0 249595.0 166757.0 599100.0 -1.0 966
968 0 249551.0 166731.0 599160.0 -1.0 967
969 0 249580.0 166686.0 599220.0 -1.0 968
970 0 249475.0 166654.0 599280.0 -1.0 969
971 0 249566.0 166657.0 599340.0 -1.0 970
972 0 249557.0 166653.0 599400.0 -1.0 971
973 0 249523.0 166650.0 599460.0 -1.0 972
974 0 249498.0 166551.0 599520.0 -1.0 973
975 0 249557.0 166600.0 599580.0 -1.0 974
976 0 249419.0 166491.0 599640.0 -1.0 975
977 0 249458.0 166479.0 599700.0 -1.0 976
978 0 249440.0 166446.0 599760.0 -1.0 977
979 0 249420.0 166464.0 599820.0 -1.0 978
980 0 249386.0 166467.0 599880.0 -1.0 979
981 0 249464.0 166445.0 599940.0 -1.0 980
982 0 249448.0 166399.0 600000.0 -1.0 981
983 0 249511.0 166406.0 600060.0 -1.0 982
984 0 249546.0 166335.0 600120.0 -1.0 983
985 0 249530.0 166337.0 600180.0 -1.0 984
986 0 249503.0 166261.0 600240.0 -1.0 985
987 0 249545.0 166313.0 600300.0 -1.0 986
988 0 249522.0 166316.0 600360.0 -1.0 987
989 0 249462.0 166255.0 600420.0 -1.0 988
990 0 249483.0 166257.0 600480.0 -1.0 989
991 0 249445.0 166216.0 600540.0 -1.0 990
992 0 249431.0 166167.0 600600.0 -1.0 991
993 0 249411.0 166227.0 600660.0 -1.0 992
994 0 249437.0 166178.0 600720.0 -1.0 993
995 0 249450.0 166176.0 600780.0 -1.0 994
996 0 249461.0 166144.0 600840.0 -1.0 995
997 0 249393.0 166151.0 600900.0 -1.0 996
998 0 249424.0 166147.0 600960.0 -1.0 997
999 0 249461.0 166126.0 601020.0 -1.0 998
1000 0 249431.0 166110.0 601080.0 -1.0 999
1001 0 249421.0 166102.0 601140.0 -1.0 1000
1002 0 249430.0 166076.0 601200.0 -1.0 1001
1003 0 249417.0 166097.0 601260.0 -1.0 1002
1004 0 249376.0 166060.0 601320.0 -1.0 1003
1005 0 249350.0 166066.0 601380.0 -1.0 1004
1006 0 249388.0 166078.0 601440.0 -1.0 1005
1007 0 249345.0 166008.0 601500.0 -1.0 1006
1008 0 249430.0 166070.0 601560.0 -1.0 1007
1009 0 249392.0 166058.0 601620.0 -1.0 1008
1010 0 249356.0 166066.0 601680.0 -1.0 1009
1011 0 249276.0 165949.0 601740.0 -1.0 1010
1012 0 249321.0 166110.0 601800.0 -1.0 1011
1013 0 249232.0 166037.0 601860.0 -1.0 1012
1014 0 249188.0 166029.0 601920.0 -1.0 1013
1015 0 249180.0 166069.0 601980.0 -1.0 1014
1016 0 249097.0 166095.0 602040.0 -1.0 1015
1017 0 249050.0 166161.0 602100.0 -1.0 1016
1018 0 249035.0 166155.0 602160.0 -1.0 1017
1019 0 249041.0 166102.0 602220.0 -1.0 1018
1020 0 249053.0 166158.0 602280.0 -1.0 1019
1021 0 248950.0 166113.0 602340.0 -1.0 1020
1022 0 248962.0 166130.0 602460.0 -1.0 1021
1023 0 248898.0 166175.0 602520.0 -1.0 1022
1024 0 248774.0 166164.0 602580.0 -1.0 1023
1025 0 248770.0 166157.0 602640.0 -1.0 1024
1026 0 248741.0 166127.0 602700.0 -1.0 1025
1027 0 248820.0 166104.0 602760.0 -1.0 1026
1028 0 248788.0 166089.0 602820.0 -1.0 1027
1029 0 248778.0 166068.0 602880.0 -1.0 1028
1030 0 248753.0 166044.0 602940.0 -1.0 1029
1031 0 248675.0 166030.0 603000.0 -1.0 1030
1032 0 248600.0 166058.0 603060.0 -1.0 1031
1033 0 248529.0 166009.0 603120.0 -1.0 1032
1034 0 248481.0 165976.0 603180.0 -1.0 1033
1035 0 248461.0 165997.0 603240.0 -1.0 1034
1036 0 248420.0 165973.0 603300.0 -1.0 1035
1037 0 248405.0 165925.0 603360.0 -1.0 1036
1038 0 248399.0 165920.0 603420.0 -1.0 1037
1039 0 248391.0 165951.0 603480.0 -1.0 1038
1040 0 248404.0 165949.0 603540.0 -1.0 1039
1041 0 248316.0 165879.0 603600.0 -1.0 1040
1042 0 248234.0 165817.0 603660.0 -1.0 1041
1043 0 248290.0 165855.0 603720.0 -1.0 1042
1044 0 248282.0 165830.0 603780.0 -1.0 1043
1045 0 248278.0 165748.0 603840.0 -1.0 1044
1046 0 248202.0 165736.0 603900.0 -1.0 1045
1047 0 248252.0 165739.0 603960.0 -1.0 1046
1048 0 248179.0 165674.0 604020.0 -1.0 1047
1049 0 248203.0 165690.0 604080.0 -1.0 1048
1050 0 248181.0 165644.0 604140.0 -1.0 1049
1051 0 248144.0 165615.0 604200.0 -1.0 1050
1052 0 248103.0 165615.0 604260.0 -1.0 1051
1053 0 248114.0 165628.0 604320.0 -1.0 1052
1054 0 248145.0 165660.0 604380.0 -1.0 1053
1055 0 248040.0 165611.0 604440.0 -1.0 1054
1056 0 248071.0 165649.0 604500.0 -1.0 1055
1057 0 248055.0 165623.0 604560.0 -1.0 1056
1058 0 248028.0 165616.0 604620.0 -1.0 1057
1059 0 247994.0 165569.0 604680.0 -1.0 1058
1060 0 247936.0 165520.0 604740.0 -1.0 1059
1061 0 247970.0 165551.0 604800.0 -1.0 1060
1062 0 247916.0 165553.0 604860.0 -1.0 1061
1063 0 247875.0 165563.0 604920.0 -1.0 1062
1064 0 247822.0 165493.0 604980.0 -1.0 1063
1065 0 247804.0 165492.0 605040.0 -1.0 1064
1066 0 247747.0 165541.0 605100.0 -1.0 1065
1067 0 247705.0 165505.0 605160.0 -1.0 1066
1068 0 247667.0 165486.0 605220.0 -1.0 1067
1069 0 247751.0 165495.0 605280.0 -1.0 1068
1070 0 247667.0 165442.0 605340.0 -1.0 1069
1071 0 247668.0 165417.0 605400.0 -1.0 1070
1072 0 247617.0 165438.0 605460.0 -1.0 1071
1073 0 247547.0 165448.0 605520.0 -1.0 1072
1074 0 247515.0 165409.0 605580.0 -1.0 1073
1075 0 247526.0 165387.0 605640.0 -1.0 1074
1076 0 247392.0 165322.0 605700.0 -1.0 1075
1077 0 247377.0 165330.0 605760.0 -1.0 1076
1078 0 247352.0 165294.0 605820.0 -1.0 1077
1079 0 247356.0 165312.0 605880.0 -1.0 1078
1080 0 247352.0 165238.0 605940.0 -1.0 1079
1081 0 247244.0 165225.0 606000.0 -1.0 1080
1082 0 247271.0 165287.0 606060.0 -1.0 1081
1083 0 247200.0 165282.0 606120.0 -1.0 1082
1084 0 247231.0 165237.0 606180.0 -1.0 1083
1085 0 247148.0 165259.0 606240.0 -1.0 1084
1086 0 247084.0 165255.0 606300.0 -1.0 1085
1087 0 247058.0 165235.0 606360.0 -1.0 1086
1088 0 247040.0 165211.0 606420.0 -1.0 1087
1089 0 246965.0 165199.0 606480.0 -1.0 1088
1090 0 246973.0 165242.0 606540.0 -1.0 1089
1091 0 246958.0 165278.0 606600.0 -1.0 1090
1092 0 246971.0 165307.0 606660.0 -1.0 1091
1093 0 246883.0 165231.0 606720.0 -1.0 1092
1094 0 246880.0 165247.0 606780.0 -1.0 1093
1095 0 246844.0 165242.0 606840.0 -1.0 1094
1096 0 246815.0 165253.0 606900.0 -1.0 1095
1097 0 246796.0 165248.0 606960.0 -1.0 1096
1098 0 246804.0 165282.0 607020.0 -1.0 1097
1099 0 246811.0 165260.0 607080.0 -1.0 1098
1100 0 246823.0 165272.0 607140.0 -1.0 1099
1101 0 246757.0 165249.0 607200.0 -1.0 1100
1102 0 246752.0 165275.0 607260.0 -1.0 1101
1103 0 246757.0 165257.0 607320.0 -1.0 1102
1104 0 246698.0 165284.0 607380.0 -1.0 1103
1105 0 246708.0 165249.0 607440.0 -1.0 1104
1106 0 246699.0 165238.0 607500.0 -1.0 1105
1107 0 246661.0 165190.0 607560.0 -1.0 1106
1108 0 246778.0 165176.0 607620.0 -1.0 1107
1109 0 246668.0 165194.0 607740.0 -1.0 1108
1110 0 246694.0 165138.0 607800.0 -1.0 1109
1111 0 246684.0 165180.0 607860.0 -1.0 1110
1112 0 246712.0 165096.0 607920.0 -1.0 1111
1113 0 246599.0 165157.0 607980.0 -1.0 1112
1114 0 246584.0 165112.0 608040.0 -1.0 1113
1115 0 246549.0 165179.0 608100.0 -1.0 1114
1116 0 246513.0 165101.0 608160.0 -1.0 1115
1117 0 246487.0 165110.0 608220.0 -1.0 1116
1118 0 246504.0 165063.0 608280.0 -1.0 1117
1119 0 246446.0 165103.0 608340.0 -1.0 1118
1120 0 246477.0 165129.0 608400.0 -1.0 1119
1121 0 246467.0 165165.0 608460.0 -1.0 1120
1122 0 246439.0 165072.0 608520.0 -1.0 1121
1123 0 246479.0 165127.0 608580.0 -1.0 1122
1124 0 246469.0 165137.0 608640.0 -1.0 1123
1125 0 246453.0 165108.0 608700.0 -1.0 1124
1126 0 246421.0 165067.0 608760.0 -1.0 1125
1127 0 246358.0 165148.0 608820.0 -1.0 1126
1128 0 246402.0 165085.0 608880.0 -1.0 1127
1129 0 246346.0 165154.0 608940.0 -1.0 1128
1130 0 246312.0 165118.0 609000.0 -1.0 1129
1131 0 246300.0 165145.0 609060.0 -1.0 1130
1132 0 246214.0 165092.0 609120.0 -1.0 1131
1133 0 246234.0 165120.0 609180.0 -1.0 1132
1134 0 246191.0 165099.0 609240.0 -1.0 1133
1135 0 246181.0 165061.0 609300.0 -1.0 1134
1136 0 246132.0 165057.0 609360.0 -1.0 1135
1137 0 246115.0 165109.0 609420.0 -1.0 1136
1138 0 246028.0 165009.0 609480.0 -1.0 1137
1139 0 246036.0 164999.0 609540.0 -1.0 1138
1140 0 245996.0 165021.0 609600.0 -1.0 1139
1141 0 246019.0 165019.0 609660.0 -1.0 1140
1142 0 245982.0 164999.0 609720.0 -1.0 1141
1143 0 245910.0 164936.0 609780.0 -1.0 1142
1144 0 245949.0 165028.0 609840.0 -1.0 1143
1145 0 245887.0 164998.0 609900.0 -1.0 1144
1146 0 245911.0 165043.0 609960.0 -1.0 1145
1147 0 245821.0 164906.0 610020.0 -1.0 1146
1148 0 245850.0 164986.0 610080.0 -1.0 1147
1149 0 245752.0 164881.0 610140.0 -1.0 1148
1150 0 245642.0 164870.0 610200.0 -1.0 1149
1151 0 245594.0 164862.0 610260.0 -1.0 1150
1152 0 245588.0 164817.0 610320.0 -1.0 1151
1153 0 245517.0 164752.0 610380.0 -1.0 1152
1154 0 245409.0 164828.0 610440.0 -1.0 1153
1155 0 245350.0 164817.0 610500.0 -1.0 1154
1156 0 245318.0 164777.0 610560.0 -1.0 1155
1157 0 245315.0 164716.0 610620.0 -1.0 1156
1158 0 245264.0 164717.0 610680.0 -1.0 1157
1159 0 245210.0 164751.0 610740.0 -1.0 1158
1160 0 245176.0 164749.0 610800.0 -1.0 1159
1161 0 245121.0 164750.0 610860.0 -1.0 1160
1162 0 245173.0 164827.0 610920.0 -1.0 1161
1163 0 245120.0 164802.0 610980.0 -1.0 1162
1164 0 245166.0 164868.0 611040.0 -1.0 1163
1165 0 245113.0 164828.0 611100.0 -1.0 1164
1166 0 245115.0 164848.0 611160.0 -1.0 1165
1167 0 245055.0 164804.0 611220.0 -1.0 1166
1168 0 244991.0 164784.0 611280.0 -1.0 1167
1169 0 245015.0 164800.0 611340.0 -1.0 1168
1170 0 244984.0 164744.0 611400.0 -1.0 1169
1171 0 244954.0 164768.0 611460.0 -1.0 1170
1172 0 244931.0 164753.0 611520.0 -1.0 1171
1173 0 244945.0 164787.0 611580.0 -1.0 1172
1174 0 244872.0 164760.0 611640.0 -1.0 1173
1175 0 244920.0 164749.0 611700.0 -1.0 1174
1176 0 244922.0 164750.0 611760.0 -1.0 1175
1177 0 244885.0 164714.0 611820.0 -1.0 1176
1178 0 244905.0 164763.0 611880.0 -1.0 1177
1179 0 244911.0 164765.0 611940.0 -1.0 1178
1180 0 244846.0 164695.0 612000.0 -1.0 1179
1181 0 244837.0 164775.0 612060.0 -1.0 1180
1182 0 244847.0 164709.0 612120.0 -1.0 1181
1183 0 244843.0 164704.0 612180.0 -1.0 1182
1184 0 244781.0 164684.0 612240.0 -1.0 1183
1185 0 244809.0 164685.0 612300.0 -1.0 1184
1186 0 244760.0 164610.0 612360.0 -1.0 1185
1187 0 244750.0 164655.0 612420.0 -1.0 1186
1188 6 244706.0 164584.0 612480.0 -1.0 1187
1189 0 263863.0 161946.0 539340.0 -1.0 1190
1190 0 263866.0 161939.0 539280.0 -1.0 1191
1191 0 263884.0 161972.0 539220.0 -1.0 1192
1192 0 263957.0 162008.0 539160.0 -1.0 1193
1193 0 264021.0 162021.0 539100.0 -1.0 1194
1194 0 263926.0 161965.0 539040.0 -1.0 1195
1195 0 264039.0 162060.0 538980.0 -1.0 1196
1196 0 264130.0 162090.0 538920.0 -1.0 1197
1197 0 264153.0 162098.0 538860.0 -1.0 1198
1198 0 264264.0 162097.0 538800.0 -1.0 1199
1199 0 264206.0 162102.0 538740.0 -1.0 1200
1200 0 264336.0 162105.0 538680.0 -1.0 1201
1201 0 264304.0 162095.0 538620.0 -1.0 1202
1202 0 264404.0 162113.0 538560.0 -1.0 1203
1203 0 264426.0 162113.0 538500.0 -1.0 1204
1204 0 264458.0 162070.0 538440.0 -1.0 1205
1205 0 264488.0 162152.0 538380.0 -1.0 1206
1206 0 264601.0 162176.0 538320.0 -1.0 1207
1207 0 264566.0 162193.0 538260.0 -1.0 1208
1208 0 264646.0 162091.0 538200.0 -1.0 1209
1209 0 264677.0 162130.0 538140.0 -1.0 1210
1210 0 264679.0 162192.0 538080.0 -1.0 1211
1211 0 264702.0 162202.0 538020.0 -1.0 1212
1212 0 264676.0 162143.0 537960.0 -1.0 1213
1213 0 264781.0 162155.0 537900.0 -1.0 1214
1214 0 264815.0 162192.0 537840.0 -1.0 1215
1215 0 264843.0 162239.0 537780.0 -1.0 1216
1216 0 264867.0 162198.0 537720.0 -1.0 1217
1217 0 264876.0 162111.0 537660.0 -1.0 1218
1218 0 264912.0 162118.0 537600.0 -1.0 1219
1219 0 264914.0 162181.0 537540.0 -1.0 1220
1220 0 264952.0 162236.0 537480.0 -1.0 1221
1221 0 265005.0 162259.0 537420.0 -1.0 1222
1222 0 265050.0 162277.0 537360.0 -1.0 1223
1223 0 265038.0 162239.0 537300.0 -1.0 1224
1224 0 265129.0 162207.0 537240.0 -1.0 1225
1225 0 265171.0 162216.0 537180.0 -1.0 1226
1226 0 265223.0 162200.0 537120.0 -1.0 1227
1227 0 265231.0 162228.0 537060.0 -1.0 1228
1228 0 265266.0 162236.0 537000.0 -1.0 1229
1229 0 265382.0 162231.0 536940.0 -1.0 1230
1230 0 265353.0 162180.0 536880.0 -1.0 1231
1231 0 265336.0 162147.0 536820.0 -1.0 1232
1232 0 265334.0 162162.0 536760.0 -1.0 1233
1233 0 265352.0 162138.0 536700.0 -1.0 1234
1234 0 265448.0 162186.0 536640.0 -1.0 1235
1235 0 265495.0 162137.0 536580.0 -1.0 1236
1236 0 265487.0 162105.0 536520.0 -1.0 1237
1237 0 265533.0 162081.0 536460.0 -1.0 1238
1238 0 265592.0 162105.0 536400.0 -1.0 1239
1239 0 265557.0 161984.0 536340.0 -1.0 1240
1240 0 265621.0 161979.0 536280.0 -1.0 1241
1241 0 265611.0 161932.0 536220.0 -1.0 1242
1242 0 265664.0 161964.0 536160.0 -1.0 1243
1243 0 265729.0 161995.0 536100.0 -1.0 1244
1244 0 265656.0 161968.0 536040.0 -1.0 1245
1245 0 265704.0 161935.0 535980.0 -1.0 1246
1246 0 265775.0 161874.0 535920.0 -1.0 1247
1247 0 265716.0 161853.0 535860.0 -1.0 1248
1248 0 265830.0 161848.0 535800.0 -1.0 1249
1249 0 265719.0 161854.0 535740.0 -1.0 1250
1250 0 265774.0 161843.0 535680.0 -1.0 1251
1251 0 265796.0 161876.0 535620.0 -1.0 1252
1252 0 265718.0 161867.0 535560.0 -1.0 1253
1253 0 265782.0 161808.0 535500.0 -1.0 1254
1254 0 265820.0 161866.0 535440.0 -1.0 1255
1255 0 265848.0 161883.0 535380.0 -1.0 1256
1256 0 265773.0 161777.0 535320.0 -1.0 1257
1257 0 265877.0 161820.0 535260.0 -1.0 1258
1258 0 265773.0 161766.0 535200.0 -1.0 1259
1259 0 265834.0 161807.0 535140.0 -1.0 1260
1260 0 265881.0 161838.0 535080.0 -1.0 1261
1261 0 265818.0 161802.0 535020.0 -1.0 1262
1262 0 265905.0 161805.0 534960.0 -1.0 1263
1263 0 265882.0 161782.0 534900.0 -1.0 1264
1264 0 265881.0 161814.0 534840.0 -1.0 1265
1265 0 265888.0 161800.0 534780.0 -1.0 1266
1266 0 265826.0 161786.0 534720.0 -1.0 1267
1267 0 265847.0 161873.0 534660.0 -1.0 1268
1268 0 265885.0 161873.0 534600.0 -1.0 1269
1269 0 265938.0 161911.0 534540.0 -1.0 1270
1270 0 265919.0 161918.0 534480.0 -1.0 1271
1271 0 265938.0 161927.0 534420.0 -1.0 1272
1272 0 265871.0 161831.0 534360.0 -1.0 1273
1273 0 265955.0 161881.0 534300.0 -1.0 1274
1274 0 265942.0 161972.0 534240.0 -1.0 1275
1275 0 265931.0 161940.0 534180.0 -1.0 1276
1276 0 266013.0 162020.0 534120.0 -1.0 1277
1277 0 266034.0 162097.0 534060.0 -1.0 1278
1278 0 266033.0 162121.0 534000.0 -1.0 1279
1279 0 266025.0 162136.0 533940.0 -1.0 1280
1280 0 266038.0 162178.0 533880.0 -1.0 1281
1281 0 266064.0 162226.0 533820.0 -1.0 1282
1282 0 266064.0 162244.0 533760.0 -1.0 1283
1283 0 266081.0 162243.0 533700.0 -1.0 1284
1284 0 266093.0 162308.0 533640.0 -1.0 1285
1285 0 266036.0 162240.0 533580.0 -1.0 1286
1286 0 266095.0 162286.0 533520.0 -1.0 1287
1287 0 266150.0 162338.0 533460.0 -1.0 1288
1288 0 266115.0 162387.0 533400.0 -1.0 1289
1289 0 266176.0 162463.0 533340.0 -1.0 1290
1290 0 266166.0 162446.0 533280.0 -1.0 1291
1291 0 266159.0 162491.0 533220.0 -1.0 1292
1292 0 266098.0 162566.0 533160.0 -1.0 1293
1293 0 266106.0 162594.0 533100.0 -1.0 1294
1294 0 266078.0 162636.0 533040.0 -1.0 1295
1295 0 266077.0 162637.0 532980.0 -1.0 1296
1296 0 265962.0 162629.0 532920.0 -1.0 1297
1297 0 265945.0 162636.0 532860.0 -1.0 1298
1298 0 265948.0 162659.0 532800.0 -1.0 1299
1299 0 265905.0 162643.0 532740.0 -1.0 1300
1300 0 265874.0 162700.0 532680.0 -1.0 1301
1301 0 265815.0 162672.0 532620.0 -1.0 1302
1302 0 265795.0 162685.0 532560.0 -1.0 1303
1303 0 265722.0 162631.0 532500.0 -1.0 1304
1304 0 265707.0 162606.0 532440.0 -1.0 1305
1305 0 265685.0 162625.0 532380.0 -1.0 1306
1306 0 265627.0 162628.0 532320.0 -1.0 1307
1307 0 265648.0 162645.0 532260.0 -1.0 1308
1308 0 265616.0 162547.0 532200.0 -1.0 1309
1309 0 265581.0 162607.0 532140.0 -1.0 1310
1310 0 265571.0 162552.0 532080.0 -1.0 1311
1311 0 265611.0 162497.0 532020.0 -1.0 1312
1312 0 265576.0 162487.0 531960.0 -1.0 1313
1313 0 265614.0 162499.0 531900.0 -1.0 1314
1314 0 265651.0 162517.0 531840.0 -1.0 1315
1315 0 265606.0 162445.0 531780.0 -1.0 1316
1316 0 265616.0 162494.0 531720.0 -1.0 1317
1317 0 265625.0 162517.0 531660.0 -1.0 1318
1318 0 265611.0 162418.0 531600.0 -1.0 1319
1319 0 265648.0 162477.0 531540.0 -1.0 1320
1320 0 265647.0 162460.0 531480.0 -1.0 1321
1321 0 265667.0 162470.0 531420.0 -1.0 1322
1322 0 265698.0 162460.0 531360.0 -1.0 1323
1323 0 265724.0 162455.0 531300.0 -1.0 1324
1324 0 265699.0 162423.0 531240.0 -1.0 1325
1325 0 265765.0 162391.0 531180.0 -1.0 1326
1326 0 265774.0 162443.0 531120.0 -1.0 1327
1327 0 265793.0 162432.0 531060.0 -1.0 1328
1328 0 265784.0 162384.0 531000.0 -1.0 1329
1329 0 265859.0 162385.0 530940.0 -1.0 1330
1330 0 265883.0 162284.0 530880.0 -1.0 1331
1331 0 265824.0 162308.0 530820.0 -1.0 1332
1332 0 265941.0 162279.0 530760.0 -1.0 1333
1333 0 265908.0 162326.0 530700.0 -1.0 1334
1334 0 265974.0 162328.0 530640.0 -1.0 1335
1335 0 265986.0 162373.0 530580.0 -1.0 1336
1336 0 266057.0 162337.0 530520.0 -1.0 1337
1337 0 266085.0 162328.0 530460.0 -1.0 1338
1338 0 266116.0 162310.0 530400.0 -1.0 1339
1339 0 266115.0 162305.0 530340.0 -1.0 1340
1340 0 266170.0 162367.0 530280.0 -1.0 1341
1341 0 266169.0 162382.0 530220.0 -1.0 1342
1342 0 266204.0 162415.0 530160.0 -1.0 1343
1343 0 266229.0 162450.0 530100.0 -1.0 1344
1344 0 266302.0 162386.0 530040.0 -1.0 1345
1345 0 266253.0 162415.0 529980.0 -1.0 1346
1346 0 266289.0 162423.0 529920.0 -1.0 1347
1347 0 266337.0 162418.0 529860.0 -1.0 1348
1348 0 266316.0 162489.0 529740.0 -1.0 1349
1349 0 266321.0 162470.0 529680.0 -1.0 1350
1350 0 266333.0 162468.0 529620.0 -1.0 1351
1351 0 266368.0 162496.0 529560.0 -1.0 1352
1352 0 266307.0 162413.0 529500.0 -1.0 1353
1353 0 266366.0 162473.0 529440.0 -1.0 1354
1354 0 266337.0 162460.0 529380.0 -1.0 1355
1355 0 266312.0 162483.0 529320.0 -1.0 1356
1356 0 266264.0 162499.0 529260.0 -1.0 1357
1357 0 266306.0 162496.0 529200.0 -1.0 1358
1358 0 266242.0 162476.0 529140.0 -1.0 1359
1359 0 266188.0 162454.0 529080.0 -1.0 1360
1360 0 266254.0 162455.0 529020.0 -1.0 1361
1361 0 266167.0 162380.0 528960.0 -1.0 1362
1362 0 266231.0 162455.0 528900.0 -1.0 1363
1363 0 266198.0 162433.0 528840.0 -1.0 1364
1364 0 266190.0 162431.0 528780.0 -1.0 1365
1365 0 266215.0 162403.0 528720.0 -1.0 1366
1366 0 266210.0 162521.0 528660.0 -1.0 1367
1367 0 266231.0 162447.0 528600.0 -1.0 1368
1368 0 266222.0 162456.0 528540.0 -1.0 1369
1369 0 266234.0 162501.0 528480.0 -1.0 1370
1370 0 266239.0 162461.0 528420.0 -1.0 1371
1371 0 266212.0 162431.0 528360.0 -1.0 1372
1372 0 266269.0 162496.0 528300.0 -1.0 1373
1373 0 266259.0 162438.0 528240.0 -1.0 1374
1374 0 266242.0 162420.0 528180.0 -1.0 1375
1375 0 266273.0 162418.0 528120.0 -1.0 1376
1376 0 266223.0 162368.0 528060.0 -1.0 1377
1377 0 266310.0 162426.0 528000.0 -1.0 1378
1378 0 266288.0 162453.0 527940.0 -1.0 1379
1379 0 266296.0 162422.0 527880.0 -1.0 1380
1380 0 266317.0 162443.0 527820.0 -1.0 1381
1381 0 266319.0 162458.0 527760.0 -1.0 1382
1382 0 266360.0 162433.0 527700.0 -1.0 1383
1383 0 266408.0 162456.0 527640.0 -1.0 1384
1384 0 266487.0 162414.0 527580.0 -1.0 1385
1385 0 266479.0 162387.0 527520.0 -1.0 1386
1386 0 266574.0 162396.0 527460.0 -1.0 1387
1387 0 266663.0 162410.0 527340.0 -1.0 1388
1388 0 266676.0 162396.0 527280.0 -1.0 1389
1389 0 266724.0 162345.0 527220.0 -1.0 1390
1390 0 266764.0 162387.0 527160.0 -1.0 1391
1391 0 266865.0 162387.0 527100.0 -1.0 1392
1392 0 266868.0 162346.0 527040.0 -1.0 1393
1393 0 266933.0 162344.0 526980.0 -1.0 1394
1394 0 266910.0 162211.0 526920.0 -1.0 1395
1395 0 267054.0 162291.0 526860.0 -1.0 1396
1396 0 267092.0 162249.0 526800.0 -1.0 1397
1397 0 267152.0 162261.0 526740.0 -1.0 1398
1398 0 267165.0 162202.0 526680.0 -1.0 1399
1399 0 267233.0 162223.0 526620.0 -1.0 1400
1400 0 267216.0 162196.0 526560.0 -1.0 1401
1401 0 267271.0 162200.0 526500.0 -1.0 1402
1402 0 267328.0 162096.0 526440.0 -1.0 1403
1403 0 267409.0 162146.0 526380.0 -1.0 1404
1404 0 267456.0 162193.0 526320.0 -1.0 1405
1405 0 267546.0 162200.0 526260.0 -1.0 1406
1406 0 267560.0 162178.0 526200.0 -1.0 1407
1407 0 267625.0 162184.0 526140.0 -1.0 1408
1408 0 267620.0 162133.0 526080.0 -1.0 1409
1409 0 267659.0 162207.0 526020.0 -1.0 1410
1410 0 267686.0 162147.0 525960.0 -1.0 1411
1411 0 267688.0 162103.0 525900.0 -1.0 1412
1412 0 267650.0 162095.0 525840.0 -1.0 1413
1413 0 267787.0 162155.0 525780.0 -1.0 1414
1414 0 267855.0 162181.0 525720.0 -1.0 1415
1415 0 267751.0 162098.0 525660.0 -1.0 1416
1416 0 267837.0 162136.0 525540.0 -1.0 1417
1417 0 267771.0 162118.0 525480.0 -1.0 1418
1418 0 267717.0 162164.0 525420.0 -1.0 1419
1419 0 267734.0 162127.0 525360.0 -1.0 1420
1420 0 267712.0 162121.0 525300.0 -1.0 1421
1421 0 267675.0 162068.0 525240.0 -1.0 1422
1422 0 267611.0 162038.0 525180.0 -1.0 1423
1423 0 267639.0 162071.0 525120.0 -1.0 1424
1424 0 267656.0 162145.0 525060.0 -1.0 1425
1425 0 267592.0 162130.0 525000.0 -1.0 1426
1426 0 267601.0 162122.0 524940.0 -1.0 1427
1427 0 267558.0 162119.0 524880.0 -1.0 1428
1428 0 267546.0 162083.0 524820.0 -1.0 1429
1429 0 267510.0 162112.0 524760.0 -1.0 1430
1430 0 267479.0 162039.0 524700.0 -1.0 1431
1431 0 267460.0 161981.0 524640.0 -1.0 1432
1432 0 267516.0 162002.0 524580.0 -1.0 1433
1433 0 267473.0 161929.0 524520.0 -1.0 1434
1434 0 267479.0 161997.0 524460.0 -1.0 1435
1435 0 267408.0 161906.0 524400.0 -1.0 1436
1436 0 267516.0 161993.0 524340.0 -1.0 1437
1437 0 267476.0 161902.0 524280.0 -1.0 1438
1438 0 267465.0 161915.0 524220.0 -1.0 1439
1439 0 267477.0 161849.0 524160.0 -1.0 1440
1440 0 267527.0 161932.0 524100.0 -1.0 1441
1441 0 267501.0 161903.0 524040.0 -1.0 1442
1442 0 267497.0 161925.0 523980.0 -1.0 1443
1443 0 267532.0 161945.0 523920.0 -1.0 1444
1444 0 267487.0 161794.0 523860.0 -1.0 1445
1445 0 267520.0 161755.0 523800.0 -1.0 1446
1446 0 267484.0 161701.0 523740.0 -1.0 1447
1447 0 267526.0 161728.0 523680.0 -1.0 1448
1448 0 267606.0 161731.0 523620.0 -1.0 1449
1449 0 267663.0 161693.0 523560.0 -1.0 1450
1450 0 267607.0 161685.0 523500.0 -1.0 1451
1451 0 267670.0 161567.0 523440.0 -1.0 1452
1452 0 267669.0 161584.0 523380.0 -1.0 1453
1453 0 267606.0 161550.0 523320.0 -1.0 1454
1454 0 267625.0 161588.0 523260.0 -1.0 1455
1455 0 267710.0 161574.0 523200.0 -1.0 1456
1456 0 267647.0 161550.0 523140.0 -1.0 1457
1457 0 267655.0 161554.0 523080.0 -1.0 1458
1458 0 267686.0 161431.0 523020.0 -1.0 1459
1459 0 267678.0 161460.0 522960.0 -1.0 1460
1460 0 267644.0 161453.0 522900.0 -1.0 1461
1461 0 267643.0 161424.0 522840.0 -1.0 1462
1462 0 267692.0 161407.0 522780.0 -1.0 1463
1463 0 267646.0 161309.0 522720.0 -1.0 1464
1464 0 267681.0 161292.0 522660.0 -1.0 1465
1465 0 267651.0 161277.0 522600.0 -1.0 1466
1466 0 267610.0 161222.0 522540.0 -1.0 1467
1467 0 267593.0 161256.0 522480.0 -1.0 1468
1468 0 267588.0 161223.0 522420.0 -1.0 1469
1469 0 267598.0 161156.0 522360.0 -1.0 1470
1470 0 267612.0 161153.0 522300.0 -1.0 1471
1471 0 267509.0 161121.0 522240.0 -1.0 1472
1472 0 267583.0 161161.0 522180.0 -1.0 1473
1473 0 267620.0 161118.0 522120.0 -1.0 1474
1474 0 267537.0 161085.0 522060.0 -1.0 1475
1475 0 267551.0 160995.0 522000.0 -1.0 1476
1476 0 267627.0 161033.0 521940.0 -1.0 1477
1477 0 267539.0 160932.0 521880.0 -1.0 1478
1478 0 267527.0 160977.0 521820.0 -1.0 1479
1479 0 267515.0 160944.0 521760.0 -1.0 1480
1480 0 267511.0 160888.0 521700.0 -1.0 1481
1481 0 267532.0 160864.0 521640.0 -1.0 1482
1482 0 267449.0 160800.0 521580.0 -1.0 1483
1483 0 267425.0 160848.0 521520.0 -1.0 1484
1484 0 267467.0 160892.0 521460.0 -1.0 1485
1485 0 267450.0 160853.0 521400.0 -1.0 1486
1486 0 267449.0 160773.0 521340.0 -1.0 1487
1487 0 267447.0 160835.0 521280.0 -1.0 1488
1488 0 267430.0 160767.0 521160.0 -1.0 1489
1489 0 267340.0 160762.0 521100.0 -1.0 1490
1490 0 267355.0 160767.0 521040.0 -1.0 1491
1491 0 267278.0 160730.0 520980.0 -1.0 1492
1492 0 267209.0 160576.0 520920.0 -1.0 1493
1493 0 267237.0 160677.0 520860.0 -1.0 1494
1494 0 267137.0 160519.0 520800.0 -1.0 1495
1495 0 267242.0 160681.0 520740.0 -1.0 1496
1496 0 267120.0 160557.0 520680.0 -1.0 1497
1497 0 267156.0 160560.0 520620.0 -1.0 1498
1498 0 267038.0 160421.0 520560.0 -1.0 1499
1499 0 267130.0 160475.0 520500.0 -1.0 1500
1500 0 267084.0 160393.0 520380.0 -1.0 1501
1501 0 267064.0 160328.0 520320.0 -1.0 1502
1502 0 267080.0 160285.0 520260.0 -1.0 1503
1503 0 267011.0 160213.0 520200.0 -1.0 1504
1504 0 267066.0 160289.0 520140.0 -1.0 1505
1505 0 267057.0 160137.0 520080.0 -1.0 1506
1506 0 267093.0 160162.0 520020.0 -1.0 1507
1507 0 267033.0 160129.0 519960.0 -1.0 1508
1508 0 267044.0 160140.0 519900.0 -1.0 1509
1509 0 267051.0 160133.0 519840.0 -1.0 1510
1510 0 266977.0 160113.0 519780.0 -1.0 1511
1511 0 267027.0 160128.0 519720.0 -1.0 1512
1512 0 267027.0 160104.0 519660.0 -1.0 1513
1513 0 266972.0 160037.0 519540.0 -1.0 1514
1514 0 266920.0 160014.0 519480.0 -1.0 1515
1515 0 266910.0 159939.0 519420.0 -1.0 1516
1516 0 266854.0 159853.0 519360.0 -1.0 1517
1517 0 266863.0 159864.0 519300.0 -1.0 1518
1518 0 266790.0 159816.0 519240.0 -1.0 1519
1519 0 266741.0 159777.0 519180.0 -1.0 1520
1520 0 266738.0 159689.0 519120.0 -1.0 1521
1521 0 266703.0 159734.0 519060.0 -1.0 1522
1522 0 266709.0 159693.0 519000.0 -1.0 1523
1523 0 266696.0 159646.0 518940.0 -1.0 1524
1524 0 266700.0 159663.0 518880.0 -1.0 1525
1525 0 266647.0 159637.0 518820.0 -1.0 1526
1526 0 266581.0 159525.0 518760.0 -1.0 1527
1527 0 266645.0 159560.0 518700.0 -1.0 1528
1528 0 266607.0 159531.0 518640.0 -1.0 1529
1529 0 266542.0 159500.0 518580.0 -1.0 1530
1530 0 266515.0 159419.0 518520.0 -1.0 1531
1531 0 266458.0 159318.0 518460.0 -1.0 1532
1532 0 266383.0 159320.0 518400.0 -1.0 1533
1533 0 266376.0 159318.0 518340.0 -1.0 1534
1534 0 266298.0 159256.0 518280.0 -1.0 1535
1535 0 266290.0 159265.0 518220.0 -1.0 1536
1536 0 266169.0 159193.0 518160.0 -1.0 1537
1537 0 266205.0 159226.0 518100.0 -1.0 1538
1538 0 266165.0 159150.0 518040.0 -1.0 1539
1539 0 266173.0 159150.0 517980.0 -1.0 1540
1540 0 266125.0 159135.0 517920.0 -1.0 1541
1541 0 266066.0 159111.0 517860.0 -1.0 1542
1542 0 266108.0 159151.0 517800.0 -1.0 1543
1543 0 266094.0 159146.0 517740.0 -1.0 1544
1544 0 266039.0 159129.0 517680.0 -1.0 1545
1545 0 266090.0 159141.0 517620.0 -1.0 1546
1546 0 266020.0 159080.0 517560.0 -1.0 1547
1547 0 266034.0 158989.0 517500.0 -1.0 1548
1548 0 266096.0 158927.0 517440.0 -1.0 1549
1549 0 266016.0 158979.0 517380.0 -1.0 1550
1550 0 266030.0 158926.0 517320.0 -1.0 1551
1551 0 266040.0 158935.0 517260.0 -1.0 1552
1552 0 266087.0 158861.0 517200.0 -1.0 1553
1553 0 266073.0 158831.0 517140.0 -1.0 1554
1554 0 266038.0 158748.0 517080.0 -1.0 1555
1555 0 266102.0 158708.0 517020.0 -1.0 1556
1556 0 265994.0 158725.0 516960.0 -1.0 1557
1557 0 266046.0 158719.0 516900.0 -1.0 1558
1558 0 266011.0 158747.0 516840.0 -1.0 1559
1559 0 266034.0 158692.0 516780.0 -1.0 1560
1560 0 265965.0 158666.0 516720.0 -1.0 1561
1561 0 266084.0 158741.0 516660.0 -1.0 1562
1562 0 266022.0 158708.0 516600.0 -1.0 1563
1563 0 266079.0 158692.0 516540.0 -1.0 1564
1564 0 266017.0 158643.0 516480.0 -1.0 1565
1565 0 266024.0 158650.0 516420.0 -1.0 1566
1566 0 266048.0 158577.0 516360.0 -1.0 1567
1567 0 266095.0 158645.0 516300.0 -1.0 1568
1568 0 266079.0 158626.0 516240.0 -1.0 1569
1569 0 266145.0 158571.0 516180.0 -1.0 1570
1570 0 266156.0 158507.0 516120.0 -1.0 1571
1571 0 266160.0 158474.0 516060.0 -1.0 1572
1572 0 266201.0 158452.0 516000.0 -1.0 1573
1573 0 266229.0 158410.0 515940.0 -1.0 1574
1574 0 266235.0 158384.0 515880.0 -1.0 1575
1575 0 266286.0 158320.0 515760.0 -1.0 1576
1576 0 266303.0 158329.0 515640.0 -1.0 1577
1577 0 266360.0 158270.0 515580.0 -1.0 1578
1578 0 266354.0 158174.0 515520.0 -1.0 1579
1579 0 266165.0 158045.0 515460.0 -1.0 1580
1580 0 266366.0 158134.0 515400.0 -1.0 1581
1581 0 266351.0 158080.0 515340.0 -1.0 1582
1582 0 266378.0 158025.0 515280.0 -1.0 1583
1583 0 266359.0 158001.0 515220.0 -1.0 1584
1584 0 266382.0 157958.0 515160.0 -1.0 1585
1585 0 266405.0 157925.0 515100.0 -1.0 1586
1586 0 266400.0 157857.0 515040.0 -1.0 1587
1587 0 266430.0 157848.0 514980.0 -1.0 1588
1588 0 266420.0 157785.0 514920.0 -1.0 1589
1589 0 266477.0 157857.0 514860.0 -1.0 1590
1590 0 266415.0 157688.0 514800.0 -1.0 1591
1591 0 266454.0 157674.0 514740.0 -1.0 1592
1592 0 266440.0 157613.0 514680.0 -1.0 1593
1593 0 266462.0 157627.0 514620.0 -1.0 1594
1594 0 266571.0 157554.0 514560.0 -1.0 1595
1595 0 266575.0 157546.0 514500.0 -1.0 1596
1596 0 266564.0 157500.0 514440.0 -1.0 1597
1597 0 266559.0 157477.0 514380.0 -1.0 1598
1598 0 266584.0 157399.0 514320.0 -1.0 1599
1599 0 266579.0 157291.0 514260.0 -1.0 1600
1600 0 266576.0 157296.0 514200.0 -1.0 1601
1601 0 266650.0 157339.0 514140.0 -1.0 1602
1602 0 266620.0 157230.0 514080.0 -1.0 1603
1603 0 266661.0 157216.0 514020.0 -1.0 1604
1604 0 266681.0 157218.0 513960.0 -1.0 1605
1605 0 266683.0 157257.0 513900.0 -1.0 1606
1606 0 266693.0 157199.0 513840.0 -1.0 1607
1607 0 266775.0 157226.0 513780.0 -1.0 1608
1608 0 266727.0 157062.0 513720.0 -1.0 1609
1609 0 266715.0 156976.0 513660.0 -1.0 1610
1610 0 266722.0 156828.0 513600.0 -1.0 1611
1611 0 266733.0 156864.0 513540.0 -1.0 1612
1612 0 266743.0 156989.0 513480.0 -1.0 1613
1613 0 266778.0 156747.0 513420.0 -1.0 1614
1614 0 266712.0 156708.0 513360.0 -1.0 1615
1615 0 266666.0 156657.0 513300.0 -1.0 1616
1616 0 266690.0 156560.0 513240.0 -1.0 1617
1617 0 266630.0 156308.0 513180.0 -1.0 1618
1618 0 266655.0 156186.0 513120.0 -1.0 1619
1619 0 266631.0 155985.0 513060.0 -1.0 1620
1620 0 266668.0 155864.0 513000.0 -1.0 1621
1621 0 266725.0 155701.0 512940.0 -1.0 1622
1622 0 266787.0 155605.0 512880.0 -1.0 1623
1623 0 266564.0 155205.0 512820.0 -1.0 1624
1624 0 266839.0 155375.0 512760.0 -1.0 1625
1625 0 266888.0 155189.0 512700.0 -1.0 1626
1626 0 267008.0 155014.0 512640.0 -1.0 1627
1627 0 266748.0 154685.0 512580.0 -1.0 1628
1628 0 267114.0 154812.0 512520.0 -1.0 1629
1629 0 267134.0 154657.0 512460.0 -1.0 1630
1630 0 267201.0 154516.0 512400.0 -1.0 1631
1631 0 267277.0 154356.0 512340.0 -1.0 1632
1632 0 267436.0 154134.0 512280.0 -1.0 1633
1633 0 267813.0 153644.0 512220.0 -1.0 1634
1634 0 268123.0 152950.0 512220.0 -1.0 1635
1635 0 268484.0 152504.0 512220.0 -1.0 1636
1636 0 268813.0 151986.0 512220.0 -1.0 1637
1637 0 268869.0 151546.0 512220.0 -1.0 1638
1638 0 269161.0 151254.0 512220.0 -1.0 1639
1639 0 269317.0 150812.0 512160.0 -1.0 1640
1640 0 269411.0 150411.0 512100.0 -1.0 1641
1641 0 269721.0 149740.0 512040.0 -1.0 1642
1642 0 270052.0 149080.0 511980.0 -1.0 1643
1643 0 270049.0 148708.0 511980.0 -1.0 1644
1644 0 270040.0 148476.0 512040.0 -1.0 1645
1645 0 270028.0 148195.0 512100.0 -1.0 1646
1646 0 270056.0 147728.0 512160.0 -1.0 1647
1647 0 270122.0 147495.0 512220.0 -1.0 1648
1648 0 270154.0 147458.0 512280.0 -1.0 1649
1649 0 270184.0 147178.0 512340.0 -1.0 1650
1650 0 270006.0 146894.0 512400.0 -1.0 1651
1651 0 270378.0 146101.0 512460.0 -1.0 1652
1652 0 270498.0 145823.0 512520.0 -1.0 1653
1653 0 270250.0 145424.0 512580.0 -1.0 1654
1654 0 270610.0 145566.0 512640.0 -1.0 1655
1655 0 270686.0 145350.0 512700.0 -1.0 1656
1656 0 270653.0 144871.0 512760.0 -1.0 1657
1657 0 270422.0 144174.0 512820.0 -1.0 1658
1658 0 270924.0 143917.0 512880.0 -1.0 1659
1659 0 271364.0 143124.0 512940.0 -1.0 1660
1660 0 271679.0 142663.0 512940.0 -1.0 1661
1661 0 272149.0 142222.0 512880.0 -1.0 1662
1662 0 272228.0 141352.0 512820.0 -1.0 1663
1663 0 272595.0 140591.0 512820.0 -1.0 1664
1664 0 272859.0 139592.0 512820.0 -1.0 1665
1665 0 273427.0 138941.0 512820.0 -1.0 1666
1666 0 273653.0 138824.0 512760.0 -1.0 1667
1667 0 273745.0 138672.0 512700.0 -1.0 1668
1668 0 273744.0 138584.0 512640.0 -1.0 1669
1669 0 273675.0 137877.0 512580.0 -1.0 1670
1670 0 274014.0 138089.0 512520.0 -1.0 1671
1671 0 274243.0 137885.0 512460.0 -1.0 1672
1672 0 274555.0 137652.0 512400.0 -1.0 1673
1673 0 274850.0 137397.0 512340.0 -1.0 1674
1674 0 274943.0 137370.0 512280.0 -1.0 1675
1675 0 275034.0 137201.0 512220.0 -1.0 1676
1676 0 275372.0 136971.0 512220.0 -1.0 1677
1677 0 275767.0 136619.0 512220.0 -1.0 1678
1678 0 276048.0 136308.0 512220.0 -1.0 1679
1679 0 276458.0 136097.0 512220.0 -1.0 1680
1680 0 276593.0 135987.0 512160.0 -1.0 1681
1681 0 277090.0 135763.0 512160.0 -1.0 1682
1682 0 277389.0 135575.0 512220.0 -1.0 1683
1683 0 277601.0 135269.0 512220.0 -1.0 1684
1684 0 277663.0 134999.0 512280.0 -1.0 1685
1685 0 277859.0 134637.0 512340.0 -1.0 1686
1686 0 277934.0 134572.0 512400.0 -1.0 1687
1687 0 278074.0 134510.0 512460.0 -1.0 1688
1688 0 278246.0 134359.0 512520.0 -1.0 1689
1689 0 277921.0 134062.0 512580.0 -1.0 1690
1690 0 278333.0 134116.0 512640.0 -1.0 1691
1691 0 278436.0 134119.0 512700.0 -1.0 1692
1692 0 278405.0 134008.0 512760.0 -1.0 1693
1693 0 278222.0 133705.0 512820.0 -1.0 1694
1694 0 278529.0 133878.0 512880.0 -1.0 1695
1695 0 278632.0 133691.0 512940.0 -1.0 1696
1696 0 278777.0 133639.0 513000.0 -1.0 1697
1697 0 278806.0 133439.0 513060.0 -1.0 1698
1698 0 279076.0 133451.0 513120.0 -1.0 1699
1699 0 279234.0 133402.0 513180.0 -1.0 1700
1700 0 279665.0 133250.0 513240.0 -1.0 1701
1701 0 280070.0 132817.0 513300.0 -1.0 1702
1702 0 280693.0 132250.0 513360.0 -1.0 1703
1703 0 281318.0 131776.0 513420.0 -1.0 1704
1704 0 282030.0 131284.0 513480.0 -1.0 1705
1705 0 282518.0 130888.0 513540.0 -1.0 1706
1706 0 282834.0 130485.0 513600.0 -1.0 1707
1707 0 283241.0 130422.0 513660.0 -1.0 1708
1708 0 283474.0 130151.0 513720.0 -1.0 1709
1709 0 284766.0 129713.0 513780.0 -1.0 1710
1710 0 284817.0 129602.0 513840.0 -1.0 1711
1711 0 284924.0 129645.0 513900.0 -1.0 1712
1712 0 285020.0 129565.0 513960.0 -1.0 1713
1713 0 285168.0 129499.0 514020.0 -1.0 1714
1714 0 285411.0 129456.0 514080.0 -1.0 1715
1715 0 285513.0 129284.0 514140.0 -1.0 1716
1716 0 285682.0 129283.0 514200.0 -1.0 1717
1717 0 285736.0 129310.0 514260.0 -1.0 1718
1718 0 285774.0 129149.0 514320.0 -1.0 1719
1719 0 285910.0 129041.0 514380.0 -1.0 1720
1720 0 285994.0 129089.0 514440.0 -1.0 1721
1721 0 286061.0 128911.0 514500.0 -1.0 1722
1722 0 286184.0 129008.0 514560.0 -1.0 1723
1723 0 286325.0 128992.0 514620.0 -1.0 1724
1724 0 286337.0 128898.0 514680.0 -1.0 1725
1725 0 286757.0 128756.0 514740.0 -1.0 1726
1726 0 287318.0 128268.0 514800.0 -1.0 1727
1727 0 288065.0 127822.0 514800.0 -1.0 1728
1728 0 288377.0 127661.0 514860.0 -1.0 1729
1729 0 288844.0 127406.0 514860.0 -1.0 1730
1730 0 289270.0 127140.0 514800.0 -1.0 1731
1731 0 289597.0 126981.0 514740.0 -1.0 1732
1732 0 289726.0 126872.0 514680.0 -1.0 1733
1733 0 289851.0 126868.0 514620.0 -1.0 1734
1734 0 289917.0 126765.0 514560.0 -1.0 1735
1735 0 289991.0 126701.0 514500.0 -1.0 1736
1736 0 290120.0 126668.0 514440.0 -1.0 1737
1737 0 290364.0 126475.0 514380.0 -1.0 1738
1738 0 290613.0 126472.0 514320.0 -1.0 1739
1739 0 290751.0 126573.0 514260.0 -1.0 1740
1740 0 290738.0 126308.0 514200.0 -1.0 1741
1741 0 290822.0 126239.0 514140.0 -1.0 1742
1742 0 291008.0 126229.0 514080.0 -1.0 1743
1743 0 291158.0 126161.0 514020.0 -1.0 1744
1744 0 291344.0 126140.0 513960.0 -1.0 1745
1745 0 291564.0 126049.0 513900.0 -1.0 1746
1746 0 291673.0 125950.0 513840.0 -1.0 1747
1747 0 291893.0 125895.0 513780.0 -1.0 1748
1748 0 292098.0 125730.0 513720.0 -1.0 1749
1749 0 292316.0 125729.0 513660.0 -1.0 1750
1750 0 292382.0 125632.0 513600.0 -1.0 1751
1751 0 292696.0 125498.0 513540.0 -1.0 1752
1752 0 292915.0 125404.0 513480.0 -1.0 1753
1753 0 293083.0 125276.0 513420.0 -1.0 1754
1754 0 293316.0 125161.0 513360.0 -1.0 1755
1755 0 293454.0 125085.0 513300.0 -1.0 1756
1756 0 293637.0 125004.0 513240.0 -1.0 1757
1757 0 293894.0 124947.0 513180.0 -1.0 1758
1758 0 294060.0 124884.0 513120.0 -1.0 1759
1759 0 294105.0 124822.0 513060.0 -1.0 1760
1760 0 294239.0 124743.0 513000.0 -1.0 1761
1761 0 294400.0 124597.0 512940.0 -1.0 1762
1762 0 294530.0 124596.0 512880.0 -1.0 1763
1763 0 294314.0 124406.0 512820.0 -1.0 1764
1764 0 294762.0 124444.0 512760.0 -1.0 1765
1765 0 294959.0 124517.0 512700.0 -1.0 1766
1766 0 295171.0 124310.0 512640.0 -1.0 1767
1767 0 295105.0 124072.0 512580.0 -1.0 1768
1768 0 295641.0 124212.0 512520.0 -1.0 1769
1769 0 295970.0 124189.0 512460.0 -1.0 2527
1770 0 338766.22 129834.88 505980.0 -1.0 1789
1771 0 338903.7 129870.13 506040.0 -1.0 1770
1772 0 338995.34 129884.234 506100.0 -1.0 1771
1773 5 339055.28 129887.76 506160.0 -1.0 1772
1774 0 339055.28 129873.66 506220.0 -1.0 1773
1775 0 338850.8 130116.88 506160.0 -1.0 1773
1776 0 339069.38 129810.21 506280.0 -1.0 1774
1777 0 339083.47 129796.11 506340.0 -1.0 1776
1778 0 339044.7 129732.66 506400.0 -1.0 1777
1779 0 339044.7 129732.66 506460.0 -1.0 1778
1780 0 338928.38 129602.234 506520.0 -1.0 1779
1781 0 339009.44 129683.305 506580.0 -1.0 1780
1782 0 338970.7 129655.11 506640.0 -1.0 1781
1783 0 338988.3 129863.086 506700.0 -1.0 1782
1784 0 338917.8 129704.46 506760.0 -1.0 1783
1785 6 338921.3 129637.484 506820.0 -1.0 1784
1786 0 338840.25 130420.03 506160.0 -1.0 1775
1787 0 338907.22 130564.555 506100.0 -1.0 1786
1788 6 339034.12 130673.836 506100.0 -1.0 1787
1789 0 338734.5 129808.445 505860.0 -1.0 1790
1790 0 338575.88 129693.88 505740.0 -1.0 1791
1791 0 338459.56 129602.234 505680.0 -1.0 1792
1792 0 338339.7 129556.41 505620.0 -1.0 1793
1793 0 338174.03 129510.586 505560.0 -1.0 1794
1794 0 337916.7 129436.555 505500.0 -1.0 1795
1795 0 337860.3 129387.21 505440.0 -1.0 1796
1796 0 337634.7 129344.91 505380.0 -1.0 1797
1797 0 337490.2 129320.234 505320.0 -1.0 1798
1798 0 337405.56 129256.78 505260.0 -1.0 1799
1799 0 337380.9 129246.21 505200.0 -1.0 1800
1800 0 337292.78 129182.76 505140.0 -1.0 1801
1801 0 337239.9 129182.76 505080.0 -1.0 1802
1802 0 337179.97 129119.305 505020.0 -1.0 1803
1803 0 337158.8 129140.46 504960.0 -1.0 1804
1804 0 337141.2 129129.88 504900.0 -1.0 1805
1805 0 337137.7 129161.61 504840.0 -1.0 1806
1806 0 337197.6 129218.01 504780.0 -1.0 1807
1807 0 337038.97 129161.61 504720.0 -1.0 1808
1808 0 337134.16 129210.96 504660.0 -1.0 1809
1809 0 337070.7 129154.555 504600.0 -1.0 1810
1810 0 337035.44 129108.734 504540.0 -1.0 1811
1811 0 337031.94 129077.01 504480.0 -1.0 1812
1812 0 336894.44 129055.86 504420.0 -1.0 1813
1813 0 336919.12 129048.805 504360.0 -1.0 1814
1814 0 336848.62 129052.336 504300.0 -1.0 1815
1815 0 336834.53 129077.01 504240.0 -1.0 1817
1816 0 336693.9 129463.24 504120.0 -1.0 1818
1817 0 336802.8 129119.305 504180.0 -1.0 1818
1818 5 336795.75 129105.21 504120.0 -1.0 1819
1819 0 336785.2 129073.484 504060.0 -1.0 1820
1820 0 336764.03 129077.01 504000.0 -1.0 1821
1821 0 336647.7 129077.01 503940.0 -1.0 1822
1822 0 336700.56 129055.86 503880.0 -1.0 1823
1823 0 336686.47 129059.38 503820.0 -1.0 1825
1824 0 336161.25 128780.91 503640.0 -1.0 1830
1825 0 336626.56 129048.805 503760.0 -1.0 1830
1826 0 336584.25 129094.63 503580.0 -1.0 1824
1827 0 336838.06 129052.336 503520.0 -1.0 1826
1828 0 337038.97 128981.836 503460.0 -1.0 1827
1829 6 337077.75 128946.586 503400.0 -1.0 1828
1830 5 336619.5 129048.805 503700.0 -1.0 1831
1831 0 336203.56 129038.234 503700.0 -1.0 1832
1832 0 335875.72 129267.36 503700.0 -1.0 1836
1833 0 335466.8 129151.03 503640.0 -1.0 1836
1834 0 335787.6 129517.63 503580.0 -1.0 1833
1835 6 335886.3 129461.234 503520.0 -1.0 1834
1836 5 335858.1 129609.28 503700.0 -1.0 1837
1837 0 335918.03 129961.78 503760.0 -1.0 1838
1838 0 335925.06 130056.96 503820.0 -1.0 1839
1839 0 336006.16 130391.836 503880.0 -1.0 1840
1840 0 335988.53 130582.18 503940.0 -1.0 1841
1841 0 335970.9 130631.53 504000.0 -1.0 1842
1842 0 335946.22 130800.734 503940.0 -1.0 1843
1843 0 335967.38 130871.234 503880.0 -1.0 1844
1844 0 335918.03 130857.13 503820.0 -1.0 1845
1845 0 335907.44 130927.63 503760.0 -1.0 1846
1846 0 335872.2 131033.38 503700.0 -1.0 1847
1847 0 335399.84 130910.01 503640.0 -1.0 1848
1848 0 335755.88 131318.9 503580.0 -1.0 1849
1849 0 335766.44 131301.28 503520.0 -1.0 1850
1850 0 335787.6 131336.53 503460.0 -1.0 1851
1851 0 335720.62 131403.5 503400.0 -1.0 1852
1852 0 335720.62 131435.23 503340.0 -1.0 1853
1853 0 335657.2 131562.12 503280.0 -1.0 1854
1854 0 335272.94 131579.75 503220.0 -1.0 1855
1855 0 335576.1 131826.5 503160.0 -1.0 1856
1856 0 335639.56 131921.69 503100.0 -1.0 1857
1857 0 335836.94 132048.58 503040.0 -1.0 1858
1858 0 336080.2 132193.11 502980.0 -1.0 1859
1859 0 336080.2 132189.58 502920.0 -1.0 1860
1860 0 336147.16 132168.44 502860.0 -1.0 1861
1861 0 336400.94 132210.73 502800.0 -1.0 1862
1862 0 336605.4 132298.86 502740.0 -1.0 1863
1863 0 336753.44 132432.81 502680.0 -1.0 1864
1864 0 336929.7 132535.03 502620.0 -1.0 1865
1865 0 337038.97 132651.36 502560.0 -1.0 1866
1866 0 337098.9 132792.36 502500.0 -1.0 1867
1867 0 337172.94 132845.23 502440.0 -1.0 1868
1868 0 337222.28 132869.9 502380.0 -1.0 1869
1869 0 337391.47 132901.62 502320.0 -1.0 1870
1870 0 337391.47 132943.94 502260.0 -1.0 1871
1871 0 337673.47 133123.7 502260.0 -1.0 1872
1872 0 337881.44 133250.61 502200.0 -1.0 1873
1873 0 337821.53 133359.88 502140.0 -1.0 1874
1874 0 337828.56 133243.56 502080.0 -1.0 1875
1875 0 337803.9 133215.36 502020.0 -1.0 1876
1876 0 337761.6 133222.4 501960.0 -1.0 1877
1877 0 337860.3 133236.5 501900.0 -1.0 1878
1878 0 337761.6 133331.69 501840.0 -1.0 1879
1879 0 337768.66 133310.53 501780.0 -1.0 1880
1880 0 337387.94 133183.62 501720.0 -1.0 1881
1881 0 337677.0 133321.11 501660.0 -1.0 1882
1882 0 337659.38 133307.0 501600.0 -1.0 1883
1883 0 337736.94 133388.08 501540.0 -1.0 1884
1884 0 337162.34 133567.86 501480.0 -1.0 1885
1885 0 337655.84 133500.88 501420.0 -1.0 1886
1886 0 337338.6 133183.62 501360.0 -1.0 1887
1887 0 337814.47 133462.11 501300.0 -1.0 1888
1888 0 337874.4 133507.94 501240.0 -1.0 1889
1889 0 337874.4 133507.94 501120.0 -1.0 1890
1890 0 337860.3 133493.83 501060.0 -1.0 1891
1891 0 337987.2 133543.19 501000.0 -1.0 1892
1892 0 337884.97 133694.75 500940.0 -1.0 1893
1893 0 338008.34 133574.9 500880.0 -1.0 1894
1894 0 338061.22 133624.25 500760.0 -1.0 1895
1895 0 338064.75 133627.78 500700.0 -1.0 1896
1896 0 338054.2 133585.48 500640.0 -1.0 1897
1897 0 338135.25 133627.78 500580.0 -1.0 1898
1898 0 338124.7 133620.73 500520.0 -1.0 1899
1899 0 338110.56 133627.78 500460.0 -1.0 1900
1900 0 338015.4 133730.0 500400.0 -1.0 1901
1901 0 338018.94 133775.83 500340.0 -1.0 1902
1902 0 337920.22 133730.0 500280.0 -1.0 1903
1903 0 338054.2 133828.7 500160.0 -1.0 1905
1904 0 338336.2 133941.5 500040.0 -1.0 1908
1905 0 338195.2 134223.5 500100.0 -1.0 1908
1906 0 338702.78 133934.45 500040.0 -1.0 1904
1907 0 338947.06 134300.77 500100.0 -1.0 1906
1908 5 338082.38 133902.73 500040.0 -1.0 1909
1909 0 338033.03 133997.9 499980.0 -1.0 1910
1910 0 338022.44 134001.44 499920.0 -1.0 1911
1911 0 338004.8 134004.95 499860.0 -1.0 1912
1912 0 337923.75 133983.81 499800.0 -1.0 1913
1913 0 337853.25 134036.69 499740.0 -1.0 1914
1914 0 337729.88 134153.0 499680.0 -1.0 1915
1915 0 337518.38 134124.81 499620.0 -1.0 1916
1916 0 337514.84 134297.53 499500.0 -1.0 1917
1917 0 336746.4 134967.28 499500.0 -1.0 1918
1918 0 336594.8 134702.9 499440.0 -1.0 1921
1919 0 336583.25 140518.61 495660.0 -1.0 1
1920 0 335849.78 134604.39 498660.0 -1.0 1
1921 0 336697.06 134812.19 499380.0 -1.0 1
1922 0 338392.9 140461.0 499620.0 -1.0 1
1923 0 345737.75 146054.03 510300.0 -1.0 2269
1924 0 342396.9 141345.0 502740.0 -1.0 2561
1925 0 339447.5 134215.28 500880.0 -1.0 2618
1926 0 345033.0 147644.81 509760.0 -1.0 1929
1927 0 344971.34 147684.62 509640.0 -1.0 1928
1928 0 344883.22 147772.75 509580.0 -1.0 1935
1929 0 344988.34 147632.28 509700.0 -1.0 1927
1930 6 345182.56 146894.56 510000.0 -1.0 1932
1931 0 345275.97 146716.73 509940.0 -1.0 1932
1932 5 345212.47 146956.88 509940.0 -1.0 1933
1933 0 345127.72 146931.95 509880.0 -1.0 1934
1934 0 345117.75 147360.67 509820.0 -1.0 1926
1935 0 344878.47 147889.1 509520.0 -1.0 1936
1936 0 344793.72 148113.42 509580.0 -1.0 1937
1937 0 344773.78 148208.14 509640.0 -1.0 1938
1938 0 344763.8 148307.84 509700.0 -1.0 1939
1939 0 344604.28 148467.36 509760.0 -1.0 1940
1940 0 344315.16 148671.75 509760.0 -1.0 1941
1941 0 344245.38 148741.55 509700.0 -1.0 1942
1942 0 344250.34 148721.6 509640.0 -1.0 1943
1943 0 344175.56 148871.16 509580.0 -1.0 1944
1944 0 344105.78 148921.0 509520.0 -1.0 1945
1945 0 344175.56 149055.61 509460.0 -1.0 1946
1946 0 344120.72 149025.69 509400.0 -1.0 1947
1947 0 344135.7 149419.52 509340.0 -1.0 1948
1948 0 343866.5 149788.4 509280.0 -1.0 1949
1949 0 343876.47 149848.23 509220.0 -1.0 1950
1950 0 343876.47 149937.97 509160.0 -1.0 1951
1951 0 343821.62 150012.73 509100.0 -1.0 1952
1952 0 343836.6 149982.83 509040.0 -1.0 1953
1953 0 343791.72 150082.53 508980.0 -1.0 1954
1954 0 343791.72 150087.52 508920.0 -1.0 1955
1955 0 343791.72 150137.38 508860.0 -1.0 1956
1956 0 343796.7 150122.42 508800.0 -1.0 1957
1957 0 343746.84 150092.5 508740.0 -1.0 1958
1958 0 343901.38 150217.12 508680.0 -1.0 1959
1959 0 343841.56 150217.12 508620.0 -1.0 1960
1960 0 343831.6 150212.14 508560.0 -1.0 1961
1961 0 343382.94 150007.75 508500.0 -1.0 1962
1962 0 343991.12 150281.94 508440.0 -1.0 1963
1963 0 343951.25 150276.95 508320.0 -1.0 1964
1964 0 343961.22 150341.77 508260.0 -1.0 1965
1965 0 343951.25 150306.86 508200.0 -1.0 1966
1966 0 343672.06 150237.08 508140.0 -1.0 1967
1967 0 343961.22 150376.66 508080.0 -1.0 1968
1968 0 343537.47 150092.5 508020.0 -1.0 1969
1969 0 344050.94 150396.6 507960.0 -1.0 1970
1970 0 344006.06 150361.7 507900.0 -1.0 1971
1971 0 344006.06 150386.62 507840.0 -1.0 1972
1972 0 344036.0 150366.69 507780.0 -1.0 1973
1973 0 344036.0 150366.69 507720.0 -1.0 1974
1974 0 344155.62 150376.66 507660.0 -1.0 1975
1975 0 344155.62 150391.61 507600.0 -1.0 1976
1976 0 344140.7 150386.62 507540.0 -1.0 1977
1977 0 344100.78 150351.73 507480.0 -1.0 1978
1978 0 344100.78 150376.66 507420.0 -1.0 1979
1979 0 344315.16 150675.77 507360.0 -1.0 1980
1980 0 344055.94 150356.72 507300.0 -1.0 1981
1981 0 343931.3 150257.02 507240.0 -1.0 1982
1982 0 344105.78 150341.77 507180.0 -1.0 1983
1983 0 344095.8 150331.78 507120.0 -1.0 1984
1984 0 344190.53 150306.86 507060.0 -1.0 1985
1985 0 344225.4 150311.84 507000.0 -1.0 1986
1986 0 344215.44 150311.84 506940.0 -1.0 1987
1987 0 344135.7 150306.86 506880.0 -1.0 1988
1988 0 344120.72 150336.78 506820.0 -1.0 1989
1989 0 344036.0 150381.64 506760.0 -1.0 1990
1990 0 343811.66 150476.36 506700.0 -1.0 1991
1991 0 343981.16 150351.73 506640.0 -1.0 1992
1992 0 343961.22 150361.7 506580.0 -1.0 1993
1993 0 343896.4 150341.77 506520.0 -1.0 1994
1994 0 343896.4 150366.69 506460.0 -1.0 1995
1995 0 343886.44 150366.69 506400.0 -1.0 1996
1996 0 343861.5 150361.7 506340.0 -1.0 1997
1997 0 343861.5 150361.7 506280.0 -1.0 1998
1998 0 343901.38 150366.69 506220.0 -1.0 1999
1999 0 343871.47 150351.73 506160.0 -1.0 2000
2000 0 343871.47 150351.73 506100.0 -1.0 2001
2001 0 343831.6 150321.81 506040.0 -1.0 2002
2002 0 343831.6 150321.81 505980.0 -1.0 2003
2003 0 343881.44 150346.75 505860.0 -1.0 2004
2004 0 343836.6 150321.81 505740.0 -1.0 2005
2005 0 343821.62 150356.72 505680.0 -1.0 2006
2006 0 343746.84 150266.98 505620.0 -1.0 2007
2007 0 343796.7 150351.73 505560.0 -1.0 2008
2008 0 343776.75 150346.75 505500.0 -1.0 2009
2009 0 343776.75 150346.75 505440.0 -1.0 2010
2010 0 343771.78 150336.78 505380.0 -1.0 2011
2011 0 343796.7 150306.86 505320.0 -1.0 2012
2012 0 343806.66 150237.08 505260.0 -1.0 2013
2013 0 343806.66 150237.08 505200.0 -1.0 2014
2014 0 343811.66 150232.1 505140.0 -1.0 2015
2015 0 343851.53 150247.05 505080.0 -1.0 2016
2016 0 343816.66 150212.14 505020.0 -1.0 2017
2017 0 343876.47 150202.17 504960.0 -1.0 2018
2018 0 343796.7 150147.34 504900.0 -1.0 2019
2019 0 343821.62 150157.31 504840.0 -1.0 2020
2020 0 343826.62 150112.44 504780.0 -1.0 2021
2021 0 343756.8 150052.62 504720.0 -1.0 2022
2022 0 343726.9 149982.83 504660.0 -1.0 2023
2023 0 343711.97 149957.9 504600.0 -1.0 2024
2024 0 343716.94 149967.88 504540.0 -1.0 2025
2025 0 343716.94 149967.88 504480.0 -1.0 2026
2026 0 343731.9 149967.88 504420.0 -1.0 2027
2027 0 343761.8 149957.9 504360.0 -1.0 2028
2028 0 343771.78 149952.92 504300.0 -1.0 2029
2029 0 343786.72 149952.92 504240.0 -1.0 2030
2030 0 343761.8 149947.94 504180.0 -1.0 2031
2031 0 343771.78 149947.94 504120.0 -1.0 2032
2032 0 343746.84 149908.05 504060.0 -1.0 2033
2033 0 343702.0 149903.06 504000.0 -1.0 2034
2034 0 343711.97 149908.05 503940.0 -1.0 2035
2035 0 343746.84 149878.14 503880.0 -1.0 2036
2036 0 343721.94 149873.16 503820.0 -1.0 2037
2037 0 343726.9 149898.08 503760.0 -1.0 2038
2038 0 343716.94 149883.12 503700.0 -1.0 2039
2039 0 343268.28 149618.92 503640.0 -1.0 2040
2040 0 343721.94 149913.05 503580.0 -1.0 2041
2041 0 343721.94 149913.05 503520.0 -1.0 2042
2042 0 343786.72 149952.92 503460.0 -1.0 2043
2043 0 343816.66 149957.9 503400.0 -1.0 2044
2044 0 343861.5 149987.81 503340.0 -1.0 2045
2045 0 343816.66 149997.78 503280.0 -1.0 2046
2046 0 343308.16 149853.22 503220.0 -1.0 2047
2047 0 343901.38 150027.7 503160.0 -1.0 2048
2048 0 343931.3 150027.7 503100.0 -1.0 2049
2049 0 343881.44 150102.47 503040.0 -1.0 2050
2050 0 343911.34 150047.64 502980.0 -1.0 2051
2051 0 343966.2 150037.67 502920.0 -1.0 2052
2052 0 344011.06 149967.88 502860.0 -1.0 2053
2053 0 344120.72 149962.89 502800.0 -1.0 2054
2054 0 344190.53 150012.73 502740.0 -1.0 2055
2055 0 344245.38 150042.66 502680.0 -1.0 2056
2056 0 344280.25 150077.55 502620.0 -1.0 2057
2057 0 344384.94 150112.44 502560.0 -1.0 2058
2058 0 344509.56 150087.52 502500.0 -1.0 2059
2059 0 344649.16 150127.4 502440.0 -1.0 2060
2060 0 344728.9 150107.45 502380.0 -1.0 2061
2061 0 344798.72 150052.62 502320.0 -1.0 2062
2062 0 344738.88 150032.69 502260.0 -1.0 2063
2063 0 344818.66 150002.77 502200.0 -1.0 2064
2064 0 344778.78 150207.16 502140.0 -1.0 2065
2065 0 344853.53 150012.73 502080.0 -1.0 2066
2066 0 344848.56 149937.97 502020.0 -1.0 2067
2067 0 344813.66 149967.88 501960.0 -1.0 2068
2068 0 344878.47 149977.84 501900.0 -1.0 2069
2069 0 344853.53 150022.72 501840.0 -1.0 2070
2070 0 344943.28 149997.78 501780.0 -1.0 2071
2071 0 344454.75 149728.6 501720.0 -1.0 2072
2072 0 344978.16 149888.11 501660.0 -1.0 2073
2073 0 344838.6 149803.38 501600.0 -1.0 2074
2074 0 344938.28 149843.25 501540.0 -1.0 2075
2075 0 344215.44 149932.98 501480.0 -1.0 2076
2076 0 344883.47 149942.95 501420.0 -1.0 2077
2077 0 344569.4 149703.67 501360.0 -1.0 2078
2078 0 344973.2 149908.05 501300.0 -1.0 2079
2079 0 344973.2 149903.06 501240.0 -1.0 2080
2080 0 345003.1 149937.97 501180.0 -1.0 2081
2081 0 345003.1 149937.97 501120.0 -1.0 2082
2082 0 345003.1 149937.97 501060.0 -1.0 2083
2083 0 344983.16 149923.02 501000.0 -1.0 2084
2084 0 344983.16 149923.02 500940.0 -1.0 2085
2085 0 345018.06 149932.98 500880.0 -1.0 2086
2086 0 344320.12 149549.12 500820.0 -1.0 2087
2087 0 344978.16 149913.05 500760.0 -1.0 2088
2088 0 344988.16 149942.95 500700.0 -1.0 2089
2089 0 345003.1 149952.92 500640.0 -1.0 2090
2090 0 344993.12 149928.0 500580.0 -1.0 2091
2091 0 345072.88 149918.03 500520.0 -1.0 2092
2092 0 345087.84 149873.16 500460.0 -1.0 2093
2093 0 345072.88 149788.4 500400.0 -1.0 2094
2094 0 345072.88 149823.31 500340.0 -1.0 2095
2095 0 345052.94 149818.33 500280.0 -1.0 2096
2096 0 345117.75 149853.22 500160.0 -1.0 2097
2097 0 345267.3 150167.28 500100.0 -1.0 2098
2098 0 345212.47 149848.23 500040.0 -1.0 2099
2099 0 345297.22 149888.11 499980.0 -1.0 2100
2100 0 345277.28 149853.22 499920.0 -1.0 2101
2101 0 345431.8 149898.08 499860.0 -1.0 2102
2102 0 345466.72 149873.16 499800.0 -1.0 2103
2103 0 345581.38 149873.16 499740.0 -1.0 2104
2104 0 345805.7 149928.0 499680.0 -1.0 2105
2105 0 345706.0 149753.52 499620.0 -1.0 2106
2106 0 345890.44 149918.03 499560.0 -1.0 2107
2107 0 346084.88 149987.81 499500.0 -1.0 2108
2108 0 345790.75 149748.53 499440.0 -1.0 2109
2109 0 346219.47 149992.8 499380.0 -1.0 2110
2110 0 346099.8 149833.28 499320.0 -1.0 2111
2111 0 346458.75 150057.61 499260.0 -1.0 2112
2112 0 346473.7 150087.52 499200.0 -1.0 2113
2113 0 346493.66 150107.45 499140.0 -1.0 2114
2114 0 346588.34 149828.3 499080.0 -1.0 2115
2115 0 346722.97 150047.64 498960.0 -1.0 2116
2116 0 346787.75 149997.78 498840.0 -1.0 2117
2117 0 346638.22 149932.98 498780.0 -1.0 2118
2118 0 346737.9 149863.19 498720.0 -1.0 2119
2119 0 346722.97 149803.38 498660.0 -1.0 2120
2120 0 346722.97 149803.38 498540.0 -1.0 2121
2121 0 346787.75 149733.58 498480.0 -1.0 2122
2122 0 346842.6 149628.89 498420.0 -1.0 2123
2123 0 346628.25 149499.28 498360.0 -1.0 2124
2124 0 346772.8 149444.44 498300.0 -1.0 2125
2125 0 346772.8 149444.44 498240.0 -1.0 2126
2126 0 346802.72 149304.86 498180.0 -1.0 2127
2127 0 346852.56 149314.83 498120.0 -1.0 2128
2128 0 346907.4 149309.84 498060.0 -1.0 2129
2129 0 346967.22 149289.9 498000.0 -1.0 2130
2130 0 347076.9 149225.1 497940.0 -1.0 2131
2131 0 347056.97 149240.05 497880.0 -1.0 2132
2132 0 347091.84 149195.19 497820.0 -1.0 2137
2133 0 347191.56 148856.2 497760.0 -1.0 2137
2134 0 347186.56 148287.89 497760.0 -1.0 2133
2135 0 347251.38 148053.6 497820.0 -1.0 2134
2136 0 347342.47 147924.44 497880.0 -1.0 2135
2137 5 347106.8 149155.3 497760.0 -1.0 2138
2138 0 347136.72 149215.12 497700.0 -1.0 2140
2139 0 347138.47 148304.44 497580.0 -1.0 2141
2140 0 347042.0 149070.56 497640.0 -1.0 2141
2141 5 347216.47 149110.44 497580.0 -1.0 2142
2142 0 346747.88 148975.84 497520.0 -1.0 2143
2143 0 347131.75 149180.23 497460.0 -1.0 2144
2144 0 347032.03 149210.14 497400.0 -1.0 2145
2145 0 347032.03 149259.98 497340.0 -1.0 2146
2146 0 347037.03 149264.97 497280.0 -1.0 2147
2147 0 346742.9 149215.12 497220.0 -1.0 2148
2148 0 347017.06 149364.67 497160.0 -1.0 2149
2149 0 346947.28 149484.33 497040.0 -1.0 2150
2150 0 346847.6 149444.44 496980.0 -1.0 2151
2151 0 346842.6 149474.34 496920.0 -1.0 2152
2152 0 346633.22 149439.45 496860.0 -1.0 2153
2153 0 346797.72 149464.38 496740.0 -1.0 2154
2154 0 346782.78 149539.16 496680.0 -1.0 2155
2155 0 346767.8 149559.1 496560.0 -1.0 2156
2156 0 346523.56 149569.06 496500.0 -1.0 2157
2157 0 346633.22 149608.95 496440.0 -1.0 2158
2158 0 346598.34 149608.95 496380.0 -1.0 2159
2159 0 346558.44 149529.19 496320.0 -1.0 2160
2160 0 346503.62 149569.06 496260.0 -1.0 2162
2161 0 346189.56 150361.7 496140.0 -1.0 2162
2162 5 346423.84 149648.83 496140.0 -1.0 2163
2163 0 345745.88 149529.19 496080.0 -1.0 2210
2164 0 346214.47 150471.38 496260.0 -1.0 2161
2165 0 346264.3 150506.27 496320.0 -1.0 2164
2166 0 346304.22 150571.08 496380.0 -1.0 2165
2167 0 346284.28 150665.8 496440.0 -1.0 2166
2168 0 346134.72 150610.95 496500.0 -1.0 2167
2169 0 346349.06 150700.69 496560.0 -1.0 2168
2170 0 346349.06 150700.69 496680.0 -1.0 2169
2171 0 346418.88 150725.61 496740.0 -1.0 2170
2172 0 346329.12 150705.67 496860.0 -1.0 2171
2173 0 346473.7 150730.6 496920.0 -1.0 2172
2174 0 346468.72 150720.62 496980.0 -1.0 2173
2175 0 346543.5 150855.22 497040.0 -1.0 2174
2176 0 346648.2 150820.33 497160.0 -1.0 2175
2177 0 346443.78 150750.53 497220.0 -1.0 2176
2178 0 346713.0 150815.34 497280.0 -1.0 2177
2179 0 346792.75 150795.4 497340.0 -1.0 2178
2180 0 346827.66 150800.39 497400.0 -1.0 2179
2181 0 346917.38 150790.42 497460.0 -1.0 2180
2182 0 346558.44 150610.95 497520.0 -1.0 2181
2183 0 346932.34 150740.56 497580.0 -1.0 2182
2184 0 346882.47 150690.72 497640.0 -1.0 2183
2185 0 347136.72 150830.3 497700.0 -1.0 2184
2186 0 347146.7 150810.36 497760.0 -1.0 2185
2187 0 347236.44 150795.4 497820.0 -1.0 2186
2188 0 347266.34 150810.36 497880.0 -1.0 2187
2189 0 347425.84 150850.23 497940.0 -1.0 2188
2190 0 347570.44 150850.23 498000.0 -1.0 2189
2191 0 347685.1 150825.31 498060.0 -1.0 2190
2192 0 347739.9 150830.3 498120.0 -1.0 2191
2193 0 347884.5 150765.5 498180.0 -1.0 2192
2194 0 347914.4 150745.55 498240.0 -1.0 2193
2195 0 347904.44 150675.77 498300.0 -1.0 2194
2196 0 347824.66 150685.73 498360.0 -1.0 2195
2197 0 347994.16 150825.31 498420.0 -1.0 2196
2198 0 348103.84 150850.23 498480.0 -1.0 2197
2199 0 348098.84 150860.2 498540.0 -1.0 2198
2200 0 348068.94 150815.34 498660.0 -1.0 2199
2201 0 348118.78 150860.2 498720.0 -1.0 2200
2202 0 348044.0 150910.06 498780.0 -1.0 2201
2203 0 348238.44 150954.92 498840.0 -1.0 2202
2204 0 348253.38 150954.92 498960.0 -1.0 2203
2205 0 348318.2 150790.42 499080.0 -1.0 2204
2206 0 348313.22 151039.67 499140.0 -1.0 2205
2207 0 348383.0 151069.58 499200.0 -1.0 2206
2208 0 348407.9 151054.62 499260.0 -1.0 2207
2209 0 348218.88 150846.95 499320.0 -1.0 2208
2210 0 346154.66 149935.47 496020.0 -1.0 2211
2211 0 345701.0 149780.94 495960.0 -1.0 2212
2212 0 345975.2 149975.36 495900.0 -1.0 2213
2213 0 345960.22 150015.23 495840.0 -1.0 2214
2214 0 345980.16 149975.36 495780.0 -1.0 2215
2215 0 345237.38 149486.81 495720.0 -1.0 2216
2216 0 345900.4 149865.69 495660.0 -1.0 2217
2217 0 345910.38 149860.7 495600.0 -1.0 2218
2218 0 345915.38 149840.75 495540.0 -1.0 2219
2219 0 345850.56 149785.92 495480.0 -1.0 2220
2220 0 345850.56 149785.92 495420.0 -1.0 2221
2221 0 345850.56 149756.02 495360.0 -1.0 2222
2222 0 345835.6 149716.12 495300.0 -1.0 2223
2223 0 345800.7 149775.95 495240.0 -1.0 2224
2224 0 345715.97 149641.36 495180.0 -1.0 2225
2225 0 345626.22 149546.64 495120.0 -1.0 2226
2226 0 345521.53 149456.9 495060.0 -1.0 2227
2227 0 345566.4 149536.67 495000.0 -1.0 2228
2228 0 345476.66 149476.84 494940.0 -1.0 2229
2229 0 345760.8 149422.02 494880.0 -1.0 2230
2230 0 345561.4 149382.12 494760.0 -1.0 2231
2231 0 345526.53 149337.27 494700.0 -1.0 2234
2232 0 345810.7 149367.17 494580.0 -1.0 2234
2233 0 346368.34 149586.55 494580.0 -1.0 2232
2234 5 345436.78 149267.47 494640.0 -1.0 2235
2235 0 344808.66 148903.56 494640.0 -1.0 2236
2236 0 344270.28 148434.95 494580.0 -1.0 2237
2237 0 343916.34 147891.58 494520.0 -1.0 2238
2238 0 343208.44 147288.39 494520.0 -1.0 2239
2239 0 342326.1 146730.05 494520.0 -1.0 2240
2240 0 341812.62 146346.2 494400.0 -1.0 2241
2241 0 340775.72 145708.11 494340.0 -1.0 2242
2242 0 339604.22 145075.0 494340.0 -1.0 2243
2243 0 339280.2 144900.52 494400.0 -1.0 2244
2244 0 339120.66 144666.22 494520.0 -1.0 2245
2245 0 339006.0 144601.4 494580.0 -1.0 2246
2246 0 338841.5 144441.89 494640.0 -1.0 2247
2247 0 338672.0 144357.14 494700.0 -1.0 2248
2248 0 338607.2 144332.22 494760.0 -1.0 2249
2249 0 338547.38 144192.64 494880.0 -1.0 2250
2250 0 338163.53 144058.03 494940.0 -1.0 2251
2251 0 337734.8 143484.75 494940.0 -1.0 2252
2252 0 337620.16 143390.03 495000.0 -1.0 2253
2253 0 337475.6 143026.12 495060.0 -1.0 2254
2254 0 337430.72 142931.4 495120.0 -1.0 2255
2255 0 337465.62 142876.56 495180.0 -1.0 2256
2256 0 337410.78 142841.67 495240.0 -1.0 2257
2257 0 337370.9 142766.89 495300.0 -1.0 2258
2258 0 337291.12 142632.3 495360.0 -1.0 2259
2259 0 337141.6 142373.08 495420.0 -1.0 2260
2260 0 337086.75 142253.44 495480.0 -1.0 2261
2261 0 336847.47 141869.58 495540.0 -1.0 2262
2262 0 336717.84 141336.17 495600.0 -1.0 1919
2263 0 345917.53 145916.55 510300.0 -1.0 1923
2264 0 345973.94 145951.8 510360.0 -1.0 2263
2265 0 346287.66 145987.05 510420.0 -1.0 2264
2266 0 346072.62 145789.66 510480.0 -1.0 2265
2267 0 346121.97 145673.33 510540.0 -1.0 2266
2268 6 346100.84 145638.08 510600.0 -1.0 2267
2269 0 345635.53 146182.69 510240.0 -1.0 2270
2270 0 345596.75 146251.42 510180.0 -1.0 2271
2271 0 345431.1 146374.8 510120.0 -1.0 2272
2272 0 345452.22 146487.61 510060.0 -1.0 2273
2273 0 345353.53 146589.83 510000.0 -1.0 1931
2274 0 335221.66 134265.4 498720.0 -1.0 1920
2275 0 334782.97 133796.8 498780.0 -1.0 2274
2276 0 334713.2 133746.95 498840.0 -1.0 2275
2277 0 334513.78 133467.78 498960.0 -1.0 2276
2278 0 334304.4 133128.8 499080.0 -1.0 2277
2279 0 334178.53 133260.36 499140.0 -1.0 2278
2280 0 334143.28 133091.17 499200.0 -1.0 2279
2281 0 334136.25 133031.23 499260.0 -1.0 2280
2282 0 333797.84 132752.77 499320.0 -1.0 2281
2283 0 333900.06 132929.02 499380.0 -1.0 2282
2284 0 333579.28 132721.05 499440.0 -1.0 2283
2285 0 333833.1 132876.14 499500.0 -1.0 2284
2286 0 333730.88 132763.34 499560.0 -1.0 2285
2287 0 333579.28 132629.39 499620.0 -1.0 2286
2288 0 333663.9 132731.61 499680.0 -1.0 2287
2289 0 333526.4 132636.44 499740.0 -1.0 2288
2290 0 333445.34 132544.8 499800.0 -1.0 2289
2291 0 333385.4 132527.17 499860.0 -1.0 2290
2292 0 333145.72 132491.92 499920.0 -1.0 2291
2293 0 333092.84 132463.72 499980.0 -1.0 2292
2294 0 333071.7 132421.42 500040.0 -1.0 2293
2295 0 333247.94 132752.77 500100.0 -1.0 2294
2296 0 333114.0 132421.42 500160.0 -1.0 2295
2297 0 332839.03 132329.77 500280.0 -1.0 2296
2298 0 332803.78 132301.56 500340.0 -1.0 2297
2299 0 332757.97 132202.86 500460.0 -1.0 2298
2300 0 332616.97 132199.34 500520.0 -1.0 2299
2301 0 332613.44 132181.72 500580.0 -1.0 2300
2302 0 332609.9 132178.19 500640.0 -1.0 2301
2303 0 332511.22 132149.98 500700.0 -1.0 2302
2304 0 332447.78 132139.42 500760.0 -1.0 2303
2305 0 331926.06 131927.92 500820.0 -1.0 2304
2306 0 332331.44 132135.89 500880.0 -1.0 2305
2307 0 332176.34 132453.14 500940.0 -1.0 2306
2308 0 332349.06 132220.48 501000.0 -1.0 2307
2309 0 332275.03 132188.77 501060.0 -1.0 2308
2310 0 332239.78 132181.72 501120.0 -1.0 2309
2311 0 332239.78 132181.72 501180.0 -1.0 2310
2312 0 332257.4 132149.98 501240.0 -1.0 2311
2313 0 332208.06 132097.11 501300.0 -1.0 2312
2314 0 331693.4 131892.67 501360.0 -1.0 2313
2315 0 332024.78 132118.27 501420.0 -1.0 2314
2316 0 331453.72 132135.89 501480.0 -1.0 2315
2317 0 332042.4 132075.97 501540.0 -1.0 2316
2318 0 331929.6 131910.3 501600.0 -1.0 2317
2319 0 331961.3 131966.69 501660.0 -1.0 2318
2320 0 331651.12 131790.44 501720.0 -1.0 2319
2321 0 331901.4 131896.19 501780.0 -1.0 2320
2322 0 331809.75 131913.81 501840.0 -1.0 2321
2323 0 331915.5 131857.42 501900.0 -1.0 2322
2324 0 331802.7 131853.89 501960.0 -1.0 2323
2325 0 331830.9 131832.73 502020.0 -1.0 2324
2326 0 331728.66 131808.06 502080.0 -1.0 2325
2327 0 331566.53 131857.42 502140.0 -1.0 2326
2328 0 331640.53 131776.34 502200.0 -1.0 2327
2329 0 331499.53 131719.94 502260.0 -1.0 2328
2330 0 331633.5 131709.36 502320.0 -1.0 2329
2331 0 331457.25 131667.06 502380.0 -1.0 2330
2332 0 331432.56 131638.86 502440.0 -1.0 2331
2333 0 331305.66 131568.36 502500.0 -1.0 2332
2334 0 331252.78 131536.64 502560.0 -1.0 2333
2335 0 331192.88 131452.05 502620.0 -1.0 2334
2336 0 331150.56 131448.52 502680.0 -1.0 2335
2337 0 331080.06 131381.55 502740.0 -1.0 2336
2338 0 331016.62 131370.97 502800.0 -1.0 2337
2339 0 330935.53 131303.98 502860.0 -1.0 2338
2340 0 330854.47 131321.61 502920.0 -1.0 2339
2341 0 330724.03 131240.55 502980.0 -1.0 2340
2342 0 330674.7 131191.19 503040.0 -1.0 2341
2343 0 330547.78 131155.94 503100.0 -1.0 2342
2344 0 330487.88 131120.69 503160.0 -1.0 2343
2345 0 329976.75 131000.84 503220.0 -1.0 2344
2346 0 330219.97 131046.664 503280.0 -1.0 2345
2347 0 330131.84 130993.79 503340.0 -1.0 2346
2348 0 330110.7 130972.64 503400.0 -1.0 2347
2349 0 330047.25 130905.664 503460.0 -1.0 2348
2350 0 329962.66 130870.414 503520.0 -1.0 2349
2351 0 329754.66 130821.06 503580.0 -1.0 2350
2352 0 329328.16 130489.72 503640.0 -1.0 2351
2353 0 329680.66 130743.516 503700.0 -1.0 2352
2354 0 329624.25 130732.94 503760.0 -1.0 2353
2355 0 329574.9 130690.64 503820.0 -1.0 2354
2356 0 329493.8 130673.016 503880.0 -1.0 2355
2357 0 329299.94 130637.766 503940.0 -1.0 2356
2358 0 329282.3 130598.99 504000.0 -1.0 2357
2359 0 329229.44 130507.34 504060.0 -1.0 2358
2360 0 329102.53 130521.44 504120.0 -1.0 2359
2361 0 329056.72 130443.89 504180.0 -1.0 2360
2362 0 328947.44 130345.19 504240.0 -1.0 2361
2363 0 328887.53 130320.516 504300.0 -1.0 2362
2364 0 328799.4 130278.22 504360.0 -1.0 2363
2365 0 328630.2 130200.664 504420.0 -1.0 2364
2366 0 328485.66 130133.69 504480.0 -1.0 2365
2367 0 328439.84 130109.016 504540.0 -1.0 2366
2368 0 328397.53 130045.56 504600.0 -1.0 2367
2369 0 328305.9 130003.266 504660.0 -1.0 2368
2370 0 328164.9 129869.31 504720.0 -1.0 2369
2371 0 328182.53 129855.22 504780.0 -1.0 2370
2372 0 328087.34 129809.39 504840.0 -1.0 2371
2373 0 328002.75 129700.12 504900.0 -1.0 2372
2374 0 327854.7 129601.414 504960.0 -1.0 2373
2375 0 327674.9 129446.31 505020.0 -1.0 2374
2376 0 327604.4 129375.81 505080.0 -1.0 2375
2377 0 327548.03 129273.59 505140.0 -1.0 2376
2378 0 327371.78 129143.164 505200.0 -1.0 2377
2379 0 327213.16 129019.79 505260.0 -1.0 2378
2380 0 326980.5 128871.74 505320.0 -1.0 2379
2381 0 326751.38 128744.84 505380.0 -1.0 2380
2382 0 326610.38 128600.31 505440.0 -1.0 2381
2383 0 326592.75 128547.44 505500.0 -1.0 2382
2384 0 326458.78 128462.84 505560.0 -1.0 2383
2385 0 326427.06 128402.914 505620.0 -1.0 2384
2386 0 326367.16 128311.266 505680.0 -1.0 2385
2387 0 326317.78 128293.64 505740.0 -1.0 2386
2388 0 326190.9 128135.016 505860.0 -1.0 2387
2389 0 326000.53 128029.266 505980.0 -1.0 2388
2390 0 325820.78 127863.59 506040.0 -1.0 2389
2391 0 325588.12 127704.97 506100.0 -1.0 2390
2392 0 325292.03 127563.97 506160.0 -1.0 2391
2393 0 324974.78 127405.34 506220.0 -1.0 2392
2394 0 324780.9 127246.72 506280.0 -1.0 2393
2395 0 324513.0 127081.04 506340.0 -1.0 2394
2396 0 324297.97 126940.04 506400.0 -1.0 2395
2397 0 324220.4 126950.62 506460.0 -1.0 2396
2398 0 324104.1 126851.914 506520.0 -1.0 2397
2399 0 323991.28 126763.79 506580.0 -1.0 2398
2400 0 323843.25 126686.24 506640.0 -1.0 2399
2401 0 323878.5 126943.56 506700.0 -1.0 2400
2402 0 323723.4 126693.29 506760.0 -1.0 2401
2403 0 323674.03 126643.94 506820.0 -1.0 2402
2404 0 323543.62 126569.914 506880.0 -1.0 2403
2405 0 323522.47 126541.72 506940.0 -1.0 2404
2406 0 323399.1 126418.34 507000.0 -1.0 2405
2407 0 323240.47 126344.31 507060.0 -1.0 2406
2408 0 323117.1 126245.62 507120.0 -1.0 2407
2409 0 322856.25 126118.72 507180.0 -1.0 2408
2410 0 322524.9 125945.99 507240.0 -1.0 2409
2411 0 322507.28 125945.99 507300.0 -1.0 2410
2412 0 322764.6 126312.59 507360.0 -1.0 2411
2413 0 322292.25 125797.94 507420.0 -1.0 2412
2414 0 322242.9 125752.12 507480.0 -1.0 2413
2415 0 322077.22 125730.97 507540.0 -1.0 2414
2416 0 321971.47 125593.49 507600.0 -1.0 2415
2417 0 321950.3 125582.914 507660.0 -1.0 2416
2418 0 321795.22 125501.84 507720.0 -1.0 2417
2419 0 321530.84 125417.24 507780.0 -1.0 2418
2420 0 321308.78 125399.62 507840.0 -1.0 2419
2421 0 321255.9 125350.266 507900.0 -1.0 2420
2422 0 320913.97 125230.414 507960.0 -1.0 2421
2423 0 320216.03 124821.516 508020.0 -1.0 2422
2424 0 320275.94 125036.54 508080.0 -1.0 2423
2425 0 319563.9 124726.34 508140.0 -1.0 2424
2426 0 319567.4 124899.06 508200.0 -1.0 2425
2427 0 319489.88 124849.72 508260.0 -1.0 2426
2428 0 319225.5 124810.94 508320.0 -1.0 2427
2429 0 319116.22 124800.37 508440.0 -1.0 2428
2430 0 318450.0 124497.22 508500.0 -1.0 2429
2431 0 318612.16 124680.516 508560.0 -1.0 2430
2432 0 318372.44 124624.12 508620.0 -1.0 2431
2433 0 318210.28 124578.29 508680.0 -1.0 2432
2434 0 317646.28 124370.31 508740.0 -1.0 2433
2435 0 317381.9 124257.516 508800.0 -1.0 2434
2436 0 317092.88 124056.59 508860.0 -1.0 2435
2437 0 316567.66 123894.44 508920.0 -1.0 2436
2438 0 316275.06 123767.54 508980.0 -1.0 2437
2439 0 316031.84 123538.414 509040.0 -1.0 2438
2440 0 315806.25 123492.59 509100.0 -1.0 2439
2441 0 315647.62 123284.62 509160.0 -1.0 2440
2442 0 315390.28 123115.414 509220.0 -1.0 2441
2443 0 315140.03 122977.94 509280.0 -1.0 2442
2444 0 314953.2 122949.74 509340.0 -1.0 2443
2445 0 314752.28 122910.97 509400.0 -1.0 2444
2446 0 314625.38 122879.24 509460.0 -1.0 2445
2447 0 314526.66 122815.79 509520.0 -1.0 2446
2448 0 314315.16 122766.44 509580.0 -1.0 2447
2449 0 314121.28 122614.87 509640.0 -1.0 2448
2450 0 314089.56 122639.54 509700.0 -1.0 2449
2451 0 313839.28 122565.516 509760.0 -1.0 2450
2452 0 313462.12 122583.14 509820.0 -1.0 2451
2453 0 313197.75 122495.016 509880.0 -1.0 2452
2454 0 312577.34 122431.56 509880.0 -1.0 2453
2455 0 311678.47 122308.19 509880.0 -1.0 2454
2456 0 311481.06 122290.56 509820.0 -1.0 2455
2457 0 311019.28 122255.31 509760.0 -1.0 2456
2458 0 310631.53 122174.24 509760.0 -1.0 2457
2459 0 310197.97 122131.94 509760.0 -1.0 2458
2460 0 309997.03 122110.79 509820.0 -1.0 2459
2461 0 309450.66 121990.94 509880.0 -1.0 2460
2462 0 309098.16 121997.99 509940.0 -1.0 2461
2463 0 308939.53 121966.266 510000.0 -1.0 2462
2464 0 308773.88 122029.72 510060.0 -1.0 2463
2465 0 308509.5 121990.94 510060.0 -1.0 2464
2466 0 308368.5 122029.72 510120.0 -1.0 2465
2467 0 308273.3 121976.84 510180.0 -1.0 2466
2468 0 308065.34 121941.59 510240.0 -1.0 2467
2469 0 307677.6 121733.62 510300.0 -1.0 2468
2470 0 307448.47 121708.94 510360.0 -1.0 2469
2471 0 307236.97 121687.79 510300.0 -1.0 2470
2472 0 307173.53 121747.72 510240.0 -1.0 2471
2473 0 306919.72 121747.72 510180.0 -1.0 2472
2474 0 306743.47 121726.56 510120.0 -1.0 2473
2475 0 306598.94 121641.97 510060.0 -1.0 2474
2476 0 306514.34 121557.37 510000.0 -1.0 2475
2477 0 306225.28 121567.94 510000.0 -1.0 2476
2478 0 305897.47 121546.79 510000.0 -1.0 2477
2479 0 305611.94 121567.94 510000.0 -1.0 2478
2480 0 305375.78 121680.74 510000.0 -1.0 2479
2481 0 305185.4 121638.44 510000.0 -1.0 2480
2482 0 304649.62 121705.414 510000.0 -1.0 2481
2483 0 304402.88 121723.04 510060.0 -1.0 2482
2484 0 304032.75 121775.914 510120.0 -1.0 2483
2485 0 303585.06 121902.81 510180.0 -1.0 2484
2486 0 303112.72 122008.56 510240.0 -1.0 2485
2487 0 302569.88 122100.22 510240.0 -1.0 2486
2488 0 302171.53 122138.99 510300.0 -1.0 2487
2489 0 301977.66 122213.016 510360.0 -1.0 2488
2490 0 301981.2 122396.31 510420.0 -1.0 2489
2491 0 301780.28 122262.37 510480.0 -1.0 2490
2492 0 301596.97 122265.89 510540.0 -1.0 2491
2493 0 301526.47 122283.516 510600.0 -1.0 2492
2494 0 301491.22 122272.94 510660.0 -1.0 2493
2495 0 301455.97 122279.99 510720.0 -1.0 2494
2496 0 301339.66 122272.94 510780.0 -1.0 2495
2497 0 301346.7 122332.87 510840.0 -1.0 2496
2498 0 301244.47 122251.79 510900.0 -1.0 2497
2499 0 301156.34 122346.97 510960.0 -1.0 2498
2500 0 301064.7 122332.87 511020.0 -1.0 2499
2501 0 300973.03 122378.69 511080.0 -1.0 2500
2502 0 300937.78 122378.69 511140.0 -1.0 2501
2503 0 300870.8 122480.914 511200.0 -1.0 2502
2504 0 300712.2 122502.06 511260.0 -1.0 2503
2505 0 300511.28 122544.37 511320.0 -1.0 2504
2506 0 300186.97 122607.81 511320.0 -1.0 2505
2507 0 299785.12 122727.664 511320.0 -1.0 2506
2508 0 299566.56 122745.29 511320.0 -1.0 2507
2509 0 299305.72 122843.99 511320.0 -1.0 2508
2510 0 298801.66 123006.14 511380.0 -1.0 2509
2511 0 298294.03 123249.37 511440.0 -1.0 2510
2512 0 298096.66 123355.12 511500.0 -1.0 2511
2513 0 297938.03 123415.04 511560.0 -1.0 2512
2514 0 297680.7 123471.44 511620.0 -1.0 2513
2515 0 297620.78 123513.74 511680.0 -1.0 2514
2516 0 297476.25 123573.664 511740.0 -1.0 2515
2517 0 297342.28 123591.29 511800.0 -1.0 2516
2518 0 297173.1 123623.016 511860.0 -1.0 2517
2519 0 297123.75 123630.06 511920.0 -1.0 2518
2520 0 297053.25 123714.664 511980.0 -1.0 2519
2521 0 297000.38 123721.72 512040.0 -1.0 2520
2522 0 296905.2 123756.97 512100.0 -1.0 2521
2523 0 296637.28 123866.24 512160.0 -1.0 2522
2524 0 296563.28 123912.06 512220.0 -1.0 2523
2525 0 296394.06 123979.04 512280.0 -1.0 2524
2526 0 296182.56 124088.31 512340.0 -1.0 2525
2527 0 296097.97 124137.664 512400.0 -1.0 2526
2528 0 338808.9 140653.0 499800.0 -1.0 1922
2529 0 339672.9 141165.0 499920.0 -1.0 2528
2530 0 339704.9 141197.0 500040.0 -1.0 2529
2531 0 340008.9 141597.0 500100.0 -1.0 2530
2532 0 340040.9 141357.0 500280.0 -1.0 2531
2533 0 340312.9 141493.0 500340.0 -1.0 2532
2534 0 340512.9 141405.0 500460.0 -1.0 2533
2535 0 340536.9 141453.0 500520.0 -1.0 2534
2536 0 340832.9 141453.0 500640.0 -1.0 2535
2537 0 340968.9 141581.0 500700.0 -1.0 2536
2538 0 341112.9 141645.0 500880.0 -1.0 2537
2539 0 341248.9 141613.0 501000.0 -1.0 2538
2540 0 341368.9 141693.0 501120.0 -1.0 2539
2541 0 341544.9 141557.0 501300.0 -1.0 2540
2542 0 341005.78 141259.23 501360.0 -1.0 2541
2543 0 341552.9 141549.0 501540.0 -1.0 2725
2544 5 341232.9 141269.0 501720.0 -1.0 2543
2545 0 340904.9 141781.0 501720.0 -1.0 2544
2546 0 341664.9 141677.0 501840.0 -1.0 2544
2547 0 341932.9 141457.0 501900.0 -1.0 2546
2548 0 341392.9 142037.0 501660.0 -1.0 2545
2549 0 341232.9 142205.0 501660.0 -1.0 2548
2550 0 341064.9 142085.0 501600.0 -1.0 2549
2551 0 341152.9 142197.0 501540.0 -1.0 2550
2552 0 340472.9 142261.0 501480.0 -1.0 2551
2553 0 341040.9 142197.0 501420.0 -1.0 2552
2554 0 340664.9 141845.0 501360.0 -1.0 2553
2555 6 341072.9 142157.0 501300.0 -1.0 2554
2556 0 342068.9 141425.0 502200.0 -1.0 2547
2557 0 342148.9 141489.0 502380.0 -1.0 2556
2558 0 342172.9 141449.0 502440.0 -1.0 2557
2559 0 342140.9 141369.0 502500.0 -1.0 2558
2560 0 342228.9 141281.0 502620.0 -1.0 2559
2561 0 342229.62 141378.9 502680.0 -1.0 2560
2562 0 342364.9 141369.0 502860.0 -1.0 1924
2563 0 342284.9 141345.0 502920.0 -1.0 2562
2564 0 342348.9 141449.0 503040.0 -1.0 2563
2565 0 342372.9 141465.0 503160.0 -1.0 2564
2566 0 342292.9 141473.0 503280.0 -1.0 2565
2567 0 342420.9 141553.0 503400.0 -1.0 2566
2568 0 342580.9 141481.0 503520.0 -1.0 2567
2569 6 342556.9 141673.0 503580.0 -1.0 2568
2570 0 346134.47 148108.44 497520.0 -1.0 2139
2571 0 346530.47 148292.44 497460.0 -1.0 2570
2572 0 346474.47 148320.44 497400.0 -1.0 2571
2573 0 346610.47 148324.44 497340.0 -1.0 2572
2574 0 346642.47 148352.44 497280.0 -1.0 2573
2575 0 346502.47 148368.44 497220.0 -1.0 2574
2576 6 346714.47 148408.44 497160.0 -1.0 2575
2577 0 347622.47 147840.44 497940.0 -1.0 2136
2578 0 347798.47 147744.44 498000.0 -1.0 2577
2579 0 348050.47 147740.44 498120.0 -1.0 2578
2580 0 348190.47 147684.44 498300.0 -1.0 2579
2581 0 348154.47 147676.44 498480.0 -1.0 2580
2582 0 348526.47 147820.44 498720.0 -1.0 2581
2583 0 348666.47 147844.44 498960.0 -1.0 2582
2584 0 348710.47 147460.44 499080.0 -1.0 2583
2585 0 348786.47 147716.44 499140.0 -1.0 2584
2586 0 348906.47 147740.44 499200.0 -1.0 2585
2587 0 349002.47 147696.44 499260.0 -1.0 2586
2588 0 348810.47 147400.44 499320.0 -1.0 2587
2589 0 349098.47 147560.44 499380.0 -1.0 2588
2590 0 348882.47 147260.44 499440.0 -1.0 2589
2591 0 349186.47 147516.44 499500.0 -1.0 2590
2592 0 349546.47 147364.44 499560.0 -1.0 2591
2593 0 349862.47 147260.44 499560.0 -1.0 2592
2594 0 350442.47 147368.44 499560.0 -1.0 2593
2595 0 350838.47 147332.44 499560.0 -1.0 2594
2596 5 350810.47 147048.44 499620.0 -1.0 2595
2597 0 351258.47 147108.44 499860.0 -1.0 2596
2598 0 349954.47 147032.44 499620.0 -1.0 2596
2599 0 351480.47 146894.44 499860.0 -1.0 2597
2600 0 350082.47 147152.44 499680.0 -1.0 2598
2601 0 350090.47 147192.44 499860.0 -1.0 2600
2602 6 350122.47 147260.44 499980.0 -1.0 2601
2603 0 351472.47 146970.44 500040.0 -1.0 2599
2604 0 351424.47 146906.44 500280.0 -1.0 2603
2605 0 351536.47 146950.44 500520.0 -1.0 2604
2606 6 351536.47 146854.44 500580.0 -1.0 2605
2607 0 339249.06 134335.2 500100.0 -1.0 1907
2608 0 339148.66 134013.5 500160.0 -1.0 2607
2609 0 339040.84 133949.53 500280.0 -1.0 2608
2610 0 339182.4 134026.4 500340.0 -1.0 2609
2611 0 339228.03 134070.39 500400.0 -1.0 2610
2612 0 339277.3 133994.58 500460.0 -1.0 2611
2613 0 339312.8 134067.03 500520.0 -1.0 2612
2614 0 339348.8 134114.86 500580.0 -1.0 2613
2615 0 339317.3 134045.19 500640.0 -1.0 2614
2616 0 339457.06 134197.36 500700.0 -1.0 2615
2617 0 339467.4 134134.4 500760.0 -1.0 2616
2618 0 338869.97 133853.61 500820.0 -1.0 2617
2619 0 339475.5 134444.05 500940.0 -1.0 1925
2620 0 339624.6 134353.34 501000.0 -1.0 2619
2621 0 339540.97 134404.94 501060.0 -1.0 2620
2622 0 339634.4 134504.38 501120.0 -1.0 2621
2623 6 339556.38 134368.97 501180.0 -1.0 2622
2624 0 336776.56 129655.195 504060.0 -1.0 1816
2625 0 336863.47 129787.49 504060.0 -1.0 2624
2626 0 336844.6 129874.63 504000.0 -1.0 2625
2627 6 336841.72 129875.77 503940.0 -1.0 2626
2628 0 348412.8 151073.97 499380.0 -1.0 2209
2629 0 348112.84 150819.31 499440.0 -1.0 2628
2630 0 348457.78 151090.12 499500.0 -1.0 2629
2631 0 348538.72 150985.94 499560.0 -1.0 2630
2632 0 348291.94 150775.52 499620.0 -1.0 2631
2633 0 348589.47 150905.67 499680.0 -1.0 2632
2634 0 348601.22 150869.33 499740.0 -1.0 2633
2635 0 348631.16 150840.56 499800.0 -1.0 2634
2636 0 348612.4 150920.3 499860.0 -1.0 2635
2637 0 348547.28 150859.92 499920.0 -1.0 2636
2638 0 348601.2 150883.3 499980.0 -1.0 2637
2639 0 348646.78 150894.7 500040.0 -1.0 2638
2640 0 348751.12 151172.05 500100.0 -1.0 2639
2641 0 348656.62 150742.03 500160.0 -1.0 2640
2642 5 348666.56 150770.6 500280.0 -1.0 2641
2643 0 348660.94 150201.94 500280.0 -1.0 2642
2644 0 348727.22 150863.86 500340.0 -1.0 2642
2645 0 348664.47 149865.61 500280.0 -1.0 2643
2646 0 348773.25 149815.89 500340.0 -1.0 2645
2647 0 348702.0 149727.17 500400.0 -1.0 2646
2648 5 348703.7 150733.75 500400.0 -1.0 2644
2649 0 349106.6 151057.06 500400.0 -1.0 2648
2650 0 348756.34 150872.8 500520.0 -1.0 2648
2651 0 349432.22 151389.92 500400.0 -1.0 2649
2652 6 349490.97 151522.47 500520.0 -1.0 2651
2653 6 348583.94 150672.45 500580.0 -1.0 2650
2654 0 348738.56 149796.9 500460.0 -1.0 2647
2655 0 348781.97 149831.7 500520.0 -1.0 2654
2656 0 348739.7 149806.81 500580.0 -1.0 2655
2657 0 348751.34 149800.0 500640.0 -1.0 2656
2658 0 348822.0 149799.0 500700.0 -1.0 2657
2659 0 348818.75 149732.08 500760.0 -1.0 2658
2660 0 348174.88 149271.22 500820.0 -1.0 2659
2661 0 348758.75 149594.28 500880.0 -1.0 2660
2662 0 348839.84 149606.69 500940.0 -1.0 2661
2663 0 348745.2 149585.34 501000.0 -1.0 2662
2664 0 348644.7 149572.45 501060.0 -1.0 2663
2665 6 348681.12 149537.86 501120.0 -1.0 2664
2666 0 346399.53 149611.23 494520.0 -1.0 2233
2667 0 346481.03 149607.23 494400.0 -1.0 2666
2668 0 346540.66 149698.44 494340.0 -1.0 2667
2669 0 346562.34 149671.06 494280.0 -1.0 2668
2670 0 346513.03 149642.83 494220.0 -1.0 2669
2671 0 346538.16 149691.94 494160.0 -1.0 2670
2672 0 346578.78 149673.88 494100.0 -1.0 2671
2673 0 346375.56 149485.2 494040.0 -1.0 2672
2674 0 346588.2 149611.78 493980.0 -1.0 2673
2675 0 346636.22 149653.28 493920.0 -1.0 2674
2676 0 346711.38 149657.97 493860.0 -1.0 2675
2677 0 346693.56 149608.38 493800.0 -1.0 2676
2678 0 346832.56 149529.16 493680.0 -1.0 2677
2679 0 347051.44 149497.14 493560.0 -1.0 2678
2680 0 347061.72 149466.47 493500.0 -1.0 2679
2681 0 347127.78 149515.83 493380.0 -1.0 2680
2682 0 347239.44 149520.5 493260.0 -1.0 2681
2683 0 347254.47 149518.84 493140.0 -1.0 2682
2684 0 347324.97 149512.89 493080.0 -1.0 2683
2685 0 347452.8 149501.62 493020.0 -1.0 2684
2686 0 347636.38 149555.48 492960.0 -1.0 2685
2687 0 347507.78 149530.78 492900.0 -1.0 2686
2688 0 347547.03 149502.5 492840.0 -1.0 2687
2689 0 347819.25 149602.1 492780.0 -1.0 2688
2690 0 347906.53 149534.36 492720.0 -1.0 2689
2691 0 347960.78 149557.02 492660.0 -1.0 2690
2692 0 347961.78 149439.1 492600.0 -1.0 2691
2693 0 348039.25 149457.84 492540.0 -1.0 2692
2694 0 348054.38 149364.31 492480.0 -1.0 2693
2695 0 348030.12 149317.52 492420.0 -1.0 2694
2696 0 348025.22 149265.56 492360.0 -1.0 2695
2697 0 348041.03 149257.3 492300.0 -1.0 2696
2698 0 348096.66 149219.12 492240.0 -1.0 2697
2699 0 348126.25 149183.11 492180.0 -1.0 2698
2700 0 348166.28 149166.75 492120.0 -1.0 2699
2701 0 348219.6 149109.19 492000.0 -1.0 2700
2702 0 348263.75 149050.97 491940.0 -1.0 2701
2703 0 348309.28 149003.11 491880.0 -1.0 2702
2704 0 348338.9 149001.64 491820.0 -1.0 2703
2705 0 348468.72 148882.14 491760.0 -1.0 2704
2706 0 348460.97 148850.11 491700.0 -1.0 2705
2707 0 348547.84 148875.34 491640.0 -1.0 2706
2708 0 348623.75 148799.94 491580.0 -1.0 2707
2709 0 349007.06 148368.14 491580.0 -1.0 2708
2710 0 349378.38 148396.56 491520.0 -1.0 2709
2711 0 349388.0 148498.27 491460.0 -1.0 2710
2712 0 349384.22 148322.14 491400.0 -1.0 2711
2713 0 349415.22 148340.17 491280.0 -1.0 2712
2714 0 349332.1 148340.61 491160.0 -1.0 2713
2715 0 349364.12 148340.61 490980.0 -1.0 2714
2716 0 349344.2 148342.05 490920.0 -1.0 2715
2717 0 349387.22 148220.03 490800.0 -1.0 2716
2718 0 349356.06 148332.14 490740.0 -1.0 2717
2719 0 349445.6 148197.97 490680.0 -1.0 2718
2720 0 349364.03 148235.1 490620.0 -1.0 2719
2721 0 349370.25 148222.83 490560.0 -1.0 2720
2722 0 349455.56 148025.75 490440.0 -1.0 2721
2723 0 349500.25 147886.89 490260.0 -1.0 2722
2724 6 349493.3 147902.89 490140.0 -1.0 2723
2725 0 341408.9 141581.0 501420.0 -1.0 2542
