# Supplementary material for: Organization of the gravity-sensing system in zebrafish
Source: Nat Commun. 2022 Aug 27;13:5060. doi: 10.1038/s41467-022-32824-w (PMC9420129; doi:10.1038/s41467-022-32824-w)
Supplement: Supplementary file 11 — Source Data [file 41467_2022_32824_MOESM11_ESM.zip › Reconstruction files/tangential_nucleus_R_11.swc]

# SWC format file
# based on specifications at http://www.neuronland.org/NLMorphologyConverter/MorphologyFormats/SWC/Spec.html
# Created on 2022-04-20 using navis (https://github.com/navis-org/navis)
# Meta: {"id": "15589", "name": "tangential_nucleus_R_11", "units": "1 nanometer"}
# PointNo Label X Y Z Radius Parent
# Labels:
# 0 = undefined, 1 = soma, 5 = fork point, 6 = end point
1 1 342556.0 133181.0 492720.0 2274.0 -1
2 0 343233.0 133393.0 494580.0 -1.0 1
3 0 343585.5 136702.97 492660.0 -1.0 1
4 5 343503.06 132581.14 494640.0 -1.0 2
5 0 344121.3 131964.64 494640.0 -1.0 4
6 0 343346.56 132001.92 494700.0 -1.0 4
7 0 343120.0 131546.0 494760.0 -1.0 6
8 0 343058.9 131181.72 494880.0 -1.0 7
9 0 342683.0 130897.0 494940.0 -1.0 8
10 0 342528.0 130686.0 495000.0 -1.0 9
11 0 342401.0 130530.0 495060.0 -1.0 10
12 0 342246.0 130418.0 495120.0 -1.0 11
13 0 342218.0 130404.0 495180.0 -1.0 12
14 0 342246.0 130446.0 495240.0 -1.0 13
15 0 342260.0 130460.0 495300.0 -1.0 14
16 0 342119.0 130347.0 495360.0 -1.0 15
17 0 341852.0 130164.0 495420.0 -1.0 16
18 0 341668.0 130093.0 495480.0 -1.0 17
19 0 341541.0 130023.0 495540.0 -1.0 18
20 0 341443.0 129952.0 495600.0 -1.0 19
21 0 341414.0 129924.0 495660.0 -1.0 20
22 0 340766.0 129727.0 495720.0 -1.0 21
23 0 341344.0 129868.0 495780.0 -1.0 22
24 0 341203.0 129840.0 495840.0 -1.0 23
25 0 341203.0 129811.0 495900.0 -1.0 24
26 0 340822.0 129501.0 495960.0 -1.0 25
27 0 341132.0 129727.0 496020.0 -1.0 26
28 0 340794.0 129431.0 496080.0 -1.0 27
29 0 341118.0 129600.0 496140.0 -1.0 28
30 0 341123.34 129593.86 496260.0 -1.0 29
31 0 341118.0 129600.0 496320.0 -1.0 30
32 0 341118.0 129586.0 496380.0 -1.0 31
33 0 341062.0 129586.0 496440.0 -1.0 32
34 0 341175.0 129670.0 496500.0 -1.0 33
35 0 341076.0 129543.0 496560.0 -1.0 34
36 0 341020.0 129529.0 496680.0 -1.0 35
37 0 341020.0 129501.0 496740.0 -1.0 36
38 0 341020.0 129529.0 496860.0 -1.0 37
39 0 341132.0 129529.0 496920.0 -1.0 38
40 5 341118.0 129572.0 496980.0 -1.0 39
41 0 341372.4 129636.06 496980.0 -1.0 40
42 0 341020.0 129558.0 497040.0 -1.0 40
43 0 340893.0 129501.0 497160.0 -1.0 42
44 0 340498.0 129346.0 497220.0 -1.0 43
45 0 340741.97 129359.43 497280.0 -1.0 44
46 0 340667.0 129290.0 497340.0 -1.0 45
47 0 340540.0 129261.0 497400.0 -1.0 46
48 0 340526.0 129163.0 497460.0 -1.0 47
49 0 340033.0 128994.0 497520.0 -1.0 48
50 0 340512.0 129036.0 497580.0 -1.0 49
51 0 340315.0 128853.0 497640.0 -1.0 50
52 0 340258.0 128867.0 497700.0 -1.0 51
53 0 340103.0 128740.0 497760.0 -1.0 52
54 0 340075.0 128669.0 497820.0 -1.0 53
55 0 339832.3 128644.305 497880.0 -1.0 54
56 0 339779.0 128500.0 497940.0 -1.0 55
57 0 339751.0 128472.0 498000.0 -1.0 56
58 0 339525.0 128387.0 498060.0 -1.0 57
59 0 339187.0 128176.0 498120.0 -1.0 58
60 0 338750.0 127922.0 498180.0 -1.0 59
61 0 338453.0 127781.0 498240.0 -1.0 60
62 0 338341.0 127527.0 498300.0 -1.0 61
63 0 338059.0 127400.0 498360.0 -1.0 62
64 0 337988.0 127400.0 498420.0 -1.0 63
65 0 337861.0 127316.0 498480.0 -1.0 64
66 0 337452.0 127203.0 498480.0 -1.0 65
67 0 337269.0 127273.0 498540.0 -1.0 66
68 0 337043.0 127189.0 498660.0 -1.0 67
69 0 336804.0 127132.0 498720.0 -1.0 68
70 0 336776.0 127132.0 498780.0 -1.0 69
71 0 336494.0 127104.0 498840.0 -1.0 70
72 0 336226.0 127062.0 498960.0 -1.0 71
73 0 335845.0 126822.0 499080.0 -1.0 72
74 0 335704.0 127090.0 499140.0 -1.0 73
75 0 335506.0 127020.0 499200.0 -1.0 74
76 0 335436.0 127090.0 499260.0 -1.0 75
77 0 335168.0 126836.0 499320.0 -1.0 76
78 0 334802.0 126723.0 499320.0 -1.0 77
79 0 334830.0 126893.0 499380.0 -1.0 78
80 0 334463.0 126667.0 499440.0 -1.0 79
81 0 334618.0 126907.0 499500.0 -1.0 80
82 0 334562.0 126864.0 499560.0 -1.0 81
83 0 334364.0 126808.0 499620.0 -1.0 82
84 0 334364.0 126836.0 499680.0 -1.0 83
85 0 334195.0 126766.0 499740.0 -1.0 84
86 0 334096.0 126752.0 499800.0 -1.0 85
87 0 334082.0 126836.0 499860.0 -1.0 86
88 0 333998.0 126879.0 499920.0 -1.0 87
89 0 333800.0 126794.0 499980.0 -1.0 88
90 0 333702.0 126695.0 500040.0 -1.0 89
91 0 333744.0 127076.0 500100.0 -1.0 90
92 0 333462.0 126709.0 500160.0 -1.0 91
93 0 333349.0 126752.0 500280.0 -1.0 92
94 0 333124.0 126653.0 500340.0 -1.0 93
95 0 332828.0 126639.0 500340.0 -1.0 94
96 0 332672.0 126695.0 500400.0 -1.0 95
97 0 332644.0 126667.0 500460.0 -1.0 96
98 0 332376.0 126568.0 500520.0 -1.0 97
99 0 331996.0 126498.0 500580.0 -1.0 98
100 0 331742.0 126385.0 500640.0 -1.0 99
101 0 331403.0 126300.0 500700.0 -1.0 100
102 0 331164.0 126188.0 500760.0 -1.0 101
103 0 330515.0 125835.0 500820.0 -1.0 102
104 0 330825.0 126103.0 500880.0 -1.0 103
105 0 330445.0 126300.0 500940.0 -1.0 104
106 0 330543.0 125920.0 501000.0 -1.0 105
107 0 330332.0 125849.0 501060.0 -1.0 106
108 0 330191.0 125835.0 501120.0 -1.0 107
109 0 330022.0 125765.0 501180.0 -1.0 108
110 0 329754.0 125666.0 501240.0 -1.0 109
111 0 329345.0 125624.0 501300.0 -1.0 110
112 0 328880.0 125215.0 501360.0 -1.0 111
113 0 329077.0 125567.0 501420.0 -1.0 112
114 0 328456.0 125638.0 501480.0 -1.0 113
115 0 328781.0 125511.0 501540.0 -1.0 114
116 0 328626.0 125299.0 501600.0 -1.0 115
117 0 328541.0 125426.0 501660.0 -1.0 116
118 0 328019.0 125215.0 501720.0 -1.0 117
119 0 328259.0 125328.0 501780.0 -1.0 118
120 0 328076.0 125454.0 501840.0 -1.0 119
121 0 328118.0 125356.0 501900.0 -1.0 120
122 0 328076.0 125356.0 501960.0 -1.0 121
123 0 327977.0 125328.0 502020.0 -1.0 122
124 0 327822.0 125285.0 502080.0 -1.0 123
125 0 327470.0 125229.0 502140.0 -1.0 124
126 0 327554.0 125243.0 502200.0 -1.0 125
127 0 327413.0 125201.0 502260.0 -1.0 126
128 0 327173.0 125144.0 502320.0 -1.0 127
129 0 326934.0 125074.0 502380.0 -1.0 128
130 0 326920.0 125130.0 502440.0 -1.0 129
131 0 326764.0 125060.0 502500.0 -1.0 130
132 0 326581.0 125074.0 502560.0 -1.0 131
133 0 326412.0 125003.0 502620.0 -1.0 132
134 0 326271.0 124975.0 502680.0 -1.0 133
135 0 326116.0 124862.0 502740.0 -1.0 134
136 0 326031.0 124834.0 502800.0 -1.0 135
137 0 325834.0 124778.0 502860.0 -1.0 136
138 0 325636.0 124679.0 502920.0 -1.0 137
139 0 325510.0 124623.0 502980.0 -1.0 138
140 0 325298.0 124524.0 503040.0 -1.0 139
141 0 325185.0 124510.0 503100.0 -1.0 140
142 0 325101.0 124453.0 503160.0 -1.0 141
143 0 324480.0 124355.0 503220.0 -1.0 142
144 0 324706.0 124355.0 503280.0 -1.0 143
145 0 324508.0 124256.0 503340.0 -1.0 144
146 0 324424.0 124284.0 503400.0 -1.0 145
147 0 324382.0 124298.0 503460.0 -1.0 146
148 0 324226.0 124214.0 503520.0 -1.0 147
149 0 324086.0 124214.0 503580.0 -1.0 148
150 0 323606.0 123861.0 503640.0 -1.0 149
151 0 323902.0 124087.0 503700.0 -1.0 150
152 0 323691.0 123960.0 503760.0 -1.0 151
153 0 323493.0 123903.0 503820.0 -1.0 152
154 0 323084.0 123805.0 503880.0 -1.0 153
155 0 322845.0 123720.0 503880.0 -1.0 154
156 0 322563.0 123544.0 503880.0 -1.0 155
157 0 322324.0 123305.0 503820.0 -1.0 156
158 0 322098.0 123206.0 503820.0 -1.0 157
159 0 321675.0 122924.0 503880.0 -1.0 158
160 0 321196.0 122741.0 503940.0 -1.0 159
161 0 320885.0 122698.0 504000.0 -1.0 160
162 0 320505.0 122586.0 504060.0 -1.0 161
163 0 320180.0 122557.0 504120.0 -1.0 162
164 0 319941.0 122529.0 504180.0 -1.0 163
165 0 319504.0 122473.0 504240.0 -1.0 164
166 0 319236.0 122416.0 504300.0 -1.0 165
167 0 319109.0 122388.0 504360.0 -1.0 166
168 0 318700.0 122275.0 504420.0 -1.0 167
169 0 318714.0 122247.0 504480.0 -1.0 168
170 0 318643.0 122205.0 504540.0 -1.0 169
171 0 318502.0 122106.0 504600.0 -1.0 170
172 0 318291.0 122036.0 504660.0 -1.0 171
173 0 317727.0 121838.0 504720.0 -1.0 172
174 0 317374.0 121824.0 504780.0 -1.0 173
175 0 316980.0 121824.0 504840.0 -1.0 174
176 0 316754.0 121810.0 504900.0 -1.0 175
177 0 316599.0 121782.0 504960.0 -1.0 176
178 0 316402.0 121697.0 505020.0 -1.0 177
179 0 316373.0 121754.0 505080.0 -1.0 178
180 0 316162.0 121725.0 505140.0 -1.0 179
181 0 316021.0 121754.0 505200.0 -1.0 180
182 0 315817.56 121674.39 505260.0 -1.0 181
183 0 315612.0 121627.0 505320.0 -1.0 182
184 0 315485.0 121641.0 505380.0 -1.0 183
185 0 315259.0 121599.0 505440.0 -1.0 184
186 0 315147.0 121514.0 505500.0 -1.0 185
187 0 315006.0 121556.0 505560.0 -1.0 186
188 0 315062.0 121570.0 505620.0 -1.0 187
189 0 314935.0 121528.0 505680.0 -1.0 188
190 0 314808.0 121542.0 505740.0 -1.0 189
191 0 314583.0 121486.0 505860.0 -1.0 190
192 0 314272.0 121458.0 505980.0 -1.0 191
193 0 313976.0 121373.0 506040.0 -1.0 192
194 0 313582.0 121274.0 506040.0 -1.0 193
195 0 313130.0 121147.0 506040.0 -1.0 194
196 0 312862.0 121091.0 506100.0 -1.0 195
197 0 312482.0 120908.0 506160.0 -1.0 196
198 0 312242.0 120816.0 506160.0 -1.0 197
199 0 312058.0 120830.0 506220.0 -1.0 198
200 0 311353.0 120830.0 506280.0 -1.0 199
201 0 310846.0 120816.0 506340.0 -1.0 200
202 0 310451.0 120759.0 506400.0 -1.0 201
203 0 310070.0 120788.0 506460.0 -1.0 202
204 0 309661.0 120731.0 506520.0 -1.0 203
205 0 309168.0 120689.0 506580.0 -1.0 204
206 0 308843.0 120661.0 506640.0 -1.0 205
207 0 308505.0 120569.0 506760.0 -1.0 206
208 0 308321.0 120668.0 506820.0 -1.0 207
209 0 308166.0 120640.0 506880.0 -1.0 208
210 0 308110.0 120654.0 506940.0 -1.0 209
211 0 307701.0 120611.0 507000.0 -1.0 210
212 0 307518.0 120640.0 507060.0 -1.0 211
213 0 307334.0 120640.0 507120.0 -1.0 212
214 0 307080.0 120626.0 507180.0 -1.0 213
215 0 306728.0 120654.0 507240.0 -1.0 214
216 0 306658.0 120823.0 507300.0 -1.0 215
217 0 306686.0 121119.0 507360.0 -1.0 216
218 0 306277.0 120752.0 507420.0 -1.0 217
219 0 305967.0 120851.0 507540.0 -1.0 218
220 0 305713.0 120851.0 507600.0 -1.0 219
221 0 305445.0 120950.0 507660.0 -1.0 220
222 0 305121.0 121034.0 507660.0 -1.0 221
223 0 304824.0 121105.0 507660.0 -1.0 222
224 0 304373.0 121119.0 507600.0 -1.0 223
225 0 304176.0 121190.0 507540.0 -1.0 224
226 0 303753.0 121232.0 507540.0 -1.0 225
227 0 303570.0 121274.0 507600.0 -1.0 226
228 0 303443.0 121528.0 507660.0 -1.0 227
229 0 303231.0 121472.0 507720.0 -1.0 228
230 0 302879.0 121500.0 507780.0 -1.0 229
231 0 302724.0 121570.0 507840.0 -1.0 230
232 0 302442.0 121613.0 507840.0 -1.0 231
233 0 302103.0 121641.0 507780.0 -1.0 232
234 0 301849.0 121725.0 507720.0 -1.0 233
235 0 301384.0 121824.0 507720.0 -1.0 234
236 0 300989.0 121796.0 507780.0 -1.0 235
237 0 300609.0 121838.0 507840.0 -1.0 236
238 0 300397.0 121866.0 507900.0 -1.0 237
239 0 300045.0 121951.0 507960.0 -1.0 238
240 0 299455.94 121720.06 508020.0 -1.0 239
241 0 299562.0 121974.0 508080.0 -1.0 240
242 0 299271.0 122006.0 508080.0 -1.0 241
243 0 298944.0 121835.0 508140.0 -1.0 242
244 0 298530.0 121816.0 508140.0 -1.0 243
245 0 298264.0 122088.0 508200.0 -1.0 244
246 0 297775.0 122118.0 508260.0 -1.0 245
247 0 297521.0 122179.0 508320.0 -1.0 246
248 0 297240.0 122173.0 508320.0 -1.0 247
249 0 296898.0 122116.0 508440.0 -1.0 248
250 0 296436.0 121870.0 508500.0 -1.0 249
251 0 296455.0 122072.0 508560.0 -1.0 250
252 0 296321.0 122139.0 508620.0 -1.0 251
253 0 296213.0 122163.0 508680.0 -1.0 252
254 0 295929.0 122069.0 508740.0 -1.0 253
255 0 295912.0 122112.0 508800.0 -1.0 254
256 0 295762.0 122151.0 508860.0 -1.0 255
257 0 295563.0 122157.0 508920.0 -1.0 256
258 0 295394.0 122101.0 508980.0 -1.0 257
259 0 295280.0 122119.0 509040.0 -1.0 258
260 0 295119.0 122206.0 509100.0 -1.0 259
261 0 295036.0 122184.0 509160.0 -1.0 260
262 0 294832.0 122217.0 509220.0 -1.0 261
263 0 294620.0 122188.0 509280.0 -1.0 262
264 0 294638.0 122218.0 509340.0 -1.0 263
265 0 294436.0 122193.0 509400.0 -1.0 264
266 0 294395.0 122285.0 509460.0 -1.0 265
267 0 294277.0 122253.0 509520.0 -1.0 266
268 0 294139.0 122305.0 509580.0 -1.0 267
269 0 294000.0 122330.0 509640.0 -1.0 268
270 0 293876.0 122375.0 509700.0 -1.0 269
271 0 293825.0 122352.0 509760.0 -1.0 270
272 0 293689.0 122391.0 509820.0 -1.0 271
273 0 293530.0 122461.0 509880.0 -1.0 272
274 0 293409.0 122522.0 509940.0 -1.0 273
275 0 293258.0 122688.0 510000.0 -1.0 274
276 0 293212.0 122688.0 510060.0 -1.0 275
277 0 292807.0 122752.0 510120.0 -1.0 276
278 0 292949.0 122777.0 510180.0 -1.0 277
279 0 292606.0 122998.0 510240.0 -1.0 278
280 0 292448.0 123031.0 510300.0 -1.0 279
281 0 292448.0 123242.0 510360.0 -1.0 280
282 0 292260.0 123714.0 510420.0 -1.0 281
283 0 292021.0 123599.0 510480.0 -1.0 282
284 0 291827.0 123440.0 510540.0 -1.0 283
285 0 291728.0 123837.0 510600.0 -1.0 284
286 0 291631.0 123880.0 510660.0 -1.0 285
287 0 291588.0 124011.0 510720.0 -1.0 286
288 0 291389.0 124010.0 510780.0 -1.0 287
289 0 291322.0 124125.0 510840.0 -1.0 288
290 0 291088.0 124189.0 510900.0 -1.0 289
291 0 291050.0 124335.0 510960.0 -1.0 290
292 0 290890.0 124363.0 511020.0 -1.0 291
293 0 290679.0 124613.0 511080.0 -1.0 292
294 0 290464.0 124771.0 511140.0 -1.0 293
295 0 290331.0 124930.0 511200.0 -1.0 294
296 0 290206.0 124962.0 511260.0 -1.0 295
297 0 290157.0 124993.0 511320.0 -1.0 296
298 0 289916.0 125034.0 511380.0 -1.0 297
299 0 289876.0 125162.0 511440.0 -1.0 298
300 0 289875.0 125249.0 511500.0 -1.0 299
301 0 289395.0 125417.0 511560.0 -1.0 300
302 0 289299.0 125498.0 511620.0 -1.0 301
303 0 289039.0 125504.0 511680.0 -1.0 302
304 0 288813.0 125651.0 511740.0 -1.0 303
305 0 288520.0 125771.0 511800.0 -1.0 304
306 0 288452.0 125842.0 511860.0 -1.0 305
307 0 288262.0 125907.0 511920.0 -1.0 306
308 0 288171.0 125941.0 511980.0 -1.0 307
309 0 287937.0 126140.0 512040.0 -1.0 308
310 0 287685.0 126268.0 512100.0 -1.0 309
311 0 287552.0 126280.0 512160.0 -1.0 310
312 0 287494.0 126348.0 512220.0 -1.0 311
313 0 287235.0 126444.0 512220.0 -1.0 312
314 0 287009.0 126566.0 512280.0 -1.0 313
315 0 286835.0 126669.0 512220.0 -1.0 314
316 0 286554.0 126687.0 512160.0 -1.0 315
317 0 286436.0 126774.0 512100.0 -1.0 316
318 0 286109.0 126846.0 512100.0 -1.0 317
319 0 285685.0 127092.0 512040.0 -1.0 318
320 0 285355.0 127329.0 512100.0 -1.0 319
321 0 284956.0 127678.0 512220.0 -1.0 320
322 0 285013.0 127692.0 512280.0 -1.0 321
323 0 284801.0 127776.0 512340.0 -1.0 322
324 0 284264.0 128056.0 512400.0 -1.0 323
325 0 283794.0 128269.0 512460.0 -1.0 324
326 0 283396.0 128349.0 512520.0 -1.0 325
327 0 282616.0 128061.0 512580.0 -1.0 326
328 0 282452.0 128589.0 512520.0 -1.0 327
329 0 282163.0 128938.0 512520.0 -1.0 328
330 0 281944.0 129087.0 512460.0 -1.0 329
331 0 281726.0 129170.0 512400.0 -1.0 330
332 0 281530.0 129094.0 512340.0 -1.0 331
333 0 281399.0 129113.0 512280.0 -1.0 332
334 0 281185.0 129334.0 512220.0 -1.0 333
335 0 281031.0 129526.0 512160.0 -1.0 334
336 0 280784.0 129651.0 512100.0 -1.0 335
337 0 280312.0 129848.0 512040.0 -1.0 336
338 0 280081.0 129996.0 511980.0 -1.0 337
339 0 279833.0 130005.0 511920.0 -1.0 338
340 0 279364.0 129994.0 511980.0 -1.0 339
341 0 279164.0 130050.0 511980.0 -1.0 340
342 0 278872.0 130114.0 512040.0 -1.0 341
343 0 278614.0 130185.0 512100.0 -1.0 342
344 0 278395.0 130387.0 512160.0 -1.0 343
345 0 278239.0 130393.0 512100.0 -1.0 344
346 0 278012.0 130461.0 512100.0 -1.0 345
347 0 277923.0 130573.0 512040.0 -1.0 346
348 0 277914.0 130653.0 511980.0 -1.0 347
349 0 277568.0 130743.0 511920.0 -1.0 348
350 0 277512.0 130928.0 511860.0 -1.0 349
351 0 277480.0 130859.0 511800.0 -1.0 350
352 0 277445.0 130985.0 511740.0 -1.0 351
353 0 277370.0 130967.0 511680.0 -1.0 352
354 0 277342.0 130946.0 511620.0 -1.0 353
355 0 277165.0 131027.0 511560.0 -1.0 354
356 0 277128.0 131069.0 511500.0 -1.0 355
357 0 276972.0 131135.0 511440.0 -1.0 356
358 0 276885.0 131072.0 511380.0 -1.0 357
359 0 276847.0 131237.0 511320.0 -1.0 358
360 0 276734.0 131246.0 511260.0 -1.0 359
361 0 276677.0 131302.0 511200.0 -1.0 360
362 0 276613.0 131281.0 511140.0 -1.0 361
363 0 276640.0 131360.0 511080.0 -1.0 362
364 0 276588.0 131451.0 511020.0 -1.0 363
365 0 276496.0 131411.0 510960.0 -1.0 364
366 0 276418.0 131396.0 510900.0 -1.0 365
367 0 276369.0 131525.0 510840.0 -1.0 366
368 0 276255.0 131456.0 510780.0 -1.0 367
369 0 276239.0 131573.0 510720.0 -1.0 368
370 0 276092.0 131517.28 510660.0 -1.0 369
371 0 275979.0 131629.0 510600.0 -1.0 370
372 0 275970.0 131656.0 510540.0 -1.0 371
373 0 275754.0 131686.0 510480.0 -1.0 372
374 0 275801.0 131913.0 510420.0 -1.0 373
375 0 275415.0 131769.0 510360.0 -1.0 374
376 0 275297.0 131770.0 510300.0 -1.0 375
377 0 275343.0 132062.0 510240.0 -1.0 376
378 0 275161.0 132024.0 510180.0 -1.0 377
379 0 274840.0 132250.0 510120.0 -1.0 378
380 0 274785.0 132386.0 510060.0 -1.0 379
381 0 274532.0 132515.0 510000.0 -1.0 380
382 0 274340.0 132555.0 509940.0 -1.0 381
383 0 274207.0 132622.0 509880.0 -1.0 382
384 0 274083.0 132661.0 509820.0 -1.0 383
385 0 273805.0 132750.0 509760.0 -1.0 384
386 0 273539.0 132812.0 509700.0 -1.0 385
387 0 273442.0 132805.0 509640.0 -1.0 386
388 0 273171.0 132926.0 509580.0 -1.0 387
389 0 273082.0 132944.0 509520.0 -1.0 388
390 0 272789.0 133022.0 509460.0 -1.0 389
391 0 272325.0 133013.0 509400.0 -1.0 390
392 0 272111.0 133052.0 509340.0 -1.0 391
393 0 271756.0 133264.0 509340.0 -1.0 392
394 0 271566.0 133330.0 509280.0 -1.0 393
395 0 271323.0 133369.0 509220.0 -1.0 394
396 0 271284.0 133394.0 509160.0 -1.0 395
397 0 271158.0 133394.0 509100.0 -1.0 396
398 0 271004.0 133446.0 509040.0 -1.0 397
399 0 270868.34 133635.17 508980.0 -1.0 398
400 0 270622.0 133759.0 508920.0 -1.0 399
401 0 270424.0 133815.0 508860.0 -1.0 400
402 0 270269.0 133759.0 508800.0 -1.0 401
403 0 269973.0 133885.0 508800.0 -1.0 402
404 0 269564.0 133857.0 508800.0 -1.0 403
405 0 269268.0 133956.0 508860.0 -1.0 404
406 0 268930.0 133942.0 508920.0 -1.0 405
407 0 268662.0 134026.0 508920.0 -1.0 406
408 0 268267.0 134167.0 508920.0 -1.0 407
409 0 267731.0 134210.0 508980.0 -1.0 408
410 0 267534.0 134210.0 509040.0 -1.0 409
411 0 267167.0 134153.0 509100.0 -1.0 410
412 0 266942.0 134196.0 509160.0 -1.0 411
413 0 266871.0 134182.0 509220.0 -1.0 412
414 0 266618.97 134256.03 509220.0 -1.0 413
415 0 343811.1 137090.72 492600.0 -1.0 3
416 0 344318.7 138021.33 492540.0 -1.0 415
417 0 344607.75 138521.88 492480.0 -1.0 416
418 0 344678.25 138817.97 492420.0 -1.0 417
419 0 344784.0 139085.88 492360.0 -1.0 418
420 0 344798.1 139274.47 492300.0 -1.0 419
421 0 345006.06 139655.16 492240.0 -1.0 420
422 0 345221.1 140035.86 492180.0 -1.0 421
423 0 345369.16 140159.23 492120.0 -1.0 422
424 0 345919.06 140465.9 492060.0 -1.0 423
425 5 345672.3 140677.4 492000.0 -1.0 424
426 0 345548.94 140716.19 491940.0 -1.0 425
427 0 346151.7 140938.27 492000.0 -1.0 425
428 0 346796.78 141290.77 492000.0 -1.0 427
429 0 347008.28 141357.73 492000.0 -1.0 428
430 5 347240.94 141459.97 492060.0 -1.0 429
431 6 347568.75 141486.39 492060.0 -1.0 430
432 0 346909.56 141429.98 492120.0 -1.0 430
433 0 345541.88 140867.77 491880.0 -1.0 426
434 0 345439.66 140843.1 491820.0 -1.0 433
435 0 345517.2 140977.03 491760.0 -1.0 434
436 0 345570.06 141185.02 491700.0 -1.0 435
437 0 345580.66 141202.64 491640.0 -1.0 436
438 0 345534.8 141368.31 491580.0 -1.0 437
439 0 345570.06 141452.9 491520.0 -1.0 438
440 0 345622.94 141749.02 491460.0 -1.0 439
441 0 345686.4 141844.19 491400.0 -1.0 440
442 0 345672.3 141900.6 491340.0 -1.0 441
443 0 345658.2 141964.03 491280.0 -1.0 442
444 0 345566.56 142083.89 491220.0 -1.0 443
445 0 345640.56 142147.34 491160.0 -1.0 444
446 0 345637.06 142267.19 491100.0 -1.0 445
447 0 345630.0 142425.81 491040.0 -1.0 446
448 0 345626.47 142492.78 490980.0 -1.0 447
449 0 345626.47 142623.22 490920.0 -1.0 448
450 0 345630.0 142774.78 490800.0 -1.0 449
451 0 345686.4 143042.69 490740.0 -1.0 450
452 0 345725.2 143430.44 490680.0 -1.0 451
453 0 345707.56 144244.72 490680.0 -1.0 452
454 5 345718.12 144706.48 490680.0 -1.0 453
455 0 345732.22 144829.86 490620.0 -1.0 454
456 0 345904.94 144875.69 490680.0 -1.0 454
457 0 346105.88 144903.89 490680.0 -1.0 456
458 0 346331.47 144833.39 490680.0 -1.0 457
459 0 346447.8 144762.89 490740.0 -1.0 458
460 0 346465.44 144727.64 490800.0 -1.0 459
461 0 346440.75 144660.66 490920.0 -1.0 460
462 0 346384.34 144590.16 490980.0 -1.0 461
463 0 346363.2 144502.03 491040.0 -1.0 462
464 0 346349.1 144466.78 491100.0 -1.0 463
465 0 346352.62 144452.69 491160.0 -1.0 464
466 0 346352.62 144452.69 491220.0 -1.0 465
467 6 346370.25 144516.14 491280.0 -1.0 466
468 0 345732.22 145376.23 490560.0 -1.0 455
469 0 345753.38 145746.36 490500.0 -1.0 468
470 0 345749.84 145774.56 490440.0 -1.0 469
471 0 345742.78 145933.19 490380.0 -1.0 470
472 0 347240.94 141553.36 492180.0 -1.0 432
473 0 347477.1 141659.11 492240.0 -1.0 472
474 0 347649.8 141747.23 492300.0 -1.0 473
475 0 347861.3 141909.39 492360.0 -1.0 474
476 0 347945.94 141962.27 492420.0 -1.0 475
477 0 348220.88 142142.03 492540.0 -1.0 476
478 0 348245.56 142219.6 492600.0 -1.0 477
479 0 348347.78 142237.22 492660.0 -1.0 478
480 0 348404.2 142219.6 492720.0 -1.0 479
481 0 348425.3 142216.06 492780.0 -1.0 480
482 0 348619.2 142258.36 492840.0 -1.0 481
483 0 348739.06 142265.4 492900.0 -1.0 482
484 0 348894.16 142209.02 492960.0 -1.0 483
485 0 348936.44 142191.39 493020.0 -1.0 484
486 0 348954.06 142187.86 493080.0 -1.0 485
487 0 349073.94 142156.14 493140.0 -1.0 486
488 0 349179.7 142131.47 493200.0 -1.0 487
489 0 349246.66 142082.11 493260.0 -1.0 488
490 0 349303.06 142050.39 493320.0 -1.0 489
491 0 349352.4 142018.66 493380.0 -1.0 490
492 0 349373.56 141979.89 493440.0 -1.0 491
493 0 349391.2 141902.34 493500.0 -1.0 492
494 0 349503.97 141898.81 493560.0 -1.0 493
495 0 349503.97 141842.4 493620.0 -1.0 494
496 0 349539.22 141778.97 493680.0 -1.0 495
497 0 349549.8 141764.86 493740.0 -1.0 496
498 0 349549.8 141761.34 493800.0 -1.0 497
499 0 349606.2 141789.53 493860.0 -1.0 498
500 0 349662.6 141831.84 493920.0 -1.0 499
501 0 349662.6 141831.84 493980.0 -1.0 500
502 0 349539.22 141747.23 494040.0 -1.0 501
503 0 349754.25 141842.4 494100.0 -1.0 502
504 0 349754.25 141831.84 494160.0 -1.0 503
505 0 349778.94 141800.11 494220.0 -1.0 504
506 0 349817.7 141821.27 494280.0 -1.0 505
507 0 349898.78 141793.06 494340.0 -1.0 506
508 0 350008.06 141796.6 494400.0 -1.0 507
509 0 350018.62 141800.11 494520.0 -1.0 508
510 0 350145.53 141814.22 494580.0 -1.0 509
511 0 350145.53 141814.22 494640.0 -1.0 510
512 0 350187.8 141828.31 494700.0 -1.0 511
513 0 350187.8 141828.31 494760.0 -1.0 512
514 0 350371.12 141814.22 494880.0 -1.0 513
515 0 350346.44 141845.94 494940.0 -1.0 514
516 0 350353.5 141831.84 495000.0 -1.0 515
517 0 350346.44 141835.36 495060.0 -1.0 516
518 0 350205.44 141807.16 495120.0 -1.0 517
519 0 350223.06 141824.78 495180.0 -1.0 518
520 0 350342.94 141916.44 495240.0 -1.0 519
521 0 350349.97 141831.84 495300.0 -1.0 520
522 0 350452.2 141754.28 495360.0 -1.0 521
523 0 350557.94 141634.44 495540.0 -1.0 522
524 0 350991.53 141363.02 495600.0 -1.0 523
525 0 351143.1 141274.89 495660.0 -1.0 524
526 0 350522.7 141006.98 495720.0 -1.0 525
527 0 351178.34 141317.19 495780.0 -1.0 526
528 0 351181.88 141324.23 495840.0 -1.0 527
529 0 351185.4 141324.23 495900.0 -1.0 528
530 0 350794.12 141098.64 495960.0 -1.0 529
531 0 351382.8 141348.9 496020.0 -1.0 530
532 0 350949.22 141045.77 496080.0 -1.0 531
533 0 351474.44 141345.39 496140.0 -1.0 532
534 0 351502.66 141281.94 496260.0 -1.0 533
535 0 351696.53 141299.56 496320.0 -1.0 534
536 0 351939.75 141331.28 496380.0 -1.0 535
537 0 351992.62 141489.9 496440.0 -1.0 536
538 0 352087.8 141496.97 496500.0 -1.0 537
539 0 352218.22 141627.39 496560.0 -1.0 538
540 0 352366.28 141680.27 496680.0 -1.0 539
541 0 352401.53 141676.73 496740.0 -1.0 540
542 0 352591.88 141659.11 496860.0 -1.0 541
543 0 352694.1 141634.44 496920.0 -1.0 542
544 0 352828.06 141637.97 496980.0 -1.0 543
545 0 352947.9 141708.47 497040.0 -1.0 544
546 0 353036.03 141750.77 497160.0 -1.0 545
547 0 352687.06 141680.27 497220.0 -1.0 546
548 0 353078.3 141701.4 497280.0 -1.0 547
549 0 353254.56 141659.11 497340.0 -1.0 548
550 0 353272.2 141627.39 497400.0 -1.0 549
551 0 353275.72 141627.39 497460.0 -1.0 550
552 0 352933.8 141581.56 497520.0 -1.0 551
553 0 353448.44 141581.56 497580.0 -1.0 552
554 0 353466.06 141507.53 497640.0 -1.0 553
555 0 353518.94 141570.98 497700.0 -1.0 554
556 0 353518.94 141563.94 497760.0 -1.0 555
557 5 353769.22 141454.66 497820.0 -1.0 556
558 0 353949.0 141147.98 497820.0 -1.0 557
559 0 353808.0 141444.08 497880.0 -1.0 557
560 0 354008.94 140999.94 497760.0 -1.0 558
561 0 354058.28 140876.56 497700.0 -1.0 560
562 0 354001.88 140707.36 497640.0 -1.0 561
563 0 354135.8 140622.77 497580.0 -1.0 562
564 0 353825.62 140562.84 497520.0 -1.0 563
565 0 354188.7 140619.23 497460.0 -1.0 564
566 0 354125.25 140587.52 497400.0 -1.0 565
567 0 354164.03 140527.6 497340.0 -1.0 566
568 0 354164.03 140390.11 497280.0 -1.0 567
569 0 353941.94 140333.72 497220.0 -1.0 568
570 0 354231.0 140185.66 497160.0 -1.0 569
571 0 354463.66 139808.48 497160.0 -1.0 570
572 0 354699.8 139568.78 497160.0 -1.0 571
573 0 354424.88 139498.28 497220.0 -1.0 572
574 0 354749.2 139396.06 497280.0 -1.0 573
575 0 354742.12 139223.34 497340.0 -1.0 574
576 0 354682.2 138997.73 497400.0 -1.0 575
577 0 354685.72 138849.69 497460.0 -1.0 576
578 0 354417.8 138786.23 497520.0 -1.0 577
579 0 354816.16 138631.14 497580.0 -1.0 578
580 0 354745.66 138539.48 497640.0 -1.0 579
581 0 354851.4 138451.36 497700.0 -1.0 580
582 0 354865.5 138387.9 497760.0 -1.0 581
583 0 354974.78 138296.27 497820.0 -1.0 582
584 0 354978.3 138211.66 497880.0 -1.0 583
585 0 355084.06 138285.69 497940.0 -1.0 584
586 0 355094.62 138246.9 498000.0 -1.0 585
587 0 355094.62 138278.64 498060.0 -1.0 586
588 0 355094.62 138278.64 498120.0 -1.0 587
589 0 355091.1 138282.16 498180.0 -1.0 588
590 0 355094.62 138264.53 498240.0 -1.0 589
591 0 355059.38 138186.98 498300.0 -1.0 590
592 0 354981.8 138067.14 498300.0 -1.0 591
593 0 354879.6 138063.61 498360.0 -1.0 592
594 0 355066.44 138120.02 498420.0 -1.0 593
595 0 355133.4 138134.11 498480.0 -1.0 594
596 0 355119.3 138183.47 498540.0 -1.0 595
597 0 355179.22 138063.61 498660.0 -1.0 596
598 0 355186.28 138074.19 498720.0 -1.0 597
599 0 355059.38 138063.61 498780.0 -1.0 598
600 0 355256.78 138077.72 498840.0 -1.0 599
601 0 355274.4 138045.98 498960.0 -1.0 600
602 0 355284.97 137813.34 499080.0 -1.0 601
603 0 355302.6 138035.4 499140.0 -1.0 602
604 0 355355.47 138007.2 499200.0 -1.0 603
605 0 348807.5 131671.97 494880.0 -1.0 872
606 0 345599.75 131753.05 495060.0 -1.0 850
607 0 349286.9 131196.1 495840.0 -1.0 887
608 0 344440.38 131944.69 494580.0 -1.0 5
609 0 344609.88 131775.2 494640.0 -1.0 608
610 0 344739.47 131735.31 494700.0 -1.0 609
611 0 344968.78 131675.5 494760.0 -1.0 610
612 0 345328.34 131668.45 494760.0 -1.0 611
613 0 355436.56 137866.2 499260.0 -1.0 604
614 0 355263.8 137665.28 499320.0 -1.0 613
615 0 355447.12 137763.97 499380.0 -1.0 614
616 0 355189.8 137587.72 499440.0 -1.0 615
617 0 355450.66 137637.08 499500.0 -1.0 616
618 0 355450.66 137587.72 499560.0 -1.0 617
619 0 355292.03 137393.84 499620.0 -1.0 618
620 0 355492.94 137418.53 499680.0 -1.0 619
621 0 355566.97 137302.2 499740.0 -1.0 620
622 0 355598.7 137175.3 499800.0 -1.0 621
623 0 355690.34 137182.34 499860.0 -1.0 622
624 0 355637.47 137058.97 499920.0 -1.0 623
625 0 355718.56 136970.84 499980.0 -1.0 624
626 0 355838.4 136561.95 499980.0 -1.0 625
627 0 355972.34 136392.75 500040.0 -1.0 626
628 0 356229.7 136403.33 500100.0 -1.0 627
629 0 356310.75 135578.47 500100.0 -1.0 628
630 0 356127.44 135000.38 500040.0 -1.0 629
631 5 356109.8 134372.92 499980.0 -1.0 630
632 0 356148.6 133935.83 499980.0 -1.0 631
633 0 356162.7 134172.0 500040.0 -1.0 631
634 0 356152.12 133890.0 499920.0 -1.0 632
635 0 356226.16 134031.0 499860.0 -1.0 634
636 0 356190.9 134126.17 499800.0 -1.0 635
637 6 356176.8 134256.6 499740.0 -1.0 636
638 0 356247.3 134009.84 500040.0 -1.0 633
639 0 356342.47 133840.66 500100.0 -1.0 638
640 0 356152.12 133308.38 500160.0 -1.0 639
641 0 356106.3 133315.42 500280.0 -1.0 640
642 0 356173.28 133318.95 500340.0 -1.0 641
643 0 356155.66 133255.5 500400.0 -1.0 642
644 0 356229.7 133266.08 500460.0 -1.0 643
645 0 356233.2 133280.17 500520.0 -1.0 644
646 0 356243.78 133251.97 500580.0 -1.0 645
647 0 356275.5 133167.38 500640.0 -1.0 646
648 0 356271.97 133181.47 500700.0 -1.0 647
649 0 356035.8 133072.2 500760.0 -1.0 648
650 0 355415.4 132903.0 500820.0 -1.0 649
651 0 355944.16 133051.05 500880.0 -1.0 650
652 0 355824.3 132804.3 500940.0 -1.0 651
653 0 355968.8 133036.95 501000.0 -1.0 652
654 0 356039.3 133093.34 501060.0 -1.0 653
655 0 356123.94 133153.28 501120.0 -1.0 654
656 0 356141.56 133160.33 501180.0 -1.0 655
657 0 356250.8 133167.38 501240.0 -1.0 656
658 6 356300.2 133146.22 501300.0 -1.0 657
659 0 353934.88 141444.08 497940.0 -1.0 559
660 0 353927.84 141444.08 498000.0 -1.0 659
661 0 353938.4 141458.19 498060.0 -1.0 660
662 0 353963.1 141461.7 498120.0 -1.0 661
663 0 353973.66 141394.73 498180.0 -1.0 662
664 0 354023.0 141489.9 498240.0 -1.0 663
665 0 353966.62 141366.53 498300.0 -1.0 664
666 0 353857.34 141398.25 498360.0 -1.0 665
667 0 354135.8 141528.69 498420.0 -1.0 666
668 0 354202.78 141535.73 498480.0 -1.0 667
669 0 354231.0 141595.66 498540.0 -1.0 668
670 0 354259.2 141549.83 498660.0 -1.0 669
671 0 354350.84 141581.56 498720.0 -1.0 670
672 0 354195.75 141648.53 498780.0 -1.0 671
673 0 354407.25 141697.88 498840.0 -1.0 672
674 0 354428.38 141722.56 498960.0 -1.0 673
675 0 354417.8 141560.4 499080.0 -1.0 674
676 0 354467.16 141877.66 499140.0 -1.0 675
677 0 354520.03 141916.44 499200.0 -1.0 676
678 0 354572.9 141884.7 499260.0 -1.0 677
679 0 354474.22 141708.45 499320.0 -1.0 678
680 0 354646.94 141867.08 499380.0 -1.0 679
681 0 354386.1 141711.98 499440.0 -1.0 680
682 0 354696.28 141874.12 499500.0 -1.0 681
683 0 354696.28 141877.66 499560.0 -1.0 682
684 0 354488.3 141778.95 499620.0 -1.0 683
685 0 354689.25 141905.86 499680.0 -1.0 684
686 0 354675.12 141912.9 499740.0 -1.0 685
687 0 354622.25 141874.12 499800.0 -1.0 686
688 0 354678.66 141898.81 499860.0 -1.0 687
689 0 354622.25 141842.4 499920.0 -1.0 688
690 0 354654.0 141916.44 499980.0 -1.0 689
691 0 354699.8 141884.7 500040.0 -1.0 690
692 0 354851.38 142226.62 500100.0 -1.0 691
693 0 354664.56 141962.25 500160.0 -1.0 692
694 0 354632.84 141955.2 500280.0 -1.0 693
695 0 354632.84 142004.56 500340.0 -1.0 694
696 0 354661.03 141916.44 500400.0 -1.0 695
697 0 354671.62 141951.69 500460.0 -1.0 696
698 0 354682.2 142004.56 500520.0 -1.0 697
699 0 354579.97 141965.78 500580.0 -1.0 698
700 0 354643.4 142001.03 500640.0 -1.0 699
701 0 354664.56 142092.69 500700.0 -1.0 700
702 0 354664.56 142092.69 500760.0 -1.0 701
703 0 353980.72 141852.98 500820.0 -1.0 702
704 0 354565.88 142085.62 500880.0 -1.0 703
705 0 354583.5 141870.61 500940.0 -1.0 704
706 0 354622.25 142131.45 501000.0 -1.0 705
707 0 354590.53 142110.31 501060.0 -1.0 706
708 0 354572.9 142120.88 501120.0 -1.0 707
709 0 354551.75 142209.0 501180.0 -1.0 708
710 0 354558.8 142251.31 501240.0 -1.0 709
711 0 354516.5 142272.45 501300.0 -1.0 710
712 0 353998.34 142099.73 501360.0 -1.0 711
713 0 354403.72 142367.62 501420.0 -1.0 712
714 0 353779.78 142554.45 501480.0 -1.0 713
715 0 354364.94 142342.95 501540.0 -1.0 714
716 0 354350.84 142392.31 501600.0 -1.0 715
717 0 354350.84 142409.94 501660.0 -1.0 716
718 0 353885.53 142378.2 501720.0 -1.0 717
719 0 354259.2 142462.81 501780.0 -1.0 718
720 0 354068.84 142646.11 501840.0 -1.0 719
721 0 353913.75 142667.25 501900.0 -1.0 720
722 5 353832.66 142646.11 501960.0 -1.0 721
723 0 353444.9 142554.45 501960.0 -1.0 722
724 0 354001.88 142667.25 502020.0 -1.0 722
725 0 353517.16 142559.73 502020.0 -1.0 723
726 0 354015.97 142670.78 502080.0 -1.0 724
727 0 354051.22 142942.2 502140.0 -1.0 726
728 0 354040.62 142744.81 502200.0 -1.0 727
729 0 354072.38 142811.78 502260.0 -1.0 728
730 0 354093.5 142811.78 502320.0 -1.0 729
731 0 354164.0 142899.9 502380.0 -1.0 730
732 0 354195.75 142949.25 502440.0 -1.0 731
733 0 354135.8 142935.16 502500.0 -1.0 732
734 0 354135.8 142931.62 502560.0 -1.0 733
735 0 354121.72 142889.33 502620.0 -1.0 734
736 0 354121.72 142889.33 502680.0 -1.0 735
737 0 354125.25 142885.81 502740.0 -1.0 736
738 0 354061.78 142861.12 502800.0 -1.0 737
739 0 354008.9 142829.4 502860.0 -1.0 738
740 0 353991.28 142787.11 502920.0 -1.0 739
741 0 353980.72 142780.06 502980.0 -1.0 740
742 5 353927.84 142758.9 503040.0 -1.0 741
743 0 353938.4 142702.5 503100.0 -1.0 742
744 0 353864.38 142367.62 503040.0 -1.0 742
745 0 353874.97 142836.45 503160.0 -1.0 743
746 0 353795.66 142316.5 503100.0 -1.0 744
747 0 353413.2 142896.38 503220.0 -1.0 745
748 0 353741.0 142945.73 503280.0 -1.0 747
749 0 353709.28 142956.31 503340.0 -1.0 748
750 0 353698.72 142973.94 503400.0 -1.0 749
751 0 353557.72 143037.38 503460.0 -1.0 750
752 0 353444.9 143083.2 503520.0 -1.0 751
753 0 353339.16 143121.98 503580.0 -1.0 752
754 0 352817.47 142988.03 503640.0 -1.0 753
755 0 353215.78 143217.16 503700.0 -1.0 754
756 0 353219.3 143241.83 503760.0 -1.0 755
757 0 353177.0 143259.45 503820.0 -1.0 756
758 0 353177.0 143262.98 503880.0 -1.0 757
759 0 353071.25 143329.95 503940.0 -1.0 758
760 0 353081.84 143368.73 504000.0 -1.0 759
761 0 353043.06 143400.45 504060.0 -1.0 760
762 0 353004.28 143520.31 504120.0 -1.0 761
763 0 352962.0 143576.7 504180.0 -1.0 762
764 0 352962.0 143604.9 504240.0 -1.0 763
765 0 352969.03 143671.88 504300.0 -1.0 764
766 0 352933.78 143724.75 504360.0 -1.0 765
767 0 352838.62 143763.53 504420.0 -1.0 766
768 0 352824.5 143760.0 504480.0 -1.0 767
769 0 352824.5 143760.0 504540.0 -1.0 768
770 0 352746.97 143848.12 504600.0 -1.0 769
771 0 352746.97 143851.66 504660.0 -1.0 770
772 0 352676.47 143967.98 504720.0 -1.0 771
773 0 352680.0 144003.23 504780.0 -1.0 772
774 0 352623.6 144101.94 504840.0 -1.0 773
775 0 352570.72 144144.23 504900.0 -1.0 774
776 0 352588.34 144211.2 504960.0 -1.0 775
777 0 352556.62 144249.98 505020.0 -1.0 776
778 0 352581.28 144341.62 505080.0 -1.0 777
779 0 352577.75 144472.06 505140.0 -1.0 778
780 0 352584.8 144598.95 505200.0 -1.0 779
781 0 352605.97 144715.28 505260.0 -1.0 780
782 0 352637.7 144965.56 505320.0 -1.0 781
783 0 352782.22 145303.95 505380.0 -1.0 782
784 0 353127.66 145610.62 505440.0 -1.0 783
785 0 353275.72 146033.62 505500.0 -1.0 784
786 0 353310.97 146238.08 505560.0 -1.0 785
787 0 353406.12 146276.86 505620.0 -1.0 786
788 0 353430.8 146347.36 505680.0 -1.0 787
789 0 353508.38 146460.16 505740.0 -1.0 788
790 0 353681.1 146689.28 505860.0 -1.0 789
791 0 353723.38 146879.62 505980.0 -1.0 790
792 0 353705.75 147041.78 506040.0 -1.0 791
793 0 353769.22 147203.94 506100.0 -1.0 792
794 0 353765.7 147288.53 506160.0 -1.0 793
795 0 353751.6 147394.28 506220.0 -1.0 794
796 0 353702.25 147528.23 506280.0 -1.0 795
797 0 353628.22 147662.19 506340.0 -1.0 796
798 0 353554.2 147725.62 506400.0 -1.0 797
799 0 353550.66 147820.81 506460.0 -1.0 798
800 0 353526.0 147915.98 506520.0 -1.0 799
801 0 353515.4 147997.06 506580.0 -1.0 800
802 0 353518.94 148088.7 506640.0 -1.0 801
803 0 353459.0 148324.88 506700.0 -1.0 802
804 0 353642.3 148240.28 506760.0 -1.0 803
805 0 353571.8 148250.86 506820.0 -1.0 804
806 0 353585.9 148289.62 506880.0 -1.0 805
807 0 353557.72 148275.53 506940.0 -1.0 806
808 0 353508.38 148398.9 507000.0 -1.0 807
809 0 353444.9 148525.81 507060.0 -1.0 808
810 0 353399.1 148638.61 507120.0 -1.0 809
811 0 353374.4 148719.69 507180.0 -1.0 810
812 0 353205.22 148691.48 507240.0 -1.0 811
813 0 353349.75 148807.81 507300.0 -1.0 812
814 0 353649.38 149350.66 507360.0 -1.0 813
815 0 353399.1 149019.31 507420.0 -1.0 814
816 0 353420.25 149051.03 507480.0 -1.0 815
817 0 353402.62 149051.03 507540.0 -1.0 816
818 0 353420.25 149241.38 507600.0 -1.0 817
819 0 353536.56 149322.45 507660.0 -1.0 818
820 0 353536.56 149375.33 507720.0 -1.0 819
821 0 353487.22 149403.53 507780.0 -1.0 820
822 0 353430.8 149438.78 507840.0 -1.0 821
823 0 353385.0 149428.2 507900.0 -1.0 822
824 0 353360.3 149347.12 507960.0 -1.0 823
825 0 352933.78 149043.98 508020.0 -1.0 824
826 0 353388.5 149403.53 508080.0 -1.0 825
827 0 353162.9 149389.44 508140.0 -1.0 826
828 0 353332.12 149474.03 508200.0 -1.0 827
829 0 353314.5 149474.03 508260.0 -1.0 828
830 0 353247.5 149495.19 508320.0 -1.0 829
831 0 353261.62 149562.16 508440.0 -1.0 830
832 0 352746.97 149385.9 508500.0 -1.0 831
833 0 353198.16 149643.23 508560.0 -1.0 832
834 0 353141.75 149611.5 508620.0 -1.0 833
835 0 353310.97 149710.2 508680.0 -1.0 834
836 0 353117.1 149607.98 508740.0 -1.0 835
837 0 353254.56 149706.69 508800.0 -1.0 836
838 0 353169.97 149667.9 508860.0 -1.0 837
839 0 353159.38 149741.94 508920.0 -1.0 838
840 0 353088.88 149837.11 508980.0 -1.0 839
841 0 353028.97 149837.11 509040.0 -1.0 840
842 0 352993.72 149904.08 509100.0 -1.0 841
843 0 352986.66 149939.33 509160.0 -1.0 842
844 0 352887.97 149971.06 509220.0 -1.0 843
845 6 352884.44 149967.53 509280.0 -1.0 844
846 5 345991.03 131827.08 494760.0 -1.0 612
847 0 346029.8 131760.1 494880.0 -1.0 846
848 0 346153.2 131770.67 494700.0 -1.0 846
849 0 345962.84 131841.17 494940.0 -1.0 847
850 0 345821.62 131849.67 495000.0 -1.0 849
851 0 345360.06 131527.45 495120.0 -1.0 606
852 0 345243.72 131418.17 495180.0 -1.0 851
853 0 345152.1 131379.4 495240.0 -1.0 852
854 0 345162.66 131389.97 495300.0 -1.0 853
855 6 345130.94 131344.16 495360.0 -1.0 854
856 0 346509.22 131872.9 494640.0 -1.0 848
857 0 346547.97 131904.62 494580.0 -1.0 856
858 0 346607.9 131812.97 494520.0 -1.0 857
859 0 347013.28 132031.53 494520.0 -1.0 858
860 0 347838.12 131957.5 494520.0 -1.0 859
861 5 348490.25 132017.42 494520.0 -1.0 860
862 0 348684.12 131844.7 494520.0 -1.0 861
863 0 348497.3 132080.88 494400.0 -1.0 861
864 0 348585.44 132098.5 494340.0 -1.0 863
865 0 348560.75 132112.6 494280.0 -1.0 864
866 0 348564.28 132119.66 494220.0 -1.0 865
867 0 348592.47 132214.83 494160.0 -1.0 866
868 5 348670.03 132687.17 494160.0 -1.0 867
869 0 348659.47 131777.72 494580.0 -1.0 862
870 0 348638.3 131671.97 494640.0 -1.0 869
871 0 348631.25 131615.58 494700.0 -1.0 870
872 0 348658.38 131708.84 494760.0 -1.0 871
873 0 348719.38 131788.3 494940.0 -1.0 605
874 0 348814.56 131830.6 495000.0 -1.0 873
875 0 348941.47 131781.25 495060.0 -1.0 874
876 0 348966.12 131679.03 495120.0 -1.0 875
877 0 349050.72 131590.9 495180.0 -1.0 876
878 0 349064.84 131485.16 495240.0 -1.0 877
879 0 349057.78 131478.1 495300.0 -1.0 878
880 0 349064.84 131449.9 495360.0 -1.0 879
881 0 349096.56 131389.97 495420.0 -1.0 880
882 0 349191.72 131368.83 495480.0 -1.0 881
883 0 349202.3 131358.25 495540.0 -1.0 882
884 0 349297.47 131326.53 495600.0 -1.0 883
885 0 349269.28 131287.75 495660.0 -1.0 884
886 0 348744.06 131146.75 495720.0 -1.0 885
887 0 349319.38 131263.0 495780.0 -1.0 886
888 5 349375.03 131009.27 495900.0 -1.0 607
889 0 349575.97 130850.65 495900.0 -1.0 888
890 0 348966.12 130850.65 495960.0 -1.0 888
891 0 349420.84 130981.07 496020.0 -1.0 890
892 0 349745.16 130769.58 495900.0 -1.0 889
893 0 349420.84 130508.73 495960.0 -1.0 892
894 0 349776.88 130593.33 496020.0 -1.0 893
895 0 349410.28 130385.35 496080.0 -1.0 894
896 0 349847.38 130596.85 496140.0 -1.0 895
897 0 349910.84 130600.375 496260.0 -1.0 896
898 0 350034.22 130607.42 496320.0 -1.0 897
899 6 350143.47 130646.2 496380.0 -1.0 898
900 6 349128.28 130769.57 496080.0 -1.0 891
901 0 349036.62 132563.8 494160.0 -1.0 868
902 0 348670.03 132983.27 494160.0 -1.0 868
903 0 348634.78 133007.94 494100.0 -1.0 902
904 0 349512.5 132694.22 494160.0 -1.0 901
905 5 350217.5 132651.92 494160.0 -1.0 904
906 0 350545.3 132694.22 494100.0 -1.0 905
907 0 350333.8 132599.05 494220.0 -1.0 905
908 0 348328.1 132838.75 494040.0 -1.0 903
909 0 348532.56 132919.81 493980.0 -1.0 908
910 5 348486.72 132930.39 493920.0 -1.0 909
911 0 348490.25 132898.67 493860.0 -1.0 910
912 0 348507.88 133360.44 493920.0 -1.0 910
913 6 348518.44 132814.06 493800.0 -1.0 911
914 0 348557.22 133557.84 493920.0 -1.0 912
915 0 348557.22 133568.42 493860.0 -1.0 914
916 0 348564.28 133579.0 493800.0 -1.0 915
917 0 348581.9 133638.92 493740.0 -1.0 916
918 0 348638.3 133794.02 493680.0 -1.0 917
919 0 348772.25 133970.27 493620.0 -1.0 918
920 0 348948.5 134076.02 493560.0 -1.0 919
921 0 348899.16 134118.31 493500.0 -1.0 920
922 0 348990.8 134160.62 493440.0 -1.0 921
923 0 349061.3 134276.94 493380.0 -1.0 922
924 0 349163.53 134329.81 493320.0 -1.0 923
925 0 349375.03 134393.27 493260.0 -1.0 924
926 0 349438.47 134467.3 493200.0 -1.0 925
927 0 349505.44 134506.06 493140.0 -1.0 926
928 0 349568.9 134573.05 493080.0 -1.0 927
929 0 349544.22 134622.39 493020.0 -1.0 928
930 0 349709.9 134809.22 492960.0 -1.0 929
931 0 349702.84 134731.67 492900.0 -1.0 930
932 0 349724.0 134773.97 492840.0 -1.0 931
933 0 349808.6 134809.22 492780.0 -1.0 932
934 0 349843.84 134876.19 492720.0 -1.0 933
935 0 349903.78 134939.64 492660.0 -1.0 934
936 0 349896.72 134922.02 492600.0 -1.0 935
937 0 349910.8 134897.34 492540.0 -1.0 936
938 0 350147.0 135345.02 492480.0 -1.0 937
939 0 350213.97 135440.19 492420.0 -1.0 938
940 0 350242.2 135538.89 492360.0 -1.0 939
941 0 350277.44 135711.62 492300.0 -1.0 940
942 0 350213.97 135873.77 492240.0 -1.0 941
943 0 350168.16 135968.94 492180.0 -1.0 942
944 6 350221.03 136060.6 492120.0 -1.0 943
945 0 350344.4 132577.89 494280.0 -1.0 907
946 6 350337.34 132570.84 494340.0 -1.0 945
947 0 350566.47 132718.89 494040.0 -1.0 906
948 0 350661.66 132789.39 493980.0 -1.0 947
949 5 350954.22 133141.89 493980.0 -1.0 948
950 0 350929.53 133096.06 493920.0 -1.0 949
951 0 351063.5 133434.47 493920.0 -1.0 949
952 0 351338.44 133853.94 493860.0 -1.0 951
953 0 351937.7 134453.19 493800.0 -1.0 952
954 0 351994.1 134601.23 493740.0 -1.0 953
955 0 352099.84 134791.6 493680.0 -1.0 954
956 0 350971.84 133053.77 493860.0 -1.0 950
957 0 350975.38 133053.77 493800.0 -1.0 956
958 0 351000.03 133096.06 493740.0 -1.0 957
959 0 351116.38 133286.42 493680.0 -1.0 958
960 0 351059.97 133170.1 493620.0 -1.0 959
961 0 351024.72 133099.6 493560.0 -1.0 960
962 0 350869.62 133081.97 493500.0 -1.0 961
963 0 350901.34 133074.92 493440.0 -1.0 962
964 0 350823.78 133043.19 493380.0 -1.0 963
965 6 350735.66 133032.61 493320.0 -1.0 964
966 0 352166.8 134890.3 493620.0 -1.0 955
967 0 352071.66 134872.67 493560.0 -1.0 966
968 0 351930.66 134844.47 493500.0 -1.0 967
969 6 351976.47 134809.22 493440.0 -1.0 968
970 0 345735.75 146155.25 490320.0 -1.0 471
971 0 345682.88 146352.66 490260.0 -1.0 970
972 0 345735.75 146546.53 490200.0 -1.0 971
973 0 345713.1 146746.67 490140.0 -1.0 972
974 0 353488.97 142559.73 502080.0 -1.0 725
975 0 353407.88 142792.39 502140.0 -1.0 974
976 0 353379.7 142577.36 502200.0 -1.0 975
977 6 353362.06 142658.44 502260.0 -1.0 976
978 0 353792.12 142305.94 503160.0 -1.0 746
979 0 353291.56 142249.53 503220.0 -1.0 978
980 0 353735.72 142231.9 503280.0 -1.0 979
981 6 353799.16 142217.81 503340.0 -1.0 980
982 0 265272.4 134855.28 509220.0 -1.0 414
983 0 264838.84 134827.08 509220.0 -1.0 982
984 0 264740.12 134823.55 509280.0 -1.0 983
985 0 264521.6 134756.58 509340.0 -1.0 984
986 0 264451.1 134749.53 509400.0 -1.0 985
987 0 264239.6 134746.0 509460.0 -1.0 986
988 0 263798.97 134601.47 509580.0 -1.0 987
989 0 263841.25 134608.53 509640.0 -1.0 988
990 0 263774.28 134654.34 509700.0 -1.0 989
991 0 263721.4 134636.72 509760.0 -1.0 990
992 0 263696.75 134668.45 509820.0 -1.0 991
993 0 263661.5 134608.53 509880.0 -1.0 992
994 0 263633.28 134654.34 509940.0 -1.0 993
995 0 263587.47 134597.95 510000.0 -1.0 994
996 0 263520.5 134668.45 510060.0 -1.0 995
997 0 263450.0 134619.1 510120.0 -1.0 996
998 0 263460.56 134605.0 510180.0 -1.0 997
999 0 263414.75 134636.72 510240.0 -1.0 998
1000 0 263383.0 134622.62 510300.0 -1.0 999
1001 0 263340.72 134597.95 510360.0 -1.0 1000
1002 0 263499.34 134802.4 510420.0 -1.0 1001
1003 0 263301.94 134548.6 510480.0 -1.0 1002
1004 0 263256.12 134523.92 510540.0 -1.0 1003
1005 0 263182.1 134442.84 510600.0 -1.0 1004
1006 0 263150.38 134421.7 510660.0 -1.0 1005
1007 0 263129.22 134340.62 510720.0 -1.0 1006
1008 0 263044.62 134220.78 510780.0 -1.0 1007
1009 0 262995.25 134185.53 510840.0 -1.0 1008
1010 0 262967.06 134069.2 510900.0 -1.0 1009
1011 0 262928.28 134033.95 510960.0 -1.0 1010
1012 0 262882.47 133910.58 511020.0 -1.0 1011
1013 0 262949.44 133882.38 511080.0 -1.0 1012
1014 0 262921.25 133801.3 511140.0 -1.0 1013
1015 0 262900.1 133709.66 511200.0 -1.0 1014
1016 0 262836.62 133646.2 511260.0 -1.0 1015
1017 0 262804.9 133547.5 511320.0 -1.0 1016
1018 0 262716.78 133395.92 511380.0 -1.0 1017
1019 0 262699.16 133304.28 511440.0 -1.0 1018
1020 0 262596.94 133138.6 511500.0 -1.0 1019
1021 0 262582.84 133075.16 511560.0 -1.0 1020
1022 0 262582.84 133025.8 511620.0 -1.0 1021
1023 0 262593.4 133106.88 511680.0 -1.0 1022
1024 0 262604.0 132997.6 511740.0 -1.0 1023
1025 0 262547.6 132909.47 511800.0 -1.0 1024
1026 0 262568.75 132898.9 511860.0 -1.0 1025
1027 5 262533.5 132814.3 511920.0 -1.0 1026
1028 0 262568.75 132923.58 511980.0 -1.0 1027
1029 0 262501.75 132652.16 511980.0 -1.0 1027
1030 6 262449.88 132510.12 511920.0 -1.0 1029
1031 0 262540.53 132923.58 512040.0 -1.0 1028
1032 0 262544.06 132951.78 512100.0 -1.0 1031
1033 0 262459.47 132902.42 512220.0 -1.0 1032
1034 0 262399.53 132941.2 512280.0 -1.0 1033
1035 0 262350.2 132853.08 512340.0 -1.0 1034
1036 0 262293.78 132909.47 512400.0 -1.0 1035
1037 0 262262.06 132849.55 512460.0 -1.0 1036
1038 0 262269.12 132867.17 512520.0 -1.0 1037
1039 0 262036.47 132638.05 512580.0 -1.0 1038
1040 0 262247.97 132810.78 512640.0 -1.0 1039
1041 0 262212.72 132764.95 512700.0 -1.0 1040
1042 0 262216.25 132743.8 512760.0 -1.0 1041
1043 0 261987.11 132564.03 512820.0 -1.0 1042
1044 0 262198.62 132803.72 512880.0 -1.0 1043
1045 0 262128.11 132775.53 512940.0 -1.0 1044
1046 0 262159.84 132800.2 513000.0 -1.0 1045
1047 0 262135.16 132775.53 513060.0 -1.0 1046
1048 0 262138.69 132810.78 513120.0 -1.0 1047
1049 0 262075.23 132800.2 513180.0 -1.0 1048
1050 0 262219.22 132812.2 513240.0 -1.0 1049
1051 0 262147.22 132748.2 513300.0 -1.0 1050
1052 0 262179.22 132788.2 513360.0 -1.0 1051
1053 0 262155.22 132828.2 513420.0 -1.0 1052
1054 0 262131.23 132956.2 513480.0 -1.0 1053
1055 0 262195.22 132876.2 513540.0 -1.0 1054
1056 0 262131.23 132876.2 513600.0 -1.0 1055
1057 0 262163.22 132908.2 513660.0 -1.0 1056
1058 0 262147.22 132884.2 513780.0 -1.0 1057
1059 0 262075.23 132892.2 513900.0 -1.0 1058
1060 0 262027.23 132916.2 514020.0 -1.0 1059
1061 0 262003.23 132900.2 514140.0 -1.0 1060
1062 0 261963.23 132964.2 514260.0 -1.0 1061
1063 0 261939.23 132836.2 514380.0 -1.0 1062
1064 0 261947.23 132868.2 514560.0 -1.0 1063
1065 0 261883.23 132772.2 514680.0 -1.0 1064
1066 0 261891.23 132876.2 514860.0 -1.0 1065
1067 0 261971.23 132844.2 514980.0 -1.0 1066
1068 0 261875.23 132836.2 515100.0 -1.0 1067
1069 0 261907.23 132876.2 515280.0 -1.0 1068
1070 0 262003.23 132932.2 515400.0 -1.0 1069
1071 0 261851.23 132788.2 515460.0 -1.0 1070
1072 0 262027.23 132924.2 515520.0 -1.0 1071
1073 0 262147.22 132988.2 515640.0 -1.0 1072
1074 0 262161.22 132976.2 515760.0 -1.0 1073
1075 0 261853.22 132708.2 515820.0 -1.0 1074
1076 0 262217.22 132988.2 515880.0 -1.0 1075
1077 0 262133.22 132976.2 515940.0 -1.0 1076
1078 0 262165.22 132976.2 516000.0 -1.0 1077
1079 0 262177.22 133000.2 516060.0 -1.0 1078
1080 0 262185.22 133020.2 516120.0 -1.0 1079
1081 0 262217.22 133060.2 516180.0 -1.0 1080
1082 0 262245.22 133056.2 516240.0 -1.0 1081
1083 0 262269.22 133108.2 516300.0 -1.0 1082
1084 0 262337.22 133064.2 516360.0 -1.0 1083
1085 0 262341.22 133056.2 516420.0 -1.0 1084
1086 0 262369.22 133088.2 516480.0 -1.0 1085
1087 0 262381.22 133116.2 516540.0 -1.0 1086
1088 0 262425.22 133080.2 516600.0 -1.0 1087
1089 0 262493.22 133160.2 516660.0 -1.0 1088
1090 0 262529.22 133084.2 516720.0 -1.0 1089
1091 0 262565.22 133136.2 516780.0 -1.0 1090
1092 0 262609.22 133124.2 516840.0 -1.0 1091
1093 0 262637.22 133124.2 516900.0 -1.0 1092
1094 0 262657.22 133180.2 516960.0 -1.0 1093
1095 0 262657.22 133172.2 517020.0 -1.0 1094
1096 0 262677.22 133152.2 517080.0 -1.0 1095
1097 0 262701.22 133128.2 517140.0 -1.0 1096
1098 0 262749.22 133188.2 517200.0 -1.0 1097
1099 0 262813.22 133248.2 517260.0 -1.0 1098
1100 0 262785.22 133248.2 517320.0 -1.0 1099
1101 0 262793.22 133268.2 517380.0 -1.0 1100
1102 0 262825.22 133252.2 517440.0 -1.0 1101
1103 0 262841.22 133272.2 517500.0 -1.0 1102
1104 0 262865.22 133296.2 517560.0 -1.0 1103
1105 0 262857.22 133324.2 517620.0 -1.0 1104
1106 0 262853.22 133376.2 517680.0 -1.0 1105
1107 0 262829.22 133416.2 517740.0 -1.0 1106
1108 0 262825.22 133444.2 517800.0 -1.0 1107
1109 0 262837.22 133508.2 517860.0 -1.0 1108
1110 0 262733.22 133548.2 517920.0 -1.0 1109
1111 0 262613.22 133540.2 517980.0 -1.0 1110
1112 0 262577.22 133572.2 518040.0 -1.0 1111
1113 0 262537.22 133588.2 518100.0 -1.0 1112
1114 0 262509.22 133656.2 518160.0 -1.0 1113
1115 0 262525.22 133664.2 518220.0 -1.0 1114
1116 0 262445.22 133744.2 518280.0 -1.0 1115
1117 0 262349.22 133812.2 518340.0 -1.0 1116
1118 0 262349.22 133812.2 518400.0 -1.0 1117
1119 0 262285.22 133900.2 518460.0 -1.0 1118
1120 0 262277.22 133968.2 518520.0 -1.0 1119
1121 0 262209.22 134036.2 518580.0 -1.0 1120
1122 0 262165.22 134188.2 518640.0 -1.0 1121
1123 0 262101.22 134224.2 518700.0 -1.0 1122
1124 0 262081.22 134220.2 518760.0 -1.0 1123
1125 0 262045.22 134248.2 518820.0 -1.0 1124
1126 0 262017.22 134284.2 518880.0 -1.0 1125
1127 0 262001.22 134240.2 518940.0 -1.0 1126
1128 0 262017.22 134288.2 519000.0 -1.0 1127
1129 0 261985.22 134316.2 519060.0 -1.0 1128
1130 0 261997.22 134332.2 519120.0 -1.0 1129
1131 0 262017.22 134412.2 519180.0 -1.0 1130
1132 0 262029.22 134384.2 519240.0 -1.0 1131
1133 0 262057.22 134432.2 519300.0 -1.0 1132
1134 0 262097.22 134516.2 519360.0 -1.0 1133
1135 0 262137.22 134528.2 519420.0 -1.0 1134
1136 0 262141.22 134536.2 519480.0 -1.0 1135
1137 0 262189.22 134576.2 519540.0 -1.0 1136
1138 0 262257.22 134664.2 519660.0 -1.0 1137
1139 0 262373.22 134704.2 519720.0 -1.0 1138
1140 0 262405.22 134848.2 519780.0 -1.0 1139
1141 0 262441.22 134900.2 519840.0 -1.0 1140
1142 0 262473.22 134952.2 519900.0 -1.0 1141
1143 0 262505.22 134964.2 519960.0 -1.0 1142
1144 0 262521.22 134972.2 520020.0 -1.0 1143
1145 0 262533.22 134996.2 520080.0 -1.0 1144
1146 0 262597.22 135068.2 520140.0 -1.0 1145
1147 0 262573.22 135104.2 520200.0 -1.0 1146
1148 0 262597.22 135184.2 520260.0 -1.0 1147
1149 0 262589.22 135196.2 520320.0 -1.0 1148
1150 0 262625.22 135272.2 520380.0 -1.0 1149
1151 0 262657.22 135352.2 520500.0 -1.0 1150
1152 0 262649.22 135392.2 520560.0 -1.0 1151
1153 0 262649.22 135460.2 520620.0 -1.0 1152
1154 0 262641.22 135516.2 520680.0 -1.0 1153
1155 0 262637.22 135532.2 520740.0 -1.0 1154
1156 0 262665.22 135528.2 520800.0 -1.0 1155
1157 0 262681.22 135604.2 520860.0 -1.0 1156
1158 0 262637.22 135616.2 520920.0 -1.0 1157
1159 0 262569.22 135636.2 520980.0 -1.0 1158
1160 0 262569.22 135605.39 521040.0 -1.0 1159
1161 0 262503.8 135613.86 521100.0 -1.0 1160
1162 0 262496.25 135621.48 521160.0 -1.0 1161
1163 0 262534.94 135648.42 521280.0 -1.0 1162
1164 0 262471.2 135625.83 521340.0 -1.0 1163
1165 0 262506.03 135654.42 521400.0 -1.0 1164
1166 0 262500.44 135611.02 521460.0 -1.0 1165
1167 0 262491.78 135645.55 521520.0 -1.0 1166
1168 0 262509.16 135663.27 521580.0 -1.0 1167
1169 0 262524.94 135680.98 521640.0 -1.0 1168
1170 0 262527.38 135710.42 521700.0 -1.0 1169
1171 0 262566.78 135731.33 521760.0 -1.0 1170
1172 0 262611.25 135730.67 521820.0 -1.0 1171
1173 0 262620.9 135707.55 521880.0 -1.0 1172
1174 0 262618.22 135757.14 521940.0 -1.0 1173
1175 0 262632.22 135688.61 522000.0 -1.0 1174
1176 0 262712.5 135676.27 522060.0 -1.0 1175
1177 0 262705.62 135632.95 522120.0 -1.0 1176
1178 0 262804.88 135647.98 522180.0 -1.0 1177
1179 0 262740.22 135578.67 522240.0 -1.0 1178
1180 0 262787.34 135584.39 522300.0 -1.0 1179
1181 0 262819.66 135584.64 522360.0 -1.0 1180
1182 0 262814.88 135512.45 522420.0 -1.0 1181
1183 0 262845.97 135520.17 522480.0 -1.0 1182
1184 0 262877.9 135591.11 522540.0 -1.0 1183
1185 0 262905.6 135546.02 522600.0 -1.0 1184
1186 0 262865.34 135564.11 522660.0 -1.0 1185
1187 0 262924.0 135559.3 522720.0 -1.0 1186
1188 0 262960.16 135576.95 522780.0 -1.0 1187
1189 0 263008.78 135626.7 522840.0 -1.0 1188
1190 0 263033.9 135673.2 522900.0 -1.0 1189
1191 0 263016.44 135661.58 522960.0 -1.0 1190
1192 0 263033.88 135695.14 523020.0 -1.0 1191
1193 0 263092.06 135686.7 523080.0 -1.0 1192
1194 0 263051.88 135669.36 523140.0 -1.0 1193
1195 0 263083.6 135746.2 523200.0 -1.0 1194
1196 0 263127.16 135739.42 523260.0 -1.0 1195
1197 0 263121.47 135779.77 523320.0 -1.0 1196
1198 0 263147.75 135734.36 523380.0 -1.0 1197
1199 0 263141.03 135762.48 523440.0 -1.0 1198
1200 0 263149.97 135822.55 523500.0 -1.0 1199
1201 0 263160.38 135826.89 523560.0 -1.0 1200
1202 0 263188.66 135854.61 523620.0 -1.0 1201
1203 0 263124.5 135859.08 523680.0 -1.0 1202
1204 0 263101.8 135847.64 523740.0 -1.0 1203
1205 0 263054.1 135904.92 523800.0 -1.0 1204
1206 0 263041.3 135906.05 523860.0 -1.0 1205
1207 0 263048.72 135946.23 523920.0 -1.0 1206
1208 0 263047.0 135961.36 523980.0 -1.0 1207
1209 0 263174.0 136005.98 524040.0 -1.0 1208
1210 0 263033.03 135988.55 524100.0 -1.0 1209
1211 0 263010.25 135992.33 524160.0 -1.0 1210
1212 0 263012.5 136019.7 524220.0 -1.0 1211
1213 0 263032.7 135989.58 524280.0 -1.0 1212
1214 0 263001.34 136030.42 524340.0 -1.0 1213
1215 0 262975.88 136036.64 524400.0 -1.0 1214
1216 0 262967.7 136137.45 524460.0 -1.0 1215
1217 0 262860.7 136149.11 524520.0 -1.0 1216
1218 0 262955.28 136296.14 524580.0 -1.0 1217
1219 0 262853.72 136272.02 524640.0 -1.0 1218
1220 0 262947.1 136305.83 524700.0 -1.0 1219
1221 0 262846.03 136313.61 524760.0 -1.0 1220
1222 0 262819.16 136311.58 524820.0 -1.0 1221
1223 0 262825.1 136388.02 524880.0 -1.0 1222
1224 0 262793.47 136346.14 524940.0 -1.0 1223
1225 0 262797.47 136408.14 525000.0 -1.0 1224
1226 0 262800.0 136413.42 525060.0 -1.0 1225
1227 0 262781.7 136425.08 525120.0 -1.0 1226
1228 0 262745.97 136369.33 525180.0 -1.0 1227
1229 0 262790.0 136461.73 525240.0 -1.0 1228
1230 0 262707.7 136563.42 525300.0 -1.0 1229
1231 0 262760.34 136611.11 525360.0 -1.0 1230
1232 0 262696.25 136672.95 525420.0 -1.0 1231
1233 0 262652.5 136832.08 525480.0 -1.0 1232
1234 0 262725.88 136923.7 525540.0 -1.0 1233
1235 0 262750.72 137093.64 525660.0 -1.0 1234
1236 0 262743.78 137206.77 525780.0 -1.0 1235
1237 0 262750.7 137299.14 525840.0 -1.0 1236
1238 0 262836.5 137441.64 525900.0 -1.0 1237
1239 0 262727.88 137612.58 525960.0 -1.0 1238
1240 0 262822.56 137788.7 526020.0 -1.0 1239
1241 0 262813.9 137804.86 526080.0 -1.0 1240
1242 0 262819.6 137898.64 526140.0 -1.0 1241
1243 0 262796.0 137942.89 526200.0 -1.0 1242
1244 0 262787.53 137974.3 526260.0 -1.0 1243
1245 0 262805.53 138048.08 526320.0 -1.0 1244
1246 0 262873.8 138178.55 526380.0 -1.0 1245
1247 0 262875.38 138279.83 526440.0 -1.0 1246
1248 0 262889.4 138359.61 526500.0 -1.0 1247
1249 0 262881.97 138380.67 526560.0 -1.0 1248
1250 0 262928.94 138473.05 526620.0 -1.0 1249
1251 0 262888.16 138531.83 526680.0 -1.0 1250
1252 0 262912.34 138608.8 526740.0 -1.0 1251
1253 0 262891.56 138679.89 526800.0 -1.0 1252
1254 0 262921.72 138845.48 526860.0 -1.0 1253
1255 0 262923.2 138897.23 526920.0 -1.0 1254
1256 0 262920.62 138984.7 526980.0 -1.0 1255
1257 0 262873.2 139119.64 527040.0 -1.0 1256
1258 0 262837.53 139223.8 527100.0 -1.0 1257
1259 0 262876.1 139348.08 527160.0 -1.0 1258
1260 0 262963.9 139466.2 527220.0 -1.0 1259
1261 0 262938.7 139570.14 527280.0 -1.0 1260
1262 0 262952.47 139649.77 527340.0 -1.0 1261
1263 0 262884.1 139679.83 527460.0 -1.0 1262
1264 0 262852.78 139780.11 527520.0 -1.0 1263
1265 0 262831.84 139862.14 527580.0 -1.0 1264
1266 0 262745.94 140105.38 527640.0 -1.0 1265
1267 0 345579.5 146959.72 490080.0 -1.0 973
1268 0 345508.9 147089.7 490020.0 -1.0 1267
1269 0 345673.62 147125.94 489960.0 -1.0 1268
1270 0 345600.72 147323.69 489900.0 -1.0 1269
1271 5 345431.94 147451.08 489840.0 -1.0 1270
1272 0 345210.88 147694.56 489780.0 -1.0 1271
1273 0 345698.75 146997.06 489780.0 -1.0 1271
1274 0 345067.66 147742.73 489720.0 -1.0 1272
1275 0 345674.94 146972.84 489720.0 -1.0 1273
1276 0 345734.12 146932.92 489660.0 -1.0 1275
1277 0 345811.78 146884.28 489600.0 -1.0 1276
1278 0 345872.5 146855.08 489540.0 -1.0 1277
1279 0 345900.9 146820.67 489480.0 -1.0 1278
1280 0 346118.16 146816.58 489420.0 -1.0 1279
1281 0 346184.94 146843.38 489360.0 -1.0 1280
1282 0 346336.28 146920.03 489300.0 -1.0 1281
1283 0 346372.78 146945.52 489240.0 -1.0 1282
1284 0 346452.88 146911.67 489180.0 -1.0 1283
1285 0 346386.4 146933.03 489120.0 -1.0 1284
1286 0 346731.75 147005.5 489060.0 -1.0 1285
1287 0 344933.28 147759.12 489660.0 -1.0 1274
1288 0 345045.97 147877.6 489600.0 -1.0 1287
1289 0 344926.47 147810.58 489540.0 -1.0 1288
1290 0 344774.66 147918.27 489480.0 -1.0 1289
1291 0 344654.0 147964.16 489420.0 -1.0 1290
1292 0 344494.94 147959.03 489360.0 -1.0 1291
1293 0 344274.5 147962.75 489300.0 -1.0 1292
1294 0 344307.34 147942.78 489240.0 -1.0 1293
1295 0 344057.6 147893.73 489180.0 -1.0 1294
1296 0 343962.38 147850.77 489120.0 -1.0 1295
1297 0 344013.06 147809.33 489060.0 -1.0 1296
1298 0 343831.3 147801.98 489000.0 -1.0 1297
1299 0 343726.97 147828.55 488940.0 -1.0 1298
1300 0 343752.1 147804.38 488880.0 -1.0 1299
1301 0 343721.53 147800.14 488820.0 -1.0 1300
1302 0 343732.94 147827.3 488760.0 -1.0 1301
1303 0 343286.2 147536.33 488700.0 -1.0 1302
1304 0 343696.34 147807.67 488640.0 -1.0 1303
1305 0 343684.8 147829.66 488580.0 -1.0 1304
1306 0 343621.25 148051.98 488520.0 -1.0 1305
1307 0 343517.66 148064.64 488460.0 -1.0 1306
1308 0 343520.1 148174.2 488400.0 -1.0 1307
1309 0 343464.3 148149.36 488340.0 -1.0 1308
1310 0 343376.12 148253.19 488280.0 -1.0 1309
1311 0 343461.03 148288.44 488220.0 -1.0 1310
1312 0 343480.8 148275.33 488160.0 -1.0 1311
1313 0 343238.9 148318.03 488100.0 -1.0 1312
1314 0 343167.4 148372.73 488040.0 -1.0 1313
1315 0 343203.47 148379.27 487980.0 -1.0 1314
1316 0 342842.34 148336.53 487920.0 -1.0 1315
1317 0 343086.88 148458.78 487860.0 -1.0 1316
1318 0 342695.0 148253.05 487800.0 -1.0 1317
1319 0 342888.72 148436.02 487740.0 -1.0 1318
1320 0 342556.75 148374.92 487680.0 -1.0 1319
1321 0 342710.03 148552.64 487620.0 -1.0 1320
1322 0 342881.34 148779.02 487560.0 -1.0 1321
1323 0 342805.97 148679.36 487500.0 -1.0 1322
1324 0 342858.88 148770.94 487440.0 -1.0 1323
1325 0 342776.56 148715.77 487380.0 -1.0 1324
1326 0 342925.66 148774.64 487320.0 -1.0 1325
1327 0 342900.28 148762.11 487260.0 -1.0 1326
1328 0 342746.9 148808.52 487200.0 -1.0 1327
1329 0 342760.56 148812.05 487140.0 -1.0 1328
1330 0 342624.9 148802.72 487080.0 -1.0 1329
1331 0 342701.3 148903.42 487020.0 -1.0 1330
1332 0 342683.0 149121.9 486960.0 -1.0 1331
1333 0 342528.25 149104.2 486900.0 -1.0 1332
1334 0 342572.94 149289.33 486840.0 -1.0 1333
1335 0 342486.9 149263.27 486780.0 -1.0 1334
1336 0 342503.94 149383.12 486720.0 -1.0 1335
1337 0 342313.88 149368.22 486660.0 -1.0 1336
1338 0 342352.12 149425.11 486600.0 -1.0 1337
1339 0 342139.75 149457.03 486540.0 -1.0 1338
1340 0 342154.75 149487.1 486480.0 -1.0 1339
1341 0 341993.6 149506.75 486420.0 -1.0 1340
1342 0 342011.47 149551.1 486360.0 -1.0 1341
1343 0 342022.6 149546.31 486300.0 -1.0 1342
1344 0 342097.06 149572.9 486240.0 -1.0 1343
1345 0 342005.94 149602.1 486180.0 -1.0 1344
1346 5 341812.12 149582.86 486120.0 -1.0 1345
1347 0 341766.4 148887.81 486120.0 -1.0 1346
1348 0 341910.78 149664.61 486060.0 -1.0 1346
1349 0 341824.5 149789.28 486000.0 -1.0 1348
1350 0 341787.94 149834.66 485940.0 -1.0 1349
1351 0 341637.5 149972.39 485880.0 -1.0 1350
1352 0 341507.34 150063.22 485820.0 -1.0 1351
1353 0 341177.5 150437.92 485760.0 -1.0 1352
1354 0 340997.72 151132.12 485700.0 -1.0 1353
1355 0 340715.97 151460.47 485700.0 -1.0 1354
1356 0 340576.94 151748.83 485640.0 -1.0 1355
1357 0 340508.88 151925.53 485580.0 -1.0 1356
1358 0 340413.66 152036.03 485520.0 -1.0 1357
1359 0 340272.4 152372.86 485460.0 -1.0 1358
1360 0 340148.4 152886.78 485400.0 -1.0 1359
1361 0 339950.25 153554.89 485400.0 -1.0 1360
1362 0 339821.97 153583.52 485340.0 -1.0 1361
1363 0 339772.4 153714.03 485280.0 -1.0 1362
1364 0 339769.47 154047.67 485220.0 -1.0 1363
1365 0 339746.53 154509.27 485220.0 -1.0 1364
1366 0 339730.47 154689.2 485160.0 -1.0 1365
1367 0 339706.16 155219.69 485160.0 -1.0 1366
1368 0 339904.2 155352.67 485100.0 -1.0 1367
1369 5 339621.28 155530.19 485040.0 -1.0 1368
1370 0 339147.3 155868.38 485100.0 -1.0 1369
1371 6 339662.06 155677.92 484980.0 -1.0 1369
1372 0 339044.6 156027.86 485160.0 -1.0 1370
1373 0 338862.0 156261.42 485220.0 -1.0 1372
1374 0 338871.8 156334.11 485280.0 -1.0 1373
1375 0 338821.16 156531.97 485340.0 -1.0 1374
1376 0 338709.1 156554.42 485400.0 -1.0 1375
1377 0 338662.4 156716.83 485460.0 -1.0 1376
1378 0 338522.25 156807.1 485520.0 -1.0 1377
1379 0 338491.12 156971.12 485580.0 -1.0 1378
1380 6 338511.28 157059.97 485640.0 -1.0 1379
1381 0 347006.3 147031.39 489000.0 -1.0 1286
1382 0 347061.56 147075.53 488940.0 -1.0 1381
1383 0 347022.16 147062.56 488880.0 -1.0 1382
1384 0 347144.4 147023.34 488820.0 -1.0 1383
1385 0 347342.2 147011.53 488760.0 -1.0 1384
1386 0 346881.28 146666.02 488700.0 -1.0 1385
1387 0 347417.16 146827.27 488640.0 -1.0 1386
1388 0 347558.06 146814.08 488580.0 -1.0 1387
1389 0 347656.03 146787.58 488520.0 -1.0 1388
1390 0 347738.7 146816.7 488460.0 -1.0 1389
1391 0 347769.16 146759.73 488400.0 -1.0 1390
1392 0 347741.34 146735.16 488340.0 -1.0 1391
1393 0 347691.0 146721.8 488280.0 -1.0 1392
1394 0 347807.88 146787.28 488220.0 -1.0 1393
1395 0 347822.56 146767.4 488160.0 -1.0 1394
1396 0 347879.6 146791.92 488100.0 -1.0 1395
1397 0 347888.97 146800.94 488040.0 -1.0 1396
1398 6 347940.56 146757.19 487980.0 -1.0 1397
1399 0 262678.84 140148.27 527700.0 -1.0 1266
1400 0 262653.78 140230.22 527760.0 -1.0 1399
1401 0 262609.66 140308.1 527820.0 -1.0 1400
1402 0 262616.38 140264.52 527880.0 -1.0 1401
1403 0 262650.06 140390.36 527940.0 -1.0 1402
1404 0 262579.0 140404.47 528000.0 -1.0 1403
1405 0 262564.75 140496.02 528060.0 -1.0 1404
1406 0 262612.72 140585.1 528120.0 -1.0 1405
1407 6 262622.6 140726.33 528180.0 -1.0 1406
1408 0 341559.78 129665.08 496980.0 -1.0 41
1409 0 341878.12 129865.06 496980.0 -1.0 1408
1410 0 341908.44 129849.76 496920.0 -1.0 1409
1411 0 341875.75 129918.92 496860.0 -1.0 1410
1412 6 341990.47 129927.93 496740.0 -1.0 1411
1413 0 341755.66 148847.34 486060.0 -1.0 1347
1414 6 341749.3 148806.02 486000.0 -1.0 1413
