# Supplementary material for: Organization of the gravity-sensing system in zebrafish
Source: Nat Commun. 2022 Aug 27;13:5060. doi: 10.1038/s41467-022-32824-w (PMC9420129; doi:10.1038/s41467-022-32824-w)
Supplement: Supplementary file 11 — Source Data [file 41467_2022_32824_MOESM11_ESM.zip › Reconstruction files/tangential_nucleus_R_01.swc]

# SWC format file
# based on specifications at http://www.neuronland.org/NLMorphologyConverter/MorphologyFormats/SWC/Spec.html
# Created on 2022-04-20 using navis (https://github.com/navis-org/navis)
# Meta: {"id": "62128", "name": "tangential_nucleus_R_01", "units": "1 nanometer"}
# PointNo Label X Y Z Radius Parent
# Labels:
# 0 = undefined, 1 = soma, 5 = fork point, 6 = end point
1 1 333985.72 119228.91 507420.0 2334.0 -1
2 0 263064.0 143902.0 531120.0 -1.0 3
3 0 263129.0 143955.0 531060.0 -1.0 4
4 0 263127.0 143891.0 531000.0 -1.0 5
5 0 263169.0 143893.0 530940.0 -1.0 6
6 0 263193.0 143870.0 530880.0 -1.0 7
7 0 263183.0 143852.0 530820.0 -1.0 8
8 0 263300.0 143812.0 530760.0 -1.0 9
9 0 263289.0 143824.0 530700.0 -1.0 10
10 0 263346.0 143756.0 530640.0 -1.0 11
11 0 263383.0 143812.0 530580.0 -1.0 12
12 0 263456.0 143766.0 530520.0 -1.0 13
13 0 263567.0 143751.0 530460.0 -1.0 14
14 0 263648.0 143654.0 530400.0 -1.0 15
15 0 263655.0 143601.0 530340.0 -1.0 16
16 0 263723.0 143554.0 530280.0 -1.0 17
17 0 263805.0 143532.0 530220.0 -1.0 18
18 0 263819.0 143501.0 530160.0 -1.0 19
19 0 263888.0 143552.0 530100.0 -1.0 20
20 0 263900.0 143482.0 530040.0 -1.0 21
21 0 263978.0 143452.0 529980.0 -1.0 22
22 0 264007.0 143413.0 529920.0 -1.0 23
23 0 264003.0 143385.0 529860.0 -1.0 24
24 0 264028.0 143378.0 529800.0 -1.0 25
25 0 264077.0 143342.0 529740.0 -1.0 26
26 0 264098.0 143297.0 529680.0 -1.0 27
27 0 264085.0 143269.0 529620.0 -1.0 28
28 0 264130.0 143207.0 529560.0 -1.0 29
29 0 264100.0 143162.0 529500.0 -1.0 30
30 0 264175.0 143193.0 529440.0 -1.0 31
31 0 264168.0 143121.0 529380.0 -1.0 32
32 0 264134.0 143079.0 529320.0 -1.0 33
33 0 264179.0 143084.0 529260.0 -1.0 34
34 0 264148.0 143035.0 529200.0 -1.0 35
35 0 264131.0 142979.0 529140.0 -1.0 36
36 0 264147.0 142971.0 529080.0 -1.0 37
37 0 264114.0 142965.0 529020.0 -1.0 38
38 0 264110.0 142938.0 528960.0 -1.0 39
39 0 264118.0 142954.0 528900.0 -1.0 40
40 0 264153.0 142906.0 528840.0 -1.0 41
41 0 264110.0 142919.0 528780.0 -1.0 42
42 0 264178.0 142876.0 528720.0 -1.0 43
43 0 264162.0 142870.0 528660.0 -1.0 44
44 0 264230.0 142911.0 528600.0 -1.0 45
45 0 264204.0 142865.0 528540.0 -1.0 46
46 0 264258.0 142885.0 528480.0 -1.0 47
47 0 264247.0 142851.0 528420.0 -1.0 48
48 0 264232.0 142810.0 528360.0 -1.0 49
49 0 264234.0 142843.0 528300.0 -1.0 50
50 0 264227.0 142782.0 528240.0 -1.0 51
51 0 264248.0 142779.0 528180.0 -1.0 52
52 0 264258.0 142747.0 528120.0 -1.0 53
53 0 264193.0 142738.0 528060.0 -1.0 54
54 0 264259.0 142772.0 528000.0 -1.0 55
55 0 264209.0 142751.0 527940.0 -1.0 56
56 0 264180.0 142713.0 527880.0 -1.0 57
57 0 264189.0 142729.0 527820.0 -1.0 58
58 0 264180.0 142735.0 527760.0 -1.0 59
59 0 264196.0 142758.0 527700.0 -1.0 60
60 0 264190.0 142738.0 527640.0 -1.0 61
61 0 264183.0 142768.0 527580.0 -1.0 62
62 0 264172.0 142752.0 527520.0 -1.0 63
63 0 264192.0 142781.0 527460.0 -1.0 64
64 0 264224.0 142803.0 527340.0 -1.0 65
65 0 264198.0 142840.0 527280.0 -1.0 66
66 0 264248.0 142843.0 527220.0 -1.0 67
67 0 264200.0 142907.0 527160.0 -1.0 68
68 0 264160.0 142864.0 527100.0 -1.0 69
69 0 264171.0 142882.0 527040.0 -1.0 70
70 0 264173.0 142863.0 526980.0 -1.0 71
71 0 264157.0 142874.0 526920.0 -1.0 72
72 0 264170.0 142878.0 526860.0 -1.0 73
73 0 264215.0 142866.0 526800.0 -1.0 74
74 0 264158.0 142875.0 526740.0 -1.0 75
75 0 264140.0 142835.0 526680.0 -1.0 76
76 0 264129.0 142860.0 526620.0 -1.0 77
77 0 264118.0 142839.0 526560.0 -1.0 78
78 0 264129.0 142888.0 526500.0 -1.0 79
79 0 264079.0 142879.0 526440.0 -1.0 80
80 0 264053.0 142943.0 526380.0 -1.0 81
81 0 263956.0 142917.0 526320.0 -1.0 82
82 0 263970.0 142945.0 526260.0 -1.0 83
83 0 263932.0 142958.0 526200.0 -1.0 84
84 0 263919.0 142976.0 526140.0 -1.0 85
85 0 263890.0 143042.0 526080.0 -1.0 86
86 0 263869.0 142994.0 526020.0 -1.0 87
87 0 263880.0 143039.0 525960.0 -1.0 88
88 0 263885.0 143054.0 525900.0 -1.0 89
89 0 263875.0 143077.0 525840.0 -1.0 90
90 0 263784.0 143066.0 525780.0 -1.0 91
91 0 263827.0 143038.0 525720.0 -1.0 92
92 0 263769.0 143050.0 525660.0 -1.0 93
93 0 263725.0 143088.0 525540.0 -1.0 94
94 0 263676.0 143082.0 525480.0 -1.0 95
95 0 263727.0 143107.0 525420.0 -1.0 96
96 0 263736.0 143072.0 525360.0 -1.0 97
97 0 263719.0 143092.0 525300.0 -1.0 98
98 0 263687.0 143080.0 525240.0 -1.0 99
99 0 263716.0 143057.0 525180.0 -1.0 100
100 0 263711.0 143095.0 525120.0 -1.0 101
101 0 263687.0 143020.0 525060.0 -1.0 102
102 0 263701.0 143017.0 525000.0 -1.0 103
103 0 263626.0 142929.0 524940.0 -1.0 104
104 0 263587.0 142858.0 524880.0 -1.0 105
105 0 263582.0 142799.0 524820.0 -1.0 106
106 0 263561.0 142771.0 524760.0 -1.0 107
107 0 263610.0 142758.0 524700.0 -1.0 108
108 0 263574.0 142627.0 524640.0 -1.0 109
109 0 263592.0 142668.0 524580.0 -1.0 110
110 0 263552.0 142523.0 524520.0 -1.0 111
111 0 263550.0 142540.0 524460.0 -1.0 112
112 0 263519.0 142453.0 524400.0 -1.0 113
113 0 263576.0 142503.0 524340.0 -1.0 114
114 0 263691.0 142554.0 524280.0 -1.0 115
115 0 263696.0 142595.0 524220.0 -1.0 116
116 0 263700.0 142590.0 524160.0 -1.0 117
117 0 263681.0 142544.0 524100.0 -1.0 118
118 0 263719.0 142546.0 524040.0 -1.0 119
119 0 263726.0 142537.0 523980.0 -1.0 120
120 0 263736.0 142486.0 523920.0 -1.0 121
121 0 263747.0 142456.0 523860.0 -1.0 122
122 0 263790.0 142392.0 523800.0 -1.0 123
123 0 263828.0 142343.0 523740.0 -1.0 124
124 0 263811.0 142248.0 523680.0 -1.0 125
125 0 263901.0 142117.0 523620.0 -1.0 126
126 0 263884.0 142068.0 523560.0 -1.0 127
127 0 263922.0 141975.0 523500.0 -1.0 128
128 0 263941.0 141894.0 523440.0 -1.0 129
129 0 263985.0 141752.0 523380.0 -1.0 130
130 0 264006.0 141661.0 523320.0 -1.0 131
131 0 264019.0 141569.0 523260.0 -1.0 132
132 0 264076.0 141556.0 523200.0 -1.0 133
133 0 264086.0 141494.0 523140.0 -1.0 134
134 0 264090.0 141421.0 523080.0 -1.0 135
135 0 264101.0 141399.0 523020.0 -1.0 136
136 0 264098.0 141297.0 522960.0 -1.0 137
137 0 264170.0 141244.0 522900.0 -1.0 138
138 0 264158.0 141203.0 522840.0 -1.0 139
139 0 264184.0 141143.0 522780.0 -1.0 140
140 0 264175.0 141048.0 522720.0 -1.0 141
141 0 264170.0 141032.0 522660.0 -1.0 142
142 0 264184.0 140962.0 522600.0 -1.0 143
143 0 264178.0 140847.0 522540.0 -1.0 144
144 0 264185.0 140763.0 522480.0 -1.0 145
145 0 264182.0 140652.0 522420.0 -1.0 146
146 0 264237.0 139882.0 522360.0 -1.0 147
147 0 264388.0 139407.0 522300.0 -1.0 148
148 0 264474.0 139111.0 522240.0 -1.0 149
149 0 264527.0 138908.0 522180.0 -1.0 150
150 0 264536.0 138736.0 522120.0 -1.0 151
151 0 264618.0 138599.0 522060.0 -1.0 152
152 0 264649.0 138432.0 522000.0 -1.0 153
153 0 264645.0 138260.0 521940.0 -1.0 154
154 0 264632.0 138110.0 521880.0 -1.0 155
155 0 264571.0 138051.0 521820.0 -1.0 156
156 0 264500.0 137966.0 521760.0 -1.0 157
157 0 264505.0 137910.0 521700.0 -1.0 158
158 0 264499.0 137782.0 521640.0 -1.0 159
159 0 264442.0 137689.0 521580.0 -1.0 160
160 0 264449.0 137630.0 521520.0 -1.0 161
161 0 264387.0 137529.0 521460.0 -1.0 162
162 0 264420.0 137564.0 521400.0 -1.0 163
163 0 264377.0 137454.0 521340.0 -1.0 164
164 0 264303.0 137443.0 521280.0 -1.0 165
165 0 264217.0 137385.0 521160.0 -1.0 166
166 0 264192.0 137323.0 521100.0 -1.0 167
167 0 264189.0 137273.0 521040.0 -1.0 168
168 0 264143.0 137239.0 520980.0 -1.0 169
169 0 264144.0 137197.0 520920.0 -1.0 170
170 0 264148.0 137167.0 520860.0 -1.0 171
171 0 264203.0 137135.0 520800.0 -1.0 172
172 0 264148.0 136985.0 520740.0 -1.0 173
173 0 264172.0 136920.0 520680.0 -1.0 174
174 0 264150.0 136822.0 520620.0 -1.0 175
175 0 264150.0 136808.0 520560.0 -1.0 176
176 0 264139.0 136769.0 520500.0 -1.0 177
177 0 264113.0 136684.0 520380.0 -1.0 178
178 0 264183.0 136690.0 520320.0 -1.0 179
179 0 264130.0 136647.0 520260.0 -1.0 180
180 0 264092.0 136546.0 520200.0 -1.0 181
181 0 264140.0 136563.0 520140.0 -1.0 182
182 0 264140.0 136455.0 520080.0 -1.0 183
183 0 264200.0 136376.0 520020.0 -1.0 184
184 0 264218.0 136309.0 519960.0 -1.0 185
185 0 264301.0 136308.0 519900.0 -1.0 186
186 0 264300.0 136298.0 519840.0 -1.0 187
187 0 264251.0 136254.0 519780.0 -1.0 188
188 0 264344.0 136300.0 519720.0 -1.0 189
189 0 264369.0 136220.0 519660.0 -1.0 190
190 0 264456.0 136105.0 519540.0 -1.0 191
191 0 264476.0 136086.0 519480.0 -1.0 192
192 0 264470.0 136064.0 519420.0 -1.0 193
193 0 264607.0 136011.0 519360.0 -1.0 194
194 0 264596.0 135949.0 519300.0 -1.0 195
195 0 264614.0 135901.0 519240.0 -1.0 196
196 0 264621.0 135920.0 519180.0 -1.0 197
197 0 264690.0 135846.0 519120.0 -1.0 198
198 0 264709.0 135819.0 519060.0 -1.0 199
199 0 264744.0 135810.0 519000.0 -1.0 200
200 0 264735.0 135753.0 518940.0 -1.0 201
201 0 264790.0 135751.0 518880.0 -1.0 202
202 0 264813.0 135740.0 518820.0 -1.0 203
203 0 264869.0 135665.0 518760.0 -1.0 204
204 0 264906.0 135585.0 518700.0 -1.0 205
205 0 264973.0 135551.0 518640.0 -1.0 206
206 0 264984.0 135547.0 518580.0 -1.0 207
207 0 265029.0 135490.0 518520.0 -1.0 208
208 0 265069.0 135394.0 518460.0 -1.0 209
209 0 265110.0 135417.0 518400.0 -1.0 210
210 0 265113.0 135270.0 518340.0 -1.0 211
211 0 265145.0 135229.0 518280.0 -1.0 212
212 0 265177.0 135217.0 518220.0 -1.0 213
213 0 265216.0 135206.0 518160.0 -1.0 214
214 0 265229.0 135162.0 518100.0 -1.0 215
215 0 265310.0 135130.0 518040.0 -1.0 216
216 0 265293.0 135053.0 517980.0 -1.0 217
217 0 265352.0 135039.0 517920.0 -1.0 218
218 0 265435.0 135004.0 517860.0 -1.0 219
219 0 265403.0 134976.0 517800.0 -1.0 220
220 0 265445.0 134923.0 517740.0 -1.0 221
221 0 265518.0 134899.0 517680.0 -1.0 222
222 0 265570.0 134850.0 517620.0 -1.0 223
223 0 265610.0 134799.0 517560.0 -1.0 224
224 0 265678.0 134769.0 517500.0 -1.0 225
225 0 265793.0 134669.0 517440.0 -1.0 226
226 0 265848.0 134654.0 517380.0 -1.0 227
227 0 265998.0 134550.0 517320.0 -1.0 228
228 0 266172.0 134444.0 517260.0 -1.0 229
229 0 266634.0 134236.0 517200.0 -1.0 230
230 0 266973.0 134114.0 517140.0 -1.0 231
231 0 267228.0 134013.0 517080.0 -1.0 232
232 0 267540.0 133878.0 517020.0 -1.0 233
233 0 267606.0 133824.0 516960.0 -1.0 234
234 0 267684.0 133804.0 516900.0 -1.0 235
235 0 267756.0 133873.0 516840.0 -1.0 236
236 0 267805.0 133844.0 516780.0 -1.0 237
237 0 267798.0 133795.0 516720.0 -1.0 238
238 0 267953.0 133804.0 516660.0 -1.0 239
239 0 267965.0 133676.0 516600.0 -1.0 240
240 0 267976.0 133701.0 516540.0 -1.0 241
241 0 268068.0 133639.0 516480.0 -1.0 242
242 0 268082.0 133630.0 516420.0 -1.0 243
243 0 268113.0 133581.0 516360.0 -1.0 244
244 0 268194.0 133591.0 516300.0 -1.0 245
245 0 268344.0 133293.0 516240.0 -1.0 246
246 0 268505.0 133297.0 516180.0 -1.0 247
247 0 268500.0 133272.0 516120.0 -1.0 248
248 0 268555.0 133248.0 516060.0 -1.0 249
249 0 268608.0 133224.0 516000.0 -1.0 250
250 0 268644.0 133229.0 515940.0 -1.0 251
251 0 268735.0 133287.0 515880.0 -1.0 252
252 0 268912.0 133319.0 515760.0 -1.0 253
253 0 268971.0 133314.0 515640.0 -1.0 254
254 0 269056.0 133282.0 515580.0 -1.0 255
255 0 269050.0 133216.0 515520.0 -1.0 256
256 0 268876.0 133032.0 515460.0 -1.0 257
257 0 269047.0 133125.0 515400.0 -1.0 258
258 0 269015.0 133017.0 515340.0 -1.0 259
259 0 268979.0 132999.0 515280.0 -1.0 260
260 0 268963.0 132941.0 515220.0 -1.0 261
261 0 268938.0 132877.0 515160.0 -1.0 262
262 0 268932.0 132809.0 515100.0 -1.0 263
263 0 268919.0 132785.0 515040.0 -1.0 264
264 0 268938.0 132897.0 514980.0 -1.0 265
265 0 268838.0 132714.0 514920.0 -1.0 266
266 0 268840.0 132722.0 514860.0 -1.0 267
267 0 268773.0 132613.0 514800.0 -1.0 268
268 0 268735.0 132676.0 514740.0 -1.0 269
269 0 268606.0 132601.0 514680.0 -1.0 270
270 0 268661.0 132633.0 514620.0 -1.0 271
271 0 268681.0 132560.0 514560.0 -1.0 272
272 0 268696.0 132509.0 514500.0 -1.0 273
273 0 268644.0 132534.0 514440.0 -1.0 274
274 0 268697.0 132422.0 514380.0 -1.0 275
275 0 268761.0 132321.0 514320.0 -1.0 276
276 0 268756.0 132193.0 514260.0 -1.0 277
277 0 268662.0 132078.0 514200.0 -1.0 278
278 0 268536.0 131824.0 514140.0 -1.0 279
279 0 268545.0 131783.0 514080.0 -1.0 280
280 0 268506.0 131716.0 514020.0 -1.0 281
281 0 268442.0 131654.0 513960.0 -1.0 282
282 0 268481.0 131618.0 513900.0 -1.0 283
283 0 268439.0 131498.0 513840.0 -1.0 284
284 0 268443.0 131459.0 513780.0 -1.0 285
285 0 268396.0 131306.0 513720.0 -1.0 286
286 0 268424.0 131336.0 513660.0 -1.0 287
287 0 268376.0 131190.0 513600.0 -1.0 288
288 0 268402.0 131153.0 513540.0 -1.0 289
289 0 268373.0 131178.0 513480.0 -1.0 290
290 0 268391.0 131013.0 513420.0 -1.0 291
291 0 268396.0 130956.0 513360.0 -1.0 292
292 0 268384.0 130891.0 513300.0 -1.0 293
293 0 268419.0 130793.0 513240.0 -1.0 294
294 0 268386.0 130708.0 513180.0 -1.0 295
295 0 268417.0 130655.0 513120.0 -1.0 296
296 0 268453.0 130520.0 513060.0 -1.0 297
297 0 268606.0 130397.0 513000.0 -1.0 298
298 0 268745.0 130262.0 512940.0 -1.0 299
299 0 268800.0 130284.0 512880.0 -1.0 300
300 0 268633.0 130031.0 512820.0 -1.0 301
301 0 269123.0 129833.0 512760.0 -1.0 302
302 0 269244.0 129902.0 512700.0 -1.0 303
303 0 269215.0 129797.0 512640.0 -1.0 304
304 0 268978.0 129546.0 512580.0 -1.0 305
305 0 269299.0 129751.0 512520.0 -1.0 306
306 0 269417.0 129841.0 512460.0 -1.0 307
307 0 269414.0 129763.0 512400.0 -1.0 308
308 0 269567.0 129586.0 512340.0 -1.0 309
309 0 269533.0 129518.0 512280.0 -1.0 310
310 0 269585.0 129346.0 512220.0 -1.0 311
311 0 269644.0 129438.0 512160.0 -1.0 312
312 0 269647.0 129247.0 512100.0 -1.0 313
313 0 269778.0 129182.0 512040.0 -1.0 314
314 0 269827.0 128934.0 511980.0 -1.0 315
315 0 269876.0 128624.0 511920.0 -1.0 316
316 0 269969.0 128594.0 511860.0 -1.0 317
317 0 269977.0 128470.0 511800.0 -1.0 318
318 0 270044.0 128483.0 511740.0 -1.0 319
319 0 270093.0 128489.0 511680.0 -1.0 320
320 0 270199.0 128372.0 511620.0 -1.0 321
321 0 270351.0 128390.0 511560.0 -1.0 322
322 0 270441.0 128314.0 511500.0 -1.0 323
323 0 270463.0 128319.0 511440.0 -1.0 324
324 0 270539.0 128304.0 511380.0 -1.0 325
325 0 270706.0 128454.0 511320.0 -1.0 326
326 0 270761.0 128410.0 511260.0 -1.0 327
327 0 270812.0 128388.0 511200.0 -1.0 328
328 0 270790.0 128326.0 511140.0 -1.0 329
329 0 270851.0 128354.0 511080.0 -1.0 330
330 0 270953.0 128255.0 511020.0 -1.0 331
331 0 271069.0 128247.0 510960.0 -1.0 332
332 0 271109.0 128203.0 510900.0 -1.0 333
333 0 271247.0 128233.0 510840.0 -1.0 334
334 0 271304.0 128176.0 510780.0 -1.0 335
335 0 271392.0 128197.0 510720.0 -1.0 336
336 0 271465.0 128157.0 510660.0 -1.0 337
337 0 271506.0 128185.0 510600.0 -1.0 338
338 0 271655.0 128137.0 510540.0 -1.0 339
339 0 271683.0 128095.0 510480.0 -1.0 340
340 0 271990.0 128384.0 510420.0 -1.0 341
341 0 271856.0 128171.0 510360.0 -1.0 342
342 0 271844.0 128142.0 510300.0 -1.0 343
343 0 271934.0 128152.0 510240.0 -1.0 344
344 0 271986.0 128159.0 510180.0 -1.0 345
345 0 271985.0 128215.0 510120.0 -1.0 346
346 0 272075.0 128178.0 510060.0 -1.0 347
347 0 272133.0 128177.0 510000.0 -1.0 348
348 0 272137.0 128180.0 509940.0 -1.0 349
349 0 272175.0 128194.0 509880.0 -1.0 350
350 0 272243.0 128219.0 509820.0 -1.0 351
351 0 272281.0 128231.0 509760.0 -1.0 352
352 0 272304.0 128281.0 509700.0 -1.0 353
353 0 272360.0 128281.0 509640.0 -1.0 354
354 0 272419.0 128286.0 509580.0 -1.0 355
355 0 272477.0 128300.0 509520.0 -1.0 356
356 0 272521.0 128348.0 509460.0 -1.0 357
357 0 272489.0 128293.0 509400.0 -1.0 358
358 0 272630.0 128305.0 509340.0 -1.0 359
359 0 272678.0 128325.0 509280.0 -1.0 360
360 0 272747.0 128348.0 509220.0 -1.0 361
361 0 272806.0 128362.0 509160.0 -1.0 362
362 0 272854.0 128439.0 509100.0 -1.0 363
363 0 272944.0 128473.0 509040.0 -1.0 364
364 0 273018.0 128538.0 508980.0 -1.0 365
365 0 273137.0 128577.0 508920.0 -1.0 366
366 0 273194.0 128712.0 508860.0 -1.0 367
367 0 273178.0 128637.0 508800.0 -1.0 368
368 0 273229.0 128684.0 508740.0 -1.0 369
369 0 273331.0 128735.0 508680.0 -1.0 370
370 0 273398.0 128801.0 508620.0 -1.0 371
371 0 273344.0 128762.0 508560.0 -1.0 372
372 0 273059.0 128530.0 508500.0 -1.0 373
373 0 273481.0 128878.0 508440.0 -1.0 374
374 0 273524.0 128898.0 508320.0 -1.0 375
375 0 273588.0 128927.0 508260.0 -1.0 376
376 0 273569.0 128952.0 508200.0 -1.0 377
377 0 273406.0 128689.0 508140.0 -1.0 378
378 0 273684.0 129040.0 508080.0 -1.0 379
379 0 273495.0 128756.0 508020.0 -1.0 380
380 0 273775.0 129058.0 507960.0 -1.0 381
381 0 273826.0 129129.0 507900.0 -1.0 382
382 0 273838.0 129129.0 507840.0 -1.0 383
383 0 273944.0 129175.0 507780.0 -1.0 384
384 0 273962.0 129192.0 507720.0 -1.0 385
385 0 274100.0 129347.0 507660.0 -1.0 386
386 0 274102.0 129250.0 507600.0 -1.0 387
387 0 274121.0 129267.0 507540.0 -1.0 388
388 0 274129.0 129233.0 507480.0 -1.0 389
389 0 274061.0 129216.0 507420.0 -1.0 390
390 0 274532.0 129661.0 507360.0 -1.0 391
391 0 274523.0 129517.0 507300.0 -1.0 392
392 0 274666.0 129479.0 507240.0 -1.0 393
393 0 274899.0 129728.0 507180.0 -1.0 394
394 0 275093.0 129767.0 507120.0 -1.0 395
395 0 275094.0 129792.0 507060.0 -1.0 396
396 0 275680.0 129953.0 507060.0 -1.0 397
397 0 276201.0 129981.0 507060.0 -1.0 398
398 0 276716.0 129960.0 507060.0 -1.0 399
399 0 277245.0 129854.0 507060.0 -1.0 400
400 0 277414.0 129701.0 507120.0 -1.0 401
401 0 277576.0 129717.0 507180.0 -1.0 402
402 0 277625.0 129692.0 507240.0 -1.0 403
403 0 277683.0 129769.0 507300.0 -1.0 404
404 0 277974.0 130078.0 507360.0 -1.0 405
405 0 277798.0 129812.0 507420.0 -1.0 406
406 0 277641.0 129790.0 507480.0 -1.0 407
407 0 277879.0 129854.0 507540.0 -1.0 408
408 0 278029.0 129812.0 507600.0 -1.0 409
409 0 278246.0 129741.0 507600.0 -1.0 410
410 0 278389.0 129673.0 507540.0 -1.0 411
411 0 278371.0 129620.0 507480.0 -1.0 412
412 0 278337.0 129629.0 507420.0 -1.0 413
413 0 278570.0 129903.0 507360.0 -1.0 414
414 0 278790.0 129528.0 507300.0 -1.0 415
415 0 279024.0 129314.0 507240.0 -1.0 416
416 0 279467.0 129296.0 507300.0 -1.0 417
417 0 279883.0 129169.0 507300.0 -1.0 418
418 0 280291.0 128921.0 507240.0 -1.0 419
419 0 280935.0 129013.0 507180.0 -1.0 420
420 0 281913.0 128957.0 507180.0 -1.0 421
421 0 282252.0 128802.0 507240.0 -1.0 422
422 0 282548.0 128704.0 507240.0 -1.0 423
423 0 282872.0 128760.0 507180.0 -1.0 424
424 0 283422.0 128760.0 507180.0 -1.0 425
425 0 284383.0 128517.0 507120.0 -1.0 426
426 0 285064.0 128506.0 507060.0 -1.0 427
427 0 285263.0 128582.0 507000.0 -1.0 428
428 0 285607.0 128587.0 506940.0 -1.0 429
429 0 285910.0 128527.0 506880.0 -1.0 430
430 0 286200.0 128390.0 506820.0 -1.0 431
431 0 286390.0 128269.0 506760.0 -1.0 432
432 0 286462.0 128139.0 506640.0 -1.0 433
433 0 286598.0 128073.0 506580.0 -1.0 434
434 0 286978.0 127651.0 506520.0 -1.0 435
435 0 287505.0 127338.0 506460.0 -1.0 436
436 0 287691.0 127271.0 506400.0 -1.0 437
437 0 288280.0 127090.0 506340.0 -1.0 438
438 0 288392.0 127007.0 506280.0 -1.0 439
439 0 288551.0 126901.0 506220.0 -1.0 440
440 0 288816.0 126776.0 506160.0 -1.0 3239
441 0 263074.0 143920.0 531180.0 -1.0 2
442 0 263001.0 143840.0 531240.0 -1.0 441
443 0 262972.0 143900.0 531300.0 -1.0 442
444 0 262912.0 143867.0 531360.0 -1.0 443
445 0 262851.0 143888.0 531420.0 -1.0 444
446 0 262771.0 143911.0 531480.0 -1.0 445
447 0 262728.0 143937.0 531540.0 -1.0 446
448 0 262666.0 143916.0 531600.0 -1.0 447
449 0 262672.0 143951.0 531660.0 -1.0 448
450 0 262664.0 144002.0 531720.0 -1.0 449
451 0 262619.0 144000.0 531780.0 -1.0 450
452 0 262562.0 144015.0 531840.0 -1.0 451
453 0 262631.0 144077.0 531900.0 -1.0 452
454 0 262566.0 144071.0 531960.0 -1.0 453
455 0 262585.0 144106.0 532020.0 -1.0 454
456 0 262525.0 144075.0 532080.0 -1.0 455
457 0 262560.0 144090.0 532140.0 -1.0 456
458 0 262571.0 144094.0 532200.0 -1.0 457
459 0 262555.0 144140.0 532260.0 -1.0 458
460 0 262558.0 144116.0 532320.0 -1.0 459
461 0 262493.0 144141.0 532380.0 -1.0 460
462 0 262523.0 144121.0 532440.0 -1.0 461
463 0 262519.0 144188.0 532500.0 -1.0 462
464 0 262504.0 144219.0 532560.0 -1.0 463
465 0 262500.0 144181.0 532620.0 -1.0 464
466 0 262518.0 144243.0 532680.0 -1.0 465
467 0 262508.0 144228.0 532740.0 -1.0 466
468 0 262549.0 144303.0 532800.0 -1.0 467
469 0 262583.0 144261.0 532860.0 -1.0 468
470 0 262555.0 144262.0 532920.0 -1.0 469
471 0 262543.0 144271.0 532980.0 -1.0 470
472 0 262574.0 144294.0 533040.0 -1.0 471
473 0 262566.0 144259.0 533100.0 -1.0 472
474 0 262602.0 144222.0 533160.0 -1.0 473
475 0 262659.0 144222.0 533220.0 -1.0 474
476 0 262699.0 144216.0 533280.0 -1.0 475
477 0 262703.0 144185.0 533340.0 -1.0 476
478 0 262672.0 144129.0 533400.0 -1.0 477
479 0 262759.0 144144.0 533460.0 -1.0 478
480 0 262688.0 144050.0 533520.0 -1.0 479
481 0 262747.0 144068.0 533580.0 -1.0 480
482 0 262719.0 144077.0 533640.0 -1.0 481
483 0 262726.0 143982.0 533700.0 -1.0 482
484 0 262708.0 143900.0 533760.0 -1.0 483
485 0 262774.0 143936.0 533820.0 -1.0 484
486 0 262761.0 143845.0 533880.0 -1.0 485
487 0 262754.0 143813.0 533940.0 -1.0 486
488 0 262767.0 143792.0 534000.0 -1.0 487
489 0 262829.0 143831.0 534060.0 -1.0 488
490 0 262788.0 143745.0 534120.0 -1.0 489
491 0 262755.0 143698.0 534180.0 -1.0 490
492 0 262854.0 143649.0 534240.0 -1.0 491
493 0 262856.0 143615.0 534300.0 -1.0 492
494 0 262884.0 143584.0 534360.0 -1.0 493
495 0 262849.0 143501.0 534420.0 -1.0 494
496 0 262883.0 143486.0 534480.0 -1.0 495
497 0 262906.0 143448.0 534540.0 -1.0 496
498 0 262888.0 143394.0 534600.0 -1.0 497
499 0 262925.0 143430.0 534660.0 -1.0 498
500 0 262936.0 143347.0 534720.0 -1.0 499
501 0 262954.0 143322.0 534780.0 -1.0 500
502 0 262929.0 143314.0 534840.0 -1.0 501
503 0 262932.0 143295.0 534900.0 -1.0 502
504 0 262963.0 143259.0 534960.0 -1.0 503
505 0 262981.0 143175.0 535020.0 -1.0 504
506 0 262977.0 143171.0 535080.0 -1.0 505
507 0 263084.0 143163.0 535140.0 -1.0 506
508 0 262990.0 143076.0 535200.0 -1.0 507
509 0 263044.0 143063.0 535260.0 -1.0 508
510 0 262981.0 143003.0 535320.0 -1.0 509
511 0 263039.0 142990.0 535380.0 -1.0 510
512 0 263030.0 142865.0 535440.0 -1.0 511
513 0 263093.0 142894.0 535500.0 -1.0 512
514 0 263170.0 142891.0 535560.0 -1.0 513
515 0 263118.0 142834.0 535620.0 -1.0 514
516 0 263285.0 142860.0 535680.0 -1.0 515
517 0 263184.0 142769.0 535740.0 -1.0 516
518 0 263340.0 142779.0 535800.0 -1.0 517
519 0 263325.0 142713.0 535860.0 -1.0 518
520 0 263459.0 142743.0 535920.0 -1.0 519
521 0 263540.0 142790.0 535980.0 -1.0 520
522 0 263463.0 142695.0 536040.0 -1.0 521
523 0 263567.0 142681.0 536100.0 -1.0 522
524 0 263584.0 142704.0 536160.0 -1.0 523
525 0 263614.0 142613.0 536220.0 -1.0 524
526 0 263603.0 142548.0 536280.0 -1.0 525
527 0 263687.0 142557.0 536340.0 -1.0 526
528 0 263764.0 142615.0 536400.0 -1.0 527
529 0 263637.0 142501.0 536460.0 -1.0 528
530 0 263700.0 142490.0 536520.0 -1.0 529
531 0 263766.0 142520.0 536580.0 -1.0 530
532 0 263748.0 142473.0 536640.0 -1.0 531
533 0 263723.0 142458.0 536700.0 -1.0 532
534 0 263663.0 142499.0 536760.0 -1.0 533
535 0 263768.0 142531.0 536820.0 -1.0 534
536 0 263718.0 142497.0 536880.0 -1.0 535
537 0 263718.0 142550.0 536940.0 -1.0 536
538 0 263649.0 142517.0 537000.0 -1.0 537
539 0 263706.0 142592.0 537060.0 -1.0 538
540 0 263673.0 142529.0 537120.0 -1.0 539
541 0 263698.0 142596.0 537180.0 -1.0 540
542 0 263696.0 142568.0 537240.0 -1.0 541
543 0 263682.0 142588.0 537300.0 -1.0 542
544 0 263686.0 142591.0 537360.0 -1.0 543
545 0 263653.0 142621.0 537420.0 -1.0 544
546 0 263652.0 142577.0 537480.0 -1.0 545
547 0 263633.0 142582.0 537540.0 -1.0 546
548 0 263693.0 142647.0 537600.0 -1.0 547
549 0 263607.0 142568.0 537660.0 -1.0 548
550 0 263737.0 142675.0 537720.0 -1.0 549
551 0 263666.0 142713.0 537780.0 -1.0 550
552 0 263663.0 142689.0 537840.0 -1.0 551
553 0 263669.0 142726.0 537900.0 -1.0 552
554 0 263682.0 142745.0 537960.0 -1.0 553
555 0 263689.0 142774.0 538020.0 -1.0 554
556 0 263680.0 142765.0 538080.0 -1.0 555
557 0 263683.0 142687.0 538140.0 -1.0 556
558 0 263682.0 142743.0 538200.0 -1.0 557
559 0 263624.0 142687.0 538260.0 -1.0 558
560 0 263610.0 142737.0 538320.0 -1.0 559
561 0 263679.0 142725.0 538380.0 -1.0 560
562 0 263608.0 142692.0 538440.0 -1.0 561
563 0 263590.0 142672.0 538500.0 -1.0 562
564 0 263536.0 142686.0 538560.0 -1.0 563
565 0 263534.0 142672.0 538620.0 -1.0 564
566 0 263542.0 142700.0 538680.0 -1.0 565
567 0 263442.0 142707.0 538740.0 -1.0 566
568 0 263491.0 142695.0 538800.0 -1.0 567
569 0 263475.0 142708.0 538860.0 -1.0 568
570 0 263457.0 142708.0 538920.0 -1.0 569
571 0 263416.0 142687.0 538980.0 -1.0 570
572 0 263310.0 142694.0 539040.0 -1.0 571
573 0 263327.0 142707.0 539100.0 -1.0 572
574 0 263273.0 142716.0 539160.0 -1.0 573
575 0 263264.0 142748.0 539220.0 -1.0 574
576 0 263228.0 142780.0 539280.0 -1.0 575
577 0 263186.0 142761.0 539340.0 -1.0 576
578 0 263134.0 142764.0 539400.0 -1.0 577
579 0 263158.0 142805.0 539460.0 -1.0 578
580 0 263137.0 142816.0 539520.0 -1.0 579
581 0 263119.0 142825.0 539580.0 -1.0 580
582 0 263069.0 142870.0 539640.0 -1.0 581
583 0 263087.0 142841.0 539700.0 -1.0 582
584 0 263069.0 142913.0 539760.0 -1.0 583
585 0 263015.0 142854.0 539820.0 -1.0 584
586 0 262967.0 142919.0 539880.0 -1.0 585
587 0 262967.0 142916.0 539940.0 -1.0 586
588 0 262864.0 142921.0 540000.0 -1.0 587
589 0 262886.0 142941.0 540060.0 -1.0 588
590 0 262847.0 142939.0 540120.0 -1.0 589
591 0 262812.0 142940.0 540180.0 -1.0 590
592 0 262729.0 142909.0 540240.0 -1.0 591
593 0 262776.0 142992.0 540300.0 -1.0 592
594 0 262678.0 142984.0 540360.0 -1.0 593
595 0 262633.0 142960.0 540420.0 -1.0 594
596 0 262628.0 142997.0 540480.0 -1.0 595
597 0 262662.0 142972.0 540540.0 -1.0 596
598 0 262633.0 143021.0 540600.0 -1.0 597
599 0 262615.0 142970.0 540660.0 -1.0 598
600 0 262610.0 143016.0 540720.0 -1.0 599
601 0 262578.0 143008.0 540780.0 -1.0 600
602 0 262596.0 142916.0 540840.0 -1.0 601
603 0 262593.0 143004.0 540900.0 -1.0 602
604 0 262615.0 143054.0 540960.0 -1.0 603
605 0 262625.0 143049.0 541020.0 -1.0 604
606 0 262655.0 143125.0 541080.0 -1.0 605
607 0 262627.0 143136.0 541140.0 -1.0 606
608 0 262665.0 143232.0 541200.0 -1.0 607
609 0 262647.0 143194.0 541260.0 -1.0 608
610 0 262663.0 143241.0 541320.0 -1.0 609
611 0 262673.0 143216.0 541380.0 -1.0 610
612 0 262669.0 143220.0 541440.0 -1.0 611
613 0 262690.0 143235.0 541500.0 -1.0 612
614 0 262686.0 143227.0 541560.0 -1.0 613
615 0 262687.0 143239.0 541620.0 -1.0 614
616 0 262688.0 143264.0 541680.0 -1.0 615
617 0 262757.0 143289.0 541740.0 -1.0 616
618 0 262710.0 143246.0 541800.0 -1.0 617
619 0 262746.0 143333.0 541860.0 -1.0 618
620 0 262885.0 143276.0 541920.0 -1.0 619
621 0 262883.0 143439.0 541980.0 -1.0 620
622 0 262817.0 143371.0 542040.0 -1.0 621
623 0 262801.0 143359.0 542100.0 -1.0 622
624 0 262841.0 143398.0 542160.0 -1.0 623
625 0 262867.0 143462.0 542220.0 -1.0 624
626 0 262871.0 143558.0 542280.0 -1.0 625
627 0 262876.0 143579.0 542340.0 -1.0 626
628 0 262913.0 143628.0 542400.0 -1.0 627
629 0 262919.0 143676.0 542460.0 -1.0 628
630 0 262892.0 143679.0 542520.0 -1.0 629
631 0 262917.0 143729.0 542580.0 -1.0 630
632 0 262891.0 143728.0 542640.0 -1.0 631
633 0 262914.0 143801.0 542700.0 -1.0 632
634 0 262872.0 143782.0 542760.0 -1.0 633
635 0 262877.0 143824.0 542820.0 -1.0 634
636 0 262856.0 143864.0 542880.0 -1.0 635
637 0 262865.0 143871.0 542940.0 -1.0 636
638 0 262802.0 143878.0 543000.0 -1.0 637
639 0 262838.0 143968.0 543060.0 -1.0 638
640 0 262950.0 144072.0 543120.0 -1.0 639
641 0 262794.0 144012.0 543180.0 -1.0 640
642 0 262904.0 144081.0 543240.0 -1.0 641
643 0 262830.0 144152.0 543300.0 -1.0 642
644 0 262848.0 144207.0 543360.0 -1.0 643
645 0 262812.0 144241.0 543420.0 -1.0 644
646 0 262780.0 144297.0 543480.0 -1.0 645
647 0 262845.0 144388.0 543540.0 -1.0 646
648 0 262828.0 144470.0 543660.0 -1.0 647
649 0 262880.0 144460.0 543720.0 -1.0 648
650 0 262875.0 144588.0 543780.0 -1.0 649
651 0 262833.0 144565.0 543840.0 -1.0 650
652 0 262833.0 144635.0 543900.0 -1.0 651
653 0 262818.0 144611.0 543960.0 -1.0 652
654 0 262823.0 144670.0 544020.0 -1.0 653
655 0 262782.0 144726.0 544080.0 -1.0 654
656 0 262829.0 144877.0 544140.0 -1.0 655
657 0 262805.0 144749.0 544200.0 -1.0 656
658 0 262875.0 144791.0 544260.0 -1.0 657
659 0 263113.0 144955.0 544320.0 -1.0 658
660 0 262770.0 144795.0 544380.0 -1.0 659
661 0 262812.0 144886.0 544440.0 -1.0 660
662 0 262916.0 144980.0 544500.0 -1.0 661
663 0 262817.0 144968.0 544560.0 -1.0 662
664 0 262928.0 145013.0 544620.0 -1.0 663
665 0 262958.0 145029.0 544680.0 -1.0 664
666 0 262944.0 145022.0 544740.0 -1.0 665
667 0 262984.0 145100.0 544860.0 -1.0 666
668 0 262799.0 145163.0 544920.0 -1.0 667
669 0 262754.0 145178.0 544980.0 -1.0 668
670 0 262756.0 145231.0 545040.0 -1.0 669
671 0 262674.0 145288.0 545100.0 -1.0 670
672 0 262697.0 145311.0 545160.0 -1.0 671
673 0 262745.0 145354.0 545220.0 -1.0 672
674 0 262612.0 145365.0 545280.0 -1.0 673
675 0 262603.0 145417.0 545340.0 -1.0 674
676 0 262637.0 145452.0 545400.0 -1.0 675
677 0 262614.0 145479.0 545460.0 -1.0 676
678 0 262579.0 145553.0 545520.0 -1.0 677
679 0 262534.0 145616.0 545580.0 -1.0 678
680 0 262483.0 145626.0 545640.0 -1.0 679
681 0 262428.0 145667.0 545700.0 -1.0 680
682 0 262428.0 145765.0 545760.0 -1.0 681
683 0 262261.0 145901.0 545820.0 -1.0 682
684 0 262242.0 145913.0 545880.0 -1.0 683
685 0 262133.0 146070.0 545940.0 -1.0 684
686 0 262068.0 146211.0 546000.0 -1.0 685
687 0 261956.0 146322.0 546060.0 -1.0 686
688 0 261973.0 146397.0 546120.0 -1.0 687
689 0 261871.0 146515.0 546180.0 -1.0 688
690 0 261894.0 146581.0 546240.0 -1.0 689
691 0 261840.0 146685.0 546300.0 -1.0 690
692 0 261865.0 146835.0 546360.0 -1.0 691
693 0 261915.0 146972.0 546420.0 -1.0 692
694 0 261931.0 147115.0 546480.0 -1.0 693
695 0 261887.0 147199.0 546540.0 -1.0 694
696 0 261820.0 147410.0 546660.0 -1.0 695
697 0 261733.0 147434.0 546720.0 -1.0 696
698 0 261666.0 147482.0 546780.0 -1.0 697
699 0 261618.0 147571.0 546840.0 -1.0 698
700 0 261569.0 147701.0 546900.0 -1.0 699
701 0 261527.0 147743.0 546960.0 -1.0 700
702 0 261574.0 147840.0 547020.0 -1.0 701
703 0 261556.0 147801.0 547080.0 -1.0 702
704 0 261572.0 147928.0 547140.0 -1.0 703
705 0 261513.0 147942.0 547200.0 -1.0 704
706 0 261510.0 147977.0 547260.0 -1.0 705
707 0 261522.0 148010.0 547320.0 -1.0 706
708 0 261472.0 148054.0 547380.0 -1.0 707
709 0 261437.0 148106.0 547440.0 -1.0 708
710 0 261387.0 148180.0 547500.0 -1.0 709
711 0 261361.0 148208.0 547560.0 -1.0 710
712 0 261329.0 148227.0 547620.0 -1.0 711
713 0 261275.0 148221.0 547680.0 -1.0 712
714 0 261228.0 148314.0 547740.0 -1.0 713
715 0 261142.0 148271.0 547800.0 -1.0 714
716 0 261100.0 148289.0 547860.0 -1.0 715
717 0 261062.0 148342.0 547920.0 -1.0 716
718 0 260996.0 148354.0 547980.0 -1.0 717
719 0 260928.0 148334.0 548040.0 -1.0 718
720 0 260936.0 148405.0 548100.0 -1.0 719
721 0 260915.0 148399.0 548160.0 -1.0 720
722 0 260805.0 148405.0 548220.0 -1.0 721
723 0 260781.0 148468.0 548280.0 -1.0 722
724 0 260728.0 148445.0 548340.0 -1.0 723
725 0 260702.0 148510.0 548400.0 -1.0 724
726 0 260670.0 148534.0 548460.0 -1.0 725
727 0 260558.0 148555.0 548520.0 -1.0 726
728 0 260566.0 148624.0 548580.0 -1.0 727
729 0 260573.0 148706.0 548640.0 -1.0 728
730 0 260513.0 148770.0 548700.0 -1.0 729
731 0 260487.0 148771.0 548760.0 -1.0 730
732 0 260415.0 148854.0 548820.0 -1.0 731
733 0 260378.0 148879.0 548880.0 -1.0 732
734 0 260348.0 148955.0 548940.0 -1.0 733
735 0 260253.0 148986.0 549000.0 -1.0 734
736 0 260236.0 149089.0 549060.0 -1.0 735
737 0 260142.0 149021.0 549120.0 -1.0 736
738 0 260173.0 149194.0 549180.0 -1.0 737
739 0 260093.0 149233.0 549240.0 -1.0 738
740 0 260079.0 149282.0 549300.0 -1.0 739
741 0 260045.0 149341.0 549360.0 -1.0 740
742 0 259974.0 149431.0 549420.0 -1.0 741
743 0 259909.0 149525.0 549480.0 -1.0 742
744 0 259862.0 149499.0 549540.0 -1.0 743
745 0 259781.0 149595.0 549600.0 -1.0 744
746 0 259725.0 149621.0 549660.0 -1.0 745
747 0 259702.0 149676.0 549720.0 -1.0 746
748 0 259614.0 149685.0 549780.0 -1.0 747
749 0 259591.0 149741.0 549840.0 -1.0 748
750 0 259526.0 149732.0 549900.0 -1.0 749
751 0 259514.0 149766.0 549960.0 -1.0 750
752 0 259529.0 149837.0 550020.0 -1.0 751
753 0 259501.0 149825.0 550080.0 -1.0 752
754 0 259497.0 149863.0 550140.0 -1.0 753
755 0 259458.0 149884.0 550200.0 -1.0 754
756 0 259485.0 149916.0 550260.0 -1.0 755
757 0 259463.0 149937.0 550320.0 -1.0 756
758 0 259413.0 149978.0 550380.0 -1.0 757
759 0 259427.0 149976.0 550440.0 -1.0 758
760 0 259447.0 150039.0 550500.0 -1.0 759
761 0 259413.0 150043.0 550560.0 -1.0 760
762 0 259404.0 150111.0 550620.0 -1.0 761
763 0 259392.0 150130.0 550680.0 -1.0 762
764 0 259403.0 150166.0 550740.0 -1.0 763
765 0 259402.0 150107.0 550800.0 -1.0 764
766 0 259377.0 150141.0 550860.0 -1.0 765
767 0 259404.0 150181.0 550920.0 -1.0 766
768 0 259401.0 150148.0 550980.0 -1.0 767
769 0 259364.0 150152.0 551040.0 -1.0 768
770 0 259444.0 150165.0 551100.0 -1.0 769
771 0 259392.0 150151.0 551160.0 -1.0 770
772 0 259495.0 150252.0 551220.0 -1.0 771
773 0 259314.0 150175.0 551280.0 -1.0 772
774 0 259483.0 150300.0 551340.0 -1.0 773
775 0 259429.0 150392.0 551400.0 -1.0 774
776 0 259454.0 150380.0 551460.0 -1.0 775
777 0 259456.0 150494.0 551520.0 -1.0 776
778 0 259483.0 150502.0 551580.0 -1.0 777
779 0 259468.0 150512.0 551640.0 -1.0 778
780 0 259491.0 150508.0 551700.0 -1.0 779
781 0 259442.0 150552.0 551760.0 -1.0 780
782 0 259529.0 150576.0 551820.0 -1.0 781
783 0 259514.0 150617.0 551880.0 -1.0 782
784 0 259512.0 150722.0 551940.0 -1.0 783
785 0 259512.0 150743.0 552000.0 -1.0 784
786 0 259513.0 150812.0 552060.0 -1.0 785
787 0 259541.0 150825.0 552120.0 -1.0 786
788 0 259584.0 150842.0 552180.0 -1.0 787
789 0 259600.0 150858.0 552240.0 -1.0 788
790 0 259544.0 150905.0 552300.0 -1.0 789
791 0 259599.0 150960.0 552360.0 -1.0 790
792 0 259593.0 150934.0 552420.0 -1.0 791
793 0 259578.0 151064.0 552480.0 -1.0 792
794 0 259628.0 151113.0 552540.0 -1.0 793
795 0 259703.0 151150.0 552600.0 -1.0 794
796 0 259646.0 151139.0 552660.0 -1.0 795
797 0 259703.0 151200.0 552720.0 -1.0 796
798 0 259727.0 151230.0 552780.0 -1.0 797
799 0 259725.0 151228.0 552840.0 -1.0 798
800 0 259738.0 151235.0 552900.0 -1.0 799
801 0 259738.0 151251.0 552960.0 -1.0 800
802 0 259736.0 151216.0 553020.0 -1.0 801
803 0 259772.0 151307.0 553080.0 -1.0 802
804 0 259778.0 151282.0 553140.0 -1.0 803
805 0 259801.0 151266.0 553200.0 -1.0 804
806 0 259836.0 151352.0 553260.0 -1.0 805
807 0 259848.0 151325.0 553320.0 -1.0 806
808 0 259838.0 151348.0 553380.0 -1.0 807
809 0 259846.0 151401.0 553440.0 -1.0 808
810 0 259862.0 151393.0 553500.0 -1.0 809
811 0 259818.0 151432.0 553560.0 -1.0 810
812 0 259831.0 151492.0 553620.0 -1.0 811
813 0 259877.0 151501.0 553680.0 -1.0 812
814 0 259852.0 151499.0 553740.0 -1.0 813
815 0 259868.0 151498.0 553800.0 -1.0 814
816 0 259861.0 151498.0 553860.0 -1.0 815
817 0 259902.0 151533.0 553920.0 -1.0 816
818 0 259862.0 151551.0 553980.0 -1.0 817
819 0 259778.0 151501.0 554040.0 -1.0 818
820 0 259881.0 151568.0 554100.0 -1.0 819
821 0 259877.0 151608.0 554160.0 -1.0 820
822 0 259872.0 151633.0 554220.0 -1.0 821
823 0 259886.0 151675.0 554280.0 -1.0 822
824 0 259930.0 151684.0 554340.0 -1.0 823
825 0 259924.0 151695.0 554400.0 -1.0 824
826 0 259875.0 151736.0 554460.0 -1.0 825
827 0 259876.0 151705.0 554520.0 -1.0 826
828 0 259826.0 151758.0 554580.0 -1.0 827
829 0 259807.0 151774.0 554640.0 -1.0 828
830 0 259814.0 151847.0 554700.0 -1.0 829
831 0 259828.0 151851.0 554760.0 -1.0 830
832 0 259802.0 151869.0 554820.0 -1.0 831
833 0 259727.0 151836.0 554880.0 -1.0 832
834 0 259761.0 151903.0 554940.0 -1.0 833
835 0 259722.0 151929.0 555000.0 -1.0 834
836 0 259735.0 151942.0 555060.0 -1.0 835
837 0 259806.0 152088.0 555180.0 -1.0 836
838 0 259694.0 152088.0 555240.0 -1.0 837
839 0 259713.0 152172.0 555300.0 -1.0 838
840 0 259703.0 152250.0 555360.0 -1.0 839
841 0 259590.0 152230.0 555420.0 -1.0 840
842 0 259634.0 152328.0 555480.0 -1.0 841
843 0 259679.0 152348.0 555600.0 -1.0 842
844 0 259619.0 152361.0 555660.0 -1.0 843
845 0 259608.0 152476.0 555720.0 -1.0 844
846 0 259582.0 152469.0 555780.0 -1.0 845
847 0 259618.0 152635.0 555840.0 -1.0 846
848 0 259588.0 152609.0 555900.0 -1.0 847
849 0 259575.0 152695.0 555960.0 -1.0 848
850 0 259483.0 152761.0 556020.0 -1.0 849
851 0 259481.0 152805.0 556080.0 -1.0 850
852 0 259451.0 152930.0 556140.0 -1.0 851
853 0 259476.0 152991.0 556200.0 -1.0 852
854 0 259459.0 153111.0 556260.0 -1.0 853
855 0 259462.0 153121.0 556320.0 -1.0 854
856 0 259489.0 153208.0 556380.0 -1.0 855
857 0 259453.0 153275.0 556440.0 -1.0 856
858 0 259434.0 153370.0 556500.0 -1.0 857
859 0 259424.0 153399.0 556560.0 -1.0 858
860 0 259436.0 153521.0 556620.0 -1.0 859
861 0 259385.0 153485.0 556680.0 -1.0 860
862 0 259461.0 153642.0 556740.0 -1.0 861
863 0 259218.0 153486.0 556800.0 -1.0 862
864 0 259324.0 153533.0 556860.0 -1.0 863
865 0 259371.0 153608.0 556920.0 -1.0 864
866 0 259415.0 153649.0 556980.0 -1.0 865
867 0 259359.0 153745.0 557040.0 -1.0 866
868 0 259332.0 153794.0 557100.0 -1.0 867
869 0 259317.0 153870.0 557160.0 -1.0 868
870 0 259280.0 153910.0 557220.0 -1.0 869
871 0 259285.0 153912.0 557280.0 -1.0 870
872 0 259247.0 153881.0 557340.0 -1.0 871
873 0 259271.0 153984.0 557400.0 -1.0 872
874 0 259290.0 153964.0 557460.0 -1.0 873
875 0 259284.0 154021.0 557520.0 -1.0 874
876 0 259158.0 154044.0 557580.0 -1.0 875
877 0 259154.0 154154.0 557640.0 -1.0 876
878 0 258978.0 154174.0 557700.0 -1.0 877
879 0 258993.0 154226.0 557760.0 -1.0 878
880 0 258953.0 154220.0 557820.0 -1.0 879
881 0 258917.0 154341.0 557880.0 -1.0 880
882 0 259076.0 154453.0 557940.0 -1.0 881
883 0 258639.0 154276.0 558000.0 -1.0 882
884 0 258636.0 154420.0 558060.0 -1.0 883
885 0 258621.0 154500.0 558120.0 -1.0 884
886 0 258495.0 154696.0 558240.0 -1.0 885
887 0 258376.0 154781.0 558300.0 -1.0 886
888 0 258318.0 154824.0 558360.0 -1.0 887
889 0 258284.0 154838.0 558420.0 -1.0 888
890 0 258198.0 154914.0 558480.0 -1.0 889
891 0 258146.0 154962.0 558540.0 -1.0 890
892 0 258147.0 155023.0 558600.0 -1.0 891
893 0 258103.0 155059.0 558660.0 -1.0 892
894 0 258067.0 155097.0 558720.0 -1.0 893
895 0 258093.0 155129.0 558780.0 -1.0 894
896 0 258124.0 155228.0 558840.0 -1.0 895
897 0 257891.0 155225.0 558900.0 -1.0 896
898 0 257900.0 155258.0 558960.0 -1.0 897
899 0 257806.0 155246.0 559020.0 -1.0 898
900 0 257816.0 155304.0 559080.0 -1.0 899
901 0 257826.0 155221.0 559140.0 -1.0 900
902 0 257768.0 155252.0 559200.0 -1.0 901
903 0 257771.0 155268.0 559260.0 -1.0 902
904 0 257629.0 155267.0 559320.0 -1.0 903
905 0 257643.0 155289.0 559380.0 -1.0 904
906 0 257608.0 155329.0 559440.0 -1.0 905
907 0 257522.0 155323.0 559500.0 -1.0 906
908 0 257520.0 155335.0 559560.0 -1.0 907
909 0 257507.0 155359.0 559620.0 -1.0 908
910 0 257489.0 155336.0 559680.0 -1.0 909
911 0 257526.0 155413.0 559740.0 -1.0 910
912 0 257465.0 155345.0 559800.0 -1.0 911
913 0 257408.0 155400.0 559860.0 -1.0 912
914 0 257398.0 155383.0 559920.0 -1.0 913
915 0 257301.0 155422.0 559980.0 -1.0 914
916 0 257282.0 155414.0 560040.0 -1.0 915
917 0 257274.0 155363.0 560100.0 -1.0 916
918 0 257200.0 155418.0 560160.0 -1.0 917
919 0 257208.0 155462.0 560220.0 -1.0 918
920 0 257235.0 155516.0 560280.0 -1.0 919
921 0 257211.0 155517.0 560340.0 -1.0 920
922 0 257141.0 155601.0 560400.0 -1.0 921
923 0 257071.0 155632.0 560460.0 -1.0 922
924 0 257066.0 155718.0 560520.0 -1.0 923
925 0 256992.0 155721.0 560580.0 -1.0 924
926 0 256979.0 155709.0 560640.0 -1.0 925
927 0 256967.0 155742.0 560700.0 -1.0 926
928 0 256945.0 155768.0 560760.0 -1.0 927
929 0 256936.0 155791.0 560820.0 -1.0 928
930 0 256889.0 155777.0 560880.0 -1.0 929
931 0 256914.0 155799.0 560940.0 -1.0 930
932 0 256857.0 155844.0 561000.0 -1.0 931
933 0 256823.0 155911.0 561060.0 -1.0 932
934 0 256781.0 155908.0 561120.0 -1.0 933
935 0 256767.0 155921.0 561180.0 -1.0 934
936 0 256753.0 155917.0 561240.0 -1.0 935
937 0 256716.0 155899.0 561360.0 -1.0 936
938 0 256728.0 155973.0 561420.0 -1.0 937
939 0 256676.0 155991.0 561480.0 -1.0 938
940 0 256683.0 156068.0 561540.0 -1.0 939
941 0 256656.0 156106.0 561600.0 -1.0 940
942 0 256636.0 156108.0 561660.0 -1.0 941
943 0 256579.0 156178.0 561720.0 -1.0 942
944 0 256482.0 156224.0 561780.0 -1.0 943
945 0 256478.0 156279.0 561840.0 -1.0 944
946 0 256443.0 156315.0 561900.0 -1.0 945
947 0 256336.0 156267.0 561960.0 -1.0 946
948 0 256407.53 156345.77 562020.0 -1.0 947
949 0 256306.0 156350.0 562080.0 -1.0 948
950 0 256270.0 156441.0 562140.0 -1.0 949
951 0 256203.0 156511.0 562200.0 -1.0 950
952 0 256152.0 156437.0 562260.0 -1.0 951
953 0 256181.0 156498.0 562320.0 -1.0 952
954 0 256095.0 156463.0 562380.0 -1.0 953
955 0 256064.0 156548.0 562440.0 -1.0 954
956 0 256091.0 156549.0 562500.0 -1.0 955
957 0 256050.0 156582.0 562560.0 -1.0 956
958 0 255941.0 156512.0 562680.0 -1.0 957
959 0 255867.0 156515.0 562740.0 -1.0 958
960 0 255866.0 156544.0 562800.0 -1.0 959
961 0 255877.0 156577.0 562860.0 -1.0 960
962 0 255844.0 156597.0 562920.0 -1.0 961
963 0 255786.0 156629.0 562980.0 -1.0 962
964 0 255747.0 156669.0 563040.0 -1.0 963
965 0 255645.0 156728.0 563100.0 -1.0 964
966 0 255670.0 156739.0 563160.0 -1.0 965
967 0 255624.0 156759.0 563220.0 -1.0 966
968 0 255611.0 156849.0 563340.0 -1.0 967
969 0 255617.0 156887.0 563400.0 -1.0 968
970 0 255503.0 156839.0 563460.0 -1.0 969
971 0 255504.0 156960.0 563520.0 -1.0 970
972 0 255418.0 156972.0 563580.0 -1.0 971
973 0 255368.0 157012.0 563640.0 -1.0 972
974 0 255381.0 157022.0 563700.0 -1.0 973
975 0 255344.0 157107.0 563760.0 -1.0 974
976 0 255286.0 157124.0 563820.0 -1.0 975
977 0 255220.0 157158.0 563880.0 -1.0 976
978 0 255218.0 157196.0 563940.0 -1.0 977
979 0 255132.0 157237.0 564000.0 -1.0 978
980 0 255123.0 157251.0 564060.0 -1.0 979
981 0 255073.0 157320.0 564120.0 -1.0 980
982 0 255033.0 157387.0 564180.0 -1.0 981
983 0 255050.0 157353.0 564240.0 -1.0 982
984 0 255059.0 157429.0 564300.0 -1.0 983
985 0 255009.0 157529.0 564360.0 -1.0 984
986 0 255006.0 157566.0 564420.0 -1.0 985
987 0 254953.0 157612.0 564540.0 -1.0 986
988 0 254952.0 157701.0 564600.0 -1.0 987
989 0 254886.0 157743.0 564660.0 -1.0 988
990 0 254851.0 157825.0 564720.0 -1.0 989
991 0 254804.0 157859.0 564840.0 -1.0 990
992 0 254767.0 157956.0 564900.0 -1.0 991
993 0 254747.0 158016.0 564960.0 -1.0 992
994 0 254692.0 158099.0 565020.0 -1.0 993
995 0 254634.0 158105.0 565080.0 -1.0 994
996 0 254621.0 158200.0 565140.0 -1.0 995
997 0 254576.0 158217.0 565200.0 -1.0 996
998 0 254528.0 158276.0 565260.0 -1.0 997
999 0 254496.0 158297.0 565320.0 -1.0 998
1000 0 254480.0 158374.0 565440.0 -1.0 999
1001 0 254511.0 158392.0 565500.0 -1.0 1000
1002 0 254441.0 158414.0 565560.0 -1.0 1001
1003 0 254343.0 158430.0 565620.0 -1.0 1002
1004 0 254294.0 158525.0 565680.0 -1.0 1003
1005 0 254242.0 158562.0 565740.0 -1.0 1004
1006 0 254167.0 158610.0 565800.0 -1.0 1005
1007 0 254169.0 158667.0 565920.0 -1.0 1006
1008 0 254153.0 158763.0 565980.0 -1.0 1007
1009 0 254118.0 158833.0 566040.0 -1.0 1008
1010 0 254085.0 158864.0 566100.0 -1.0 1009
1011 0 253999.0 158853.0 566160.0 -1.0 1010
1012 0 254007.0 158927.0 566220.0 -1.0 1011
1013 0 253953.0 158931.0 566280.0 -1.0 1012
1014 0 253886.0 158970.0 566400.0 -1.0 1013
1015 0 253891.0 159031.0 566460.0 -1.0 1014
1016 0 253841.0 159122.0 566520.0 -1.0 1015
1017 0 253806.0 159149.0 566580.0 -1.0 1016
1018 0 253767.0 159206.0 566640.0 -1.0 1017
1019 0 253680.0 159214.0 566700.0 -1.0 1018
1020 0 253724.0 159230.0 566760.0 -1.0 1019
1021 0 253620.0 159290.0 566820.0 -1.0 1020
1022 0 253653.0 159385.0 566940.0 -1.0 1021
1023 0 253496.0 159372.0 567000.0 -1.0 1022
1024 0 253510.0 159507.0 567060.0 -1.0 1023
1025 0 253496.0 159508.0 567120.0 -1.0 1024
1026 0 253387.0 159677.0 567180.0 -1.0 1025
1027 0 253406.0 159657.0 567240.0 -1.0 1026
1028 0 253327.0 159742.0 567300.0 -1.0 1027
1029 0 253322.0 159750.0 567360.0 -1.0 1028
1030 0 253304.0 159771.0 567420.0 -1.0 1029
1031 0 253286.0 159869.0 567480.0 -1.0 1030
1032 0 253329.0 159952.0 567540.0 -1.0 1031
1033 0 253224.0 159953.0 567600.0 -1.0 1032
1034 0 253176.0 160028.0 567660.0 -1.0 1033
1035 0 253139.0 160049.0 567720.0 -1.0 1034
1036 0 253119.0 160090.0 567780.0 -1.0 1035
1037 0 253076.0 160153.0 567840.0 -1.0 1036
1038 0 253062.0 160137.0 567900.0 -1.0 1037
1039 0 252937.0 160140.0 567960.0 -1.0 1038
1040 0 252968.0 160188.0 568020.0 -1.0 1039
1041 0 253045.0 160284.0 568080.0 -1.0 1040
1042 0 252949.0 160267.0 568140.0 -1.0 1041
1043 0 252952.0 160316.0 568200.0 -1.0 1042
1044 0 252857.0 160306.0 568260.0 -1.0 1043
1045 0 252811.0 160366.0 568320.0 -1.0 1044
1046 0 252763.0 160321.0 568380.0 -1.0 1045
1047 0 252685.0 160322.0 568440.0 -1.0 1046
1048 0 252624.0 160298.0 568500.0 -1.0 1047
1049 0 252521.0 160295.0 568560.0 -1.0 1048
1050 0 252526.0 160275.0 568620.0 -1.0 1049
1051 0 252501.0 160236.0 568680.0 -1.0 1050
1052 0 252475.0 160240.0 568740.0 -1.0 1051
1053 0 252440.0 160232.0 568800.0 -1.0 1052
1054 0 252413.0 160237.0 568860.0 -1.0 1053
1055 0 252437.0 160209.0 568920.0 -1.0 1054
1056 0 252405.0 160237.0 568980.0 -1.0 1055
1057 0 252377.0 160223.0 569040.0 -1.0 1056
1058 0 252515.0 160460.0 569100.0 -1.0 1057
1059 0 252374.0 160239.0 569160.0 -1.0 1058
1060 0 252394.0 160261.0 569220.0 -1.0 1059
1061 0 252350.0 160309.0 569280.0 -1.0 1060
1062 0 252387.0 160309.0 569340.0 -1.0 1061
1063 0 252404.0 160314.0 569400.0 -1.0 1062
1064 0 252426.0 160315.0 569460.0 -1.0 1063
1065 0 252327.0 160300.0 569520.0 -1.0 1064
1066 0 252296.0 160257.0 569580.0 -1.0 1065
1067 0 252274.0 160308.0 569640.0 -1.0 1066
1068 0 252211.0 160296.0 569760.0 -1.0 1067
1069 0 252180.0 160315.0 569820.0 -1.0 1068
1070 0 252123.0 160315.0 569880.0 -1.0 1069
1071 0 252155.0 160379.0 569940.0 -1.0 1070
1072 0 252131.0 160432.0 570000.0 -1.0 1071
1073 0 252118.0 160496.0 570060.0 -1.0 1072
1074 0 252109.0 160485.0 570180.0 -1.0 1073
1075 0 252091.0 160511.0 570240.0 -1.0 1074
1076 0 251982.0 160486.0 570300.0 -1.0 1075
1077 0 251972.0 160513.0 570360.0 -1.0 1076
1078 0 251842.0 160467.0 570420.0 -1.0 1077
1079 0 251815.0 160472.0 570480.0 -1.0 1078
1080 0 251825.0 160457.0 570540.0 -1.0 1079
1081 0 251849.0 160483.0 570600.0 -1.0 1080
1082 0 251819.0 160445.0 570660.0 -1.0 1081
1083 0 251801.0 160446.0 570720.0 -1.0 1082
1084 0 251759.0 160438.0 570780.0 -1.0 1083
1085 0 251742.0 160391.0 570840.0 -1.0 1084
1086 0 251755.0 160294.0 570900.0 -1.0 1085
1087 0 251748.0 160347.0 570960.0 -1.0 1086
1088 0 251811.0 160302.0 571020.0 -1.0 1087
1089 0 251801.0 160261.0 571080.0 -1.0 1088
1090 0 251722.0 160228.0 571200.0 -1.0 1089
1091 0 251840.0 160293.0 571260.0 -1.0 1090
1092 0 251903.0 160293.0 571320.0 -1.0 1091
1093 0 251871.0 160232.0 571380.0 -1.0 1092
1094 0 251906.0 160267.0 571440.0 -1.0 1093
1095 0 251938.0 160222.0 571500.0 -1.0 1094
1096 0 252006.0 160272.0 571560.0 -1.0 1095
1097 0 251992.0 160254.0 571620.0 -1.0 1096
1098 0 252040.0 160300.0 571680.0 -1.0 1097
1099 0 252002.0 160279.0 571740.0 -1.0 1098
1100 0 252025.0 160301.0 571800.0 -1.0 1099
1101 0 252104.0 160364.0 571860.0 -1.0 1100
1102 0 252122.0 160380.0 571920.0 -1.0 1101
1103 0 252158.0 160425.0 571980.0 -1.0 1102
1104 0 252147.0 160430.0 572040.0 -1.0 1103
1105 0 252116.0 160503.0 572100.0 -1.0 1104
1106 0 252152.0 160490.0 572160.0 -1.0 1105
1107 0 252163.0 160566.0 572280.0 -1.0 1106
1108 0 252125.0 160718.0 572340.0 -1.0 1107
1109 0 252151.0 160766.0 572400.0 -1.0 1108
1110 0 252164.0 160880.0 572460.0 -1.0 1109
1111 0 252045.0 160807.0 572520.0 -1.0 1110
1112 0 252101.0 160974.0 572580.0 -1.0 1111
1113 0 252100.0 161008.0 572640.0 -1.0 1112
1114 0 252110.0 161052.0 572700.0 -1.0 1113
1115 0 252142.0 161054.0 572760.0 -1.0 1114
1116 0 252083.0 161135.0 572820.0 -1.0 1115
1117 0 252072.0 161209.0 572880.0 -1.0 1116
1118 0 252093.0 161248.0 572940.0 -1.0 1117
1119 0 252145.0 161337.0 573000.0 -1.0 1118
1120 0 252085.0 161326.0 573060.0 -1.0 1119
1121 0 252049.0 161376.0 573120.0 -1.0 1120
1122 0 252054.0 161421.0 573180.0 -1.0 1121
1123 0 252012.0 161395.0 573240.0 -1.0 1122
1124 0 251979.0 161410.0 573300.0 -1.0 1123
1125 0 251978.0 161464.0 573360.0 -1.0 1124
1126 0 251933.0 161545.0 573420.0 -1.0 1125
1127 0 251940.0 161527.0 573480.0 -1.0 1126
1128 0 251924.0 161580.0 573540.0 -1.0 1127
1129 0 251862.0 161606.0 573600.0 -1.0 1128
1130 0 251915.0 161664.0 573660.0 -1.0 1129
1131 0 251848.0 161669.0 573720.0 -1.0 1130
1132 0 251788.0 161742.0 573780.0 -1.0 1131
1133 0 251756.0 161693.0 573840.0 -1.0 1132
1134 0 251779.0 161800.0 573900.0 -1.0 1133
1135 0 251795.0 161799.0 573960.0 -1.0 1134
1136 0 251802.0 161843.0 574020.0 -1.0 1135
1137 0 251757.0 161831.0 574080.0 -1.0 1136
1138 0 251753.0 161839.0 574140.0 -1.0 1137
1139 0 251800.0 161831.0 574200.0 -1.0 1138
1140 0 251813.0 161905.0 574260.0 -1.0 1139
1141 0 251896.0 161898.0 574320.0 -1.0 1140
1142 0 251871.0 161954.0 574380.0 -1.0 1141
1143 0 251728.0 161834.0 574440.0 -1.0 1142
1144 0 251930.0 161913.0 574500.0 -1.0 1143
1145 0 251987.0 161968.0 574560.0 -1.0 1144
1146 0 252074.0 162021.0 574620.0 -1.0 1145
1147 0 251999.0 162041.0 574680.0 -1.0 1146
1148 0 252116.0 162124.0 574740.0 -1.0 1147
1149 0 252175.0 162151.0 574800.0 -1.0 1148
1150 0 252178.0 162222.0 574860.0 -1.0 1149
1151 0 252208.0 162234.0 574920.0 -1.0 1150
1152 0 252220.0 162212.0 574980.0 -1.0 1151
1153 0 252321.0 162267.0 575040.0 -1.0 1152
1154 0 252362.0 162313.0 575100.0 -1.0 1153
1155 0 252429.0 162390.0 575160.0 -1.0 1154
1156 0 252422.0 162370.0 575220.0 -1.0 1155
1157 0 252456.0 162418.0 575280.0 -1.0 1156
1158 0 252483.0 162411.0 575340.0 -1.0 1157
1159 0 252494.0 162425.0 575400.0 -1.0 1158
1160 0 252531.0 162462.0 575460.0 -1.0 1159
1161 0 252551.0 162437.0 575580.0 -1.0 1160
1162 0 252564.0 162464.0 575640.0 -1.0 1161
1163 0 252580.0 162528.0 575700.0 -1.0 1162
1164 0 252671.0 162616.0 575760.0 -1.0 1163
1165 0 252543.0 162582.0 575820.0 -1.0 1164
1166 0 252597.0 162625.0 575880.0 -1.0 1165
1167 0 252577.0 162598.0 575940.0 -1.0 1166
1168 0 252657.0 162647.0 576000.0 -1.0 1167
1169 0 252652.0 162660.0 576060.0 -1.0 1168
1170 0 252666.0 162681.0 576120.0 -1.0 1169
1171 0 252638.0 162701.0 576180.0 -1.0 1170
1172 0 252607.0 162664.0 576240.0 -1.0 1171
1173 0 252600.0 162734.0 576360.0 -1.0 1172
1174 0 252627.0 162758.0 576420.0 -1.0 1173
1175 0 252642.0 162803.0 576480.0 -1.0 1174
1176 0 252589.0 162830.0 576540.0 -1.0 1175
1177 0 252600.0 162858.0 576600.0 -1.0 1176
1178 0 252565.0 162863.0 576660.0 -1.0 1177
1179 0 252467.0 162818.0 576720.0 -1.0 1178
1180 0 252576.0 162888.0 576780.0 -1.0 1179
1181 0 252512.0 162927.0 576840.0 -1.0 1180
1182 0 252514.0 162883.0 576900.0 -1.0 1181
1183 0 252529.0 162922.0 576960.0 -1.0 1182
1184 0 252473.0 162977.0 577020.0 -1.0 1183
1185 0 252494.0 163004.0 577080.0 -1.0 1184
1186 0 252476.0 163027.0 577200.0 -1.0 1185
1187 0 252452.0 163120.0 577260.0 -1.0 1186
1188 0 252413.0 163169.0 577320.0 -1.0 1187
1189 0 252358.0 163246.0 577380.0 -1.0 1188
1190 0 252354.0 163165.0 577440.0 -1.0 1189
1191 0 252297.0 163430.0 577500.0 -1.0 1190
1192 0 252269.0 163422.0 577560.0 -1.0 1191
1193 0 252269.0 163504.0 577620.0 -1.0 1192
1194 0 252256.0 163468.0 577680.0 -1.0 1193
1195 0 252272.0 163553.0 577740.0 -1.0 1194
1196 0 252270.0 163616.0 577800.0 -1.0 1195
1197 0 252287.0 163669.0 577860.0 -1.0 1196
1198 0 252235.0 163768.0 577920.0 -1.0 1197
1199 0 252300.0 163775.0 577980.0 -1.0 1198
1200 0 252269.0 163852.0 578100.0 -1.0 1199
1201 0 252248.0 163947.0 578160.0 -1.0 1200
1202 0 252168.0 163985.0 578220.0 -1.0 1201
1203 0 252164.0 164097.0 578280.0 -1.0 1202
1204 0 252112.0 164081.0 578340.0 -1.0 1203
1205 0 252176.0 164214.0 578400.0 -1.0 1204
1206 0 252080.0 164211.0 578460.0 -1.0 1205
1207 0 252119.0 164204.0 578520.0 -1.0 1206
1208 0 252146.0 164231.0 578580.0 -1.0 1207
1209 0 251922.0 163887.0 578700.0 -1.0 1208
1210 0 252176.0 164263.0 578760.0 -1.0 1209
1211 0 252186.0 164299.0 578820.0 -1.0 1210
1212 0 252237.0 164364.0 578880.0 -1.0 1211
1213 0 252217.0 164367.0 578940.0 -1.0 1212
1214 0 252248.0 164435.0 579000.0 -1.0 1213
1215 0 252206.0 164467.0 579060.0 -1.0 1214
1216 0 252235.0 164499.0 579120.0 -1.0 1215
1217 0 252203.0 164493.0 579180.0 -1.0 1216
1218 0 252213.0 164541.0 579240.0 -1.0 1217
1219 0 252245.0 164526.0 579300.0 -1.0 1218
1220 0 252251.0 164549.0 579360.0 -1.0 1219
1221 0 252221.0 164577.0 579420.0 -1.0 1220
1222 0 252266.0 164599.0 579480.0 -1.0 1221
1223 0 252273.0 164629.0 579540.0 -1.0 1222
1224 0 252300.0 164678.0 579600.0 -1.0 1223
1225 0 252331.0 164693.0 579660.0 -1.0 1224
1226 0 252372.0 164808.0 579720.0 -1.0 1225
1227 0 252322.0 164817.0 579780.0 -1.0 1226
1228 0 252278.0 164848.0 579840.0 -1.0 1227
1229 0 252323.0 164894.0 579900.0 -1.0 1228
1230 0 252301.0 164873.0 579960.0 -1.0 1229
1231 0 252330.0 164952.0 580020.0 -1.0 1230
1232 0 252260.0 164947.0 580080.0 -1.0 1231
1233 0 252271.0 164999.0 580140.0 -1.0 1232
1234 0 252228.0 164949.0 580200.0 -1.0 1233
1235 0 252280.0 165066.0 580260.0 -1.0 1234
1236 0 252185.0 164995.0 580320.0 -1.0 1235
1237 0 252269.0 165079.0 580380.0 -1.0 1236
1238 0 252252.0 165092.0 580440.0 -1.0 1237
1239 0 252174.0 165038.0 580500.0 -1.0 1238
1240 0 252223.0 165120.0 580560.0 -1.0 1239
1241 0 252258.0 165133.0 580620.0 -1.0 1240
1242 0 252247.0 165176.0 580680.0 -1.0 1241
1243 0 252274.0 165193.0 580800.0 -1.0 1242
1244 0 252421.0 165296.0 580860.0 -1.0 1243
1245 0 252353.0 165321.0 580920.0 -1.0 1244
1246 0 252344.0 165347.0 580980.0 -1.0 1245
1247 0 252352.0 165379.0 581040.0 -1.0 1246
1248 0 252310.0 165430.0 581100.0 -1.0 1247
1249 0 252295.0 165478.0 581160.0 -1.0 1248
1250 0 252237.0 165444.0 581220.0 -1.0 1249
1251 0 252115.0 165374.0 581280.0 -1.0 1250
1252 0 252245.0 165460.0 581340.0 -1.0 1251
1253 0 252258.0 165590.0 581400.0 -1.0 1252
1254 0 252213.0 165540.0 581460.0 -1.0 1253
1255 0 252224.0 165641.0 581520.0 -1.0 1254
1256 0 252171.0 165595.0 581580.0 -1.0 1255
1257 0 252185.0 165642.0 581640.0 -1.0 1256
1258 0 252171.0 165652.0 581700.0 -1.0 1257
1259 0 252166.0 165687.0 581760.0 -1.0 1258
1260 0 252169.0 165693.0 581820.0 -1.0 1259
1261 0 252155.0 165719.0 581880.0 -1.0 1260
1262 0 252201.0 165689.0 582000.0 -1.0 1261
1263 0 252217.0 165804.0 582060.0 -1.0 1262
1264 0 252213.0 165770.0 582120.0 -1.0 1263
1265 0 252210.0 165811.0 582180.0 -1.0 1264
1266 0 252160.0 165822.0 582300.0 -1.0 1265
1267 0 252176.0 165884.0 582360.0 -1.0 1266
1268 0 252080.0 165863.0 582420.0 -1.0 1267
1269 0 252158.0 165875.0 582480.0 -1.0 1268
1270 0 252156.0 165885.0 582540.0 -1.0 1269
1271 0 252093.0 165880.0 582600.0 -1.0 1270
1272 0 252019.0 165838.0 582660.0 -1.0 1271
1273 0 252048.0 165876.0 582720.0 -1.0 1272
1274 0 252062.0 165920.0 582780.0 -1.0 1273
1275 0 252035.0 165868.0 582840.0 -1.0 1274
1276 0 252074.0 165908.0 582900.0 -1.0 1275
1277 0 251953.0 165830.0 582960.0 -1.0 1276
1278 0 251994.0 165876.0 583020.0 -1.0 1277
1279 0 251955.0 165814.0 583080.0 -1.0 1278
1280 0 251946.0 165867.0 583140.0 -1.0 1279
1281 0 251903.0 165836.0 583200.0 -1.0 1280
1282 0 251930.0 165932.0 583260.0 -1.0 1281
1283 0 251959.0 165871.0 583380.0 -1.0 1282
1284 0 252013.0 165851.0 583440.0 -1.0 1283
1285 0 251973.0 165804.0 583500.0 -1.0 1284
1286 0 251982.0 165804.0 583560.0 -1.0 1285
1287 0 251980.0 165799.0 583620.0 -1.0 1286
1288 0 251944.0 165815.0 583680.0 -1.0 1287
1289 0 251953.0 165789.0 583740.0 -1.0 1288
1290 0 251905.0 165755.0 583800.0 -1.0 1289
1291 0 251966.0 165841.0 583860.0 -1.0 1290
1292 0 251920.0 165770.0 583920.0 -1.0 1291
1293 0 252019.0 165780.0 583980.0 -1.0 1292
1294 0 251907.0 165707.0 584040.0 -1.0 1293
1295 0 251983.0 165763.0 584100.0 -1.0 1294
1296 0 251929.0 165787.0 584160.0 -1.0 1295
1297 0 251924.0 165743.0 584220.0 -1.0 1296
1298 0 251917.0 165738.0 584280.0 -1.0 1297
1299 0 251863.0 165695.0 584340.0 -1.0 1298
1300 0 251839.0 165699.0 584400.0 -1.0 1299
1301 0 251772.0 165663.0 584460.0 -1.0 1300
1302 0 251779.0 165667.0 584520.0 -1.0 1301
1303 0 251722.0 165672.0 584580.0 -1.0 1302
1304 0 251696.0 165632.0 584640.0 -1.0 1303
1305 0 251681.0 165670.0 584700.0 -1.0 1304
1306 0 251637.0 165603.0 584760.0 -1.0 1305
1307 0 251824.0 165879.0 584820.0 -1.0 1306
1308 0 251617.0 165563.0 584880.0 -1.0 1307
1309 0 251601.0 165475.0 584940.0 -1.0 1308
1310 0 251564.0 165515.0 585000.0 -1.0 1309
1311 0 251532.0 165517.0 585060.0 -1.0 1310
1312 0 251502.0 165500.0 585120.0 -1.0 1311
1313 0 251439.0 165553.0 585180.0 -1.0 1312
1314 0 251357.0 165546.0 585240.0 -1.0 1313
1315 0 251314.0 165533.0 585300.0 -1.0 1314
1316 0 251300.0 165529.0 585360.0 -1.0 1315
1317 0 251246.0 165511.0 585420.0 -1.0 1316
1318 0 251212.0 165503.0 585480.0 -1.0 1317
1319 0 251177.0 165509.0 585540.0 -1.0 1318
1320 0 251164.0 165470.0 585600.0 -1.0 1319
1321 0 251142.0 165455.0 585660.0 -1.0 1320
1322 0 251005.0 165312.0 585720.0 -1.0 1321
1323 0 251036.0 165362.0 585780.0 -1.0 1322
1324 0 250926.0 165221.0 585840.0 -1.0 1323
1325 0 250889.0 165217.0 585900.0 -1.0 1324
1326 0 250888.0 165191.0 585960.0 -1.0 1325
1327 0 250832.0 165139.0 586020.0 -1.0 1326
1328 0 250797.0 165157.0 586080.0 -1.0 1327
1329 0 250716.0 165083.0 586140.0 -1.0 1328
1330 0 250679.0 165037.0 586200.0 -1.0 1329
1331 0 250575.0 164949.0 586260.0 -1.0 1330
1332 0 250538.0 164874.0 586320.0 -1.0 1331
1333 0 250519.0 164864.0 586380.0 -1.0 1332
1334 0 250531.0 164875.0 586440.0 -1.0 1333
1335 0 250474.0 164827.0 586500.0 -1.0 1334
1336 0 250408.0 164837.0 586560.0 -1.0 1335
1337 0 250383.0 164788.0 586620.0 -1.0 1336
1338 0 250378.0 164809.0 586680.0 -1.0 1337
1339 0 250340.0 164656.0 586740.0 -1.0 1338
1340 0 250408.0 164624.0 586860.0 -1.0 1339
1341 0 250186.0 164593.0 586920.0 -1.0 1340
1342 0 250145.0 164597.0 586980.0 -1.0 1341
1343 0 250109.0 164513.0 587040.0 -1.0 1342
1344 0 250101.0 164540.0 587100.0 -1.0 1343
1345 0 250099.0 164476.0 587160.0 -1.0 1344
1346 0 250072.0 164533.0 587220.0 -1.0 1345
1347 0 250019.0 164459.0 587280.0 -1.0 1346
1348 0 250074.0 164543.0 587340.0 -1.0 1347
1349 0 250058.0 164414.0 587400.0 -1.0 1348
1350 0 250070.0 164458.0 587460.0 -1.0 1349
1351 0 250013.0 164325.0 587520.0 -1.0 1350
1352 0 249985.0 164334.0 587580.0 -1.0 1351
1353 0 249868.0 164338.0 587700.0 -1.0 1352
1354 0 249948.0 164336.0 587760.0 -1.0 1353
1355 0 249946.0 164268.0 587820.0 -1.0 1354
1356 0 249866.0 164213.0 587880.0 -1.0 1355
1357 0 249853.0 164135.0 587940.0 -1.0 1356
1358 0 249834.0 164121.0 588000.0 -1.0 1357
1359 0 249849.0 164117.0 588060.0 -1.0 1358
1360 0 249868.0 164093.0 588120.0 -1.0 1359
1361 0 249840.0 164088.0 588180.0 -1.0 1360
1362 0 249877.0 164006.0 588240.0 -1.0 1361
1363 0 249819.0 164019.0 588300.0 -1.0 1362
1364 0 249816.0 163934.0 588360.0 -1.0 1363
1365 0 249837.0 163931.0 588420.0 -1.0 1364
1366 0 249872.0 163941.0 588480.0 -1.0 1365
1367 0 249833.0 163886.0 588540.0 -1.0 1366
1368 0 249852.0 163907.0 588600.0 -1.0 1367
1369 0 249823.0 163806.0 588660.0 -1.0 1368
1370 0 249847.0 163835.0 588720.0 -1.0 1369
1371 0 249481.0 163666.0 588780.0 -1.0 1370
1372 0 249782.0 163704.0 588840.0 -1.0 1371
1373 0 249754.0 163667.0 588900.0 -1.0 1372
1374 0 249747.0 163696.0 588960.0 -1.0 1373
1375 0 249662.0 163629.0 589020.0 -1.0 1374
1376 0 249673.0 163649.0 589080.0 -1.0 1375
1377 0 249612.0 163524.0 589140.0 -1.0 1376
1378 0 249684.0 163526.0 589200.0 -1.0 1377
1379 0 249664.0 163498.0 589260.0 -1.0 1378
1380 0 249647.0 163433.0 589320.0 -1.0 1379
1381 0 249646.0 163409.0 589380.0 -1.0 1380
1382 0 249635.0 163418.0 589440.0 -1.0 1381
1383 0 249630.0 163295.0 589500.0 -1.0 1382
1384 0 249694.0 163333.0 589560.0 -1.0 1383
1385 0 249666.0 163202.0 589620.0 -1.0 1384
1386 0 249662.0 163206.0 589680.0 -1.0 1385
1387 0 249686.0 163171.0 589740.0 -1.0 1386
1388 0 249688.0 163222.0 589800.0 -1.0 1387
1389 0 249647.0 163064.0 589860.0 -1.0 1388
1390 0 249682.0 163107.0 589920.0 -1.0 1389
1391 0 249621.0 163034.0 589980.0 -1.0 1390
1392 0 249639.0 163036.0 590040.0 -1.0 1391
1393 0 249651.0 163027.0 590100.0 -1.0 1392
1394 0 249633.0 163002.0 590160.0 -1.0 1393
1395 0 249634.0 162997.0 590220.0 -1.0 1394
1396 0 249606.0 162946.0 590280.0 -1.0 1395
1397 0 249629.0 162935.0 590340.0 -1.0 1396
1398 0 249625.0 162919.0 590400.0 -1.0 1397
1399 0 249626.0 162880.0 590460.0 -1.0 1398
1400 0 249675.0 162919.0 590520.0 -1.0 1399
1401 0 249638.0 162852.0 590580.0 -1.0 1400
1402 0 249614.0 162877.0 590640.0 -1.0 1401
1403 0 249627.0 162853.0 590700.0 -1.0 1402
1404 0 249598.0 162819.0 590760.0 -1.0 1403
1405 0 249677.0 162817.0 590820.0 -1.0 1404
1406 0 249569.0 162778.0 590880.0 -1.0 1405
1407 0 249574.0 162709.0 590940.0 -1.0 1406
1408 0 249613.0 162728.0 591000.0 -1.0 1407
1409 0 249553.0 162695.0 591060.0 -1.0 1408
1410 0 249562.0 162691.0 591120.0 -1.0 1409
1411 0 249527.0 162669.0 591180.0 -1.0 1410
1412 0 249468.0 162595.0 591240.0 -1.0 1411
1413 0 249465.0 162590.0 591300.0 -1.0 1412
1414 0 249494.0 162553.0 591360.0 -1.0 1413
1415 0 249487.0 162509.0 591420.0 -1.0 1414
1416 0 249537.0 162522.0 591480.0 -1.0 1415
1417 0 249513.0 162443.0 591540.0 -1.0 1416
1418 0 249500.0 162365.0 591600.0 -1.0 1417
1419 0 249522.0 162276.0 591660.0 -1.0 1418
1420 0 249475.0 162294.0 591720.0 -1.0 1419
1421 0 249432.0 162252.0 591780.0 -1.0 1420
1422 0 249444.0 162236.0 591840.0 -1.0 1421
1423 0 249463.0 162226.0 591900.0 -1.0 1422
1424 0 249451.0 162192.0 591960.0 -1.0 1423
1425 0 249420.0 162183.0 592080.0 -1.0 1424
1426 0 249395.0 162158.0 592140.0 -1.0 1425
1427 0 249468.0 162217.0 592200.0 -1.0 1426
1428 0 249450.0 162145.0 592260.0 -1.0 1427
1429 0 249452.0 162129.0 592320.0 -1.0 1428
1430 0 249419.0 162092.0 592380.0 -1.0 1429
1431 0 249458.0 162111.0 592440.0 -1.0 1430
1432 0 249384.0 162086.0 592500.0 -1.0 1431
1433 0 249423.0 162042.0 592560.0 -1.0 1432
1434 0 249445.0 162096.0 592620.0 -1.0 1433
1435 0 249381.0 162041.0 592680.0 -1.0 1434
1436 0 249366.0 162038.0 592740.0 -1.0 1435
1437 0 249389.0 162038.0 592800.0 -1.0 1436
1438 0 249403.0 162057.0 592860.0 -1.0 1437
1439 0 249376.0 162067.0 592920.0 -1.0 1438
1440 0 249380.0 162077.0 592980.0 -1.0 1439
1441 0 249388.0 162090.0 593040.0 -1.0 1440
1442 0 249399.0 162063.0 593100.0 -1.0 1441
1443 0 249352.0 162026.0 593160.0 -1.0 1442
1444 0 249369.0 162072.0 593220.0 -1.0 1443
1445 0 249311.0 161995.0 593280.0 -1.0 1444
1446 0 249370.0 162050.0 593340.0 -1.0 1445
1447 0 249347.0 161985.0 593400.0 -1.0 1446
1448 0 249391.0 162074.0 593460.0 -1.0 1447
1449 0 249338.0 161969.0 593520.0 -1.0 1448
1450 0 249344.0 161959.0 593580.0 -1.0 1449
1451 0 249330.0 161928.0 593640.0 -1.0 1450
1452 0 249321.0 161956.0 593700.0 -1.0 1451
1453 0 249325.0 161960.0 593760.0 -1.0 1452
1454 0 249365.0 161966.0 593820.0 -1.0 1453
1455 0 249237.0 162006.0 593880.0 -1.0 1454
1456 0 249298.0 161913.0 593940.0 -1.0 1455
1457 0 249347.0 161923.0 594000.0 -1.0 1456
1458 0 249319.0 161876.0 594060.0 -1.0 1457
1459 0 249341.0 161857.0 594120.0 -1.0 1458
1460 0 249332.0 161873.0 594180.0 -1.0 1459
1461 0 249335.0 161822.0 594240.0 -1.0 1460
1462 0 249312.0 161870.0 594300.0 -1.0 1461
1463 0 249333.0 161865.0 594360.0 -1.0 1462
1464 0 249243.0 161842.0 594480.0 -1.0 1463
1465 0 249219.0 161821.0 594540.0 -1.0 1464
1466 0 249229.0 161809.0 594600.0 -1.0 1465
1467 0 249189.0 161777.0 594660.0 -1.0 1466
1468 0 249237.0 161808.0 594720.0 -1.0 1467
1469 0 249187.0 161764.0 594780.0 -1.0 1468
1470 0 249196.0 161733.0 594840.0 -1.0 1469
1471 0 249180.0 161697.0 594900.0 -1.0 1470
1472 0 249201.0 161719.0 594960.0 -1.0 1471
1473 0 249203.0 161729.0 595020.0 -1.0 1472
1474 0 249155.0 161694.0 595080.0 -1.0 1473
1475 0 249090.0 161698.0 595140.0 -1.0 1474
1476 0 249062.0 161728.0 595200.0 -1.0 1475
1477 0 249022.0 161735.0 595260.0 -1.0 1476
1478 0 248985.0 161703.0 595320.0 -1.0 1477
1479 0 249028.0 161741.0 595380.0 -1.0 1478
1480 0 248979.0 161735.0 595440.0 -1.0 1479
1481 0 248982.0 161768.0 595500.0 -1.0 1480
1482 0 248987.0 161781.0 595560.0 -1.0 1481
1483 0 248960.0 161783.0 595620.0 -1.0 1482
1484 0 248932.0 161754.0 595680.0 -1.0 1483
1485 0 248973.0 161759.0 595740.0 -1.0 1484
1486 0 249032.0 161782.0 595800.0 -1.0 1485
1487 0 249027.0 161738.0 595860.0 -1.0 1486
1488 0 249000.0 161703.0 595920.0 -1.0 1487
1489 0 249017.0 161709.0 595980.0 -1.0 1488
1490 0 249035.0 161686.0 596040.0 -1.0 1489
1491 0 248983.0 161676.0 596100.0 -1.0 1490
1492 0 249056.0 161697.0 596160.0 -1.0 1491
1493 0 249028.0 161667.0 596220.0 -1.0 1492
1494 0 249020.0 161664.0 596280.0 -1.0 1493
1495 0 249020.0 161671.0 596340.0 -1.0 1494
1496 0 248967.0 161591.0 596400.0 -1.0 1495
1497 0 248996.0 161638.0 596460.0 -1.0 1496
1498 0 249026.0 161641.0 596520.0 -1.0 1497
1499 0 249039.0 161669.0 596580.0 -1.0 1498
1500 0 249022.0 161625.0 596640.0 -1.0 1499
1501 0 249036.0 161623.0 596700.0 -1.0 1500
1502 0 249018.0 161592.0 596760.0 -1.0 1501
1503 0 248995.0 161609.0 596820.0 -1.0 1502
1504 0 249045.0 161631.0 596880.0 -1.0 1503
1505 0 248981.0 161614.0 596940.0 -1.0 1504
1506 0 249033.0 161677.0 597000.0 -1.0 1505
1507 0 249002.0 161645.0 597060.0 -1.0 1506
1508 0 248985.0 161637.0 597120.0 -1.0 1507
1509 0 248992.0 161629.0 597180.0 -1.0 1508
1510 0 248998.0 161626.0 597240.0 -1.0 1509
1511 0 248954.0 161598.0 597360.0 -1.0 1510
1512 0 249063.0 161583.0 597420.0 -1.0 1511
1513 0 249052.0 161587.0 597480.0 -1.0 1512
1514 0 249021.0 161597.0 597540.0 -1.0 1513
1515 0 249011.0 161562.0 597600.0 -1.0 1514
1516 0 249039.0 161588.0 597660.0 -1.0 1515
1517 0 249034.0 161611.0 597720.0 -1.0 1516
1518 0 249007.0 161606.0 597780.0 -1.0 1517
1519 0 249006.0 161621.0 597840.0 -1.0 1518
1520 0 249008.0 161666.0 597900.0 -1.0 1519
1521 0 249020.0 161694.0 597960.0 -1.0 1520
1522 0 248992.0 161647.0 598020.0 -1.0 1521
1523 0 248959.0 161667.0 598080.0 -1.0 1522
1524 0 248945.0 161691.0 598140.0 -1.0 1523
1525 0 248923.0 161662.0 598200.0 -1.0 1524
1526 0 248974.0 161723.0 598260.0 -1.0 1525
1527 0 248947.0 161721.0 598320.0 -1.0 1526
1528 0 248895.0 161730.0 598380.0 -1.0 1527
1529 0 248930.0 161716.0 598440.0 -1.0 1528
1530 0 248875.0 161656.0 598500.0 -1.0 1529
1531 0 248876.0 161685.0 598560.0 -1.0 1530
1532 0 248769.0 161601.0 598620.0 -1.0 1531
1533 0 248790.0 161610.0 598680.0 -1.0 1532
1534 0 248726.0 161540.0 598740.0 -1.0 1533
1535 0 248712.0 161544.0 598800.0 -1.0 1534
1536 0 248663.0 161501.0 598860.0 -1.0 1535
1537 0 248621.0 161489.0 598920.0 -1.0 1536
1538 0 248531.0 161484.0 598980.0 -1.0 1537
1539 0 248502.0 161459.0 599040.0 -1.0 1538
1540 0 248485.0 161472.0 599100.0 -1.0 1539
1541 0 248452.0 161437.0 599160.0 -1.0 1540
1542 0 248437.0 161420.0 599220.0 -1.0 1541
1543 0 248399.0 161390.0 599280.0 -1.0 1542
1544 0 248440.0 161411.0 599340.0 -1.0 1543
1545 0 248401.0 161400.0 599400.0 -1.0 1544
1546 0 248392.0 161378.0 599460.0 -1.0 1545
1547 0 248378.0 161329.0 599520.0 -1.0 1546
1548 0 248396.0 161305.0 599580.0 -1.0 1547
1549 0 248267.0 161268.0 599640.0 -1.0 1548
1550 0 248298.0 161278.0 599700.0 -1.0 1549
1551 0 248276.0 161249.0 599760.0 -1.0 1550
1552 0 248246.0 161253.0 599820.0 -1.0 1551
1553 0 248220.0 161234.0 599880.0 -1.0 1552
1554 0 248214.0 161224.0 599940.0 -1.0 1553
1555 0 248211.0 161219.0 600000.0 -1.0 1554
1556 0 248206.0 161217.0 600060.0 -1.0 1555
1557 0 248178.0 161186.0 600120.0 -1.0 1556
1558 0 248165.0 161212.0 600180.0 -1.0 1557
1559 0 248188.0 161117.0 600240.0 -1.0 1558
1560 0 248190.0 161180.0 600300.0 -1.0 1559
1561 0 248168.0 161178.0 600360.0 -1.0 1560
1562 0 248133.0 161144.0 600420.0 -1.0 1561
1563 0 248104.0 161132.0 600480.0 -1.0 1562
1564 0 248092.0 161120.0 600540.0 -1.0 1563
1565 0 248060.0 161097.0 600600.0 -1.0 1564
1566 0 248030.0 161076.0 600660.0 -1.0 1565
1567 0 248041.0 161067.0 600720.0 -1.0 1566
1568 0 248050.0 161070.0 600780.0 -1.0 1567
1569 0 248046.0 161028.0 600840.0 -1.0 1568
1570 0 248022.0 161008.0 600900.0 -1.0 1569
1571 0 248025.0 161005.0 600960.0 -1.0 1570
1572 0 248021.0 161011.0 601020.0 -1.0 1571
1573 0 247983.0 160966.0 601080.0 -1.0 1572
1574 0 247967.0 160984.0 601140.0 -1.0 1573
1575 0 248000.0 160933.0 601200.0 -1.0 1574
1576 0 247937.0 160938.0 601260.0 -1.0 1575
1577 0 247924.0 160901.0 601320.0 -1.0 1576
1578 0 247898.0 160906.0 601380.0 -1.0 1577
1579 0 247935.0 160944.0 601440.0 -1.0 1578
1580 0 247892.0 160974.0 601500.0 -1.0 1579
1581 0 247998.0 160959.0 601560.0 -1.0 1580
1582 0 247926.0 160966.0 601620.0 -1.0 1581
1583 0 247914.0 160969.0 601680.0 -1.0 1582
1584 0 247839.0 160918.0 601740.0 -1.0 1583
1585 0 247850.0 160947.0 601800.0 -1.0 1584
1586 0 247842.0 160925.0 601860.0 -1.0 1585
1587 0 247818.0 160930.0 601920.0 -1.0 1586
1588 0 247826.0 160986.0 601980.0 -1.0 1587
1589 0 247769.0 160917.0 602040.0 -1.0 1588
1590 0 247819.0 160936.0 602100.0 -1.0 1589
1591 0 247778.0 160911.0 602160.0 -1.0 1590
1592 0 247729.0 160920.0 602220.0 -1.0 1591
1593 0 247754.0 160951.0 602280.0 -1.0 1592
1594 0 247716.0 160883.0 602340.0 -1.0 1593
1595 0 247745.0 160952.0 602460.0 -1.0 1594
1596 0 247752.0 160940.0 602520.0 -1.0 1595
1597 0 247728.0 160898.0 602580.0 -1.0 1596
1598 0 247707.0 160855.0 602640.0 -1.0 1597
1599 0 247694.0 160880.0 602700.0 -1.0 1598
1600 0 247639.0 160882.0 602760.0 -1.0 1599
1601 0 247686.0 160905.0 602820.0 -1.0 1600
1602 0 247616.0 160912.0 602880.0 -1.0 1601
1603 0 247598.0 160923.0 602940.0 -1.0 1602
1604 0 247607.0 160925.0 603000.0 -1.0 1603
1605 0 247629.0 160966.0 603060.0 -1.0 1604
1606 0 247629.0 160939.0 603120.0 -1.0 1605
1607 0 247613.0 160945.0 603180.0 -1.0 1606
1608 0 247579.0 160968.0 603240.0 -1.0 1607
1609 0 247549.0 160924.0 603300.0 -1.0 1608
1610 0 247540.0 160944.0 603360.0 -1.0 1609
1611 0 247521.0 160932.0 603420.0 -1.0 1610
1612 0 247462.0 160892.0 603480.0 -1.0 1611
1613 0 247520.0 160891.0 603540.0 -1.0 1612
1614 0 247483.0 160809.0 603600.0 -1.0 1613
1615 0 247465.0 160801.0 603660.0 -1.0 1614
1616 0 247455.0 160807.0 603720.0 -1.0 1615
1617 0 247426.0 160786.0 603780.0 -1.0 1616
1618 0 247448.0 160752.0 603840.0 -1.0 1617
1619 0 247513.0 160671.0 603900.0 -1.0 1618
1620 0 247486.0 160657.0 603960.0 -1.0 1619
1621 0 247400.0 160586.0 604020.0 -1.0 1620
1622 0 247424.0 160607.0 604080.0 -1.0 1621
1623 0 247417.0 160598.0 604140.0 -1.0 1622
1624 0 247433.0 160500.0 604200.0 -1.0 1623
1625 0 247466.0 160528.0 604260.0 -1.0 1624
1626 0 247442.0 160514.0 604320.0 -1.0 1625
1627 0 247457.0 160518.0 604380.0 -1.0 1626
1628 0 247440.0 160517.0 604440.0 -1.0 1627
1629 0 247501.0 160561.0 604500.0 -1.0 1628
1630 0 247387.0 160479.0 604560.0 -1.0 1629
1631 0 247434.0 160487.0 604620.0 -1.0 1630
1632 0 247422.0 160481.0 604680.0 -1.0 1631
1633 0 247375.0 160419.0 604740.0 -1.0 1632
1634 0 247391.0 160392.0 604800.0 -1.0 1633
1635 0 247389.0 160393.0 604860.0 -1.0 1634
1636 0 247341.0 160360.0 604920.0 -1.0 1635
1637 0 247371.0 160280.0 604980.0 -1.0 1636
1638 0 247375.0 160257.0 605040.0 -1.0 1637
1639 0 247325.0 160216.0 605100.0 -1.0 1638
1640 0 247330.0 160264.0 605160.0 -1.0 1639
1641 0 247298.0 160263.0 605220.0 -1.0 1640
1642 0 247296.0 160280.0 605280.0 -1.0 1641
1643 0 247246.0 160199.0 605340.0 -1.0 1642
1644 0 247218.0 160186.0 605400.0 -1.0 1643
1645 0 247214.0 160221.0 605460.0 -1.0 1644
1646 0 247190.0 160212.0 605520.0 -1.0 1645
1647 0 247176.0 160199.0 605580.0 -1.0 1646
1648 0 247185.0 160186.0 605640.0 -1.0 1647
1649 0 247108.0 160189.0 605700.0 -1.0 1648
1650 0 247142.0 160236.0 605760.0 -1.0 1649
1651 0 247079.0 160157.0 605820.0 -1.0 1650
1652 0 247106.0 160233.0 605880.0 -1.0 1651
1653 0 247071.0 160218.0 605940.0 -1.0 1652
1654 0 246999.0 160146.0 606000.0 -1.0 1653
1655 0 247051.0 160175.0 606060.0 -1.0 1654
1656 0 246977.0 160142.0 606120.0 -1.0 1655
1657 0 246937.0 160151.0 606180.0 -1.0 1656
1658 0 246954.0 160146.0 606240.0 -1.0 1657
1659 0 246942.0 160151.0 606300.0 -1.0 1658
1660 0 246959.0 160184.0 606360.0 -1.0 1659
1661 0 246920.0 160150.0 606420.0 -1.0 1660
1662 0 246929.0 160169.0 606480.0 -1.0 1661
1663 0 246887.0 160161.0 606540.0 -1.0 1662
1664 0 246840.0 160206.0 606600.0 -1.0 1663
1665 0 246835.0 160173.0 606660.0 -1.0 1664
1666 0 246807.0 160152.0 606720.0 -1.0 1665
1667 0 246798.0 160133.0 606780.0 -1.0 1666
1668 0 246720.0 160110.0 606840.0 -1.0 1667
1669 0 246733.0 160169.0 606900.0 -1.0 1668
1670 0 246687.0 160122.0 606960.0 -1.0 1669
1671 0 246647.0 160061.0 607020.0 -1.0 1670
1672 0 246629.0 160041.0 607080.0 -1.0 1671
1673 0 246698.0 160082.0 607140.0 -1.0 1672
1674 0 246632.0 159963.0 607200.0 -1.0 1673
1675 0 246593.0 159959.0 607260.0 -1.0 1674
1676 0 246582.0 159904.0 607320.0 -1.0 1675
1677 0 246618.0 159898.0 607380.0 -1.0 1676
1678 0 246573.0 159899.0 607440.0 -1.0 1677
1679 0 246560.0 159874.0 607500.0 -1.0 1678
1680 0 246559.0 159856.0 607560.0 -1.0 1679
1681 0 246612.0 159835.0 607620.0 -1.0 1680
1682 0 246524.0 159756.0 607740.0 -1.0 1681
1683 0 246505.0 159662.0 607800.0 -1.0 1682
1684 0 246519.0 159651.0 607860.0 -1.0 1683
1685 0 246446.0 159578.0 607920.0 -1.0 1684
1686 0 246431.0 159553.0 607980.0 -1.0 1685
1687 0 246422.0 159487.0 608040.0 -1.0 1686
1688 0 246418.0 159466.0 608100.0 -1.0 1687
1689 0 246369.0 159402.0 608160.0 -1.0 1688
1690 0 246376.0 159419.0 608220.0 -1.0 1689
1691 0 246367.0 159340.0 608280.0 -1.0 1690
1692 0 246300.0 159333.0 608340.0 -1.0 1691
1693 0 246304.0 159313.0 608400.0 -1.0 1692
1694 0 246307.0 159369.0 608460.0 -1.0 1693
1695 0 246304.0 159275.0 608520.0 -1.0 1694
1696 0 246219.0 159287.0 608580.0 -1.0 1695
1697 0 246222.0 159233.0 608640.0 -1.0 1696
1698 0 246149.0 159213.0 608700.0 -1.0 1697
1699 0 246126.0 159204.0 608760.0 -1.0 1698
1700 0 246130.0 159245.0 608820.0 -1.0 1699
1701 0 246100.0 159162.0 608880.0 -1.0 1700
1702 0 246094.0 159192.0 608940.0 -1.0 1701
1703 0 246012.0 159111.0 609000.0 -1.0 1702
1704 0 246003.0 159108.0 609060.0 -1.0 1703
1705 0 245956.0 159090.0 609120.0 -1.0 1704
1706 0 245952.0 159059.0 609180.0 -1.0 1705
1707 0 245908.0 159095.0 609240.0 -1.0 1706
1708 0 245847.0 159058.0 609300.0 -1.0 1707
1709 0 245903.0 159071.0 609360.0 -1.0 1708
1710 0 245817.0 159082.0 609420.0 -1.0 1709
1711 0 245771.0 159054.0 609480.0 -1.0 1710
1712 0 245730.0 159027.0 609540.0 -1.0 1711
1713 0 245696.0 159082.0 609600.0 -1.0 1712
1714 0 245661.0 159036.0 609660.0 -1.0 1713
1715 0 245563.0 159012.0 609720.0 -1.0 1714
1716 0 245525.0 159008.0 609780.0 -1.0 1715
1717 0 245566.0 159054.0 609840.0 -1.0 1716
1718 0 245451.0 159025.0 609900.0 -1.0 1717
1719 0 245473.0 159099.0 609960.0 -1.0 1718
1720 0 245377.0 158996.0 610020.0 -1.0 1719
1721 0 245398.0 159041.0 610080.0 -1.0 1720
1722 0 245224.0 158961.0 610140.0 -1.0 1721
1723 0 245227.0 158968.0 610200.0 -1.0 1722
1724 0 245157.0 158895.0 610260.0 -1.0 1723
1725 0 245135.0 158913.0 610320.0 -1.0 1724
1726 0 245073.0 158882.0 610380.0 -1.0 1725
1727 0 245059.0 158910.0 610440.0 -1.0 1726
1728 0 244979.0 158825.0 610500.0 -1.0 1727
1729 0 244937.0 158842.0 610560.0 -1.0 1728
1730 0 244878.0 158819.0 610620.0 -1.0 1729
1731 0 244792.0 158820.0 610680.0 -1.0 1730
1732 0 244782.0 158809.0 610740.0 -1.0 1731
1733 0 244777.0 158790.0 610800.0 -1.0 1732
1734 0 244698.0 158782.0 610860.0 -1.0 1733
1735 0 244702.0 158818.0 610920.0 -1.0 1734
1736 0 244666.0 158732.0 610980.0 -1.0 1735
1737 0 244708.0 158761.0 611040.0 -1.0 1736
1738 0 244564.0 158719.0 611100.0 -1.0 1737
1739 0 244580.0 158730.0 611160.0 -1.0 1738
1740 0 244546.0 158701.0 611220.0 -1.0 1739
1741 0 244515.0 158651.0 611280.0 -1.0 1740
1742 0 244528.0 158698.0 611340.0 -1.0 1741
1743 0 244417.0 158598.0 611400.0 -1.0 1742
1744 0 244448.0 158628.0 611460.0 -1.0 1743
1745 0 244435.0 158597.0 611520.0 -1.0 1744
1746 0 244443.0 158582.0 611580.0 -1.0 1745
1747 0 244448.0 158547.0 611640.0 -1.0 1746
1748 0 244409.0 158539.0 611700.0 -1.0 1747
1749 0 244394.0 158558.0 611760.0 -1.0 1748
1750 0 244423.0 158548.0 611820.0 -1.0 1749
1751 0 244401.0 158536.0 611880.0 -1.0 1750
1752 0 244395.0 158531.0 611940.0 -1.0 1751
1753 0 244312.0 158453.0 612000.0 -1.0 1752
1754 0 244320.0 158470.0 612060.0 -1.0 1753
1755 0 244255.0 158427.0 612120.0 -1.0 1754
1756 0 244311.0 158483.0 612180.0 -1.0 1755
1757 0 244240.0 158404.0 612240.0 -1.0 1756
1758 0 244245.0 158437.0 612300.0 -1.0 1757
1759 0 244148.0 158381.0 612360.0 -1.0 1758
1760 0 244173.0 158450.0 612420.0 -1.0 1759
1761 0 244127.0 158359.0 612480.0 -1.0 1760
1762 0 244159.0 158359.0 612540.0 -1.0 1761
1763 0 244104.0 158341.0 612600.0 -1.0 1762
1764 0 244059.0 158340.0 612660.0 -1.0 1763
1765 0 244070.0 158342.0 612720.0 -1.0 1764
1766 0 244079.0 158328.0 612780.0 -1.0 1765
1767 0 244028.0 158317.0 612840.0 -1.0 1766
1768 0 244024.0 158308.0 612900.0 -1.0 1767
1769 0 244042.0 158343.0 612960.0 -1.0 1768
1770 0 243971.0 158322.0 613020.0 -1.0 1769
1771 0 243950.0 158423.0 613080.0 -1.0 1770
1772 0 243960.0 158412.0 613140.0 -1.0 1771
1773 0 243958.0 158516.0 613200.0 -1.0 1772
1774 0 243904.0 158419.0 613260.0 -1.0 1773
1775 0 243936.0 158504.0 613320.0 -1.0 1774
1776 0 243985.0 158420.0 613380.0 -1.0 1775
1777 0 243933.0 158412.0 613440.0 -1.0 1776
1778 0 243902.0 158355.0 613500.0 -1.0 1777
1779 0 243875.0 158364.0 613560.0 -1.0 1778
1780 0 243825.0 158336.0 613620.0 -1.0 1779
1781 0 243900.0 158350.0 613680.0 -1.0 1780
1782 0 243840.0 158291.0 613740.0 -1.0 1781
1783 0 243852.0 158350.0 613800.0 -1.0 1782
1784 0 243841.0 158294.0 613860.0 -1.0 1783
1785 0 243963.0 158450.0 613920.0 -1.0 1784
1786 0 243788.0 158321.0 613980.0 -1.0 1785
1787 0 243810.0 158313.0 614040.0 -1.0 1786
1788 0 243805.0 158306.0 614100.0 -1.0 1787
1789 0 243854.0 158315.0 614160.0 -1.0 1788
1790 0 243798.0 158302.0 614220.0 -1.0 1789
1791 0 243830.0 158351.0 614280.0 -1.0 1790
1792 0 243770.0 158296.0 614340.0 -1.0 1791
1793 0 243784.0 158275.0 614400.0 -1.0 1792
1794 0 243780.0 158230.0 614460.0 -1.0 1793
1795 0 243820.0 158270.0 614520.0 -1.0 1794
1796 0 243816.0 158183.0 614580.0 -1.0 1795
1797 0 243819.0 158230.0 614640.0 -1.0 1796
1798 0 243756.0 158168.0 614700.0 -1.0 1797
1799 0 243682.0 158134.0 614760.0 -1.0 1798
1800 0 243708.0 158192.0 614820.0 -1.0 1799
1801 0 243683.0 158162.0 614880.0 -1.0 1800
1802 0 243730.0 158107.0 614940.0 -1.0 1801
1803 0 243678.0 158085.0 615000.0 -1.0 1802
1804 0 243727.0 158093.0 615060.0 -1.0 1803
1805 0 243616.0 157917.0 615120.0 -1.0 1804
1806 0 243634.0 158006.0 615180.0 -1.0 1805
1807 0 243611.0 157897.0 615240.0 -1.0 1806
1808 0 243620.0 157908.0 615300.0 -1.0 1807
1809 0 243541.0 157850.0 615360.0 -1.0 1808
1810 0 243515.0 157822.0 615420.0 -1.0 1809
1811 0 243541.0 157837.0 615480.0 -1.0 1810
1812 0 243521.0 157772.0 615540.0 -1.0 1811
1813 0 243512.0 157790.0 615600.0 -1.0 1812
1814 0 243505.0 157753.0 615660.0 -1.0 1813
1815 0 243492.0 157733.0 615720.0 -1.0 1814
1816 0 243477.0 157714.0 615780.0 -1.0 1815
1817 0 243471.0 157779.0 615840.0 -1.0 1816
1818 0 243361.0 157692.0 615900.0 -1.0 1817
1819 0 243397.0 157691.0 615960.0 -1.0 1818
1820 0 243401.0 157688.0 616020.0 -1.0 1819
1821 0 243365.0 157652.0 616080.0 -1.0 1820
1822 0 243350.0 157708.0 616140.0 -1.0 1821
1823 0 243309.0 157663.0 616200.0 -1.0 1822
1824 0 243343.0 157661.0 616260.0 -1.0 1823
1825 0 243344.0 157637.0 616320.0 -1.0 1824
1826 0 243310.0 157635.0 616380.0 -1.0 1825
1827 0 243302.0 157654.0 616440.0 -1.0 1826
1828 0 243265.0 157659.0 616500.0 -1.0 1827
1829 0 243182.0 157558.0 616560.0 -1.0 1828
1830 0 243208.0 157605.0 616620.0 -1.0 1829
1831 0 243192.0 157509.0 616680.0 -1.0 1830
1832 0 243153.0 157511.0 616740.0 -1.0 1831
1833 0 243133.0 157495.0 616800.0 -1.0 1832
1834 0 243163.0 157515.0 616860.0 -1.0 1833
1835 0 243183.0 157398.0 616920.0 -1.0 1834
1836 0 243183.0 157444.0 616980.0 -1.0 1835
1837 0 243132.0 157382.0 617040.0 -1.0 1836
1838 0 243147.0 157383.0 617100.0 -1.0 1837
1839 0 243114.0 157351.0 617160.0 -1.0 1838
1840 0 243092.0 157261.0 617220.0 -1.0 1839
1841 0 243024.0 157226.0 617280.0 -1.0 1840
1842 0 243050.0 157260.0 617340.0 -1.0 1841
1843 0 243045.0 157249.0 617400.0 -1.0 1842
1844 0 243030.0 157198.0 617460.0 -1.0 1843
1845 0 243025.0 157183.0 617520.0 -1.0 1844
1846 0 243064.0 157155.0 617580.0 -1.0 1845
1847 0 243114.0 157158.0 617640.0 -1.0 1846
1848 0 243101.0 157106.0 617700.0 -1.0 1847
1849 0 243120.0 157096.0 617760.0 -1.0 1848
1850 0 243166.0 157084.0 617820.0 -1.0 1849
1851 0 243103.0 157052.0 617880.0 -1.0 1850
1852 0 243149.0 157083.0 617940.0 -1.0 1851
1853 0 243149.0 157043.0 618000.0 -1.0 1852
1854 0 243122.0 157019.0 618060.0 -1.0 1853
1855 0 243149.0 157024.0 618120.0 -1.0 1854
1856 0 243172.0 156979.0 618180.0 -1.0 1855
1857 0 243162.0 156938.0 618240.0 -1.0 1856
1858 0 243151.0 156917.0 618300.0 -1.0 1857
1859 0 243193.0 156964.0 618360.0 -1.0 1858
1860 0 243161.0 156861.0 618420.0 -1.0 1859
1861 0 243247.0 156833.0 618480.0 -1.0 1860
1862 0 243201.0 156831.0 618540.0 -1.0 1861
1863 0 243134.0 156807.0 618600.0 -1.0 1862
1864 0 243161.0 156759.0 618660.0 -1.0 1863
1865 0 243138.0 156755.0 618720.0 -1.0 1864
1866 0 243127.0 156690.0 618780.0 -1.0 1865
1867 0 243125.0 156720.0 618840.0 -1.0 1866
1868 0 243112.0 156680.0 618900.0 -1.0 1867
1869 0 243158.0 156719.0 618960.0 -1.0 1868
1870 0 243140.0 156658.0 619020.0 -1.0 1869
1871 0 243091.0 156596.0 619080.0 -1.0 1870
1872 0 243156.0 156607.0 619140.0 -1.0 1871
1873 0 243070.0 156524.0 619200.0 -1.0 1872
1874 0 243098.0 156498.0 619260.0 -1.0 1873
1875 0 243017.0 156485.0 619320.0 -1.0 1874
1876 0 242992.0 156463.0 619380.0 -1.0 1875
1877 0 242950.0 156425.0 619440.0 -1.0 1876
1878 0 242967.0 156416.0 619500.0 -1.0 1877
1879 0 242924.0 156365.0 619560.0 -1.0 1878
1880 0 242921.0 156390.0 619620.0 -1.0 1879
1881 0 242887.0 156288.0 619680.0 -1.0 1880
1882 0 242930.0 156288.0 619740.0 -1.0 1881
1883 0 242776.0 156296.0 619800.0 -1.0 1882
1884 0 242800.0 156319.0 619860.0 -1.0 1883
1885 0 242755.0 156268.0 619920.0 -1.0 1884
1886 0 242777.0 156279.0 619980.0 -1.0 1885
1887 0 242653.0 156164.0 620040.0 -1.0 1886
1888 0 242715.0 156202.0 620100.0 -1.0 1887
1889 0 242600.0 156242.0 620160.0 -1.0 1888
1890 0 242611.0 156196.0 620220.0 -1.0 1889
1891 0 242594.0 156199.0 620280.0 -1.0 1890
1892 0 242578.0 156208.0 620340.0 -1.0 1891
1893 0 242602.0 156192.0 620400.0 -1.0 1892
1894 0 242588.0 156157.0 620460.0 -1.0 1893
1895 0 242548.0 156107.0 620520.0 -1.0 1894
1896 0 242653.0 156123.0 620580.0 -1.0 1895
1897 0 242567.0 156062.0 620640.0 -1.0 1896
1898 0 242644.0 156076.0 620700.0 -1.0 1897
1899 0 242578.0 156017.0 620760.0 -1.0 1898
1900 0 242586.0 156020.0 620820.0 -1.0 1899
1901 0 242515.0 155944.0 620880.0 -1.0 1900
1902 0 242563.0 155956.0 620940.0 -1.0 1901
1903 0 242570.0 155913.0 621000.0 -1.0 1902
1904 0 242487.0 155890.0 621060.0 -1.0 1903
1905 0 242505.0 155911.0 621120.0 -1.0 1904
1906 0 242543.0 155869.0 621180.0 -1.0 1905
1907 0 242510.0 155856.0 621240.0 -1.0 1906
1908 0 242505.0 155852.0 621300.0 -1.0 1907
1909 0 242474.0 155894.0 621360.0 -1.0 1908
1910 0 242513.0 155881.0 621420.0 -1.0 1909
1911 0 242525.0 155870.0 621600.0 -1.0 1910
1912 0 242558.0 155919.0 621660.0 -1.0 1911
1913 0 242402.0 155794.0 621720.0 -1.0 1912
1914 0 242399.0 155818.0 621780.0 -1.0 1913
1915 0 242415.0 155779.0 621840.0 -1.0 1914
1916 0 242339.0 155738.0 621900.0 -1.0 1915
1917 0 242388.0 155835.0 621960.0 -1.0 1916
1918 0 242306.0 155777.0 622020.0 -1.0 1917
1919 0 242325.0 155841.0 622080.0 -1.0 1918
1920 0 242346.0 155743.0 622140.0 -1.0 1919
1921 0 242318.0 155738.0 622200.0 -1.0 1920
1922 0 242288.0 155714.0 622260.0 -1.0 1921
1923 0 242257.0 155694.0 622320.0 -1.0 1922
1924 0 242227.0 155700.0 622380.0 -1.0 1923
1925 0 242165.0 155685.0 622440.0 -1.0 1924
1926 0 242185.0 155685.0 622500.0 -1.0 1925
1927 0 242113.0 155635.0 622560.0 -1.0 1926
1928 0 242161.0 155676.0 622620.0 -1.0 1927
1929 0 242115.0 155614.0 622680.0 -1.0 1928
1930 0 242077.0 155631.0 622740.0 -1.0 1929
1931 0 242030.0 155634.0 622800.0 -1.0 1930
1932 0 242016.0 155656.0 622860.0 -1.0 1931
1933 0 242004.0 155639.0 622920.0 -1.0 1932
1934 0 241969.0 155571.0 622980.0 -1.0 1933
1935 0 241932.0 155636.0 623040.0 -1.0 1934
1936 0 241917.0 155583.0 623100.0 -1.0 1935
1937 0 241911.0 155522.0 623160.0 -1.0 1936
1938 0 241901.0 155480.0 623220.0 -1.0 1937
1939 0 241878.0 155474.0 623280.0 -1.0 1938
1940 0 241838.0 155366.0 623340.0 -1.0 1939
1941 0 241847.0 155380.0 623400.0 -1.0 1940
1942 0 241824.0 155354.0 623460.0 -1.0 1941
1943 0 241861.0 155379.0 623520.0 -1.0 1942
1944 0 241845.0 155324.0 623580.0 -1.0 1943
1945 0 241812.0 155321.0 623640.0 -1.0 1944
1946 0 241846.0 155302.0 623700.0 -1.0 1945
1947 0 241826.0 155260.0 623760.0 -1.0 1946
1948 0 241771.0 155209.0 623820.0 -1.0 1947
1949 0 241747.0 155183.0 623880.0 -1.0 1948
1950 0 241726.0 155159.0 623940.0 -1.0 1949
1951 0 241698.0 155106.0 624000.0 -1.0 1950
1952 0 241685.0 155091.0 624060.0 -1.0 1951
1953 0 241676.0 155071.0 624120.0 -1.0 1952
1954 0 241665.0 155019.0 624180.0 -1.0 1953
1955 0 241673.0 155036.0 624240.0 -1.0 1954
1956 0 241681.0 154989.0 624300.0 -1.0 1955
1957 0 241667.0 154937.0 624360.0 -1.0 1956
1958 0 241699.0 154961.0 624420.0 -1.0 1957
1959 0 241633.0 154916.0 624480.0 -1.0 1958
1960 0 241651.0 154930.0 624540.0 -1.0 1959
1961 0 241619.0 154826.0 624600.0 -1.0 1960
1962 0 241627.0 154826.0 624660.0 -1.0 1961
1963 0 241572.0 154748.0 624720.0 -1.0 1962
1964 0 241611.0 154744.0 624780.0 -1.0 1963
1965 0 241584.0 154701.0 624840.0 -1.0 1964
1966 0 241630.0 154693.0 624900.0 -1.0 1965
1967 0 241578.0 154689.0 624960.0 -1.0 1966
1968 0 241646.0 154662.0 625020.0 -1.0 1967
1969 0 241634.0 154693.0 625080.0 -1.0 1968
1970 0 241614.0 154656.0 625140.0 -1.0 1969
1971 0 241633.0 154638.0 625200.0 -1.0 1970
1972 0 241642.0 154608.0 625260.0 -1.0 1971
1973 0 241611.0 154590.0 625320.0 -1.0 1972
1974 0 241618.0 154547.0 625380.0 -1.0 1973
1975 0 241644.0 154581.0 625440.0 -1.0 1974
1976 0 241639.0 154517.0 625500.0 -1.0 1975
1977 0 241591.0 154490.0 625560.0 -1.0 1976
1978 0 241579.0 154436.0 625620.0 -1.0 1977
1979 0 241632.0 154450.0 625680.0 -1.0 1978
1980 0 241592.0 154442.0 625740.0 -1.0 1979
1981 0 241583.0 154436.0 625800.0 -1.0 1980
1982 0 241540.0 154352.0 625860.0 -1.0 1981
1983 0 241527.0 154334.0 625920.0 -1.0 1982
1984 0 241550.0 154246.0 625980.0 -1.0 1983
1985 0 241551.0 154233.0 626040.0 -1.0 1984
1986 0 241594.0 154221.0 626100.0 -1.0 1985
1987 0 241569.0 154165.0 626160.0 -1.0 1986
1988 0 241577.0 154182.0 626220.0 -1.0 1987
1989 0 241592.0 154135.0 626280.0 -1.0 1988
1990 0 241575.0 154142.0 626340.0 -1.0 1989
1991 0 241575.0 154108.0 626400.0 -1.0 1990
1992 0 241555.0 154074.0 626460.0 -1.0 1991
1993 0 241557.0 154013.0 626520.0 -1.0 1992
1994 0 241530.0 154020.0 626580.0 -1.0 1993
1995 0 241571.0 153963.0 626640.0 -1.0 1994
1996 0 241477.0 153899.0 626700.0 -1.0 1995
1997 0 241466.0 153846.0 626760.0 -1.0 1996
1998 0 241490.0 153851.0 626820.0 -1.0 1997
1999 0 241473.0 153868.0 626880.0 -1.0 1998
2000 0 241470.0 153841.0 626940.0 -1.0 1999
2001 0 241503.0 153801.0 627000.0 -1.0 2000
2002 0 241495.0 153776.0 627060.0 -1.0 2001
2003 0 241527.0 153739.0 627120.0 -1.0 2002
2004 0 241531.0 153701.0 627180.0 -1.0 2003
2005 0 241571.0 153688.0 627240.0 -1.0 2004
2006 0 241522.0 153636.0 627300.0 -1.0 2005
2007 0 241540.0 153651.0 627360.0 -1.0 2006
2008 0 241528.0 153582.0 627420.0 -1.0 2007
2009 0 241534.0 153586.0 627480.0 -1.0 2008
2010 0 241505.0 153539.0 627540.0 -1.0 2009
2011 0 241481.0 153480.0 627600.0 -1.0 2010
2012 0 241417.0 153482.0 627660.0 -1.0 2011
2013 0 241453.0 153403.0 627720.0 -1.0 2012
2014 0 241445.0 153438.0 627780.0 -1.0 2013
2015 0 241405.0 153334.0 627840.0 -1.0 2014
2016 0 241403.0 153315.0 627900.0 -1.0 2015
2017 0 241419.0 153312.0 627960.0 -1.0 2016
2018 0 241383.0 153256.0 628020.0 -1.0 2017
2019 0 241437.0 153279.0 628080.0 -1.0 2018
2020 0 241451.0 153253.0 628140.0 -1.0 2019
2021 0 241429.0 153208.0 628200.0 -1.0 2020
2022 0 241422.0 153184.0 628260.0 -1.0 2021
2023 0 241421.0 153153.0 628320.0 -1.0 2022
2024 0 241412.0 153141.0 628380.0 -1.0 2023
2025 0 241459.0 153138.0 628440.0 -1.0 2024
2026 0 241385.0 153119.0 628500.0 -1.0 2025
2027 0 241430.0 153038.0 628560.0 -1.0 2026
2028 0 241390.0 152980.0 628620.0 -1.0 2027
2029 0 241357.0 152986.0 628680.0 -1.0 2028
2030 0 241348.0 152932.0 628740.0 -1.0 2029
2031 0 241357.0 152925.0 628800.0 -1.0 2030
2032 0 241367.0 152933.0 628860.0 -1.0 2031
2033 0 241347.0 152891.0 628920.0 -1.0 2032
2034 0 241372.0 152916.0 628980.0 -1.0 2033
2035 0 241373.0 152850.0 629040.0 -1.0 2034
2036 0 241362.0 152863.0 629100.0 -1.0 2035
2037 0 241364.0 152823.0 629160.0 -1.0 2036
2038 0 241371.0 152774.0 629220.0 -1.0 2037
2039 0 241362.0 152739.0 629280.0 -1.0 2038
2040 0 241388.0 152675.0 629340.0 -1.0 2039
2041 0 241420.0 152596.0 629400.0 -1.0 2040
2042 0 241417.0 152580.0 629460.0 -1.0 2041
2043 0 241394.0 152479.0 629520.0 -1.0 2042
2044 0 241456.0 152488.0 629580.0 -1.0 2043
2045 0 241459.0 152428.0 629640.0 -1.0 2044
2046 0 241457.0 152411.0 629700.0 -1.0 2045
2047 0 241443.0 152392.0 629760.0 -1.0 2046
2048 0 241470.0 152357.0 629820.0 -1.0 2047
2049 0 241494.0 152365.0 629880.0 -1.0 2048
2050 0 241464.0 152306.0 629940.0 -1.0 2049
2051 0 241514.0 152252.0 630000.0 -1.0 2050
2052 0 241562.0 152237.0 630060.0 -1.0 2051
2053 0 241574.0 152197.0 630120.0 -1.0 2052
2054 0 241610.0 152183.0 630180.0 -1.0 2053
2055 0 241626.0 152147.0 630240.0 -1.0 2054
2056 0 241653.0 152124.0 630300.0 -1.0 2055
2057 0 241670.0 152081.0 630360.0 -1.0 2056
2058 0 241667.0 152048.0 630420.0 -1.0 2057
2059 0 241699.0 152035.0 630480.0 -1.0 2058
2060 0 241716.0 151907.0 630540.0 -1.0 2059
2061 0 241738.0 151908.0 630600.0 -1.0 2060
2062 0 241784.0 151871.0 630660.0 -1.0 2061
2063 0 241832.0 151831.0 630720.0 -1.0 2062
2064 0 241772.0 151773.0 630780.0 -1.0 2063
2065 0 241830.0 151702.0 630840.0 -1.0 2064
2066 0 241839.0 151635.0 630900.0 -1.0 2065
2067 0 241864.0 151653.0 630960.0 -1.0 2066
2068 0 241884.0 151558.0 631020.0 -1.0 2067
2069 0 241841.0 151590.0 631080.0 -1.0 2068
2070 0 241832.0 151520.0 631140.0 -1.0 2069
2071 0 241853.0 151556.0 631200.0 -1.0 2070
2072 0 241931.0 151453.0 631260.0 -1.0 2071
2073 0 241906.0 151387.0 631320.0 -1.0 2072
2074 0 241946.0 151326.0 631380.0 -1.0 2073
2075 0 241867.0 151277.0 631440.0 -1.0 2074
2076 0 241901.0 151272.0 631500.0 -1.0 2075
2077 0 241911.0 151247.0 631560.0 -1.0 2076
2078 0 242003.0 151221.0 631620.0 -1.0 2077
2079 0 241984.0 151182.0 631680.0 -1.0 2078
2080 0 242021.0 151118.0 631740.0 -1.0 2079
2081 0 241975.0 151128.0 631800.0 -1.0 2080
2082 0 241953.0 151050.0 631860.0 -1.0 2081
2083 0 241941.0 151048.0 631920.0 -1.0 2082
2084 0 241940.0 151043.0 631980.0 -1.0 2083
2085 0 241915.0 150986.0 632040.0 -1.0 2084
2086 0 241918.0 151019.0 632100.0 -1.0 2085
2087 0 241915.0 150966.0 632160.0 -1.0 2086
2088 0 241956.0 150978.0 632220.0 -1.0 2087
2089 0 241971.0 150900.0 632280.0 -1.0 2088
2090 0 241953.0 150876.0 632340.0 -1.0 2089
2091 0 241985.0 150872.0 632400.0 -1.0 2090
2092 0 242001.0 150830.0 632460.0 -1.0 2091
2093 0 242019.0 150788.0 632520.0 -1.0 2092
2094 0 242030.0 150727.0 632580.0 -1.0 2093
2095 0 242048.0 150661.0 632640.0 -1.0 2094
2096 0 242064.0 150598.0 632700.0 -1.0 2095
2097 0 242063.0 150534.0 632760.0 -1.0 2096
2098 0 242098.0 150503.0 632820.0 -1.0 2097
2099 0 242048.0 150502.0 632880.0 -1.0 2098
2100 0 242075.0 150477.0 632940.0 -1.0 2099
2101 0 242014.0 150454.0 633000.0 -1.0 2100
2102 0 242042.0 150408.0 633060.0 -1.0 2101
2103 0 242070.0 150405.0 633120.0 -1.0 2102
2104 0 242063.0 150364.0 633180.0 -1.0 2103
2105 0 242039.0 150290.0 633240.0 -1.0 2104
2106 0 242070.0 150316.0 633300.0 -1.0 2105
2107 0 242063.0 150251.0 633360.0 -1.0 2106
2108 0 242071.0 150228.0 633420.0 -1.0 2107
2109 0 242088.0 150141.0 633480.0 -1.0 2108
2110 0 242088.0 150115.0 633540.0 -1.0 2109
2111 0 242036.0 150082.0 633600.0 -1.0 2110
2112 0 242050.0 150056.0 633660.0 -1.0 2111
2113 0 242108.0 150057.0 633720.0 -1.0 2112
2114 0 242055.0 149971.0 633780.0 -1.0 2113
2115 0 242015.0 149959.0 633840.0 -1.0 2114
2116 0 242069.0 149954.0 633900.0 -1.0 2115
2117 0 241998.0 149875.0 633960.0 -1.0 2116
2118 0 242028.0 149828.0 634020.0 -1.0 2117
2119 0 242017.0 149814.0 634080.0 -1.0 2118
2120 0 241973.0 149736.0 634140.0 -1.0 2119
2121 0 242050.0 149763.0 634200.0 -1.0 2120
2122 0 241944.0 149651.0 634260.0 -1.0 2121
2123 0 241963.0 149630.0 634320.0 -1.0 2122
2124 0 241980.0 149600.0 634380.0 -1.0 2123
2125 0 241944.0 149613.0 634440.0 -1.0 2124
2126 0 241922.0 149559.0 634500.0 -1.0 2125
2127 0 241935.0 149525.0 634560.0 -1.0 2126
2128 0 241935.0 149546.0 634620.0 -1.0 2127
2129 0 241931.0 149483.0 634680.0 -1.0 2128
2130 0 241954.0 149471.0 634740.0 -1.0 2129
2131 0 241899.0 149404.0 634800.0 -1.0 2130
2132 0 241888.0 149364.0 634860.0 -1.0 2131
2133 0 241892.0 149390.0 634920.0 -1.0 2132
2134 0 241945.0 149421.0 634980.0 -1.0 2133
2135 0 241899.0 149391.0 635040.0 -1.0 2134
2136 0 241968.0 149407.0 635100.0 -1.0 2135
2137 0 241961.0 149362.0 635160.0 -1.0 2136
2138 0 241940.0 149347.0 635220.0 -1.0 2137
2139 0 241990.0 149341.0 635280.0 -1.0 2138
2140 0 241986.0 149299.0 635340.0 -1.0 2139
2141 0 242029.0 149327.0 635400.0 -1.0 2140
2142 0 242055.0 149312.0 635460.0 -1.0 2141
2143 0 242069.0 149348.0 635520.0 -1.0 2142
2144 0 242037.0 149267.0 635580.0 -1.0 2143
2145 0 242076.0 149285.0 635640.0 -1.0 2144
2146 0 242028.0 149202.0 635700.0 -1.0 2145
2147 0 242108.0 149234.0 635760.0 -1.0 2146
2148 0 242072.0 149203.0 635820.0 -1.0 2147
2149 0 242118.0 149175.0 635880.0 -1.0 2148
2150 0 242156.0 149155.0 635940.0 -1.0 2149
2151 0 242136.0 149108.0 636000.0 -1.0 2150
2152 0 242120.0 149154.0 636060.0 -1.0 2151
2153 0 242150.0 149137.0 636120.0 -1.0 2152
2154 0 242092.0 149090.0 636180.0 -1.0 2153
2155 0 242038.0 149032.0 636240.0 -1.0 2154
2156 0 242007.0 149130.0 636300.0 -1.0 2155
2157 0 241984.0 149048.0 636360.0 -1.0 2156
2158 0 241976.0 149009.0 636420.0 -1.0 2157
2159 0 241934.0 149010.0 636480.0 -1.0 2158
2160 0 241965.0 149054.0 636540.0 -1.0 2159
2161 0 241902.0 149038.0 636600.0 -1.0 2160
2162 0 241906.0 149045.0 636660.0 -1.0 2161
2163 0 241863.0 149031.0 636720.0 -1.0 2162
2164 0 241848.0 149010.0 636780.0 -1.0 2163
2165 0 241815.0 148967.0 636840.0 -1.0 2164
2166 0 241816.0 148988.0 636900.0 -1.0 2165
2167 0 241779.0 148978.0 636960.0 -1.0 2166
2168 0 241763.0 148994.0 637020.0 -1.0 2167
2169 0 241738.0 148955.0 637080.0 -1.0 2168
2170 0 241737.0 148978.0 637140.0 -1.0 2169
2171 0 241719.0 148926.0 637200.0 -1.0 2170
2172 0 241723.0 148910.0 637260.0 -1.0 2171
2173 0 241685.0 148893.0 637320.0 -1.0 2172
2174 0 241667.0 148884.0 637380.0 -1.0 2173
2175 0 241636.0 148858.0 637440.0 -1.0 2174
2176 0 241613.0 148830.0 637500.0 -1.0 2175
2177 0 241580.0 148838.0 637560.0 -1.0 2176
2178 0 241567.0 148785.0 637620.0 -1.0 2177
2179 0 241562.0 148782.0 637680.0 -1.0 2178
2180 0 241547.0 148723.0 637740.0 -1.0 2179
2181 0 241532.0 148675.0 637800.0 -1.0 2180
2182 0 241518.0 148644.0 637860.0 -1.0 2181
2183 0 241521.0 148624.0 637920.0 -1.0 2182
2184 0 241417.0 148595.0 637980.0 -1.0 2183
2185 0 241389.0 148612.0 638040.0 -1.0 2184
2186 0 241358.0 148670.0 638100.0 -1.0 2185
2187 0 241338.0 148656.0 638160.0 -1.0 2186
2188 0 241313.0 148684.0 638220.0 -1.0 2187
2189 0 241260.0 148692.0 638280.0 -1.0 2188
2190 0 241205.0 148673.0 638340.0 -1.0 2189
2191 0 241210.0 148710.0 638400.0 -1.0 2190
2192 0 241175.0 148674.0 638460.0 -1.0 2191
2193 0 241132.0 148677.0 638520.0 -1.0 2192
2194 0 241125.0 148652.0 638580.0 -1.0 2193
2195 0 241133.0 148673.0 638640.0 -1.0 2194
2196 0 241088.0 148663.0 638700.0 -1.0 2195
2197 0 241077.0 148648.0 638760.0 -1.0 2196
2198 0 241036.0 148704.0 638820.0 -1.0 2197
2199 0 240988.0 148703.0 638880.0 -1.0 2198
2200 0 241034.0 148765.0 638940.0 -1.0 2199
2201 0 240990.0 148753.0 639000.0 -1.0 2200
2202 0 240963.0 148803.0 639060.0 -1.0 2201
2203 0 240936.0 148841.0 639120.0 -1.0 2202
2204 0 240912.0 148828.0 639180.0 -1.0 2203
2205 0 240872.0 148849.0 639240.0 -1.0 2204
2206 0 240856.0 148816.0 639300.0 -1.0 2205
2207 0 240797.0 148813.0 639360.0 -1.0 2206
2208 0 240812.0 148826.0 639420.0 -1.0 2207
2209 0 240774.0 148884.0 639480.0 -1.0 2208
2210 0 240735.0 148867.0 639540.0 -1.0 2209
2211 0 240715.0 148933.0 639600.0 -1.0 2210
2212 0 240704.0 148879.0 639660.0 -1.0 2211
2213 0 240709.0 148864.0 639720.0 -1.0 2212
2214 0 240672.0 148879.0 639780.0 -1.0 2213
2215 0 240700.0 148882.0 639840.0 -1.0 2214
2216 0 240670.0 148913.0 639900.0 -1.0 2215
2217 0 240665.0 148947.0 639960.0 -1.0 2216
2218 0 240630.0 148924.0 640020.0 -1.0 2217
2219 0 240614.0 148893.0 640080.0 -1.0 2218
2220 0 240597.0 148900.0 640140.0 -1.0 2219
2221 0 240589.0 148929.0 640200.0 -1.0 2220
2222 0 240578.0 148956.0 640260.0 -1.0 2221
2223 0 240615.0 148981.0 640320.0 -1.0 2222
2224 0 240583.0 148954.0 640380.0 -1.0 2223
2225 0 240533.0 148934.0 640440.0 -1.0 2224
2226 0 240524.0 148969.0 640500.0 -1.0 2225
2227 0 240515.0 148972.0 640560.0 -1.0 2226
2228 0 240481.0 148954.0 640620.0 -1.0 2227
2229 0 240477.0 148916.0 640680.0 -1.0 2228
2230 0 240421.0 148857.0 640740.0 -1.0 2229
2231 0 240399.0 148854.0 640800.0 -1.0 2230
2232 0 240381.0 148815.0 640860.0 -1.0 2231
2233 0 240382.0 148809.0 640920.0 -1.0 2232
2234 0 240356.0 148823.0 640980.0 -1.0 2233
2235 0 240332.0 148753.0 641040.0 -1.0 2234
2236 0 240354.0 148731.0 641100.0 -1.0 2235
2237 0 240287.0 148706.0 641160.0 -1.0 2236
2238 0 240307.0 148719.0 641220.0 -1.0 2237
2239 0 240312.0 148670.0 641280.0 -1.0 2238
2240 0 240268.0 148675.0 641340.0 -1.0 2239
2241 0 240247.0 148656.0 641400.0 -1.0 2240
2242 0 240283.0 148678.0 641460.0 -1.0 2241
2243 0 240257.0 148602.0 641520.0 -1.0 2242
2244 0 240271.0 148623.0 641580.0 -1.0 2243
2245 0 240272.0 148636.0 641640.0 -1.0 2244
2246 0 240256.0 148641.0 641700.0 -1.0 2245
2247 0 240216.0 148618.0 641760.0 -1.0 2246
2248 0 240252.0 148674.0 641820.0 -1.0 2247
2249 0 240157.0 148502.0 641880.0 -1.0 2248
2250 0 240164.0 148526.0 641940.0 -1.0 2249
2251 0 240126.0 148494.0 642000.0 -1.0 2250
2252 0 240117.0 148431.0 642060.0 -1.0 2251
2253 0 240051.0 148424.0 642120.0 -1.0 2252
2254 0 240064.0 148395.0 642180.0 -1.0 2253
2255 0 240024.0 148328.0 642240.0 -1.0 2254
2256 0 239974.0 148263.0 642300.0 -1.0 2255
2257 0 239940.0 148196.0 642360.0 -1.0 2256
2258 0 239943.0 148190.0 642420.0 -1.0 2257
2259 0 239977.0 148180.0 642480.0 -1.0 2258
2260 0 239949.0 148074.0 642540.0 -1.0 2259
2261 0 239863.0 148119.0 642600.0 -1.0 2260
2262 0 239794.0 148077.0 642660.0 -1.0 2261
2263 0 239792.0 148083.0 642720.0 -1.0 2262
2264 0 239716.0 148078.0 642780.0 -1.0 2263
2265 0 239701.0 148084.0 642840.0 -1.0 2264
2266 0 239687.0 148009.0 642900.0 -1.0 2265
2267 0 239628.0 148014.0 642960.0 -1.0 2266
2268 0 239666.0 147959.0 643020.0 -1.0 2267
2269 0 239611.0 148008.0 643080.0 -1.0 2268
2270 0 239576.0 148009.0 643140.0 -1.0 2269
2271 0 239509.0 147992.0 643200.0 -1.0 2270
2272 0 239477.0 148001.0 643260.0 -1.0 2271
2273 0 239483.0 147999.0 643320.0 -1.0 2272
2274 0 239439.0 148035.0 643380.0 -1.0 2273
2275 0 239395.0 148003.0 643440.0 -1.0 2274
2276 0 239348.0 148022.0 643500.0 -1.0 2275
2277 0 239320.0 147958.0 643560.0 -1.0 2276
2278 0 239305.0 147928.0 643620.0 -1.0 2277
2279 0 239232.0 147832.0 643680.0 -1.0 2278
2280 0 239248.0 147904.0 643740.0 -1.0 2279
2281 0 239221.0 147925.0 643800.0 -1.0 2280
2282 0 239215.0 147990.0 643860.0 -1.0 2281
2283 0 239126.0 147966.0 643920.0 -1.0 2282
2284 0 239071.0 148041.0 643980.0 -1.0 2283
2285 0 239068.0 147981.0 644040.0 -1.0 2284
2286 0 239129.0 147966.0 644100.0 -1.0 2285
2287 0 239021.0 147985.0 644160.0 -1.0 2286
2288 0 239033.0 147974.0 644220.0 -1.0 2287
2289 0 239016.0 147985.0 644280.0 -1.0 2288
2290 0 238972.0 148003.0 644340.0 -1.0 2289
2291 0 238944.0 148004.0 644400.0 -1.0 2290
2292 0 238864.0 147983.0 644460.0 -1.0 2291
2293 0 238914.0 148011.0 644520.0 -1.0 2292
2294 0 238809.0 147992.0 644580.0 -1.0 2293
2295 0 238798.0 147995.0 644640.0 -1.0 2294
2296 0 238759.0 147958.0 644700.0 -1.0 2295
2297 0 238707.0 148012.0 644760.0 -1.0 2296
2298 0 238739.0 147924.0 644820.0 -1.0 2297
2299 0 238704.0 147963.0 644880.0 -1.0 2298
2300 0 238639.0 148019.0 644940.0 -1.0 2299
2301 0 238569.0 148055.0 645000.0 -1.0 2300
2302 0 238553.0 148045.0 645060.0 -1.0 2301
2303 0 238551.0 148105.0 645120.0 -1.0 2302
2304 0 238501.0 148111.0 645180.0 -1.0 2303
2305 0 238474.0 148141.0 645240.0 -1.0 2304
2306 0 238429.0 148088.0 645300.0 -1.0 2305
2307 0 238415.0 148125.0 645360.0 -1.0 2306
2308 0 238412.0 148133.0 645420.0 -1.0 2307
2309 0 238306.0 148099.0 645480.0 -1.0 2308
2310 0 238280.0 148080.0 645540.0 -1.0 2309
2311 0 238166.0 148088.0 645600.0 -1.0 2310
2312 0 238050.0 148068.0 645660.0 -1.0 2311
2313 0 237987.0 148096.0 645720.0 -1.0 2312
2314 0 237928.0 148089.0 645780.0 -1.0 2313
2315 0 237804.0 148046.0 645840.0 -1.0 2314
2316 0 237759.0 148135.0 645900.0 -1.0 2315
2317 0 237625.0 148117.0 645960.0 -1.0 2316
2318 0 237580.0 148088.0 646020.0 -1.0 2317
2319 0 237621.0 148047.0 646080.0 -1.0 2318
2320 0 237533.0 147902.0 646140.0 -1.0 2319
2321 0 237433.0 147858.0 646200.0 -1.0 2320
2322 0 237396.0 147791.0 646260.0 -1.0 2321
2323 0 237334.0 147731.0 646320.0 -1.0 2322
2324 0 237253.0 147709.0 646380.0 -1.0 2323
2325 0 237174.0 147626.0 646440.0 -1.0 2324
2326 0 237071.0 147520.0 646500.0 -1.0 2325
2327 0 237095.0 147563.0 646560.0 -1.0 2326
2328 0 237097.0 147608.0 646620.0 -1.0 2327
2329 0 237053.0 147497.0 646680.0 -1.0 2328
2330 0 236981.0 147481.0 646740.0 -1.0 2329
2331 0 236998.0 147397.0 646800.0 -1.0 2330
2332 0 237014.0 147433.0 646860.0 -1.0 2331
2333 0 236980.0 147331.0 646920.0 -1.0 2332
2334 0 236932.0 147309.0 646980.0 -1.0 2333
2335 0 236927.0 147249.0 647040.0 -1.0 2334
2336 0 236961.0 147295.0 647100.0 -1.0 2335
2337 0 237050.0 147333.0 647160.0 -1.0 2336
2338 0 237044.0 147304.0 647220.0 -1.0 2337
2339 0 237044.0 147301.0 647280.0 -1.0 2338
2340 0 237114.0 147355.0 647340.0 -1.0 2339
2341 0 237136.0 147426.0 647400.0 -1.0 2340
2342 0 237126.0 147370.0 647460.0 -1.0 2341
2343 0 237126.0 147417.0 647520.0 -1.0 2342
2344 0 237058.0 147259.0 647580.0 -1.0 2343
2345 0 237085.0 147321.0 647640.0 -1.0 2344
2346 0 237065.0 147293.0 647700.0 -1.0 2345
2347 0 237131.0 147277.0 647760.0 -1.0 2346
2348 0 237150.0 147263.0 647820.0 -1.0 2347
2349 0 237153.0 147247.0 647880.0 -1.0 2348
2350 0 237133.0 147241.0 647940.0 -1.0 2349
2351 0 237088.0 147214.0 648000.0 -1.0 2350
2352 0 237030.0 147161.0 648060.0 -1.0 2351
2353 0 236978.0 147084.0 648120.0 -1.0 2352
2354 0 236987.0 147032.0 648180.0 -1.0 2353
2355 0 236995.0 146981.0 648240.0 -1.0 2354
2356 0 236984.0 146977.0 648300.0 -1.0 2355
2357 0 236998.0 147019.0 648360.0 -1.0 2356
2358 0 236991.0 146979.0 648420.0 -1.0 2357
2359 0 237014.0 146987.0 648480.0 -1.0 2358
2360 0 237010.0 146967.0 648540.0 -1.0 2359
2361 0 236994.0 146986.0 648600.0 -1.0 2360
2362 0 237028.0 146943.0 648660.0 -1.0 2361
2363 0 237020.0 146929.0 648720.0 -1.0 2362
2364 0 237036.0 146968.0 648780.0 -1.0 2363
2365 0 237008.0 146956.0 648840.0 -1.0 2364
2366 0 236988.0 146952.0 648900.0 -1.0 2365
2367 0 236949.0 146915.0 648960.0 -1.0 2366
2368 0 236951.0 146990.0 649020.0 -1.0 2367
2369 0 236905.0 146919.0 649080.0 -1.0 2368
2370 0 236892.0 146937.0 649140.0 -1.0 2369
2371 0 236819.0 146894.0 649200.0 -1.0 2370
2372 0 236836.0 146949.0 649260.0 -1.0 2371
2373 0 236900.0 146964.0 649320.0 -1.0 2372
2374 0 236885.0 146937.0 649380.0 -1.0 2373
2375 0 236824.0 146955.0 649440.0 -1.0 2374
2376 0 236875.0 146978.0 649500.0 -1.0 2375
2377 0 236868.0 147065.0 649560.0 -1.0 2376
2378 0 236846.0 147014.0 649620.0 -1.0 2377
2379 0 236820.0 147115.0 649680.0 -1.0 2378
2380 0 236835.0 147143.0 649740.0 -1.0 2379
2381 0 236819.0 147131.0 649800.0 -1.0 2380
2382 0 236828.0 147197.0 649860.0 -1.0 2381
2383 0 236815.0 147170.0 649920.0 -1.0 2382
2384 0 236786.0 147156.0 649980.0 -1.0 2383
2385 0 236787.0 147156.0 650040.0 -1.0 2384
2386 0 236758.0 147166.0 650100.0 -1.0 2385
2387 0 236753.0 147179.0 650160.0 -1.0 2386
2388 0 236761.0 147158.0 650220.0 -1.0 2387
2389 0 236716.0 147193.0 650280.0 -1.0 2388
2390 0 236707.0 147193.0 650340.0 -1.0 2389
2391 0 236714.0 147255.0 650400.0 -1.0 2390
2392 0 236698.0 147231.0 650460.0 -1.0 2391
2393 0 236658.0 147277.0 650520.0 -1.0 2392
2394 0 236623.0 147258.0 650580.0 -1.0 2393
2395 0 236610.0 147260.0 650640.0 -1.0 2394
2396 0 236578.0 147277.0 650700.0 -1.0 2395
2397 0 236507.0 147296.0 650760.0 -1.0 2396
2398 0 236526.0 147334.0 650820.0 -1.0 2397
2399 0 236485.0 147375.0 650880.0 -1.0 2398
2400 0 236496.0 147408.0 650940.0 -1.0 2399
2401 0 236487.0 147366.0 651000.0 -1.0 2400
2402 0 236438.0 147299.0 651060.0 -1.0 2401
2403 0 236433.0 147265.0 651120.0 -1.0 2402
2404 0 236387.0 147196.0 651180.0 -1.0 2403
2405 0 236382.0 147165.0 651240.0 -1.0 2404
2406 0 236374.0 147090.0 651300.0 -1.0 2405
2407 0 236389.0 147061.0 651360.0 -1.0 2406
2408 0 236381.0 147043.0 651420.0 -1.0 2407
2409 0 236403.0 147026.0 651480.0 -1.0 2408
2410 0 236412.0 147057.0 651540.0 -1.0 2409
2411 0 236376.0 146986.0 651600.0 -1.0 2410
2412 0 236374.0 147012.0 651660.0 -1.0 2411
2413 0 236411.0 146974.0 651720.0 -1.0 2412
2414 0 236416.0 146983.0 651780.0 -1.0 2413
2415 0 236411.0 147011.0 651840.0 -1.0 2414
2416 0 236426.0 147052.0 651900.0 -1.0 2415
2417 0 236425.0 147037.0 651960.0 -1.0 2416
2418 0 236412.0 147032.0 652020.0 -1.0 2417
2419 0 236355.0 146981.0 652080.0 -1.0 2418
2420 0 236375.0 146974.0 652140.0 -1.0 2419
2421 0 236364.0 146951.0 652200.0 -1.0 2420
2422 0 236381.0 146916.0 652260.0 -1.0 2421
2423 0 236348.0 146938.0 652320.0 -1.0 2422
2424 0 236396.0 146939.0 652380.0 -1.0 2423
2425 0 236343.0 146877.0 652440.0 -1.0 2424
2426 0 236355.0 146921.0 652500.0 -1.0 2425
2427 0 236367.0 146890.0 652560.0 -1.0 2426
2428 0 236341.0 146946.0 652620.0 -1.0 2427
2429 0 236382.0 146893.0 652680.0 -1.0 2428
2430 0 236363.0 146839.0 652740.0 -1.0 2429
2431 0 236383.0 146776.0 652800.0 -1.0 2430
2432 0 236429.0 146786.0 652860.0 -1.0 2431
2433 0 236419.0 146741.0 652920.0 -1.0 2432
2434 0 236429.0 146750.0 652980.0 -1.0 2433
2435 0 236440.0 146745.0 653040.0 -1.0 2434
2436 0 236486.0 146758.0 653100.0 -1.0 2435
2437 0 236415.0 146735.0 653160.0 -1.0 2436
2438 0 236338.0 146737.0 653220.0 -1.0 2437
2439 0 236383.0 146766.0 653280.0 -1.0 2438
2440 0 236332.0 146694.0 653340.0 -1.0 2439
2441 0 236313.0 146677.0 653400.0 -1.0 2440
2442 0 236327.0 146708.0 653460.0 -1.0 2441
2443 0 236280.0 146652.0 653520.0 -1.0 2442
2444 0 236291.0 146666.0 653580.0 -1.0 2443
2445 0 236287.0 146573.0 653640.0 -1.0 2444
2446 0 236276.0 146557.0 653700.0 -1.0 2445
2447 0 236295.0 146470.0 653760.0 -1.0 2446
2448 0 236252.0 146687.0 653820.0 -1.0 2447
2449 0 236270.0 146540.0 653880.0 -1.0 2448
2450 0 236255.0 146597.0 653940.0 -1.0 2449
2451 0 236199.0 146548.0 654000.0 -1.0 2450
2452 0 236198.0 146597.0 654060.0 -1.0 2451
2453 0 236202.0 146526.0 654120.0 -1.0 2452
2454 0 236150.0 146454.0 654180.0 -1.0 2453
2455 0 236204.0 146493.0 654240.0 -1.0 2454
2456 0 236119.0 146405.0 654300.0 -1.0 2455
2457 0 236103.0 146348.0 654360.0 -1.0 2456
2458 0 236097.0 146356.0 654420.0 -1.0 2457
2459 0 236001.0 146231.0 654480.0 -1.0 2458
2460 0 235975.0 146217.0 654540.0 -1.0 2459
2461 0 235914.0 146145.0 654600.0 -1.0 2460
2462 0 235927.0 146127.0 654660.0 -1.0 2461
2463 0 235958.0 146099.0 654720.0 -1.0 2462
2464 0 235948.0 146057.0 654780.0 -1.0 2463
2465 0 235855.0 145898.0 654840.0 -1.0 2464
2466 0 235903.0 146192.0 654900.0 -1.0 2465
2467 0 235833.0 146154.0 654960.0 -1.0 2466
2468 0 235850.0 145976.0 655020.0 -1.0 2467
2469 0 235830.0 145887.0 655080.0 -1.0 2468
2470 0 235768.0 145686.0 655140.0 -1.0 2469
2471 0 236398.0 145154.0 655200.0 -1.0 2470
2472 0 236826.0 145112.0 655260.0 -1.0 2471
2473 0 237494.0 145207.0 655320.0 -1.0 2472
2474 0 237706.0 145298.0 655380.0 -1.0 2473
2475 0 238095.0 145744.0 655440.0 -1.0 2474
2476 0 238326.0 146309.0 655440.0 -1.0 2475
2477 0 238434.0 146688.0 655500.0 -1.0 2476
2478 0 238166.0 146928.0 655500.0 -1.0 2477
2479 0 237857.0 147137.0 655500.0 -1.0 2478
2480 0 237429.0 147255.0 655560.0 -1.0 2479
2481 0 237286.0 147273.0 655620.0 -1.0 2480
2482 0 237283.0 147236.0 655680.0 -1.0 2481
2483 0 237137.0 147169.0 655740.0 -1.0 2482
2484 0 236645.0 147214.0 655800.0 -1.0 2483
2485 0 236248.0 146970.0 655860.0 -1.0 2484
2486 0 235867.0 146576.0 655860.0 -1.0 2485
2487 0 235395.0 145920.0 655860.0 -1.0 2486
2488 0 235275.0 145504.0 655920.0 -1.0 2487
2489 0 235148.0 145001.0 655920.0 -1.0 2488
2490 0 235313.0 144399.0 655920.0 -1.0 2489
2491 0 235595.0 144075.0 655980.0 -1.0 2490
2492 0 235976.0 143553.0 655980.0 -1.0 2491
2493 0 236342.0 143074.0 655980.0 -1.0 2492
2494 0 236752.0 142750.0 655980.0 -1.0 2493
2495 0 237473.0 142313.0 656040.0 -1.0 2494
2496 0 237781.0 141890.0 656100.0 -1.0 2495
2497 0 237802.0 141852.0 656160.0 -1.0 2496
2498 0 237804.0 141972.0 656220.0 -1.0 2497
2499 0 237841.0 141894.0 656280.0 -1.0 2498
2500 0 237856.0 141928.0 656340.0 -1.0 2499
2501 0 237856.0 141891.0 656400.0 -1.0 2500
2502 0 237861.0 141942.0 656460.0 -1.0 2501
2503 0 237922.0 141915.0 656520.0 -1.0 2502
2504 0 237897.0 141923.0 656580.0 -1.0 2503
2505 0 237844.0 141869.0 656640.0 -1.0 2504
2506 0 237906.0 141904.0 656700.0 -1.0 2505
2507 0 237919.0 141895.0 656760.0 -1.0 2506
2508 0 237948.0 141901.0 656820.0 -1.0 2507
2509 0 237962.0 141861.0 656880.0 -1.0 2508
2510 0 237944.0 141812.0 656940.0 -1.0 2509
2511 0 237906.0 141795.0 657000.0 -1.0 2510
2512 0 237926.0 141801.0 657060.0 -1.0 2511
2513 0 237864.0 141737.0 657120.0 -1.0 2512
2514 0 237894.0 141712.0 657180.0 -1.0 2513
2515 0 237897.0 141602.0 657240.0 -1.0 2514
2516 0 237882.0 141579.0 657300.0 -1.0 2515
2517 0 237937.0 141523.0 657360.0 -1.0 2516
2518 0 237917.0 141417.0 657420.0 -1.0 2517
2519 0 237922.0 141355.0 657480.0 -1.0 2518
2520 0 237878.0 141289.0 657540.0 -1.0 2519
2521 0 237835.0 141230.0 657600.0 -1.0 2520
2522 0 237828.0 141265.0 657660.0 -1.0 2521
2523 0 237772.0 141252.0 657720.0 -1.0 2522
2524 0 237768.0 141267.0 657780.0 -1.0 2523
2525 0 237791.0 141274.0 657840.0 -1.0 2524
2526 0 237723.0 141312.0 657900.0 -1.0 2525
2527 0 237646.0 141277.0 657960.0 -1.0 2526
2528 0 237621.0 141183.0 658020.0 -1.0 2527
2529 0 237635.0 141185.0 658080.0 -1.0 2528
2530 0 237639.0 141122.0 658140.0 -1.0 2529
2531 0 237621.0 141052.0 658200.0 -1.0 2530
2532 0 237620.0 141074.0 658260.0 -1.0 2531
2533 0 237588.0 141030.0 658320.0 -1.0 2532
2534 0 237596.0 140992.0 658380.0 -1.0 2533
2535 0 237584.0 140949.0 658440.0 -1.0 2534
2536 0 237600.0 140994.0 658500.0 -1.0 2535
2537 0 237512.0 140931.0 658560.0 -1.0 2536
2538 0 237557.0 140843.0 658620.0 -1.0 2537
2539 0 237570.0 140790.0 658680.0 -1.0 2538
2540 0 237562.0 140811.0 658740.0 -1.0 2539
2541 0 237591.0 140791.0 658800.0 -1.0 2540
2542 0 237516.0 140834.0 658860.0 -1.0 2541
2543 0 237532.0 140787.0 658920.0 -1.0 2542
2544 0 237519.0 140757.0 658980.0 -1.0 2543
2545 0 237510.0 140754.0 659040.0 -1.0 2544
2546 0 237494.0 140870.0 659100.0 -1.0 2545
2547 0 237515.0 140808.0 659160.0 -1.0 2546
2548 0 237480.0 140906.0 659220.0 -1.0 2547
2549 0 237396.0 140991.0 659280.0 -1.0 2548
2550 0 237403.0 141023.0 659340.0 -1.0 2549
2551 0 237370.0 141090.0 659400.0 -1.0 2550
2552 0 237328.0 141138.0 659460.0 -1.0 2551
2553 0 237247.0 141197.0 659520.0 -1.0 2552
2554 0 237190.0 141261.0 659580.0 -1.0 2553
2555 0 237081.0 141360.0 659640.0 -1.0 2554
2556 0 237106.0 141345.0 659700.0 -1.0 2555
2557 0 237057.0 141382.0 659760.0 -1.0 2556
2558 0 237028.0 141433.0 659820.0 -1.0 2557
2559 0 237019.0 141446.0 659880.0 -1.0 2558
2560 0 237032.0 141461.0 659940.0 -1.0 2559
2561 0 236957.0 141523.0 660060.0 -1.0 2560
2562 0 236933.0 141475.0 660120.0 -1.0 2561
2563 0 236931.0 141539.0 660180.0 -1.0 2562
2564 0 236940.0 141561.0 660240.0 -1.0 2563
2565 0 236922.0 141644.0 660300.0 -1.0 2564
2566 0 236906.0 141712.0 660360.0 -1.0 2565
2567 0 236887.0 141705.0 660420.0 -1.0 2566
2568 0 236881.0 141712.0 660480.0 -1.0 2567
2569 0 236839.0 141728.0 660540.0 -1.0 2568
2570 0 236844.0 141719.0 660600.0 -1.0 2569
2571 0 236837.0 141739.0 660660.0 -1.0 2570
2572 0 236807.0 141736.0 660720.0 -1.0 2571
2573 0 236791.0 141742.0 660780.0 -1.0 2572
2574 0 236719.0 141763.0 660840.0 -1.0 2573
2575 0 236705.0 141774.0 660900.0 -1.0 2574
2576 0 236648.0 141736.0 660960.0 -1.0 2575
2577 0 236627.0 141694.0 661020.0 -1.0 2576
2578 0 236615.0 141753.0 661080.0 -1.0 2577
2579 0 236573.0 141696.0 661140.0 -1.0 2578
2580 0 236596.0 141745.0 661200.0 -1.0 2579
2581 0 236578.0 141733.0 661260.0 -1.0 2580
2582 0 236569.0 141691.0 661320.0 -1.0 2581
2583 0 236474.0 141654.0 661380.0 -1.0 2582
2584 0 236433.0 141634.0 661440.0 -1.0 2583
2585 0 236462.0 141600.0 661500.0 -1.0 2584
2586 0 236392.0 141578.0 661560.0 -1.0 2585
2587 0 236317.0 141494.0 661620.0 -1.0 2586
2588 0 236346.0 141549.0 661680.0 -1.0 2587
2589 0 236339.0 141425.0 661740.0 -1.0 2588
2590 0 236386.0 141453.0 661800.0 -1.0 2589
2591 0 236352.0 141382.0 661860.0 -1.0 2590
2592 0 236368.0 141343.0 661920.0 -1.0 2591
2593 0 236368.0 141330.0 661980.0 -1.0 2592
2594 0 236374.0 141325.0 662040.0 -1.0 2593
2595 0 236425.0 141258.0 662100.0 -1.0 2594
2596 0 236407.0 141239.0 662160.0 -1.0 2595
2597 0 236452.0 141218.0 662220.0 -1.0 2596
2598 0 236431.0 141161.0 662280.0 -1.0 2597
2599 0 236464.0 141166.0 662340.0 -1.0 2598
2600 0 236456.0 141074.0 662400.0 -1.0 2599
2601 0 236444.0 141040.0 662460.0 -1.0 2600
2602 0 236470.0 140981.0 662520.0 -1.0 2601
2603 0 236496.0 140955.0 662580.0 -1.0 2602
2604 0 236544.0 140952.0 662640.0 -1.0 2603
2605 0 236510.0 140875.0 662700.0 -1.0 2604
2606 0 236540.0 140762.0 662760.0 -1.0 2605
2607 0 236520.0 140816.0 662820.0 -1.0 2606
2608 0 236534.0 140726.0 662880.0 -1.0 2607
2609 0 236544.0 140685.0 662940.0 -1.0 2608
2610 0 236521.0 140641.0 663000.0 -1.0 2609
2611 0 236529.0 140606.0 663060.0 -1.0 2610
2612 0 236498.0 140492.0 663120.0 -1.0 2611
2613 0 236500.0 140465.0 663180.0 -1.0 2612
2614 0 236452.0 140362.0 663240.0 -1.0 2613
2615 0 236431.0 140286.0 663300.0 -1.0 2614
2616 0 236374.0 140191.0 663360.0 -1.0 2615
2617 0 236434.0 140077.0 663420.0 -1.0 2616
2618 0 236575.0 140160.0 663480.0 -1.0 2617
2619 0 236410.0 140010.0 663540.0 -1.0 2618
2620 0 236374.0 139989.0 663600.0 -1.0 2619
2621 0 236393.0 139971.0 663660.0 -1.0 2620
2622 0 236374.0 139938.0 663720.0 -1.0 2621
2623 0 236363.0 139910.0 663780.0 -1.0 2622
2624 0 236289.0 139873.0 663840.0 -1.0 2623
2625 0 236275.0 139836.0 663900.0 -1.0 2624
2626 0 236194.0 139783.0 663960.0 -1.0 2625
2627 0 236143.0 139765.0 664020.0 -1.0 2626
2628 0 236139.0 139762.0 664080.0 -1.0 2627
2629 0 236060.0 139758.0 664140.0 -1.0 2628
2630 0 236057.0 139731.0 664200.0 -1.0 2629
2631 0 235974.0 139658.0 664260.0 -1.0 2630
2632 0 235901.0 139686.0 664320.0 -1.0 2631
2633 0 235866.0 139676.0 664380.0 -1.0 2632
2634 0 235891.0 139622.0 664440.0 -1.0 2633
2635 0 235865.0 139553.0 664500.0 -1.0 2634
2636 0 235881.0 139531.0 664560.0 -1.0 2635
2637 0 235807.0 139473.0 664620.0 -1.0 2636
2638 0 235794.0 139512.0 664680.0 -1.0 2637
2639 0 235744.0 139501.0 664740.0 -1.0 2638
2640 0 235770.0 139473.0 664800.0 -1.0 2639
2641 0 235722.0 139464.0 664860.0 -1.0 2640
2642 0 235689.0 139401.0 664920.0 -1.0 2641
2643 0 235715.0 139407.0 664980.0 -1.0 2642
2644 0 235710.0 139378.0 665040.0 -1.0 2643
2645 0 235611.0 139306.0 665100.0 -1.0 2644
2646 0 235634.0 139314.0 665160.0 -1.0 2645
2647 0 235564.0 139266.0 665220.0 -1.0 2646
2648 0 235605.0 139261.0 665280.0 -1.0 2647
2649 0 235558.0 139174.0 665340.0 -1.0 2648
2650 0 235541.0 139110.0 665400.0 -1.0 2649
2651 0 235516.0 139069.0 665460.0 -1.0 2650
2652 0 235515.0 139084.0 665520.0 -1.0 2651
2653 0 235507.0 139047.0 665580.0 -1.0 2652
2654 0 235438.0 138966.0 665640.0 -1.0 2653
2655 0 235434.0 138963.0 665700.0 -1.0 2654
2656 0 235405.0 138924.0 665760.0 -1.0 2655
2657 0 235397.0 138928.0 665820.0 -1.0 2656
2658 0 235376.0 138933.0 665880.0 -1.0 2657
2659 0 235322.0 138842.0 665940.0 -1.0 2658
2660 0 235264.0 138800.0 666000.0 -1.0 2659
2661 0 235227.0 138728.0 666060.0 -1.0 2660
2662 0 235181.0 138563.0 666120.0 -1.0 2661
2663 0 235108.0 138408.0 666240.0 -1.0 2662
2664 0 235035.0 138326.0 666300.0 -1.0 2663
2665 0 235049.0 138268.0 666360.0 -1.0 2664
2666 0 234979.0 138119.0 666420.0 -1.0 2665
2667 0 235017.0 138117.0 666480.0 -1.0 2666
2668 0 234984.0 138076.0 666540.0 -1.0 2667
2669 0 234937.0 138061.0 666600.0 -1.0 2668
2670 0 234843.0 138056.0 666660.0 -1.0 2669
2671 0 234839.0 137950.0 666720.0 -1.0 2670
2672 0 234845.0 138094.0 666780.0 -1.0 2671
2673 0 234869.0 138052.0 666840.0 -1.0 2672
2674 0 234898.0 138116.0 666900.0 -1.0 2673
2675 0 234852.0 138106.0 666960.0 -1.0 2674
2676 0 234873.0 138097.0 667020.0 -1.0 2675
2677 0 234805.0 138059.0 667080.0 -1.0 2676
2678 0 234770.0 138007.0 667140.0 -1.0 2677
2679 0 234719.0 137989.0 667200.0 -1.0 2678
2680 0 234663.0 137987.0 667260.0 -1.0 2679
2681 0 234621.0 137994.0 667320.0 -1.0 2680
2682 0 234548.0 138011.0 667380.0 -1.0 2681
2683 0 234462.0 138086.0 667440.0 -1.0 2682
2684 0 234317.0 138115.0 667500.0 -1.0 2683
2685 0 234301.0 138148.0 667560.0 -1.0 2684
2686 0 234140.0 138210.0 667620.0 -1.0 2685
2687 0 234112.0 138174.0 667680.0 -1.0 2686
2688 0 233933.0 138176.0 667740.0 -1.0 2687
2689 0 233911.0 138182.0 667800.0 -1.0 2688
2690 0 233820.0 138184.0 667860.0 -1.0 2689
2691 0 233767.0 138190.0 667920.0 -1.0 2690
2692 0 233653.0 138209.0 667980.0 -1.0 2691
2693 0 233559.0 138200.0 668040.0 -1.0 2692
2694 0 233530.0 138159.0 668100.0 -1.0 2693
2695 0 233362.0 138199.0 668160.0 -1.0 2694
2696 0 233340.0 138229.0 668220.0 -1.0 2695
2697 0 233262.0 138243.0 668280.0 -1.0 2696
2698 0 233189.0 138298.0 668340.0 -1.0 2697
2699 0 232840.0 138318.0 668400.0 -1.0 2698
2700 0 232783.0 138470.0 668460.0 -1.0 2699
2701 0 232679.0 138581.0 668520.0 -1.0 2700
2702 0 232558.0 138748.0 668580.0 -1.0 2701
2703 0 232348.0 138721.0 668640.0 -1.0 2702
2704 0 232338.0 138732.0 668700.0 -1.0 2703
2705 0 232232.0 138699.0 668760.0 -1.0 2704
2706 0 232189.0 138736.0 668820.0 -1.0 2705
2707 0 232113.0 138784.0 668880.0 -1.0 2706
2708 0 232009.0 138768.0 668940.0 -1.0 2707
2709 0 231978.0 138843.0 669000.0 -1.0 2708
2710 0 231934.0 138844.0 669060.0 -1.0 2709
2711 0 231924.0 138911.0 669120.0 -1.0 2710
2712 0 231843.0 138907.0 669180.0 -1.0 2711
2713 0 231697.0 138895.0 669240.0 -1.0 2712
2714 0 231685.0 138907.0 669300.0 -1.0 2713
2715 0 231467.0 138861.0 669360.0 -1.0 2714
2716 0 231219.0 138895.0 669420.0 -1.0 2715
2717 0 231215.0 138901.0 669480.0 -1.0 2716
2718 0 231110.0 138855.0 669540.0 -1.0 2717
2719 0 231153.0 138802.0 669600.0 -1.0 2718
2720 0 231006.0 138702.0 669660.0 -1.0 2719
2721 0 231235.0 138733.0 669720.0 -1.0 2720
2722 0 231402.0 138844.0 669780.0 -1.0 2721
2723 0 231305.0 138792.0 669840.0 -1.0 2722
2724 0 231562.0 139043.0 669900.0 -1.0 2723
2725 0 231585.0 139234.0 669960.0 -1.0 2724
2726 0 231620.0 139305.0 670020.0 -1.0 2725
2727 0 231613.0 139344.0 670080.0 -1.0 2726
2728 0 231598.0 139301.0 670140.0 -1.0 2727
2729 0 231656.0 139306.0 670200.0 -1.0 2728
2730 0 231636.0 139322.0 670260.0 -1.0 2729
2731 0 231650.0 139330.0 670320.0 -1.0 2730
2732 0 231590.0 139311.0 670380.0 -1.0 2731
2733 0 231579.0 139269.0 670440.0 -1.0 2732
2734 0 231617.0 139210.0 670500.0 -1.0 2733
2735 0 231631.0 139218.0 670560.0 -1.0 2734
2736 0 231602.0 139247.0 670620.0 -1.0 2735
2737 0 231568.0 139203.0 670680.0 -1.0 2736
2738 0 231599.0 139184.0 670740.0 -1.0 2737
2739 0 231585.0 139181.0 670800.0 -1.0 2738
2740 0 231549.0 139123.0 670860.0 -1.0 2739
2741 0 231582.0 139148.0 670920.0 -1.0 2740
2742 0 231562.0 139089.0 670980.0 -1.0 2741
2743 0 231584.0 139083.0 671040.0 -1.0 2742
2744 0 231512.0 139084.0 671100.0 -1.0 2743
2745 0 231615.0 139121.0 671160.0 -1.0 2744
2746 0 231535.0 139088.0 671220.0 -1.0 2745
2747 0 231559.0 139104.0 671280.0 -1.0 2746
2748 0 231548.0 139062.0 671340.0 -1.0 2747
2749 0 231523.0 139047.0 671400.0 -1.0 2748
2750 0 231539.0 139076.0 671460.0 -1.0 2749
2751 0 231493.0 139051.0 671520.0 -1.0 2750
2752 0 231530.0 139110.0 671580.0 -1.0 2751
2753 0 231536.0 139054.0 671640.0 -1.0 2752
2754 0 231542.0 139091.0 671700.0 -1.0 2753
2755 0 231571.0 139161.0 671760.0 -1.0 2754
2756 0 231625.0 139172.0 671820.0 -1.0 2755
2757 0 231685.0 139315.0 671880.0 -1.0 2756
2758 0 231688.0 139286.0 671940.0 -1.0 2757
2759 0 231684.0 139312.0 672000.0 -1.0 2758
2760 0 231682.0 139292.0 672060.0 -1.0 2759
2761 0 231748.0 139331.0 672120.0 -1.0 2760
2762 0 231689.0 139323.0 672180.0 -1.0 2761
2763 0 231701.0 139295.0 672240.0 -1.0 2762
2764 0 231735.0 139327.0 672300.0 -1.0 2763
2765 0 231647.0 139332.0 672360.0 -1.0 2764
2766 0 231809.0 139335.0 672420.0 -1.0 2765
2767 0 231784.0 139376.0 672480.0 -1.0 2766
2768 0 231766.0 139362.0 672540.0 -1.0 2767
2769 0 231784.0 139389.0 672600.0 -1.0 2768
2770 0 231878.0 139493.0 672660.0 -1.0 2769
2771 0 231845.0 139433.0 672720.0 -1.0 2770
2772 0 231813.0 139544.0 672780.0 -1.0 2771
2773 0 231843.0 139521.0 672840.0 -1.0 2772
2774 0 231902.0 139481.0 672900.0 -1.0 2773
2775 0 231889.0 139447.0 672960.0 -1.0 2774
2776 0 231939.0 139493.0 673020.0 -1.0 2775
2777 0 231921.0 139518.0 673080.0 -1.0 2776
2778 0 231897.0 139585.0 673140.0 -1.0 2777
2779 0 231903.0 139597.0 673200.0 -1.0 2778
2780 0 231971.0 139697.0 673260.0 -1.0 2779
2781 0 231937.0 139704.0 673320.0 -1.0 2780
2782 0 231947.0 139764.0 673380.0 -1.0 2781
2783 0 231889.0 139807.0 673440.0 -1.0 2782
2784 0 232132.0 139855.0 673500.0 -1.0 2783
2785 0 232136.0 139842.0 673560.0 -1.0 2784
2786 0 232325.0 139811.0 673620.0 -1.0 2785
2787 0 232415.0 139849.0 673680.0 -1.0 2786
2788 0 232456.0 139870.0 673740.0 -1.0 2787
2789 0 232525.0 139862.0 673800.0 -1.0 2788
2790 0 232528.0 139808.0 673860.0 -1.0 2789
2791 0 232495.0 139782.0 673920.0 -1.0 2790
2792 0 232525.0 139847.0 673980.0 -1.0 2791
2793 0 232518.0 139793.0 674040.0 -1.0 2792
2794 0 232550.0 139834.0 674100.0 -1.0 2793
2795 0 232504.0 139780.0 674160.0 -1.0 2794
2796 0 232481.0 139785.0 674220.0 -1.0 2795
2797 0 232560.0 139741.0 674280.0 -1.0 2796
2798 0 232556.0 139777.0 674340.0 -1.0 2797
2799 0 232602.0 139798.0 674400.0 -1.0 2798
2800 0 232603.0 139785.0 674460.0 -1.0 2799
2801 0 232585.0 139825.0 674520.0 -1.0 2800
2802 0 232600.0 139847.0 674580.0 -1.0 2801
2803 0 232649.0 139852.0 674640.0 -1.0 2802
2804 0 232600.0 139812.0 674700.0 -1.0 2803
2805 0 232627.0 139843.0 674760.0 -1.0 2804
2806 0 232654.0 139842.0 674820.0 -1.0 2805
2807 0 232675.0 139842.0 674880.0 -1.0 2806
2808 0 232760.0 139934.0 674940.0 -1.0 2807
2809 0 232750.0 139868.0 675000.0 -1.0 2808
2810 0 232781.0 139949.0 675060.0 -1.0 2809
2811 0 232776.0 139897.0 675120.0 -1.0 2810
2812 0 232752.0 139922.0 675180.0 -1.0 2811
2813 0 232786.0 139923.0 675240.0 -1.0 2812
2814 0 232763.0 139905.0 675300.0 -1.0 2813
2815 0 232815.0 139939.0 675360.0 -1.0 2814
2816 0 232769.0 140024.0 675420.0 -1.0 2815
2817 0 232599.0 140049.0 675480.0 -1.0 2816
2818 0 232658.0 140085.0 675540.0 -1.0 2817
2819 0 232706.0 140131.0 675600.0 -1.0 2818
2820 0 232644.0 140060.0 675660.0 -1.0 2819
2821 6 232733.0 140202.0 675720.0 -1.0 2820
2822 0 340080.2 126089.51 504000.0 -1.0 2823
2823 0 339775.88 126092.87 504060.0 -1.0 2824
2824 0 339257.44 126052.99 504120.0 -1.0 2826
2825 0 338636.47 126013.89 504120.0 -1.0 2826
2826 5 338579.47 125943.32 504180.0 -1.0 2827
2827 0 338479.75 125853.586 504240.0 -1.0 2828
2828 0 338429.9 125833.65 504300.0 -1.0 2829
2829 0 338429.9 125833.65 504360.0 -1.0 2830
2830 0 338310.25 125694.06 504420.0 -1.0 2831
2831 0 338333.97 125610.87 504480.0 -1.0 2832
2832 0 338222.16 125571.4 504540.0 -1.0 2833
2833 0 338182.7 125538.51 504600.0 -1.0 2834
2834 0 338143.22 125433.266 504660.0 -1.0 2835
2835 0 337945.88 125249.086 504720.0 -1.0 2836
2836 0 337939.28 125130.68 504780.0 -1.0 2837
2837 0 337794.6 124999.125 504840.0 -1.0 2838
2838 0 337399.9 124268.98 504900.0 -1.0 2839
2839 0 336715.8 123538.836 504960.0 -1.0 2840
2840 0 336275.1 122979.71 505020.0 -1.0 2841
2841 0 336376.22 123075.35 505080.0 -1.0 2842
2842 0 336143.53 122913.94 505140.0 -1.0 3131
2843 0 334294.2 119722.56 507060.0 1954.0 1
2844 0 332488.28 121099.46 507420.0 -1.0 1
2845 0 336072.44 118692.11 505320.0 -1.0 1
2846 0 336997.72 118328.91 509040.0 -1.0 1
2847 0 331035.97 121804.46 507420.0 -1.0 2844
2848 0 329358.1 122030.06 507420.0 -1.0 2847
2849 0 328401.0 122083.17 507480.0 -1.0 2848
2850 0 327396.8 121994.086 507480.0 -1.0 2849
2851 0 326254.94 121734.945 507480.0 -1.0 2850
2852 0 326173.97 121710.65 507540.0 -1.0 2851
2853 0 325785.25 121572.98 507420.0 -1.0 2852
2854 0 325518.0 121848.32 507360.0 -1.0 2853
2855 0 325445.1 121443.4 507300.0 -1.0 2854
2856 0 324934.9 121224.75 507240.0 -1.0 2855
2857 0 324926.8 121216.65 507180.0 -1.0 2856
2858 0 324586.7 121078.98 507120.0 -1.0 2857
2859 0 324222.25 120876.516 507060.0 -1.0 2858
2860 0 323882.12 120730.75 507000.0 -1.0 2859
2861 0 323663.47 120649.766 506940.0 -1.0 2860
2862 0 323493.4 120495.9 506880.0 -1.0 2861
2863 0 323412.44 120455.41 506820.0 -1.0 2862
2864 0 323290.97 120382.52 506760.0 -1.0 2863
2865 0 323443.16 120609.664 506700.0 -1.0 2864
2866 0 323234.28 120317.734 506640.0 -1.0 2865
2867 0 323031.8 120252.945 506580.0 -1.0 2866
2868 0 322853.66 120220.555 506520.0 -1.0 2867
2869 0 322748.38 120180.06 506460.0 -1.0 2868
2870 0 322570.22 120018.09 506400.0 -1.0 2869
2871 0 322141.0 119540.3 506340.0 -1.0 2870
2872 0 321169.2 119046.3 506340.0 -1.0 2871
2873 0 320796.66 118803.35 506400.0 -1.0 2872
2874 0 320407.94 118665.68 506460.0 -1.0 2873
2875 0 319994.94 118463.22 506520.0 -1.0 2874
2876 0 319727.7 118325.55 506580.0 -1.0 2875
2877 0 319428.06 118204.07 506640.0 -1.0 2876
2878 0 319385.28 118316.516 506700.0 -1.0 2877
2879 0 319290.38 118098.8 506760.0 -1.0 2878
2880 0 319249.9 118082.6 506820.0 -1.0 2879
2881 0 319144.62 118017.81 506880.0 -1.0 2880
2882 0 318998.84 117969.22 506940.0 -1.0 2881
2883 0 318545.34 117782.96 507000.0 -1.0 2882
2884 0 318375.28 117726.27 507060.0 -1.0 2883
2885 0 318205.22 117661.484 507120.0 -1.0 2884
2886 0 317994.66 117556.2 507180.0 -1.0 2885
2887 0 317808.38 117467.125 507240.0 -1.0 2886
2888 0 317889.38 117499.516 507300.0 -1.0 2887
2889 0 317986.56 117855.84 507360.0 -1.0 2888
2890 0 317711.22 117402.336 507420.0 -1.0 2889
2891 0 317970.34 117402.336 507480.0 -1.0 2890
2892 0 317695.0 117345.65 507540.0 -1.0 2891
2893 0 317646.44 117313.26 507600.0 -1.0 2892
2894 0 317646.44 117378.05 507660.0 -1.0 2893
2895 0 317533.03 117288.96 507720.0 -1.0 2894
2896 0 317484.47 117288.96 507780.0 -1.0 2895
2897 0 317346.78 117256.57 507840.0 -1.0 2896
2898 0 317403.47 117256.57 507900.0 -1.0 2897
2899 0 317265.8 117183.69 507960.0 -1.0 2898
2900 0 316852.78 116900.24 508020.0 -1.0 2899
2901 0 317095.75 117175.586 508080.0 -1.0 2900
2902 0 316520.75 117005.52 508140.0 -1.0 2901
2903 0 316520.75 117005.52 508200.0 -1.0 2902
2904 0 316358.78 117013.62 508260.0 -1.0 2903
2905 0 316342.6 117013.62 508320.0 -1.0 2904
2906 0 316277.8 116989.32 508440.0 -1.0 2905
2907 0 315889.1 116730.18 508500.0 -1.0 2906
2908 0 315816.2 116657.29 508560.0 -1.0 2907
2909 0 315257.4 116511.52 508560.0 -1.0 2908
2910 0 314690.53 116284.77 508500.0 -1.0 2909
2911 0 314520.47 116616.805 508440.0 -1.0 2910
2912 0 313888.8 116689.69 508440.0 -1.0 2911
2913 0 313686.34 116794.96 508320.0 -1.0 2912
2914 0 313678.25 116794.96 508260.0 -1.0 2913
2915 0 313402.9 116908.34 508200.0 -1.0 2914
2916 0 313030.38 117102.7 508200.0 -1.0 2915
2917 0 312649.75 117013.62 508140.0 -1.0 2916
2918 0 312641.66 117378.05 508080.0 -1.0 2917
2919 0 312269.12 117199.88 508020.0 -1.0 2918
2920 0 312252.94 117564.305 507960.0 -1.0 2919
2921 0 312082.88 117693.875 507900.0 -1.0 2920
2922 0 311783.25 117863.945 507840.0 -1.0 2921
2923 0 311677.97 118131.19 507780.0 -1.0 2922
2924 0 311580.78 118244.56 507720.0 -1.0 2923
2925 0 311329.72 118495.61 507660.0 -1.0 2924
2926 0 311192.06 118536.1 507600.0 -1.0 2925
2927 0 311030.1 118536.1 507540.0 -1.0 2926
2928 0 311054.38 118692.67 507480.0 -1.0 2927
2929 0 310756.06 118837.46 507300.0 -1.0 3134
2930 0 337066.22 118660.055 505260.0 -1.0 2845
2931 0 337621.88 118595.94 505200.0 -1.0 2930
2932 0 337995.88 118531.82 505140.0 -1.0 2931
2933 0 337963.84 118521.14 505080.0 -1.0 2932
2934 0 338038.62 118499.766 505020.0 -1.0 2933
2935 0 338038.62 118489.08 504960.0 -1.0 2934
2936 0 338156.2 118435.65 504900.0 -1.0 2935
2937 0 338337.84 118414.28 504840.0 -1.0 2936
2938 0 338359.22 118414.28 504780.0 -1.0 2937
2939 0 338444.7 118371.54 504720.0 -1.0 2938
2940 0 338594.28 118360.85 504660.0 -1.0 2939
2941 0 338570.1 118348.695 504600.0 -1.0 2940
2942 0 338592.78 118333.58 504540.0 -1.0 2941
2943 0 338668.34 118310.914 504480.0 -1.0 2942
2944 0 338668.34 118303.36 504420.0 -1.0 2943
2945 0 338766.56 118250.46 504360.0 -1.0 2944
2946 0 338743.88 118235.35 504300.0 -1.0 2945
2947 0 338857.22 118197.57 504240.0 -1.0 2946
2948 0 338857.22 118197.57 504180.0 -1.0 2947
2949 0 339053.7 118099.34 504120.0 -1.0 2948
2950 0 339053.7 118091.79 504060.0 -1.0 2949
2951 0 339114.12 118084.234 504000.0 -1.0 2950
2952 0 339159.47 118038.9 503940.0 -1.0 2951
2953 0 339204.8 118046.45 503880.0 -1.0 2952
2954 0 339250.12 118016.23 503820.0 -1.0 2953
2955 0 339303.03 117970.89 503760.0 -1.0 2954
2956 0 339378.6 117887.77 503700.0 -1.0 2955
2957 0 339129.25 117751.766 503640.0 -1.0 2956
2958 0 339514.6 117827.33 503580.0 -1.0 2957
2959 0 339612.84 117766.88 503520.0 -1.0 2958
2960 0 339658.16 117698.875 503460.0 -1.0 2959
2961 0 339695.94 117608.2 503400.0 -1.0 2960
2962 0 339748.84 117517.53 503340.0 -1.0 2961
2963 0 339809.28 117449.53 503280.0 -1.0 2962
2964 0 339711.06 117525.086 503220.0 -1.0 2963
2965 0 340073.75 117343.74 503160.0 -1.0 2964
2966 0 340073.75 117321.08 503100.0 -1.0 2965
2967 0 340239.97 117185.07 503040.0 -1.0 2966
2968 0 340353.3 117003.73 502980.0 -1.0 2967
2969 0 340459.1 116928.164 502920.0 -1.0 2968
2970 0 340678.22 116739.266 502860.0 -1.0 2969
2971 0 340867.12 116535.25 502800.0 -1.0 2970
2972 0 341108.9 116248.125 502740.0 -1.0 2971
2973 0 341486.72 116013.89 502680.0 -1.0 2972
2974 0 341909.84 115598.305 502620.0 -1.0 2973
2975 0 342438.78 114925.82 502560.0 -1.0 2974
2976 0 342960.12 114208.0 502560.0 -1.0 2975
2977 0 343473.94 113573.3 502500.0 -1.0 2976
2978 5 343859.3 113354.17 502440.0 -1.0 2977
2979 0 343813.97 113316.39 502380.0 -1.0 2978
2980 0 344138.88 112938.59 502500.0 -1.0 2978
2981 0 343632.62 113497.734 502320.0 -1.0 2979
2982 0 343541.94 113505.3 502260.0 -1.0 2981
2983 6 343549.5 113550.63 502200.0 -1.0 2982
2984 0 344373.12 112568.35 502560.0 -1.0 2980
2985 0 344871.8 112107.43 502560.0 -1.0 2984
2986 0 345582.06 111261.164 502620.0 -1.0 2985
2987 0 346156.3 110346.88 502620.0 -1.0 2986
2988 0 346473.7 109833.08 502560.0 -1.0 2987
2989 0 346549.25 109651.734 502500.0 -1.0 2988
2990 0 346549.25 109651.734 502440.0 -1.0 2989
2991 0 346556.78 109923.75 502380.0 -1.0 2990
2992 0 346534.12 109953.97 502320.0 -1.0 2991
2993 0 346534.12 109908.63 502260.0 -1.0 2992
2994 0 346534.12 109901.08 502200.0 -1.0 2993
2995 0 346534.12 109901.08 502140.0 -1.0 2994
2996 0 346647.47 109833.08 502080.0 -1.0 2995
2997 0 346775.9 109901.08 502020.0 -1.0 2996
2998 0 346685.25 109863.3 501960.0 -1.0 2997
2999 0 346836.38 109885.97 501900.0 -1.0 2998
3000 0 346571.9 109976.64 501840.0 -1.0 2999
3001 0 346700.38 109893.52 501780.0 -1.0 3000
3002 0 346443.47 109961.53 501720.0 -1.0 3001
3003 0 346745.7 109878.414 501660.0 -1.0 3002
3004 0 346828.8 109908.63 501600.0 -1.0 3003
3005 0 346821.25 109817.96 501540.0 -1.0 3004
3006 0 346775.9 110188.21 501480.0 -1.0 3005
3007 0 346964.8 109772.625 501420.0 -1.0 3006
3008 0 346760.8 109659.29 501360.0 -1.0 3007
3009 0 346987.5 109787.74 501300.0 -1.0 3008
3010 0 347161.28 109734.85 501240.0 -1.0 3009
3011 0 347161.28 109629.06 501180.0 -1.0 3010
3012 0 347176.38 109636.62 501120.0 -1.0 3011
3013 0 347236.84 109598.84 501060.0 -1.0 3012
3014 0 347335.06 109508.17 501000.0 -1.0 3013
3015 0 346911.94 109583.73 500940.0 -1.0 3014
3016 0 347312.4 109425.055 500880.0 -1.0 3015
3017 0 346957.25 109417.5 500820.0 -1.0 3016
3018 0 347357.72 109425.055 500760.0 -1.0 3017
3019 0 347342.62 109409.94 500700.0 -1.0 3018
3020 0 347342.62 109311.71 500640.0 -1.0 3019
3021 0 347410.62 109289.05 500580.0 -1.0 3020
3022 0 347463.53 109289.05 500520.0 -1.0 3021
3023 0 347463.53 109281.49 500460.0 -1.0 3022
3024 0 347471.06 109228.59 500400.0 -1.0 3023
3025 0 347478.62 108994.36 500340.0 -1.0 3024
3026 0 347365.28 108903.69 500280.0 -1.0 3025
3027 0 347287.28 108713.69 500280.0 -1.0 3026
3028 0 340189.88 126209.15 503940.0 -1.0 2822
3029 0 340219.78 126288.914 503880.0 -1.0 3028
3030 0 340219.78 126268.97 503820.0 -1.0 3029
3031 0 340299.53 126259.0 503760.0 -1.0 3030
3032 0 340400.53 126333.734 503700.0 -1.0 3031
3033 0 340201.12 126216.586 503640.0 -1.0 3032
3034 0 335956.56 122390.86 505260.0 62.0 3132
3035 0 335568.66 121768.26 505680.0 503.0 3041
3036 0 334515.84 120078.336 506820.0 1701.0 3039
3037 0 334903.75 120700.94 506400.0 1259.0 3043
3038 0 335014.56 120878.83 506280.0 1133.0 3037
3039 0 334405.03 119900.45 506940.0 1828.0 2843
3040 0 335291.62 121323.55 505980.0 818.0 3038
3041 0 335402.44 121501.43 505860.0 692.0 3040
3042 0 335790.3 122124.03 505440.0 251.0 3035
3043 0 334682.1 120345.164 506640.0 1512.0 3036
3044 0 341754.12 131309.92 499680.0 -1.0 3045
3045 0 341628.12 131207.92 499680.0 -1.0 3046
3046 0 341532.16 131126.9 499740.0 -1.0 3047
3047 0 341405.03 131012.26 499800.0 -1.0 3048
3048 0 341397.56 131009.766 499860.0 -1.0 3049
3049 0 341352.7 131002.28 499920.0 -1.0 3050
3050 0 341352.7 131002.28 499980.0 -1.0 3051
3051 0 341292.88 130944.95 500040.0 -1.0 3052
3052 0 341512.22 131301.39 500100.0 -1.0 3053
3053 0 341400.06 130880.15 500160.0 -1.0 3054
3054 0 341228.06 130770.48 500280.0 -1.0 3055
3055 0 341228.06 130733.086 500340.0 -1.0 3056
3056 0 341188.2 130650.836 500400.0 -1.0 3057
3057 0 341215.6 130508.76 500460.0 -1.0 3058
3058 0 341195.66 130501.28 500520.0 -1.0 3059
3059 0 341188.2 130463.89 500580.0 -1.0 3060
3060 0 341148.3 130396.59 500640.0 -1.0 3061
3061 0 341143.3 130386.625 500700.0 -1.0 3062
3062 0 341143.3 130252.02 500760.0 -1.0 3063
3063 0 340570.03 130007.76 500820.0 -1.0 3064
3064 0 341173.22 130209.66 500880.0 -1.0 3065
3065 0 341130.84 130164.79 501060.0 -1.0 3066
3066 0 341265.47 130169.77 501120.0 -1.0 3067
3067 0 341265.47 130169.77 501180.0 -1.0 3068
3068 0 341265.47 130169.77 501240.0 -1.0 3069
3069 0 341235.53 130007.76 501300.0 -1.0 3070
3070 0 340629.84 129641.35 501360.0 -1.0 3071
3071 0 340981.3 129868.17 501420.0 -1.0 3072
3072 0 340502.72 129945.445 501480.0 -1.0 3073
3073 0 341001.25 129601.47 501540.0 -1.0 3074
3074 0 340988.78 129354.71 501600.0 -1.0 3075
3075 0 340921.47 129302.37 501660.0 -1.0 3076
3076 0 340597.44 129130.375 501720.0 -1.0 3077
3077 0 340911.5 129242.55 501780.0 -1.0 3078
3078 0 340899.06 129237.555 501840.0 -1.0 3079
3079 0 340896.56 129142.84 501900.0 -1.0 3080
3080 0 340791.88 128945.93 501960.0 -1.0 3081
3081 0 340854.2 128933.47 502020.0 -1.0 3082
3082 0 340722.06 128896.08 502140.0 -1.0 3083
3083 0 340834.25 128696.67 502200.0 -1.0 3084
3084 0 340821.78 128499.766 502260.0 -1.0 3085
3085 0 340909.03 128420.0 502320.0 -1.0 3086
3086 0 340921.47 128340.24 502380.0 -1.0 3087
3087 0 340919.0 128098.46 502440.0 -1.0 3088
3088 0 340953.88 127973.836 502500.0 -1.0 3089
3089 0 340968.84 127854.195 502560.0 -1.0 3090
3090 0 340901.53 127714.61 502620.0 -1.0 3091
3091 0 340881.6 127654.79 502680.0 -1.0 3092
3092 0 340861.66 127562.56 502740.0 -1.0 3093
3093 0 340866.66 127462.86 502800.0 -1.0 3094
3094 0 340876.62 127417.99 502860.0 -1.0 3095
3095 0 340861.66 127375.625 502920.0 -1.0 3096
3096 0 340869.12 127208.625 502980.0 -1.0 3097
3097 0 340849.2 127083.99 503040.0 -1.0 3098
3098 0 340821.78 126966.84 503100.0 -1.0 3099
3099 0 340769.44 126892.07 503160.0 -1.0 3100
3100 0 340333.25 126857.17 503220.0 -1.0 3101
3101 0 340634.84 126759.96 503280.0 -1.0 3102
3102 0 340694.66 126710.11 503340.0 -1.0 3103
3103 0 340634.84 126582.99 503400.0 -1.0 3104
3104 0 340652.28 126523.17 503460.0 -1.0 3105
3105 0 340647.3 126488.27 503520.0 -1.0 3106
3106 0 340612.4 126403.52 503580.0 -1.0 3033
3107 0 338322.25 128137.305 502740.0 -1.0 3108
3108 0 338250.25 127857.305 502740.0 -1.0 3109
3109 0 338238.16 127772.87 502800.0 -1.0 3110
3110 0 338231.1 127660.07 502860.0 -1.0 3111
3111 0 338224.06 127561.37 502920.0 -1.0 3112
3112 0 338259.3 127497.914 502980.0 -1.0 3113
3113 0 338417.94 127466.195 503040.0 -1.0 3114
3114 0 338470.8 127378.07 503100.0 -1.0 3115
3115 0 338470.8 127335.766 503160.0 -1.0 3116
3116 0 338100.7 127251.164 503220.0 -1.0 3117
3117 0 338484.9 127194.766 503280.0 -1.0 3118
3118 0 338558.94 126888.09 503340.0 -1.0 3119
3119 0 338544.8 126655.445 503400.0 -1.0 3120
3120 0 338537.78 126549.695 503460.0 -1.0 3121
3121 0 338544.8 126493.29 503520.0 -1.0 3122
3122 0 338523.7 126482.72 503580.0 -1.0 3123
3123 0 338111.25 126158.414 503640.0 -1.0 3124
3124 0 338516.62 126331.14 503700.0 -1.0 3125
3125 0 338506.06 126221.87 503760.0 -1.0 3126
3126 0 338530.72 126186.62 503820.0 -1.0 3127
3127 0 338530.72 126183.09 503880.0 -1.0 3128
3128 0 338682.3 126077.34 503940.0 -1.0 3129
3129 0 338671.72 126045.62 504000.0 -1.0 3130
3130 0 338671.72 126045.62 504060.0 -1.0 2825
3131 0 336011.97 122479.8 505200.0 -1.0 3034
3132 0 335845.72 122212.97 505380.0 188.0 3042
3133 0 310980.4 118638.055 507420.0 -1.0 2928
3134 0 311085.1 119066.77 507360.0 -1.0 3133
3135 0 310521.78 118772.66 507240.0 -1.0 2929
3136 0 310521.78 118847.43 507180.0 -1.0 3135
3137 0 310437.03 118857.4 507120.0 -1.0 3136
3138 0 310432.03 118867.37 507060.0 -1.0 3137
3139 0 310397.12 118832.48 507000.0 -1.0 3138
3140 0 310257.56 118987.016 506940.0 -1.0 3139
3141 0 310162.84 119126.59 506880.0 -1.0 3140
3142 0 310117.97 119241.25 506820.0 -1.0 3141
3143 0 309923.56 119530.39 506760.0 -1.0 3142
3144 0 310028.25 119764.69 506700.0 -1.0 3143
3145 0 309823.84 119739.766 506640.0 -1.0 3144
3146 0 309674.3 119864.39 506580.0 -1.0 3145
3147 0 309449.97 119894.305 506520.0 -1.0 3146
3148 0 309350.28 119984.03 506460.0 -1.0 3147
3149 0 309275.5 119959.11 506400.0 -1.0 3148
3150 0 309190.75 120033.88 506340.0 -1.0 3149
3151 0 309110.97 120083.734 506280.0 -1.0 3150
3152 0 309021.25 120183.44 506220.0 -1.0 3151
3153 0 308926.53 120243.26 506160.0 -1.0 3152
3154 0 308796.9 120342.96 506100.0 -1.0 3153
3155 0 308413.06 120627.11 506040.0 -1.0 3154
3156 0 308089.03 120796.61 505980.0 -1.0 3155
3157 0 307889.62 120901.29 505860.0 -1.0 3156
3158 0 307784.94 120946.16 505740.0 -1.0 3157
3159 0 307725.12 121080.76 505680.0 -1.0 3158
3160 0 307620.44 121130.61 505620.0 -1.0 3159
3161 0 307490.8 121180.46 505560.0 -1.0 3160
3162 0 307116.94 121354.94 505500.0 -1.0 3161
3163 0 306962.4 121434.695 505440.0 -1.0 3162
3164 0 306663.3 121619.15 505380.0 -1.0 3163
3165 0 306394.1 121788.64 505320.0 -1.0 3164
3166 0 306239.56 121943.18 505260.0 -1.0 3165
3167 0 306239.56 121938.195 505200.0 -1.0 3166
3168 0 306144.84 121963.12 505140.0 -1.0 3167
3169 0 306020.22 122042.88 505080.0 -1.0 3168
3170 0 305795.88 122052.85 505020.0 -1.0 3169
3171 0 305571.56 122142.586 504960.0 -1.0 3170
3172 0 305357.2 122297.125 504900.0 -1.0 3171
3173 0 305292.4 122366.914 504840.0 -1.0 3172
3174 0 305192.7 122441.69 504780.0 -1.0 3173
3175 0 304883.62 122516.47 504720.0 -1.0 3174
3176 0 304749.03 122675.99 504660.0 -1.0 3175
3177 0 304569.56 122755.75 504600.0 -1.0 3176
3178 0 304559.6 122755.75 504540.0 -1.0 3177
3179 0 304385.1 122835.516 504480.0 -1.0 3178
3180 0 304240.53 122845.484 504420.0 -1.0 3179
3181 0 303876.62 122910.29 504360.0 -1.0 3180
3182 0 303263.47 123134.62 504360.0 -1.0 3181
3183 0 302585.47 123358.945 504360.0 -1.0 3182
3184 0 302366.12 123463.63 504300.0 -1.0 3183
3185 0 302032.12 123618.17 504240.0 -1.0 3184
3186 0 301399.03 123722.86 504240.0 -1.0 3185
3187 0 301389.06 123747.79 504180.0 -1.0 3186
3188 0 301204.62 123802.625 504120.0 -1.0 3187
3189 0 301104.9 123817.58 504060.0 -1.0 3188
3190 0 300750.97 123937.22 504000.0 -1.0 3189
3191 0 300177.7 124121.67 503940.0 -1.0 3190
3192 0 299813.78 124216.38 503880.0 -1.0 3191
3193 0 299544.56 124385.88 503820.0 -1.0 3192
3194 5 299594.4 124390.87 503760.0 -1.0 3193
3195 0 299594.4 124390.87 503700.0 -1.0 3194
3196 0 299205.6 124540.414 503760.0 -1.0 3194
3197 6 299434.9 124021.97 503640.0 -1.0 3195
3198 0 299090.94 124610.21 503820.0 -1.0 3196
3199 0 298856.62 124660.06 503880.0 -1.0 3198
3200 0 298617.34 124819.586 503940.0 -1.0 3199
3201 0 298492.72 124799.64 504000.0 -1.0 3200
3202 0 298118.84 124889.375 504060.0 -1.0 3201
3203 0 297376.06 125018.984 504120.0 -1.0 3202
3204 0 297007.16 125068.836 504180.0 -1.0 3203
3205 0 297002.16 125073.82 504240.0 -1.0 3204
3206 0 296837.66 125078.81 504300.0 -1.0 3205
3207 0 296533.56 125118.69 504360.0 -1.0 3206
3208 0 296349.12 125123.67 504420.0 -1.0 3207
3209 0 296239.44 125143.62 504480.0 -1.0 3208
3210 0 296025.1 125118.69 504540.0 -1.0 3209
3211 0 295960.28 125133.65 504600.0 -1.0 3210
3212 0 295910.44 125138.63 504660.0 -1.0 3211
3213 0 295745.94 125138.63 504720.0 -1.0 3212
3214 0 295661.2 125133.65 504780.0 -1.0 3213
3215 0 295641.25 125133.65 504840.0 -1.0 3214
3216 0 295556.5 125128.66 504900.0 -1.0 3215
3217 0 295511.62 125123.67 504960.0 -1.0 3216
3218 0 295411.9 125068.836 505020.0 -1.0 3217
3219 0 295332.16 125093.766 505080.0 -1.0 3218
3220 0 295142.72 125098.75 505140.0 -1.0 3219
3221 0 295077.9 125093.766 505200.0 -1.0 3220
3222 0 294938.34 125143.62 505260.0 -1.0 3221
3223 0 294424.88 125103.734 505320.0 -1.0 3222
3224 0 293906.4 125193.47 505260.0 -1.0 3223
3225 0 292854.56 125507.53 505260.0 -1.0 3224
3226 0 292570.4 125567.35 505320.0 -1.0 3225
3227 0 292385.97 125562.37 505380.0 -1.0 3226
3228 0 292136.72 125587.29 505440.0 -1.0 3227
3229 0 291972.2 125582.305 505500.0 -1.0 3228
3230 0 291932.3 125572.336 505560.0 -1.0 3229
3231 0 291892.44 125587.29 505620.0 -1.0 3230
3232 0 291852.56 125597.26 505680.0 -1.0 3231
3233 0 291364.03 125716.9 505740.0 -1.0 3232
3234 0 290780.75 125941.234 505860.0 -1.0 3233
3235 0 290411.88 126080.81 505980.0 -1.0 3234
3236 0 289763.8 126374.94 505980.0 -1.0 3235
3237 0 288886.4 126858.49 505980.0 -1.0 3236
3238 0 288906.38 126828.58 506040.0 -1.0 3237
3239 0 288911.34 126758.79 506100.0 -1.0 3238
3240 0 337717.72 118184.91 509040.0 -1.0 2846
3241 0 338333.72 118256.91 509100.0 -1.0 3240
3242 0 338253.72 118200.91 509160.0 -1.0 3241
3243 0 338565.72 118056.91 509280.0 -1.0 3242
3244 0 338621.72 118072.91 509340.0 -1.0 3243
3245 0 338981.72 118088.91 509460.0 -1.0 3244
3246 0 339221.72 117920.91 509520.0 -1.0 3245
3247 0 339285.72 117928.91 509580.0 -1.0 3246
3248 0 339373.72 117936.91 509700.0 -1.0 3247
3249 0 339717.72 117800.91 509820.0 -1.0 3248
3250 0 340061.72 117864.91 509940.0 -1.0 3249
3251 0 340213.72 117736.91 510000.0 -1.0 3250
3252 0 340245.72 117776.91 510060.0 -1.0 3251
3253 0 340357.72 117768.91 510180.0 -1.0 3252
3254 0 340537.72 117724.91 510300.0 -1.0 3253
3255 0 340769.72 117812.91 510300.0 -1.0 3254
3256 0 341181.72 117972.91 510300.0 -1.0 3255
3257 0 341353.72 118212.91 510360.0 -1.0 3256
3258 0 341649.72 118200.91 510420.0 -1.0 3257
3259 0 341645.72 118136.91 510480.0 -1.0 3258
3260 0 341809.72 118156.91 510600.0 -1.0 3259
3261 0 341953.72 118128.91 510720.0 -1.0 3260
3262 0 342057.72 118144.91 510900.0 -1.0 3261
3263 0 342213.72 118388.91 511080.0 -1.0 3262
3264 0 342529.72 118556.91 511080.0 -1.0 3263
3265 0 342613.72 118620.91 511260.0 -1.0 3264
3266 0 342853.72 118736.91 511380.0 -1.0 3265
3267 0 343089.72 118752.91 511560.0 -1.0 3266
3268 0 343109.72 118828.91 511740.0 -1.0 3267
3269 0 343349.72 118788.91 511980.0 -1.0 3268
3270 0 343597.72 119064.91 512220.0 -1.0 3269
3271 0 343621.72 119072.91 512280.0 -1.0 3270
3272 0 343681.72 119068.91 512340.0 -1.0 3271
3273 0 343849.72 119196.91 512400.0 -1.0 3272
3274 0 343857.72 119112.91 512460.0 -1.0 3273
3275 0 343905.72 119176.91 512520.0 -1.0 3274
3276 0 344061.72 119084.91 512640.0 -1.0 3275
3277 0 344221.72 119208.91 512760.0 -1.0 3276
3278 0 344269.72 119228.91 512880.0 -1.0 3277
3279 0 344257.72 119212.91 512940.0 -1.0 3278
3280 0 344425.72 119284.91 513000.0 -1.0 3279
3281 0 344673.72 119368.91 513000.0 -1.0 3280
3282 0 344825.72 119324.91 513120.0 -1.0 3281
3283 0 344881.72 119288.91 513240.0 -1.0 3282
3284 0 344983.72 119386.91 513360.0 -1.0 3283
3285 0 345059.72 119378.91 513540.0 -1.0 3284
3286 0 345135.72 119262.91 513720.0 -1.0 3285
3287 0 345471.72 119138.91 513960.0 -1.0 3286
3288 0 345559.72 119146.91 514140.0 -1.0 3287
3289 0 345739.72 119098.91 514320.0 -1.0 3288
3290 0 345919.72 119006.91 514560.0 -1.0 3289
3291 0 346083.72 118826.91 514740.0 -1.0 3290
3292 0 346211.72 118726.91 514920.0 -1.0 3291
3293 0 346363.72 118550.91 515040.0 -1.0 3292
3294 0 346423.72 118698.91 515160.0 -1.0 3293
3295 0 346675.72 118570.91 515160.0 -1.0 3294
3296 0 346815.72 118502.91 515280.0 -1.0 3295
3297 0 346947.72 118366.91 515400.0 -1.0 3296
3298 0 347071.72 118254.91 515520.0 -1.0 3297
3299 0 347099.72 118342.91 515580.0 -1.0 3298
3300 5 347079.72 118190.91 515640.0 -1.0 3299
3301 0 347219.72 118626.91 515640.0 -1.0 3300
3302 0 347451.72 117338.91 515760.0 -1.0 3300
3303 0 347683.72 116474.91 515760.0 -1.0 3302
3304 0 348101.72 116152.91 515760.0 -1.0 3303
3305 0 347263.72 118598.91 515880.0 -1.0 3301
3306 0 347287.72 118662.91 516120.0 -1.0 3305
3307 5 347279.72 118838.91 516360.0 -1.0 3306
3308 0 347455.72 118978.91 516480.0 -1.0 3307
3309 0 346923.72 118594.91 516420.0 -1.0 3307
3310 0 347671.72 119110.91 516480.0 -1.0 3308
3311 0 346783.72 118566.91 516480.0 -1.0 3309
3312 0 346607.72 118490.91 516540.0 -1.0 3311
3313 0 346307.72 118390.91 516600.0 -1.0 3312
3314 0 346111.72 118294.91 516600.0 -1.0 3313
3315 0 346011.72 118386.91 516660.0 -1.0 3314
3316 0 345751.72 118250.91 516720.0 -1.0 3315
3317 0 345187.72 118126.91 516720.0 -1.0 3316
3318 6 345299.72 118210.91 516840.0 -1.0 3317
3319 0 347771.72 119306.91 516540.0 -1.0 3310
3320 0 347803.72 119262.91 516600.0 -1.0 3319
3321 0 347859.72 119394.91 516720.0 -1.0 3320
3322 0 348035.72 119602.91 516840.0 -1.0 3321
3323 0 348419.72 119790.91 516840.0 -1.0 3322
3324 0 348519.72 119734.91 516900.0 -1.0 3323
3325 0 348699.72 119790.91 517020.0 -1.0 3324
3326 0 348995.72 119910.91 517140.0 -1.0 3325
3327 0 349403.72 119998.91 517260.0 -1.0 3326
3328 0 349783.72 120114.91 517380.0 -1.0 3327
3329 0 349939.72 120134.91 517500.0 -1.0 3328
3330 0 349947.72 120290.91 517680.0 -1.0 3329
3331 0 350179.72 120270.91 517740.0 -1.0 3330
3332 0 350247.72 120314.91 517860.0 -1.0 3331
3333 0 350355.72 120374.91 517980.0 -1.0 3332
3334 0 350519.72 120314.91 518100.0 -1.0 3333
3335 0 350727.72 120446.91 518220.0 -1.0 3334
3336 0 350923.72 120474.91 518340.0 -1.0 3335
3337 0 351111.72 120522.91 518460.0 -1.0 3336
3338 0 351427.72 120518.91 518460.0 -1.0 3337
3339 0 351843.72 120202.91 518460.0 -1.0 3338
3340 0 351951.72 120062.91 518520.0 -1.0 3339
3341 0 352151.72 119938.91 518640.0 -1.0 3340
3342 0 352215.72 119750.91 518760.0 -1.0 3341
3343 0 352331.72 119638.91 518940.0 -1.0 3342
3344 0 352423.72 119486.91 519060.0 -1.0 3343
3345 0 352551.72 119378.91 519240.0 -1.0 3344
3346 0 352667.72 119382.91 519360.0 -1.0 3345
3347 0 352783.72 119298.91 519420.0 -1.0 3346
3348 0 353003.72 119490.91 519600.0 -1.0 3347
3349 0 353123.72 119534.91 519600.0 -1.0 3348
3350 0 353379.72 119430.91 519720.0 -1.0 3349
3351 5 353451.72 119338.91 519780.0 -1.0 3350
3352 0 353643.72 119574.91 519780.0 -1.0 3351
3353 0 353263.72 119102.91 519840.0 -1.0 3351
3354 0 353267.72 119082.91 519900.0 -1.0 3353
3355 0 353891.72 120058.91 519780.0 -1.0 3352
3356 0 354235.72 120798.91 519780.0 -1.0 3355
3357 0 354479.72 121178.91 519780.0 -1.0 3356
3358 6 354577.72 121360.91 519780.0 -1.0 3357
3359 0 353271.72 119002.91 520020.0 -1.0 3354
3360 0 353275.72 118898.91 520080.0 -1.0 3359
3361 0 353435.72 118734.91 520260.0 -1.0 3360
3362 0 353507.72 118682.91 520380.0 -1.0 3361
3363 0 353743.72 118686.91 520500.0 -1.0 3362
3364 0 353971.72 118802.91 520680.0 -1.0 3363
3365 0 354267.72 118854.91 520860.0 -1.0 3364
3366 0 354483.72 118938.91 520980.0 -1.0 3365
3367 0 354915.72 119118.91 521100.0 -1.0 3366
3368 0 355259.72 119262.91 521160.0 -1.0 3367
3369 0 355323.72 119326.91 521340.0 -1.0 3368
3370 0 355551.72 119646.91 521340.0 -1.0 3369
3371 0 355851.72 119826.91 521340.0 -1.0 3370
3372 0 356291.72 120078.91 521520.0 -1.0 3371
3373 0 356391.72 120110.91 521580.0 -1.0 3372
3374 0 356859.72 120542.91 521580.0 -1.0 3373
3375 0 357419.72 120898.91 521580.0 -1.0 3374
3376 0 358083.72 121310.91 521640.0 -1.0 3375
3377 0 358727.72 121754.91 521640.0 -1.0 3376
3378 0 358781.06 121720.24 521760.0 -1.0 3377
3379 0 358931.72 121886.91 521820.0 -1.0 3378
3380 0 358975.72 121802.91 521880.0 -1.0 3379
3381 6 358527.72 121642.91 522000.0 -1.0 3380
3382 0 348281.72 115920.91 515760.0 -1.0 3304
3383 0 348085.72 115940.91 515820.0 -1.0 3382
3384 6 348217.72 115940.91 515880.0 -1.0 3383
3385 0 341626.12 131273.92 499620.0 -1.0 3044
3386 0 341838.12 131457.92 499560.0 -1.0 3385
3387 0 341974.12 131569.92 499380.0 -1.0 3386
3388 0 342262.12 131677.92 499380.0 -1.0 3387
3389 0 342218.12 131617.92 499320.0 -1.0 3388
3390 0 342558.12 131885.92 499140.0 -1.0 3389
3391 0 342778.12 132033.92 499140.0 -1.0 3390
3392 0 343018.12 131833.92 499080.0 -1.0 3391
3393 0 343038.12 132073.92 498960.0 -1.0 3392
3394 0 342986.12 132033.92 498840.0 -1.0 3393
3395 0 342910.12 131965.92 498780.0 -1.0 3394
3396 0 342978.12 131929.92 498540.0 -1.0 3395
3397 0 342938.12 131681.92 498360.0 -1.0 3396
3398 0 343198.12 131789.92 498240.0 -1.0 3397
3399 0 343450.12 131929.92 498120.0 -1.0 3398
3400 0 343758.12 131933.92 498060.0 -1.0 3399
3401 0 343742.12 131917.92 498000.0 -1.0 3400
3402 0 343874.12 131949.92 497940.0 -1.0 3401
3403 0 343990.12 131897.92 497820.0 -1.0 3402
3404 0 344022.12 131901.92 497700.0 -1.0 3403
3405 0 344370.12 131881.92 497700.0 -1.0 3404
3406 0 344338.12 131745.92 497640.0 -1.0 3405
3407 0 344706.12 131961.92 497460.0 -1.0 3406
3408 0 344790.12 132021.92 497400.0 -1.0 3407
3409 0 344558.12 132065.92 497220.0 -1.0 3408
3410 0 344970.12 132189.92 496980.0 -1.0 3409
3411 0 345046.12 132241.92 496740.0 -1.0 3410
3412 0 345282.12 132169.92 496560.0 -1.0 3411
3413 0 345422.12 132217.92 496440.0 -1.0 3412
3414 0 345650.12 132113.92 496320.0 -1.0 3413
3415 0 345986.12 132117.92 496320.0 -1.0 3414
3416 0 346226.12 132109.92 496140.0 -1.0 3415
3417 0 346502.12 132165.92 496140.0 -1.0 3416
3418 5 346926.12 132101.92 496020.0 -1.0 3417
3419 0 346198.12 132033.92 496020.0 -1.0 3418
3420 0 347292.12 131983.92 496020.0 -1.0 3418
3421 0 346222.12 132209.92 495840.0 -1.0 3419
3422 6 347484.12 132011.92 496020.0 -1.0 3420
3423 6 345874.12 132141.92 495720.0 -1.0 3421
3424 0 347351.28 108513.69 500160.0 -1.0 3027
3425 0 347587.28 108677.69 500100.0 -1.0 3424
3426 0 347235.28 108357.69 500040.0 -1.0 3425
3427 0 347179.28 108237.69 499980.0 -1.0 3426
3428 0 347159.28 108237.69 499920.0 -1.0 3427
3429 0 347207.28 108213.69 499860.0 -1.0 3428
3430 0 347019.28 108101.69 499800.0 -1.0 3429
3431 0 346987.28 107977.69 499740.0 -1.0 3430
3432 0 346871.28 107877.69 499680.0 -1.0 3431
3433 0 346575.28 107545.69 499680.0 -1.0 3432
3434 0 346339.28 107169.69 499680.0 -1.0 3433
3435 0 346231.28 106957.69 499620.0 -1.0 3434
3436 0 346207.28 106869.69 499500.0 -1.0 3435
3437 0 345927.28 106753.69 499440.0 -1.0 3436
3438 0 346179.28 106633.69 499380.0 -1.0 3437
3439 0 346031.28 106353.69 499320.0 -1.0 3438
3440 0 346095.28 106437.69 499260.0 -1.0 3439
3441 0 346003.28 106289.69 499200.0 -1.0 3440
3442 0 345975.28 106173.69 499140.0 -1.0 3441
3443 0 345743.28 105853.69 499080.0 -1.0 3442
3444 0 345891.28 105997.69 498960.0 -1.0 3443
3445 0 345799.28 105829.69 498840.0 -1.0 3444
3446 0 345707.28 105761.69 498780.0 -1.0 3445
3447 0 345799.28 105701.69 498720.0 -1.0 3446
3448 0 345667.28 105593.69 498660.0 -1.0 3447
3449 0 345635.28 105577.69 498540.0 -1.0 3448
3450 0 345559.28 105429.69 498480.0 -1.0 3449
3451 0 345479.28 105145.69 498420.0 -1.0 3450
3452 0 345367.28 104781.69 498420.0 -1.0 3451
3453 0 345219.28 104645.69 498360.0 -1.0 3452
3454 0 345179.28 104617.69 498240.0 -1.0 3453
3455 0 345247.28 104565.69 498120.0 -1.0 3454
3456 0 345243.28 104585.69 498060.0 -1.0 3455
3457 6 345239.28 104609.69 498000.0 -1.0 3456
3458 0 338350.25 128185.305 502680.0 -1.0 3107
3459 0 338222.25 128169.305 502620.0 -1.0 3458
3460 0 338250.25 128289.305 502560.0 -1.0 3459
3461 0 338134.25 128269.305 502500.0 -1.0 3460
3462 0 338190.25 128361.305 502440.0 -1.0 3461
3463 0 338118.25 128273.305 502380.0 -1.0 3462
3464 6 338274.25 128233.305 502320.0 -1.0 3463
