# Supplementary material for: Organization of the gravity-sensing system in zebrafish
Source: Nat Commun. 2022 Aug 27;13:5060. doi: 10.1038/s41467-022-32824-w (PMC9420129; doi:10.1038/s41467-022-32824-w)
Supplement: Supplementary file 11 — Source Data [file 41467_2022_32824_MOESM11_ESM.zip › Reconstruction files/VS_R_19.swc]

# SWC format file
# based on specifications at http://www.neuronland.org/NLMorphologyConverter/MorphologyFormats/SWC/Spec.html
# Created on 2022-04-20 using navis (https://github.com/navis-org/navis)
# Meta: {"id": "71247", "name": "VS_R_19", "units": "1 nanometer"}
# PointNo Label X Y Z Radius Parent
# Labels:
# 0 = undefined, 1 = soma, 5 = fork point, 6 = end point
1 1 337905.56 127768.586 540000.0 2156.0 -1
2 0 309198.0 164172.0 457020.0 -1.0 3
3 0 309233.0 164103.0 457080.0 -1.0 4
4 0 309170.0 164019.0 457140.0 -1.0 5
5 0 309260.0 163980.0 457200.0 -1.0 6
6 0 309295.0 163950.0 457260.0 -1.0 7
7 0 309380.0 163884.0 457320.0 -1.0 8
8 0 309410.0 163854.0 457380.0 -1.0 9
9 0 309367.0 163855.0 457440.0 -1.0 10
10 0 309363.0 163740.0 457500.0 -1.0 11
11 0 309449.0 163800.0 457560.0 -1.0 12
12 0 309494.0 163617.0 457620.0 -1.0 13
13 0 309524.0 163526.0 457680.0 -1.0 14
14 0 309597.0 163562.0 457740.0 -1.0 15
15 0 309679.0 163560.0 457800.0 -1.0 16
16 0 309662.0 163517.0 457860.0 -1.0 17
17 0 309735.0 163522.0 457920.0 -1.0 18
18 0 309714.0 163504.0 457980.0 -1.0 19
19 0 309731.0 163458.0 458040.0 -1.0 20
20 0 309767.0 163468.0 458100.0 -1.0 21
21 0 309800.0 163458.0 458160.0 -1.0 22
22 0 309837.0 163483.0 458220.0 -1.0 23
23 0 309801.0 163438.0 458280.0 -1.0 24
24 0 309807.0 163378.0 458340.0 -1.0 25
25 0 309771.0 163354.0 458400.0 -1.0 26
26 0 309806.0 163321.0 458460.0 -1.0 27
27 0 309778.0 163312.0 458520.0 -1.0 28
28 0 309810.0 163292.0 458580.0 -1.0 29
29 0 309759.0 163234.0 458640.0 -1.0 30
30 0 309790.0 163334.0 458700.0 -1.0 31
31 0 309838.0 163302.0 458760.0 -1.0 32
32 0 309770.0 163266.0 458820.0 -1.0 33
33 0 309820.0 163319.0 458880.0 -1.0 34
34 0 309937.0 163333.0 458940.0 -1.0 35
35 0 309975.0 163333.0 459000.0 -1.0 36
36 0 309937.0 163380.0 459060.0 -1.0 37
37 0 309978.0 163367.0 459120.0 -1.0 38
38 0 310027.0 163321.0 459180.0 -1.0 39
39 0 310016.0 163293.0 459240.0 -1.0 40
40 0 310114.0 163354.0 459300.0 -1.0 41
41 0 310122.0 163326.0 459360.0 -1.0 42
42 0 310089.0 163272.0 459420.0 -1.0 43
43 0 310175.0 163343.0 459480.0 -1.0 44
44 0 310118.0 163261.0 459540.0 -1.0 45
45 0 310186.0 163281.0 459600.0 -1.0 46
46 0 310263.0 163261.0 459660.0 -1.0 47
47 0 310304.0 163268.0 459720.0 -1.0 48
48 0 310321.0 163241.0 459780.0 -1.0 49
49 0 310367.0 163164.0 459840.0 -1.0 50
50 0 310419.0 163067.0 459900.0 -1.0 51
51 0 310469.0 163076.0 459960.0 -1.0 52
52 0 310432.0 163030.0 460020.0 -1.0 53
53 0 310537.0 163038.0 460080.0 -1.0 54
54 0 310571.0 163020.0 460140.0 -1.0 55
55 0 310552.0 162876.0 460200.0 -1.0 56
56 0 310584.0 162927.0 460260.0 -1.0 57
57 0 310638.0 162876.0 460320.0 -1.0 58
58 0 310635.0 162806.0 460380.0 -1.0 59
59 0 310646.0 162825.0 460440.0 -1.0 60
60 0 310653.0 162824.0 460500.0 -1.0 61
61 0 310580.0 162808.0 460560.0 -1.0 62
62 0 310613.0 162784.0 460620.0 -1.0 63
63 0 310624.0 162748.0 460680.0 -1.0 64
64 0 310622.0 162715.0 460740.0 -1.0 65
65 0 310611.0 162683.0 460800.0 -1.0 66
66 0 310572.0 162636.0 460860.0 -1.0 67
67 0 310620.0 162626.0 460920.0 -1.0 68
68 0 310584.0 162614.0 460980.0 -1.0 69
69 0 310570.0 162490.0 461040.0 -1.0 70
70 0 310575.0 162576.0 461100.0 -1.0 71
71 0 310626.0 162548.0 461160.0 -1.0 72
72 0 310660.0 162556.0 461220.0 -1.0 73
73 0 310601.0 162548.0 461280.0 -1.0 74
74 0 310533.0 162460.0 461340.0 -1.0 75
75 0 310627.0 162534.0 461400.0 -1.0 76
76 0 310630.0 162558.0 461460.0 -1.0 77
77 0 310652.0 162594.0 461520.0 -1.0 78
78 0 310683.0 162619.0 461580.0 -1.0 79
79 0 310702.0 162562.0 461640.0 -1.0 80
80 0 310680.0 162600.0 461700.0 -1.0 81
81 0 310700.0 162618.0 461760.0 -1.0 82
82 0 310752.0 162617.0 461820.0 -1.0 83
83 0 310774.0 162620.0 461880.0 -1.0 84
84 0 310722.0 162600.0 461940.0 -1.0 85
85 0 310705.0 162554.0 462060.0 -1.0 86
86 0 310722.0 162569.0 462120.0 -1.0 87
87 0 310765.0 162616.0 462180.0 -1.0 88
88 0 310706.0 162613.0 462240.0 -1.0 89
89 0 310809.0 162658.0 462300.0 -1.0 90
90 0 310752.0 162678.0 462360.0 -1.0 91
91 0 310845.0 162733.0 462420.0 -1.0 92
92 0 310765.0 162827.0 462480.0 -1.0 93
93 0 310846.0 162870.0 462540.0 -1.0 94
94 0 310762.0 162866.0 462600.0 -1.0 95
95 0 310801.0 162897.0 462660.0 -1.0 96
96 0 310741.0 162997.0 462720.0 -1.0 97
97 0 310846.0 163100.0 462780.0 -1.0 98
98 0 310904.0 163053.0 462840.0 -1.0 99
99 0 310710.0 163069.0 462900.0 -1.0 100
100 0 310898.0 163148.0 462960.0 -1.0 101
101 0 310781.0 163195.0 463020.0 -1.0 102
102 0 310836.0 163169.0 463080.0 -1.0 103
103 0 310775.0 163240.0 463140.0 -1.0 104
104 0 310851.0 163227.0 463200.0 -1.0 105
105 0 310760.0 163303.0 463260.0 -1.0 106
106 0 310826.0 163286.0 463320.0 -1.0 107
107 0 310718.0 163518.0 463380.0 -1.0 108
108 0 310832.0 163504.0 463440.0 -1.0 109
109 0 310906.0 163551.0 463500.0 -1.0 110
110 0 310889.0 163579.0 463560.0 -1.0 111
111 0 310899.0 163619.0 463620.0 -1.0 112
112 0 310898.0 163613.0 463680.0 -1.0 113
113 0 310924.0 163667.0 463740.0 -1.0 114
114 0 310888.0 163597.0 463800.0 -1.0 115
115 0 311001.0 163707.0 463860.0 -1.0 116
116 0 310964.0 163671.0 463920.0 -1.0 117
117 0 311036.0 163772.0 463980.0 -1.0 118
118 0 311043.0 163793.0 464040.0 -1.0 119
119 0 311054.0 163827.0 464100.0 -1.0 120
120 0 311056.0 163859.0 464160.0 -1.0 121
121 0 311053.0 163804.0 464220.0 -1.0 122
122 0 311060.0 163852.0 464280.0 -1.0 123
123 0 311005.0 163850.0 464340.0 -1.0 124
124 0 311048.0 163924.0 464400.0 -1.0 125
125 0 311058.0 163903.0 464460.0 -1.0 126
126 0 311109.0 163957.0 464520.0 -1.0 127
127 0 311093.0 163915.0 464580.0 -1.0 128
128 0 311113.0 164074.0 464640.0 -1.0 129
129 0 311083.0 164057.0 464700.0 -1.0 130
130 0 311079.0 164039.0 464760.0 -1.0 131
131 0 310984.0 164008.0 464820.0 -1.0 132
132 0 311050.0 164060.0 464880.0 -1.0 133
133 0 310992.0 164061.0 464940.0 -1.0 134
134 0 311044.0 164116.0 465000.0 -1.0 135
135 0 310976.0 164166.0 465060.0 -1.0 136
136 0 311037.0 164182.0 465120.0 -1.0 137
137 0 310929.0 164199.0 465180.0 -1.0 138
138 0 310988.0 164266.0 465240.0 -1.0 139
139 0 310948.0 164256.0 465300.0 -1.0 140
140 0 310967.0 164279.0 465360.0 -1.0 141
141 0 310902.0 164342.0 465420.0 -1.0 142
142 0 310900.0 164381.0 465480.0 -1.0 143
143 0 310836.0 164418.0 465540.0 -1.0 144
144 0 310871.0 164472.0 465600.0 -1.0 145
145 0 310853.0 164521.0 465660.0 -1.0 146
146 0 310780.0 164514.0 465720.0 -1.0 147
147 0 310786.0 164558.0 465780.0 -1.0 148
148 0 310748.0 164532.0 465840.0 -1.0 149
149 0 310828.0 164655.0 465900.0 -1.0 150
150 0 310828.0 164677.0 465960.0 -1.0 151
151 0 310840.0 164754.0 466020.0 -1.0 152
152 0 310836.0 164775.0 466080.0 -1.0 153
153 0 310869.0 164887.0 466140.0 -1.0 154
154 0 310854.0 164872.0 466200.0 -1.0 155
155 0 310841.0 164950.0 466260.0 -1.0 156
156 0 310781.0 164943.0 466320.0 -1.0 157
157 0 310798.0 165055.0 466380.0 -1.0 158
158 0 310793.0 165102.0 466440.0 -1.0 159
159 0 310849.0 165069.0 466500.0 -1.0 160
160 0 310795.0 165285.0 466560.0 -1.0 161
161 0 310801.0 165346.0 466620.0 -1.0 162
162 0 310728.0 165360.0 466680.0 -1.0 163
163 0 310749.0 165440.0 466740.0 -1.0 164
164 0 310787.0 165548.0 466800.0 -1.0 165
165 0 310791.0 165482.0 466860.0 -1.0 166
166 0 310816.0 165548.0 466920.0 -1.0 167
167 0 310787.0 165606.0 466980.0 -1.0 168
168 0 310788.0 165547.0 467040.0 -1.0 169
169 0 310835.0 165626.0 467100.0 -1.0 170
170 0 310844.0 165623.0 467160.0 -1.0 171
171 0 310747.0 165616.0 467220.0 -1.0 172
172 0 310826.0 165652.0 467280.0 -1.0 173
173 0 310804.0 165663.0 467340.0 -1.0 174
174 0 310749.0 165643.0 467400.0 -1.0 175
175 0 310802.0 165673.0 467460.0 -1.0 176
176 0 310776.0 165661.0 467520.0 -1.0 177
177 0 310730.0 165663.0 467580.0 -1.0 178
178 0 310765.0 165705.0 467640.0 -1.0 179
179 0 310727.0 165739.0 467700.0 -1.0 180
180 0 310743.0 165711.0 467760.0 -1.0 181
181 0 310769.0 165743.0 467820.0 -1.0 182
182 0 310771.0 165749.0 467880.0 -1.0 183
183 0 310891.0 165845.0 467940.0 -1.0 184
184 0 310808.0 165830.0 468000.0 -1.0 185
185 0 310777.0 165840.0 468060.0 -1.0 186
186 0 310811.0 165868.0 468120.0 -1.0 187
187 0 310801.0 165864.0 468180.0 -1.0 188
188 0 310774.0 165865.0 468300.0 -1.0 189
189 0 310794.0 165894.0 468360.0 -1.0 190
190 0 310778.0 165920.0 468420.0 -1.0 191
191 0 310831.0 165940.0 468480.0 -1.0 192
192 0 310811.0 165914.0 468540.0 -1.0 193
193 0 310832.0 165943.0 468600.0 -1.0 194
194 0 310819.0 165931.0 468660.0 -1.0 195
195 0 310865.0 165997.0 468720.0 -1.0 196
196 0 310850.0 165981.0 468780.0 -1.0 197
197 0 310847.0 165999.0 468840.0 -1.0 198
198 0 310803.0 166021.0 468900.0 -1.0 199
199 0 310859.0 165980.0 468960.0 -1.0 200
200 0 310855.0 166008.0 469020.0 -1.0 201
201 0 310871.0 165968.0 469080.0 -1.0 202
202 0 310895.0 165989.0 469140.0 -1.0 203
203 0 310888.0 166008.0 469200.0 -1.0 204
204 0 310916.0 166000.0 469260.0 -1.0 205
205 0 310912.0 166034.0 469320.0 -1.0 206
206 0 310889.0 166014.0 469380.0 -1.0 207
207 0 310898.0 166028.0 469440.0 -1.0 208
208 0 310862.0 165996.0 469500.0 -1.0 209
209 0 310891.0 166014.0 469560.0 -1.0 210
210 0 310916.0 166052.0 469620.0 -1.0 211
211 0 310915.0 166033.0 469680.0 -1.0 212
212 0 310918.0 166058.0 469740.0 -1.0 213
213 0 310887.0 166041.0 469800.0 -1.0 214
214 0 310923.0 166070.0 469860.0 -1.0 215
215 0 310924.0 166066.0 469920.0 -1.0 216
216 0 310921.0 166105.0 469980.0 -1.0 217
217 0 310934.0 166131.0 470040.0 -1.0 218
218 0 310911.0 166098.0 470100.0 -1.0 219
219 0 310947.0 166107.0 470160.0 -1.0 220
220 0 310910.0 166081.0 470220.0 -1.0 221
221 0 310887.0 166083.0 470280.0 -1.0 222
222 0 310932.0 166139.0 470340.0 -1.0 223
223 0 310888.0 166137.0 470400.0 -1.0 224
224 0 310960.0 166211.0 470460.0 -1.0 225
225 0 310930.0 166172.0 470520.0 -1.0 226
226 0 310944.0 166222.0 470580.0 -1.0 227
227 0 310863.0 166107.0 470640.0 -1.0 228
228 0 310928.0 166204.0 470700.0 -1.0 229
229 0 310833.0 166153.0 470760.0 -1.0 230
230 0 310854.0 166152.0 470820.0 -1.0 231
231 0 310854.0 166210.0 470880.0 -1.0 232
232 0 310838.0 166205.0 470940.0 -1.0 233
233 0 310910.0 166259.0 471000.0 -1.0 234
234 0 310952.0 166264.0 471060.0 -1.0 235
235 0 310920.0 166275.0 471120.0 -1.0 236
236 0 310915.0 166294.0 471180.0 -1.0 237
237 0 310940.0 166310.0 471240.0 -1.0 238
238 0 310930.0 166324.0 471300.0 -1.0 239
239 0 310968.0 166346.0 471360.0 -1.0 240
240 0 310956.0 166322.0 471420.0 -1.0 241
241 0 310924.0 166359.0 471480.0 -1.0 242
242 0 310970.0 166349.0 471540.0 -1.0 243
243 0 310955.0 166334.0 471600.0 -1.0 244
244 0 310989.0 166383.0 471660.0 -1.0 245
245 0 310897.0 166330.0 471720.0 -1.0 246
246 0 310955.0 166403.0 471780.0 -1.0 2634
247 0 309073.0 164255.0 456960.0 -1.0 2
248 0 309172.0 164238.0 456900.0 -1.0 247
249 0 309092.0 164298.0 456840.0 -1.0 248
250 0 309093.0 164292.0 456780.0 -1.0 249
251 0 309006.0 164291.0 456720.0 -1.0 250
252 0 308920.0 164420.0 456660.0 -1.0 251
253 0 308907.0 164422.0 456600.0 -1.0 252
254 0 308899.0 164470.0 456540.0 -1.0 253
255 0 308902.0 164553.0 456480.0 -1.0 254
256 0 308816.0 164581.0 456420.0 -1.0 255
257 0 308724.0 164624.0 456360.0 -1.0 256
258 0 308714.0 164693.0 456300.0 -1.0 257
259 0 308684.0 164674.0 456240.0 -1.0 258
260 0 308655.0 164646.0 456180.0 -1.0 259
261 0 308620.0 164744.0 456120.0 -1.0 260
262 0 308528.0 164762.0 456060.0 -1.0 261
263 0 308436.0 164733.0 456000.0 -1.0 262
264 0 308487.0 164744.0 455940.0 -1.0 263
265 0 308475.0 164737.0 455880.0 -1.0 264
266 0 308466.0 164808.0 455820.0 -1.0 265
267 0 308470.0 164791.0 455760.0 -1.0 266
268 0 308311.0 164738.0 455700.0 -1.0 267
269 0 308355.0 164743.0 455640.0 -1.0 268
270 0 308290.0 164748.0 455580.0 -1.0 269
271 0 308570.0 165038.0 455520.0 -1.0 270
272 0 308285.0 164735.0 455460.0 -1.0 271
273 0 308230.0 164651.0 455400.0 -1.0 272
274 0 308264.0 164704.0 455340.0 -1.0 273
275 0 308222.0 164733.0 455280.0 -1.0 274
276 0 308189.0 164711.0 455220.0 -1.0 275
277 0 308197.0 164714.0 455160.0 -1.0 276
278 0 308211.0 164717.0 455100.0 -1.0 277
279 0 308219.0 164729.0 455040.0 -1.0 278
280 0 308208.0 164662.0 454980.0 -1.0 279
281 0 308201.0 164667.0 454920.0 -1.0 280
282 0 308295.0 164653.0 454860.0 -1.0 281
283 0 308165.0 164663.0 454800.0 -1.0 282
284 0 308163.0 164615.0 454740.0 -1.0 283
285 0 308155.0 164586.0 454680.0 -1.0 284
286 0 308046.0 164509.0 454620.0 -1.0 285
287 0 308022.0 164550.0 454560.0 -1.0 286
288 0 308046.0 164497.0 454500.0 -1.0 287
289 0 308004.0 164469.0 454440.0 -1.0 288
290 0 307988.0 164504.0 454380.0 -1.0 289
291 0 308009.0 164558.0 454320.0 -1.0 290
292 0 308005.0 164461.0 454260.0 -1.0 291
293 0 307967.0 164473.0 454200.0 -1.0 292
294 0 307933.0 164474.0 454140.0 -1.0 293
295 0 307943.0 164537.0 454080.0 -1.0 294
296 0 307863.0 164428.0 454020.0 -1.0 295
297 0 307943.0 164505.0 453960.0 -1.0 296
298 0 307952.0 164514.0 453900.0 -1.0 297
299 0 307956.0 164433.0 453840.0 -1.0 298
300 0 307924.0 164423.0 453780.0 -1.0 299
301 0 307892.0 164364.0 453720.0 -1.0 300
302 0 307826.0 164421.0 453660.0 -1.0 301
303 0 307828.0 164358.0 453600.0 -1.0 302
304 0 307749.0 164324.0 453540.0 -1.0 303
305 0 307815.0 164390.0 453480.0 -1.0 304
306 0 307755.0 164305.0 453420.0 -1.0 305
307 0 307822.0 164427.0 453360.0 -1.0 306
308 0 307853.0 164392.0 453300.0 -1.0 307
309 0 307876.0 164410.0 453240.0 -1.0 308
310 0 307876.0 164413.0 453180.0 -1.0 309
311 0 307817.0 164369.0 453120.0 -1.0 310
312 0 307812.0 164420.0 453060.0 -1.0 311
313 0 307840.0 164461.0 453000.0 -1.0 312
314 0 307758.0 164434.0 452940.0 -1.0 313
315 0 307841.0 164458.0 452880.0 -1.0 314
316 0 307682.0 164316.0 452820.0 -1.0 315
317 0 307785.0 164376.0 452760.0 -1.0 316
318 0 307692.0 164318.0 452700.0 -1.0 317
319 0 307743.0 164386.0 452640.0 -1.0 318
320 0 307660.0 164331.0 452580.0 -1.0 319
321 0 307683.0 164396.0 452520.0 -1.0 320
322 0 307613.0 164319.0 452460.0 -1.0 321
323 0 307626.0 164394.0 452400.0 -1.0 322
324 0 307604.0 164270.0 452340.0 -1.0 323
325 0 307625.0 164360.0 452280.0 -1.0 324
326 0 307563.0 164265.0 452220.0 -1.0 325
327 0 307531.0 164275.0 452160.0 -1.0 326
328 0 307466.0 164143.0 452100.0 -1.0 327
329 0 307463.0 164135.0 452040.0 -1.0 328
330 0 307454.0 164086.0 451980.0 -1.0 329
331 0 307497.0 164064.0 451920.0 -1.0 330
332 0 307427.0 164105.0 451860.0 -1.0 331
333 0 307437.0 164054.0 451800.0 -1.0 332
334 0 307512.0 164086.0 451740.0 -1.0 333
335 0 307496.0 164062.0 451680.0 -1.0 334
336 0 307538.0 164017.0 451620.0 -1.0 335
337 0 307614.0 164094.0 451560.0 -1.0 336
338 0 307639.0 163996.0 451500.0 -1.0 337
339 0 307538.0 163967.0 451440.0 -1.0 338
340 0 307535.0 163924.0 451380.0 -1.0 339
341 0 307549.0 163997.0 451320.0 -1.0 340
342 0 307629.0 163938.0 451260.0 -1.0 341
343 0 307577.0 163870.0 451200.0 -1.0 342
344 0 307629.0 163884.0 451140.0 -1.0 343
345 0 307639.0 163784.0 451080.0 -1.0 344
346 0 307624.0 163727.0 451020.0 -1.0 345
347 0 307599.0 163690.0 450960.0 -1.0 346
348 0 307633.0 163656.0 450900.0 -1.0 347
349 0 307636.0 163540.0 450840.0 -1.0 348
350 0 307664.0 163572.0 450780.0 -1.0 349
351 0 307639.0 163486.0 450720.0 -1.0 350
352 0 307607.0 163462.0 450660.0 -1.0 351
353 0 307623.0 163461.0 450600.0 -1.0 352
354 0 307604.0 163354.0 450540.0 -1.0 353
355 0 307662.0 163379.0 450480.0 -1.0 354
356 0 307605.0 163408.0 450420.0 -1.0 355
357 0 307708.0 163359.0 450360.0 -1.0 356
358 0 307681.0 163197.0 450300.0 -1.0 357
359 0 307742.0 163236.0 450240.0 -1.0 358
360 0 307672.0 163140.0 450180.0 -1.0 359
361 0 307769.0 163167.0 450120.0 -1.0 360
362 0 307709.0 163118.0 450060.0 -1.0 361
363 0 307736.0 163038.0 450000.0 -1.0 362
364 0 307794.0 163012.0 449940.0 -1.0 363
365 0 307757.0 163008.0 449880.0 -1.0 364
366 0 307853.0 162927.0 449820.0 -1.0 365
367 0 307861.0 162926.0 449760.0 -1.0 366
368 0 307820.0 162876.0 449700.0 -1.0 367
369 0 307860.0 162915.0 449640.0 -1.0 368
370 0 307858.0 162869.0 449580.0 -1.0 369
371 0 307879.0 162818.0 449520.0 -1.0 370
372 0 307894.0 162810.0 449460.0 -1.0 371
373 0 307880.0 162770.0 449400.0 -1.0 372
374 0 307876.0 162673.0 449340.0 -1.0 373
375 0 307951.0 162718.0 449280.0 -1.0 374
376 0 307802.0 162571.0 449220.0 -1.0 375
377 0 307980.0 162681.0 449160.0 -1.0 376
378 0 307839.0 162611.0 449100.0 -1.0 377
379 0 307962.0 162680.0 449040.0 -1.0 378
380 0 307910.0 162624.0 448980.0 -1.0 379
381 0 307902.0 162550.0 448920.0 -1.0 380
382 0 307930.0 162588.0 448860.0 -1.0 381
383 0 307833.0 162575.0 448800.0 -1.0 382
384 0 307981.0 162564.0 448740.0 -1.0 383
385 0 307873.0 162450.0 448680.0 -1.0 384
386 0 307896.0 162453.0 448620.0 -1.0 385
387 0 307884.0 162441.0 448560.0 -1.0 386
388 0 307869.0 162402.0 448500.0 -1.0 387
389 0 307893.0 162456.0 448440.0 -1.0 388
390 0 307833.0 162424.0 448380.0 -1.0 389
391 0 307853.0 162376.0 448320.0 -1.0 390
392 0 307881.0 162342.0 448260.0 -1.0 391
393 0 307787.0 162295.0 448200.0 -1.0 392
394 0 307827.0 162251.0 448140.0 -1.0 393
395 0 307868.0 162296.0 448080.0 -1.0 394
396 0 307817.0 162188.0 448020.0 -1.0 395
397 0 307871.0 162239.0 447960.0 -1.0 396
398 0 307810.0 162118.0 447900.0 -1.0 397
399 0 307826.0 162167.0 447840.0 -1.0 398
400 0 307801.0 162051.0 447780.0 -1.0 399
401 0 307776.0 162074.0 447720.0 -1.0 400
402 0 307793.0 162043.0 447660.0 -1.0 401
403 0 307814.0 162076.0 447600.0 -1.0 402
404 0 307982.0 162094.67 447540.0 -1.0 403
405 5 347998.84 147727.14 537360.0 -1.0 406
406 0 347997.66 147663.69 537420.0 -1.0 407
407 0 347895.44 147563.23 537480.0 -1.0 408
408 0 347856.66 147503.3 537540.0 -1.0 409
409 0 347772.06 147397.55 537600.0 -1.0 410
410 0 347645.16 147189.58 537660.0 -1.0 411
411 0 347504.16 147069.73 537720.0 -1.0 412
412 0 347377.25 146893.48 537780.0 -1.0 413
413 0 347158.72 146618.53 537840.0 -1.0 414
414 0 346816.78 146290.7 537900.0 -1.0 415
415 0 346608.8 145980.5 537960.0 -1.0 416
416 0 346344.44 145561.03 538020.0 -1.0 417
417 0 346266.88 145363.62 538080.0 -1.0 418
418 0 346108.25 145212.05 538140.0 -1.0 419
419 0 345808.62 144930.05 538200.0 -1.0 420
420 0 345530.16 144584.61 538260.0 -1.0 421
421 0 345212.9 144221.53 538320.0 -1.0 422
422 0 344902.72 143946.58 538380.0 -1.0 423
423 0 344204.75 143393.16 538440.0 -1.0 424
424 0 343774.72 143044.17 538500.0 -1.0 425
425 0 343626.66 142899.66 538560.0 -1.0 426
426 0 343288.25 142688.16 538620.0 -1.0 427
427 0 342752.47 142367.38 538680.0 -1.0 428
428 0 342565.62 142120.62 538740.0 -1.0 429
429 0 342128.53 141658.86 538740.0 -1.0 430
430 0 341761.94 141302.83 538800.0 -1.0 431
431 0 341360.1 140844.58 538800.0 -1.0 432
432 0 340824.28 140502.66 538800.0 -1.0 433
433 0 340514.1 140217.12 538800.0 -1.0 434
434 0 340253.25 140072.61 538800.0 -1.0 435
435 0 339851.38 139825.86 538800.0 -1.0 436
436 0 339386.1 139434.58 538800.0 -1.0 437
437 0 339255.66 139191.36 538740.0 -1.0 438
438 0 339040.62 138916.4 538680.0 -1.0 439
439 0 338783.3 138648.5 538680.0 -1.0 440
440 0 338455.5 138574.48 538680.0 -1.0 442
441 0 338071.25 138965.75 538560.0 -1.0 445
442 0 338229.88 138496.92 538620.0 -1.0 445
443 0 337711.72 139483.92 538560.0 -1.0 441
444 0 337471.72 139885.47 538500.0 -1.0 443
445 5 338233.4 138503.98 538560.0 -1.0 446
446 0 338222.84 138324.2 538500.0 -1.0 447
447 0 338208.75 138257.23 538440.0 -1.0 448
448 0 338201.7 138225.5 538380.0 -1.0 449
449 0 338180.53 138147.95 538320.0 -1.0 450
450 0 338194.62 137943.5 538260.0 -1.0 451
451 0 338141.75 137876.53 538200.0 -1.0 452
452 0 338028.97 137636.83 538140.0 -1.0 453
453 0 338014.88 137439.42 538080.0 -1.0 454
454 0 338053.62 137383.03 538020.0 -1.0 455
455 0 337969.03 137301.95 537960.0 -1.0 456
456 0 337937.3 137249.08 537900.0 -1.0 457
457 0 337923.22 137210.3 537840.0 -1.0 458
458 0 337923.22 137132.75 537780.0 -1.0 459
459 0 337796.3 136861.33 537720.0 -1.0 460
460 0 337725.8 136505.3 537660.0 -1.0 461
461 0 337658.84 135824.98 537660.0 -1.0 462
462 0 337637.7 135119.98 537660.0 -1.0 463
463 0 337493.16 134577.12 537660.0 -1.0 464
464 0 337264.03 133576.03 537660.0 -1.0 465
465 0 337197.06 133244.67 537600.0 -1.0 466
466 0 336989.1 132581.98 537600.0 -1.0 467
467 0 337182.97 131602.03 537600.0 -1.0 468
468 0 337172.38 131113.81 537660.0 -1.0 469
469 0 337179.44 130676.72 537720.0 -1.0 470
470 0 337179.44 130338.31 537780.0 -1.0 471
471 0 337207.62 129915.31 537840.0 -1.0 472
472 0 337214.7 129753.164 537900.0 -1.0 474
473 5 337851.72 128502.17 536820.0 341.0 1
474 0 337221.75 129569.87 537960.0 -1.0 1
475 0 338665.56 128784.586 536160.0 -1.0 2452
476 0 338913.56 128792.586 536100.0 -1.0 475
477 0 339017.56 128752.586 536040.0 -1.0 476
478 0 339289.56 128792.586 535980.0 -1.0 477
479 0 339729.56 128832.586 535920.0 -1.0 478
480 0 339857.56 128736.586 535860.0 -1.0 479
481 0 339865.56 128728.586 535800.0 -1.0 480
482 0 339905.56 128720.586 535740.0 -1.0 481
483 0 340161.56 128712.586 535680.0 -1.0 482
484 0 340633.56 128640.586 535620.0 -1.0 483
485 0 340865.56 128456.586 535560.0 -1.0 484
486 0 341145.56 128248.586 535500.0 -1.0 485
487 0 341249.56 128120.586 535440.0 -1.0 486
488 0 341441.56 127976.586 535380.0 -1.0 487
489 0 341729.56 127904.586 535320.0 -1.0 488
490 0 341801.56 127856.586 535260.0 -1.0 489
491 0 342025.56 127840.586 535200.0 -1.0 490
492 0 342217.56 127824.586 535140.0 -1.0 491
493 0 342953.56 127392.586 535080.0 -1.0 492
494 0 344089.56 127160.586 535080.0 -1.0 493
495 0 344065.56 127096.586 535020.0 -1.0 494
496 0 344073.56 127096.586 534960.0 -1.0 495
497 0 344105.56 127088.586 534900.0 -1.0 496
498 0 344137.56 127136.586 534840.0 -1.0 497
499 0 344081.56 127152.586 534780.0 -1.0 498
500 0 344081.56 127152.586 534720.0 -1.0 499
501 0 344105.56 127192.586 534660.0 -1.0 500
502 0 344209.56 127224.586 534600.0 -1.0 501
503 0 344297.56 127200.586 534540.0 -1.0 502
504 0 344329.56 127288.586 534480.0 -1.0 503
505 0 344425.56 127280.586 534420.0 -1.0 504
506 0 344473.56 127360.586 534360.0 -1.0 505
507 0 344593.56 127320.586 534300.0 -1.0 506
508 0 344629.56 127352.586 534240.0 -1.0 507
509 0 344765.56 127396.586 534180.0 -1.0 508
510 0 345113.56 127560.586 534120.0 -1.0 509
511 0 345573.56 127444.586 534060.0 -1.0 510
512 5 346029.56 127324.586 534000.0 -1.0 511
513 0 346157.56 127116.586 534060.0 -1.0 512
514 0 345977.56 127384.586 533940.0 -1.0 512
515 0 345821.56 127392.586 533880.0 -1.0 514
516 0 345277.62 127526.56 533880.0 -1.0 515
517 0 346209.56 127048.586 534120.0 -1.0 513
518 0 346277.56 126908.586 534180.0 -1.0 517
519 0 346289.56 126796.586 534240.0 -1.0 518
520 0 346421.56 126748.586 534300.0 -1.0 519
521 0 346457.56 126720.586 534360.0 -1.0 520
522 0 346509.56 126716.586 534420.0 -1.0 521
523 0 346773.56 126536.586 534480.0 -1.0 522
524 0 347025.56 126440.586 534540.0 -1.0 523
525 0 346929.56 126404.586 534600.0 -1.0 524
526 0 347541.56 126320.586 534600.0 -1.0 525
527 0 348353.56 126084.586 534600.0 -1.0 526
528 0 348661.56 126168.586 534540.0 -1.0 527
529 0 348853.56 126228.586 534480.0 -1.0 528
530 0 349201.56 126564.586 534420.0 -1.0 529
531 0 349685.56 126708.586 534420.0 -1.0 530
532 0 350289.56 126864.586 534360.0 -1.0 531
533 0 350753.56 127128.586 534300.0 -1.0 532
534 0 351313.56 127260.586 534240.0 -1.0 533
535 0 352089.56 127240.586 534240.0 -1.0 534
536 0 352265.56 127416.586 534180.0 -1.0 535
537 0 352561.56 127380.586 534240.0 -1.0 536
538 0 352845.56 127328.586 534300.0 -1.0 537
539 0 353633.56 127304.586 534300.0 -1.0 538
540 0 354353.56 127504.586 534300.0 -1.0 539
541 0 354993.56 127480.586 534300.0 -1.0 540
542 0 355321.56 127600.586 534300.0 -1.0 541
543 0 355357.56 127636.586 534240.0 -1.0 542
544 0 355405.56 127716.586 534180.0 -1.0 543
545 0 355549.56 127868.586 534120.0 -1.0 544
546 0 355657.56 127856.586 534060.0 -1.0 545
547 0 355785.56 127988.586 534000.0 -1.0 546
548 0 356029.56 128052.586 533940.0 -1.0 547
549 0 356385.56 127976.586 533880.0 -1.0 548
550 0 356481.56 128044.586 533820.0 -1.0 549
551 0 356605.56 128028.586 533760.0 -1.0 550
552 0 357301.56 128660.586 533700.0 -1.0 551
553 0 357701.56 129040.586 533760.0 -1.0 552
554 0 357965.56 129248.586 533820.0 -1.0 553
555 0 357977.56 129216.586 533880.0 -1.0 554
556 0 358021.56 129340.586 533940.0 -1.0 555
557 0 358065.56 129456.586 534000.0 -1.0 556
558 0 358097.56 129328.586 534060.0 -1.0 557
559 0 358133.56 129336.586 534120.0 -1.0 558
560 0 358153.56 129388.586 534180.0 -1.0 559
561 0 358189.56 129368.586 534240.0 -1.0 560
562 0 358245.56 129580.586 534300.0 -1.0 561
563 0 358201.56 129608.586 534360.0 -1.0 562
564 0 358209.56 129700.586 534420.0 -1.0 563
565 0 358177.56 129684.586 534480.0 -1.0 564
566 0 358193.56 129776.586 534540.0 -1.0 565
567 0 358189.56 129776.586 534600.0 -1.0 566
568 0 358221.56 129884.586 534660.0 -1.0 567
569 0 358325.56 130096.586 534720.0 -1.0 568
570 5 358329.56 130128.586 534780.0 -1.0 569
571 0 358465.56 130308.586 534840.0 -1.0 570
572 0 357869.56 130348.9 534780.0 -1.0 570
573 5 358681.56 130516.586 534900.0 -1.0 571
574 0 358721.56 130632.586 534960.0 -1.0 573
575 0 359032.3 131211.44 534900.0 -1.0 573
576 0 358769.56 130732.586 535020.0 -1.0 574
577 0 358777.56 130744.586 535080.0 -1.0 576
578 0 358659.03 130564.62 535140.0 -1.0 577
579 0 349305.47 148956.44 537360.0 -1.0 405
580 0 347921.9 147636.66 537300.0 -1.0 405
581 0 349901.3 149730.67 537360.0 -1.0 579
582 0 350151.9 150756.25 537360.0 -1.0 581
583 0 350353.4 151422.27 537360.0 -1.0 582
584 0 350373.12 151816.45 537360.0 -1.0 583
585 0 350574.1 152339.84 537300.0 -1.0 584
586 0 350588.28 152572.22 537240.0 -1.0 585
587 0 350795.38 153320.22 537180.0 -1.0 586
588 0 350991.16 153989.94 537180.0 -1.0 587
589 0 351152.62 154313.64 537180.0 -1.0 588
590 5 351617.9 154824.2 537180.0 -1.0 589
591 0 352048.44 154626.78 537180.0 -1.0 590
592 0 352030.25 155618.9 537180.0 -1.0 590
593 0 351948.56 155711.12 537120.0 -1.0 592
594 0 352021.78 155960.22 537060.0 -1.0 593
595 0 352175.6 156679.81 537000.0 -1.0 594
596 0 352193.5 157044.98 536940.0 -1.0 595
597 0 352156.03 154568.75 537120.0 -1.0 591
598 0 352288.47 154477.77 537060.0 -1.0 597
599 0 352385.66 154448.53 537000.0 -1.0 598
600 0 352589.03 154431.11 536940.0 -1.0 599
601 0 352689.7 154378.62 536880.0 -1.0 600
602 0 352891.84 154352.28 536820.0 -1.0 601
603 0 353131.06 154450.77 536760.0 -1.0 602
604 0 353128.25 154397.62 536700.0 -1.0 603
605 0 347768.88 147611.38 537240.0 -1.0 580
606 6 347805.44 147633.27 537180.0 -1.0 605
607 0 352488.9 158218.03 536940.0 -1.0 596
608 0 352570.62 158698.25 536940.0 -1.0 607
609 0 352636.34 159254.92 536940.0 -1.0 608
610 0 352715.84 159847.45 536940.0 -1.0 609
611 0 352754.4 160321.83 536880.0 -1.0 610
612 0 352704.3 160941.02 536820.0 -1.0 611
613 0 352945.6 161241.14 536760.0 -1.0 612
614 0 352823.7 161317.36 536700.0 -1.0 613
615 0 352961.03 161884.3 536640.0 -1.0 614
616 0 353347.44 163343.02 536580.0 -1.0 615
617 0 353165.4 163665.45 536580.0 -1.0 616
618 0 352881.6 164301.03 536580.0 -1.0 617
619 0 352472.12 164993.62 536580.0 -1.0 618
620 0 352236.3 165937.45 536580.0 -1.0 619
621 0 352055.12 166241.33 536580.0 -1.0 620
622 0 351874.75 166604.78 536520.0 -1.0 621
623 0 351848.28 166655.38 536460.0 -1.0 622
624 0 351782.56 167131.12 536400.0 -1.0 623
625 0 351687.94 168096.08 536340.0 -1.0 624
626 0 351564.88 168824.27 536280.0 -1.0 625
627 0 351532.72 169226.5 536220.0 -1.0 626
628 0 351363.06 169527.33 536160.0 -1.0 627
629 0 351375.38 169684.48 536100.0 -1.0 628
630 0 351344.62 170219.38 536040.0 -1.0 629
631 0 351285.84 170306.75 535980.0 -1.0 630
632 0 351097.28 170507.7 535920.0 -1.0 631
633 0 351008.75 170515.73 535860.0 -1.0 632
634 0 350819.53 170669.25 535800.0 -1.0 633
635 0 350884.28 170976.42 535740.0 -1.0 634
636 0 350683.38 171140.62 535680.0 -1.0 635
637 0 350584.34 171284.12 535620.0 -1.0 636
638 0 350503.53 171374.84 535560.0 -1.0 637
639 0 350559.38 171568.52 535500.0 -1.0 638
640 0 350340.44 171808.06 535440.0 -1.0 639
641 0 350188.2 172235.45 535380.0 -1.0 640
642 0 349831.97 172595.22 535320.0 -1.0 641
643 0 349603.28 172729.34 535260.0 -1.0 642
644 0 349668.78 172693.2 535200.0 -1.0 643
645 0 349645.53 172807.86 535140.0 -1.0 644
646 0 349461.03 172972.17 535080.0 -1.0 645
647 0 349386.06 173019.55 535020.0 -1.0 646
648 0 349311.9 173024.12 534960.0 -1.0 647
649 0 349083.25 173068.56 534900.0 -1.0 648
650 0 349213.3 173148.89 534840.0 -1.0 649
651 0 349098.53 173176.81 534780.0 -1.0 650
652 0 348944.94 173296.02 534720.0 -1.0 651
653 0 348949.78 173370.88 534660.0 -1.0 652
654 0 348701.78 173424.05 534600.0 -1.0 653
655 0 348720.56 173534.5 534540.0 -1.0 654
656 0 348388.38 173657.0 534480.0 -1.0 655
657 0 348238.4 174193.7 534420.0 -1.0 656
658 0 348383.75 174148.58 534360.0 -1.0 657
659 0 348324.62 174238.75 534300.0 -1.0 658
660 0 348319.25 174300.62 534240.0 -1.0 659
661 0 348193.5 174473.67 534180.0 -1.0 660
662 0 348050.16 174618.77 534120.0 -1.0 661
663 0 348087.9 174744.03 534060.0 -1.0 662
664 0 348198.75 174929.86 534000.0 -1.0 663
665 0 348282.1 174940.66 533940.0 -1.0 664
666 0 348167.7 175039.42 533880.0 -1.0 665
667 0 347941.6 175122.98 533820.0 -1.0 666
668 0 347886.7 175363.14 533760.0 -1.0 667
669 0 347888.03 175431.47 533700.0 -1.0 668
670 0 347481.53 175624.38 533640.0 -1.0 669
671 0 347487.66 175711.25 533580.0 -1.0 670
672 0 347451.38 175826.62 533520.0 -1.0 671
673 0 347220.7 175892.56 533460.0 -1.0 672
674 0 347212.62 176005.38 533400.0 -1.0 673
675 0 347243.4 176035.53 533340.0 -1.0 674
676 0 347045.1 176104.25 533280.0 -1.0 675
677 0 346728.7 176541.16 533220.0 -1.0 676
678 0 346616.22 176791.95 533160.0 -1.0 677
679 0 346511.5 176840.89 533100.0 -1.0 678
680 0 346551.72 176890.38 533040.0 -1.0 679
681 0 346367.16 176906.88 532980.0 -1.0 680
682 0 346206.94 177093.12 532920.0 -1.0 681
683 0 346036.34 177167.95 532860.0 -1.0 682
684 0 346038.25 177277.53 532800.0 -1.0 683
685 0 345892.2 177216.86 532740.0 -1.0 684
686 0 345935.38 177368.17 532680.0 -1.0 685
687 0 345711.1 177311.81 532620.0 -1.0 686
688 0 345747.2 177402.92 532560.0 -1.0 687
689 0 345595.7 177328.97 532500.0 -1.0 688
690 0 345618.66 177405.61 532440.0 -1.0 689
691 0 345583.25 177426.11 532380.0 -1.0 690
692 0 345565.25 177455.73 532320.0 -1.0 691
693 0 345577.5 177483.7 532260.0 -1.0 692
694 0 345509.5 177505.67 532200.0 -1.0 693
695 0 345499.97 177591.73 532140.0 -1.0 694
696 0 345491.97 177642.53 532080.0 -1.0 695
697 0 345452.03 177681.34 532020.0 -1.0 696
698 0 345347.1 177715.55 531960.0 -1.0 697
699 0 345332.03 177713.39 531900.0 -1.0 698
700 0 345293.9 177802.88 531840.0 -1.0 699
701 0 345176.22 177844.73 531780.0 -1.0 700
702 0 345202.38 177862.83 531720.0 -1.0 701
703 0 345079.9 177856.62 531660.0 -1.0 702
704 0 344947.53 177870.94 531600.0 -1.0 703
705 0 344905.22 177917.03 531540.0 -1.0 704
706 0 344737.84 178048.19 531480.0 -1.0 705
707 0 344526.94 178203.55 531420.0 -1.0 706
708 0 344504.97 178465.81 531360.0 -1.0 707
709 0 344269.4 178579.27 531300.0 -1.0 708
710 0 344162.47 178743.7 531240.0 -1.0 709
711 0 344157.3 178692.58 531180.0 -1.0 710
712 0 344025.97 178866.1 531120.0 -1.0 711
713 0 344182.56 178978.66 531060.0 -1.0 712
714 0 344088.12 178947.81 531000.0 -1.0 713
715 0 344021.25 179052.61 530940.0 -1.0 714
716 0 343845.88 179061.03 530880.0 -1.0 715
717 0 343963.84 179048.56 530820.0 -1.0 716
718 0 343964.97 179106.7 530760.0 -1.0 717
719 0 343828.16 178932.03 530700.0 -1.0 718
720 0 343792.1 178976.1 530640.0 -1.0 719
721 0 343440.0 178926.27 530580.0 -1.0 720
722 0 343612.1 178953.66 530520.0 -1.0 721
723 0 343627.97 178987.39 530460.0 -1.0 722
724 0 343485.88 178953.92 530400.0 -1.0 723
725 0 343107.38 178823.23 530340.0 -1.0 724
726 0 342964.47 178866.17 530280.0 -1.0 725
727 0 343113.47 178884.1 530220.0 -1.0 726
728 0 343039.2 178787.48 530160.0 -1.0 727
729 0 342768.1 178774.8 530100.0 -1.0 728
730 0 342656.4 178855.12 530040.0 -1.0 729
731 0 342316.88 178765.56 529980.0 -1.0 730
732 0 342298.84 178915.72 529920.0 -1.0 731
733 0 342024.6 178946.47 529860.0 -1.0 732
734 0 341838.0 179007.75 529800.0 -1.0 733
735 0 341704.53 179045.34 529740.0 -1.0 734
736 0 341529.6 178989.55 529680.0 -1.0 735
737 0 341372.16 179058.08 529620.0 -1.0 736
738 0 341249.78 179120.28 529560.0 -1.0 737
739 0 341156.06 179193.31 529500.0 -1.0 738
740 0 341026.2 179148.38 529440.0 -1.0 739
741 0 341021.03 179297.92 529380.0 -1.0 740
742 0 340842.3 179242.25 529320.0 -1.0 741
743 0 340642.2 179324.69 529260.0 -1.0 742
744 0 340409.53 179419.14 529200.0 -1.0 743
745 0 340243.97 179458.12 529140.0 -1.0 744
746 0 340139.4 179570.61 529020.0 -1.0 745
747 0 339991.94 179749.36 528960.0 -1.0 746
748 0 339592.97 179957.53 528900.0 -1.0 747
749 0 339480.47 180115.78 528840.0 -1.0 748
750 0 339263.03 180244.12 528780.0 -1.0 749
751 0 339141.72 180324.16 528720.0 -1.0 750
752 0 339027.84 180521.36 528660.0 -1.0 751
753 0 338640.4 180850.7 528600.0 -1.0 752
754 0 338491.3 181058.53 528540.0 -1.0 753
755 0 338400.8 181134.05 528480.0 -1.0 754
756 0 338275.84 181089.34 528420.0 -1.0 755
757 0 338082.62 181153.72 528360.0 -1.0 756
758 5 338196.94 181116.0 528300.0 -1.0 757
759 0 337965.16 181120.52 528240.0 -1.0 758
760 0 338900.38 181805.72 528300.0 -1.0 758
761 0 337425.62 181302.17 528180.0 -1.0 759
762 0 337109.8 181374.62 528120.0 -1.0 761
763 0 338844.22 181740.89 528240.0 -1.0 760
764 0 338910.84 181844.66 528180.0 -1.0 763
765 0 338922.7 181907.48 528120.0 -1.0 764
766 0 338937.38 181933.56 528060.0 -1.0 765
767 0 338853.44 181992.0 528000.0 -1.0 766
768 0 338994.53 182076.11 527940.0 -1.0 767
769 0 338864.72 182130.31 527880.0 -1.0 768
770 0 338941.2 182325.53 527820.0 -1.0 769
771 0 338983.66 182336.42 527760.0 -1.0 770
772 0 338943.44 182410.1 527700.0 -1.0 771
773 0 339009.75 182567.48 527640.0 -1.0 772
774 0 338951.62 182792.48 527580.0 -1.0 773
775 0 338868.7 183097.53 527520.0 -1.0 774
776 0 338722.22 183519.7 527460.0 -1.0 775
777 0 338723.8 183543.12 527340.0 -1.0 776
778 0 338898.34 183579.3 527280.0 -1.0 777
779 0 338958.75 183511.12 527220.0 -1.0 778
780 6 339038.88 183550.61 527160.0 -1.0 779
781 0 336713.34 181428.7 528060.0 -1.0 762
782 0 336573.4 181440.8 528000.0 -1.0 781
783 0 336520.78 181442.75 527940.0 -1.0 782
784 0 336435.47 181488.77 527880.0 -1.0 783
785 0 336290.28 181551.48 527820.0 -1.0 784
786 0 336141.03 181557.56 527760.0 -1.0 785
787 0 335961.06 181614.19 527700.0 -1.0 786
788 0 335501.8 181751.89 527640.0 -1.0 787
789 0 334759.3 181663.97 527640.0 -1.0 788
790 0 334001.03 181621.92 527640.0 -1.0 789
791 0 333731.22 181661.02 527580.0 -1.0 790
792 0 333406.9 181548.25 527640.0 -1.0 791
793 0 332770.38 181236.61 527700.0 -1.0 792
794 0 332496.78 181151.7 527760.0 -1.0 793
795 0 332291.9 181094.5 527820.0 -1.0 794
796 0 332159.78 181057.14 527880.0 -1.0 795
797 0 332062.06 180999.97 527940.0 -1.0 796
798 0 332071.9 180967.11 528000.0 -1.0 797
799 0 331962.2 180910.36 528060.0 -1.0 798
800 0 331869.72 180917.94 528120.0 -1.0 799
801 0 331929.53 180927.9 528180.0 -1.0 800
802 0 331843.88 180879.47 528240.0 -1.0 801
803 0 331600.12 180805.98 528300.0 -1.0 802
804 0 331762.25 180850.8 528360.0 -1.0 803
805 0 331491.8 180916.62 528420.0 -1.0 804
806 0 331266.12 180867.66 528480.0 -1.0 805
807 0 331353.1 180891.39 528540.0 -1.0 806
808 0 331364.47 180885.89 528600.0 -1.0 807
809 0 331365.56 180818.45 528660.0 -1.0 808
810 0 331368.94 180794.98 528720.0 -1.0 809
811 0 331331.7 180746.89 528780.0 -1.0 810
812 0 331323.78 180777.28 528840.0 -1.0 811
813 0 331310.9 180780.02 528900.0 -1.0 812
814 0 331161.5 180720.16 528960.0 -1.0 813
815 0 331010.9 180658.55 529020.0 -1.0 814
816 0 330919.6 180646.62 529080.0 -1.0 815
817 0 330907.0 180625.31 529140.0 -1.0 816
818 0 330694.0 180541.62 529200.0 -1.0 817
819 0 330254.22 180508.39 529260.0 -1.0 818
820 0 330199.88 180508.28 529320.0 -1.0 819
821 0 330089.34 180549.72 529380.0 -1.0 820
822 0 330055.47 180515.55 529440.0 -1.0 821
823 0 329988.0 180548.06 529500.0 -1.0 822
824 0 329820.62 180435.45 529560.0 -1.0 823
825 0 329658.66 180397.44 529620.0 -1.0 824
826 0 329791.88 180435.45 529680.0 -1.0 825
827 0 329623.1 180404.9 529740.0 -1.0 826
828 0 329634.28 180527.78 529800.0 -1.0 827
829 0 329511.0 180445.4 529860.0 -1.0 828
830 0 329316.3 180398.97 529920.0 -1.0 829
831 0 329436.7 180461.92 529980.0 -1.0 830
832 0 329226.0 180404.94 530040.0 -1.0 831
833 0 329117.88 180391.66 530100.0 -1.0 832
834 0 328998.88 180325.72 530160.0 -1.0 833
835 0 329101.47 180370.55 530220.0 -1.0 834
836 0 329017.88 180379.7 530280.0 -1.0 835
837 0 328838.9 180431.17 530340.0 -1.0 836
838 0 328657.97 180418.25 530400.0 -1.0 837
839 0 328643.3 180467.72 530460.0 -1.0 838
840 0 328564.0 180443.88 530520.0 -1.0 839
841 0 328412.78 180373.66 530580.0 -1.0 840
842 0 328356.7 180322.95 530640.0 -1.0 841
843 0 328057.3 180325.84 530700.0 -1.0 842
844 0 328045.03 180304.52 530760.0 -1.0 843
845 0 328011.16 180307.88 530820.0 -1.0 844
846 0 327849.97 180242.97 530880.0 -1.0 845
847 0 327897.38 180293.44 530940.0 -1.0 846
848 0 327794.38 180234.23 531000.0 -1.0 847
849 0 327675.94 180275.83 531060.0 -1.0 848
850 0 327551.38 180310.38 531120.0 -1.0 849
851 0 327447.66 180259.08 531180.0 -1.0 850
852 0 327444.8 180279.28 531240.0 -1.0 851
853 0 327372.16 180186.33 531300.0 -1.0 852
854 0 327166.38 180201.22 531360.0 -1.0 853
855 0 326943.7 180156.1 531420.0 -1.0 854
856 0 326920.66 180197.45 531480.0 -1.0 855
857 0 326877.5 180185.98 531540.0 -1.0 856
858 0 326814.7 180185.1 531600.0 -1.0 857
859 0 326713.4 180224.16 531660.0 -1.0 858
860 0 326565.16 180186.03 531720.0 -1.0 859
861 0 326429.78 180117.27 531780.0 -1.0 860
862 0 326330.75 180199.06 531840.0 -1.0 861
863 0 326350.03 180167.44 531900.0 -1.0 862
864 0 326271.9 180223.0 531960.0 -1.0 863
865 0 325985.2 180220.19 532020.0 -1.0 864
866 0 325763.12 180254.78 532080.0 -1.0 865
867 0 325599.2 180334.42 532140.0 -1.0 866
868 0 325430.72 180324.4 532200.0 -1.0 867
869 0 325363.66 180359.53 532260.0 -1.0 868
870 0 325217.6 180329.42 532320.0 -1.0 869
871 0 325231.4 180352.61 532380.0 -1.0 870
872 0 325137.0 180331.84 532440.0 -1.0 871
873 0 324845.75 180317.06 532500.0 -1.0 872
874 0 324911.97 180391.2 532560.0 -1.0 873
875 0 324659.25 180329.64 532620.0 -1.0 874
876 0 324695.22 180417.17 532680.0 -1.0 875
877 0 324242.06 180441.53 532740.0 -1.0 876
878 5 323501.5 180877.66 532800.0 -1.0 877
879 0 323371.12 180840.64 532860.0 -1.0 878
880 0 322910.3 181121.97 532740.0 -1.0 878
881 0 323449.9 180823.69 532920.0 -1.0 879
882 6 323589.1 180743.62 532980.0 -1.0 881
883 0 322647.34 181459.95 532680.0 -1.0 880
884 0 321930.75 181956.17 532680.0 -1.0 883
885 0 321248.88 182391.5 532680.0 -1.0 884
886 0 320022.88 183001.81 532680.0 -1.0 885
887 0 319518.9 183111.22 532680.0 -1.0 886
888 0 318512.8 183558.12 532680.0 -1.0 887
889 0 317984.84 183841.33 532680.0 -1.0 888
890 0 317494.28 183956.02 532740.0 -1.0 889
891 0 317583.94 184004.8 532800.0 -1.0 890
892 0 317384.6 184054.39 532860.0 -1.0 891
893 0 317404.28 184041.55 532920.0 -1.0 892
894 0 317455.3 184131.92 532980.0 -1.0 893
895 0 317419.0 184279.69 533040.0 -1.0 894
896 0 317269.25 184162.81 533100.0 -1.0 895
897 0 317089.62 184389.38 533160.0 -1.0 896
898 0 316998.56 184596.22 533220.0 -1.0 897
899 0 316957.16 184590.36 533280.0 -1.0 898
900 0 316791.56 184713.98 533340.0 -1.0 899
901 0 316668.88 184988.56 533400.0 -1.0 900
902 0 316191.38 185381.34 533460.0 -1.0 901
903 0 315861.25 185687.78 533460.0 -1.0 902
904 0 315296.47 186191.28 533520.0 -1.0 903
905 0 314895.4 186470.78 533520.0 -1.0 904
906 0 314895.8 186781.88 533580.0 -1.0 905
907 0 314764.84 186678.23 533640.0 -1.0 906
908 0 314668.88 186785.45 533700.0 -1.0 907
909 0 314480.8 187021.06 533640.0 -1.0 908
910 0 314627.1 187173.42 533580.0 -1.0 909
911 0 314450.8 186945.86 533520.0 -1.0 910
912 0 314406.3 187068.78 533460.0 -1.0 911
913 0 314337.94 187063.12 533400.0 -1.0 912
914 0 314190.2 187138.06 533340.0 -1.0 913
915 0 314060.28 187188.78 533280.0 -1.0 914
916 0 313670.78 187271.06 533220.0 -1.0 915
917 0 313406.8 187371.75 533160.0 -1.0 916
918 0 313263.4 187466.94 533100.0 -1.0 917
919 0 312281.12 187927.0 533100.0 -1.0 918
920 0 311661.12 188294.72 533100.0 -1.0 919
921 0 311477.3 188475.39 533040.0 -1.0 920
922 0 311294.94 188429.23 532980.0 -1.0 921
923 0 311109.56 188490.36 532920.0 -1.0 922
924 0 311009.2 188596.02 532860.0 -1.0 923
925 0 310973.3 188711.94 532800.0 -1.0 924
926 0 310856.22 188776.95 532740.0 -1.0 925
927 0 310752.84 188958.08 532680.0 -1.0 926
928 0 310383.5 189095.78 532620.0 -1.0 927
929 0 310220.44 189343.66 532560.0 -1.0 928
930 0 310056.62 189425.0 532500.0 -1.0 929
931 0 309790.38 189594.23 532440.0 -1.0 930
932 0 309662.28 189780.25 532380.0 -1.0 931
933 0 309631.7 189772.95 532320.0 -1.0 932
934 0 309303.22 189977.16 532260.0 -1.0 933
935 0 309231.72 189970.05 532200.0 -1.0 934
936 0 308969.38 190134.36 532140.0 -1.0 935
937 0 309035.25 190202.53 532080.0 -1.0 936
938 0 308752.47 190286.45 532020.0 -1.0 937
939 0 308659.38 190368.2 531960.0 -1.0 938
940 0 308389.84 190612.02 531900.0 -1.0 939
941 0 307657.72 190789.64 531840.0 -1.0 940
942 0 307136.16 191112.97 531900.0 -1.0 941
943 0 307137.44 191148.44 531960.0 -1.0 942
944 0 306844.0 191235.28 532020.0 -1.0 943
945 0 306311.56 191778.98 531960.0 -1.0 944
946 0 306275.88 191780.44 531900.0 -1.0 945
947 0 305872.12 192062.48 531840.0 -1.0 946
948 0 305585.88 192403.94 531780.0 -1.0 947
949 0 305585.97 192434.56 531720.0 -1.0 948
950 0 305421.06 192623.86 531660.0 -1.0 949
951 0 305332.88 192641.1 531600.0 -1.0 950
952 0 305158.34 192675.98 531540.0 -1.0 951
953 0 304906.34 192984.16 531480.0 -1.0 952
954 0 304826.66 193198.98 531420.0 -1.0 953
955 0 304836.8 193325.45 531360.0 -1.0 954
956 0 304800.38 193379.7 531300.0 -1.0 955
957 0 304577.94 193486.27 531240.0 -1.0 956
958 0 304685.47 193563.67 531180.0 -1.0 957
959 0 304433.66 193718.8 531120.0 -1.0 958
960 0 304165.34 193952.56 531060.0 -1.0 959
961 0 303978.72 194234.84 531000.0 -1.0 960
962 0 303928.03 194356.92 530940.0 -1.0 961
963 0 303657.22 194503.66 530880.0 -1.0 962
964 0 303597.16 194763.7 530820.0 -1.0 963
965 0 303338.44 194828.48 530760.0 -1.0 964
966 0 303273.44 194903.55 530700.0 -1.0 965
967 0 303163.5 195159.7 530640.0 -1.0 966
968 0 303094.8 195186.2 530580.0 -1.0 967
969 0 303011.25 195269.23 530520.0 -1.0 968
970 0 302841.4 195373.39 530460.0 -1.0 969
971 0 302272.25 195666.44 530400.0 -1.0 970
972 0 302114.4 195726.22 530340.0 -1.0 971
973 0 302006.5 195952.02 530280.0 -1.0 972
974 0 301715.4 196041.94 530220.0 -1.0 973
975 0 301489.06 195968.4 530160.0 -1.0 974
976 0 301293.2 196142.73 530100.0 -1.0 975
977 0 301136.97 196193.67 530040.0 -1.0 976
978 0 300914.78 196315.83 529980.0 -1.0 977
979 0 300751.34 196434.4 529920.0 -1.0 978
980 0 300618.2 196471.98 529860.0 -1.0 979
981 0 300459.56 196538.94 529800.0 -1.0 980
982 0 300213.03 196505.31 529740.0 -1.0 981
983 0 300076.38 196668.89 529680.0 -1.0 982
984 0 299587.53 196795.81 529620.0 -1.0 983
985 0 298300.9 197138.31 529620.0 -1.0 984
986 0 297576.78 197259.92 529620.0 -1.0 985
987 0 296775.06 197507.69 529620.0 -1.0 986
988 0 296150.22 197641.69 529620.0 -1.0 987
989 0 295868.66 197758.58 529620.0 -1.0 988
990 0 295490.72 197982.38 529680.0 -1.0 989
991 5 294595.44 198306.44 529740.0 -1.0 990
992 0 294500.62 198297.84 529680.0 -1.0 991
993 0 293427.25 198669.73 529800.0 -1.0 991
994 0 292707.47 198569.52 529860.0 -1.0 993
995 0 292357.3 198746.11 529920.0 -1.0 994
996 0 291683.84 198910.61 529980.0 -1.0 995
997 0 291474.12 199054.84 529980.0 -1.0 996
998 0 290936.0 199014.11 530040.0 -1.0 997
999 0 290202.78 199298.47 530040.0 -1.0 998
1000 0 290100.3 199293.5 530100.0 -1.0 999
1001 0 290095.9 199250.25 530160.0 -1.0 1000
1002 0 290022.38 199212.02 530220.0 -1.0 1001
1003 0 290014.28 199302.16 530280.0 -1.0 1002
1004 0 289936.1 199358.3 530340.0 -1.0 1003
1005 0 289732.25 199445.23 530400.0 -1.0 1004
1006 0 289459.84 199538.5 530460.0 -1.0 1005
1007 0 289339.28 199480.67 530520.0 -1.0 1006
1008 0 289175.62 199473.02 530580.0 -1.0 1007
1009 0 289123.12 199493.53 530640.0 -1.0 1008
1010 0 289115.8 199452.11 530700.0 -1.0 1009
1011 0 288848.62 199248.53 530760.0 -1.0 1010
1012 0 288752.75 199254.77 530820.0 -1.0 1011
1013 0 288488.22 199117.9 530820.0 -1.0 1012
1014 0 288500.44 199115.31 530880.0 -1.0 1013
1015 0 288298.97 199092.86 530940.0 -1.0 1014
1016 0 288175.22 199057.7 531000.0 -1.0 1015
1017 0 288018.8 199015.1 531060.0 -1.0 1016
1018 0 287818.8 198966.22 531120.0 -1.0 1017
1019 0 287704.88 198903.5 531180.0 -1.0 1018
1020 0 287686.0 198844.27 531240.0 -1.0 1019
1021 0 287534.44 198811.34 531300.0 -1.0 1020
1022 0 287390.25 198744.42 531360.0 -1.0 1021
1023 0 287289.44 198596.2 531420.0 -1.0 1022
1024 0 287205.6 198590.45 531480.0 -1.0 1023
1025 0 287045.53 198545.06 531540.0 -1.0 1024
1026 0 286546.22 198201.9 531600.0 -1.0 1025
1027 0 286457.44 198167.52 531660.0 -1.0 1026
1028 0 286561.4 198238.31 531720.0 -1.0 1027
1029 0 286178.16 198055.25 531780.0 -1.0 1028
1030 0 285929.03 197927.25 531840.0 -1.0 1029
1031 0 285588.84 197826.2 531900.0 -1.0 1030
1032 0 285460.28 197782.31 531960.0 -1.0 1031
1033 0 285272.0 197745.11 532020.0 -1.0 1032
1034 0 284891.34 197660.4 532020.0 -1.0 1033
1035 0 284716.16 197628.67 532080.0 -1.0 1034
1036 0 284196.9 197412.34 532140.0 -1.0 1035
1037 0 284056.88 197346.67 532200.0 -1.0 1036
1038 0 283592.75 197204.47 532200.0 -1.0 1037
1039 0 283376.5 197077.23 532200.0 -1.0 1038
1040 0 283117.25 196911.4 532140.0 -1.0 1039
1041 6 282904.25 196837.75 532080.0 -1.0 1040
1042 0 337064.16 140577.4 538500.0 -1.0 444
1043 0 336879.22 140890.73 538500.0 -1.0 1042
1044 0 336854.88 140955.94 538440.0 -1.0 1043
1045 0 336855.22 141076.27 538380.0 -1.0 1044
1046 0 336795.84 141181.62 538320.0 -1.0 1045
1047 0 336833.62 141243.14 538260.0 -1.0 1046
1048 0 336836.8 141196.64 538200.0 -1.0 1047
1049 0 336807.44 141277.61 538140.0 -1.0 1048
1050 0 336738.7 141387.11 538080.0 -1.0 1049
1051 0 336817.03 141627.62 538020.0 -1.0 1050
1052 0 336798.62 141797.95 537960.0 -1.0 1051
1053 0 336812.66 141873.98 537900.0 -1.0 1052
1054 0 336902.38 142014.02 537840.0 -1.0 1053
1055 0 336893.5 142214.8 537780.0 -1.0 1054
1056 0 336909.62 142180.94 537720.0 -1.0 1055
1057 0 336999.53 142305.6 537660.0 -1.0 1056
1058 0 336975.9 142415.62 537600.0 -1.0 1057
1059 0 337029.22 142462.33 537540.0 -1.0 1058
1060 0 337069.78 142557.92 537480.0 -1.0 1059
1061 0 337123.72 142680.89 537420.0 -1.0 1060
1062 0 337090.25 142801.36 537360.0 -1.0 1061
1063 0 337076.75 143140.2 537360.0 -1.0 1062
1064 0 336996.22 143382.88 537300.0 -1.0 1063
1065 0 336808.94 143735.78 537300.0 -1.0 1064
1066 0 336442.7 144150.02 537300.0 -1.0 1065
1067 0 335880.28 144519.3 537300.0 -1.0 1066
1068 0 335708.34 144731.58 537300.0 -1.0 1067
1069 0 335628.7 144849.11 537360.0 -1.0 1068
1070 0 335326.3 145032.5 537360.0 -1.0 1069
1071 0 335148.66 145393.36 537360.0 -1.0 1070
1072 0 335090.97 145557.66 537300.0 -1.0 1071
1073 0 334952.94 145586.95 537240.0 -1.0 1072
1074 0 334889.38 145749.08 537180.0 -1.0 1073
1075 0 334860.38 145804.75 537120.0 -1.0 1074
1076 0 334820.28 145875.7 537060.0 -1.0 1075
1077 0 334738.06 146008.44 537000.0 -1.0 1076
1078 0 334576.75 146148.73 536940.0 -1.0 1077
1079 0 334456.28 146276.61 536880.0 -1.0 1078
1080 0 334315.03 146388.45 536820.0 -1.0 1079
1081 0 334208.47 146537.2 536760.0 -1.0 1080
1082 0 334113.75 146680.61 536700.0 -1.0 1081
1083 0 333895.72 146887.88 536640.0 -1.0 1082
1084 0 333888.2 146960.45 536580.0 -1.0 1083
1085 0 333702.5 146978.86 536520.0 -1.0 1084
1086 0 333725.3 147085.08 536460.0 -1.0 1085
1087 0 333702.06 147103.45 536400.0 -1.0 1086
1088 0 333631.84 147206.08 536340.0 -1.0 1087
1089 0 333583.4 147227.17 536280.0 -1.0 1088
1090 0 333556.22 147312.81 536220.0 -1.0 1089
1091 0 333522.9 147447.22 536160.0 -1.0 1090
1092 0 333488.62 147478.22 536100.0 -1.0 1091
1093 0 333423.75 147589.64 536040.0 -1.0 1092
1094 0 333280.75 147528.67 535980.0 -1.0 1093
1095 0 333438.0 147674.62 535920.0 -1.0 1094
1096 0 333356.12 147739.12 535860.0 -1.0 1095
1097 0 333327.94 147820.7 535800.0 -1.0 1096
1098 0 333200.88 147889.86 535740.0 -1.0 1097
1099 0 333231.66 147925.78 535680.0 -1.0 1098
1100 0 333176.25 147969.08 535620.0 -1.0 1099
1101 0 333198.44 148052.3 535560.0 -1.0 1100
1102 0 333150.12 148120.53 535500.0 -1.0 1101
1103 0 333172.25 148174.94 535440.0 -1.0 1102
1104 0 333134.06 148229.38 535380.0 -1.0 1103
1105 0 333103.9 148325.9 535320.0 -1.0 1104
1106 0 333062.06 148358.64 535260.0 -1.0 1105
1107 0 333062.47 148372.05 535200.0 -1.0 1106
1108 0 332905.66 148382.28 535140.0 -1.0 1107
1109 0 332989.28 148494.88 535080.0 -1.0 1108
1110 0 332882.4 148581.97 535020.0 -1.0 1109
1111 0 332889.88 148715.12 534960.0 -1.0 1110
1112 0 332838.3 148760.62 534900.0 -1.0 1111
1113 0 332891.66 148808.98 534840.0 -1.0 1112
1114 0 332872.8 148859.19 534780.0 -1.0 1113
1115 0 332816.12 148887.81 534720.0 -1.0 1114
1116 0 332820.84 148912.9 534660.0 -1.0 1115
1117 0 332799.22 148975.03 534600.0 -1.0 1116
1118 0 332849.8 149070.55 534540.0 -1.0 1117
1119 0 332747.0 149148.62 534480.0 -1.0 1118
1120 0 332748.16 149272.02 534420.0 -1.0 1119
1121 0 332728.03 149314.23 534360.0 -1.0 1120
1122 0 332719.44 149405.66 534300.0 -1.0 1121
1123 0 332705.16 149459.45 534240.0 -1.0 1122
1124 0 332769.94 149602.81 534180.0 -1.0 1123
1125 0 332685.75 149646.92 534120.0 -1.0 1124
1126 0 332785.7 149702.81 534060.0 -1.0 1125
1127 0 332730.0 149731.39 534000.0 -1.0 1126
1128 0 332739.34 149794.55 533940.0 -1.0 1127
1129 0 332744.2 149835.89 533880.0 -1.0 1128
1130 0 332729.1 149880.58 533820.0 -1.0 1129
1131 0 332793.62 149958.05 533760.0 -1.0 1130
1132 0 332719.4 150023.53 533700.0 -1.0 1131
1133 0 332819.2 150097.23 533640.0 -1.0 1132
1134 0 332818.97 150145.23 533580.0 -1.0 1133
1135 0 332764.4 150163.77 533520.0 -1.0 1134
1136 0 332863.8 150252.97 533460.0 -1.0 1135
1137 0 332893.53 150344.25 533400.0 -1.0 1136
1138 0 332968.78 150404.16 533340.0 -1.0 1137
1139 0 332931.78 150453.66 533280.0 -1.0 1138
1140 0 332943.4 150569.94 533220.0 -1.0 1139
1141 0 332962.88 150632.55 533160.0 -1.0 1140
1142 0 332962.34 150700.66 533100.0 -1.0 1141
1143 0 332925.3 150783.48 533040.0 -1.0 1142
1144 0 332913.5 150853.28 532980.0 -1.0 1143
1145 0 332892.34 150934.3 532920.0 -1.0 1144
1146 0 332945.0 150997.4 532860.0 -1.0 1145
1147 0 332919.53 151090.19 532800.0 -1.0 1146
1148 0 332979.44 151101.06 532740.0 -1.0 1147
1149 0 333027.66 151261.22 532680.0 -1.0 1148
1150 0 332964.72 151191.48 532620.0 -1.0 1149
1151 0 333053.56 151283.61 532560.0 -1.0 1150
1152 0 333036.7 151324.5 532500.0 -1.0 1151
1153 0 333039.44 151414.17 532440.0 -1.0 1152
1154 0 333056.28 151493.7 532380.0 -1.0 1153
1155 0 333002.78 151473.12 532320.0 -1.0 1154
1156 0 333037.25 151626.0 532260.0 -1.0 1155
1157 0 333062.9 151669.25 532200.0 -1.0 1156
1158 0 333049.72 151725.52 532140.0 -1.0 1157
1159 0 333120.84 151780.4 532080.0 -1.0 1158
1160 0 333092.12 151810.39 532020.0 -1.0 1159
1161 0 333101.16 151867.53 531960.0 -1.0 1160
1162 0 333127.06 151897.42 531900.0 -1.0 1161
1163 0 333084.06 151910.2 531840.0 -1.0 1162
1164 0 333073.62 151934.83 531780.0 -1.0 1163
1165 0 333009.53 151948.25 531720.0 -1.0 1164
1166 0 333036.9 152013.3 531660.0 -1.0 1165
1167 0 333039.47 152041.5 531600.0 -1.0 1166
1168 0 333071.0 152064.02 531540.0 -1.0 1167
1169 0 333053.5 152064.31 531480.0 -1.0 1168
1170 0 333127.9 152164.0 531420.0 -1.0 1169
1171 0 333168.47 152185.17 531360.0 -1.0 1170
1172 0 333169.28 152245.7 531300.0 -1.0 1171
1173 0 333162.16 152271.23 531240.0 -1.0 1172
1174 0 333156.25 152340.45 531180.0 -1.0 1173
1175 0 333121.06 152368.75 531120.0 -1.0 1174
1176 0 333082.97 152416.86 531060.0 -1.0 1175
1177 0 333067.94 152465.1 531000.0 -1.0 1176
1178 0 333092.72 152513.77 530940.0 -1.0 1177
1179 0 333015.28 152531.62 530880.0 -1.0 1178
1180 0 333064.22 152596.06 530820.0 -1.0 1179
1181 0 333056.47 152670.95 530760.0 -1.0 1180
1182 0 333043.5 152759.72 530700.0 -1.0 1181
1183 0 333046.22 152807.69 530640.0 -1.0 1182
1184 0 333075.16 152796.9 530580.0 -1.0 1183
1185 0 333076.22 152793.42 530520.0 -1.0 1184
1186 0 333077.7 152817.53 530460.0 -1.0 1185
1187 0 333025.03 152855.02 530400.0 -1.0 1186
1188 0 333015.1 152890.47 530340.0 -1.0 1187
1189 0 332948.2 152923.05 530280.0 -1.0 1188
1190 0 332990.62 152951.5 530220.0 -1.0 1189
1191 0 332925.97 152933.53 530160.0 -1.0 1190
1192 0 332959.0 153003.08 530100.0 -1.0 1191
1193 0 332904.78 152986.19 529980.0 -1.0 1192
1194 0 332925.56 152983.2 529920.0 -1.0 1193
1195 0 332897.3 152983.62 529860.0 -1.0 1194
1196 0 332916.3 153022.06 529800.0 -1.0 1195
1197 0 332837.22 153006.4 529740.0 -1.0 1196
1198 0 332908.03 153063.88 529680.0 -1.0 1197
1199 0 332870.8 153055.14 529620.0 -1.0 1198
1200 0 332866.2 153122.62 529560.0 -1.0 1199
1201 0 332841.72 153165.56 529500.0 -1.0 1200
1202 0 332792.5 153164.67 529440.0 -1.0 1201
1203 0 332775.78 153215.77 529380.0 -1.0 1202
1204 0 332736.78 153190.7 529320.0 -1.0 1203
1205 0 332740.9 153218.92 529260.0 -1.0 1204
1206 0 332646.16 153231.67 529200.0 -1.0 1205
1207 0 332634.34 153261.44 529140.0 -1.0 1206
1208 0 332602.16 153241.14 529080.0 -1.0 1207
1209 0 332598.1 153264.67 529020.0 -1.0 1208
1210 0 332568.0 153278.84 528960.0 -1.0 1209
1211 0 332571.8 153281.9 528900.0 -1.0 1210
1212 0 332551.66 153283.89 528840.0 -1.0 1211
1213 0 332525.38 153272.6 528780.0 -1.0 1212
1214 0 332541.94 153231.97 528720.0 -1.0 1213
1215 0 332553.0 153249.6 528660.0 -1.0 1214
1216 0 332531.78 153227.33 528600.0 -1.0 1215
1217 0 332548.12 153250.83 528540.0 -1.0 1216
1218 0 332475.28 153264.89 528480.0 -1.0 1217
1219 0 332529.4 153321.1 528420.0 -1.0 1218
1220 0 332430.0 153241.72 528360.0 -1.0 1219
1221 0 332489.78 153291.08 528300.0 -1.0 1220
1222 0 332441.5 153247.44 528240.0 -1.0 1221
1223 0 332516.47 153316.55 528180.0 -1.0 1222
1224 0 332420.75 153325.39 528120.0 -1.0 1223
1225 0 332376.0 153366.3 528060.0 -1.0 1224
1226 0 332320.84 153368.92 528000.0 -1.0 1225
1227 0 332305.3 153393.8 527940.0 -1.0 1226
1228 0 332248.94 153417.1 527880.0 -1.0 1227
1229 0 332207.28 153465.98 527820.0 -1.0 1228
1230 0 332204.66 153487.48 527760.0 -1.0 1229
1231 0 332159.1 153515.62 527700.0 -1.0 1230
1232 0 332161.66 153577.75 527640.0 -1.0 1231
1233 0 332154.16 153669.27 527580.0 -1.0 1232
1234 0 332164.75 153734.88 527520.0 -1.0 1233
1235 0 332149.8 153794.86 527460.0 -1.0 1234
1236 0 332117.78 153860.4 527340.0 -1.0 1235
1237 0 332172.1 154004.31 527280.0 -1.0 1236
1238 0 332181.5 153998.62 527220.0 -1.0 1237
1239 0 332194.47 154154.75 527160.0 -1.0 1238
1240 0 332151.16 154227.1 527100.0 -1.0 1239
1241 0 332220.0 154252.66 527040.0 -1.0 1240
1242 0 332226.56 154170.23 526980.0 -1.0 1241
1243 0 332209.44 154204.19 526920.0 -1.0 1242
1244 0 332200.5 154164.73 526860.0 -1.0 1243
1245 0 332225.62 154242.16 526800.0 -1.0 1244
1246 0 332309.62 154309.31 526740.0 -1.0 1245
1247 0 332234.66 154398.86 526680.0 -1.0 1246
1248 0 332300.25 154455.66 526620.0 -1.0 1247
1249 0 332307.25 154466.0 526560.0 -1.0 1248
1250 0 332298.47 154469.84 526500.0 -1.0 1249
1251 0 332319.5 154524.53 526440.0 -1.0 1250
1252 0 332346.88 154582.77 526380.0 -1.0 1251
1253 0 332357.2 154642.6 526320.0 -1.0 1252
1254 0 332338.4 154696.98 526260.0 -1.0 1253
1255 0 332271.94 154786.47 526200.0 -1.0 1254
1256 0 332318.6 154846.78 526140.0 -1.0 1255
1257 0 332314.34 154894.66 526080.0 -1.0 1256
1258 0 332316.12 154962.08 526020.0 -1.0 1257
1259 0 332301.5 155021.55 525960.0 -1.0 1258
1260 0 332325.3 155062.28 525900.0 -1.0 1259
1261 0 332270.5 155141.62 525840.0 -1.0 1260
1262 0 332353.2 155183.2 525660.0 -1.0 1261
1263 0 332382.44 155301.55 525540.0 -1.0 1262
1264 0 332362.0 155439.97 525480.0 -1.0 1263
1265 0 332307.75 155412.9 525420.0 -1.0 1264
1266 0 332309.7 155515.47 525360.0 -1.0 1265
1267 0 332198.5 155572.53 525300.0 -1.0 1266
1268 0 332309.6 155670.61 525240.0 -1.0 1267
1269 0 332251.06 155716.92 525180.0 -1.0 1268
1270 0 332229.9 155740.3 525120.0 -1.0 1269
1271 0 332140.94 155744.2 525060.0 -1.0 1270
1272 0 332164.28 155897.89 525000.0 -1.0 1271
1273 0 332081.97 155971.72 524940.0 -1.0 1272
1274 0 331992.75 156101.73 524880.0 -1.0 1273
1275 0 331961.78 156065.2 524820.0 -1.0 1274
1276 0 331898.94 156113.95 524760.0 -1.0 1275
1277 0 331984.2 156169.64 524700.0 -1.0 1276
1278 0 332047.66 156208.53 524640.0 -1.0 1277
1279 0 332082.12 156231.81 524580.0 -1.0 1278
1280 0 331890.88 156153.36 524520.0 -1.0 1279
1281 0 331872.0 156216.62 524460.0 -1.0 1280
1282 0 331736.94 156099.7 524400.0 -1.0 1281
1283 0 331828.0 156262.38 524340.0 -1.0 1282
1284 0 331805.7 156261.02 524280.0 -1.0 1283
1285 0 331749.66 156274.31 524220.0 -1.0 1284
1286 0 331713.3 156336.16 524160.0 -1.0 1285
1287 0 331707.94 156332.23 524100.0 -1.0 1286
1288 0 331652.78 156336.0 524040.0 -1.0 1287
1289 0 331590.0 156357.55 523980.0 -1.0 1288
1290 0 331603.12 156360.05 523920.0 -1.0 1289
1291 0 331508.53 156419.86 523860.0 -1.0 1290
1292 0 331632.4 156496.53 523800.0 -1.0 1291
1293 0 331519.12 156506.23 523740.0 -1.0 1292
1294 0 331463.3 156555.8 523680.0 -1.0 1293
1295 0 331449.53 156571.1 523620.0 -1.0 1294
1296 0 331468.4 156623.84 523560.0 -1.0 1295
1297 0 331401.75 156692.95 523500.0 -1.0 1296
1298 0 331307.62 156677.27 523440.0 -1.0 1297
1299 0 331317.94 156763.77 523380.0 -1.0 1298
1300 0 331236.94 156779.08 523320.0 -1.0 1299
1301 0 331181.72 156814.1 523260.0 -1.0 1300
1302 0 331214.44 156891.25 523200.0 -1.0 1301
1303 0 331091.88 156846.19 523140.0 -1.0 1302
1304 0 331122.2 156964.47 523080.0 -1.0 1303
1305 0 331018.3 157007.12 523020.0 -1.0 1304
1306 0 330991.88 157092.03 522960.0 -1.0 1305
1307 0 330915.72 157146.77 522900.0 -1.0 1306
1308 0 330915.28 157194.44 522840.0 -1.0 1307
1309 0 330892.47 157228.19 522780.0 -1.0 1308
1310 0 330873.8 157240.83 522720.0 -1.0 1309
1311 0 330824.5 157266.12 522660.0 -1.0 1310
1312 0 330852.38 157272.69 522600.0 -1.0 1311
1313 0 330757.97 157307.45 522540.0 -1.0 1312
1314 0 330792.4 157384.77 522480.0 -1.0 1313
1315 0 330727.97 157446.94 522420.0 -1.0 1314
1316 0 330668.9 157516.33 522360.0 -1.0 1315
1317 0 330520.56 157534.05 522300.0 -1.0 1316
1318 0 330541.53 157566.53 522240.0 -1.0 1317
1319 0 330554.97 157633.45 522180.0 -1.0 1318
1320 0 330463.8 157679.23 522120.0 -1.0 1319
1321 0 330404.78 157742.06 522060.0 -1.0 1320
1322 0 330167.53 157848.69 522000.0 -1.0 1321
1323 0 330057.3 157915.39 521940.0 -1.0 1322
1324 0 329950.7 157973.56 521880.0 -1.0 1323
1325 0 329904.06 158005.14 521820.0 -1.0 1324
1326 0 329768.78 158059.45 521760.0 -1.0 1325
1327 0 329591.9 158145.48 521700.0 -1.0 1326
1328 0 329443.12 158204.94 521640.0 -1.0 1327
1329 0 329333.06 158263.88 521580.0 -1.0 1328
1330 0 329423.5 158310.6 521520.0 -1.0 1329
1331 0 329333.16 158361.64 521460.0 -1.0 1330
1332 0 329331.47 158366.2 521400.0 -1.0 1331
1333 0 329341.62 158375.36 521340.0 -1.0 1332
1334 0 329298.66 158508.86 521280.0 -1.0 1333
1335 0 329156.38 158631.33 521160.0 -1.0 1334
1336 0 328966.84 158755.77 521100.0 -1.0 1335
1337 0 328982.8 158911.72 521040.0 -1.0 1336
1338 0 328877.06 159029.11 520980.0 -1.0 1337
1339 0 328883.5 159044.2 520920.0 -1.0 1338
1340 0 328925.62 159139.12 520860.0 -1.0 1339
1341 0 328741.7 159141.84 520800.0 -1.0 1340
1342 0 328950.16 159216.98 520740.0 -1.0 1341
1343 0 328827.88 159237.19 520680.0 -1.0 1342
1344 0 328903.38 159267.02 520620.0 -1.0 1343
1345 0 328649.5 159241.53 520560.0 -1.0 1344
1346 0 328877.97 159272.77 520500.0 -1.0 1345
1347 0 328415.4 158890.31 520440.0 -1.0 1346
1348 0 328712.1 159252.31 520380.0 -1.0 1347
1349 0 328718.12 159293.47 520320.0 -1.0 1348
1350 0 328643.22 159320.3 520260.0 -1.0 1349
1351 0 328567.2 159330.25 520200.0 -1.0 1350
1352 0 328571.6 159349.97 520140.0 -1.0 1351
1353 0 328639.25 159501.47 520140.0 -1.0 1352
1354 0 328604.88 159503.73 520080.0 -1.0 1353
1355 0 328642.25 159521.4 520020.0 -1.0 1354
1356 0 328465.25 159533.3 519960.0 -1.0 1355
1357 0 328305.84 159529.4 519900.0 -1.0 1356
1358 0 328362.72 159576.95 519840.0 -1.0 1357
1359 0 328304.84 159588.14 519780.0 -1.0 1358
1360 0 328304.94 159671.97 519720.0 -1.0 1359
1361 0 328254.38 159686.42 519660.0 -1.0 1360
1362 0 328101.9 159775.36 519600.0 -1.0 1361
1363 0 328174.88 159816.95 519540.0 -1.0 1362
1364 0 328055.97 159782.5 519480.0 -1.0 1363
1365 0 327969.03 159739.58 519420.0 -1.0 1364
1366 0 327992.47 159815.28 519360.0 -1.0 1365
1367 0 327873.34 159897.11 519300.0 -1.0 1366
1368 0 327835.62 159979.78 519240.0 -1.0 1367
1369 0 327842.6 160031.7 519180.0 -1.0 1368
1370 0 327875.06 160107.08 519120.0 -1.0 1369
1371 0 327758.75 160212.36 519060.0 -1.0 1370
1372 0 327839.38 160324.97 519000.0 -1.0 1371
1373 0 327802.5 160349.33 518940.0 -1.0 1372
1374 0 327752.47 160392.05 518880.0 -1.0 1373
1375 0 327836.44 160416.84 518820.0 -1.0 1374
1376 0 327877.38 160463.7 518760.0 -1.0 1375
1377 0 327944.5 160488.11 518700.0 -1.0 1376
1378 0 328007.84 160525.48 518640.0 -1.0 1377
1379 0 327889.16 160489.94 518580.0 -1.0 1378
1380 0 327960.28 160544.64 518520.0 -1.0 1379
1381 0 328024.5 160599.84 518460.0 -1.0 1380
1382 0 327961.66 160599.19 518400.0 -1.0 1381
1383 0 327999.22 160668.0 518340.0 -1.0 1382
1384 0 327947.38 160693.61 518280.0 -1.0 1383
1385 0 327948.5 160609.03 518220.0 -1.0 1384
1386 0 328005.78 160677.08 518160.0 -1.0 1385
1387 0 327985.56 160705.36 518100.0 -1.0 1386
1388 0 328008.75 160750.73 518040.0 -1.0 1387
1389 0 328032.8 160828.89 517980.0 -1.0 1388
1390 0 328150.25 160824.16 517920.0 -1.0 1389
1391 0 328171.4 160857.92 517860.0 -1.0 1390
1392 0 328154.56 160884.72 517800.0 -1.0 1391
1393 0 328203.3 160909.69 517740.0 -1.0 1392
1394 0 328230.03 160935.92 517680.0 -1.0 1393
1395 0 328281.44 160954.02 517620.0 -1.0 1394
1396 0 328311.0 160981.19 517560.0 -1.0 1395
1397 0 328337.4 161007.97 517500.0 -1.0 1396
1398 0 328373.8 161050.48 517440.0 -1.0 1397
1399 0 328430.8 161090.25 517380.0 -1.0 1398
1400 0 328386.7 161096.48 517320.0 -1.0 1399
1401 0 328473.62 161144.75 517260.0 -1.0 1400
1402 0 328524.16 161209.17 517200.0 -1.0 1401
1403 0 328530.22 161245.95 517140.0 -1.0 1402
1404 0 328549.4 161296.52 517080.0 -1.0 1403
1405 0 328574.12 161339.62 517020.0 -1.0 1404
1406 0 328570.88 161409.95 516960.0 -1.0 1405
1407 0 328592.56 161460.36 516900.0 -1.0 1406
1408 0 328604.47 161499.62 516840.0 -1.0 1407
1409 0 328620.66 161539.05 516780.0 -1.0 1408
1410 0 328586.8 161502.78 516720.0 -1.0 1409
1411 0 328712.66 161637.31 516660.0 -1.0 1410
1412 0 328550.84 161593.44 516600.0 -1.0 1411
1413 0 328636.47 161675.28 516540.0 -1.0 1412
1414 0 328639.72 161710.98 516480.0 -1.0 1413
1415 0 328667.4 161750.9 516420.0 -1.0 1414
1416 0 328608.25 161788.88 516360.0 -1.0 1415
1417 0 328702.66 161887.3 516300.0 -1.0 1416
1418 0 328740.7 161935.47 516240.0 -1.0 1417
1419 0 328761.38 161987.33 516180.0 -1.0 1418
1420 0 328807.34 161998.4 516120.0 -1.0 1419
1421 0 328820.12 161989.92 516060.0 -1.0 1420
1422 0 328845.94 161960.92 516000.0 -1.0 1421
1423 0 328877.3 161951.84 515940.0 -1.0 1422
1424 0 328885.6 161976.28 515880.0 -1.0 1423
1425 0 328599.9 161815.75 515820.0 -1.0 1424
1426 0 328961.88 161984.64 515760.0 -1.0 1425
1427 0 328668.1 161743.0 515700.0 -1.0 1426
1428 0 329021.7 161952.36 515640.0 -1.0 1427
1429 0 329068.28 161970.84 515580.0 -1.0 1428
1430 0 329147.2 161918.56 515520.0 -1.0 1429
1431 0 328788.2 161668.14 515460.0 -1.0 1430
1432 0 329134.16 161929.67 515400.0 -1.0 1431
1433 0 329159.3 161951.12 515340.0 -1.0 1432
1434 0 329195.47 161960.86 515280.0 -1.0 1433
1435 0 329147.78 161883.56 515220.0 -1.0 1434
1436 0 329268.7 161914.6 515160.0 -1.0 1435
1437 0 329297.2 161901.4 515100.0 -1.0 1436
1438 0 329307.16 161880.7 515040.0 -1.0 1437
1439 0 329324.34 161901.1 514980.0 -1.0 1438
1440 0 329355.53 161974.56 514920.0 -1.0 1439
1441 0 329286.8 161954.62 514860.0 -1.0 1440
1442 0 329308.4 161904.38 514800.0 -1.0 1441
1443 0 329259.6 161900.03 514740.0 -1.0 1442
1444 0 329184.6 161779.95 514680.0 -1.0 1443
1445 0 329303.2 161813.36 514620.0 -1.0 1444
1446 0 329276.5 161856.9 514560.0 -1.0 1445
1447 0 329318.94 161782.03 514500.0 -1.0 1446
1448 0 329323.8 161827.53 514440.0 -1.0 1447
1449 0 329261.72 161714.1 514380.0 -1.0 1448
1450 0 329283.38 161742.25 514320.0 -1.0 1449
1451 0 329268.75 161742.17 514260.0 -1.0 1450
1452 0 329319.94 161779.5 514200.0 -1.0 1451
1453 0 329403.16 161737.22 514140.0 -1.0 1452
1454 0 329421.7 161731.19 514080.0 -1.0 1453
1455 0 329324.25 161676.98 514020.0 -1.0 1454
1456 0 329401.6 161734.83 513960.0 -1.0 1455
1457 0 329391.3 161739.86 513900.0 -1.0 1456
1458 0 329345.66 161704.03 513840.0 -1.0 1457
1459 0 329471.0 161747.03 513780.0 -1.0 1458
1460 0 329404.1 161649.66 513720.0 -1.0 1459
1461 0 329444.06 161706.69 513660.0 -1.0 1460
1462 0 329408.06 161608.42 513600.0 -1.0 1461
1463 0 329429.06 161689.2 513540.0 -1.0 1462
1464 0 329427.6 161673.06 513480.0 -1.0 1463
1465 0 329440.97 161657.64 513420.0 -1.0 1464
1466 0 329407.06 161644.7 513360.0 -1.0 1465
1467 0 329442.34 161633.61 513300.0 -1.0 1466
1468 0 329460.9 161621.34 513240.0 -1.0 1467
1469 0 329399.38 161597.78 513180.0 -1.0 1468
1470 0 329344.44 161565.86 513120.0 -1.0 1469
1471 0 329306.94 161572.08 513060.0 -1.0 1470
1472 0 329367.72 161618.89 513000.0 -1.0 1471
1473 0 329240.53 161550.19 512940.0 -1.0 1472
1474 0 329300.97 161575.73 512880.0 -1.0 1473
1475 0 328975.06 161374.95 512820.0 -1.0 1474
1476 0 329277.78 161511.25 512760.0 -1.0 1475
1477 0 329287.66 161527.9 512700.0 -1.0 1476
1478 0 329300.3 161533.89 512640.0 -1.0 1477
1479 0 328959.34 161316.25 512580.0 -1.0 1478
1480 0 329306.53 161487.48 512520.0 -1.0 1479
1481 0 329268.56 161422.56 512460.0 -1.0 1480
1482 0 329283.78 161440.53 512400.0 -1.0 1481
1483 0 329389.47 161465.31 512340.0 -1.0 1482
1484 0 329353.06 161413.36 512280.0 -1.0 1483
1485 0 329367.2 161433.11 512220.0 -1.0 1484
1486 0 329233.84 161407.25 512160.0 -1.0 1485
1487 0 329283.47 161470.22 512100.0 -1.0 1486
1488 0 329277.03 161381.08 512040.0 -1.0 1487
1489 0 329269.38 161450.36 511980.0 -1.0 1488
1490 0 329272.88 161397.81 511920.0 -1.0 1489
1491 0 329294.5 161493.52 511860.0 -1.0 1490
1492 0 329188.56 161459.66 511800.0 -1.0 1491
1493 0 329247.25 161455.06 511740.0 -1.0 1492
1494 0 329223.88 161464.23 511680.0 -1.0 1493
1495 0 329278.0 161490.55 511620.0 -1.0 1494
1496 0 329222.5 161481.78 511560.0 -1.0 1495
1497 0 329226.38 161537.2 511500.0 -1.0 1496
1498 0 329261.1 161522.44 511440.0 -1.0 1497
1499 0 329225.84 161513.61 511380.0 -1.0 1498
1500 0 329158.0 161559.11 511320.0 -1.0 1499
1501 0 329135.28 161551.62 511260.0 -1.0 1500
1502 0 329225.8 161575.47 511200.0 -1.0 1501
1503 0 329129.2 161616.77 511140.0 -1.0 1502
1504 0 329180.9 161682.73 511080.0 -1.0 1503
1505 0 329144.16 161661.84 511020.0 -1.0 1504
1506 0 329148.75 161707.95 510960.0 -1.0 1505
1507 0 329027.2 161646.94 510900.0 -1.0 1506
1508 0 329053.0 161718.08 510840.0 -1.0 1507
1509 0 329040.72 161684.9 510780.0 -1.0 1508
1510 0 329010.28 161710.2 510720.0 -1.0 1509
1511 0 328964.12 161657.27 510660.0 -1.0 1510
1512 0 328964.88 161693.12 510600.0 -1.0 1511
1513 0 328972.94 161699.33 510540.0 -1.0 1512
1514 0 328810.44 161622.23 510480.0 -1.0 1513
1515 0 329210.94 161944.55 510420.0 -1.0 1514
1516 0 328824.5 161753.55 510360.0 -1.0 1515
1517 0 328799.44 161704.92 510300.0 -1.0 1516
1518 0 328831.53 161725.92 510240.0 -1.0 1517
1519 0 328810.06 161686.67 510180.0 -1.0 1518
1520 0 328715.5 161660.0 510120.0 -1.0 1519
1521 0 328716.25 161678.92 510060.0 -1.0 1520
1522 0 328755.9 161635.4 510000.0 -1.0 1521
1523 0 328756.38 161702.38 509940.0 -1.0 1522
1524 0 328754.56 161729.27 509880.0 -1.0 1523
1525 0 328728.38 161700.5 509820.0 -1.0 1524
1526 0 328735.34 161620.89 509760.0 -1.0 1525
1527 0 328795.53 161642.22 509700.0 -1.0 1526
1528 0 328780.9 161622.0 509640.0 -1.0 1527
1529 0 328776.4 161603.58 509580.0 -1.0 1528
1530 0 328811.6 161608.9 509520.0 -1.0 1529
1531 0 328860.16 161633.83 509460.0 -1.0 1530
1532 0 328795.75 161630.81 509400.0 -1.0 1531
1533 0 328874.47 161671.2 509340.0 -1.0 1532
1534 0 328879.78 161719.48 509280.0 -1.0 1533
1535 0 328903.62 161810.77 509220.0 -1.0 1534
1536 0 328948.0 161861.11 509160.0 -1.0 1535
1537 0 328873.75 161911.64 509100.0 -1.0 1536
1538 0 328870.9 161939.64 509040.0 -1.0 1537
1539 0 328832.53 161906.47 508980.0 -1.0 1538
1540 0 328848.5 161970.52 508920.0 -1.0 1539
1541 0 328807.34 161981.83 508860.0 -1.0 1540
1542 0 328801.34 162001.94 508800.0 -1.0 1541
1543 0 328770.66 161969.8 508740.0 -1.0 1542
1544 0 328830.06 162006.86 508680.0 -1.0 1543
1545 0 328720.97 161895.55 508620.0 -1.0 1544
1546 0 328728.6 161909.14 508560.0 -1.0 1545
1547 0 328218.22 161609.72 508500.0 -1.0 1546
1548 0 328712.8 161921.36 508440.0 -1.0 1547
1549 0 328619.12 161893.5 508320.0 -1.0 1548
1550 0 328530.3 161872.89 508260.0 -1.0 1549
1551 0 328501.38 161861.83 508200.0 -1.0 1550
1552 0 328316.94 161696.55 508140.0 -1.0 1551
1553 0 328464.28 161857.38 508080.0 -1.0 1552
1554 0 327908.1 161331.23 508020.0 -1.0 1553
1555 0 328340.84 161763.98 507960.0 -1.0 1554
1556 0 328386.0 161794.62 507900.0 -1.0 1555
1557 0 328272.28 161758.36 507840.0 -1.0 1556
1558 0 328198.53 161742.75 507780.0 -1.0 1557
1559 0 328027.62 161691.84 507720.0 -1.0 1558
1560 0 328134.0 161778.16 507660.0 -1.0 1559
1561 0 327968.72 161681.2 507600.0 -1.0 1560
1562 0 327807.2 161652.69 507540.0 -1.0 1561
1563 0 327662.47 161653.5 507420.0 -1.0 1562
1564 0 327929.12 161953.08 507360.0 -1.0 1563
1565 0 327563.38 161632.6 507300.0 -1.0 1564
1566 0 327465.7 161529.69 507240.0 -1.0 1565
1567 0 327575.66 161599.84 507180.0 -1.0 1566
1568 0 327406.9 161596.83 507120.0 -1.0 1567
1569 0 327404.78 161616.95 507060.0 -1.0 1568
1570 0 327389.28 161608.06 507000.0 -1.0 1569
1571 0 327252.84 161590.11 506940.0 -1.0 1570
1572 0 327200.28 161492.61 506880.0 -1.0 1571
1573 0 327084.53 161473.73 506820.0 -1.0 1572
1574 0 327096.1 161484.0 506760.0 -1.0 1573
1575 0 326739.97 161594.47 506700.0 -1.0 1574
1576 0 327175.53 161503.95 506640.0 -1.0 1575
1577 0 327019.94 161494.33 506580.0 -1.0 1576
1578 0 326773.97 161395.02 506520.0 -1.0 1577
1579 0 326698.0 161400.05 506460.0 -1.0 1578
1580 0 326657.0 161359.39 506400.0 -1.0 1579
1581 0 326526.97 161318.88 506280.0 -1.0 1580
1582 0 326580.22 161429.67 506220.0 -1.0 1581
1583 0 326562.25 161383.64 506160.0 -1.0 1582
1584 0 326365.56 161391.33 506100.0 -1.0 1583
1585 0 326494.62 161400.14 506040.0 -1.0 1584
1586 0 326427.84 161366.86 505980.0 -1.0 1585
1587 0 326360.56 161329.19 505860.0 -1.0 1586
1588 0 326231.16 161286.8 505740.0 -1.0 1587
1589 0 326255.06 161267.19 505680.0 -1.0 1588
1590 0 326279.6 161109.78 505620.0 -1.0 1589
1591 0 326292.72 161184.92 505560.0 -1.0 1590
1592 0 326179.1 161229.52 505500.0 -1.0 1591
1593 0 326221.5 161125.72 505440.0 -1.0 1592
1594 0 326222.47 161099.66 505380.0 -1.0 1593
1595 0 326154.53 161094.05 505320.0 -1.0 1594
1596 0 326175.7 161085.1 505260.0 -1.0 1595
1597 0 326149.34 161104.86 505200.0 -1.0 1596
1598 0 326136.2 161153.28 505140.0 -1.0 1597
1599 0 326149.38 161216.56 505080.0 -1.0 1598
1600 0 325986.53 161209.38 505020.0 -1.0 1599
1601 0 325900.7 161289.89 504960.0 -1.0 1600
1602 0 325549.03 161531.17 504960.0 -1.0 1601
1603 0 325403.06 161645.95 504900.0 -1.0 1602
1604 0 325423.66 161615.66 504840.0 -1.0 1603
1605 0 325388.2 161656.4 504780.0 -1.0 1604
1606 0 325290.78 161639.62 504720.0 -1.0 1605
1607 0 325244.78 161696.77 504660.0 -1.0 1606
1608 0 325326.28 161767.61 504600.0 -1.0 1607
1609 0 325323.25 161827.61 504540.0 -1.0 1608
1610 0 325283.66 161863.61 504480.0 -1.0 1609
1611 0 325296.78 161883.17 504420.0 -1.0 1610
1612 0 325173.44 161878.83 504360.0 -1.0 1611
1613 0 325147.44 161880.19 504300.0 -1.0 1612
1614 0 325105.3 161905.78 504240.0 -1.0 1613
1615 0 325180.22 161894.86 504180.0 -1.0 1614
1616 0 325109.22 161931.27 504120.0 -1.0 1615
1617 0 325069.47 161922.2 504060.0 -1.0 1616
1618 0 325076.62 161883.16 504000.0 -1.0 1617
1619 0 325111.12 161883.84 503940.0 -1.0 1618
1620 0 325138.28 161942.52 503880.0 -1.0 1619
1621 0 325094.62 161908.33 503820.0 -1.0 1620
1622 0 325042.53 161881.17 503760.0 -1.0 1621
1623 0 325111.9 161936.28 503700.0 -1.0 1622
1624 0 324471.84 161469.19 503640.0 -1.0 1623
1625 0 324998.72 161905.66 503580.0 -1.0 1624
1626 0 325011.53 161899.16 503520.0 -1.0 1625
1627 0 324977.16 161993.1 503460.0 -1.0 1626
1628 0 325050.56 161961.88 503400.0 -1.0 1627
1629 0 325057.38 161924.4 503340.0 -1.0 1628
1630 0 324988.22 161989.69 503280.0 -1.0 1629
1631 0 324387.1 161580.7 503220.0 -1.0 1630
1632 0 324884.06 161916.22 503160.0 -1.0 1631
1633 0 324843.2 161945.06 503100.0 -1.0 1632
1634 0 324797.56 161941.3 503040.0 -1.0 1633
1635 0 324772.34 161938.06 502980.0 -1.0 1634
1636 0 324720.6 161916.06 502920.0 -1.0 1635
1637 0 324670.4 161891.8 502860.0 -1.0 1636
1638 0 324651.1 161888.08 502800.0 -1.0 1637
1639 0 324595.66 161877.33 502740.0 -1.0 1638
1640 0 324584.16 161863.27 502680.0 -1.0 1639
1641 0 324501.72 161778.19 502620.0 -1.0 1640
1642 0 324550.94 161757.58 502560.0 -1.0 1641
1643 0 324489.66 161659.3 502500.0 -1.0 1642
1644 0 324459.16 161653.62 502440.0 -1.0 1643
1645 0 324204.72 161557.77 502380.0 -1.0 1644
1646 0 324031.44 161620.98 502380.0 -1.0 1645
1647 0 324046.1 161673.22 502320.0 -1.0 1646
1648 0 323727.22 161531.8 502260.0 -1.0 1647
1649 0 323794.6 161597.23 502200.0 -1.0 1648
1650 0 323844.2 161801.5 502140.0 -1.0 1649
1651 0 323807.78 161543.42 502080.0 -1.0 1650
1652 0 323746.94 161432.58 502020.0 -1.0 1651
1653 0 323750.25 161509.9 501960.0 -1.0 1652
1654 0 323679.12 161451.31 501900.0 -1.0 1653
1655 0 323577.75 161497.27 501840.0 -1.0 1654
1656 0 323703.75 161535.2 501780.0 -1.0 1655
1657 0 323043.66 161155.9 501720.0 -1.0 1656
1658 0 323561.7 161547.44 501660.0 -1.0 1657
1659 0 323286.84 161487.38 501600.0 -1.0 1658
1660 0 323546.97 161576.92 501540.0 -1.0 1659
1661 0 322454.62 161243.19 501480.0 -1.0 1660
1662 0 323433.38 161573.23 501420.0 -1.0 1661
1663 0 322854.53 161232.2 501360.0 -1.0 1662
1664 0 323408.75 161688.78 501300.0 -1.0 1663
1665 0 323308.5 161715.28 501240.0 -1.0 1664
1666 0 323319.72 161670.36 501180.0 -1.0 1665
1667 0 323283.06 161782.89 501120.0 -1.0 1666
1668 0 323131.34 161801.22 501060.0 -1.0 1667
1669 0 323096.88 161802.69 501000.0 -1.0 1668
1670 0 323148.34 161889.95 500940.0 -1.0 1669
1671 0 323042.44 161839.88 500880.0 -1.0 1670
1672 0 322455.84 161331.6 500820.0 -1.0 1671
1673 0 322896.94 161909.81 500760.0 -1.0 1672
1674 0 322688.6 161984.78 500700.0 -1.0 1673
1675 0 322746.34 161962.31 500640.0 -1.0 1674
1676 0 322705.66 162004.11 500580.0 -1.0 1675
1677 0 322596.94 161999.72 500520.0 -1.0 1676
1678 0 322659.62 162075.94 500460.0 -1.0 1677
1679 0 322581.9 161981.52 500400.0 -1.0 1678
1680 0 322606.47 162051.44 500340.0 -1.0 1679
1681 0 322593.53 162072.88 500280.0 -1.0 1680
1682 0 322592.44 162133.81 500160.0 -1.0 1681
1683 0 322574.2 162369.16 500100.0 -1.0 1682
1684 0 322546.78 162085.94 500040.0 -1.0 1683
1685 0 322569.62 162098.88 499980.0 -1.0 1684
1686 0 322434.75 161888.5 499920.0 -1.0 1685
1687 0 322430.88 162029.67 499860.0 -1.0 1686
1688 0 322247.94 162048.3 499800.0 -1.0 1687
1689 0 322282.25 162043.14 499740.0 -1.0 1688
1690 0 322273.4 162077.33 499680.0 -1.0 1689
1691 0 322029.6 161960.92 499620.0 -1.0 1690
1692 0 322249.75 162152.98 499560.0 -1.0 1691
1693 0 322289.66 162214.95 499500.0 -1.0 1692
1694 0 321872.5 161904.5 499440.0 -1.0 1693
1695 0 322226.03 162286.69 499380.0 -1.0 1694
1696 0 321917.97 162016.48 499320.0 -1.0 1695
1697 0 322198.62 162316.16 499260.0 -1.0 1696
1698 0 322146.28 162308.11 499200.0 -1.0 1697
1699 0 322195.6 162381.98 499140.0 -1.0 1698
1700 0 322153.1 162139.89 499080.0 -1.0 1699
1701 0 322202.72 162396.88 498960.0 -1.0 1700
1702 0 322183.88 162401.5 498840.0 -1.0 1701
1703 0 321875.3 162196.0 498780.0 -1.0 1702
1704 0 322145.7 162318.95 498720.0 -1.0 1703
1705 0 322043.38 162200.52 498660.0 -1.0 1704
1706 0 322085.7 162349.03 498540.0 -1.0 1705
1707 0 322117.0 162380.02 498480.0 -1.0 1706
1708 0 322056.47 162392.17 498420.0 -1.0 1707
1709 0 321681.28 162224.78 498360.0 -1.0 1708
1710 0 321878.94 162330.0 498300.0 -1.0 1709
1711 0 321946.16 162359.94 498240.0 -1.0 1710
1712 0 321918.3 162373.61 498180.0 -1.0 1711
1713 0 322018.03 162464.62 498120.0 -1.0 1712
1714 0 321902.5 162445.25 498060.0 -1.0 1713
1715 0 321882.53 162506.2 498000.0 -1.0 1714
1716 0 321939.06 162462.44 497940.0 -1.0 1715
1717 0 321834.66 162481.05 497880.0 -1.0 1716
1718 0 321848.62 162605.5 497820.0 -1.0 1717
1719 0 321712.53 162737.89 497760.0 -1.0 1718
1720 0 321638.44 162950.55 497700.0 -1.0 1719
1721 0 321336.53 162980.45 497640.0 -1.0 1720
1722 0 321443.22 163099.14 497580.0 -1.0 1721
1723 0 320889.5 162806.58 497520.0 -1.0 1722
1724 0 321248.9 163209.03 497460.0 -1.0 1723
1725 0 321164.0 163311.11 497400.0 -1.0 1724
1726 0 321198.5 163337.86 497340.0 -1.0 1725
1727 0 321098.47 163367.23 497280.0 -1.0 1726
1728 0 320727.22 163111.8 497220.0 -1.0 1727
1729 0 321084.53 163422.81 497160.0 -1.0 1728
1730 0 321065.4 163501.73 497040.0 -1.0 1729
1731 0 320962.72 163359.92 496980.0 -1.0 1730
1732 0 320974.94 163416.86 496920.0 -1.0 1731
1733 0 320563.78 163204.84 496860.0 -1.0 1732
1734 0 320975.22 163450.12 496740.0 -1.0 1733
1735 0 320918.22 163517.62 496680.0 -1.0 1734
1736 0 320949.34 163493.95 496560.0 -1.0 1735
1737 0 320740.72 163496.88 496500.0 -1.0 1736
1738 0 320890.12 163495.14 496440.0 -1.0 1737
1739 0 320889.84 163577.52 496380.0 -1.0 1738
1740 0 320818.28 163529.2 496320.0 -1.0 1739
1741 0 320820.16 163598.36 496260.0 -1.0 1740
1742 0 320750.3 163649.66 496140.0 -1.0 1741
1743 0 320246.28 163245.75 496080.0 -1.0 1742
1744 0 320743.38 163707.31 496020.0 -1.0 1743
1745 0 320138.53 163419.38 495960.0 -1.0 1744
1746 0 320620.1 163799.58 495900.0 -1.0 1745
1747 0 320587.78 163810.55 495840.0 -1.0 1746
1748 0 320534.47 163869.95 495780.0 -1.0 1747
1749 0 319676.1 163395.81 495720.0 -1.0 1748
1750 0 320424.62 163904.39 495660.0 -1.0 1749
1751 0 320375.75 164023.98 495600.0 -1.0 1750
1752 0 320258.78 164104.75 495540.0 -1.0 1751
1753 0 320157.25 164195.34 495480.0 -1.0 1752
1754 0 319953.88 164236.88 495420.0 -1.0 1753
1755 0 319927.03 164272.05 495360.0 -1.0 1754
1756 0 319804.38 164296.83 495300.0 -1.0 1755
1757 0 319650.03 164252.56 495240.0 -1.0 1756
1758 0 319627.22 164306.56 495180.0 -1.0 1757
1759 0 319520.2 164261.19 495120.0 -1.0 1758
1760 0 319543.1 164351.9 495060.0 -1.0 1759
1761 0 319462.53 164360.02 495000.0 -1.0 1760
1762 0 319420.7 164441.95 494940.0 -1.0 1761
1763 0 319623.0 164503.81 494880.0 -1.0 1762
1764 0 319355.62 164487.6 494760.0 -1.0 1763
1765 0 319324.7 164547.95 494700.0 -1.0 1764
1766 0 319251.3 164587.05 494640.0 -1.0 1765
1767 0 319190.88 164632.44 494580.0 -1.0 1766
1768 0 319100.44 164650.12 494520.0 -1.0 1767
1769 0 319049.1 164647.83 494400.0 -1.0 1768
1770 0 318986.12 164709.64 494340.0 -1.0 1769
1771 0 318961.5 164709.23 494280.0 -1.0 1770
1772 0 318900.22 164632.66 494220.0 -1.0 1771
1773 0 318850.6 164702.19 494160.0 -1.0 1772
1774 0 318953.62 164773.11 494100.0 -1.0 1773
1775 0 318564.28 164533.98 494040.0 -1.0 1774
1776 0 318772.9 164818.47 493980.0 -1.0 1775
1777 0 318845.7 164869.14 493920.0 -1.0 1776
1778 0 318814.7 164813.84 493860.0 -1.0 1777
1779 0 318819.0 164840.81 493800.0 -1.0 1778
1780 0 318788.53 164827.73 493740.0 -1.0 1779
1781 0 318789.66 164865.94 493680.0 -1.0 1780
1782 0 318699.38 164864.81 493620.0 -1.0 1781
1783 0 318747.44 164980.53 493560.0 -1.0 1782
1784 0 318631.88 164936.92 493500.0 -1.0 1783
1785 0 318717.53 165049.77 493440.0 -1.0 1784
1786 0 318797.7 165067.62 493380.0 -1.0 1785
1787 0 318841.2 165082.55 493320.0 -1.0 1786
1788 0 318727.94 165060.69 493260.0 -1.0 1787
1789 0 318703.56 165195.31 493200.0 -1.0 1788
1790 0 318727.38 165107.52 493140.0 -1.0 1789
1791 0 318646.66 165221.38 493080.0 -1.0 1790
1792 0 318719.2 165171.8 493020.0 -1.0 1791
1793 0 318827.94 165397.7 492960.0 -1.0 1792
1794 0 318557.1 165332.55 492900.0 -1.0 1793
1795 0 318523.9 165372.25 492840.0 -1.0 1794
1796 0 318446.78 165433.84 492780.0 -1.0 1795
1797 0 318316.06 165490.16 492720.0 -1.0 1796
1798 0 318379.6 165485.0 492660.0 -1.0 1797
1799 0 318239.7 165511.4 492600.0 -1.0 1798
1800 0 318281.66 165651.11 492540.0 -1.0 1799
1801 0 318226.0 165567.73 492480.0 -1.0 1800
1802 0 318147.9 165574.36 492420.0 -1.0 1801
1803 0 318073.56 165621.88 492360.0 -1.0 1802
1804 0 317980.0 165679.2 492300.0 -1.0 1803
1805 0 318021.7 165694.34 492240.0 -1.0 1804
1806 0 317959.56 165751.08 492180.0 -1.0 1805
1807 0 317854.94 165794.06 492120.0 -1.0 1806
1808 0 318129.0 165988.02 492060.0 -1.0 1807
1809 0 317954.97 165945.39 492000.0 -1.0 1808
1810 0 317835.34 165949.22 491940.0 -1.0 1809
1811 0 317692.66 165999.47 491880.0 -1.0 1810
1812 0 317640.97 166040.61 491820.0 -1.0 1811
1813 0 317544.84 166036.38 491760.0 -1.0 1812
1814 0 317458.28 165893.69 491700.0 -1.0 1813
1815 0 317538.38 166046.16 491640.0 -1.0 1814
1816 0 317499.0 165989.84 491580.0 -1.0 1815
1817 0 317429.56 166000.52 491520.0 -1.0 1816
1818 0 317278.22 166037.47 491460.0 -1.0 1817
1819 0 317343.8 166080.75 491400.0 -1.0 1818
1820 0 317317.34 166156.25 491340.0 -1.0 1819
1821 0 317418.25 166381.83 491280.0 -1.0 1820
1822 0 317249.9 166181.52 491220.0 -1.0 1821
1823 0 317213.4 166160.9 491160.0 -1.0 1822
1824 0 317249.4 166215.45 491100.0 -1.0 1823
1825 0 317299.53 166121.56 491040.0 -1.0 1824
1826 0 317163.03 166167.25 490980.0 -1.0 1825
1827 0 317118.6 166252.17 490920.0 -1.0 1826
1828 0 317073.38 166285.64 490800.0 -1.0 1827
1829 0 316965.84 166290.55 490740.0 -1.0 1828
1830 0 316946.38 166291.44 490680.0 -1.0 1829
1831 0 316969.3 166278.22 490620.0 -1.0 1830
1832 0 316884.88 166343.08 490560.0 -1.0 1831
1833 0 316872.9 166355.06 490500.0 -1.0 1832
1834 0 316813.62 166403.36 490440.0 -1.0 1833
1835 0 316650.3 166381.94 490380.0 -1.0 1834
1836 0 316672.16 166414.56 490320.0 -1.0 1835
1837 0 316521.1 166358.77 490260.0 -1.0 1836
1838 0 316722.44 166551.98 490200.0 -1.0 1837
1839 0 316504.78 166383.12 490140.0 -1.0 1838
1840 0 316401.94 166382.73 490080.0 -1.0 1839
1841 0 316109.34 166332.14 490020.0 -1.0 1840
1842 0 316115.56 166424.45 489960.0 -1.0 1841
1843 0 315988.8 166415.78 489900.0 -1.0 1842
1844 0 315922.25 166322.34 489840.0 -1.0 1843
1845 0 316066.25 166415.66 489780.0 -1.0 1844
1846 0 315906.75 166355.95 489720.0 -1.0 1845
1847 0 315941.78 166368.47 489660.0 -1.0 1846
1848 0 315878.44 166363.42 489600.0 -1.0 1847
1849 0 315775.5 166365.25 489540.0 -1.0 1848
1850 0 315706.97 166302.98 489480.0 -1.0 1849
1851 0 315656.7 166337.2 489420.0 -1.0 1850
1852 0 315676.3 166418.2 489360.0 -1.0 1851
1853 0 315612.16 166377.92 489300.0 -1.0 1852
1854 0 315641.2 166422.19 489240.0 -1.0 1853
1855 0 315592.88 166408.22 489180.0 -1.0 1854
1856 0 315679.22 166455.11 489120.0 -1.0 1855
1857 0 315585.16 166482.78 489060.0 -1.0 1856
1858 0 315571.78 166555.77 489000.0 -1.0 1857
1859 0 315588.75 166545.28 488940.0 -1.0 1858
1860 0 315615.9 166596.84 488880.0 -1.0 1859
1861 0 315563.53 166545.72 488820.0 -1.0 1860
1862 0 315628.12 166610.03 488760.0 -1.0 1861
1863 0 314799.4 165992.05 488700.0 -1.0 1862
1864 0 315565.44 166602.0 488640.0 -1.0 1863
1865 0 315536.38 166657.9 488580.0 -1.0 1864
1866 0 315500.34 166744.44 488520.0 -1.0 1865
1867 0 315573.66 166769.39 488460.0 -1.0 1866
1868 0 315531.12 166721.88 488400.0 -1.0 1867
1869 0 315539.44 166743.39 488340.0 -1.0 1868
1870 0 315570.06 166786.03 488280.0 -1.0 1869
1871 0 315537.8 166754.5 488220.0 -1.0 1870
1872 0 315505.28 166745.48 488160.0 -1.0 1871
1873 0 315435.94 166703.11 488100.0 -1.0 1872
1874 0 315475.88 166733.62 488040.0 -1.0 1873
1875 0 315478.16 166720.16 487980.0 -1.0 1874
1876 0 315020.47 166431.47 487920.0 -1.0 1875
1877 0 315439.56 166724.56 487860.0 -1.0 1876
1878 0 315086.44 166482.34 487800.0 -1.0 1877
1879 0 315276.4 166746.25 487740.0 -1.0 1878
1880 0 314907.75 166365.61 487680.0 -1.0 1879
1881 0 315292.44 166782.48 487620.0 -1.0 1880
1882 0 315254.22 166781.67 487560.0 -1.0 1881
1883 0 315283.62 166849.27 487500.0 -1.0 1882
1884 0 315293.03 166941.75 487440.0 -1.0 1883
1885 0 315329.94 166954.69 487380.0 -1.0 1884
1886 0 315220.97 166925.8 487320.0 -1.0 1885
1887 0 315231.72 166933.17 487260.0 -1.0 1886
1888 0 315174.56 166905.02 487200.0 -1.0 1887
1889 0 315143.56 166902.14 487140.0 -1.0 1888
1890 0 315060.28 166748.72 487080.0 -1.0 1889
1891 0 315102.75 166889.12 487020.0 -1.0 1890
1892 0 315037.0 166821.12 486960.0 -1.0 1891
1893 0 314918.38 166782.11 486900.0 -1.0 1892
1894 0 314895.6 166753.14 486840.0 -1.0 1893
1895 0 314900.28 166769.94 486780.0 -1.0 1894
1896 0 314982.5 166816.11 486720.0 -1.0 1895
1897 0 314821.34 166820.69 486660.0 -1.0 1896
1898 0 314869.12 166842.22 486600.0 -1.0 1897
1899 0 314711.6 166799.72 486540.0 -1.0 1898
1900 0 314712.4 166798.61 486480.0 -1.0 1899
1901 0 314578.75 166744.39 486420.0 -1.0 1900
1902 0 314621.7 166780.86 486360.0 -1.0 1901
1903 0 314604.9 166763.72 486300.0 -1.0 1902
1904 0 314531.62 166790.08 486240.0 -1.0 1903
1905 0 314502.34 166711.05 486180.0 -1.0 1904
1906 0 314450.38 166750.78 486120.0 -1.0 1905
1907 0 314575.3 166816.58 486060.0 -1.0 1906
1908 0 314509.6 166855.97 486000.0 -1.0 1907
1909 0 314459.56 166835.77 485940.0 -1.0 1908
1910 0 314438.5 166815.44 485880.0 -1.0 1909
1911 0 314429.03 166792.78 485820.0 -1.0 1910
1912 0 314430.5 166840.53 485760.0 -1.0 1911
1913 0 314396.72 166941.47 485700.0 -1.0 1912
1914 0 314414.4 166876.78 485640.0 -1.0 1913
1915 0 314387.25 166892.23 485580.0 -1.0 1914
1916 0 314452.84 166946.72 485520.0 -1.0 1915
1917 0 314419.47 166947.05 485460.0 -1.0 1916
1918 0 314359.4 166973.02 485400.0 -1.0 1917
1919 0 314375.12 166968.97 485340.0 -1.0 1918
1920 0 314444.78 167020.02 485280.0 -1.0 1919
1921 0 314415.34 167083.81 485220.0 -1.0 1920
1922 0 314440.72 167095.28 485160.0 -1.0 1921
1923 0 314405.4 167200.92 485100.0 -1.0 1922
1924 0 314306.66 167138.98 485040.0 -1.0 1923
1925 0 314383.66 167216.2 484980.0 -1.0 1924
1926 0 314301.66 167190.44 484920.0 -1.0 1925
1927 0 314285.2 167263.94 484860.0 -1.0 1926
1928 0 314397.3 167379.3 484800.0 -1.0 1927
1929 0 314387.6 167446.77 484740.0 -1.0 1928
1930 0 314404.88 167546.97 484680.0 -1.0 1929
1931 0 314342.4 167603.66 484620.0 -1.0 1930
1932 0 314434.9 167726.45 484560.0 -1.0 1931
1933 0 314314.97 167700.58 484500.0 -1.0 1932
1934 0 314390.75 167853.92 484440.0 -1.0 1933
1935 0 358698.06 130509.6 535200.0 -1.0 578
1936 0 358533.8 130394.805 535260.0 -1.0 1935
1937 5 358506.4 130431.06 535320.0 -1.0 1936
1938 0 358553.2 130446.82 535380.0 -1.0 1937
1939 0 358418.47 129969.72 535320.0 -1.0 1937
1940 0 358498.47 130521.65 535440.0 -1.0 1938
1941 0 358309.2 129808.664 535380.0 -1.0 1939
1942 0 358161.97 129732.48 535440.0 -1.0 1941
1943 0 358086.53 129627.766 535500.0 -1.0 1942
1944 0 358144.97 129697.33 535560.0 -1.0 1943
1945 0 358522.53 130681.16 535500.0 -1.0 1940
1946 0 358668.2 130971.85 535560.0 -1.0 1945
1947 6 358559.16 130973.1 535620.0 -1.0 1946
1948 0 358069.28 129569.03 535620.0 -1.0 1944
1949 0 358127.53 129609.62 535680.0 -1.0 1948
1950 0 358041.75 129608.57 535740.0 -1.0 1949
1951 0 357969.75 129471.086 535800.0 -1.0 1950
1952 0 358047.3 129538.164 535860.0 -1.0 1951
1953 0 357955.03 129402.98 535920.0 -1.0 1952
1954 0 357966.97 129473.21 535980.0 -1.0 1953
1955 6 357968.2 129341.52 536040.0 -1.0 1954
1956 0 359001.12 131142.11 534840.0 -1.0 575
1957 0 359079.9 131196.73 534780.0 -1.0 1956
1958 0 359050.2 131208.62 534720.0 -1.0 1957
1959 0 359184.53 131254.94 534660.0 -1.0 1958
1960 0 359096.53 131218.8 534600.0 -1.0 1959
1961 0 359159.06 131297.6 534540.0 -1.0 1960
1962 0 359206.06 131386.88 534480.0 -1.0 1961
1963 0 359438.44 131603.42 534420.0 -1.0 1962
1964 0 359874.56 131866.6 534360.0 -1.0 1963
1965 0 360267.25 132079.12 534300.0 -1.0 1964
1966 0 360713.78 132443.1 534240.0 -1.0 1965
1967 5 360835.44 132598.67 534180.0 -1.0 1966
1968 6 360848.62 132638.36 534120.0 -1.0 1967
1969 0 360971.78 132608.12 534240.0 -1.0 1967
1970 0 361074.66 132655.75 534300.0 -1.0 1969
1971 0 361124.22 132697.0 534360.0 -1.0 1970
1972 5 361099.53 132745.81 534420.0 -1.0 1971
1973 6 361080.0 132843.73 534480.0 -1.0 1972
1974 0 361310.53 133094.56 534420.0 -1.0 1972
1975 0 361519.9 133283.45 534420.0 -1.0 1974
1976 0 361713.16 133459.64 534420.0 -1.0 1975
1977 0 361730.28 133603.3 534420.0 -1.0 1976
1978 0 361906.16 133831.81 534420.0 -1.0 1977
1979 0 361921.6 133699.52 534480.0 -1.0 1978
1980 0 361948.97 133743.94 534540.0 -1.0 1979
1981 5 361996.47 134051.25 534540.0 -1.0 1980
1982 0 362123.28 134214.5 534480.0 -1.0 1981
1983 0 362012.38 134189.05 534600.0 -1.0 1981
1984 0 362176.4 134408.4 534420.0 -1.0 1982
1985 0 362238.25 134432.64 534360.0 -1.0 1984
1986 0 362310.25 134498.97 534300.0 -1.0 1985
1987 0 362267.1 134469.67 534240.0 -1.0 1986
1988 0 362276.66 134535.61 534180.0 -1.0 1987
1989 0 362318.6 134599.66 534120.0 -1.0 1988
1990 0 362251.4 134510.05 534060.0 -1.0 1989
1991 0 362367.8 134609.27 534000.0 -1.0 1990
1992 6 362278.22 134578.72 533940.0 -1.0 1991
1993 0 362260.75 134407.69 534600.0 -1.0 1983
1994 0 362333.47 134553.27 534600.0 -1.0 1993
1995 0 362513.0 134826.88 534600.0 -1.0 1994
1996 0 362650.22 135054.45 534600.0 -1.0 1995
1997 0 362880.88 135261.78 534600.0 -1.0 1996
1998 0 363371.94 135545.52 534600.0 -1.0 1997
1999 0 363504.4 135770.5 534600.0 -1.0 1998
2000 0 363747.2 136016.55 534600.0 -1.0 1999
2001 5 363961.88 136130.08 534600.0 -1.0 2000
2002 5 363743.3 136065.27 534660.0 -1.0 2001
2003 0 364105.84 136169.9 534540.0 -1.0 2001
2004 6 363617.44 136080.17 534720.0 -1.0 2002
2005 0 363431.5 136233.53 534660.0 -1.0 2002
2006 0 364072.38 136113.62 534480.0 -1.0 2003
2007 0 364077.6 136226.97 534420.0 -1.0 2006
2008 0 364172.38 136224.47 534360.0 -1.0 2007
2009 0 364261.94 136304.9 534300.0 -1.0 2008
2010 6 364297.28 136330.64 534240.0 -1.0 2009
2011 0 363359.56 136363.0 534600.0 -1.0 2005
2012 0 363409.53 136416.69 534540.0 -1.0 2011
2013 0 363480.12 136475.83 534480.0 -1.0 2012
2014 0 363502.9 136642.28 534420.0 -1.0 2013
2015 0 363493.28 136740.77 534360.0 -1.0 2014
2016 0 363535.97 136819.38 534300.0 -1.0 2015
2017 0 363548.38 136792.27 534240.0 -1.0 2016
2018 0 363549.3 136924.14 534180.0 -1.0 2017
2019 0 363534.94 137093.02 534120.0 -1.0 2018
2020 0 363587.22 137106.38 534060.0 -1.0 2019
2021 0 363610.28 137219.1 534000.0 -1.0 2020
2022 0 363496.78 137314.94 533940.0 -1.0 2021
2023 0 363578.2 137385.53 533880.0 -1.0 2022
2024 0 363566.94 137579.36 533760.0 -1.0 2023
2025 6 363593.9 137661.47 533700.0 -1.0 2024
2026 0 353370.16 154481.31 536640.0 -1.0 604
2027 0 353356.84 154478.42 536580.0 -1.0 2026
2028 0 353371.84 154517.61 536520.0 -1.0 2027
2029 0 353618.1 154597.55 536460.0 -1.0 2028
2030 0 353774.38 154658.19 536400.0 -1.0 2029
2031 0 353842.44 154605.4 536340.0 -1.0 2030
2032 0 353899.06 154629.03 536280.0 -1.0 2031
2033 0 353989.1 154620.7 536220.0 -1.0 2032
2034 0 354041.7 154609.61 536160.0 -1.0 2033
2035 0 354238.03 154550.6 536100.0 -1.0 2034
2036 0 354398.47 154369.66 536100.0 -1.0 2035
2037 0 354506.44 154008.89 536100.0 -1.0 2036
2038 0 354583.97 153850.84 536040.0 -1.0 2037
2039 5 354565.97 153793.89 535980.0 -1.0 2038
2040 0 354744.12 153129.47 535980.0 -1.0 2039
2041 0 354354.38 154444.94 535980.0 -1.0 2039
2042 0 354801.9 152694.62 535980.0 -1.0 2040
2043 0 354752.56 152625.19 536040.0 -1.0 2042
2044 0 354357.78 154533.39 535920.0 -1.0 2041
2045 0 354358.0 154517.2 535860.0 -1.0 2044
2046 0 354404.0 154539.56 535800.0 -1.0 2045
2047 0 354356.06 154495.72 535740.0 -1.0 2046
2048 0 354426.75 154533.64 535680.0 -1.0 2047
2049 0 354405.9 154462.23 535620.0 -1.0 2048
2050 0 354452.84 154523.23 535560.0 -1.0 2049
2051 0 354460.47 154456.12 535500.0 -1.0 2050
2052 0 354458.88 154482.62 535440.0 -1.0 2051
2053 6 354553.06 154468.03 535380.0 -1.0 2052
2054 0 354832.22 152518.67 536100.0 -1.0 2043
2055 0 354989.9 152478.53 536160.0 -1.0 2054
2056 0 355165.4 152270.69 536220.0 -1.0 2055
2057 0 355247.44 152017.2 536280.0 -1.0 2056
2058 0 355470.6 151851.6 536280.0 -1.0 2057
2059 0 355635.8 151632.9 536280.0 -1.0 2058
2060 0 355911.72 151478.81 536280.0 -1.0 2059
2061 0 356073.25 151524.36 536280.0 -1.0 2060
2062 0 356199.34 151370.39 536280.0 -1.0 2061
2063 0 356479.6 151126.08 536280.0 -1.0 2062
2064 0 356655.3 150988.75 536340.0 -1.0 2063
2065 0 356792.0 150836.95 536400.0 -1.0 2064
2066 0 356789.3 150784.88 536460.0 -1.0 2065
2067 0 356862.3 150622.06 536520.0 -1.0 2066
2068 0 356830.0 150421.5 536580.0 -1.0 2067
2069 0 356939.3 150278.42 536640.0 -1.0 2068
2070 0 357112.88 149954.67 536640.0 -1.0 2069
2071 0 357272.72 149823.72 536640.0 -1.0 2070
2072 0 357381.12 149807.4 536640.0 -1.0 2071
2073 0 357470.25 149699.14 536580.0 -1.0 2072
2074 0 357672.5 149408.27 536520.0 -1.0 2073
2075 0 357697.4 149540.4 536460.0 -1.0 2074
2076 0 357741.94 149394.62 536400.0 -1.0 2075
2077 0 357887.62 149211.8 536340.0 -1.0 2076
2078 0 358086.9 149092.67 536340.0 -1.0 2077
2079 0 358336.38 148893.19 536340.0 -1.0 2078
2080 0 358503.28 148732.66 536280.0 -1.0 2079
2081 0 358721.22 148646.86 536220.0 -1.0 2080
2082 0 358855.53 148493.44 536160.0 -1.0 2081
2083 0 359001.44 148364.34 536160.0 -1.0 2082
2084 0 359455.97 148032.06 536160.0 -1.0 2083
2085 0 359844.03 147880.2 536160.0 -1.0 2084
2086 0 359889.84 147813.48 536100.0 -1.0 2085
2087 0 360049.16 147771.7 536040.0 -1.0 2086
2088 0 360472.25 147758.14 536040.0 -1.0 2087
2089 0 360799.53 148023.42 536040.0 -1.0 2088
2090 0 360949.06 148150.58 536040.0 -1.0 2089
2091 0 360911.66 148146.56 535980.0 -1.0 2090
2092 0 360992.2 148090.36 535920.0 -1.0 2091
2093 0 361011.72 148167.2 535860.0 -1.0 2092
2094 0 361060.5 148086.86 535800.0 -1.0 2093
2095 0 361107.84 148121.52 535740.0 -1.0 2094
2096 0 361138.34 148092.67 535680.0 -1.0 2095
2097 0 361182.75 147978.86 535620.0 -1.0 2096
2098 0 361242.5 148073.5 535560.0 -1.0 2097
2099 0 361337.78 147890.3 535500.0 -1.0 2098
2100 0 361367.84 147868.02 535440.0 -1.0 2099
2101 0 361557.84 147817.14 535380.0 -1.0 2100
2102 0 361612.22 147797.22 535320.0 -1.0 2101
2103 6 361684.25 147925.75 535260.0 -1.0 2102
2104 0 345153.9 127630.43 533820.0 -1.0 516
2105 0 345234.84 127639.27 533760.0 -1.0 2104
2106 0 345251.34 127644.66 533700.0 -1.0 2105
2107 0 345221.0 127658.66 533640.0 -1.0 2106
2108 0 345205.84 127686.695 533580.0 -1.0 2107
2109 0 345317.22 127739.03 533520.0 -1.0 2108
2110 0 345291.88 127687.18 533460.0 -1.0 2109
2111 0 345377.84 127694.68 533400.0 -1.0 2110
2112 0 345417.44 127719.22 533340.0 -1.0 2111
2113 0 345418.25 127686.375 533280.0 -1.0 2112
2114 0 345601.12 127753.82 533220.0 -1.0 2113
2115 0 345562.6 127689.48 533160.0 -1.0 2114
2116 0 345525.62 127656.36 533100.0 -1.0 2115
2117 0 345534.28 127690.72 533040.0 -1.0 2116
2118 0 345552.25 127729.234 532980.0 -1.0 2117
2119 0 345667.84 127748.76 532920.0 -1.0 2118
2120 0 345629.16 127681.94 532860.0 -1.0 2119
2121 0 345675.12 127694.58 532800.0 -1.0 2120
2122 0 345718.7 127680.414 532740.0 -1.0 2121
2123 0 345710.25 127682.91 532680.0 -1.0 2122
2124 0 345700.62 127695.62 532620.0 -1.0 2123
2125 0 345570.34 127650.48 532560.0 -1.0 2124
2126 0 345738.16 127678.26 532500.0 -1.0 2125
2127 0 345772.75 127676.57 532440.0 -1.0 2126
2128 0 345824.53 127702.164 532380.0 -1.0 2127
2129 0 345838.72 127711.43 532320.0 -1.0 2128
2130 0 345855.47 127719.4 532260.0 -1.0 2129
2131 0 345781.8 127718.375 532200.0 -1.0 2130
2132 0 345864.25 127719.69 532140.0 -1.0 2131
2133 0 345877.3 127735.06 532080.0 -1.0 2132
2134 0 346032.38 127867.91 532020.0 -1.0 2133
2135 0 345996.56 127883.93 531960.0 -1.0 2134
2136 0 345925.28 127927.69 531900.0 -1.0 2135
2137 0 346082.34 127946.16 531840.0 -1.0 2136
2138 0 346149.7 127983.22 531780.0 -1.0 2137
2139 0 346134.38 128029.49 531720.0 -1.0 2138
2140 0 346173.7 128029.51 531660.0 -1.0 2139
2141 0 346201.16 128040.21 531600.0 -1.0 2140
2142 0 346233.53 128010.83 531540.0 -1.0 2141
2143 0 346271.88 128011.85 531480.0 -1.0 2142
2144 0 346202.84 128017.83 531420.0 -1.0 2143
2145 0 346352.03 128036.13 531360.0 -1.0 2144
2146 0 346316.53 128052.664 531300.0 -1.0 2145
2147 0 346405.25 128155.52 531240.0 -1.0 2146
2148 0 346476.22 128139.28 531180.0 -1.0 2147
2149 0 346691.56 128241.93 531120.0 -1.0 2148
2150 0 346591.38 128208.73 531060.0 -1.0 2149
2151 0 346719.66 128234.46 531000.0 -1.0 2150
2152 0 346683.38 128189.375 530940.0 -1.0 2151
2153 0 346784.38 128394.88 530880.0 -1.0 2152
2154 0 346805.66 128367.695 530820.0 -1.0 2153
2155 0 346805.66 128367.695 530760.0 -1.0 2154
2156 0 346805.66 128367.695 530700.0 -1.0 2155
2157 0 346805.66 128367.695 530640.0 -1.0 2156
2158 0 346805.66 128367.695 530580.0 -1.0 2157
2159 0 346943.5 128357.875 530520.0 -1.0 2158
2160 0 347104.22 128331.01 530460.0 -1.0 2159
2161 0 347214.16 128394.99 530400.0 -1.0 2160
2162 0 347443.72 128408.44 530340.0 -1.0 2161
2163 0 347300.72 128414.52 530280.0 -1.0 2162
2164 0 347425.1 128359.94 530220.0 -1.0 2163
2165 0 347374.2 128434.17 530160.0 -1.0 2164
2166 0 347399.28 128427.14 530100.0 -1.0 2165
2167 0 347451.66 128443.4 530040.0 -1.0 2166
2168 0 347520.8 128465.71 529980.0 -1.0 2167
2169 0 347539.06 128427.05 529920.0 -1.0 2168
2170 0 347475.44 128438.03 529860.0 -1.0 2169
2171 0 347689.94 128283.555 529800.0 -1.0 2170
2172 0 347830.1 128230.266 529740.0 -1.0 2171
2173 0 348120.97 128176.4 529680.0 -1.0 2172
2174 0 348058.3 128243.31 529620.0 -1.0 2173
2175 0 348259.88 128280.93 529560.0 -1.0 2174
2176 0 348365.66 128299.69 529500.0 -1.0 2175
2177 0 348432.75 128348.27 529440.0 -1.0 2176
2178 0 348502.66 128313.95 529380.0 -1.0 2177
2179 0 348496.8 128295.0 529320.0 -1.0 2178
2180 0 348696.62 128250.73 529260.0 -1.0 2179
2181 0 349039.2 128291.305 529200.0 -1.0 2180
2182 0 349192.75 128337.234 529140.0 -1.0 2181
2183 0 349300.38 128347.234 529080.0 -1.0 2182
2184 0 349350.94 128380.12 529020.0 -1.0 2183
2185 0 349448.28 128393.984 528960.0 -1.0 2184
2186 0 349616.38 128378.03 528900.0 -1.0 2185
2187 0 349818.7 128375.34 528840.0 -1.0 2186
2188 0 349975.03 128430.945 528780.0 -1.0 2187
2189 0 350143.25 128501.32 528720.0 -1.0 2188
2190 0 350212.72 128459.32 528660.0 -1.0 2189
2191 0 350450.16 128539.336 528600.0 -1.0 2190
2192 0 350593.16 128596.21 528540.0 -1.0 2191
2193 0 350782.97 128612.74 528480.0 -1.0 2192
2194 0 350876.75 128645.25 528420.0 -1.0 2193
2195 0 350944.47 128687.32 528360.0 -1.0 2194
2196 0 351205.8 128731.92 528300.0 -1.0 2195
2197 0 351321.0 128767.875 528240.0 -1.0 2196
2198 0 351388.5 128771.78 528180.0 -1.0 2197
2199 0 351422.1 128892.27 528120.0 -1.0 2198
2200 0 351690.4 129086.3 528060.0 -1.0 2199
2201 0 352049.28 129238.41 528000.0 -1.0 2200
2202 0 352189.84 129364.41 527940.0 -1.0 2201
2203 0 352517.2 129415.81 527880.0 -1.0 2202
2204 5 352707.88 129451.42 527820.0 -1.0 2203
2205 0 352988.44 128917.33 527820.0 -1.0 2204
2206 0 352958.06 129576.21 527760.0 -1.0 2204
2207 0 353208.22 128703.91 527820.0 -1.0 2205
2208 0 353356.22 128618.29 527880.0 -1.0 2207
2209 0 353026.75 129749.45 527700.0 -1.0 2206
2210 0 353280.53 129917.27 527640.0 -1.0 2209
2211 0 353605.38 130242.48 527580.0 -1.0 2210
2212 0 353329.06 128537.914 527940.0 -1.0 2208
2213 0 353525.16 128580.7 528000.0 -1.0 2212
2214 0 353674.34 128461.96 528000.0 -1.0 2213
2215 0 354063.88 128520.45 528000.0 -1.0 2214
2216 0 354243.34 128462.1 528000.0 -1.0 2215
2217 0 354477.5 128336.79 527940.0 -1.0 2216
2218 0 354494.78 128303.15 527880.0 -1.0 2217
2219 0 354556.25 128257.92 527820.0 -1.0 2218
2220 0 354634.44 128249.07 527760.0 -1.0 2219
2221 0 354652.22 128213.86 527700.0 -1.0 2220
2222 0 354696.53 128108.75 527640.0 -1.0 2221
2223 0 354888.7 127939.586 527580.0 -1.0 2222
2224 0 355253.0 127778.03 527580.0 -1.0 2223
2225 0 355504.34 127687.9 527580.0 -1.0 2224
2226 0 355754.9 127704.016 527520.0 -1.0 2225
2227 0 355844.97 127722.18 527460.0 -1.0 2226
2228 0 355980.56 127735.48 527340.0 -1.0 2227
2229 0 356080.28 127519.125 527280.0 -1.0 2228
2230 0 356216.38 127319.36 527220.0 -1.0 2229
2231 0 356325.88 127264.8 527160.0 -1.0 2230
2232 0 356469.3 127291.02 527100.0 -1.0 2231
2233 0 356513.84 127174.57 527040.0 -1.0 2232
2234 0 356677.94 127165.88 526980.0 -1.0 2233
2235 0 356878.7 127230.07 526920.0 -1.0 2234
2236 0 356958.8 127273.56 526860.0 -1.0 2235
2237 5 356999.06 127345.64 526800.0 -1.0 2236
2238 0 357233.1 127374.5 526740.0 -1.0 2237
2239 0 356816.88 127313.68 526740.0 -1.0 2237
2240 0 357458.7 127245.414 526740.0 -1.0 2238
2241 0 357698.7 127123.76 526680.0 -1.0 2240
2242 0 357720.84 127106.35 526620.0 -1.0 2241
2243 0 357739.56 127087.84 526560.0 -1.0 2242
2244 0 357818.03 127157.11 526500.0 -1.0 2243
2245 0 357865.44 127148.37 526440.0 -1.0 2244
2246 0 357993.8 127071.89 526380.0 -1.0 2245
2247 0 358064.84 127093.125 526320.0 -1.0 2246
2248 0 358213.97 127133.164 526260.0 -1.0 2247
2249 0 358162.72 127102.31 526200.0 -1.0 2248
2250 0 358291.44 127159.1 526140.0 -1.0 2249
2251 0 358397.4 127128.055 526080.0 -1.0 2250
2252 0 358465.56 127052.59 526020.0 -1.0 2251
2253 0 358530.4 126982.67 525960.0 -1.0 2252
2254 0 358605.72 126971.33 525900.0 -1.0 2253
2255 0 358654.22 126962.41 525840.0 -1.0 2254
2256 0 358642.22 126875.97 525780.0 -1.0 2255
2257 0 358711.22 126874.31 525720.0 -1.0 2256
2258 0 358647.62 126853.56 525660.0 -1.0 2257
2259 0 358778.38 126819.14 525540.0 -1.0 2258
2260 0 358813.12 126777.336 525480.0 -1.0 2259
2261 0 358822.9 126631.2 525420.0 -1.0 2260
2262 0 358910.1 126658.43 525360.0 -1.0 2261
2263 0 358997.22 126591.11 525300.0 -1.0 2262
2264 0 359122.3 126359.664 525240.0 -1.0 2263
2265 0 359249.44 126104.22 525180.0 -1.0 2264
2266 0 359330.38 125768.73 525180.0 -1.0 2265
2267 0 359368.16 125566.36 525180.0 -1.0 2266
2268 0 359457.53 125619.36 525120.0 -1.0 2267
2269 0 359423.16 125427.45 525060.0 -1.0 2268
2270 0 359465.5 125408.84 525000.0 -1.0 2269
2271 0 359411.75 125377.7 524940.0 -1.0 2270
2272 0 359499.78 125307.47 524880.0 -1.0 2271
2273 0 359483.53 125302.664 524820.0 -1.0 2272
2274 0 359610.44 125248.48 524760.0 -1.0 2273
2275 0 359599.66 125244.73 524700.0 -1.0 2274
2276 0 359567.3 125151.875 524640.0 -1.0 2275
2277 0 359648.1 125095.016 524580.0 -1.0 2276
2278 0 359560.8 125022.63 524520.0 -1.0 2277
2279 0 359691.38 125029.11 524460.0 -1.0 2278
2280 0 359683.4 124952.44 524400.0 -1.0 2279
2281 0 359758.8 124908.445 524340.0 -1.0 2280
2282 0 359746.62 124842.555 524280.0 -1.0 2281
2283 0 359803.0 124837.85 524220.0 -1.0 2282
2284 0 359865.4 124777.98 524160.0 -1.0 2283
2285 0 359994.3 124658.92 524100.0 -1.0 2284
2286 0 360015.88 124567.78 524040.0 -1.0 2285
2287 0 360135.03 124573.4 523980.0 -1.0 2286
2288 0 360083.88 124390.63 523920.0 -1.0 2287
2289 0 360192.94 124507.23 523860.0 -1.0 2288
2290 0 360309.22 124438.586 523800.0 -1.0 2289
2291 0 360363.34 124374.516 523740.0 -1.0 2290
2292 0 360454.38 124369.7 523680.0 -1.0 2291
2293 0 360573.28 124358.83 523620.0 -1.0 2292
2294 0 360699.22 124319.055 523560.0 -1.0 2293
2295 0 360762.56 124363.28 523500.0 -1.0 2294
2296 0 360760.6 124297.836 523440.0 -1.0 2295
2297 0 360834.6 124292.31 523380.0 -1.0 2296
2298 0 360857.34 124277.59 523320.0 -1.0 2297
2299 0 360881.66 124261.12 523260.0 -1.0 2298
2300 0 361038.88 124285.02 523200.0 -1.0 2299
2301 0 361144.1 124231.21 523140.0 -1.0 2300
2302 0 361172.72 124194.87 523080.0 -1.0 2301
2303 0 361314.6 124202.42 523020.0 -1.0 2302
2304 0 361496.34 124203.234 522960.0 -1.0 2303
2305 0 361791.1 124384.55 522900.0 -1.0 2304
2306 0 361928.28 124525.37 522840.0 -1.0 2305
2307 0 361930.0 124505.84 522780.0 -1.0 2306
2308 0 361964.06 124546.01 522720.0 -1.0 2307
2309 0 361976.9 124553.31 522660.0 -1.0 2308
2310 0 362095.8 124557.48 522600.0 -1.0 2309
2311 0 362092.22 124521.945 522540.0 -1.0 2310
2312 0 362241.3 124595.08 522480.0 -1.0 2311
2313 0 362469.1 124651.41 522420.0 -1.0 2312
2314 0 362898.66 124812.56 522360.0 -1.0 2313
2315 0 362950.5 124844.89 522300.0 -1.0 2314
2316 0 363036.0 124874.04 522240.0 -1.0 2315
2317 0 362984.84 124875.76 522180.0 -1.0 2316
2318 0 362988.72 124859.12 522120.0 -1.0 2317
2319 0 362947.72 124760.82 522060.0 -1.0 2318
2320 0 363094.78 124894.82 522000.0 -1.0 2319
2321 0 363053.28 124801.65 521940.0 -1.0 2320
2322 0 363129.62 124720.77 521880.0 -1.0 2321
2323 0 363292.88 124709.164 521820.0 -1.0 2322
2324 0 363311.62 124739.23 521760.0 -1.0 2323
2325 0 363314.22 124791.55 521700.0 -1.0 2324
2326 0 363249.0 124755.94 521640.0 -1.0 2325
2327 0 363339.94 124523.32 521580.0 -1.0 2326
2328 0 363499.84 124367.73 521520.0 -1.0 2327
2329 0 363429.06 124255.24 521460.0 -1.0 2328
2330 5 363392.44 124237.37 521400.0 -1.0 2329
2331 0 363320.12 124762.45 521400.0 -1.0 2330
2332 0 363608.06 123985.25 521340.0 -1.0 2330
2333 0 363647.97 123956.93 521280.0 -1.0 2332
2334 0 363390.1 124910.74 521340.0 -1.0 2331
2335 0 363233.9 124908.39 521280.0 -1.0 2334
2336 0 363234.97 125054.69 521160.0 -1.0 2335
2337 0 363293.97 125083.55 521100.0 -1.0 2336
2338 0 363249.88 125190.625 521040.0 -1.0 2337
2339 0 363331.25 125109.195 520980.0 -1.0 2338
2340 0 363281.06 125233.164 520920.0 -1.0 2339
2341 5 363278.66 125150.39 520860.0 -1.0 2340
2342 0 363023.2 125304.85 520800.0 -1.0 2341
2343 0 363399.25 125160.58 520800.0 -1.0 2341
2344 0 363396.25 125056.03 520740.0 -1.0 2343
2345 0 362906.06 125396.48 520740.0 -1.0 2342
2346 6 362950.72 125505.086 520680.0 -1.0 2345
2347 0 363329.56 125113.914 520680.0 -1.0 2344
2348 0 363273.78 125013.3 520620.0 -1.0 2347
2349 0 363277.22 124950.49 520560.0 -1.0 2348
2350 0 363202.38 124822.27 520500.0 -1.0 2349
2351 0 362964.38 124683.39 520440.0 -1.0 2350
2352 6 363240.0 124579.18 520380.0 -1.0 2351
2353 0 363631.53 123869.57 521160.0 -1.0 2333
2354 0 363739.3 124003.86 521100.0 -1.0 2353
2355 0 363725.53 124095.22 521040.0 -1.0 2354
2356 0 363775.62 124068.42 520980.0 -1.0 2355
2357 0 363782.84 124284.86 520920.0 -1.0 2356
2358 0 363803.44 124215.88 520860.0 -1.0 2357
2359 0 363724.12 124332.06 520800.0 -1.0 2358
2360 0 363672.78 124380.06 520740.0 -1.0 2359
2361 0 363599.12 124486.71 520680.0 -1.0 2360
2362 0 363500.97 124504.19 520620.0 -1.0 2361
2363 0 363547.38 124604.7 520560.0 -1.0 2362
2364 6 363446.75 124652.53 520500.0 -1.0 2363
2365 0 354287.28 130854.39 527580.0 -1.0 2211
2366 0 354503.8 131052.83 527580.0 -1.0 2365
2367 0 354760.62 131240.97 527580.0 -1.0 2366
2368 0 354983.44 131665.86 527520.0 -1.0 2367
2369 0 355263.47 131775.67 527460.0 -1.0 2368
2370 0 355563.9 131808.03 527340.0 -1.0 2369
2371 0 356032.53 132069.73 527280.0 -1.0 2370
2372 0 356580.25 132507.48 527220.0 -1.0 2371
2373 0 357316.56 132846.83 527160.0 -1.0 2372
2374 0 357616.94 133153.77 527220.0 -1.0 2373
2375 0 357727.6 133290.34 527280.0 -1.0 2374
2376 0 357715.4 133366.2 527340.0 -1.0 2375
2377 0 357757.0 133477.17 527460.0 -1.0 2376
2378 0 358029.0 133984.97 527460.0 -1.0 2377
2379 0 358237.53 134263.58 527460.0 -1.0 2378
2380 0 358383.22 134531.53 527460.0 -1.0 2379
2381 0 358384.53 134619.53 527520.0 -1.0 2380
2382 0 358369.25 134618.83 527580.0 -1.0 2381
2383 0 358374.7 134727.36 527640.0 -1.0 2382
2384 0 358349.16 134830.52 527700.0 -1.0 2383
2385 0 358433.88 134957.17 527760.0 -1.0 2384
2386 0 358472.56 135055.14 527820.0 -1.0 2385
2387 0 358429.12 135071.78 527880.0 -1.0 2386
2388 0 358488.25 135103.31 527940.0 -1.0 2387
2389 0 358539.22 135202.62 528000.0 -1.0 2388
2390 0 358499.8 135180.5 528060.0 -1.0 2389
2391 0 358658.12 135246.34 528120.0 -1.0 2390
2392 0 358672.88 135281.94 528180.0 -1.0 2391
2393 0 358678.7 135277.47 528240.0 -1.0 2392
2394 0 358727.94 135341.2 528300.0 -1.0 2393
2395 0 358715.03 135342.89 528360.0 -1.0 2394
2396 0 358736.47 135307.02 528420.0 -1.0 2395
2397 0 358736.75 135282.42 528480.0 -1.0 2396
2398 0 358781.38 135320.0 528540.0 -1.0 2397
2399 0 358795.6 135362.3 528600.0 -1.0 2398
2400 0 358863.5 135416.11 528660.0 -1.0 2399
2401 0 358894.84 135427.5 528720.0 -1.0 2400
2402 0 358997.28 135571.6 528780.0 -1.0 2401
2403 0 359038.72 135541.94 528840.0 -1.0 2402
2404 0 359009.1 135554.95 528900.0 -1.0 2403
2405 0 358996.78 135593.52 528960.0 -1.0 2404
2406 0 359096.62 135592.19 529020.0 -1.0 2405
2407 0 359136.47 135618.66 529080.0 -1.0 2406
2408 0 359218.28 135661.95 529140.0 -1.0 2407
2409 0 359219.78 135560.31 529200.0 -1.0 2408
2410 0 359282.9 135571.39 529260.0 -1.0 2409
2411 0 359311.16 135679.5 529320.0 -1.0 2410
2412 0 359373.28 135718.55 529380.0 -1.0 2411
2413 0 359434.8 135794.94 529440.0 -1.0 2412
2414 0 359436.7 135812.42 529500.0 -1.0 2413
2415 0 359589.1 135986.27 529560.0 -1.0 2414
2416 0 359766.44 136171.23 529560.0 -1.0 2415
2417 0 359773.9 136425.44 529620.0 -1.0 2416
2418 0 359901.94 136653.16 529680.0 -1.0 2417
2419 0 359941.66 136790.52 529740.0 -1.0 2418
2420 0 360025.25 136860.55 529800.0 -1.0 2419
2421 0 359958.78 136841.56 529860.0 -1.0 2420
2422 5 359924.62 136861.5 529920.0 -1.0 2421
2423 0 359638.7 136496.66 529920.0 -1.0 2422
2424 0 359952.94 137299.3 529920.0 -1.0 2422
2425 0 359653.3 136480.48 529980.0 -1.0 2423
2426 0 359862.88 137380.05 529920.0 -1.0 2424
2427 0 359881.8 137448.89 529980.0 -1.0 2426
2428 0 359947.75 137359.84 530040.0 -1.0 2427
2429 0 360021.1 137354.39 530100.0 -1.0 2428
2430 0 360084.0 137413.0 530160.0 -1.0 2429
2431 0 360011.5 137445.94 530220.0 -1.0 2430
2432 0 360074.38 137561.52 530280.0 -1.0 2431
2433 0 360065.06 137747.67 530340.0 -1.0 2432
2434 0 360026.75 137983.88 530400.0 -1.0 2433
2435 0 360018.97 138117.77 530400.0 -1.0 2434
2436 0 360096.7 138173.38 530340.0 -1.0 2435
2437 0 360020.9 138219.45 530280.0 -1.0 2436
2438 0 360098.12 138550.72 530280.0 -1.0 2437
2439 0 360082.94 138813.39 530280.0 -1.0 2438
2440 0 360179.94 139388.9 530280.0 -1.0 2439
2441 0 360226.78 139558.11 530280.0 -1.0 2440
2442 0 360239.22 139607.7 530220.0 -1.0 2441
2443 0 360256.25 139829.25 530160.0 -1.0 2442
2444 0 360222.56 140063.4 530100.0 -1.0 2443
2445 0 360171.66 140234.39 530160.0 -1.0 2444
2446 0 360161.16 140247.11 530220.0 -1.0 2445
2447 6 360187.34 140396.19 530280.0 -1.0 2446
2448 0 359593.5 136453.39 530040.0 -1.0 2425
2449 0 359618.75 136424.83 530100.0 -1.0 2448
2450 0 359564.84 136364.42 530160.0 -1.0 2449
2451 6 359522.0 136337.4 530220.0 -1.0 2450
2452 0 337841.56 128640.586 536220.0 -1.0 473
2453 0 340037.88 130428.71 536820.0 -1.0 473
2454 0 340449.56 130502.61 536820.0 -1.0 2453
2455 0 340935.16 130470.94 536760.0 -1.0 2454
2456 0 340987.94 130397.05 536700.0 -1.0 2455
2457 0 341125.16 130354.82 536640.0 -1.0 2456
2458 0 341156.8 130333.71 536580.0 -1.0 2457
2459 0 341251.84 130386.49 536520.0 -1.0 2458
2460 0 341315.16 130460.38 536460.0 -1.0 2459
2461 0 341568.5 130766.51 536460.0 -1.0 2460
2462 0 341895.75 130808.734 536460.0 -1.0 2461
2463 6 341800.75 130882.625 536400.0 -1.0 2462
2464 0 314355.5 167906.8 484380.0 -1.0 1934
2465 0 314341.4 167938.52 484320.0 -1.0 2464
2466 0 314369.6 168005.5 484260.0 -1.0 2465
2467 0 314369.6 168040.75 484200.0 -1.0 2466
2468 0 314366.1 168033.69 484140.0 -1.0 2467
2469 0 314461.25 168174.69 484080.0 -1.0 2468
2470 0 314485.94 168248.72 484020.0 -1.0 2469
2471 0 314531.75 168375.62 483960.0 -1.0 2470
2472 0 314503.56 168396.77 483900.0 -1.0 2471
2473 0 314510.6 168463.75 483840.0 -1.0 2472
2474 0 314507.1 168520.14 483780.0 -1.0 2473
2475 0 314461.25 168636.47 483720.0 -1.0 2474
2476 0 314461.25 168636.47 483660.0 -1.0 2475
2477 0 314443.62 168706.97 483600.0 -1.0 2476
2478 0 314447.16 168819.77 483540.0 -1.0 2477
2479 0 314429.53 168890.27 483480.0 -1.0 2478
2480 0 314433.06 168883.22 483420.0 -1.0 2479
2481 0 314468.3 168946.67 483360.0 -1.0 2480
2482 0 314496.5 168932.56 483300.0 -1.0 2481
2483 0 314436.6 168858.55 483240.0 -1.0 2482
2484 0 314471.84 168918.47 483180.0 -1.0 2483
2485 0 314447.16 168847.97 483120.0 -1.0 2484
2486 0 314454.22 168858.55 483060.0 -1.0 2485
2487 0 314454.22 168858.55 483000.0 -1.0 2486
2488 0 314440.1 168830.34 482940.0 -1.0 2487
2489 0 314390.75 168752.8 482880.0 -1.0 2488
2490 0 314306.16 168717.55 482820.0 -1.0 2489
2491 0 314292.06 168724.6 482760.0 -1.0 2490
2492 0 314242.72 168678.77 482640.0 -1.0 2491
2493 0 314242.72 168682.3 482580.0 -1.0 2492
2494 0 314069.97 168647.05 482520.0 -1.0 2493
2495 0 313967.75 168569.5 482460.0 -1.0 2494
2496 0 313967.75 168569.5 482400.0 -1.0 2495
2497 0 313943.1 168527.19 482280.0 -1.0 2496
2498 0 313939.56 168513.1 482220.0 -1.0 2497
2499 0 313932.5 168509.56 482160.0 -1.0 2498
2500 0 313932.5 168509.56 482100.0 -1.0 2499
2501 0 313886.7 168502.52 482040.0 -1.0 2500
2502 0 313812.66 168491.94 481920.0 -1.0 2501
2503 0 313791.5 168520.14 481860.0 -1.0 2502
2504 0 313791.5 168520.14 481800.0 -1.0 2503
2505 0 313809.12 168551.88 481740.0 -1.0 2504
2506 0 313837.34 168608.27 481680.0 -1.0 2505
2507 0 313847.9 168636.47 481620.0 -1.0 2506
2508 0 313847.9 168636.47 481560.0 -1.0 2507
2509 0 313844.38 168632.94 481500.0 -1.0 2508
2510 0 313795.03 168555.39 481440.0 -1.0 2509
2511 0 313791.5 168558.92 481380.0 -1.0 2510
2512 0 313791.5 168573.02 481320.0 -1.0 2511
2513 0 313791.5 168573.02 481260.0 -1.0 2512
2514 0 313703.38 168583.6 481200.0 -1.0 2513
2515 0 313703.38 168583.6 481140.0 -1.0 2514
2516 0 313703.38 168583.6 481080.0 -1.0 2515
2517 0 313699.84 168541.3 481020.0 -1.0 2516
2518 0 313752.72 168601.22 480960.0 -1.0 2517
2519 0 313728.06 168516.62 480900.0 -1.0 2518
2520 0 313756.25 168555.39 480840.0 -1.0 2519
2521 0 313738.62 168523.67 480780.0 -1.0 2520
2522 0 313738.62 168523.67 480660.0 -1.0 2521
2523 0 313731.6 168435.55 480600.0 -1.0 2522
2524 0 313735.1 168435.55 480540.0 -1.0 2523
2525 0 313654.03 168396.77 480480.0 -1.0 2524
2526 0 313632.88 168333.31 480420.0 -1.0 2525
2527 0 313636.4 168329.8 480360.0 -1.0 2526
2528 0 313548.28 168255.77 480300.0 -1.0 2527
2529 0 313580.0 168276.92 480240.0 -1.0 2528
2530 0 313555.34 168255.77 480180.0 -1.0 2529
2531 0 313580.0 168276.92 480120.0 -1.0 2530
2532 0 313569.44 168255.77 480060.0 -1.0 2531
2533 0 313569.44 168255.77 480000.0 -1.0 2532
2534 0 313520.1 168160.6 479940.0 -1.0 2533
2535 0 313484.84 168121.81 479880.0 -1.0 2534
2536 0 313456.62 168093.62 479820.0 -1.0 2535
2537 0 313439.0 168076.0 479760.0 -1.0 2536
2538 0 313393.2 168061.89 479700.0 -1.0 2537
2539 0 313375.56 168051.31 479640.0 -1.0 2538
2540 0 313315.62 168037.22 479580.0 -1.0 2539
2541 0 313245.12 168012.55 479520.0 -1.0 2540
2542 0 313167.6 168001.97 479460.0 -1.0 2541
2543 0 313135.84 167956.14 479400.0 -1.0 2542
2544 0 313079.47 167938.52 479340.0 -1.0 2543
2545 0 313061.84 167938.52 479280.0 -1.0 2544
2546 0 312984.28 167885.64 479220.0 -1.0 2545
2547 0 312889.1 167878.6 479160.0 -1.0 2546
2548 0 312853.84 167871.55 479100.0 -1.0 2547
2549 0 312832.72 167871.55 479040.0 -1.0 2548
2550 0 312811.56 167843.34 478980.0 -1.0 2549
2551 0 312769.25 167801.05 478920.0 -1.0 2550
2552 0 312734.0 167829.25 478860.0 -1.0 2551
2553 0 312688.2 167804.56 478800.0 -1.0 2552
2554 0 312688.2 167811.62 478740.0 -1.0 2553
2555 0 312614.16 167804.56 478680.0 -1.0 2554
2556 0 312621.22 167801.05 478620.0 -1.0 2555
2557 0 312783.34 167853.92 478560.0 -1.0 2556
2558 0 312617.7 167804.56 478500.0 -1.0 2557
2559 0 312638.84 167839.81 478440.0 -1.0 2558
2560 0 312582.44 167801.05 478380.0 -1.0 2559
2561 0 312600.06 167857.44 478320.0 -1.0 2560
2562 0 312501.34 167797.52 478260.0 -1.0 2561
2563 0 312511.94 167811.62 478200.0 -1.0 2562
2564 0 312536.6 167853.92 478080.0 -1.0 2563
2565 0 312487.25 167776.38 477960.0 -1.0 2564
2566 0 312462.6 167727.02 477840.0 -1.0 2565
2567 0 312427.34 167653.0 477780.0 -1.0 2566
2568 0 312427.34 167649.47 477720.0 -1.0 2567
2569 0 312377.97 167564.88 477660.0 -1.0 2568
2570 0 312385.03 167571.92 477600.0 -1.0 2569
2571 0 312385.03 167571.92 477540.0 -1.0 2570
2572 0 312353.3 167543.72 477480.0 -1.0 2571
2573 0 312339.22 167550.77 477420.0 -1.0 2572
2574 0 312311.0 167533.14 477360.0 -1.0 2573
2575 0 312318.06 167508.47 477300.0 -1.0 2574
2576 0 312289.84 167501.42 477240.0 -1.0 2575
2577 0 312201.72 167501.42 477180.0 -1.0 2576
2578 0 312134.75 167445.02 477120.0 -1.0 2577
2579 0 312134.75 167445.02 477060.0 -1.0 2578
2580 0 312085.4 167427.39 477000.0 -1.0 2579
2581 0 312085.4 167427.39 476940.0 -1.0 2580
2582 0 312050.16 167356.89 476880.0 -1.0 2581
2583 0 312043.1 167420.34 476820.0 -1.0 2582
2584 0 312007.84 167392.14 476760.0 -1.0 2583
2585 0 311951.47 167385.1 476700.0 -1.0 2584
2586 0 311944.4 167385.1 476640.0 -1.0 2585
2587 0 311905.62 167392.14 476580.0 -1.0 2586
2588 0 311810.47 167356.89 476520.0 -1.0 2587
2589 0 311782.25 167434.44 476460.0 -1.0 2588
2590 0 311757.6 167395.67 476400.0 -1.0 2589
2591 0 311754.06 167409.77 476340.0 -1.0 2590
2592 0 311722.34 167406.25 476280.0 -1.0 2591
2593 0 311680.03 167445.02 476220.0 -1.0 2592
2594 0 311687.1 167441.5 476160.0 -1.0 2593
2595 0 311665.94 167452.06 476100.0 -1.0 2594
2596 0 311665.94 167452.06 476040.0 -1.0 2595
2597 0 311627.16 167487.31 475980.0 -1.0 2596
2598 0 311623.62 167494.38 475920.0 -1.0 2597
2599 0 311598.97 167497.89 475860.0 -1.0 2598
2600 0 311584.84 167508.47 475800.0 -1.0 2599
2601 0 311567.22 167483.8 475740.0 -1.0 2600
2602 0 311584.84 167512.0 475680.0 -1.0 2601
2603 0 311546.1 167526.1 475620.0 -1.0 2602
2604 0 311496.72 167631.84 475560.0 -1.0 2603
2605 0 311465.0 167589.55 475500.0 -1.0 2604
2606 0 311472.06 167596.6 475440.0 -1.0 2605
2607 0 311457.97 167610.69 475380.0 -1.0 2606
2608 0 311457.97 167631.84 475320.0 -1.0 2607
2609 0 311436.8 167635.38 475200.0 -1.0 2608
2610 0 311426.22 167674.14 475140.0 -1.0 2609
2611 0 311415.66 167748.17 475080.0 -1.0 2610
2612 0 311405.1 167663.56 475020.0 -1.0 2611
2613 0 311383.94 167723.5 474960.0 -1.0 2612
2614 0 311369.84 167684.72 474900.0 -1.0 2613
2615 0 311352.22 167688.25 474840.0 -1.0 2614
2616 0 311313.44 167649.47 474780.0 -1.0 2615
2617 0 311274.66 167607.17 474720.0 -1.0 2616
2618 0 311274.66 167596.6 474660.0 -1.0 2617
2619 0 311274.66 167645.94 474600.0 -1.0 2618
2620 0 311288.75 167638.89 474540.0 -1.0 2619
2621 0 311288.75 167638.89 474480.0 -1.0 2620
2622 0 311288.75 167638.89 474360.0 -1.0 2621
2623 0 311331.06 167568.39 474300.0 -1.0 2622
2624 0 311278.2 167540.19 474240.0 -1.0 2623
2625 0 311313.44 167564.88 474180.0 -1.0 2624
2626 0 311309.9 167550.77 474120.0 -1.0 2625
2627 0 311295.8 167466.17 474060.0 -1.0 2626
2628 0 311218.25 167399.19 474000.0 -1.0 2627
2629 0 311165.38 167304.02 473940.0 -1.0 2628
2630 0 311144.22 167272.3 473880.0 -1.0 2629
2631 0 311077.25 167166.55 473820.0 -1.0 2630
2632 0 311126.6 167124.25 473760.0 -1.0 2631
2633 0 311193.6 167237.05 473700.0 -1.0 2632
2634 0 310957.4 166359.31 471840.0 -1.0 2635
2635 0 311010.28 166408.67 471900.0 -1.0 2636
2636 0 310996.2 166391.05 471960.0 -1.0 2637
2637 0 311063.16 166454.5 472020.0 -1.0 2638
2638 0 311052.6 166454.5 472080.0 -1.0 2639
2639 0 311070.22 166496.8 472140.0 -1.0 2640
2640 0 311042.0 166500.31 472200.0 -1.0 2641
2641 0 311045.53 166525.0 472260.0 -1.0 2642
2642 0 311020.84 166546.14 472320.0 -1.0 2643
2643 0 311003.22 166577.88 472380.0 -1.0 2644
2644 0 310985.6 166599.02 472440.0 -1.0 2645
2645 0 310950.34 166570.81 472500.0 -1.0 2646
2646 0 311042.0 166673.05 472560.0 -1.0 2647
2647 0 310946.84 166577.88 472620.0 -1.0 2648
2648 0 311027.9 166715.34 472680.0 -1.0 2649
2649 0 311056.1 166704.77 472740.0 -1.0 2650
2650 0 311063.16 166764.69 472860.0 -1.0 2651
2651 0 311042.0 166810.52 472920.0 -1.0 2652
2652 0 311056.1 166814.05 472980.0 -1.0 2653
2653 0 311038.47 166849.3 473040.0 -1.0 2654
2654 0 311038.47 166849.3 473100.0 -1.0 2655
2655 0 311080.78 166888.06 473160.0 -1.0 2656
2656 0 311101.94 166919.8 473220.0 -1.0 2657
2657 0 311130.12 166986.77 473280.0 -1.0 2658
2658 0 311112.5 167081.94 473400.0 -1.0 2659
2659 0 311154.8 167071.38 473460.0 -1.0 2660
2660 0 311140.72 167089.0 473520.0 -1.0 2661
2661 0 311207.7 167170.06 473580.0 -1.0 2662
2662 0 311186.53 167205.31 473640.0 -1.0 2633
2663 0 307932.22 162040.36 447480.0 -1.0 404
2664 0 307841.72 161986.06 447420.0 -1.0 2663
2665 0 307941.28 161927.22 447360.0 -1.0 2664
2666 0 307882.44 161818.61 447300.0 -1.0 2665
2667 0 307896.03 161881.97 447240.0 -1.0 2666
2668 0 307927.7 161859.34 447180.0 -1.0 2667
2669 0 307968.44 161850.3 447120.0 -1.0 2668
2670 0 307963.9 161768.83 447060.0 -1.0 2669
2671 0 307941.28 161737.16 447000.0 -1.0 2670
2672 0 307977.47 161728.11 446940.0 -1.0 2671
2673 0 307932.22 161673.8 446880.0 -1.0 2672
2674 0 307954.84 161705.47 446820.0 -1.0 2673
2675 0 307918.66 161633.06 446760.0 -1.0 2674
2676 0 307932.22 161587.81 446700.0 -1.0 2675
2677 0 307905.06 161510.88 446640.0 -1.0 2676
2678 0 307954.84 161506.36 446580.0 -1.0 2677
2679 0 307950.34 161461.1 446520.0 -1.0 2678
2680 0 307923.2 161429.42 446460.0 -1.0 2679
2681 0 307896.03 161424.89 446400.0 -1.0 2680
2682 0 307932.22 161424.89 446340.0 -1.0 2681
2683 0 307914.12 161334.39 446280.0 -1.0 2682
2684 0 307945.8 161298.19 446220.0 -1.0 2683
2685 0 307886.97 161243.88 446160.0 -1.0 2684
2686 0 307905.06 161261.98 446100.0 -1.0 2685
2687 0 307850.78 161180.52 446040.0 -1.0 2686
2688 0 307873.4 161166.94 445980.0 -1.0 2687
2689 0 307841.72 161117.16 445920.0 -1.0 2688
2690 0 307841.72 161085.48 445860.0 -1.0 2689
2691 0 307873.4 161085.48 445800.0 -1.0 2690
2692 0 307923.2 161058.33 445740.0 -1.0 2691
2693 0 307900.56 161035.7 445680.0 -1.0 2692
2694 0 307760.25 160945.19 445620.0 -1.0 2693
2695 0 307873.4 160985.92 445560.0 -1.0 2694
2696 0 307886.97 160949.72 445440.0 -1.0 2695
2697 6 307905.06 160895.42 445380.0 -1.0 2696
2698 0 294292.62 198336.62 529620.0 -1.0 992
2699 0 294419.53 198333.1 529560.0 -1.0 2698
2700 0 294437.16 198340.14 529500.0 -1.0 2699
2701 0 294430.12 198234.39 529440.0 -1.0 2700
2702 0 294426.6 198037.0 529380.0 -1.0 2701
2703 0 294334.94 197846.64 529320.0 -1.0 2702
2704 6 294186.88 197811.39 529260.0 -1.0 2703
2705 0 356774.56 127310.15 526680.0 -1.0 2239
2706 0 356739.3 127408.85 526620.0 -1.0 2705
2707 0 356573.66 127556.9 526620.0 -1.0 2706
2708 6 356534.88 127507.555 526680.0 -1.0 2707
2709 0 357855.44 130888.23 534780.0 -1.0 572
2710 0 357862.5 131032.75 534720.0 -1.0 2709
2711 0 357904.8 131046.85 534660.0 -1.0 2710
2712 0 357781.44 130916.42 534600.0 -1.0 2711
2713 0 357862.5 130902.32 534540.0 -1.0 2712
2714 6 357827.25 130884.695 534480.0 -1.0 2713
