# Supplementary material for: Organization of the gravity-sensing system in zebrafish
Source: Nat Commun. 2022 Aug 27;13:5060. doi: 10.1038/s41467-022-32824-w (PMC9420129; doi:10.1038/s41467-022-32824-w)
Supplement: Supplementary file 11 — Source Data [file 41467_2022_32824_MOESM11_ESM.zip › Reconstruction files/VS_R_18.swc]

# SWC format file
# based on specifications at http://www.neuronland.org/NLMorphologyConverter/MorphologyFormats/SWC/Spec.html
# Created on 2022-04-20 using navis (https://github.com/navis-org/navis)
# Meta: {"id": "71199", "name": "VS_R_18", "units": "1 nanometer"}
# PointNo Label X Y Z Radius Parent
# Labels:
# 0 = undefined, 1 = soma, 5 = fork point, 6 = end point
1 1 339776.12 142781.42 505860.0 3178.0 -1
2 0 314067.0 160151.0 472020.0 -1.0 3
3 0 313902.0 160068.0 472080.0 -1.0 4
4 0 313952.0 160054.0 472140.0 -1.0 5
5 0 313919.0 160091.0 472200.0 -1.0 6
6 0 313905.0 160064.0 472260.0 -1.0 7
7 0 313902.0 160042.0 472320.0 -1.0 8
8 0 313877.0 159992.0 472380.0 -1.0 9
9 0 313801.0 159994.0 472440.0 -1.0 10
10 0 313737.0 159978.0 472500.0 -1.0 11
11 0 313793.0 159945.0 472560.0 -1.0 12
12 0 313793.0 159901.0 472620.0 -1.0 13
13 0 313673.0 159838.0 472680.0 -1.0 14
14 0 313728.0 159817.0 472740.0 -1.0 15
15 0 313754.0 159803.0 472800.0 -1.0 16
16 0 313660.0 159809.0 472860.0 -1.0 17
17 0 313671.0 159720.0 472920.0 -1.0 18
18 0 313696.0 159738.0 472980.0 -1.0 19
19 0 313620.0 159708.0 473040.0 -1.0 20
20 0 313624.0 159677.0 473100.0 -1.0 21
21 0 313616.0 159673.0 473160.0 -1.0 22
22 0 313656.0 159698.0 473220.0 -1.0 23
23 0 313645.0 159622.0 473280.0 -1.0 24
24 0 313727.0 159624.0 473400.0 -1.0 25
25 0 313686.0 159597.0 473460.0 -1.0 26
26 0 313708.0 159532.0 473520.0 -1.0 27
27 0 313761.0 159549.0 473580.0 -1.0 28
28 0 313709.0 159499.0 473640.0 -1.0 29
29 0 313842.0 159441.0 473760.0 -1.0 30
30 0 313808.0 159415.0 473820.0 -1.0 31
31 0 313934.0 159413.0 473880.0 -1.0 32
32 0 313999.0 159425.0 473940.0 -1.0 33
33 0 314107.0 159392.0 474000.0 -1.0 34
34 0 314057.0 159363.0 474060.0 -1.0 35
35 0 314140.0 159375.0 474120.0 -1.0 36
36 0 314164.0 159344.0 474180.0 -1.0 37
37 0 314230.0 159189.0 474240.0 -1.0 38
38 0 314326.0 159261.0 474300.0 -1.0 39
39 0 314278.0 159247.0 474360.0 -1.0 40
40 0 314338.0 159187.0 474420.0 -1.0 41
41 0 314335.0 159160.0 474480.0 -1.0 42
42 0 314405.0 159006.0 474540.0 -1.0 43
43 0 314396.0 159002.0 474600.0 -1.0 44
44 0 314370.0 158896.0 474660.0 -1.0 45
45 0 314437.0 158859.0 474720.0 -1.0 46
46 0 314484.0 158872.0 474780.0 -1.0 47
47 0 314498.0 158837.0 474840.0 -1.0 48
48 0 314505.0 158683.0 474900.0 -1.0 49
49 0 314576.0 158849.0 474960.0 -1.0 50
50 0 314523.0 158688.0 475020.0 -1.0 51
51 0 314566.0 158738.0 475080.0 -1.0 52
52 0 314574.0 158676.0 475140.0 -1.0 53
53 0 314581.0 158704.0 475200.0 -1.0 54
54 0 314581.0 158631.0 475260.0 -1.0 55
55 0 314666.0 158619.0 475320.0 -1.0 56
56 0 314678.0 158511.0 475380.0 -1.0 57
57 0 314792.0 158544.0 475440.0 -1.0 58
58 0 314771.0 158429.0 475500.0 -1.0 59
59 0 314757.0 158439.0 475560.0 -1.0 60
60 0 314803.0 158392.0 475620.0 -1.0 61
61 0 314826.0 158386.0 475680.0 -1.0 62
62 0 314799.0 158290.0 475740.0 -1.0 63
63 0 314859.0 158333.0 475800.0 -1.0 64
64 0 314838.0 158200.0 475860.0 -1.0 65
65 0 314863.0 158212.0 475920.0 -1.0 66
66 0 314887.0 158167.0 475980.0 -1.0 67
67 0 314940.0 158129.0 476040.0 -1.0 68
68 0 314914.0 158046.0 476100.0 -1.0 69
69 0 314982.0 157988.0 476160.0 -1.0 70
70 0 314915.0 157947.0 476220.0 -1.0 71
71 0 314946.0 157915.0 476280.0 -1.0 72
72 0 315011.0 157893.0 476340.0 -1.0 73
73 0 315015.0 157823.0 476400.0 -1.0 74
74 0 315072.0 157763.0 476460.0 -1.0 75
75 0 315071.0 157700.0 476520.0 -1.0 76
76 0 315149.0 157663.0 476580.0 -1.0 77
77 0 315153.0 157597.0 476640.0 -1.0 78
78 0 315168.0 157624.0 476700.0 -1.0 79
79 0 315264.0 157546.0 476760.0 -1.0 80
80 0 315257.0 157530.0 476820.0 -1.0 81
81 0 315279.0 157385.0 476880.0 -1.0 82
82 0 315325.0 157489.0 476940.0 -1.0 83
83 0 315369.0 157379.0 477000.0 -1.0 84
84 0 315456.0 157295.0 477060.0 -1.0 85
85 0 315474.0 157229.0 477120.0 -1.0 86
86 0 315457.0 157200.0 477180.0 -1.0 87
87 0 315606.0 157102.0 477240.0 -1.0 88
88 0 315622.0 157050.0 477300.0 -1.0 89
89 0 315613.0 156971.0 477360.0 -1.0 90
90 0 315672.0 156907.0 477420.0 -1.0 91
91 0 315737.0 156845.0 477480.0 -1.0 92
92 0 315768.0 156772.0 477540.0 -1.0 93
93 0 315790.0 156681.0 477600.0 -1.0 94
94 0 315720.0 156547.0 477660.0 -1.0 95
95 0 315891.0 156521.0 477720.0 -1.0 96
96 0 315737.0 156485.0 477780.0 -1.0 97
97 0 315819.0 156489.0 477840.0 -1.0 98
98 0 315809.0 156416.0 477960.0 -1.0 99
99 0 315859.0 156490.0 478080.0 -1.0 100
100 0 315931.0 156397.0 478200.0 -1.0 101
101 0 315861.0 156293.0 478260.0 -1.0 102
102 0 315888.0 156275.0 478320.0 -1.0 103
103 0 315845.0 156217.0 478380.0 -1.0 104
104 0 315975.0 156165.0 478440.0 -1.0 105
105 0 315949.0 156018.0 478500.0 -1.0 106
106 0 316002.0 155998.0 478560.0 -1.0 107
107 0 316055.0 155883.0 478620.0 -1.0 108
108 0 316046.0 155843.0 478680.0 -1.0 109
109 0 316128.0 155864.0 478740.0 -1.0 110
110 0 316120.0 155753.0 478800.0 -1.0 111
111 0 316181.0 155722.0 478860.0 -1.0 112
112 0 316240.0 155628.0 478920.0 -1.0 113
113 0 316312.0 155638.0 478980.0 -1.0 114
114 0 316403.0 155524.0 479040.0 -1.0 115
115 0 316503.0 155524.0 479100.0 -1.0 116
116 0 316537.0 155499.0 479160.0 -1.0 117
117 0 316596.0 155448.0 479220.0 -1.0 118
118 0 316680.0 155331.0 479280.0 -1.0 119
119 0 316750.0 155280.0 479340.0 -1.0 120
120 0 316846.0 155224.0 479400.0 -1.0 121
121 0 316930.0 155222.0 479460.0 -1.0 122
122 0 316997.0 155225.0 479520.0 -1.0 123
123 0 317044.0 155235.0 479580.0 -1.0 124
124 0 317076.0 155111.0 479640.0 -1.0 125
125 0 317145.0 155144.0 479700.0 -1.0 126
126 0 317142.0 155054.0 479760.0 -1.0 127
127 0 317136.0 154969.0 479820.0 -1.0 128
128 0 317269.0 154925.0 479880.0 -1.0 129
129 0 317324.0 154902.0 479940.0 -1.0 130
130 0 317451.0 154795.0 480000.0 -1.0 131
131 0 317450.0 154754.0 480060.0 -1.0 132
132 0 317583.0 154759.0 480120.0 -1.0 133
133 0 317720.0 154521.0 480180.0 -1.0 134
134 0 317825.0 154541.0 480240.0 -1.0 135
135 0 317841.0 154385.0 480300.0 -1.0 136
136 0 317989.0 154376.0 480360.0 -1.0 137
137 0 317980.0 154207.0 480420.0 -1.0 138
138 0 318092.0 154199.0 480480.0 -1.0 139
139 0 318120.0 154145.0 480540.0 -1.0 140
140 0 318181.0 154048.0 480600.0 -1.0 141
141 0 318234.0 154012.0 480660.0 -1.0 142
142 0 318262.0 153969.0 480780.0 -1.0 143
143 0 318309.0 153882.0 480840.0 -1.0 144
144 0 318276.0 153776.0 480900.0 -1.0 145
145 0 318255.0 153746.0 480960.0 -1.0 146
146 0 318142.0 153611.0 481020.0 -1.0 147
147 0 318146.0 153548.0 481080.0 -1.0 148
148 0 318142.0 153407.0 481140.0 -1.0 149
149 0 318129.0 153539.0 481200.0 -1.0 150
150 0 318096.0 153525.0 481260.0 -1.0 151
151 0 318112.0 153536.0 481320.0 -1.0 152
152 0 318107.0 153532.0 481380.0 -1.0 153
153 0 318023.0 153464.0 481440.0 -1.0 154
154 0 317996.0 153497.0 481500.0 -1.0 155
155 0 317963.0 153481.0 481560.0 -1.0 156
156 0 317963.0 153431.0 481620.0 -1.0 157
157 0 317975.0 153426.0 481680.0 -1.0 158
158 0 317917.0 153438.0 481740.0 -1.0 159
159 0 317938.0 153439.0 481800.0 -1.0 160
160 0 317879.0 153411.0 481860.0 -1.0 161
161 0 317843.0 153418.0 481920.0 -1.0 162
162 0 317802.0 153442.0 481980.0 -1.0 163
163 0 317773.0 153370.0 482040.0 -1.0 164
164 0 317774.0 153393.0 482100.0 -1.0 165
165 0 317723.0 153361.0 482160.0 -1.0 166
166 0 317641.0 153356.0 482220.0 -1.0 167
167 0 317592.0 153294.0 482280.0 -1.0 168
168 0 317596.0 153319.0 482400.0 -1.0 169
169 0 317607.0 153374.0 482460.0 -1.0 170
170 0 317490.0 153292.0 482520.0 -1.0 171
171 0 317513.0 153327.0 482580.0 -1.0 172
172 0 317392.0 153244.0 482640.0 -1.0 173
173 0 317423.0 153244.0 482760.0 -1.0 174
174 0 317383.0 153256.0 482820.0 -1.0 175
175 0 317423.0 153305.0 482880.0 -1.0 176
176 0 317384.0 153261.0 482940.0 -1.0 177
177 0 317347.0 153196.0 483000.0 -1.0 178
178 0 317294.0 153186.0 483060.0 -1.0 179
179 0 317280.0 153163.0 483120.0 -1.0 180
180 0 317238.0 153089.0 483180.0 -1.0 181
181 0 317174.0 153032.0 483240.0 -1.0 182
182 0 317191.0 153082.0 483300.0 -1.0 183
183 0 317219.0 153014.0 483360.0 -1.0 184
184 0 317181.0 152980.0 483420.0 -1.0 185
185 0 317188.0 153026.0 483480.0 -1.0 186
186 0 317084.0 152903.0 483540.0 -1.0 187
187 0 317082.0 152922.0 483600.0 -1.0 188
188 0 317064.0 152887.0 483660.0 -1.0 189
189 0 316992.0 152860.0 483720.0 -1.0 190
190 0 316911.0 152770.0 483780.0 -1.0 191
191 0 316903.0 152718.0 483840.0 -1.0 192
192 0 316847.0 152656.0 483900.0 -1.0 193
193 0 316885.0 152616.0 483960.0 -1.0 194
194 0 316876.0 152611.0 484020.0 -1.0 195
195 0 316881.0 152605.0 484080.0 -1.0 196
196 0 316900.0 152519.0 484140.0 -1.0 197
197 0 316881.0 152476.0 484200.0 -1.0 198
198 0 316877.0 152479.0 484260.0 -1.0 199
199 0 316884.0 152477.0 484320.0 -1.0 200
200 0 316904.0 152402.0 484380.0 -1.0 201
201 0 316828.0 152403.0 484440.0 -1.0 202
202 0 316811.0 152270.0 484500.0 -1.0 203
203 0 316822.0 152332.0 484560.0 -1.0 204
204 0 316781.0 152265.0 484620.0 -1.0 205
205 0 316705.0 152227.0 484680.0 -1.0 206
206 0 316751.0 152208.0 484740.0 -1.0 207
207 0 316747.0 152169.0 484800.0 -1.0 208
208 0 316775.0 152204.0 484860.0 -1.0 209
209 0 316715.0 152189.0 484920.0 -1.0 210
210 0 316723.0 152237.0 484980.0 -1.0 211
211 0 316671.0 152131.0 485040.0 -1.0 212
212 0 316680.0 152151.0 485100.0 -1.0 213
213 0 316600.0 152090.0 485160.0 -1.0 214
214 0 316696.0 152160.0 485220.0 -1.0 215
215 0 316634.0 152131.0 485280.0 -1.0 216
216 0 316570.0 152216.0 485340.0 -1.0 217
217 0 316590.0 152191.0 485400.0 -1.0 218
218 0 316549.0 152111.0 485460.0 -1.0 219
219 0 316498.0 152135.0 485520.0 -1.0 220
220 0 316511.0 152221.0 485580.0 -1.0 221
221 0 316494.0 152159.0 485640.0 -1.0 222
222 0 316450.0 152287.0 485700.0 -1.0 223
223 0 316403.0 152145.0 485760.0 -1.0 224
224 0 316379.0 152188.0 485820.0 -1.0 225
225 0 316378.0 152209.0 485880.0 -1.0 226
226 0 316381.0 152259.0 485940.0 -1.0 227
227 0 316374.0 152283.0 486000.0 -1.0 228
228 0 316358.0 152265.0 486060.0 -1.0 229
229 0 316269.0 152237.0 486120.0 -1.0 230
230 0 316284.0 152253.0 486180.0 -1.0 231
231 0 316224.0 152280.0 486240.0 -1.0 232
232 0 316181.0 152320.0 486300.0 -1.0 233
233 0 316169.0 152347.0 486360.0 -1.0 234
234 0 316152.0 152360.0 486420.0 -1.0 235
235 0 316189.0 152429.0 486480.0 -1.0 236
236 0 316128.0 152397.0 486540.0 -1.0 237
237 0 316024.0 152376.0 486600.0 -1.0 238
238 0 315937.0 152326.0 486660.0 -1.0 239
239 0 316001.0 152377.0 486720.0 -1.0 240
240 0 315963.0 152304.0 486780.0 -1.0 241
241 0 315890.0 152363.0 486840.0 -1.0 242
242 0 315877.0 152341.0 486900.0 -1.0 243
243 0 315932.0 152308.0 486960.0 -1.0 244
244 0 315900.0 152204.0 487020.0 -1.0 245
245 0 315948.0 152161.0 487080.0 -1.0 246
246 0 315960.0 152225.0 487140.0 -1.0 247
247 0 315979.0 152240.0 487200.0 -1.0 248
248 0 316035.0 152200.0 487260.0 -1.0 249
249 0 315979.0 152200.0 487320.0 -1.0 250
250 0 316043.0 152204.0 487380.0 -1.0 251
251 0 316021.0 152193.0 487440.0 -1.0 252
252 0 316111.0 152162.0 487500.0 -1.0 253
253 0 316112.0 152105.0 487560.0 -1.0 254
254 0 316185.0 152070.0 487620.0 -1.0 255
255 0 315775.0 151678.0 487680.0 -1.0 256
256 0 316342.0 151996.0 487740.0 -1.0 257
257 0 316054.0 151726.0 487800.0 -1.0 258
258 0 316478.0 151992.0 487860.0 -1.0 259
259 0 316271.0 151718.0 487920.0 -1.0 260
260 0 316644.0 151906.0 487980.0 -1.0 261
261 0 316719.0 151895.0 488040.0 -1.0 262
262 0 316807.0 151833.0 488100.0 -1.0 263
263 0 316757.0 151788.0 488160.0 -1.0 264
264 0 316898.0 151794.0 488220.0 -1.0 265
265 0 317057.0 151836.0 488280.0 -1.0 266
266 0 317134.0 151831.0 488340.0 -1.0 267
267 0 317188.0 151810.0 488400.0 -1.0 268
268 0 317301.0 151828.0 488460.0 -1.0 269
269 0 317284.0 151842.0 488520.0 -1.0 270
270 0 317362.0 151836.0 488580.0 -1.0 271
271 0 317388.0 151840.0 488640.0 -1.0 272
272 0 317450.0 151711.0 488760.0 -1.0 273
273 0 317586.0 151759.0 488820.0 -1.0 274
274 0 317645.0 151746.0 488880.0 -1.0 275
275 0 317735.0 151664.0 488940.0 -1.0 276
276 0 317780.0 151763.0 489000.0 -1.0 277
277 0 317753.0 151671.0 489060.0 -1.0 278
278 0 317810.0 151738.0 489120.0 -1.0 279
279 0 317828.0 151740.0 489180.0 -1.0 280
280 0 317844.0 151801.0 489240.0 -1.0 281
281 0 317854.0 151755.0 489300.0 -1.0 282
282 0 317900.0 151792.0 489360.0 -1.0 283
283 0 317894.0 151673.0 489420.0 -1.0 284
284 0 317850.0 151664.0 489480.0 -1.0 285
285 0 318019.0 151758.0 489540.0 -1.0 286
286 0 318029.0 151812.0 489600.0 -1.0 287
287 0 317988.0 151662.0 489660.0 -1.0 288
288 0 318020.0 151677.0 489720.0 -1.0 289
289 0 318145.0 151661.0 489780.0 -1.0 290
290 0 318102.0 151565.0 489840.0 -1.0 291
291 0 318225.0 151646.0 489900.0 -1.0 292
292 0 318178.0 151671.0 489960.0 -1.0 293
293 0 318206.0 151599.0 490020.0 -1.0 294
294 0 318406.0 151711.0 490080.0 -1.0 295
295 0 318510.0 151568.0 490140.0 -1.0 296
296 0 318788.34 151636.05 490200.0 -1.0 297
297 0 318429.0 151342.0 490260.0 -1.0 298
298 0 318513.0 151519.0 490320.0 -1.0 299
299 0 318508.0 151432.0 490380.0 -1.0 300
300 0 318535.0 151437.0 490440.0 -1.0 301
301 0 318498.0 151380.0 490500.0 -1.0 302
302 0 318524.0 151381.0 490560.0 -1.0 303
303 0 318604.34 151448.05 490620.0 -1.0 304
304 0 318574.0 151318.0 490680.0 -1.0 305
305 0 318659.0 151309.0 490740.0 -1.0 306
306 0 318610.0 151279.0 490800.0 -1.0 307
307 0 318689.0 151259.0 490920.0 -1.0 308
308 0 318772.0 151277.0 490980.0 -1.0 309
309 0 318772.0 151307.0 491040.0 -1.0 310
310 0 318766.0 151312.0 491100.0 -1.0 311
311 0 318762.0 151322.0 491160.0 -1.0 312
312 0 318774.0 151318.0 491220.0 -1.0 313
313 0 318821.0 151360.0 491280.0 -1.0 314
314 0 318834.0 151337.0 491340.0 -1.0 315
315 0 318957.0 151356.0 491400.0 -1.0 316
316 0 318975.0 151365.0 491460.0 -1.0 317
317 0 319013.0 151458.0 491520.0 -1.0 318
318 0 319069.0 151447.0 491580.0 -1.0 319
319 0 319103.0 151427.0 491640.0 -1.0 320
320 0 319199.0 151478.0 491700.0 -1.0 321
321 0 319271.0 151445.0 491760.0 -1.0 322
322 0 319284.0 151407.0 491820.0 -1.0 323
323 0 319399.0 151440.0 491880.0 -1.0 324
324 0 319478.0 151392.0 491940.0 -1.0 325
325 0 319513.0 151429.0 492000.0 -1.0 326
326 0 319770.0 151420.0 492060.0 -1.0 327
327 0 319632.0 151269.0 492120.0 -1.0 328
328 0 319664.0 151246.0 492180.0 -1.0 329
329 0 319707.0 151212.0 492240.0 -1.0 330
330 0 319755.0 151197.0 492300.0 -1.0 331
331 0 319826.0 151237.0 492360.0 -1.0 332
332 0 319812.0 151164.0 492420.0 -1.0 333
333 0 319873.0 151191.0 492480.0 -1.0 334
334 0 319899.0 151146.0 492540.0 -1.0 335
335 0 319941.0 151220.0 492600.0 -1.0 336
336 0 319982.0 151150.0 492660.0 -1.0 337
337 0 319943.0 151128.0 492720.0 -1.0 338
338 0 320041.0 151114.0 492780.0 -1.0 339
339 0 320077.0 151132.0 492840.0 -1.0 340
340 0 320065.0 151006.0 492900.0 -1.0 341
341 0 320339.0 151075.0 492960.0 -1.0 342
342 0 320111.0 150973.0 493020.0 -1.0 343
343 0 320191.0 150995.0 493080.0 -1.0 344
344 0 320159.0 150921.0 493140.0 -1.0 345
345 0 320268.34 151020.05 493200.0 -1.0 346
346 0 320223.0 150832.0 493260.0 -1.0 347
347 0 320273.0 150869.0 493320.0 -1.0 348
348 0 320248.0 150809.0 493380.0 -1.0 349
349 0 320310.0 150843.0 493440.0 -1.0 350
350 0 320290.0 150747.0 493500.0 -1.0 351
351 0 320325.0 150734.0 493560.0 -1.0 352
352 0 320386.0 150696.0 493620.0 -1.0 353
353 0 320389.0 150697.0 493680.0 -1.0 354
354 0 320424.0 150662.0 493740.0 -1.0 355
355 0 320456.0 150630.0 493800.0 -1.0 356
356 0 320528.34 150672.05 493860.0 -1.0 357
357 0 320540.34 150616.05 493920.0 -1.0 358
358 0 320536.34 150536.05 493980.0 -1.0 359
359 0 320348.34 150304.05 494040.0 -1.0 360
360 0 320628.34 150564.05 494100.0 -1.0 361
361 0 320656.34 150484.05 494160.0 -1.0 362
362 0 320592.0 150356.0 494220.0 -1.0 363
363 0 320776.34 150464.05 494280.0 -1.0 364
364 0 320760.34 150372.05 494340.0 -1.0 365
365 0 320840.34 150372.05 494400.0 -1.0 366
366 0 320791.0 150286.0 494520.0 -1.0 367
367 0 320946.0 150278.0 494580.0 -1.0 368
368 0 320980.0 150192.0 494640.0 -1.0 369
369 0 320976.0 150107.0 494700.0 -1.0 370
370 0 321049.0 150112.0 494760.0 -1.0 1633
371 0 313912.0 160094.0 471960.0 -1.0 2
372 0 313977.0 160166.0 471900.0 -1.0 371
373 0 314021.0 160215.0 471840.0 -1.0 372
374 0 314014.0 160276.0 471780.0 -1.0 373
375 0 314013.0 160250.0 471720.0 -1.0 374
376 0 314027.0 160272.0 471660.0 -1.0 375
377 0 314034.0 160314.0 471600.0 -1.0 376
378 0 314102.0 160336.0 471540.0 -1.0 377
379 0 314077.0 160352.0 471480.0 -1.0 378
380 0 314057.0 160364.0 471420.0 -1.0 379
381 0 314111.0 160359.0 471360.0 -1.0 380
382 0 314110.0 160364.0 471300.0 -1.0 381
383 0 314105.0 160381.0 471240.0 -1.0 382
384 0 314162.0 160313.0 471180.0 -1.0 383
385 0 314144.0 160327.0 471120.0 -1.0 384
386 0 314118.0 160322.0 471060.0 -1.0 385
387 0 314130.0 160365.0 471000.0 -1.0 386
388 0 314092.0 160336.0 470940.0 -1.0 387
389 0 314055.0 160337.0 470880.0 -1.0 388
390 0 314106.0 160344.0 470820.0 -1.0 389
391 0 314022.0 160405.0 470760.0 -1.0 390
392 0 314046.0 160460.0 470700.0 -1.0 391
393 0 313970.0 160447.0 470640.0 -1.0 392
394 0 314076.0 160578.0 470580.0 -1.0 393
395 0 314061.0 160592.0 470520.0 -1.0 394
396 0 314100.0 160640.0 470460.0 -1.0 395
397 0 314040.0 160614.0 470400.0 -1.0 396
398 0 314083.0 160676.0 470340.0 -1.0 397
399 0 314056.0 160659.0 470280.0 -1.0 398
400 0 314030.0 160647.0 470220.0 -1.0 399
401 0 314092.0 160663.0 470160.0 -1.0 400
402 0 314065.0 160657.0 470100.0 -1.0 401
403 0 314128.0 160728.0 470040.0 -1.0 402
404 0 314077.0 160702.0 469980.0 -1.0 403
405 0 314078.0 160708.0 469920.0 -1.0 404
406 0 314118.0 160747.0 469860.0 -1.0 405
407 0 314089.0 160686.0 469800.0 -1.0 406
408 0 314149.0 160736.0 469740.0 -1.0 407
409 0 314084.0 160708.0 469680.0 -1.0 408
410 0 314110.0 160743.0 469620.0 -1.0 409
411 0 314112.0 160718.0 469560.0 -1.0 410
412 0 314089.0 160770.0 469500.0 -1.0 411
413 0 314085.0 160785.0 469440.0 -1.0 412
414 0 313985.0 160814.0 469380.0 -1.0 413
415 0 314097.0 160904.0 469320.0 -1.0 414
416 0 314105.0 160886.0 469260.0 -1.0 415
417 0 313961.0 160910.0 469200.0 -1.0 416
418 0 314101.0 160924.0 469140.0 -1.0 417
419 0 314082.0 160920.0 469080.0 -1.0 418
420 0 314051.0 160964.0 469020.0 -1.0 419
421 0 314107.0 160933.0 468960.0 -1.0 420
422 0 314136.0 160963.0 468900.0 -1.0 421
423 0 314165.0 160967.0 468840.0 -1.0 422
424 0 314182.0 160968.0 468780.0 -1.0 423
425 0 314238.0 160985.0 468720.0 -1.0 424
426 0 314190.0 160898.0 468660.0 -1.0 425
427 0 314236.0 160976.0 468600.0 -1.0 426
428 0 314212.0 160944.0 468540.0 -1.0 427
429 0 314271.0 160968.0 468480.0 -1.0 428
430 0 314263.0 160999.0 468420.0 -1.0 429
431 0 314196.0 160959.0 468360.0 -1.0 430
432 0 314174.0 160993.0 468300.0 -1.0 431
433 0 314255.0 160977.0 468240.0 -1.0 432
434 0 314268.0 160995.0 468180.0 -1.0 433
435 0 314263.0 161011.0 468120.0 -1.0 434
436 0 314235.0 160933.0 468060.0 -1.0 435
437 0 314224.0 160927.0 468000.0 -1.0 436
438 0 314344.0 161003.0 467940.0 -1.0 437
439 0 314218.0 160862.0 467880.0 -1.0 438
440 0 314220.0 160879.0 467820.0 -1.0 439
441 0 314211.0 160839.0 467760.0 -1.0 440
442 0 314206.0 160893.0 467700.0 -1.0 441
443 0 314262.0 160843.0 467640.0 -1.0 442
444 0 314194.0 160817.0 467580.0 -1.0 443
445 0 314254.0 160867.0 467520.0 -1.0 444
446 0 314283.0 160895.0 467460.0 -1.0 445
447 0 314279.0 160823.0 467400.0 -1.0 446
448 0 314351.0 160909.0 467340.0 -1.0 447
449 0 314302.0 160885.0 467280.0 -1.0 448
450 0 314281.0 160875.0 467220.0 -1.0 449
451 0 314325.0 160985.0 467160.0 -1.0 450
452 0 314262.0 160983.0 467100.0 -1.0 451
453 0 314193.0 161016.0 467040.0 -1.0 452
454 0 314146.0 161115.0 466980.0 -1.0 453
455 0 314083.0 161204.0 466920.0 -1.0 454
456 0 314075.0 161086.0 466860.0 -1.0 455
457 0 314041.0 161179.0 466800.0 -1.0 456
458 5 314017.0 161105.0 466740.0 -1.0 457
459 0 314004.0 161025.0 466680.0 -1.0 458
460 0 313761.0 161417.0 466740.0 -1.0 458
461 0 314110.0 161042.0 466620.0 -1.0 459
462 0 314118.0 161064.0 466560.0 -1.0 461
463 0 314103.94 161002.23 466500.0 -1.0 462
464 0 314035.0 160953.0 466440.0 -1.0 463
465 0 314026.0 160940.0 466380.0 -1.0 464
466 0 313965.0 160849.0 466320.0 -1.0 465
467 0 314019.0 160874.0 466260.0 -1.0 466
468 0 313927.0 160786.0 466200.0 -1.0 467
469 0 313992.0 160779.0 466140.0 -1.0 468
470 0 313959.0 160743.0 466080.0 -1.0 469
471 0 313984.0 160734.0 466020.0 -1.0 470
472 0 313873.0 160736.0 465960.0 -1.0 471
473 0 313966.0 160745.0 465900.0 -1.0 472
474 0 313811.0 160635.0 465840.0 -1.0 473
475 0 313870.0 160712.0 465780.0 -1.0 474
476 0 313788.0 160696.0 465720.0 -1.0 475
477 0 313859.0 160699.0 465660.0 -1.0 476
478 0 313887.0 160704.0 465600.0 -1.0 477
479 0 313857.0 160686.0 465540.0 -1.0 478
480 0 313866.0 160769.0 465480.0 -1.0 479
481 0 313797.0 160697.0 465420.0 -1.0 480
482 0 313846.0 160672.0 465360.0 -1.0 481
483 0 313773.0 160702.0 465300.0 -1.0 482
484 0 313793.0 160632.0 465240.0 -1.0 483
485 0 313719.0 160622.0 465180.0 -1.0 484
486 0 313839.94 160682.23 465120.0 -1.0 485
487 0 313713.0 160654.0 465060.0 -1.0 486
488 0 313840.0 160666.0 465000.0 -1.0 487
489 0 313752.0 160666.0 464940.0 -1.0 488
490 0 310682.0 151802.0 442020.0 -1.0 491
491 0 310667.0 151878.0 442080.0 -1.0 492
492 0 310646.0 151838.0 442140.0 -1.0 493
493 0 310717.0 151892.0 442200.0 -1.0 494
494 0 310727.0 151848.0 442260.0 -1.0 495
495 0 310743.0 151850.0 442320.0 -1.0 496
496 0 310733.0 151772.0 442380.0 -1.0 497
497 0 310790.0 151778.0 442440.0 -1.0 498
498 0 310795.0 151779.0 442500.0 -1.0 499
499 0 310781.0 151767.0 442560.0 -1.0 500
500 0 310836.0 151797.0 442620.0 -1.0 501
501 0 310805.0 151767.0 442680.0 -1.0 502
502 0 310785.0 151803.0 442740.0 -1.0 503
503 0 310859.0 151779.0 442800.0 -1.0 504
504 0 310859.0 151737.0 442860.0 -1.0 505
505 0 310866.0 151763.0 442920.0 -1.0 506
506 0 310911.0 151743.0 442980.0 -1.0 507
507 0 310942.0 151783.0 443040.0 -1.0 508
508 0 310920.0 151748.0 443100.0 -1.0 509
509 0 311039.0 151828.0 443160.0 -1.0 510
510 0 311005.0 151836.0 443220.0 -1.0 511
511 0 311098.0 151925.0 443280.0 -1.0 512
512 0 311076.0 151882.0 443340.0 -1.0 513
513 0 311098.0 151912.0 443400.0 -1.0 514
514 0 311215.0 151951.0 443460.0 -1.0 515
515 0 311101.0 151879.0 443520.0 -1.0 516
516 0 311199.0 151966.0 443580.0 -1.0 517
517 0 311176.0 151922.0 443640.0 -1.0 518
518 0 311219.0 151920.0 443700.0 -1.0 519
519 0 311215.0 151956.0 443760.0 -1.0 520
520 0 311292.0 152026.0 443820.0 -1.0 521
521 0 311253.0 151954.0 443880.0 -1.0 522
522 0 311258.0 151944.0 443940.0 -1.0 523
523 0 311282.0 152032.0 444000.0 -1.0 524
524 0 311283.0 152059.0 444060.0 -1.0 525
525 0 311242.0 152034.0 444120.0 -1.0 526
526 0 311300.0 152054.0 444180.0 -1.0 527
527 0 311280.0 152024.0 444240.0 -1.0 528
528 0 311291.0 152072.0 444300.0 -1.0 529
529 0 311256.0 152062.0 444360.0 -1.0 530
530 0 311298.0 152111.0 444420.0 -1.0 531
531 0 311371.0 152148.0 444480.0 -1.0 532
532 0 311358.0 152160.0 444540.0 -1.0 533
533 0 311332.0 152110.0 444600.0 -1.0 534
534 0 311369.0 152137.0 444660.0 -1.0 535
535 0 311367.0 152159.0 444720.0 -1.0 536
536 0 311366.0 152230.0 444780.0 -1.0 537
537 0 311369.0 152195.0 444840.0 -1.0 538
538 0 311433.0 152212.0 444900.0 -1.0 539
539 0 311402.0 152278.0 444960.0 -1.0 540
540 0 311398.0 152244.0 445020.0 -1.0 541
541 0 311413.0 152312.0 445080.0 -1.0 542
542 0 311419.0 152269.0 445140.0 -1.0 543
543 0 311442.0 152378.0 445200.0 -1.0 544
544 0 311471.0 152423.0 445260.0 -1.0 545
545 0 311476.0 152454.0 445320.0 -1.0 546
546 0 311468.0 152490.0 445380.0 -1.0 547
547 0 311531.0 152579.0 445440.0 -1.0 548
548 0 311547.0 152609.0 445560.0 -1.0 549
549 0 311470.0 152573.0 445620.0 -1.0 550
550 0 311524.0 152677.0 445680.0 -1.0 551
551 0 311521.0 152661.0 445740.0 -1.0 552
552 0 311483.0 152703.0 445800.0 -1.0 553
553 0 311494.0 152735.0 445860.0 -1.0 554
554 0 311505.0 152767.0 445920.0 -1.0 555
555 0 311463.0 152764.0 445980.0 -1.0 556
556 0 311503.0 152811.0 446040.0 -1.0 557
557 0 311538.0 152843.0 446100.0 -1.0 558
558 0 311492.0 152850.0 446160.0 -1.0 559
559 0 311518.0 152917.0 446220.0 -1.0 560
560 0 311523.0 152924.0 446280.0 -1.0 561
561 0 311458.0 152924.0 446340.0 -1.0 562
562 0 311521.0 152955.0 446400.0 -1.0 563
563 0 311504.0 153041.0 446460.0 -1.0 564
564 0 311490.0 153017.0 446520.0 -1.0 565
565 0 311514.0 153070.0 446580.0 -1.0 566
566 0 311502.0 153059.0 446640.0 -1.0 567
567 0 311511.0 153079.0 446700.0 -1.0 568
568 0 311538.0 153187.0 446760.0 -1.0 569
569 0 311573.0 153254.0 446820.0 -1.0 570
570 0 311547.0 153209.0 446880.0 -1.0 571
571 0 311599.0 153268.0 446940.0 -1.0 572
572 0 311624.0 153335.0 447000.0 -1.0 573
573 0 311669.0 153362.0 447060.0 -1.0 574
574 0 311724.0 153458.0 447120.0 -1.0 575
575 0 311687.0 153473.0 447180.0 -1.0 576
576 0 311657.0 153511.0 447240.0 -1.0 577
577 0 311734.0 153560.0 447300.0 -1.0 578
578 0 311778.0 153666.0 447360.0 -1.0 579
579 0 311765.0 153773.0 447420.0 -1.0 580
580 0 311822.0 153803.0 447480.0 -1.0 581
581 0 311855.0 153832.0 447540.0 -1.0 582
582 0 311858.0 153894.0 447600.0 -1.0 583
583 0 311913.0 153937.0 447660.0 -1.0 584
584 0 311964.0 154106.0 447720.0 -1.0 585
585 0 312014.0 154092.0 447780.0 -1.0 586
586 0 312040.0 154231.0 447840.0 -1.0 587
587 0 312049.0 154142.0 447900.0 -1.0 588
588 0 312117.0 154202.0 447960.0 -1.0 589
589 0 312118.0 154187.0 448020.0 -1.0 590
590 0 312156.0 154279.0 448080.0 -1.0 591
591 0 312198.0 154184.0 448140.0 -1.0 592
592 0 312246.0 154319.0 448200.0 -1.0 593
593 0 312252.0 154331.0 448260.0 -1.0 594
594 0 312278.0 154353.0 448320.0 -1.0 595
595 0 312292.0 154405.0 448380.0 -1.0 596
596 0 312387.0 154438.0 448440.0 -1.0 597
597 0 312335.0 154406.0 448500.0 -1.0 598
598 0 312398.0 154458.0 448560.0 -1.0 599
599 0 312361.0 154507.0 448620.0 -1.0 600
600 0 312425.0 154519.0 448680.0 -1.0 601
601 0 312484.0 154588.0 448740.0 -1.0 602
602 0 312577.0 154726.0 448800.0 -1.0 603
603 0 312501.0 154652.0 448860.0 -1.0 604
604 0 312557.0 154784.0 448920.0 -1.0 605
605 0 312536.0 154737.0 448980.0 -1.0 606
606 0 312640.0 154855.0 449040.0 -1.0 607
607 0 312523.0 154802.0 449100.0 -1.0 608
608 0 312660.0 154942.0 449160.0 -1.0 609
609 0 312521.0 154910.0 449220.0 -1.0 610
610 0 312630.0 155000.0 449280.0 -1.0 611
611 0 312653.0 155043.0 449340.0 -1.0 612
612 0 312752.0 155105.0 449400.0 -1.0 613
613 0 312717.0 155200.0 449460.0 -1.0 614
614 0 312743.0 155270.0 449520.0 -1.0 615
615 0 312737.0 155319.0 449580.0 -1.0 616
616 0 312778.0 155336.0 449640.0 -1.0 617
617 0 312779.0 155386.0 449700.0 -1.0 618
618 0 312798.0 155455.0 449760.0 -1.0 619
619 0 312794.0 155509.0 449820.0 -1.0 620
620 0 312730.0 155392.0 449880.0 -1.0 621
621 0 312800.0 155451.0 449940.0 -1.0 622
622 0 312711.0 155432.0 450000.0 -1.0 623
623 0 312764.0 155566.0 450060.0 -1.0 624
624 0 312841.0 155587.0 450120.0 -1.0 625
625 0 312749.0 155578.0 450180.0 -1.0 626
626 0 312790.0 155653.0 450240.0 -1.0 627
627 0 312642.0 155658.0 450300.0 -1.0 628
628 0 312701.0 155722.0 450360.0 -1.0 629
629 0 312690.0 155766.0 450420.0 -1.0 630
630 0 312708.0 155786.0 450480.0 -1.0 631
631 0 312738.0 155839.0 450540.0 -1.0 632
632 0 312839.0 155931.0 450600.0 -1.0 633
633 0 312796.0 155909.0 450660.0 -1.0 634
634 0 312827.0 155901.0 450720.0 -1.0 635
635 0 312887.0 156031.0 450780.0 -1.0 636
636 0 312931.0 156047.0 450840.0 -1.0 637
637 0 312953.0 156095.0 450900.0 -1.0 638
638 0 312978.0 156131.0 450960.0 -1.0 639
639 0 312982.0 156180.0 451020.0 -1.0 640
640 0 313003.0 156192.0 451080.0 -1.0 641
641 0 313062.0 156273.0 451140.0 -1.0 642
642 0 313097.0 156311.0 451200.0 -1.0 643
643 0 313091.0 156308.0 451260.0 -1.0 644
644 0 313069.0 156325.0 451320.0 -1.0 645
645 0 313052.0 156314.0 451380.0 -1.0 646
646 0 313078.0 156340.0 451440.0 -1.0 647
647 0 313048.0 156265.0 451500.0 -1.0 648
648 0 312990.0 156316.0 451560.0 -1.0 649
649 0 313017.0 156317.0 451620.0 -1.0 650
650 0 313094.0 156330.0 451680.0 -1.0 651
651 0 313103.0 156361.0 451740.0 -1.0 652
652 0 313022.0 156346.0 451800.0 -1.0 653
653 0 313061.0 156298.0 451860.0 -1.0 654
654 0 313100.0 156295.0 451920.0 -1.0 655
655 0 313171.0 156368.0 451980.0 -1.0 656
656 0 313144.0 156394.0 452040.0 -1.0 657
657 0 313172.0 156382.0 452100.0 -1.0 658
658 0 313218.0 156472.0 452160.0 -1.0 659
659 0 313247.0 156384.0 452220.0 -1.0 660
660 0 313362.0 156446.0 452280.0 -1.0 661
661 0 313342.0 156434.0 452340.0 -1.0 662
662 0 313444.0 156468.0 452400.0 -1.0 663
663 0 313413.0 156454.0 452460.0 -1.0 664
664 0 313514.0 156510.0 452520.0 -1.0 665
665 0 313490.0 156471.0 452580.0 -1.0 666
666 0 313599.0 156537.0 452640.0 -1.0 667
667 0 313596.0 156489.0 452700.0 -1.0 668
668 0 313733.0 156568.0 452760.0 -1.0 669
669 0 313661.0 156516.0 452820.0 -1.0 670
670 0 313762.0 156560.0 452880.0 -1.0 671
671 0 313735.0 156543.0 452940.0 -1.0 672
672 0 313775.0 156639.0 453000.0 -1.0 673
673 0 313806.0 156623.0 453060.0 -1.0 674
674 0 313832.0 156658.0 453120.0 -1.0 675
675 0 313890.0 156667.0 453180.0 -1.0 676
676 0 313922.0 156649.0 453240.0 -1.0 677
677 0 314012.0 156653.0 453300.0 -1.0 678
678 0 313992.0 156702.0 453360.0 -1.0 679
679 0 313983.0 156650.0 453420.0 -1.0 680
680 0 314057.0 156679.0 453480.0 -1.0 681
681 0 314106.0 156726.0 453540.0 -1.0 682
682 0 314107.0 156684.0 453600.0 -1.0 683
683 0 314213.0 156688.0 453660.0 -1.0 684
684 0 314281.0 156691.0 453720.0 -1.0 685
685 0 314295.0 156782.0 453780.0 -1.0 686
686 0 314296.0 156786.0 453840.0 -1.0 687
687 0 314344.0 156821.0 453900.0 -1.0 688
688 0 314360.0 156795.0 453960.0 -1.0 689
689 0 314365.0 156811.0 454020.0 -1.0 690
690 0 314422.0 156895.0 454080.0 -1.0 691
691 0 314478.0 156844.0 454140.0 -1.0 692
692 0 314389.0 156786.0 454200.0 -1.0 693
693 0 314416.0 156813.0 454260.0 -1.0 694
694 0 314493.0 156826.0 454320.0 -1.0 695
695 0 314466.0 156861.0 454380.0 -1.0 696
696 0 314482.0 156941.0 454440.0 -1.0 697
697 0 314522.0 156925.0 454500.0 -1.0 698
698 0 314532.0 156952.0 454560.0 -1.0 699
699 0 314499.0 156883.0 454620.0 -1.0 700
700 0 314497.0 156936.0 454680.0 -1.0 701
701 0 314433.0 156929.0 454740.0 -1.0 702
702 0 314491.0 156976.0 454800.0 -1.0 703
703 0 314561.0 157037.0 454860.0 -1.0 704
704 0 314535.0 157007.0 454920.0 -1.0 705
705 0 314567.0 157044.0 454980.0 -1.0 706
706 0 314511.0 157080.0 455040.0 -1.0 707
707 0 314503.0 157045.0 455100.0 -1.0 708
708 0 314494.0 157079.0 455160.0 -1.0 709
709 0 314470.0 157098.0 455220.0 -1.0 710
710 0 314484.0 157080.0 455280.0 -1.0 711
711 0 314507.0 157116.0 455340.0 -1.0 712
712 0 314511.0 157146.0 455400.0 -1.0 713
713 0 314482.0 157214.0 455460.0 -1.0 714
714 0 314784.0 157440.0 455520.0 -1.0 715
715 0 314521.0 157214.0 455580.0 -1.0 716
716 0 314444.0 157232.0 455640.0 -1.0 717
717 0 314426.0 157313.0 455700.0 -1.0 718
718 0 314397.0 157208.0 455760.0 -1.0 719
719 0 314411.0 157335.0 455820.0 -1.0 720
720 0 314341.0 157276.0 455880.0 -1.0 721
721 0 314322.0 157376.0 455940.0 -1.0 722
722 0 314313.0 157423.0 456000.0 -1.0 723
723 0 314303.0 157464.0 456060.0 -1.0 724
724 0 314250.0 157533.0 456120.0 -1.0 725
725 0 314266.0 157515.0 456180.0 -1.0 726
726 0 314229.0 157580.0 456240.0 -1.0 727
727 0 314143.0 157585.0 456300.0 -1.0 728
728 0 314158.0 157576.0 456360.0 -1.0 729
729 0 314219.0 157614.0 456420.0 -1.0 730
730 0 314257.0 157553.0 456480.0 -1.0 731
731 0 314229.0 157545.0 456540.0 -1.0 732
732 0 314264.0 157510.0 456600.0 -1.0 733
733 0 314290.0 157552.0 456660.0 -1.0 734
734 0 314220.0 157552.0 456720.0 -1.0 735
735 0 314165.0 157570.0 456780.0 -1.0 736
736 0 314214.0 157482.0 456840.0 -1.0 737
737 0 314213.0 157592.0 456900.0 -1.0 738
738 0 314207.0 157578.0 456960.0 -1.0 739
739 0 314169.0 157579.0 457020.0 -1.0 740
740 0 314186.0 157642.0 457080.0 -1.0 741
741 0 314182.0 157564.0 457140.0 -1.0 742
742 0 314346.0 157647.0 457200.0 -1.0 743
743 0 314246.0 157679.0 457260.0 -1.0 744
744 0 314287.0 157666.0 457320.0 -1.0 745
745 0 314275.0 157727.0 457380.0 -1.0 746
746 0 314319.0 157712.0 457440.0 -1.0 747
747 0 314259.0 157656.0 457500.0 -1.0 748
748 0 314224.0 157727.0 457560.0 -1.0 749
749 0 314168.0 157752.0 457620.0 -1.0 750
750 0 314153.0 157690.0 457680.0 -1.0 751
751 0 314056.0 157756.0 457740.0 -1.0 752
752 0 314152.0 157840.0 457800.0 -1.0 753
753 0 314000.0 157765.0 457860.0 -1.0 754
754 0 314026.0 157846.0 457920.0 -1.0 755
755 0 314013.0 157833.0 457980.0 -1.0 756
756 0 314009.0 157915.0 458040.0 -1.0 757
757 0 314056.0 157908.0 458100.0 -1.0 758
758 0 314014.0 157956.0 458160.0 -1.0 759
759 0 313968.0 157967.0 458220.0 -1.0 760
760 0 313938.0 157985.0 458280.0 -1.0 761
761 0 313941.0 157984.0 458340.0 -1.0 762
762 0 313876.0 157937.0 458400.0 -1.0 763
763 0 313879.0 158004.0 458460.0 -1.0 764
764 0 313806.0 157974.0 458520.0 -1.0 765
765 0 313841.0 158071.0 458580.0 -1.0 766
766 0 313735.0 158127.0 458640.0 -1.0 767
767 0 313795.0 158191.0 458700.0 -1.0 768
768 0 313757.0 158196.0 458760.0 -1.0 769
769 0 313817.0 158257.0 458820.0 -1.0 770
770 0 313712.0 158305.0 458880.0 -1.0 771
771 0 313761.0 158394.0 458940.0 -1.0 772
772 0 313615.0 158329.0 459000.0 -1.0 773
773 0 313748.0 158425.0 459060.0 -1.0 774
774 0 313677.0 158420.0 459120.0 -1.0 775
775 0 313620.0 158452.0 459180.0 -1.0 776
776 0 313597.0 158411.0 459240.0 -1.0 777
777 0 313689.0 158426.0 459300.0 -1.0 778
778 0 313695.0 158499.0 459360.0 -1.0 779
779 0 313658.0 158496.0 459420.0 -1.0 780
780 0 313631.0 158534.0 459480.0 -1.0 781
781 0 313538.0 158506.0 459540.0 -1.0 782
782 0 313556.0 158584.0 459600.0 -1.0 783
783 0 313532.0 158590.0 459660.0 -1.0 784
784 0 313563.0 158597.0 459720.0 -1.0 785
785 0 313557.0 158627.0 459780.0 -1.0 786
786 0 313508.0 158626.0 459840.0 -1.0 787
787 0 313438.0 158617.0 459900.0 -1.0 788
788 0 313328.0 158557.0 459960.0 -1.0 789
789 0 313370.0 158642.0 460020.0 -1.0 790
790 0 313411.0 158640.0 460080.0 -1.0 791
791 0 313428.0 158617.0 460140.0 -1.0 792
792 0 313404.0 158705.0 460200.0 -1.0 793
793 0 313395.0 158728.0 460260.0 -1.0 794
794 0 313326.0 158711.0 460320.0 -1.0 795
795 0 313368.0 158685.0 460380.0 -1.0 796
796 0 313445.0 158756.0 460440.0 -1.0 797
797 0 313398.0 158736.0 460500.0 -1.0 798
798 0 313333.0 158767.0 460560.0 -1.0 799
799 0 313367.0 158825.0 460620.0 -1.0 800
800 0 313299.0 158804.0 460680.0 -1.0 801
801 0 313370.0 158839.0 460740.0 -1.0 802
802 0 313316.0 158802.0 460800.0 -1.0 803
803 0 313259.0 158717.0 460860.0 -1.0 804
804 0 313293.0 158792.0 460920.0 -1.0 805
805 0 313336.0 158886.0 460980.0 -1.0 806
806 0 313328.0 158858.0 461040.0 -1.0 807
807 0 313383.0 158964.0 461100.0 -1.0 808
808 0 313363.0 158891.0 461160.0 -1.0 809
809 0 313357.0 158938.0 461220.0 -1.0 810
810 0 313401.0 158989.0 461280.0 -1.0 811
811 0 313329.0 158957.0 461340.0 -1.0 812
812 0 313415.0 158998.0 461400.0 -1.0 813
813 0 313428.0 159058.0 461460.0 -1.0 814
814 0 313458.0 159065.0 461520.0 -1.0 815
815 0 313477.0 159110.0 461580.0 -1.0 816
816 0 313521.0 159057.0 461640.0 -1.0 817
817 0 313522.0 159118.0 461700.0 -1.0 818
818 0 313495.0 159190.0 461760.0 -1.0 819
819 0 313477.0 159176.0 461820.0 -1.0 820
820 0 313534.0 159277.0 461880.0 -1.0 821
821 0 313452.0 159198.0 461940.0 -1.0 822
822 0 313440.0 159230.0 462000.0 -1.0 823
823 0 313492.0 159309.0 462060.0 -1.0 824
824 0 313457.0 159313.0 462120.0 -1.0 825
825 0 313467.0 159354.0 462180.0 -1.0 826
826 0 313424.0 159359.0 462240.0 -1.0 827
827 0 313511.0 159447.0 462300.0 -1.0 828
828 0 313424.0 159495.0 462360.0 -1.0 829
829 0 313528.0 159545.0 462420.0 -1.0 830
830 0 313478.0 159598.0 462480.0 -1.0 831
831 0 313515.0 159626.0 462540.0 -1.0 832
832 0 313432.0 159605.0 462600.0 -1.0 833
833 0 313543.0 159677.0 462660.0 -1.0 834
834 0 313499.0 159769.0 462720.0 -1.0 835
835 0 313607.0 159859.0 462780.0 -1.0 836
836 0 313587.0 159828.0 462840.0 -1.0 837
837 0 313366.0 159799.0 462900.0 -1.0 838
838 0 313564.0 159915.0 462960.0 -1.0 839
839 0 313455.0 159958.0 463020.0 -1.0 840
840 0 313509.0 159955.0 463080.0 -1.0 841
841 0 313412.0 160036.0 463140.0 -1.0 842
842 0 313511.0 160022.0 463200.0 -1.0 843
843 0 313478.0 160086.0 463260.0 -1.0 1654
844 0 310665.0 151844.0 441960.0 -1.0 490
845 0 310576.0 151853.0 441900.0 -1.0 844
846 0 310580.0 151815.0 441840.0 -1.0 845
847 0 310520.0 151779.0 441780.0 -1.0 846
848 0 310536.0 151842.0 441720.0 -1.0 847
849 0 310406.0 151830.0 441660.0 -1.0 848
850 0 310457.0 151896.0 441600.0 -1.0 849
851 0 310444.0 151854.0 441540.0 -1.0 850
852 0 310368.0 151863.0 441480.0 -1.0 851
853 0 310393.0 151872.0 441420.0 -1.0 852
854 0 310401.0 151891.0 441360.0 -1.0 853
855 0 310322.0 151840.0 441300.0 -1.0 854
856 0 310379.0 151852.0 441240.0 -1.0 855
857 0 310407.0 151909.0 441180.0 -1.0 856
858 0 310294.0 151900.0 441120.0 -1.0 857
859 0 310358.0 151872.0 441060.0 -1.0 858
860 0 310384.0 151848.0 441000.0 -1.0 859
861 0 310361.0 151814.0 440940.0 -1.0 860
862 0 310315.0 151799.0 440880.0 -1.0 861
863 0 310299.0 151799.0 440820.0 -1.0 862
864 0 310291.0 151779.0 440760.0 -1.0 863
865 0 310395.0 151799.0 440700.0 -1.0 864
866 0 310330.0 151767.0 440640.0 -1.0 865
867 0 310348.0 151783.0 440580.0 -1.0 866
868 0 310369.0 151792.0 440520.0 -1.0 867
869 0 310357.0 151796.0 440460.0 -1.0 868
870 0 310325.0 151739.0 440400.0 -1.0 869
871 0 310319.0 151737.0 440340.0 -1.0 870
872 0 310338.0 151723.0 440280.0 -1.0 871
873 0 310335.0 151724.0 440220.0 -1.0 872
874 0 310327.0 151711.0 440160.0 -1.0 873
875 0 310326.0 151723.0 440100.0 -1.0 874
876 0 310333.0 151721.0 440040.0 -1.0 875
877 0 310320.0 151642.0 439980.0 -1.0 876
878 0 310320.0 151691.0 439920.0 -1.0 877
879 0 310294.0 151634.0 439860.0 -1.0 878
880 0 310300.0 151625.0 439800.0 -1.0 879
881 0 310344.0 151647.0 439740.0 -1.0 880
882 0 310374.0 151689.0 439680.0 -1.0 881
883 0 310365.0 151627.0 439620.0 -1.0 882
884 0 310355.0 151653.0 439560.0 -1.0 883
885 0 310271.0 151614.0 439500.0 -1.0 884
886 0 310218.0 151550.0 439440.0 -1.0 885
887 0 310245.0 151586.0 439380.0 -1.0 886
888 0 310205.0 151475.0 439320.0 -1.0 887
889 0 310233.0 151554.0 439260.0 -1.0 888
890 0 310223.0 151470.0 439200.0 -1.0 889
891 0 310249.0 151531.0 439140.0 -1.0 890
892 0 310172.0 151486.0 439080.0 -1.0 891
893 0 310196.0 151501.0 439020.0 -1.0 892
894 0 310187.0 151502.0 438960.0 -1.0 893
895 0 310133.0 151497.0 438900.0 -1.0 894
896 0 310129.0 151506.0 438840.0 -1.0 895
897 0 310100.0 151538.0 438780.0 -1.0 896
898 0 310118.0 151492.0 438720.0 -1.0 897
899 0 310109.0 151532.0 438660.0 -1.0 898
900 0 310105.0 151492.0 438600.0 -1.0 899
901 0 310074.0 151432.0 438540.0 -1.0 900
902 0 310011.0 151460.0 438480.0 -1.0 901
903 0 310045.0 151424.0 438420.0 -1.0 902
904 0 310074.0 151528.0 438360.0 -1.0 903
905 0 309972.0 151397.0 438300.0 -1.0 904
906 0 309940.0 151431.0 438240.0 -1.0 905
907 0 309886.0 151427.0 438180.0 -1.0 906
908 0 310009.0 151390.0 438120.0 -1.0 907
909 0 310057.0 151238.0 438060.0 -1.0 908
910 0 309842.0 151275.0 438000.0 -1.0 909
911 0 309939.0 151303.0 437940.0 -1.0 910
912 0 309938.0 151260.0 437880.0 -1.0 911
913 0 309941.0 151175.0 437820.0 -1.0 912
914 0 309937.0 151239.0 437760.0 -1.0 913
915 0 309806.0 151208.0 437700.0 -1.0 914
916 0 309914.0 151203.0 437640.0 -1.0 915
917 0 309893.0 151140.0 437580.0 -1.0 916
918 0 309866.0 151165.0 437520.0 -1.0 917
919 0 309847.0 151093.0 437460.0 -1.0 918
920 0 309879.0 151050.0 437400.0 -1.0 919
921 0 309835.0 150968.0 437340.0 -1.0 920
922 0 309756.0 150915.0 437280.0 -1.0 921
923 0 309782.0 150882.0 437220.0 -1.0 922
924 0 309738.0 150850.0 437160.0 -1.0 923
925 0 309748.0 150825.0 437100.0 -1.0 924
926 0 309770.0 150790.0 437040.0 -1.0 925
927 0 309785.0 150757.0 436980.0 -1.0 926
928 0 309660.0 150649.0 436920.0 -1.0 927
929 0 309676.0 150618.0 436860.0 -1.0 928
930 0 309673.0 150593.0 436800.0 -1.0 929
931 0 309655.0 150586.0 436740.0 -1.0 930
932 0 309672.0 150590.0 436680.0 -1.0 931
933 0 309634.0 150525.0 436620.0 -1.0 932
934 0 309615.0 150479.0 436560.0 -1.0 933
935 0 309547.0 150362.0 436500.0 -1.0 934
936 0 309490.0 150324.0 436440.0 -1.0 935
937 0 309521.0 150349.0 436380.0 -1.0 936
938 0 309424.0 150256.0 436320.0 -1.0 937
939 0 309367.0 150203.0 436260.0 -1.0 938
940 0 309423.0 150141.0 436200.0 -1.0 939
941 0 309348.0 150077.0 436140.0 -1.0 940
942 0 309291.0 149941.0 436080.0 -1.0 941
943 0 309257.0 149948.0 436020.0 -1.0 942
944 0 309242.0 149925.0 435960.0 -1.0 943
945 0 309241.0 149856.0 435900.0 -1.0 944
946 0 309188.0 149842.0 435840.0 -1.0 945
947 0 309183.0 149844.0 435780.0 -1.0 946
948 0 309174.0 149838.0 435720.0 -1.0 947
949 0 309155.0 149781.0 435660.0 -1.0 948
950 0 309170.0 149793.0 435600.0 -1.0 949
951 0 309089.0 149721.0 435540.0 -1.0 950
952 0 309147.0 149793.0 435480.0 -1.0 951
953 0 309093.0 149704.0 435420.0 -1.0 952
954 0 309083.0 149712.0 435360.0 -1.0 953
955 0 309074.0 149669.0 435300.0 -1.0 954
956 0 308998.0 149571.0 435240.0 -1.0 955
957 0 308893.0 149524.0 435180.0 -1.0 956
958 0 308902.0 149528.0 435120.0 -1.0 957
959 0 308885.0 149504.0 435060.0 -1.0 958
960 0 308889.0 149446.0 435000.0 -1.0 959
961 0 308786.0 149335.0 434940.0 -1.0 960
962 0 308783.0 149353.0 434880.0 -1.0 961
963 0 308776.0 149368.0 434820.0 -1.0 962
964 0 308690.0 149248.0 434760.0 -1.0 963
965 0 308710.0 149199.0 434700.0 -1.0 964
966 0 308659.0 149133.0 434640.0 -1.0 965
967 0 308568.0 149066.0 434580.0 -1.0 966
968 0 308598.0 149111.0 434520.0 -1.0 967
969 0 308500.0 149060.0 434460.0 -1.0 968
970 0 308544.0 148982.0 434400.0 -1.0 969
971 0 308510.0 148996.0 434340.0 -1.0 970
972 0 308416.0 148969.0 434280.0 -1.0 971
973 0 308427.0 148951.0 434220.0 -1.0 972
974 0 308406.0 148915.0 434160.0 -1.0 973
975 0 308395.0 148964.0 434100.0 -1.0 974
976 0 308310.0 148864.0 434040.0 -1.0 975
977 0 308366.0 148910.0 433980.0 -1.0 976
978 0 308269.0 148920.0 433920.0 -1.0 977
979 0 308316.0 148907.0 433860.0 -1.0 978
980 0 308225.0 148906.0 433800.0 -1.0 979
981 0 308236.0 148912.0 433740.0 -1.0 980
982 0 308286.0 148932.0 433680.0 -1.0 981
983 0 308215.0 148868.0 433620.0 -1.0 982
984 0 308228.0 148923.0 433560.0 -1.0 983
985 0 308209.0 148880.0 433500.0 -1.0 984
986 0 308124.0 148855.0 433440.0 -1.0 985
987 0 308218.0 148967.0 433380.0 -1.0 986
988 0 308265.0 148853.0 433320.0 -1.0 987
989 0 308250.0 148898.0 433260.0 -1.0 988
990 0 308291.0 148815.0 433200.0 -1.0 989
991 0 308238.0 148777.0 433140.0 -1.0 990
992 0 308188.0 148822.0 433080.0 -1.0 991
993 0 308250.0 148901.0 433020.0 -1.0 992
994 0 308179.0 148868.0 432960.0 -1.0 993
995 0 308211.0 148814.0 432900.0 -1.0 994
996 0 308137.0 148822.0 432840.0 -1.0 995
997 0 308189.0 148835.0 432780.0 -1.0 996
998 0 308091.0 148842.0 432720.0 -1.0 997
999 0 308180.0 148848.0 432660.0 -1.0 998
1000 0 308144.0 148933.0 432600.0 -1.0 999
1001 0 308117.0 148916.0 432540.0 -1.0 1000
1002 0 308160.0 148840.0 432480.0 -1.0 1001
1003 0 308130.0 148871.0 432420.0 -1.0 1002
1004 0 308218.0 148906.0 432360.0 -1.0 1003
1005 0 308179.0 148845.0 432300.0 -1.0 1004
1006 0 308162.0 148863.0 432240.0 -1.0 1005
1007 0 308171.0 148852.0 432180.0 -1.0 1006
1008 0 308102.0 148788.0 432120.0 -1.0 1007
1009 0 308096.0 148713.0 432060.0 -1.0 1008
1010 0 308113.0 148693.0 432000.0 -1.0 1009
1011 0 308108.0 148706.0 431940.0 -1.0 1010
1012 0 308198.0 148732.0 431880.0 -1.0 1011
1013 0 308143.0 148672.0 431820.0 -1.0 1012
1014 0 308121.0 148632.0 431760.0 -1.0 1013
1015 0 308135.0 148686.0 431700.0 -1.0 1014
1016 0 308134.0 148635.0 431640.0 -1.0 1015
1017 0 308121.0 148625.0 431580.0 -1.0 1016
1018 0 308173.0 148639.0 431520.0 -1.0 1017
1019 0 308158.0 148628.0 431460.0 -1.0 1018
1020 0 308095.0 148617.0 431400.0 -1.0 1019
1021 0 308125.0 148566.0 431340.0 -1.0 1020
1022 0 308092.0 148617.0 431280.0 -1.0 1021
1023 0 308133.0 148558.0 431220.0 -1.0 1022
1024 0 308100.0 148554.0 431160.0 -1.0 1023
1025 0 308064.0 148546.0 431100.0 -1.0 1024
1026 0 308118.0 148470.0 431040.0 -1.0 1025
1027 0 308095.0 148452.0 430980.0 -1.0 1026
1028 0 308081.0 148407.0 430920.0 -1.0 1027
1029 0 308052.0 148362.0 430860.0 -1.0 1028
1030 0 308115.0 148395.0 430800.0 -1.0 1029
1031 0 308087.0 148384.0 430740.0 -1.0 1030
1032 0 308045.0 148378.0 430680.0 -1.0 1031
1033 0 308061.0 148399.0 430620.0 -1.0 1032
1034 0 308112.0 148422.0 430560.0 -1.0 1033
1035 0 308100.0 148306.0 430500.0 -1.0 1034
1036 0 308149.0 148349.0 430440.0 -1.0 1035
1037 0 308148.0 148260.0 430380.0 -1.0 1036
1038 0 308131.0 148251.0 430320.0 -1.0 1037
1039 0 308174.0 148285.0 430260.0 -1.0 1038
1040 0 308108.0 148203.0 430200.0 -1.0 1039
1041 0 308118.0 148171.0 430140.0 -1.0 1040
1042 0 308027.0 148159.0 430080.0 -1.0 1041
1043 0 308028.0 148087.0 430020.0 -1.0 1042
1044 0 308034.0 148101.0 429960.0 -1.0 1043
1045 0 308062.0 148057.0 429900.0 -1.0 1044
1046 0 308053.0 148105.0 429840.0 -1.0 1045
1047 0 308126.0 148133.0 429780.0 -1.0 1046
1048 0 308070.0 148030.0 429720.0 -1.0 1047
1049 0 308158.0 148035.0 429660.0 -1.0 1048
1050 0 308105.0 148025.0 429600.0 -1.0 1049
1051 0 308158.0 147981.0 429540.0 -1.0 1050
1052 0 308146.0 148042.0 429480.0 -1.0 1051
1053 0 308230.0 148008.0 429420.0 -1.0 1052
1054 0 308168.0 148001.0 429360.0 -1.0 1053
1055 0 308222.0 147971.0 429300.0 -1.0 1054
1056 0 308234.0 147938.0 429240.0 -1.0 1055
1057 0 308264.0 147926.0 429180.0 -1.0 1056
1058 0 308298.0 147918.0 429120.0 -1.0 1057
1059 0 308255.0 147895.0 429060.0 -1.0 1058
1060 0 308390.12 147908.19 429000.0 -1.0 1059
1061 0 343702.28 140940.66 511260.0 -1.0 1079
1062 6 342504.47 145150.22 507000.0 -1.0 1063
1063 0 342116.72 144815.34 506940.0 -1.0 1064
1064 0 342074.4 144737.8 506880.0 -1.0 1065
1065 0 342074.4 144737.8 506820.0 -1.0 1066
1066 0 342074.4 144737.8 506760.0 -1.0 1068
1067 0 343570.44 146558.16 506640.0 -1.0 1069
1068 0 342074.4 144737.8 506700.0 -1.0 1069
1069 5 342074.4 144737.8 506640.0 -1.0 1070
1070 0 342046.22 144674.34 506580.0 -1.0 1071
1071 0 342046.22 144674.34 506520.0 -1.0 1072
1072 0 342046.22 144674.34 506460.0 -1.0 1074
1073 0 339874.12 142063.38 506280.0 -1.0 1
1074 0 342018.03 144625.0 506400.0 -1.0 1
1075 0 343681.12 140937.12 511320.0 -1.0 1061
1076 0 343734.0 140856.06 511380.0 -1.0 1075
1077 0 343751.62 140743.25 511440.0 -1.0 1076
1078 6 343744.6 140605.78 511500.0 -1.0 1077
1079 0 343716.38 140991.77 511200.0 -1.0 1080
1080 0 343712.84 140990.0 511140.0 -1.0 1081
1081 0 343719.9 141007.62 511080.0 -1.0 1082
1082 0 343624.72 140986.48 511020.0 -1.0 1083
1083 0 343652.94 141011.16 510960.0 -1.0 1084
1084 0 343624.72 140965.33 510900.0 -1.0 1085
1085 0 343624.72 140965.33 510840.0 -1.0 1086
1086 0 343571.84 140905.4 510780.0 -1.0 1087
1087 0 343561.28 140852.53 510720.0 -1.0 1088
1088 0 343529.56 140764.4 510660.0 -1.0 1089
1089 0 343409.72 140686.86 510600.0 -1.0 1090
1090 0 343311.0 140598.73 510540.0 -1.0 1091
1091 0 343303.97 140595.2 510480.0 -1.0 1092
1092 0 343466.1 140690.38 510420.0 -1.0 1093
1093 0 343303.97 140633.98 510360.0 -1.0 1094
1094 0 343201.72 140538.81 510300.0 -1.0 1095
1095 0 343162.97 140588.16 510240.0 -1.0 1096
1096 0 343162.97 140542.33 510180.0 -1.0 1097
1097 0 343064.25 140517.66 510120.0 -1.0 1098
1098 0 343050.16 140556.44 510060.0 -1.0 1099
1099 0 343018.44 140531.75 510000.0 -1.0 1100
1100 0 342993.75 140549.38 509940.0 -1.0 1101
1101 0 342919.72 140500.03 509880.0 -1.0 1102
1102 0 342923.25 140531.75 509820.0 -1.0 1103
1103 0 342898.6 140514.12 509760.0 -1.0 1104
1104 0 342785.78 140521.19 509700.0 -1.0 1105
1105 0 342683.56 140411.9 509640.0 -1.0 1106
1106 0 342577.8 140366.08 509580.0 -1.0 1107
1107 0 342412.12 140334.36 509520.0 -1.0 1108
1108 0 342380.4 140411.9 509460.0 -1.0 1110
1109 0 342681.78 140392.53 509400.0 -1.0 1110
1110 5 342285.22 140415.44 509400.0 -1.0 1111
1111 0 342126.6 140517.66 509340.0 -1.0 1112
1112 0 341964.47 140517.66 509280.0 -1.0 1113
1113 0 341876.34 140510.61 509220.0 -1.0 1114
1114 0 341763.53 140485.94 509160.0 -1.0 1115
1115 0 341537.94 140485.94 509100.0 -1.0 1116
1116 0 341509.72 140415.44 509040.0 -1.0 1117
1117 0 341322.9 140373.12 508980.0 -1.0 1118
1118 0 341234.78 140288.53 508920.0 -1.0 1119
1119 0 341185.44 140239.19 508860.0 -1.0 1120
1120 0 341143.12 140210.98 508800.0 -1.0 1121
1121 0 341111.4 140179.25 508740.0 -1.0 1122
1122 0 341196.0 140270.9 508680.0 -1.0 1123
1123 0 341107.88 140228.61 508620.0 -1.0 1124
1124 0 341058.53 140295.58 508560.0 -1.0 1125
1125 0 340586.2 140087.61 508500.0 -1.0 1126
1126 0 341143.12 140341.4 508440.0 -1.0 1127
1127 0 341030.34 140299.11 508320.0 -1.0 1128
1128 0 340741.28 140277.95 508260.0 -1.0 1129
1129 0 340233.7 140168.69 508200.0 -1.0 1131
1130 0 338659.47 138743.48 508020.0 -1.0 1132
1131 0 339860.03 139995.95 508080.0 -1.0 1132
1132 5 339408.84 139752.73 508020.0 -1.0 1133
1133 0 339563.94 139906.06 507960.0 -1.0 1134
1134 0 339521.62 139849.67 507900.0 -1.0 1135
1135 0 339648.53 140089.38 507840.0 -1.0 1136
1136 0 339895.28 140413.67 507780.0 -1.0 1137
1137 0 340057.44 140752.06 507720.0 -1.0 1138
1138 0 340071.53 140787.31 507660.0 -1.0 1139
1139 0 340113.84 141203.27 507600.0 -1.0 1140
1140 0 340120.88 141605.12 507540.0 -1.0 1141
1141 0 340120.88 141675.62 507480.0 -1.0 1142
1142 0 340078.6 141943.52 507420.0 -1.0 1143
1143 0 340134.97 141943.52 507360.0 -1.0 1144
1144 0 340304.2 142035.17 507300.0 -1.0 1145
1145 0 340304.2 142035.17 507240.0 -1.0 1146
1146 0 340311.22 142035.17 507180.0 -1.0 1147
1147 0 340318.28 142028.12 507120.0 -1.0 1148
1148 0 340198.44 142021.06 507060.0 -1.0 1149
1149 0 339937.6 142021.06 507000.0 -1.0 1150
1150 0 339937.6 142021.06 506940.0 -1.0 1151
1151 0 339944.62 142014.02 506880.0 -1.0 1152
1152 0 339944.62 142014.02 506820.0 -1.0 1153
1153 0 339944.62 142014.02 506760.0 -1.0 1154
1154 0 339944.62 142014.02 506700.0 -1.0 1155
1155 0 339944.62 142014.02 506640.0 -1.0 1156
1156 0 339944.62 142014.02 506580.0 -1.0 1157
1157 0 339944.62 142014.02 506520.0 -1.0 1158
1158 0 339944.62 142014.02 506460.0 -1.0 1159
1159 0 339930.53 142042.22 506400.0 -1.0 1160
1160 0 339874.12 142070.42 506340.0 -1.0 1073
1161 0 338529.84 138673.69 508080.0 -1.0 1130
1162 0 338350.38 138474.3 508140.0 -1.0 1161
1163 0 338440.12 138534.11 508200.0 -1.0 1162
1164 0 338420.2 138524.14 508260.0 -1.0 1163
1165 0 338410.2 138504.2 508320.0 -1.0 1164
1166 0 338370.3 138454.34 508440.0 -1.0 1165
1167 0 338240.72 138344.67 508500.0 -1.0 1166
1168 0 338310.5 138344.67 508560.0 -1.0 1167
1169 0 338300.53 138314.77 508620.0 -1.0 1168
1170 0 338470.03 138294.83 508680.0 -1.0 1169
1171 0 338430.16 138244.97 508740.0 -1.0 1170
1172 0 338430.16 138244.97 508800.0 -1.0 1171
1173 0 338420.2 138105.39 508860.0 -1.0 1172
1174 0 338420.2 137955.84 508920.0 -1.0 1173
1175 0 338410.2 137836.2 508980.0 -1.0 1174
1176 0 338390.25 137576.97 509040.0 -1.0 1175
1177 0 338390.25 137527.12 509100.0 -1.0 1176
1178 0 338360.34 137427.42 509160.0 -1.0 1177
1179 0 338300.53 137397.52 509220.0 -1.0 1178
1180 0 338240.72 137088.44 509280.0 -1.0 1179
1181 0 338250.7 137038.58 509340.0 -1.0 1180
1182 0 338150.97 137008.67 509400.0 -1.0 1181
1183 0 338100.44 136872.88 509460.0 -1.0 1182
1184 0 338005.28 136668.42 509520.0 -1.0 1183
1185 0 338019.38 136604.98 509580.0 -1.0 1184
1186 0 338026.4 136516.86 509640.0 -1.0 1185
1187 0 337924.2 136347.66 509700.0 -1.0 1186
1188 0 337917.16 136305.36 509760.0 -1.0 1187
1189 0 337913.62 136273.62 509820.0 -1.0 1188
1190 0 337857.22 136206.66 509880.0 -1.0 1189
1191 0 337800.8 136079.75 509940.0 -1.0 1190
1192 0 337772.62 136055.08 510000.0 -1.0 1191
1193 0 337772.62 136023.36 510060.0 -1.0 1192
1194 0 337769.1 136023.36 510120.0 -1.0 1193
1195 0 337765.56 136012.78 510180.0 -1.0 1194
1196 0 337740.9 135903.5 510240.0 -1.0 1195
1197 0 337677.44 135780.12 510300.0 -1.0 1196
1198 0 337666.88 135748.4 510360.0 -1.0 1197
1199 0 337631.62 135692.0 510420.0 -1.0 1198
1200 0 337617.53 135614.45 510480.0 -1.0 1199
1201 0 337494.16 135473.45 510540.0 -1.0 1200
1202 5 337483.56 135406.48 510600.0 -1.0 1201
1203 0 337215.66 135117.42 510660.0 -1.0 1202
1204 0 337659.8 135406.48 510660.0 -1.0 1202
1205 0 337032.38 134793.12 510720.0 -1.0 1203
1206 0 336246.28 134528.75 510720.0 -1.0 1205
1207 0 335400.28 134271.42 510720.0 -1.0 1206
1208 0 335460.22 134200.94 510780.0 -1.0 1207
1209 0 337695.06 135445.25 510720.0 -1.0 1204
1210 0 337695.06 135448.78 510780.0 -1.0 1209
1211 0 337695.06 135445.25 510840.0 -1.0 1210
1212 0 337691.53 135360.66 510900.0 -1.0 1211
1213 0 337733.84 135276.05 510960.0 -1.0 1212
1214 0 337705.66 135223.17 511020.0 -1.0 1213
1215 0 337666.88 135177.36 511080.0 -1.0 1214
1216 0 337666.88 135089.23 511140.0 -1.0 1215
1217 0 337656.28 135053.98 511200.0 -1.0 1216
1218 0 337649.25 134969.38 511260.0 -1.0 1217
1219 0 337554.06 134969.38 511320.0 -1.0 1218
1220 0 337480.03 134853.05 511380.0 -1.0 1219
1221 0 337490.62 134831.9 511440.0 -1.0 1220
1222 0 337448.3 134757.88 511500.0 -1.0 1221
1223 0 337388.4 134659.17 511560.0 -1.0 1222
1224 0 337388.4 134613.36 511620.0 -1.0 1223
1225 0 337363.72 134535.8 511680.0 -1.0 1224
1226 0 337324.94 134489.98 511740.0 -1.0 1225
1227 0 337296.75 134458.25 511800.0 -1.0 1226
1228 0 337289.7 134440.62 511860.0 -1.0 1227
1229 0 337268.53 134377.17 511920.0 -1.0 1228
1230 0 337324.94 134366.61 511980.0 -1.0 1229
1231 0 337427.16 134313.73 512040.0 -1.0 1230
1232 0 337420.12 134299.62 512100.0 -1.0 1231
1233 0 337437.75 134267.9 512160.0 -1.0 1232
1234 0 337441.28 134197.4 512220.0 -1.0 1233
1235 0 337395.44 134112.8 512280.0 -1.0 1234
1236 0 337465.94 134098.7 512340.0 -1.0 1235
1237 0 337483.56 134052.88 512400.0 -1.0 1236
1238 0 337458.9 134066.98 512520.0 -1.0 1237
1239 0 337208.62 133947.12 512580.0 -1.0 1238
1240 0 337434.22 133887.2 512640.0 -1.0 1239
1241 0 337473.0 133866.05 512700.0 -1.0 1240
1242 0 337483.56 133869.58 512760.0 -1.0 1241
1243 0 337272.06 133788.5 512820.0 -1.0 1242
1244 0 337444.78 133753.25 512880.0 -1.0 1243
1245 0 337441.28 133746.2 512940.0 -1.0 1244
1246 0 337494.16 133718.0 513000.0 -1.0 1245
1247 0 337494.16 133675.7 513060.0 -1.0 1246
1248 0 337501.2 133573.48 513120.0 -1.0 1247
1249 0 337610.47 133506.5 513180.0 -1.0 1248
1250 0 337575.22 133450.11 513240.0 -1.0 1249
1251 0 337504.72 133372.55 513300.0 -1.0 1250
1252 0 337508.25 133337.3 513360.0 -1.0 1251
1253 0 337568.16 133284.42 513420.0 -1.0 1252
1254 0 337628.1 133168.11 513480.0 -1.0 1253
1255 0 337666.88 133171.62 513540.0 -1.0 1254
1256 0 337649.25 133111.7 513600.0 -1.0 1255
1257 0 337677.44 133115.23 513660.0 -1.0 1256
1258 0 337575.22 133051.78 513720.0 -1.0 1257
1259 0 337606.94 133055.3 513780.0 -1.0 1258
1260 0 337603.4 133013.0 513840.0 -1.0 1259
1261 0 337592.84 132956.61 513900.0 -1.0 1260
1262 0 337642.2 132797.98 513960.0 -1.0 1261
1263 0 337631.62 132741.58 514020.0 -1.0 1262
1264 0 337719.75 132713.38 514080.0 -1.0 1263
1265 0 337730.3 132678.12 514140.0 -1.0 1264
1266 0 337723.28 132692.23 514200.0 -1.0 1265
1267 0 337776.16 132614.67 514260.0 -1.0 1266
1268 0 337814.9 132614.67 514320.0 -1.0 1267
1269 0 337811.4 132551.23 514380.0 -1.0 1268
1270 0 337832.53 132544.17 514440.0 -1.0 1269
1271 0 337836.06 132508.92 514500.0 -1.0 1270
1272 0 337836.06 132463.11 514560.0 -1.0 1271
1273 0 337948.88 132364.4 514620.0 -1.0 1272
1274 0 338061.66 132304.48 514680.0 -1.0 1273
1275 0 338054.62 132251.61 514740.0 -1.0 1274
1276 0 338093.4 132244.55 514800.0 -1.0 1275
1277 0 338040.53 132110.61 514860.0 -1.0 1276
1278 0 338111.03 132054.2 514920.0 -1.0 1277
1279 0 338135.7 131976.66 514980.0 -1.0 1278
1280 0 338269.66 131892.05 515040.0 -1.0 1279
1281 0 338311.94 131768.67 515100.0 -1.0 1280
1282 0 338403.6 131719.33 515160.0 -1.0 1281
1283 0 338442.38 131655.88 515220.0 -1.0 1282
1284 0 338523.44 131567.75 515280.0 -1.0 1283
1285 0 338523.44 131567.75 515340.0 -1.0 1284
1286 0 338526.97 131539.55 515400.0 -1.0 1285
1287 0 338417.7 131289.28 515460.0 -1.0 1286
1288 0 338706.75 131395.03 515520.0 -1.0 1287
1289 0 338801.9 131370.36 515580.0 -1.0 1288
1290 0 338801.9 131391.5 515640.0 -1.0 1289
1291 0 338512.88 131201.16 515700.0 -1.0 1290
1292 0 338731.4 131183.53 515760.0 -1.0 1291
1293 0 338590.4 131158.86 515820.0 -1.0 1292
1294 0 338805.44 131155.33 515880.0 -1.0 1293
1295 0 338999.3 130940.305 515940.0 -1.0 1294
1296 0 339175.56 130876.85 516000.0 -1.0 1295
1297 0 339355.34 130665.35 516060.0 -1.0 1296
1298 0 339845.3 130341.055 516120.0 -1.0 1297
1299 0 340793.53 130041.43 516120.0 -1.0 1298
1300 0 341332.88 129819.35 516120.0 -1.0 1299
1301 0 341438.62 129794.68 516180.0 -1.0 1300
1302 0 341502.06 129734.75 516240.0 -1.0 1301
1303 0 341777.03 129643.1 516300.0 -1.0 1302
1304 0 342326.9 129336.43 516360.0 -1.0 1303
1305 0 342845.1 129121.4 516420.0 -1.0 1304
1306 0 343250.47 129022.7 516480.0 -1.0 1305
1307 0 343578.28 128888.75 516540.0 -1.0 1306
1308 0 343782.75 128751.27 516600.0 -1.0 1307
1309 0 344269.2 128719.555 516660.0 -1.0 1308
1310 0 344935.4 128345.9 516720.0 -1.0 1309
1311 0 345157.5 128268.35 516780.0 -1.0 1310
1312 0 345858.97 127996.93 516840.0 -1.0 1311
1313 0 346553.4 127788.95 516900.0 -1.0 1312
1314 0 347402.9 127510.48 516960.0 -1.0 1313
1315 0 347494.56 127457.6 517020.0 -1.0 1314
1316 0 348114.97 127401.2 517080.0 -1.0 1315
1317 0 349246.5 127309.555 517080.0 -1.0 1316
1318 5 351446.1 127309.555 517080.0 -1.0 1317
1319 0 352151.1 127344.805 517140.0 -1.0 1318
1320 0 352098.22 127314.84 517020.0 -1.0 1318
1321 0 352267.4 127376.52 517200.0 -1.0 1319
1322 0 352514.16 127457.6 517260.0 -1.0 1321
1323 0 352782.06 127580.98 517320.0 -1.0 1322
1324 0 353317.88 127767.805 517380.0 -1.0 1323
1325 0 353680.94 127894.7 517440.0 -1.0 1324
1326 5 354103.94 128250.73 517500.0 -1.0 1325
1327 0 354710.25 128610.27 517500.0 -1.0 1326
1328 0 354315.44 128241.914 517560.0 -1.0 1326
1329 0 355330.66 129047.375 517440.0 -1.0 1327
1330 0 355545.66 129343.48 517380.0 -1.0 1329
1331 0 355693.72 129417.5 517320.0 -1.0 1330
1332 0 355834.72 129442.18 517260.0 -1.0 1331
1333 0 355979.25 129470.375 517200.0 -1.0 1332
1334 0 356092.03 129547.93 517140.0 -1.0 1333
1335 0 356173.12 129562.02 517080.0 -1.0 1334
1336 0 356560.88 129565.555 517020.0 -1.0 1335
1337 0 356990.9 129752.375 516960.0 -1.0 1336
1338 0 357375.16 129851.08 516900.0 -1.0 1337
1339 0 357827.38 129976.51 516840.0 -1.0 1338
1340 0 335047.78 134271.44 510720.0 -1.0 1208
1341 0 334677.66 134260.86 510660.0 -1.0 1340
1342 0 334448.53 134310.2 510600.0 -1.0 1341
1343 0 334071.38 134384.23 510540.0 -1.0 1342
1344 0 333775.25 134444.16 510480.0 -1.0 1343
1345 0 333517.94 134842.48 510420.0 -1.0 1344
1346 0 332964.5 134810.75 510360.0 -1.0 1345
1347 0 332668.4 135046.94 510420.0 -1.0 1346
1348 0 332404.03 134895.36 510480.0 -1.0 1347
1349 0 332404.03 135057.5 510540.0 -1.0 1348
1350 0 332259.5 135099.81 510600.0 -1.0 1349
1351 0 332065.62 135159.73 510660.0 -1.0 1350
1352 0 332040.97 135230.23 510720.0 -1.0 1351
1353 0 331794.22 135212.61 510780.0 -1.0 1352
1354 0 331681.4 135311.31 510840.0 -1.0 1353
1355 0 331180.88 135431.16 510900.0 -1.0 1354
1356 0 330793.12 135780.12 510960.0 -1.0 1355
1357 0 330489.97 136125.58 510960.0 -1.0 1356
1358 0 330204.44 136756.56 510960.0 -1.0 1357
1359 0 329700.38 137517.95 511020.0 -1.0 1358
1360 0 329284.4 138124.25 511020.0 -1.0 1359
1361 0 328611.12 138779.9 511020.0 -1.0 1360
1362 0 328297.4 139104.2 510960.0 -1.0 1361
1363 0 327874.4 139555.4 510960.0 -1.0 1362
1364 0 327363.28 139967.83 510960.0 -1.0 1363
1365 0 326929.72 140380.25 510960.0 -1.0 1364
1366 0 326626.56 140450.75 510900.0 -1.0 1365
1367 0 326429.16 140711.61 510900.0 -1.0 1366
1368 0 326238.8 141138.12 510900.0 -1.0 1367
1369 0 326161.25 141508.25 510840.0 -1.0 1368
1370 0 325928.62 141797.31 510780.0 -1.0 1369
1371 0 325798.2 142400.08 510720.0 -1.0 1370
1372 0 325547.9 143080.4 510720.0 -1.0 1371
1373 0 325371.66 143348.31 510660.0 -1.0 1372
1374 0 325315.25 143707.86 510600.0 -1.0 1373
1375 0 325301.16 143817.12 510540.0 -1.0 1374
1376 0 325220.1 143898.2 510480.0 -1.0 1375
1377 0 325449.22 144194.31 510420.0 -1.0 1376
1378 0 325026.22 144307.11 510360.0 -1.0 1377
1379 0 324948.66 144405.81 510300.0 -1.0 1378
1380 0 324924.0 144508.03 510240.0 -1.0 1379
1381 0 324959.25 144663.12 510180.0 -1.0 1380
1382 0 324895.78 144698.38 510120.0 -1.0 1381
1383 0 324902.84 144821.75 510060.0 -1.0 1382
1384 0 324906.38 144849.95 510000.0 -1.0 1383
1385 0 324906.38 144983.9 509940.0 -1.0 1384
1386 0 324874.62 145026.2 509880.0 -1.0 1385
1387 0 324909.88 145068.5 509820.0 -1.0 1386
1388 0 324927.5 145124.9 509760.0 -1.0 1387
1389 0 324927.5 145160.16 509700.0 -1.0 1388
1390 0 324931.03 145244.75 509640.0 -1.0 1389
1391 0 324878.16 145346.98 509580.0 -1.0 1390
1392 0 324853.5 145350.5 509520.0 -1.0 1391
1393 0 324916.94 145435.11 509460.0 -1.0 1392
1394 0 324931.03 145512.66 509400.0 -1.0 1393
1395 0 324973.34 145463.31 509340.0 -1.0 1394
1396 0 325019.16 145537.33 509280.0 -1.0 1395
1397 0 325022.7 145632.5 509220.0 -1.0 1396
1398 0 325075.56 145678.33 509160.0 -1.0 1397
1399 0 325047.38 145738.25 509100.0 -1.0 1398
1400 0 325061.47 145791.12 509040.0 -1.0 1399
1401 0 325057.94 145868.69 508980.0 -1.0 1400
1402 0 325082.62 145977.95 508920.0 -1.0 1401
1403 0 325057.94 146111.9 508860.0 -1.0 1402
1404 0 325096.72 146189.45 508800.0 -1.0 1403
1405 0 325072.03 146224.7 508740.0 -1.0 1404
1406 0 325139.0 146362.19 508680.0 -1.0 1405
1407 0 325036.78 146379.81 508620.0 -1.0 1406
1408 0 325089.66 146439.73 508560.0 -1.0 1407
1409 0 324606.75 146161.25 508500.0 -1.0 1408
1410 0 325117.88 146552.53 508440.0 -1.0 1409
1411 0 325057.94 146559.58 508320.0 -1.0 1410
1412 0 325043.84 146556.06 508260.0 -1.0 1411
1413 0 325050.88 146594.83 508200.0 -1.0 1412
1414 0 324818.25 146443.25 508140.0 -1.0 1413
1415 0 325072.03 146598.36 508080.0 -1.0 1414
1416 0 324688.34 146308.05 508020.0 -1.0 1415
1417 0 325144.34 146704.05 507960.0 -1.0 1416
1418 0 325265.9 146827.48 507900.0 -1.0 1417
1419 0 325191.88 146838.06 507840.0 -1.0 1418
1420 0 325234.2 146880.36 507780.0 -1.0 1419
1421 0 325223.62 146862.73 507720.0 -1.0 1420
1422 0 325304.7 146890.94 507660.0 -1.0 1421
1423 0 325234.2 146841.58 507600.0 -1.0 1422
1424 0 325139.0 146919.12 507540.0 -1.0 1423
1425 0 325081.97 146932.73 507480.0 -1.0 1424
1426 0 325082.62 147063.66 507420.0 -1.0 1425
1427 0 325378.72 147490.19 507360.0 -1.0 1426
1428 0 325008.6 147172.94 507300.0 -1.0 1427
1429 0 324931.03 147091.86 507240.0 -1.0 1428
1430 0 325036.78 147127.11 507180.0 -1.0 1429
1431 0 325050.88 147239.9 507060.0 -1.0 1430
1432 0 325040.3 147243.44 507000.0 -1.0 1431
1433 0 325036.78 147331.56 506940.0 -1.0 1432
1434 0 324888.75 147292.78 506880.0 -1.0 1433
1435 0 324941.62 147391.48 506820.0 -1.0 1434
1436 0 324892.25 147370.33 506760.0 -1.0 1435
1437 0 324783.0 147539.53 506700.0 -1.0 1436
1438 0 324938.1 147377.38 506640.0 -1.0 1437
1439 0 324906.38 147472.56 506580.0 -1.0 1438
1440 0 324916.94 147437.31 506520.0 -1.0 1439
1441 0 324902.84 147518.38 506460.0 -1.0 1440
1442 0 324853.5 147518.38 506400.0 -1.0 1441
1443 0 324800.62 147652.33 506340.0 -1.0 1442
1444 0 324758.3 147673.48 506280.0 -1.0 1443
1445 0 324768.88 147740.45 506220.0 -1.0 1444
1446 0 324705.44 147782.75 506160.0 -1.0 1445
1447 0 324712.5 147835.62 506100.0 -1.0 1446
1448 0 324687.8 147846.2 506040.0 -1.0 1447
1449 0 324677.25 147877.94 505980.0 -1.0 1448
1450 0 324645.5 147899.08 505860.0 -1.0 1449
1451 0 324638.47 147902.61 505740.0 -1.0 1450
1452 0 324606.75 147930.81 505680.0 -1.0 1451
1453 0 324444.6 147761.61 505620.0 -1.0 1452
1454 0 324582.06 147920.23 505560.0 -1.0 1453
1455 0 324511.56 147934.33 505500.0 -1.0 1454
1456 0 324508.03 147948.44 505440.0 -1.0 1455
1457 0 324511.56 147934.33 505380.0 -1.0 1456
1458 0 324476.3 147923.75 505320.0 -1.0 1457
1459 0 324476.3 147920.23 505260.0 -1.0 1458
1460 0 324458.7 147962.53 505200.0 -1.0 1459
1461 0 324448.12 147987.2 505140.0 -1.0 1460
1462 0 324444.6 147997.78 505080.0 -1.0 1461
1463 0 324377.62 147951.95 505020.0 -1.0 1462
1464 0 324395.25 147980.16 504960.0 -1.0 1463
1465 0 324441.06 148050.66 504900.0 -1.0 1464
1466 0 324462.22 148011.88 504840.0 -1.0 1465
1467 0 324469.25 148047.12 504780.0 -1.0 1466
1468 0 324437.53 148057.7 504720.0 -1.0 1467
1469 0 324451.62 148121.16 504660.0 -1.0 1468
1470 0 324444.6 148114.11 504600.0 -1.0 1469
1471 0 324455.16 148195.19 504540.0 -1.0 1470
1472 0 324458.7 148248.06 504480.0 -1.0 1471
1473 0 324434.0 148184.61 504420.0 -1.0 1472
1474 0 324451.62 148230.44 504360.0 -1.0 1473
1475 0 324444.6 148205.75 504300.0 -1.0 1474
1476 0 324479.84 148205.75 504240.0 -1.0 1475
1477 0 324462.22 148216.33 504180.0 -1.0 1476
1478 0 324462.22 148258.62 504120.0 -1.0 1477
1479 0 324458.7 148258.62 504060.0 -1.0 1478
1480 0 324451.62 148233.95 504000.0 -1.0 1479
1481 0 324472.78 148265.69 503940.0 -1.0 1480
1482 0 324518.62 148265.69 503880.0 -1.0 1481
1483 0 324525.66 148325.61 503820.0 -1.0 1482
1484 0 324522.12 148307.98 503760.0 -1.0 1483
1485 0 324529.2 148322.08 503700.0 -1.0 1484
1486 0 323965.2 147944.9 503640.0 -1.0 1485
1487 0 324501.0 148360.86 503580.0 -1.0 1486
1488 0 324497.47 148378.48 503520.0 -1.0 1487
1489 0 324501.0 148382.0 503460.0 -1.0 1488
1490 0 324476.3 148378.48 503400.0 -1.0 1489
1491 0 324458.7 148389.06 503340.0 -1.0 1490
1492 0 324363.5 148389.06 503280.0 -1.0 1491
1493 0 323919.38 148156.4 503220.0 -1.0 1492
1494 0 324356.47 148382.0 503160.0 -1.0 1493
1495 0 324434.0 148389.06 503100.0 -1.0 1494
1496 0 324349.4 148406.69 503040.0 -1.0 1495
1497 0 324345.88 148434.88 502980.0 -1.0 1496
1498 0 324310.62 148480.7 502920.0 -1.0 1497
1499 0 324278.9 148456.03 502860.0 -1.0 1498
1500 0 324275.38 148466.61 502800.0 -1.0 1499
1501 0 324247.2 148466.61 502740.0 -1.0 1500
1502 0 324243.66 148477.19 502680.0 -1.0 1501
1503 0 324208.4 148487.75 502620.0 -1.0 1502
1504 0 324201.38 148558.25 502560.0 -1.0 1503
1505 0 324049.78 148586.45 502500.0 -1.0 1504
1506 0 324039.22 148621.7 502440.0 -1.0 1505
1507 0 323961.66 148642.86 502380.0 -1.0 1506
1508 0 323958.12 148632.28 502320.0 -1.0 1507
1509 0 323707.88 148568.83 502260.0 -1.0 1508
1510 0 323870.0 148671.06 502200.0 -1.0 1509
1511 0 323718.44 148815.58 502140.0 -1.0 1510
1512 0 323739.6 148702.78 502080.0 -1.0 1511
1513 0 323714.9 148674.58 502020.0 -1.0 1512
1514 0 323697.28 148674.58 501960.0 -1.0 1513
1515 0 323633.84 148628.75 501900.0 -1.0 1514
1516 0 323552.75 148653.44 501840.0 -1.0 1515
1517 0 323629.0 148649.61 501780.0 -1.0 1516
1518 0 357981.4 130096.53 516780.0 -1.0 1339
1519 0 357989.25 130112.68 516720.0 -1.0 1518
1520 0 358130.28 130204.95 516660.0 -1.0 1519
1521 0 358205.44 130104.586 516600.0 -1.0 1520
1522 0 358898.16 130369.55 516540.0 -1.0 1521
1523 0 358913.8 130329.62 516480.0 -1.0 1522
1524 0 358932.75 130394.61 516420.0 -1.0 1523
1525 0 358838.34 130409.81 516360.0 -1.0 1524
1526 6 358892.78 130440.125 516300.0 -1.0 1525
1527 0 323092.3 148347.12 501720.0 -1.0 1517
1528 0 323600.25 148632.27 501660.0 -1.0 1527
1529 0 323470.84 148500.92 501600.0 -1.0 1528
1530 0 323607.66 148697.11 501540.0 -1.0 1529
1531 0 322640.53 148501.78 501480.0 -1.0 1530
1532 0 323479.8 148687.22 501420.0 -1.0 1531
1533 0 322982.4 148333.95 501360.0 -1.0 1532
1534 0 323440.44 148690.67 501300.0 -1.0 1533
1535 0 323516.28 148720.56 501240.0 -1.0 1534
1536 0 323471.94 148689.02 501180.0 -1.0 1535
1537 0 323515.0 148736.23 501120.0 -1.0 1536
1538 0 323457.88 148726.77 501060.0 -1.0 1537
1539 0 323551.53 148714.55 501000.0 -1.0 1538
1540 0 323447.38 148914.23 500940.0 -1.0 1539
1541 0 323473.0 148752.39 500880.0 -1.0 1540
1542 0 322932.7 148299.56 500820.0 -1.0 1541
1543 0 323515.28 148777.48 500760.0 -1.0 1542
1544 0 323557.6 148742.48 500700.0 -1.0 1543
1545 0 323527.7 148746.1 500640.0 -1.0 1544
1546 0 323517.84 148766.08 500580.0 -1.0 1545
1547 0 323454.94 148793.78 500520.0 -1.0 1546
1548 0 323512.12 148783.17 500460.0 -1.0 1547
1549 0 323386.3 148766.5 500400.0 -1.0 1548
1550 0 323425.56 148862.89 500340.0 -1.0 1549
1551 0 323427.6 148845.27 500280.0 -1.0 1550
1552 0 323403.3 148905.95 500160.0 -1.0 1551
1553 0 323472.5 149267.31 500100.0 -1.0 1552
1554 0 323293.22 148813.78 500040.0 -1.0 1553
1555 0 323355.38 148886.48 499980.0 -1.0 1554
1556 0 323328.2 148838.78 499920.0 -1.0 1555
1557 0 323291.0 148919.06 499860.0 -1.0 1556
1558 0 323202.34 148853.56 499800.0 -1.0 1557
1559 0 323285.66 148883.78 499740.0 -1.0 1558
1560 0 323236.6 149000.11 499680.0 -1.0 1559
1561 0 323056.4 148842.62 499620.0 -1.0 1560
1562 0 323215.28 148980.36 499560.0 -1.0 1561
1563 0 323204.2 149016.03 499500.0 -1.0 1562
1564 0 322870.34 148760.53 499440.0 -1.0 1563
1565 0 323130.8 149067.98 499380.0 -1.0 1564
1566 0 322831.56 148799.19 499320.0 -1.0 1565
1567 0 323113.75 149111.05 499260.0 -1.0 1566
1568 0 323018.4 149089.97 499200.0 -1.0 1567
1569 0 322972.1 149110.58 499140.0 -1.0 1568
1570 0 322905.44 148858.81 499080.0 -1.0 1569
1571 0 322990.2 149105.03 498960.0 -1.0 1570
1572 0 322972.94 149084.56 498840.0 -1.0 1571
1573 0 322716.97 148956.67 498780.0 -1.0 1572
1574 0 322898.88 149015.66 498720.0 -1.0 1573
1575 0 322669.0 148877.86 498660.0 -1.0 1574
1576 0 322778.47 148954.55 498540.0 -1.0 1575
1577 0 322761.6 148911.78 498480.0 -1.0 1576
1578 0 322683.44 148886.53 498420.0 -1.0 1577
1579 0 322362.4 148713.5 498360.0 -1.0 1578
1580 0 322706.75 148825.1 498300.0 -1.0 1579
1581 0 322516.56 148761.02 498240.0 -1.0 1580
1582 0 322539.22 148803.22 498180.0 -1.0 1581
1583 0 322573.22 148836.94 498120.0 -1.0 1582
1584 0 322575.78 148862.89 498060.0 -1.0 1583
1585 0 322548.16 148900.73 498000.0 -1.0 1584
1586 0 322613.8 148843.05 497940.0 -1.0 1585
1587 0 322463.84 148771.53 497880.0 -1.0 1586
1588 0 322509.4 148830.73 497820.0 -1.0 1587
1589 0 322443.38 148779.58 497760.0 -1.0 1588
1590 0 322455.84 148795.73 497700.0 -1.0 1589
1591 0 322224.84 148645.86 497640.0 -1.0 1590
1592 0 322410.38 148731.08 497580.0 -1.0 1591
1593 0 321889.22 148433.84 497520.0 -1.0 1592
1594 0 322287.6 148775.27 497460.0 -1.0 1593
1595 0 322078.1 148810.84 497400.0 -1.0 1594
1596 0 322221.47 148873.78 497340.0 -1.0 1595
1597 0 322113.97 148848.36 497280.0 -1.0 1596
1598 0 321764.34 148683.42 497220.0 -1.0 1597
1599 0 322124.44 148956.44 497160.0 -1.0 1598
1600 0 322029.4 149109.86 497040.0 -1.0 1599
1601 0 321882.1 148981.17 496980.0 -1.0 1600
1602 0 321950.88 149112.7 496920.0 -1.0 1601
1603 0 321544.8 148918.64 496860.0 -1.0 1602
1604 0 321857.62 149142.69 496740.0 -1.0 1603
1605 0 321754.03 149242.2 496680.0 -1.0 1604
1606 0 321678.34 149308.1 496560.0 -1.0 1605
1607 0 321659.06 149430.81 496500.0 -1.0 1606
1608 0 321619.78 149423.28 496440.0 -1.0 1607
1609 0 321557.78 149577.27 496380.0 -1.0 1608
1610 0 321445.66 149512.84 496320.0 -1.0 1609
1611 0 321421.5 149707.81 496260.0 -1.0 1610
1612 0 321348.12 149710.03 496140.0 -1.0 1611
1613 0 320795.38 149461.84 496080.0 -1.0 1612
1614 0 321282.97 149840.06 496020.0 -1.0 1613
1615 0 320840.66 149567.98 495960.0 -1.0 1614
1616 0 321294.28 149942.38 495900.0 -1.0 1615
1617 0 321315.66 149957.95 495840.0 -1.0 1616
1618 0 321326.44 150004.38 495780.0 -1.0 1617
1619 0 320604.9 149584.52 495720.0 -1.0 1618
1620 0 321258.56 149978.84 495660.0 -1.0 1619
1621 0 321240.47 150049.94 495600.0 -1.0 1620
1622 0 321162.94 150033.92 495540.0 -1.0 1621
1623 0 321176.28 150061.34 495480.0 -1.0 1622
1624 0 321108.4 150056.19 495420.0 -1.0 1623
1625 0 321120.6 150046.48 495360.0 -1.0 1624
1626 0 321136.0 150047.61 495300.0 -1.0 1625
1627 0 321225.56 150169.53 495240.0 -1.0 1626
1628 0 321220.3 150100.14 495180.0 -1.0 1627
1629 0 321084.78 150038.86 495120.0 -1.0 1628
1630 0 321192.25 150106.2 495060.0 -1.0 1629
1631 0 321225.66 150203.78 495000.0 -1.0 1630
1632 0 321156.72 150186.44 494940.0 -1.0 1631
1633 0 321285.0 150130.0 494880.0 -1.0 1632
1634 0 313912.0 160674.0 464880.0 -1.0 489
1635 0 313776.0 160594.0 464820.0 -1.0 1634
1636 0 313800.0 160578.0 464760.0 -1.0 1635
1637 0 313824.0 160698.0 464640.0 -1.0 1636
1638 0 313832.0 160602.0 464580.0 -1.0 1637
1639 0 313792.0 160554.0 464460.0 -1.0 1638
1640 0 313712.0 160490.0 464340.0 -1.0 1639
1641 0 313808.0 160602.0 464280.0 -1.0 1640
1642 0 313768.0 160458.0 464220.0 -1.0 1641
1643 0 313808.0 160530.0 464100.0 -1.0 1642
1644 0 313800.0 160562.0 464040.0 -1.0 1643
1645 0 313680.0 160410.0 463920.0 -1.0 1644
1646 0 313752.0 160514.0 463860.0 -1.0 1645
1647 0 313664.0 160282.0 463800.0 -1.0 1646
1648 0 313616.0 160346.0 463740.0 -1.0 1647
1649 0 313664.0 160354.0 463680.0 -1.0 1648
1650 0 313648.0 160322.0 463620.0 -1.0 1649
1651 0 313616.0 160290.0 463560.0 -1.0 1650
1652 0 313656.0 160298.0 463500.0 -1.0 1651
1653 0 313608.0 160266.0 463440.0 -1.0 1652
1654 0 313533.0 160049.0 463320.0 -1.0 1653
1655 0 313633.0 161545.0 466740.0 -1.0 460
1656 0 313577.0 161801.0 466740.0 -1.0 1655
1657 0 313505.0 161849.0 466680.0 -1.0 1656
1658 6 313618.7 161940.78 466620.0 -1.0 1657
1659 0 308360.56 147874.42 428940.0 -1.0 1060
1660 0 308432.34 147899.75 428880.0 -1.0 1659
1661 0 308318.34 147870.19 428820.0 -1.0 1660
1662 0 308419.7 147899.75 428760.0 -1.0 1661
1663 0 308423.9 147916.64 428700.0 -1.0 1662
1664 0 308377.44 147908.19 428640.0 -1.0 1663
1665 0 308407.0 147908.19 428580.0 -1.0 1664
1666 0 308411.22 147878.64 428520.0 -1.0 1665
1667 0 308369.0 147832.19 428460.0 -1.0 1666
1668 0 308360.56 147802.64 428400.0 -1.0 1667
1669 0 308377.44 147815.3 428340.0 -1.0 1668
1670 0 308457.7 147802.64 428280.0 -1.0 1669
1671 0 308487.22 147827.97 428220.0 -1.0 1670
1672 0 308436.56 147853.3 428160.0 -1.0 1671
1673 0 308347.9 147781.52 428100.0 -1.0 1672
1674 0 308407.0 147836.4 428040.0 -1.0 1673
1675 0 308369.0 147773.08 427980.0 -1.0 1674
1676 0 308271.88 147798.4 427920.0 -1.0 1675
1677 0 308335.22 147819.53 427860.0 -1.0 1676
1678 0 308377.44 147751.97 427800.0 -1.0 1677
1679 0 308339.44 147785.75 427740.0 -1.0 1678
1680 0 308314.12 147806.86 427680.0 -1.0 1679
1681 0 308271.88 147739.3 427620.0 -1.0 1680
1682 0 308305.66 147768.86 427560.0 -1.0 1681
1683 0 308250.78 147798.4 427500.0 -1.0 1682
1684 0 308217.0 147802.64 427440.0 -1.0 1683
1685 0 308179.0 147849.08 427380.0 -1.0 1684
1686 0 308174.78 147849.08 427320.0 -1.0 1685
1687 0 308098.78 147895.53 427260.0 -1.0 1686
1688 0 308043.88 147954.64 427200.0 -1.0 1687
1689 0 308048.1 147887.08 427140.0 -1.0 1688
1690 0 308069.22 147958.86 427080.0 -1.0 1689
1691 0 308069.22 147971.53 427020.0 -1.0 1690
1692 0 308069.22 148022.2 426960.0 -1.0 1691
1693 0 308090.3 148077.1 426900.0 -1.0 1692
1694 0 307925.66 148039.1 426840.0 -1.0 1693
1695 0 307951.0 148102.42 426780.0 -1.0 1694
1696 0 307862.3 148115.1 426720.0 -1.0 1695
1697 0 307862.3 148165.77 426660.0 -1.0 1696
1698 0 307815.88 148153.1 426600.0 -1.0 1697
1699 0 307701.88 148186.88 426540.0 -1.0 1698
1700 0 307735.66 148254.44 426480.0 -1.0 1699
1701 0 307790.53 148271.33 426420.0 -1.0 1700
1702 0 307697.62 148275.55 426360.0 -1.0 1701
1703 0 307617.4 148288.22 426300.0 -1.0 1702
1704 0 307444.28 148245.98 426240.0 -1.0 1703
1705 0 307499.2 148343.11 426180.0 -1.0 1704
1706 0 307507.62 148326.22 426120.0 -1.0 1705
1707 0 307414.75 148305.11 426060.0 -1.0 1706
1708 0 307330.28 148317.77 426000.0 -1.0 1707
1709 0 307389.4 148406.44 425940.0 -1.0 1708
1710 0 307372.5 148410.66 425880.0 -1.0 1709
1711 0 307212.06 148474.0 425820.0 -1.0 1710
1712 0 307186.72 148495.11 425760.0 -1.0 1711
1713 0 307123.38 148495.11 425700.0 -1.0 1712
1714 0 307047.38 148503.56 425640.0 -1.0 1713
1715 0 306962.94 148503.56 425580.0 -1.0 1714
1716 0 306946.06 148588.0 425520.0 -1.0 1715
1717 0 306789.8 148571.11 425460.0 -1.0 1716
1718 0 306920.72 148604.89 425400.0 -1.0 1717
1719 0 306819.38 148685.12 425340.0 -1.0 1718
1720 0 306832.03 148676.67 425280.0 -1.0 1719
1721 0 306756.03 148731.56 425220.0 -1.0 1720
1722 0 306718.03 148706.23 425160.0 -1.0 1721
1723 0 306663.16 148748.45 425100.0 -1.0 1722
1724 0 306688.47 148790.69 425040.0 -1.0 1723
1725 0 306650.47 148883.58 424980.0 -1.0 1724
1726 0 306544.9 148807.58 424920.0 -1.0 1725
1727 0 306566.03 148854.02 424860.0 -1.0 1726
1728 0 306553.38 148862.47 424800.0 -1.0 1727
1729 0 306498.47 148862.47 424740.0 -1.0 1728
1730 0 306443.6 148968.03 424680.0 -1.0 1729
1731 0 306447.8 148993.36 424620.0 -1.0 1730
1732 0 306460.47 149052.47 424560.0 -1.0 1731
1733 0 306494.25 149048.25 424500.0 -1.0 1732
1734 0 306494.25 149039.81 424440.0 -1.0 1733
1735 0 306477.34 149082.03 424380.0 -1.0 1734
1736 0 306481.6 149069.36 424320.0 -1.0 1735
1737 0 306418.25 149094.7 424260.0 -1.0 1736
1738 0 306359.12 149136.92 424200.0 -1.0 1737
1739 0 306308.47 149098.92 424140.0 -1.0 1738
1740 0 306257.78 149170.7 424080.0 -1.0 1739
1741 0 306300.03 149158.03 424020.0 -1.0 1740
1742 0 306266.25 149200.25 423960.0 -1.0 1741
1743 0 306240.9 149191.81 423900.0 -1.0 1742
1744 0 306249.34 149208.7 423840.0 -1.0 1743
1745 0 306202.9 149242.48 423780.0 -1.0 1744
1746 0 306190.22 149229.81 423720.0 -1.0 1745
1747 0 306148.0 149225.6 423660.0 -1.0 1746
1748 0 306219.78 149293.16 423600.0 -1.0 1747
1749 0 306118.44 149191.81 423540.0 -1.0 1748
1750 0 306143.78 149234.03 423480.0 -1.0 1749
1751 0 306055.12 149162.25 423420.0 -1.0 1750
1752 0 306072.0 149174.92 423360.0 -1.0 1751
1753 0 306126.9 149187.6 423300.0 -1.0 1752
1754 0 306050.9 149145.36 423240.0 -1.0 1753
1755 0 306135.34 149174.92 423180.0 -1.0 1754
1756 0 306050.9 149120.03 423120.0 -1.0 1755
1757 0 306105.78 149174.92 423060.0 -1.0 1756
1758 0 306088.9 149124.25 423000.0 -1.0 1757
1759 0 305979.12 149077.81 422940.0 -1.0 1758
1760 0 306088.9 149120.03 422880.0 -1.0 1759
1761 0 306076.22 149166.48 422820.0 -1.0 1760
1762 0 306025.56 149107.36 422760.0 -1.0 1761
1763 0 306038.22 149082.03 422700.0 -1.0 1762
1764 0 305983.34 149056.69 422640.0 -1.0 1763
1765 0 306004.44 149082.03 422580.0 -1.0 1764
1766 0 305979.12 149044.03 422520.0 -1.0 1765
1767 0 306017.12 149048.25 422460.0 -1.0 1766
1768 0 306008.66 148997.58 422400.0 -1.0 1767
1769 0 306017.12 148959.58 422340.0 -1.0 1768
1770 0 305983.34 148963.8 422280.0 -1.0 1769
1771 0 305979.12 148972.25 422220.0 -1.0 1770
1772 0 306004.44 148921.58 422160.0 -1.0 1771
1773 0 305962.22 148841.34 422100.0 -1.0 1772
1774 0 305936.88 148883.58 422040.0 -1.0 1773
1775 0 306008.66 148858.23 421980.0 -1.0 1774
1776 0 305996.0 148786.45 421920.0 -1.0 1775
1777 0 305966.44 148816.02 421860.0 -1.0 1776
1778 0 305958.0 148782.23 421800.0 -1.0 1777
1779 0 305945.34 148845.58 421740.0 -1.0 1778
1780 0 305924.22 148761.12 421680.0 -1.0 1779
1781 0 306029.78 148811.8 421620.0 -1.0 1780
1782 0 306017.12 148816.02 421560.0 -1.0 1781
1783 0 306042.44 148824.47 421500.0 -1.0 1782
1784 0 306004.44 148820.23 421440.0 -1.0 1783
1785 0 305949.56 148773.8 421380.0 -1.0 1784
1786 0 305936.88 148773.8 421320.0 -1.0 1785
1787 0 306012.9 148820.23 421260.0 -1.0 1786
1788 0 306021.34 148849.8 421200.0 -1.0 1787
1789 0 306034.0 148803.34 421140.0 -1.0 1788
1790 0 305979.12 148799.12 421080.0 -1.0 1789
1791 0 306025.56 148832.9 421020.0 -1.0 1790
1792 0 306017.12 148811.8 420960.0 -1.0 1791
1793 0 306021.34 148820.23 420900.0 -1.0 1792
1794 0 305991.78 148832.9 420840.0 -1.0 1793
1795 0 306000.22 148799.12 420780.0 -1.0 1794
1796 0 305991.78 148799.12 420720.0 -1.0 1795
1797 0 306000.22 148803.34 420660.0 -1.0 1796
1798 0 305953.78 148790.69 420600.0 -1.0 1797
1799 0 305848.22 148790.69 420540.0 -1.0 1798
1800 0 305831.3 148799.12 420480.0 -1.0 1799
1801 0 305810.22 148769.56 420420.0 -1.0 1800
1802 0 305844.0 148769.56 420360.0 -1.0 1801
1803 0 305839.78 148786.45 420300.0 -1.0 1802
1804 0 305877.78 148803.34 420240.0 -1.0 1803
1805 0 305903.1 148803.34 420180.0 -1.0 1804
1806 0 305814.44 148735.8 420120.0 -1.0 1805
1807 0 305793.3 148735.8 420060.0 -1.0 1806
1808 0 305793.3 148718.9 420000.0 -1.0 1807
1809 0 305742.66 148702.02 419940.0 -1.0 1808
1810 0 305797.56 148672.45 419880.0 -1.0 1809
1811 0 305768.0 148609.12 419820.0 -1.0 1810
1812 0 305734.22 148562.67 419760.0 -1.0 1811
1813 0 305755.3 148571.11 419700.0 -1.0 1812
1814 0 305704.66 148554.22 419640.0 -1.0 1813
1815 0 305717.3 148558.45 419580.0 -1.0 1814
1816 0 305645.53 148461.33 419520.0 -1.0 1815
1817 0 305603.3 148465.56 419460.0 -1.0 1816
1818 0 305573.75 148423.33 419400.0 -1.0 1817
1819 0 305510.44 148364.22 419340.0 -1.0 1818
1820 0 305485.1 148317.77 419280.0 -1.0 1819
1821 0 305434.4 148305.11 419220.0 -1.0 1820
1822 0 305430.2 148254.44 419160.0 -1.0 1821
1823 0 305341.53 148191.1 419100.0 -1.0 1822
1824 0 305299.3 148178.44 419040.0 -1.0 1823
1825 0 305290.84 148140.42 418980.0 -1.0 1824
1826 0 305219.06 148123.53 418920.0 -1.0 1825
1827 0 305159.97 148136.2 418860.0 -1.0 1826
1828 0 305147.28 148123.53 418800.0 -1.0 1827
1829 0 305033.28 148089.77 418740.0 -1.0 1828
1830 0 305176.84 148165.77 418500.0 -1.0 1829
1831 0 305168.4 148161.55 418440.0 -1.0 1830
1832 0 305164.2 148178.44 418380.0 -1.0 1831
1833 0 305143.06 148245.98 418320.0 -1.0 1832
1834 0 305210.62 148288.22 418260.0 -1.0 1833
1835 0 305159.97 148262.88 418200.0 -1.0 1834
1836 0 305117.75 148258.66 418140.0 -1.0 1835
1837 0 305067.06 148237.55 418080.0 -1.0 1836
1838 0 305138.84 148250.22 418020.0 -1.0 1837
1839 0 305020.62 148039.1 417960.0 -1.0 1838
1840 0 305134.62 148178.44 417900.0 -1.0 1839
1841 0 305045.97 148077.1 417840.0 -1.0 1840
1842 0 305100.84 148165.77 417780.0 -1.0 1841
1843 0 305024.84 148131.98 417720.0 -1.0 1842
1844 0 305050.2 148148.88 417660.0 -1.0 1843
1845 0 305003.72 148110.88 417600.0 -1.0 1844
1846 0 305016.4 148085.53 417540.0 -1.0 1845
1847 0 305012.2 148055.98 417480.0 -1.0 1846
1848 0 304961.5 148039.1 417420.0 -1.0 1847
1849 0 304898.16 148022.2 417360.0 -1.0 1848
1850 0 304881.28 148034.88 417300.0 -1.0 1849
1851 0 304906.62 148030.64 417240.0 -1.0 1850
1852 0 304868.62 148093.98 417180.0 -1.0 1851
1853 0 304826.38 148115.1 417120.0 -1.0 1852
1854 0 304839.06 148102.42 417060.0 -1.0 1853
1855 0 304792.62 148110.88 416940.0 -1.0 1854
1856 0 304725.06 148055.98 416880.0 -1.0 1855
1857 0 304982.62 148165.77 416820.0 -1.0 1856
1858 0 304784.16 148064.42 416760.0 -1.0 1857
1859 0 304708.16 148005.31 416700.0 -1.0 1858
1860 0 304788.38 148064.42 416640.0 -1.0 1859
1861 0 304746.16 148001.1 416580.0 -1.0 1860
1862 0 304741.94 148034.88 416520.0 -1.0 1861
1863 0 304644.8 147984.2 416460.0 -1.0 1862
1864 0 304763.06 148060.2 416400.0 -1.0 1863
1865 0 304682.8 148005.31 416340.0 -1.0 1864
1866 0 304796.84 148060.2 416280.0 -1.0 1865
1867 0 304750.38 147984.2 416220.0 -1.0 1866
1868 0 304720.84 147950.42 416160.0 -1.0 1867
1869 0 304775.72 147967.31 416100.0 -1.0 1868
1870 0 304796.84 147971.53 416040.0 -1.0 1869
1871 0 304771.5 147971.53 415980.0 -1.0 1870
1872 0 304703.94 147941.97 415920.0 -1.0 1871
1873 0 304801.06 147950.42 415860.0 -1.0 1872
1874 0 304754.6 147882.86 415800.0 -1.0 1873
1875 0 304708.16 147895.53 415740.0 -1.0 1874
1876 0 304784.16 147933.53 415680.0 -1.0 1875
1877 0 304910.84 147903.97 415620.0 -1.0 1876
1878 0 304868.62 147903.97 415560.0 -1.0 1877
1879 0 304851.72 147882.86 415500.0 -1.0 1878
1880 0 304843.28 147908.2 415440.0 -1.0 1879
1881 0 304805.28 147912.42 415380.0 -1.0 1880
1882 0 304906.62 147916.64 415320.0 -1.0 1881
1883 0 304839.06 147903.97 415260.0 -1.0 1882
1884 0 304986.84 147895.53 415200.0 -1.0 1883
1885 0 305088.2 147887.08 415140.0 -1.0 1884
1886 0 304999.5 147912.42 415080.0 -1.0 1885
1887 0 305075.5 147975.75 415020.0 -1.0 1886
1888 0 304965.72 147963.1 414960.0 -1.0 1887
1889 0 304991.06 147992.64 414900.0 -1.0 1888
1890 0 304986.84 148005.31 414840.0 -1.0 1889
1891 0 304965.72 147954.64 414780.0 -1.0 1890
1892 0 305117.75 148005.31 414720.0 -1.0 1891
1893 0 304991.06 148022.2 414660.0 -1.0 1892
1894 0 305033.28 148039.1 414600.0 -1.0 1893
1895 0 305075.5 148026.42 414540.0 -1.0 1894
1896 0 305012.2 148026.42 414480.0 -1.0 1895
1897 0 305067.06 148064.42 414420.0 -1.0 1896
1898 0 305033.28 148026.42 414360.0 -1.0 1897
1899 0 305130.4 148161.55 414300.0 -1.0 1898
1900 0 305113.5 148136.2 414240.0 -1.0 1899
1901 0 305138.84 148174.2 414180.0 -1.0 1900
1902 0 305062.84 148131.98 414120.0 -1.0 1901
1903 0 305096.62 148178.44 414060.0 -1.0 1902
1904 0 305193.75 148207.98 414000.0 -1.0 1903
1905 0 305164.2 148174.2 413940.0 -1.0 1904
1906 0 305126.2 148262.88 413880.0 -1.0 1905
1907 0 305151.53 148305.11 413820.0 -1.0 1906
1908 0 305121.97 148347.33 413760.0 -1.0 1907
1909 0 305037.5 148368.44 413700.0 -1.0 1908
1910 0 304953.06 148381.11 413640.0 -1.0 1909
1911 0 305050.2 148402.22 413580.0 -1.0 1910
1912 0 305083.97 148385.33 413520.0 -1.0 1911
1913 0 305041.72 148393.78 413460.0 -1.0 1912
1914 0 305075.5 148444.44 413400.0 -1.0 1913
1915 0 305003.72 148406.44 413340.0 -1.0 1914
1916 0 305050.2 148431.78 413280.0 -1.0 1915
1917 0 305003.72 148490.89 413220.0 -1.0 1916
1918 0 304936.2 148478.22 413160.0 -1.0 1917
1919 0 304944.62 148474.0 413100.0 -1.0 1918
1920 0 304910.84 148537.34 413040.0 -1.0 1919
1921 0 304915.06 148516.22 412980.0 -1.0 1920
1922 0 304965.72 148533.11 412920.0 -1.0 1921
1923 0 304877.06 148575.34 412860.0 -1.0 1922
1924 0 304877.06 148609.12 412800.0 -1.0 1923
1925 0 304851.72 148592.23 412740.0 -1.0 1924
1926 0 304758.84 148613.34 412680.0 -1.0 1925
1927 0 304788.38 148689.34 412620.0 -1.0 1926
1928 0 304822.16 148680.9 412560.0 -1.0 1927
1929 0 304801.06 148651.34 412500.0 -1.0 1928
1930 0 304758.84 148659.78 412440.0 -1.0 1929
1931 0 304741.94 148710.45 412380.0 -1.0 1930
1932 0 304809.5 148761.12 412320.0 -1.0 1931
1933 0 304754.6 148799.12 412260.0 -1.0 1932
1934 0 304691.28 148811.8 412200.0 -1.0 1933
1935 0 304695.5 148778.02 412140.0 -1.0 1934
1936 0 304678.6 148790.69 412080.0 -1.0 1935
1937 0 304649.06 148740.02 412020.0 -1.0 1936
1938 0 304615.28 148761.12 411960.0 -1.0 1937
1939 0 304611.03 148744.23 411900.0 -1.0 1938
1940 0 304665.94 148782.23 411840.0 -1.0 1939
1941 0 304573.03 148748.45 411780.0 -1.0 1940
1942 0 304682.8 148820.23 411720.0 -1.0 1941
1943 0 304657.5 148811.8 411660.0 -1.0 1942
1944 0 304703.94 148820.23 411600.0 -1.0 1943
1945 0 304691.28 148892.02 411540.0 -1.0 1944
1946 0 304695.5 148921.58 411480.0 -1.0 1945
1947 0 304729.28 148972.25 411420.0 -1.0 1946
1948 0 304691.28 148959.58 411360.0 -1.0 1947
1949 0 304699.72 148900.47 411300.0 -1.0 1948
1950 0 304741.94 148921.58 411240.0 -1.0 1949
1951 0 304758.84 148904.69 411180.0 -1.0 1950
1952 0 304788.38 148942.69 411120.0 -1.0 1951
1953 0 304826.38 148934.25 411000.0 -1.0 1952
1954 0 304839.06 148917.36 410940.0 -1.0 1953
1955 0 304868.62 148942.69 410880.0 -1.0 1954
1956 0 304885.5 148879.36 410820.0 -1.0 1955
1957 0 304813.72 148849.8 410760.0 -1.0 1956
1958 0 304830.62 148816.02 410700.0 -1.0 1957
1959 0 304953.06 148828.69 410640.0 -1.0 1958
1960 0 304839.06 148782.23 410580.0 -1.0 1959
1961 0 304906.62 148837.12 410520.0 -1.0 1960
1962 0 304830.62 148862.47 410460.0 -1.0 1961
1963 0 304927.72 148832.9 410400.0 -1.0 1962
1964 0 304974.2 148870.9 410340.0 -1.0 1963
1965 0 304999.5 148794.9 410280.0 -1.0 1964
1966 0 305054.4 148837.12 410220.0 -1.0 1965
1967 0 305096.62 148854.02 410160.0 -1.0 1966
1968 0 305062.84 148832.9 410100.0 -1.0 1967
1969 0 305024.84 148854.02 410040.0 -1.0 1968
1970 0 305041.72 148841.36 409980.0 -1.0 1969
1971 0 305050.2 148828.69 409920.0 -1.0 1970
1972 0 305041.72 148782.23 409860.0 -1.0 1971
1973 0 305117.75 148870.9 409800.0 -1.0 1972
1974 0 305164.2 148913.12 409740.0 -1.0 1973
1975 0 305083.97 148841.36 409680.0 -1.0 1974
1976 0 305202.2 148824.47 409620.0 -1.0 1975
1977 0 305164.2 148832.9 409560.0 -1.0 1976
1978 0 305121.97 148765.34 409500.0 -1.0 1977
1979 0 305219.06 148870.9 409440.0 -1.0 1978
1980 0 305189.53 148794.9 409380.0 -1.0 1979
1981 0 305261.3 148879.36 409320.0 -1.0 1980
1982 0 305299.3 148917.36 409260.0 -1.0 1981
1983 0 305337.3 148921.58 409200.0 -1.0 1982
1984 0 305189.53 148828.69 409140.0 -1.0 1983
1985 0 305286.62 148854.02 409080.0 -1.0 1984
1986 0 305307.75 148866.69 409020.0 -1.0 1985
1987 0 305252.84 148828.69 408960.0 -1.0 1986
1988 0 305307.75 148921.58 408900.0 -1.0 1987
1989 0 305295.1 148913.12 408840.0 -1.0 1988
1990 0 305299.3 148900.47 408780.0 -1.0 1989
1991 0 305341.53 148875.12 408720.0 -1.0 1990
1992 0 305387.97 148870.9 408660.0 -1.0 1991
1993 0 305409.1 148824.47 408600.0 -1.0 1992
1994 0 305400.62 148816.02 408540.0 -1.0 1993
1995 0 305379.53 148794.9 408480.0 -1.0 1994
1996 0 305387.97 148803.34 408420.0 -1.0 1995
1997 0 305345.75 148803.34 408360.0 -1.0 1996
1998 0 305328.84 148803.34 408300.0 -1.0 1997
1999 0 305438.66 148820.23 408240.0 -1.0 1998
2000 0 305358.4 148811.8 408180.0 -1.0 1999
2001 0 305425.97 148790.69 408120.0 -1.0 2000
2002 0 305333.1 148816.02 408060.0 -1.0 2001
2003 0 305434.4 148778.02 408000.0 -1.0 2002
2004 0 305282.4 148744.23 407940.0 -1.0 2003
2005 0 305387.97 148752.69 407880.0 -1.0 2004
2006 0 305324.62 148676.67 407820.0 -1.0 2005
2007 0 305362.62 148668.23 407760.0 -1.0 2006
2008 0 305383.75 148571.11 407700.0 -1.0 2007
2009 0 305333.1 148571.11 407640.0 -1.0 2008
2010 0 305345.75 148609.12 407580.0 -1.0 2009
2011 0 305311.97 148550.0 407520.0 -1.0 2010
2012 0 305282.4 148566.89 407460.0 -1.0 2011
2013 0 305295.1 148592.23 407400.0 -1.0 2012
2014 0 305328.84 148562.67 407340.0 -1.0 2013
2015 0 305307.75 148554.22 407280.0 -1.0 2014
2016 0 305311.97 148528.89 407220.0 -1.0 2015
2017 0 305392.2 148550.0 407160.0 -1.0 2016
2018 0 305366.88 148541.56 407100.0 -1.0 2017
2019 0 305425.97 148528.89 407040.0 -1.0 2018
2020 0 305430.2 148537.34 406980.0 -1.0 2019
2021 0 305379.53 148520.45 406920.0 -1.0 2020
2022 0 305333.1 148452.89 406860.0 -1.0 2021
2023 0 305417.53 148461.33 406800.0 -1.0 2022
2024 0 305375.3 148402.22 406740.0 -1.0 2023
2025 0 305434.4 148423.33 406680.0 -1.0 2024
2026 0 305518.88 148440.22 406620.0 -1.0 2025
2027 0 305417.53 148364.22 406560.0 -1.0 2026
2028 0 305459.75 148326.22 406500.0 -1.0 2027
2029 0 305438.66 148351.55 406440.0 -1.0 2028
2030 0 305404.88 148271.33 406380.0 -1.0 2029
2031 0 305400.62 148288.22 406320.0 -1.0 2030
2032 0 305396.4 148254.44 406260.0 -1.0 2031
2033 0 305434.4 148241.77 406200.0 -1.0 2032
2034 0 305447.1 148254.44 406140.0 -1.0 2033
2035 0 305387.97 148254.44 406080.0 -1.0 2034
2036 0 305438.66 148258.66 406020.0 -1.0 2035
2037 0 305476.66 148195.31 405960.0 -1.0 2036
2038 0 305535.75 148157.31 405900.0 -1.0 2037
2039 0 305603.3 148136.2 405840.0 -1.0 2038
2040 0 305603.3 148115.1 405780.0 -1.0 2039
2041 0 305599.1 148055.98 405720.0 -1.0 2040
2042 0 305603.3 148051.75 405660.0 -1.0 2041
2043 0 305590.66 148055.98 405600.0 -1.0 2042
2044 0 305573.75 148022.2 405540.0 -1.0 2043
2045 0 305683.53 148013.75 405480.0 -1.0 2044
2046 0 305599.1 147975.75 405420.0 -1.0 2045
2047 0 305670.88 148001.1 405360.0 -1.0 2046
2048 0 305577.97 147773.08 405300.0 -1.0 2047
2049 0 305683.53 147895.53 405240.0 -1.0 2048
2050 0 305611.75 147827.97 405180.0 -1.0 2049
2051 0 305670.88 147789.97 405120.0 -1.0 2050
2052 0 305620.22 147827.97 405060.0 -1.0 2051
2053 0 305387.97 147659.08 405000.0 -1.0 2052
2054 0 305666.66 147798.4 404940.0 -1.0 2053
2055 0 305692.0 147794.19 404880.0 -1.0 2054
2056 0 305637.1 147675.97 404820.0 -1.0 2055
2057 0 305586.44 147604.19 404760.0 -1.0 2056
2058 0 305645.53 147507.06 404700.0 -1.0 2057
2059 0 305607.53 147443.73 404640.0 -1.0 2058
2060 0 305645.53 147435.28 404580.0 -1.0 2059
2061 0 305590.66 147418.39 404520.0 -1.0 2060
2062 0 305586.44 147359.28 404460.0 -1.0 2061
2063 0 305658.22 147397.28 404400.0 -1.0 2062
2064 0 305615.97 147329.72 404340.0 -1.0 2063
2065 0 305586.44 147312.83 404280.0 -1.0 2064
2066 0 305556.88 147304.39 404220.0 -1.0 2065
2067 0 305704.66 147338.17 404160.0 -1.0 2066
2068 0 305632.88 147295.94 404100.0 -1.0 2067
2069 0 305717.3 147329.72 404040.0 -1.0 2068
2070 0 305772.22 147241.05 403980.0 -1.0 2069
2071 0 305827.1 147241.05 403920.0 -1.0 2070
2072 0 305797.56 147207.27 403860.0 -1.0 2071
2073 0 305835.56 147181.94 403800.0 -1.0 2072
2074 0 305886.22 147194.61 403740.0 -1.0 2073
2075 0 305869.34 147198.83 403680.0 -1.0 2074
2076 0 305810.22 147228.39 403620.0 -1.0 2075
2077 0 305827.1 147198.83 403560.0 -1.0 2076
2078 0 305886.22 147135.48 403500.0 -1.0 2077
2079 0 305886.22 147122.83 403440.0 -1.0 2078
2080 0 305852.44 147067.94 403380.0 -1.0 2079
2081 0 305894.66 147067.94 403320.0 -1.0 2080
2082 0 305979.12 147076.38 403260.0 -1.0 2081
2083 0 306017.12 147034.16 403200.0 -1.0 2082
2084 0 305810.22 146937.03 403140.0 -1.0 2083
2085 0 306025.56 146987.7 403080.0 -1.0 2084
2086 0 306000.22 146958.16 403020.0 -1.0 2085
2087 0 306059.34 146945.48 402960.0 -1.0 2086
2088 0 306067.78 146915.92 402900.0 -1.0 2087
2089 0 306101.56 146924.38 402840.0 -1.0 2088
2090 0 306059.34 146958.16 402780.0 -1.0 2089
2091 0 306055.12 146899.03 402720.0 -1.0 2090
2092 0 306118.44 146924.38 402660.0 -1.0 2091
2093 0 305996.0 146823.03 402600.0 -1.0 2092
2094 0 306093.12 146806.14 402540.0 -1.0 2093
2095 0 306059.34 146810.36 402480.0 -1.0 2094
2096 0 306021.34 146801.92 402420.0 -1.0 2095
2097 0 306080.44 146759.7 402300.0 -1.0 2096
2098 0 306063.56 146730.14 402240.0 -1.0 2097
2099 0 305974.88 146721.69 402180.0 -1.0 2098
2100 0 306067.78 146704.8 402120.0 -1.0 2099
2101 0 306042.44 146628.8 402060.0 -1.0 2100
2102 0 306017.12 146611.9 402000.0 -1.0 2101
2103 0 306046.66 146578.12 401940.0 -1.0 2102
2104 0 306093.12 146624.58 401880.0 -1.0 2103
2105 0 306046.66 146603.47 401820.0 -1.0 2104
2106 0 306059.34 146607.69 401760.0 -1.0 2105
2107 0 306072.0 146548.58 401700.0 -1.0 2106
2108 0 306012.9 146523.23 401640.0 -1.0 2107
2109 0 306072.0 146476.8 401580.0 -1.0 2108
2110 0 306067.78 146519.02 401520.0 -1.0 2109
2111 0 306084.7 146535.9 401460.0 -1.0 2110
2112 0 306097.34 146519.02 401400.0 -1.0 2111
2113 0 306088.9 146510.58 401340.0 -1.0 2112
2114 0 306055.12 146455.69 401280.0 -1.0 2113
2115 0 306076.22 146459.9 401220.0 -1.0 2114
2116 0 306118.44 146413.45 401160.0 -1.0 2115
2117 0 306143.78 146455.69 401100.0 -1.0 2116
2118 0 306143.78 146405.02 401040.0 -1.0 2117
2119 0 306186.0 146367.02 400980.0 -1.0 2118
2120 0 306169.12 146324.78 400920.0 -1.0 2119
2121 0 306232.47 146362.78 400860.0 -1.0 2120
2122 0 306266.25 146362.78 400800.0 -1.0 2121
2123 0 306325.34 146354.34 400740.0 -1.0 2122
2124 0 306232.47 146345.89 400680.0 -1.0 2123
2125 0 306278.9 146295.23 400620.0 -1.0 2124
2126 0 306232.47 146303.67 400560.0 -1.0 2125
2127 0 306291.56 146168.56 400500.0 -1.0 2126
2128 0 306291.56 146210.78 400440.0 -1.0 2127
2129 0 306291.56 146185.45 400380.0 -1.0 2128
2130 0 306253.56 146181.22 400320.0 -1.0 2129
2131 0 306304.25 146210.78 400260.0 -1.0 2130
2132 0 306262.0 146202.33 400200.0 -1.0 2131
2133 0 306316.9 146215.0 400140.0 -1.0 2132
2134 0 306312.7 146172.78 400080.0 -1.0 2133
2135 0 306304.25 146139.0 399960.0 -1.0 2134
2136 0 306291.56 146109.44 399900.0 -1.0 2135
2137 0 306342.25 146151.67 399840.0 -1.0 2136
2138 0 306473.12 146177.0 399780.0 -1.0 2137
2139 0 306367.56 146105.22 399720.0 -1.0 2138
2140 0 306363.34 146155.89 399660.0 -1.0 2139
2141 0 306308.47 146105.22 399600.0 -1.0 2140
2142 0 306384.47 146151.67 399540.0 -1.0 2141
2143 0 306397.12 146122.11 399480.0 -1.0 2142
2144 0 306443.6 146236.11 399420.0 -1.0 2143
2145 0 306460.47 146198.11 399360.0 -1.0 2144
2146 0 306481.6 146202.33 399300.0 -1.0 2145
2147 0 306515.38 146215.0 399240.0 -1.0 2146
2148 0 306511.12 146177.0 399180.0 -1.0 2147
2149 0 306519.6 146278.34 399120.0 -1.0 2148
2150 0 306519.6 146164.33 399060.0 -1.0 2149
2151 0 306473.12 146130.55 399000.0 -1.0 2150
2152 0 306481.6 146151.67 398940.0 -1.0 2151
2153 0 306439.34 146193.89 398880.0 -1.0 2152
2154 0 306468.9 146202.33 398820.0 -1.0 2153
2155 0 306528.03 146101.0 398760.0 -1.0 2154
2156 0 306490.03 146105.22 398700.0 -1.0 2155
2157 0 306511.12 146050.33 398640.0 -1.0 2156
2158 0 306414.03 145953.22 398580.0 -1.0 2157
2159 0 306494.25 145978.55 398520.0 -1.0 2158
2160 0 306439.34 145995.44 398460.0 -1.0 2159
2161 0 306468.9 146016.55 398400.0 -1.0 2160
2162 0 306456.25 145940.55 398340.0 -1.0 2161
2163 0 306435.12 145957.44 398280.0 -1.0 2162
2164 0 306376.03 145877.2 398220.0 -1.0 2163
2165 0 306452.03 145868.77 398160.0 -1.0 2164
2166 0 306422.47 145746.31 398100.0 -1.0 2165
2167 0 306422.47 145809.66 398040.0 -1.0 2166
2168 0 306498.47 145851.88 397980.0 -1.0 2167
2169 0 306490.03 145780.1 397920.0 -1.0 2168
2170 0 306498.47 145813.88 397860.0 -1.0 2169
2171 0 306502.7 145720.98 397800.0 -1.0 2170
2172 0 306519.6 145691.42 397740.0 -1.0 2171
2173 0 306612.47 145670.31 397680.0 -1.0 2172
2174 0 306650.47 145628.08 397620.0 -1.0 2173
2175 0 306637.8 145564.75 397560.0 -1.0 2174
2176 0 306625.16 145454.97 397500.0 -1.0 2175
2177 0 306688.47 145543.64 397440.0 -1.0 2176
2178 0 306760.25 145594.31 397380.0 -1.0 2177
2179 0 306823.6 145581.64 397320.0 -1.0 2178
2180 0 306806.72 145526.75 397260.0 -1.0 2179
2181 0 306806.72 145505.64 397200.0 -1.0 2180
2182 0 306802.5 145450.75 397140.0 -1.0 2181
2183 0 306794.03 145387.4 397080.0 -1.0 2182
2184 0 306861.6 145349.4 397020.0 -1.0 2183
2185 0 306870.03 145260.73 396960.0 -1.0 2184
2186 0 306815.16 145197.4 396900.0 -1.0 2185
2187 0 306832.03 145193.17 396840.0 -1.0 2186
2188 0 306815.16 145146.73 396720.0 -1.0 2187
2189 0 306836.25 145129.84 396660.0 -1.0 2188
2190 0 306772.94 145045.39 396600.0 -1.0 2189
2191 0 306819.38 145007.39 396540.0 -1.0 2190
2192 0 306739.16 145036.95 396480.0 -1.0 2191
2193 0 306785.6 144944.05 396420.0 -1.0 2192
2194 0 306781.38 144948.28 396360.0 -1.0 2193
2195 0 306777.16 144855.38 396300.0 -1.0 2194
2196 0 306789.8 144817.38 396240.0 -1.0 2195
2197 0 306696.94 144813.16 396180.0 -1.0 2196
2198 0 306709.6 144749.83 396120.0 -1.0 2197
2199 0 306713.8 144690.7 396060.0 -1.0 2198
2200 0 306726.47 144597.81 396000.0 -1.0 2199
2201 0 306658.94 144559.81 395940.0 -1.0 2200
2202 0 306692.7 144521.81 395880.0 -1.0 2201
2203 0 306688.47 144471.14 395820.0 -1.0 2202
2204 0 306604.03 144479.6 395760.0 -1.0 2203
2205 0 306604.03 144416.25 395700.0 -1.0 2204
2206 0 306595.6 144378.25 395640.0 -1.0 2205
2207 0 306633.6 144319.14 395580.0 -1.0 2206
2208 0 306599.8 144251.58 395520.0 -1.0 2207
2209 0 306549.12 144217.8 395460.0 -1.0 2208
2210 0 306523.8 144213.58 395400.0 -1.0 2209
2211 0 306515.38 144175.58 395340.0 -1.0 2210
2212 0 306557.6 144154.45 395220.0 -1.0 2211
2213 0 306528.03 144095.34 395160.0 -1.0 2212
2214 0 306523.8 144040.45 395100.0 -1.0 2213
2215 0 306620.9 144048.9 395040.0 -1.0 2214
2216 0 306553.38 143989.78 394980.0 -1.0 2215
2217 0 306532.25 143998.23 394920.0 -1.0 2216
2218 0 306578.7 143922.22 394860.0 -1.0 2217
2219 0 306561.8 143854.67 394800.0 -1.0 2218
2220 0 306540.7 143749.11 394680.0 -1.0 2219
2221 0 306468.9 143639.33 394620.0 -1.0 2220
2222 0 306422.47 143609.77 394560.0 -1.0 2221
2223 0 306452.03 143563.31 394500.0 -1.0 2222
2224 0 306388.7 143461.98 394440.0 -1.0 2223
2225 0 306380.25 143373.31 394380.0 -1.0 2224
2226 0 306325.34 143267.75 394320.0 -1.0 2225
2227 0 306346.47 143221.3 394260.0 -1.0 2226
2228 0 306329.56 143162.19 394200.0 -1.0 2227
2229 0 306287.34 143073.52 394140.0 -1.0 2228
2230 0 306266.25 143018.62 394080.0 -1.0 2229
2231 0 306224.0 142963.73 394020.0 -1.0 2230
2232 0 306207.12 142917.28 393960.0 -1.0 2231
2233 0 306160.7 142853.95 393900.0 -1.0 2232
2234 0 306215.56 142849.73 393840.0 -1.0 2233
2235 0 306148.0 142714.61 393780.0 -1.0 2234
2236 0 306110.0 142697.72 393660.0 -1.0 2235
2237 0 306122.7 142625.94 393600.0 -1.0 2236
2238 0 306148.0 142596.39 393540.0 -1.0 2237
2239 0 306105.78 142545.72 393480.0 -1.0 2238
2240 0 306152.22 142558.38 393420.0 -1.0 2239
2241 0 306080.44 142469.72 393360.0 -1.0 2240
2242 0 306097.34 142457.05 393300.0 -1.0 2241
2243 0 306046.66 142351.48 393240.0 -1.0 2242
2244 0 306025.56 142355.7 393180.0 -1.0 2243
2245 0 306004.44 142347.27 393120.0 -1.0 2244
2246 0 306046.66 142292.38 393060.0 -1.0 2245
2247 0 306046.66 142275.48 393000.0 -1.0 2246
2248 0 306004.44 142224.81 392940.0 -1.0 2247
2249 0 306021.34 142229.03 392880.0 -1.0 2248
2250 0 306046.66 142195.25 392820.0 -1.0 2249
2251 0 305949.56 142165.7 392760.0 -1.0 2250
2252 0 305894.66 142034.8 392700.0 -1.0 2251
2253 0 305949.56 141963.02 392640.0 -1.0 2252
2254 0 305941.12 141996.8 392580.0 -1.0 2253
2255 0 305983.34 142013.69 392520.0 -1.0 2254
2256 0 305903.1 141963.02 392460.0 -1.0 2255
2257 0 305915.78 141899.69 392400.0 -1.0 2256
2258 0 305894.66 141912.34 392340.0 -1.0 2257
2259 0 305907.34 141849.02 392280.0 -1.0 2258
2260 0 305924.22 141798.34 392220.0 -1.0 2259
2261 0 305877.78 141760.34 392160.0 -1.0 2260
2262 0 305882.0 141675.89 392100.0 -1.0 2261
2263 0 305949.56 141697.0 392040.0 -1.0 2262
2264 0 305894.66 141646.34 391980.0 -1.0 2263
2265 0 305751.1 141498.55 391920.0 -1.0 2264
2266 0 305603.3 141431.0 391860.0 -1.0 2265
2267 0 305708.88 141452.11 391800.0 -1.0 2266
2268 0 305662.44 141316.98 391740.0 -1.0 2267
2269 0 305713.1 141304.33 391680.0 -1.0 2268
2270 0 305632.88 141283.2 391620.0 -1.0 2269
2271 0 305654.0 141240.98 391560.0 -1.0 2270
2272 0 305565.3 141169.2 391500.0 -1.0 2271
2273 0 305493.53 141131.2 391440.0 -1.0 2272
2274 0 305539.97 141080.53 391380.0 -1.0 2273
2275 0 305548.44 141084.75 391320.0 -1.0 2274
2276 0 305561.1 141072.1 391260.0 -1.0 2275
2277 0 305493.53 141046.75 391200.0 -1.0 2276
2278 0 305455.53 140941.19 391140.0 -1.0 2277
2279 0 305383.75 140903.19 391080.0 -1.0 2278
2280 0 305421.75 140877.86 391020.0 -1.0 2279
2281 0 305404.88 140860.97 390960.0 -1.0 2280
2282 0 305425.97 140873.64 390900.0 -1.0 2281
2283 0 305417.53 140856.75 390840.0 -1.0 2282
2284 0 305430.2 140860.97 390780.0 -1.0 2283
2285 0 305316.2 140789.19 390720.0 -1.0 2284
2286 0 305278.2 140751.19 390660.0 -1.0 2285
2287 0 305324.62 140738.52 390600.0 -1.0 2286
2288 0 305354.2 140700.52 390540.0 -1.0 2287
2289 0 305379.53 140679.4 390480.0 -1.0 2288
2290 0 305400.66 140628.73 390420.0 -1.0 2289
2291 0 305489.3 140675.19 390360.0 -1.0 2290
2292 0 305463.97 140565.39 390300.0 -1.0 2291
2293 0 305501.97 140556.95 390240.0 -1.0 2292
2294 0 305379.53 140455.61 390180.0 -1.0 2293
2295 0 305451.3 140485.17 390120.0 -1.0 2294
2296 0 305489.3 140417.61 390060.0 -1.0 2295
2297 0 305197.97 140282.5 390000.0 -1.0 2296
2298 0 305493.53 140354.28 389940.0 -1.0 2297
2299 0 305552.66 140269.83 389880.0 -1.0 2298
2300 0 305523.1 140219.16 389820.0 -1.0 2299
2301 0 305430.2 140214.94 389760.0 -1.0 2300
2302 0 305472.4 140223.38 389700.0 -1.0 2301
2303 0 305447.1 140147.38 389640.0 -1.0 2302
2304 0 305396.4 140046.05 389580.0 -1.0 2303
2305 0 305417.53 140046.05 389520.0 -1.0 2304
2306 0 305337.3 139906.7 389460.0 -1.0 2305
2307 0 305425.97 139944.7 389400.0 -1.0 2306
2308 0 305442.88 139948.92 389340.0 -1.0 2307
2309 0 305451.3 139889.81 389280.0 -1.0 2308
2310 0 305425.97 139932.03 389220.0 -1.0 2309
2311 0 305421.75 139860.25 389160.0 -1.0 2310
2312 0 305409.1 139860.25 389100.0 -1.0 2311
2313 0 305438.66 139885.6 389040.0 -1.0 2312
2314 0 305375.3 139809.58 388980.0 -1.0 2313
2315 0 305480.88 139822.25 388920.0 -1.0 2314
2316 0 305485.1 139805.36 388860.0 -1.0 2315
2317 0 305451.3 139737.8 388800.0 -1.0 2316
2318 0 305349.97 139674.47 388740.0 -1.0 2317
2319 0 305451.3 139594.23 388680.0 -1.0 2318
2320 0 305379.53 139492.9 388620.0 -1.0 2319
2321 0 305354.2 139505.56 388560.0 -1.0 2320
2322 0 305417.53 139492.9 388500.0 -1.0 2321
2323 0 305447.1 139433.78 388440.0 -1.0 2322
2324 0 305582.22 139492.9 388380.0 -1.0 2323
2325 0 305611.75 139488.67 388320.0 -1.0 2324
2326 0 305501.97 139383.12 388260.0 -1.0 2325
2327 0 305535.75 139332.45 388200.0 -1.0 2326
2328 0 305497.75 139210.0 388140.0 -1.0 2327
2329 0 305514.66 139129.77 388080.0 -1.0 2328
2330 0 305531.53 139091.77 388020.0 -1.0 2329
2331 0 305582.22 139104.44 387960.0 -1.0 2330
2332 0 305544.2 139062.22 387900.0 -1.0 2331
2333 0 305573.75 138994.66 387840.0 -1.0 2332
2334 0 305565.3 138977.77 387780.0 -1.0 2333
2335 0 305510.44 138943.98 387720.0 -1.0 2334
2336 0 305556.88 138931.31 387660.0 -1.0 2335
2337 0 305565.3 138922.88 387600.0 -1.0 2336
2338 0 305552.66 138880.66 387540.0 -1.0 2337
2339 0 305531.53 138842.64 387480.0 -1.0 2338
2340 0 305535.75 138859.53 387420.0 -1.0 2339
2341 0 305472.4 138728.64 387360.0 -1.0 2340
2342 0 305480.88 138770.86 387300.0 -1.0 2341
2343 0 305472.4 138669.53 387240.0 -1.0 2342
2344 0 305459.75 138656.86 387180.0 -1.0 2343
2345 0 305468.2 138635.75 387120.0 -1.0 2344
2346 0 305527.3 138648.42 387060.0 -1.0 2345
2347 0 305518.88 138652.64 387000.0 -1.0 2346
2348 0 305510.44 138614.64 386940.0 -1.0 2347
2349 0 305624.44 138576.64 386880.0 -1.0 2348
2350 0 305548.44 138475.3 386820.0 -1.0 2349
2351 0 305463.97 138483.73 386760.0 -1.0 2350
2352 0 305506.2 138445.73 386700.0 -1.0 2351
2353 0 305413.3 138369.73 386640.0 -1.0 2352
2354 0 305421.75 138335.95 386580.0 -1.0 2353
2355 0 305425.97 138230.39 386520.0 -1.0 2354
2356 0 305417.53 138154.39 386460.0 -1.0 2355
2357 0 305307.75 138048.83 386400.0 -1.0 2356
2358 0 305231.75 137981.27 386340.0 -1.0 2357
2359 0 305261.3 137884.16 386280.0 -1.0 2358
2360 0 305341.53 137833.48 386220.0 -1.0 2359
2361 0 305278.2 137727.92 386160.0 -1.0 2360
2362 0 305316.2 137694.14 386100.0 -1.0 2361
2363 0 305282.4 137613.92 386040.0 -1.0 2362
2364 0 305303.53 137613.92 385980.0 -1.0 2363
2365 0 305257.06 137575.92 385920.0 -1.0 2364
2366 0 305392.2 137584.36 385860.0 -1.0 2365
2367 0 305366.88 137495.69 385800.0 -1.0 2366
2368 0 305442.88 137474.58 385740.0 -1.0 2367
2369 0 305345.75 137453.47 385680.0 -1.0 2368
2370 0 305278.2 137432.36 385620.0 -1.0 2369
2371 0 305349.97 137398.58 385560.0 -1.0 2370
2372 0 305328.84 137335.23 385500.0 -1.0 2371
2373 0 305366.88 137305.69 385440.0 -1.0 2372
2374 0 305265.53 137233.9 385380.0 -1.0 2373
2375 0 305290.84 137208.56 385320.0 -1.0 2374
2376 0 305240.2 137141.02 385260.0 -1.0 2375
2377 0 305223.3 137132.56 385200.0 -1.0 2376
2378 0 305252.84 137081.89 385140.0 -1.0 2377
2379 0 305223.3 137018.56 385080.0 -1.0 2378
2380 0 305240.2 136993.22 385020.0 -1.0 2379
2381 0 305261.3 137022.78 384960.0 -1.0 2380
2382 0 305168.4 136967.89 384900.0 -1.0 2381
2383 0 305202.2 136913.0 384840.0 -1.0 2382
2384 0 305113.5 136807.44 384780.0 -1.0 2383
2385 0 305189.53 136790.55 384720.0 -1.0 2384
2386 0 305113.5 136714.55 384660.0 -1.0 2385
2387 0 305176.84 136710.33 384600.0 -1.0 2386
2388 0 305126.2 136651.2 384540.0 -1.0 2387
2389 0 305121.97 136634.31 384480.0 -1.0 2388
2390 0 305079.75 136592.1 384420.0 -1.0 2389
2391 0 305113.5 136570.98 384360.0 -1.0 2390
2392 0 305067.06 136494.98 384300.0 -1.0 2391
2393 0 304995.28 136418.97 384240.0 -1.0 2392
2394 0 304986.84 136376.75 384180.0 -1.0 2393
2395 0 304999.5 136355.64 384120.0 -1.0 2394
2396 0 304999.5 136359.86 384060.0 -1.0 2395
2397 0 305024.84 136279.64 384000.0 -1.0 2396
2398 0 304948.84 136182.52 383940.0 -1.0 2397
2399 0 304910.84 136186.75 383880.0 -1.0 2398
2400 0 304813.72 136152.97 383820.0 -1.0 2399
2401 0 304826.38 136195.19 383760.0 -1.0 2400
2402 0 304763.06 136127.62 383700.0 -1.0 2401
2403 0 304910.84 136165.62 383640.0 -1.0 2402
2404 0 304877.06 136157.19 383580.0 -1.0 2403
2405 0 304860.16 136068.52 383520.0 -1.0 2404
2406 0 304754.6 135984.06 383460.0 -1.0 2405
2407 0 304733.5 135920.73 383400.0 -1.0 2406
2408 0 304670.16 135967.17 383340.0 -1.0 2407
2409 0 304729.28 135912.28 383280.0 -1.0 2408
2410 0 304855.94 135886.95 383220.0 -1.0 2409
2411 0 304746.16 135794.06 383160.0 -1.0 2410
2412 0 304703.94 135815.17 383100.0 -1.0 2411
2413 0 304691.28 135874.28 383040.0 -1.0 2412
2414 0 304615.28 135747.61 382980.0 -1.0 2413
2415 0 304433.72 135667.39 382920.0 -1.0 2414
2416 0 304623.72 135705.39 382860.0 -1.0 2415
2417 0 304577.28 135654.72 382740.0 -1.0 2416
2418 0 304611.06 135485.81 382680.0 -1.0 2417
2419 0 304459.03 135418.27 382620.0 -1.0 2418
2420 0 304446.38 135321.14 382560.0 -1.0 2419
2421 0 304475.94 135253.6 382500.0 -1.0 2420
2422 0 304399.94 135202.92 382440.0 -1.0 2421
2423 0 304366.16 135080.47 382380.0 -1.0 2422
2424 0 304357.7 134962.23 382320.0 -1.0 2423
2425 0 304378.8 134877.8 382260.0 -1.0 2424
2426 0 304408.38 134873.56 382200.0 -1.0 2425
2427 0 304433.72 134801.78 382140.0 -1.0 2426
2428 0 304370.38 134844.02 382080.0 -1.0 2427
2429 0 304340.8 134784.89 382020.0 -1.0 2428
2430 0 304226.8 134696.22 381960.0 -1.0 2429
2431 0 304252.16 134654.0 381900.0 -1.0 2430
2432 0 304214.12 134548.44 381840.0 -1.0 2431
2433 0 304171.9 134548.44 381780.0 -1.0 2432
2434 0 304133.9 134434.44 381720.0 -1.0 2433
2435 0 304070.56 134362.66 381660.0 -1.0 2434
2436 0 304083.25 134362.66 381600.0 -1.0 2435
2437 0 304079.03 134273.98 381540.0 -1.0 2436
2438 0 304095.9 134231.77 381480.0 -1.0 2437
2439 0 304066.34 134231.77 381420.0 -1.0 2438
2440 0 304074.8 134121.97 381360.0 -1.0 2439
2441 0 304049.47 134105.1 381300.0 -1.0 2440
2442 0 304062.12 134029.08 381240.0 -1.0 2441
2443 0 303990.34 133991.08 381180.0 -1.0 2442
2444 0 304019.9 134007.97 381120.0 -1.0 2443
2445 0 303956.56 133969.97 381060.0 -1.0 2444
2446 0 303943.9 133898.19 381000.0 -1.0 2445
2447 0 303960.78 133872.86 380940.0 -1.0 2446
2448 0 303914.34 133830.62 380880.0 -1.0 2447
2449 0 303851.0 133784.19 380820.0 -1.0 2448
2450 0 303880.56 133712.4 380760.0 -1.0 2449
2451 0 303884.78 133657.52 380700.0 -1.0 2450
2452 0 303834.12 133695.52 380640.0 -1.0 2451
2453 0 303808.78 133619.5 380580.0 -1.0 2452
2454 0 303791.9 133670.17 380520.0 -1.0 2453
2455 0 303732.78 133691.28 380460.0 -1.0 2454
2456 0 303635.66 133653.28 380400.0 -1.0 2455
2457 0 303563.88 133598.39 380340.0 -1.0 2456
2458 0 303707.44 133564.61 380280.0 -1.0 2457
2459 0 303644.12 133560.39 380220.0 -1.0 2458
2460 0 303639.88 133450.61 380160.0 -1.0 2459
2461 0 303639.88 133492.83 380100.0 -1.0 2460
2462 0 303555.44 133399.94 380040.0 -1.0 2461
2463 0 303534.34 133340.83 379980.0 -1.0 2462
2464 0 303589.22 133366.16 379920.0 -1.0 2463
2465 0 303534.34 133328.16 379860.0 -1.0 2464
2466 0 303538.56 133307.05 379800.0 -1.0 2465
2467 0 303656.78 133349.27 379740.0 -1.0 2466
2468 0 303525.88 133269.05 379680.0 -1.0 2467
2469 0 303547.0 133226.83 379620.0 -1.0 2468
2470 0 303525.88 133197.27 379560.0 -1.0 2469
2471 0 303500.56 133142.38 379500.0 -1.0 2470
2472 0 303534.34 133171.94 379440.0 -1.0 2471
2473 0 303445.66 133045.27 379380.0 -1.0 2472
2474 0 303458.3 133049.48 379320.0 -1.0 2473
2475 0 303475.22 133083.27 379260.0 -1.0 2474
2476 0 303378.1 133045.25 379200.0 -1.0 2475
2477 0 303420.3 133019.92 379140.0 -1.0 2476
2478 0 303344.3 132969.25 379080.0 -1.0 2477
2479 0 303264.1 132905.92 379020.0 -1.0 2478
2480 0 303352.75 132897.47 378960.0 -1.0 2479
2481 0 303310.53 132834.14 378900.0 -1.0 2480
2482 0 303327.44 132867.92 378840.0 -1.0 2481
2483 0 303183.88 132741.25 378780.0 -1.0 2482
2484 0 303057.2 132631.45 378720.0 -1.0 2483
2485 0 303095.2 132585.02 378660.0 -1.0 2484
2486 0 302968.53 132369.67 378600.0 -1.0 2485
2487 0 302960.1 132217.66 378540.0 -1.0 2486
2488 0 302799.62 131976.98 378480.0 -1.0 2487
2489 0 302765.84 132019.2 378420.0 -1.0 2488
2490 0 302677.2 131888.31 378360.0 -1.0 2489
2491 0 302719.4 131909.42 378300.0 -1.0 2490
2492 0 302609.62 131854.53 378240.0 -1.0 2491
2493 0 302668.72 131854.53 378180.0 -1.0 2492
2494 0 302664.5 131786.97 378120.0 -1.0 2493
2495 0 302630.72 131803.86 378060.0 -1.0 2494
2496 0 302748.97 131867.2 378000.0 -1.0 2495
2497 0 302660.28 131765.86 377940.0 -1.0 2496
2498 0 302660.28 131795.42 377880.0 -1.0 2497
2499 0 302660.28 131727.86 377820.0 -1.0 2498
2500 0 302694.06 131795.42 377760.0 -1.0 2499
2501 0 302723.62 131706.75 377700.0 -1.0 2500
2502 0 302753.2 131681.42 377640.0 -1.0 2501
2503 0 302753.2 131630.75 377580.0 -1.0 2502
2504 0 302795.4 131533.62 377520.0 -1.0 2503
2505 0 302740.5 131580.08 377460.0 -1.0 2504
2506 0 302744.75 131571.62 377340.0 -1.0 2505
2507 0 302689.84 131558.97 377280.0 -1.0 2506
2508 0 302647.62 131482.95 377220.0 -1.0 2507
2509 0 302664.5 131571.62 377160.0 -1.0 2508
2510 0 302588.5 131491.4 377100.0 -1.0 2509
2511 0 302622.28 131474.52 377040.0 -1.0 2510
2512 0 302596.94 131385.84 376980.0 -1.0 2511
2513 0 302596.94 131373.17 376920.0 -1.0 2512
2514 0 302546.28 131385.84 376860.0 -1.0 2513
2515 0 302609.62 131335.17 376800.0 -1.0 2514
2516 0 302542.06 131314.06 376740.0 -1.0 2515
2517 0 302618.06 131229.61 376680.0 -1.0 2516
2518 0 302542.06 131174.72 376620.0 -1.0 2517
2519 0 302601.2 131209.03 376560.0 -1.0 2518
2520 0 302491.4 131090.8 376500.0 -1.0 2519
2521 0 302453.38 131111.9 376440.0 -1.0 2520
2522 0 302415.38 131073.9 376380.0 -1.0 2521
2523 0 302516.72 131111.9 376320.0 -1.0 2522
2524 0 302622.28 131078.12 376260.0 -1.0 2523
2525 0 302563.2 131040.13 376200.0 -1.0 2524
2526 0 302495.62 130997.91 376140.0 -1.0 2525
2527 0 302580.06 131035.91 376080.0 -1.0 2526
2528 0 302584.28 130959.91 376020.0 -1.0 2527
2529 0 302567.4 130917.68 375960.0 -1.0 2528
2530 0 302525.16 130837.45 375900.0 -1.0 2529
2531 0 302537.84 130807.9 375840.0 -1.0 2530
2532 0 302596.94 130710.78 375780.0 -1.0 2531
2533 0 302605.4 130639.0 375720.0 -1.0 2532
2534 0 302757.4 130672.78 375660.0 -1.0 2533
2535 0 302677.2 130575.664 375600.0 -1.0 2534
2536 0 302618.06 130499.66 375540.0 -1.0 2535
2537 0 302732.06 130470.1 375480.0 -1.0 2536
2538 0 302795.4 130470.1 375420.0 -1.0 2537
2539 0 302778.53 130415.21 375360.0 -1.0 2538
2540 0 302824.97 130381.43 375300.0 -1.0 2539
2541 0 302884.06 130313.875 375240.0 -1.0 2540
2542 0 302862.97 130233.65 375180.0 -1.0 2541
2543 0 302926.3 130178.76 375120.0 -1.0 2542
2544 0 302985.4 130166.086 375060.0 -1.0 2543
2545 0 302934.75 130132.31 375000.0 -1.0 2544
2546 0 303002.3 130064.75 374940.0 -1.0 2545
2547 0 303036.1 130022.52 374880.0 -1.0 2546
2548 0 303082.53 130005.63 374820.0 -1.0 2547
2549 0 303128.97 129963.414 374760.0 -1.0 2548
2550 0 303133.2 129912.74 374700.0 -1.0 2549
2551 0 303145.88 129916.97 374640.0 -1.0 2550
2552 0 303238.75 129916.97 374580.0 -1.0 2551
2553 0 303183.88 129862.07 374520.0 -1.0 2552
2554 0 303247.22 129853.625 374460.0 -1.0 2553
2555 0 303230.3 129769.18 374400.0 -1.0 2554
2556 0 303251.44 129756.516 374340.0 -1.0 2555
2557 0 303217.66 129705.84 374280.0 -1.0 2556
2558 0 303234.53 129604.51 374220.0 -1.0 2557
2559 0 303293.66 129629.84 374160.0 -1.0 2558
2560 0 303247.22 129583.39 374100.0 -1.0 2559
2561 0 303306.3 129579.17 374040.0 -1.0 2560
2562 0 303285.22 129524.28 373980.0 -1.0 2561
2563 0 303272.53 129477.836 373920.0 -1.0 2562
2564 0 303327.44 129460.945 373860.0 -1.0 2563
2565 0 303382.3 129452.5 373800.0 -1.0 2564
2566 0 303348.53 129422.945 373740.0 -1.0 2565
2567 0 303361.22 129401.83 373680.0 -1.0 2566
2568 0 303441.44 129414.5 373620.0 -1.0 2567
2569 0 303382.3 129317.38 373560.0 -1.0 2568
2570 0 303445.66 129338.49 373500.0 -1.0 2569
2571 0 303369.66 129313.16 373440.0 -1.0 2570
2572 0 303403.44 129363.83 373380.0 -1.0 2571
2573 0 303420.3 129330.05 373320.0 -1.0 2572
2574 0 303323.22 129300.49 373260.0 -1.0 2573
2575 0 303428.78 129275.16 373200.0 -1.0 2574
2576 0 303369.66 129199.16 373140.0 -1.0 2575
2577 0 303411.88 129254.05 373080.0 -1.0 2576
2578 0 303399.22 129203.375 373020.0 -1.0 2577
2579 0 303407.66 129194.93 372960.0 -1.0 2578
2580 0 303449.88 129173.82 372900.0 -1.0 2579
2581 0 303433.0 129186.484 372840.0 -1.0 2580
2582 0 303437.22 129135.82 372780.0 -1.0 2581
2583 0 303369.66 129131.59 372720.0 -1.0 2582
2584 0 303365.44 129123.15 372660.0 -1.0 2583
2585 0 303344.3 129102.04 372600.0 -1.0 2584
2586 0 303357.0 129026.03 372540.0 -1.0 2585
2587 0 303411.88 129017.586 372480.0 -1.0 2586
2588 0 303386.53 129042.92 372420.0 -1.0 2587
2589 0 303373.88 128988.03 372360.0 -1.0 2588
2590 0 303340.1 129047.15 372300.0 -1.0 2589
2591 0 303369.66 128975.37 372240.0 -1.0 2590
2592 0 303331.66 128941.586 372180.0 -1.0 2591
2593 0 303323.22 128950.03 372120.0 -1.0 2592
2594 0 303319.0 128971.14 372060.0 -1.0 2593
2595 0 303255.66 128924.695 372000.0 -1.0 2594
2596 0 303357.0 128933.14 371940.0 -1.0 2595
2597 0 303399.22 128878.25 371880.0 -1.0 2596
2598 0 303428.78 128899.36 371820.0 -1.0 2597
2599 0 303386.53 128869.805 371760.0 -1.0 2598
2600 0 303378.1 128810.69 371700.0 -1.0 2599
2601 0 303314.75 128785.35 371640.0 -1.0 2600
2602 0 303390.78 128781.13 371580.0 -1.0 2601
2603 0 303407.66 128772.69 371520.0 -1.0 2602
2604 0 303361.22 128798.02 371460.0 -1.0 2603
2605 0 303331.66 128760.02 371400.0 -1.0 2604
2606 0 303297.88 128768.47 371340.0 -1.0 2605
2607 0 303348.53 128751.58 371280.0 -1.0 2606
2608 0 303373.88 128776.914 371220.0 -1.0 2607
2609 0 303340.1 128730.46 371160.0 -1.0 2608
2610 0 303369.66 128738.91 371100.0 -1.0 2609
2611 0 303449.88 128700.91 371040.0 -1.0 2610
2612 0 303373.88 128679.8 370980.0 -1.0 2611
2613 0 303403.44 128688.24 370920.0 -1.0 2612
2614 0 303310.53 128641.79 370860.0 -1.0 2613
2615 0 303327.44 128608.016 370800.0 -1.0 2614
2616 0 303348.53 128595.34 370740.0 -1.0 2615
2617 0 303340.1 128658.68 370680.0 -1.0 2616
2618 0 303335.88 128603.79 370620.0 -1.0 2617
2619 0 303247.22 128595.34 370560.0 -1.0 2618
2620 0 303276.75 128586.9 370500.0 -1.0 2619
2621 0 303230.3 128553.125 370440.0 -1.0 2620
2622 0 303238.75 128544.68 370380.0 -1.0 2621
2623 0 303213.44 128494.01 370320.0 -1.0 2622
2624 0 303247.22 128456.01 370260.0 -1.0 2623
2625 0 303319.0 128451.78 370200.0 -1.0 2624
2626 0 303285.22 128350.445 370140.0 -1.0 2625
2627 0 303272.53 128401.12 370080.0 -1.0 2626
2628 0 303221.88 128329.336 370020.0 -1.0 2627
2629 0 303285.22 128325.11 369960.0 -1.0 2628
2630 0 303238.75 128295.555 369900.0 -1.0 2629
2631 0 303234.53 128325.11 369840.0 -1.0 2630
2632 0 303154.3 128342.0 369780.0 -1.0 2631
2633 0 303133.2 128257.555 369720.0 -1.0 2632
2634 0 303065.66 128261.77 369660.0 -1.0 2633
2635 0 303099.4 128249.11 369600.0 -1.0 2634
2636 0 303128.97 128244.88 369540.0 -1.0 2635
2637 0 303124.75 128151.99 369480.0 -1.0 2636
2638 0 303086.75 128147.766 369420.0 -1.0 2637
2639 0 303145.88 128101.32 369360.0 -1.0 2638
2640 0 303061.4 128097.1 369300.0 -1.0 2639
2641 0 303078.3 128046.43 369240.0 -1.0 2640
2642 0 303095.2 128071.766 369180.0 -1.0 2641
2643 0 303095.2 128016.875 369120.0 -1.0 2642
2644 0 303158.53 128008.43 369060.0 -1.0 2643
2645 0 303120.53 127966.2 369000.0 -1.0 2644
2646 0 303192.3 127991.54 368940.0 -1.0 2645
2647 0 303069.88 127936.65 368880.0 -1.0 2646
2648 0 303057.2 127970.43 368820.0 -1.0 2647
2649 0 303040.3 127923.98 368760.0 -1.0 2648
2650 0 303090.97 127940.87 368700.0 -1.0 2649
2651 0 303086.75 127949.31 368640.0 -1.0 2650
2652 0 303069.88 127898.65 368580.0 -1.0 2651
2653 0 303002.3 127869.086 368520.0 -1.0 2652
2654 0 302989.62 127839.53 368460.0 -1.0 2653
2655 0 303036.1 127856.42 368400.0 -1.0 2654
2656 0 303023.4 127801.53 368340.0 -1.0 2655
2657 0 302998.1 127767.75 368280.0 -1.0 2656
2658 0 303040.3 127788.86 368220.0 -1.0 2657
2659 0 303031.88 127805.75 368160.0 -1.0 2658
2660 0 303010.75 127809.98 368100.0 -1.0 2659
2661 0 303052.97 127843.76 368040.0 -1.0 2660
2662 0 303044.53 127801.53 367980.0 -1.0 2661
2663 0 303044.53 127814.195 367920.0 -1.0 2662
2664 0 303040.3 127801.53 367860.0 -1.0 2663
2665 0 303049.62 127833.35 367800.0 -1.0 2664
2666 0 303027.28 127795.6 367740.0 -1.0 2665
2667 0 302986.22 127733.66 367680.0 -1.0 2666
2668 0 302949.53 127730.01 367620.0 -1.0 2667
2669 0 302936.3 127722.484 367560.0 -1.0 2668
2670 0 302963.12 127675.4 367500.0 -1.0 2669
2671 0 302944.88 127692.23 367440.0 -1.0 2670
2672 0 302965.7 127657.93 367380.0 -1.0 2671
2673 0 302931.0 127632.23 367320.0 -1.0 2672
2674 0 302930.47 127613.57 367260.0 -1.0 2673
2675 0 302963.94 127630.21 367200.0 -1.0 2674
2676 0 302965.22 127582.94 367140.0 -1.0 2675
2677 0 302984.1 127584.23 367080.0 -1.0 2676
2678 0 302970.88 127558.47 367020.0 -1.0 2677
2679 0 302978.34 127495.77 366960.0 -1.0 2678
2680 0 302970.5 127507.71 366900.0 -1.0 2679
2681 0 302918.8 127452.734 366840.0 -1.0 2680
2682 0 302919.8 127416.14 366780.0 -1.0 2681
2683 0 302894.28 127362.336 366720.0 -1.0 2682
2684 0 302935.78 127468.71 366660.0 -1.0 2683
2685 0 302910.4 127461.58 366540.0 -1.0 2684
2686 0 302873.2 127445.94 366480.0 -1.0 2685
2687 0 302897.2 127385.15 366420.0 -1.0 2686
2688 0 302931.16 127352.29 366360.0 -1.0 2687
2689 0 302899.94 127310.22 366300.0 -1.0 2688
2690 0 302913.62 127314.24 366240.0 -1.0 2689
2691 0 302916.75 127281.44 366180.0 -1.0 2690
2692 0 302926.47 127311.93 366120.0 -1.0 2691
2693 0 302913.34 127301.38 366060.0 -1.0 2692
2694 0 302909.5 127304.21 366000.0 -1.0 2693
2695 0 302849.1 127274.69 365940.0 -1.0 2694
2696 0 302861.5 127272.11 365880.0 -1.0 2695
2697 0 302893.16 127254.625 365820.0 -1.0 2696
2698 0 302861.62 127217.65 365760.0 -1.0 2697
2699 0 302912.66 127216.42 365700.0 -1.0 2698
2700 0 302854.4 127142.48 365640.0 -1.0 2699
2701 0 302840.78 127145.64 365580.0 -1.0 2700
2702 0 302849.9 127130.984 365520.0 -1.0 2701
2703 0 302798.56 127085.06 365460.0 -1.0 2702
2704 0 302794.4 127114.19 365400.0 -1.0 2703
2705 0 302826.4 127036.37 365340.0 -1.0 2704
2706 0 302808.44 126998.82 365280.0 -1.0 2705
2707 0 302779.66 127014.75 365220.0 -1.0 2706
2708 0 302762.56 126967.66 365160.0 -1.0 2707
2709 0 302754.62 126979.33 365100.0 -1.0 2708
2710 0 302761.03 126974.12 365040.0 -1.0 2709
2711 0 302768.97 127004.75 364980.0 -1.0 2710
2712 0 302766.25 126965.766 364920.0 -1.0 2711
2713 0 302756.97 126940.68 364860.0 -1.0 2712
2714 0 302773.97 126905.48 364800.0 -1.0 2713
2715 0 302754.9 126851.055 364740.0 -1.0 2714
2716 0 302734.44 126836.09 364680.0 -1.0 2715
2717 0 302723.7 126811.195 364620.0 -1.0 2716
2718 0 302718.56 126793.98 364560.0 -1.0 2717
2719 0 302743.06 126799.89 364500.0 -1.0 2718
2720 0 302727.47 126832.78 364440.0 -1.0 2719
2721 0 302736.72 126787.82 364380.0 -1.0 2720
2722 0 302750.7 126783.23 364320.0 -1.0 2721
2723 0 302699.34 126739.32 364260.0 -1.0 2722
2724 0 302727.97 126723.78 364200.0 -1.0 2723
2725 0 302660.66 126732.336 364140.0 -1.0 2724
2726 0 302652.75 126703.15 364080.0 -1.0 2725
2727 0 302663.25 126655.47 364020.0 -1.0 2726
2728 0 302654.4 126594.31 363960.0 -1.0 2727
2729 0 302606.47 126580.63 363900.0 -1.0 2728
2730 0 302624.8 126592.62 363840.0 -1.0 2729
2731 0 302629.7 126555.61 363780.0 -1.0 2730
2732 0 302621.3 126508.586 363720.0 -1.0 2731
2733 0 302592.25 126516.945 363660.0 -1.0 2732
2734 0 302602.03 126535.58 363600.0 -1.0 2733
2735 0 302573.4 126461.49 363540.0 -1.0 2734
2736 0 302558.66 126461.766 363480.0 -1.0 2735
2737 0 302508.3 126354.984 363420.0 -1.0 2736
2738 0 302473.2 126324.125 363360.0 -1.0 2737
2739 0 302516.1 126355.92 363300.0 -1.0 2738
2740 0 302509.38 126324.89 363240.0 -1.0 2739
2741 0 302488.1 126313.64 363180.0 -1.0 2740
2742 0 302479.34 126326.44 363120.0 -1.0 2741
2743 0 302497.53 126322.664 363060.0 -1.0 2742
2744 0 302465.06 126251.73 363000.0 -1.0 2743
2745 0 302447.56 126279.65 362940.0 -1.0 2744
2746 0 302446.72 126181.51 362880.0 -1.0 2745
2747 0 302449.88 126199.62 362820.0 -1.0 2746
2748 0 302435.66 126165.234 362760.0 -1.0 2747
2749 0 302384.12 126142.086 362700.0 -1.0 2748
2750 0 302321.12 126108.914 362640.0 -1.0 2749
2751 0 302348.97 126095.35 362580.0 -1.0 2750
2752 0 302413.4 126053.28 362520.0 -1.0 2751
2753 0 302313.97 126030.74 362460.0 -1.0 2752
2754 0 302277.9 125952.07 362400.0 -1.0 2753
2755 0 302316.38 125959.586 362340.0 -1.0 2754
2756 0 302308.06 125906.836 362280.0 -1.0 2755
2757 0 302315.16 125885.984 362220.0 -1.0 2756
2758 0 302355.66 125827.73 362160.0 -1.0 2757
2759 0 302285.2 125789.61 362100.0 -1.0 2758
2760 0 302387.72 125771.29 362040.0 -1.0 2759
2761 0 302203.7 125718.27 361980.0 -1.0 2760
2762 0 302262.78 125761.445 361920.0 -1.0 2761
2763 0 302247.94 125673.41 361860.0 -1.0 2762
2764 0 302282.78 125671.766 361800.0 -1.0 2763
2765 0 302206.03 125616.05 361740.0 -1.0 2764
2766 0 302251.9 125612.69 361680.0 -1.0 2765
2767 0 302302.62 125592.95 361620.0 -1.0 2766
2768 0 302321.03 125517.31 361560.0 -1.0 2767
2769 0 302186.56 125552.914 361500.0 -1.0 2768
2770 0 302271.56 125469.484 361440.0 -1.0 2769
2771 0 302255.44 125447.125 361380.0 -1.0 2770
2772 0 302303.94 125453.27 361320.0 -1.0 2771
2773 0 302269.3 125381.63 361260.0 -1.0 2772
2774 0 302255.25 125376.61 361200.0 -1.0 2773
2775 0 302279.53 125372.66 361140.0 -1.0 2774
2776 0 302193.62 125315.6 361080.0 -1.0 2775
2777 0 302173.9 125301.57 361020.0 -1.0 2776
2778 0 302240.28 125294.44 360960.0 -1.0 2777
2779 0 302208.8 125223.734 360900.0 -1.0 2778
2780 0 302159.97 125199.31 360840.0 -1.0 2779
2781 0 302190.5 125176.91 360780.0 -1.0 2780
2782 0 302157.2 125128.17 360720.0 -1.0 2781
2783 0 302166.0 125141.47 360660.0 -1.0 2782
2784 0 302191.06 124989.68 360600.0 -1.0 2783
2785 0 302168.53 125023.84 360540.0 -1.0 2784
2786 0 302141.7 124895.12 360480.0 -1.0 2785
2787 0 302172.5 124902.18 360420.0 -1.0 2786
2788 0 302144.2 124871.164 360360.0 -1.0 2787
2789 0 302149.2 124877.63 360300.0 -1.0 2788
2790 0 302137.9 124870.63 360240.0 -1.0 2789
2791 0 302163.97 124838.18 360180.0 -1.0 2790
2792 0 302090.28 124726.16 360120.0 -1.0 2791
2793 0 302050.34 124693.69 360060.0 -1.0 2792
2794 0 302116.94 124673.73 360000.0 -1.0 2793
2795 0 302138.78 124605.53 359940.0 -1.0 2794
2796 0 302101.34 124627.98 359880.0 -1.0 2795
2797 0 302106.75 124574.336 359820.0 -1.0 2796
2798 0 302147.0 124568.055 359760.0 -1.0 2797
2799 0 302101.94 124503.55 359700.0 -1.0 2798
2800 0 302129.8 124454.65 359640.0 -1.0 2799
2801 0 302145.44 124435.055 359580.0 -1.0 2800
2802 0 302090.34 124389.07 359520.0 -1.0 2801
2803 0 302052.62 124371.13 359460.0 -1.0 2802
2804 0 302095.72 124371.6 359400.0 -1.0 2803
2805 0 302055.8 124325.03 359340.0 -1.0 2804
2806 0 302065.03 124305.77 359280.0 -1.0 2805
2807 0 302044.75 124290.05 359220.0 -1.0 2806
2808 0 302071.12 124289.09 359160.0 -1.0 2807
2809 0 302053.16 124226.75 359100.0 -1.0 2808
2810 0 302099.25 124243.08 359040.0 -1.0 2809
2811 0 302023.44 124202.31 358980.0 -1.0 2810
2812 0 302023.7 124215.98 358920.0 -1.0 2811
2813 0 302005.5 124211.34 358860.0 -1.0 2812
2814 0 301969.8 124160.21 358800.0 -1.0 2813
2815 0 301989.1 124123.17 358740.0 -1.0 2814
2816 0 301956.62 124079.33 358680.0 -1.0 2815
2817 0 302010.03 124115.664 358620.0 -1.0 2816
2818 0 301973.4 124047.46 358560.0 -1.0 2817
2819 0 301995.56 124081.07 358500.0 -1.0 2818
2820 0 301989.16 124014.63 358440.0 -1.0 2819
2821 0 301966.25 123978.516 358380.0 -1.0 2820
2822 0 302001.28 123911.84 358320.0 -1.0 2821
2823 0 301986.84 123870.09 358260.0 -1.0 2822
2824 0 301946.56 123848.27 358200.0 -1.0 2823
2825 0 301971.56 123819.52 358140.0 -1.0 2824
2826 0 301936.8 123761.4 358080.0 -1.0 2825
2827 0 301929.53 123666.09 358020.0 -1.0 2826
2828 0 301892.4 123636.984 357960.0 -1.0 2827
2829 0 301875.9 123597.195 357900.0 -1.0 2828
2830 0 301868.7 123483.76 357840.0 -1.0 2829
2831 0 301817.56 123400.02 357780.0 -1.0 2830
2832 0 301801.1 123365.61 357720.0 -1.0 2831
2833 0 301778.94 123310.06 357660.0 -1.0 2832
2834 0 301763.1 123270.64 357600.0 -1.0 2833
2835 0 301827.53 123354.68 357540.0 -1.0 2834
2836 0 301755.22 123100.31 357480.0 -1.0 2835
2837 0 301791.5 123032.36 357420.0 -1.0 2836
2838 0 301749.5 122964.195 357360.0 -1.0 2837
2839 0 301748.6 122874.414 357300.0 -1.0 2838
2840 0 301664.62 122749.13 357240.0 -1.0 2839
2841 0 301675.2 122701.18 357180.0 -1.0 2840
2842 0 301725.56 122690.16 357120.0 -1.0 2841
2843 0 301589.7 122546.14 357060.0 -1.0 2842
2844 0 301541.0 122505.25 357000.0 -1.0 2843
2845 0 301521.78 122458.734 356940.0 -1.0 2844
2846 0 301560.22 122351.9 356880.0 -1.0 2845
2847 0 301571.84 122295.55 356820.0 -1.0 2846
2848 0 301541.75 122202.57 356760.0 -1.0 2847
2849 0 301557.22 122189.54 356700.0 -1.0 2848
2850 0 301417.2 122055.39 356640.0 -1.0 2849
2851 0 301426.78 122087.484 356580.0 -1.0 2850
2852 0 301435.75 122054.14 356520.0 -1.0 2851
2853 0 301434.53 121978.97 356460.0 -1.0 2852
2854 0 301419.4 121933.34 356400.0 -1.0 2853
2855 0 301410.53 121929.69 356340.0 -1.0 2854
2856 0 301364.62 121912.02 356280.0 -1.0 2855
2857 0 301379.78 121866.29 356220.0 -1.0 2856
2858 0 301312.78 121758.24 356160.0 -1.0 2857
2859 0 301332.8 121690.5 356100.0 -1.0 2858
2860 0 301309.2 121561.95 356040.0 -1.0 2859
2861 0 301242.1 121593.62 355980.0 -1.0 2860
2862 0 301168.66 121502.41 355920.0 -1.0 2861
2863 0 301169.12 121475.375 355860.0 -1.0 2862
2864 0 301180.0 121414.13 355800.0 -1.0 2863
2865 0 301106.53 121379.81 355740.0 -1.0 2864
2866 0 301113.62 121365.85 355680.0 -1.0 2865
2867 0 301013.28 121270.15 355620.0 -1.0 2866
2868 0 300980.4 121168.02 355560.0 -1.0 2867
2869 0 300743.72 121039.41 355500.0 -1.0 2868
2870 0 300854.12 121038.66 355440.0 -1.0 2869
2871 0 300836.25 120941.125 355380.0 -1.0 2870
2872 0 300829.56 120896.0 355320.0 -1.0 2871
2873 0 300783.25 120848.47 355260.0 -1.0 2872
2874 0 300753.03 120823.77 355200.0 -1.0 2873
2875 0 300734.4 120829.805 355140.0 -1.0 2874
2876 0 300795.53 120847.65 355080.0 -1.0 2875
2877 0 300736.47 120833.58 355020.0 -1.0 2876
2878 0 300716.6 120862.94 354960.0 -1.0 2877
2879 0 300657.94 120782.99 354900.0 -1.0 2878
2880 0 300648.22 120781.88 354840.0 -1.0 2879
2881 0 300623.94 120764.15 354720.0 -1.0 2880
2882 0 300565.03 120766.84 354660.0 -1.0 2881
2883 0 300567.84 120631.19 354600.0 -1.0 2882
2884 0 300605.0 120622.14 354540.0 -1.0 2883
2885 0 300544.94 120573.54 354480.0 -1.0 2884
2886 0 300522.28 120577.63 354420.0 -1.0 2885
2887 0 300562.1 120550.42 354360.0 -1.0 2886
2888 0 300539.1 120581.15 354300.0 -1.0 2887
2889 0 300511.16 120539.62 354240.0 -1.0 2888
2890 0 300410.88 120507.484 354180.0 -1.0 2889
2891 0 300433.03 120549.164 354120.0 -1.0 2890
2892 0 300392.4 120459.99 354060.0 -1.0 2891
2893 0 300397.03 120487.35 354000.0 -1.0 2892
2894 0 300394.84 120499.234 353940.0 -1.0 2893
2895 0 300330.97 120487.6 353880.0 -1.0 2894
2896 0 300345.7 120499.695 353820.0 -1.0 2895
2897 0 300347.97 120511.69 353760.0 -1.0 2896
2898 0 300324.16 120461.58 353700.0 -1.0 2897
2899 0 300343.84 120504.76 353640.0 -1.0 2898
2900 0 300288.25 120472.45 353580.0 -1.0 2899
2901 0 300291.7 120461.33 353520.0 -1.0 2900
2902 0 300301.3 120458.52 353460.0 -1.0 2901
2903 0 300200.4 120420.12 353400.0 -1.0 2902
2904 0 300113.84 120402.09 353340.0 -1.0 2903
2905 0 300120.94 120395.02 353280.0 -1.0 2904
2906 0 300078.5 120324.914 353220.0 -1.0 2905
2907 0 300264.7 120528.09 353160.0 -1.0 2906
2908 0 300095.28 120376.57 353100.0 -1.0 2907
2909 0 299987.53 120307.0 353040.0 -1.0 2908
2910 0 299981.03 120246.125 352980.0 -1.0 2909
2911 0 299961.03 120226.305 352920.0 -1.0 2910
2912 0 300021.5 120263.35 352860.0 -1.0 2911
2913 0 299967.22 120225.734 352800.0 -1.0 2912
2914 0 299982.4 120236.54 352740.0 -1.0 2913
2915 0 299911.7 120244.76 352680.0 -1.0 2914
2916 0 299857.88 120255.81 352620.0 -1.0 2915
2917 0 299815.22 120224.26 352560.0 -1.0 2916
2918 0 299793.47 120226.77 352500.0 -1.0 2917
2919 0 299770.75 120241.74 352440.0 -1.0 2918
2920 0 299803.28 120235.46 352380.0 -1.0 2919
2921 0 299762.28 120208.86 352320.0 -1.0 2920
2922 0 299816.12 120204.195 352260.0 -1.0 2921
2923 0 299713.3 120196.19 352200.0 -1.0 2922
2924 0 299725.78 120189.41 352140.0 -1.0 2923
2925 0 299702.8 120176.266 352080.0 -1.0 2924
2926 0 299667.4 120153.58 352020.0 -1.0 2925
2927 0 299638.2 120145.76 351960.0 -1.0 2926
2928 0 299647.72 120147.086 351900.0 -1.0 2927
2929 0 299689.8 120131.9 351840.0 -1.0 2928
2930 0 299537.47 120070.555 351780.0 -1.0 2929
2931 0 299551.62 120102.1 351720.0 -1.0 2930
2932 0 299486.22 120042.125 351660.0 -1.0 2931
2933 0 299562.88 120090.26 351600.0 -1.0 2932
2934 0 299554.22 120089.4 351540.0 -1.0 2933
2935 0 299334.84 120014.195 351480.0 -1.0 2934
2936 0 299308.38 120036.234 351420.0 -1.0 2935
2937 0 299318.5 120054.69 351360.0 -1.0 2936
2938 0 299325.4 120058.09 351300.0 -1.0 2937
2939 0 299328.0 120028.336 351240.0 -1.0 2938
2940 0 299367.78 120030.34 351180.0 -1.0 2939
2941 0 299214.47 120011.75 351120.0 -1.0 2940
2942 0 299219.28 119999.836 351060.0 -1.0 2941
2943 0 299213.6 120015.09 351000.0 -1.0 2942
2944 0 299240.7 119986.805 350940.0 -1.0 2943
2945 0 299200.25 119987.195 350880.0 -1.0 2944
2946 0 299180.34 119988.56 350820.0 -1.0 2945
2947 0 299247.84 120022.125 350760.0 -1.0 2946
2948 0 299243.22 120032.64 350700.0 -1.0 2947
2949 0 299168.97 120016.24 350640.0 -1.0 2948
2950 0 299142.4 120004.36 350580.0 -1.0 2949
2951 0 299090.9 120045.93 350520.0 -1.0 2950
2952 0 299156.53 120051.164 350460.0 -1.0 2951
2953 0 299104.4 120051.7 350400.0 -1.0 2952
2954 0 299088.28 120028.48 350340.0 -1.0 2953
2955 0 298930.66 120022.77 350280.0 -1.0 2954
2956 0 298732.5 120020.98 350220.0 -1.0 2955
2957 0 298998.3 120011.65 350160.0 -1.0 2956
2958 0 298953.56 120055.26 350100.0 -1.0 2957
2959 0 298860.12 120028.805 350040.0 -1.0 2958
2960 0 298923.2 120022.484 349920.0 -1.0 2959
2961 0 298858.7 120006.836 349860.0 -1.0 2960
2962 0 298773.22 119972.23 349800.0 -1.0 2961
2963 0 298833.4 120000.195 349740.0 -1.0 2962
2964 0 298776.88 119958.586 349680.0 -1.0 2963
2965 0 298697.38 119954.86 349620.0 -1.0 2964
2966 0 298669.72 119957.836 349560.0 -1.0 2965
2967 0 298674.2 119932.38 349500.0 -1.0 2966
2968 0 298643.56 119935.87 349440.0 -1.0 2967
2969 0 298618.94 119922.836 349380.0 -1.0 2968
2970 0 298629.9 119914.87 349320.0 -1.0 2969
2971 0 298439.22 119884.57 349260.0 -1.0 2970
2972 0 298466.1 119909.16 349200.0 -1.0 2971
2973 0 298450.75 119913.9 349140.0 -1.0 2972
2974 0 298431.84 119984.44 349080.0 -1.0 2973
2975 0 298403.88 119952.484 349020.0 -1.0 2974
2976 0 298435.62 119977.8 348960.0 -1.0 2975
2977 0 298355.16 119966.914 348900.0 -1.0 2976
2978 0 298282.2 119949.87 348840.0 -1.0 2977
2979 0 298339.78 120033.22 348780.0 -1.0 2978
2980 0 298187.53 120051.67 348720.0 -1.0 2979
2981 0 298231.3 120027.08 348660.0 -1.0 2980
2982 0 298197.47 120042.41 348600.0 -1.0 2981
2983 0 298054.38 120018.18 348480.0 -1.0 2982
2984 0 298100.22 120002.49 348420.0 -1.0 2983
2985 0 298127.1 120062.55 348360.0 -1.0 2984
2986 0 298025.53 119958.41 348300.0 -1.0 2985
2987 0 297924.66 119952.45 348240.0 -1.0 2986
2988 0 297945.97 119915.086 348180.0 -1.0 2987
2989 0 297935.2 119898.64 348120.0 -1.0 2988
2990 0 297842.1 119877.21 348060.0 -1.0 2989
2991 0 297852.1 119901.945 348000.0 -1.0 2990
2992 0 297918.25 119925.42 347940.0 -1.0 2991
2993 0 297803.53 119921.26 347880.0 -1.0 2992
2994 0 297808.03 119952.164 347820.0 -1.0 2993
2995 0 297824.06 119933.46 347760.0 -1.0 2994
2996 0 297832.25 119910.88 347700.0 -1.0 2995
2997 0 297751.28 119875.95 347640.0 -1.0 2996
2998 0 297746.38 119899.14 347580.0 -1.0 2997
2999 0 297710.56 119848.85 347520.0 -1.0 2998
3000 0 297697.84 119789.48 347460.0 -1.0 2999
3001 0 297700.2 119855.38 347400.0 -1.0 3000
3002 0 297717.2 119805.95 347340.0 -1.0 3001
3003 0 297726.8 119793.46 347280.0 -1.0 3002
3004 0 297618.22 119823.51 347220.0 -1.0 3003
3005 0 297576.8 119831.55 347160.0 -1.0 3004
3006 0 297545.28 119782.91 347100.0 -1.0 3005
3007 0 297484.2 119787.07 347040.0 -1.0 3006
3008 0 297459.62 119724.15 346980.0 -1.0 3007
3009 0 297354.7 119765.5 346920.0 -1.0 3008
3010 0 297403.03 119763.52 346860.0 -1.0 3009
3011 0 297413.94 119738.94 346800.0 -1.0 3010
3012 0 297339.12 119736.17 346740.0 -1.0 3011
3013 0 297253.22 119848.28 346680.0 -1.0 3012
3014 0 297255.78 119813.24 346620.0 -1.0 3013
3015 0 297282.56 119789.41 346500.0 -1.0 3014
3016 0 297065.97 119750.71 346440.0 -1.0 3015
3017 0 297071.9 119742.24 346380.0 -1.0 3016
3018 0 297068.06 119788.44 346320.0 -1.0 3017
3019 0 297043.38 119805.88 346260.0 -1.0 3018
3020 0 297029.2 119792.42 346200.0 -1.0 3019
3021 0 296941.72 119794.29 346140.0 -1.0 3020
3022 0 297001.34 119815.0 346080.0 -1.0 3021
3023 0 296929.56 119742.78 346020.0 -1.0 3022
3024 0 296881.2 119766.58 345960.0 -1.0 3023
3025 0 296848.97 119725.01 345900.0 -1.0 3024
3026 0 296801.78 119721.27 345840.0 -1.0 3025
3027 0 296762.6 119707.81 345780.0 -1.0 3026
3028 0 296702.2 119730.68 345720.0 -1.0 3027
3029 0 296742.88 119706.734 345660.0 -1.0 3028
3030 0 296713.5 119668.65 345600.0 -1.0 3029
3031 0 296703.38 119666.57 345540.0 -1.0 3030
3032 0 296667.53 119677.125 345480.0 -1.0 3031
3033 0 296615.5 119710.47 345420.0 -1.0 3032
3034 0 296616.22 119679.99 345360.0 -1.0 3033
3035 0 296539.53 119655.945 345300.0 -1.0 3034
3036 0 296557.7 119641.3 345240.0 -1.0 3035
3037 0 296548.06 119682.04 345180.0 -1.0 3036
3038 0 296479.5 119679.35 345120.0 -1.0 3037
3039 0 296394.72 119686.45 345060.0 -1.0 3038
3040 0 296422.12 119672.99 345000.0 -1.0 3039
3041 0 296401.6 119712.195 344940.0 -1.0 3040
3042 0 296424.7 119660.0 344880.0 -1.0 3041
3043 0 296415.2 119637.85 344820.0 -1.0 3042
3044 0 296419.84 119650.84 344760.0 -1.0 3043
3045 0 296393.0 119626.98 344700.0 -1.0 3044
3046 0 296371.5 119592.48 344640.0 -1.0 3045
3047 0 296347.38 119665.31 344580.0 -1.0 3046
3048 0 296439.88 119672.99 344520.0 -1.0 3047
3049 0 296389.4 119668.98 344460.0 -1.0 3048
3050 0 296312.78 119646.54 344400.0 -1.0 3049
3051 0 296288.25 119651.63 344340.0 -1.0 3050
3052 0 296269.3 119667.0 344280.0 -1.0 3051
3053 0 296208.22 119652.68 344220.0 -1.0 3052
3054 0 296155.88 119640.22 344160.0 -1.0 3053
3055 0 296138.62 119619.26 344100.0 -1.0 3054
3056 0 296159.0 119626.44 344040.0 -1.0 3055
3057 0 296158.72 119634.73 343920.0 -1.0 3056
3058 0 296183.2 119637.67 343860.0 -1.0 3057
3059 0 296170.84 119684.516 343800.0 -1.0 3058
3060 0 296193.06 119680.96 343740.0 -1.0 3059
3061 0 296183.47 119659.96 343680.0 -1.0 3060
3062 0 296036.44 119662.875 343620.0 -1.0 3061
3063 0 296166.1 119647.11 343560.0 -1.0 3062
3064 0 296137.56 119655.586 343500.0 -1.0 3063
3065 0 296215.0 119688.68 343440.0 -1.0 3064
3066 0 296160.84 119672.09 343380.0 -1.0 3065
3067 0 296197.28 119697.55 343320.0 -1.0 3066
3068 0 296138.75 119733.266 343260.0 -1.0 3067
3069 0 296126.72 119705.625 343200.0 -1.0 3068
3070 0 296000.28 119647.94 343080.0 -1.0 3069
3071 0 296065.1 119603.82 343020.0 -1.0 3070
3072 0 295983.8 119560.17 342900.0 -1.0 3071
3073 0 295992.78 119602.1 342840.0 -1.0 3072
3074 0 295917.0 119578.05 342780.0 -1.0 3073
3075 0 295958.94 119572.16 342720.0 -1.0 3074
3076 0 295923.97 119583.54 342660.0 -1.0 3075
3077 0 295933.0 119577.01 342600.0 -1.0 3076
3078 0 295950.06 119696.04 342540.0 -1.0 3077
3079 0 296040.3 119554.86 342480.0 -1.0 3078
3080 0 295991.47 119579.086 342420.0 -1.0 3079
3081 0 295972.06 119545.45 342360.0 -1.0 3080
3082 0 295895.25 119496.59 342300.0 -1.0 3081
3083 0 295907.84 119480.945 342240.0 -1.0 3082
3084 0 295883.72 119370.49 342180.0 -1.0 3083
3085 0 295944.9 119350.39 342120.0 -1.0 3084
3086 0 295945.3 119364.32 342060.0 -1.0 3085
3087 0 295969.47 119325.55 342000.0 -1.0 3086
3088 0 295936.97 119235.59 341880.0 -1.0 3087
3089 0 295885.4 119247.19 341820.0 -1.0 3088
3090 0 295886.38 119178.48 341760.0 -1.0 3089
3091 0 295968.78 119137.984 341700.0 -1.0 3090
3092 0 295802.0 119078.9 341640.0 -1.0 3091
3093 0 295955.6 119134.11 341580.0 -1.0 3092
3094 0 295989.44 119105.43 341520.0 -1.0 3093
3095 0 295909.7 119074.34 341460.0 -1.0 3094
3096 0 295962.8 119038.016 341400.0 -1.0 3095
3097 0 295813.66 118991.71 341340.0 -1.0 3096
3098 0 295875.72 118979.47 341280.0 -1.0 3097
3099 0 295805.12 118902.65 341220.0 -1.0 3098
3100 0 295719.22 118921.82 341160.0 -1.0 3099
3101 0 295775.72 118916.79 341100.0 -1.0 3100
3102 0 295838.8 118953.05 341040.0 -1.0 3101
3103 0 295784.72 118942.53 340980.0 -1.0 3102
3104 0 295696.97 118894.61 340920.0 -1.0 3103
3105 0 295842.12 118877.125 340860.0 -1.0 3104
3106 0 295830.03 118914.24 340800.0 -1.0 3105
3107 0 295677.0 118900.6 340740.0 -1.0 3106
3108 0 295737.5 118877.88 340680.0 -1.0 3107
3109 0 295849.44 118983.84 340560.0 -1.0 3108
3110 0 295821.78 118921.13 340500.0 -1.0 3109
3111 0 295808.03 118906.09 340440.0 -1.0 3110
3112 0 295740.66 118850.63 340380.0 -1.0 3111
3113 0 295864.62 118867.76 340320.0 -1.0 3112
3114 0 295729.3 118784.66 340260.0 -1.0 3113
3115 0 295809.1 118891.125 340200.0 -1.0 3114
3116 0 295876.22 118822.74 340140.0 -1.0 3115
3117 0 295857.6 118863.234 340080.0 -1.0 3116
3118 0 295851.12 118919.016 340020.0 -1.0 3117
3119 0 295920.25 118928.49 339960.0 -1.0 3118
3120 0 295846.84 118958.54 339900.0 -1.0 3119
3121 0 295930.75 118998.45 339840.0 -1.0 3120
3122 0 295820.4 118990.63 339780.0 -1.0 3121
3123 0 295923.34 119019.63 339720.0 -1.0 3122
3124 0 295937.38 119055.6 339660.0 -1.0 3123
3125 0 295850.88 119070.61 339600.0 -1.0 3124
3126 0 295952.9 119024.766 339540.0 -1.0 3125
3127 0 295958.38 119016.44 339480.0 -1.0 3126
3128 0 295908.72 119033.35 339420.0 -1.0 3127
3129 0 295866.75 118975.95 339360.0 -1.0 3128
3130 0 295886.28 118996.875 339300.0 -1.0 3129
3131 0 295869.62 118926.695 339240.0 -1.0 3130
3132 0 295930.9 119050.69 339180.0 -1.0 3131
3133 0 295926.2 118962.414 339120.0 -1.0 3132
3134 0 295944.53 119020.82 339060.0 -1.0 3133
3135 0 295949.72 118974.516 339000.0 -1.0 3134
3136 0 295980.2 118972.9 338940.0 -1.0 3135
3137 0 295941.22 118947.336 338880.0 -1.0 3136
3138 0 295988.06 118921.64 338820.0 -1.0 3137
3139 0 295859.4 118874.18 338760.0 -1.0 3138
3140 0 295871.4 118888.47 338700.0 -1.0 3139
3141 0 295864.72 118865.24 338640.0 -1.0 3140
3142 0 295907.56 118884.805 338580.0 -1.0 3141
3143 0 295825.34 118829.78 338520.0 -1.0 3142
3144 0 295891.5 118861.23 338460.0 -1.0 3143
3145 0 295976.53 118821.164 338400.0 -1.0 3144
3146 0 295905.2 118826.766 338340.0 -1.0 3145
3147 0 295954.06 118816.64 338280.0 -1.0 3146
3148 0 295894.3 118812.08 338220.0 -1.0 3147
3149 0 296018.6 118813.125 338100.0 -1.0 3148
3150 0 295914.66 118734.65 338040.0 -1.0 3149
3151 0 295870.4 118671.76 337980.0 -1.0 3150
3152 0 295890.4 118728.62 337920.0 -1.0 3151
3153 0 295884.75 118720.33 337800.0 -1.0 3152
3154 0 295867.12 118676.93 337740.0 -1.0 3153
3155 0 295825.03 118630.37 337680.0 -1.0 3154
3156 0 295753.44 118628.65 337620.0 -1.0 3155
3157 0 295681.06 118544.0 337560.0 -1.0 3156
3158 0 295761.2 118570.39 337500.0 -1.0 3157
3159 0 295835.56 118568.555 337440.0 -1.0 3158
3160 0 295800.8 118521.53 337380.0 -1.0 3159
3161 0 295572.66 118557.25 337320.0 -1.0 3160
3162 0 295819.5 118494.39 337260.0 -1.0 3161
3163 0 295749.2 118388.68 337200.0 -1.0 3162
3164 0 295784.3 118422.27 337140.0 -1.0 3163
3165 0 295848.8 118411.26 337080.0 -1.0 3164
3166 0 295898.16 118367.71 337020.0 -1.0 3165
3167 0 295735.16 118253.74 336960.0 -1.0 3166
3168 0 295733.66 118289.71 336900.0 -1.0 3167
3169 0 295621.25 118275.13 336840.0 -1.0 3168
3170 0 295552.47 118191.6 336780.0 -1.0 3169
3171 0 295588.12 118201.05 336720.0 -1.0 3170
3172 0 295510.94 118183.09 336660.0 -1.0 3171
3173 0 295536.66 118184.42 336600.0 -1.0 3172
3174 0 295444.06 118146.23 336540.0 -1.0 3173
3175 0 295548.47 118108.04 336480.0 -1.0 3174
3176 0 295503.6 118128.1 336420.0 -1.0 3175
3177 0 295525.94 118122.4 336360.0 -1.0 3176
3178 0 295529.47 118096.55 336300.0 -1.0 3177
3179 0 295554.03 118163.78 336240.0 -1.0 3178
3180 0 295561.06 118121.5 336180.0 -1.0 3179
3181 0 295511.06 118103.98 336120.0 -1.0 3180
3182 0 295430.88 118084.34 336060.0 -1.0 3181
3183 0 295522.56 118062.914 336000.0 -1.0 3182
3184 0 295493.0 118007.99 335940.0 -1.0 3183
3185 0 295465.44 117991.984 335880.0 -1.0 3184
3186 0 295473.9 117966.13 335820.0 -1.0 3185
3187 0 295407.47 117934.62 335700.0 -1.0 3186
3188 0 295278.84 117919.58 335640.0 -1.0 3187
3189 0 295398.78 117905.98 335580.0 -1.0 3188
3190 0 295345.28 117872.16 335520.0 -1.0 3189
3191 0 295416.28 117851.086 335460.0 -1.0 3190
3192 0 295295.3 117794.945 335400.0 -1.0 3191
3193 0 295352.0 117826.6 335340.0 -1.0 3192
3194 0 295276.44 117716.33 335280.0 -1.0 3193
3195 0 295229.25 117699.31 335220.0 -1.0 3194
3196 0 295256.53 117663.85 335160.0 -1.0 3195
3197 0 295267.56 117642.7 335100.0 -1.0 3196
3198 0 295262.56 117629.75 335040.0 -1.0 3197
3199 0 295145.22 117568.72 334980.0 -1.0 3198
3200 0 295185.22 117607.09 334920.0 -1.0 3199
3201 0 295243.47 117607.74 334860.0 -1.0 3200
3202 0 295205.03 117576.3 334800.0 -1.0 3201
3203 0 295164.72 117609.65 334740.0 -1.0 3202
3204 0 295137.62 117540.69 334680.0 -1.0 3203
3205 0 295090.9 117552.53 334620.0 -1.0 3204
3206 0 295123.44 117538.17 334560.0 -1.0 3205
3207 0 295043.84 117527.8 334500.0 -1.0 3206
3208 0 295135.97 117562.44 334440.0 -1.0 3207
3209 0 295054.84 117554.9 334320.0 -1.0 3208
3210 0 294884.72 117442.04 334260.0 -1.0 3209
3211 0 295104.3 117489.68 334200.0 -1.0 3210
3212 0 295120.5 117477.55 334140.0 -1.0 3211
3213 0 295073.06 117439.42 334080.0 -1.0 3212
3214 0 295079.8 117558.49 334020.0 -1.0 3213
3215 0 295087.4 117441.97 333960.0 -1.0 3214
3216 0 295094.03 117437.95 333900.0 -1.0 3215
3217 0 295051.7 117406.43 333840.0 -1.0 3216
3218 0 294977.28 117396.63 333780.0 -1.0 3217
3219 0 294985.44 117394.586 333720.0 -1.0 3218
3220 0 294961.6 117417.45 333660.0 -1.0 3219
3221 0 294854.34 117386.66 333600.0 -1.0 3220
3222 0 294952.7 117383.28 333540.0 -1.0 3221
3223 0 294929.75 117390.03 333480.0 -1.0 3222
3224 0 294954.5 117362.28 333420.0 -1.0 3223
3225 0 294895.47 117374.914 333360.0 -1.0 3224
3226 0 294852.88 117339.984 333300.0 -1.0 3225
3227 0 294919.25 117361.49 333180.0 -1.0 3226
3228 0 294997.3 117338.445 333060.0 -1.0 3227
3229 0 294939.47 117314.82 332940.0 -1.0 3228
3230 0 294875.9 117277.24 332820.0 -1.0 3229
3231 0 294811.28 117214.13 332760.0 -1.0 3230
3232 0 294900.44 117245.55 332700.0 -1.0 3231
3233 0 294896.44 117179.96 332640.0 -1.0 3232
3234 0 294718.06 117194.68 332580.0 -1.0 3233
3235 0 294687.84 117064.016 332520.0 -1.0 3234
3236 0 294741.8 117144.56 332460.0 -1.0 3235
3237 0 294803.38 117120.55 332400.0 -1.0 3236
3238 0 294798.6 117148.516 332340.0 -1.0 3237
3239 0 294868.97 117140.44 332280.0 -1.0 3238
3240 0 294813.56 117087.74 332220.0 -1.0 3239
3241 0 294534.47 117056.62 332160.0 -1.0 3240
3242 0 294738.22 117070.94 332100.0 -1.0 3241
3243 0 294776.62 117114.52 332040.0 -1.0 3242
3244 0 294789.4 117056.41 331980.0 -1.0 3243
3245 0 294796.56 117116.31 331920.0 -1.0 3244
3246 0 294783.2 117077.98 331860.0 -1.0 3245
3247 0 294658.3 117073.63 331800.0 -1.0 3246
3248 0 294672.72 117082.79 331740.0 -1.0 3247
3249 0 294635.88 117068.07 331680.0 -1.0 3248
3250 0 294667.6 117017.63 331560.0 -1.0 3249
3251 0 294647.78 117057.836 331500.0 -1.0 3250
3252 0 294680.78 116974.7 331440.0 -1.0 3251
3253 0 294661.47 116927.93 331320.0 -1.0 3252
3254 0 294612.84 116963.54 331260.0 -1.0 3253
3255 0 294504.2 116877.17 331200.0 -1.0 3254
3256 0 294597.72 116905.38 331140.0 -1.0 3255
3257 0 293897.6 116796.836 331080.0 -1.0 3256
3258 0 294621.12 116900.94 331020.0 -1.0 3257
3259 0 294609.2 116887.87 330960.0 -1.0 3258
3260 0 294617.66 116799.055 330900.0 -1.0 3259
3261 0 294307.8 116796.66 330840.0 -1.0 3260
3262 0 294530.75 116796.26 330780.0 -1.0 3261
3263 0 294543.72 116686.664 330720.0 -1.0 3262
3264 0 294575.03 116682.86 330660.0 -1.0 3263
3265 0 294555.9 116663.66 330600.0 -1.0 3264
3266 0 294576.4 116628.44 330540.0 -1.0 3265
3267 0 294548.2 116584.54 330480.0 -1.0 3266
3268 0 294512.62 116579.445 330420.0 -1.0 3267
3269 0 294558.8 116577.86 330360.0 -1.0 3268
3270 0 294506.6 116584.04 330300.0 -1.0 3269
3271 0 294475.78 116555.5 330240.0 -1.0 3270
3272 0 294488.62 116490.95 330180.0 -1.0 3271
3273 0 294519.38 116531.914 330120.0 -1.0 3272
3274 0 294550.16 116529.66 330060.0 -1.0 3273
3275 0 294531.5 116503.95 330000.0 -1.0 3274
3276 0 294522.16 116487.51 329940.0 -1.0 3275
3277 0 294446.53 116549.4 329880.0 -1.0 3276
3278 0 294479.6 116592.4 329820.0 -1.0 3277
3279 0 294474.56 116564.22 329760.0 -1.0 3278
3280 0 294354.0 116564.91 329700.0 -1.0 3279
3281 0 294489.88 116595.09 329640.0 -1.0 3280
3282 0 294362.1 116573.984 329580.0 -1.0 3281
3283 0 294459.88 116589.13 329520.0 -1.0 3282
3284 0 294418.78 116595.56 329460.0 -1.0 3283
3285 0 294385.75 116615.305 329400.0 -1.0 3284
3286 0 294333.84 116645.74 329280.0 -1.0 3285
3287 0 294041.84 116595.56 329220.0 -1.0 3286
3288 0 294400.75 116612.0 329160.0 -1.0 3287
3289 0 294297.75 116613.76 329100.0 -1.0 3288
3290 0 294304.9 116630.055 329040.0 -1.0 3289
3291 0 294251.12 116662.47 328980.0 -1.0 3290
3292 0 294256.94 116680.31 328920.0 -1.0 3291
3293 0 294237.88 116696.47 328860.0 -1.0 3292
3294 0 294239.56 116686.484 328800.0 -1.0 3293
3295 0 294254.03 116764.77 328740.0 -1.0 3294
3296 0 294190.78 116787.75 328680.0 -1.0 3295
3297 0 294184.12 116864.46 328620.0 -1.0 3296
3298 0 294178.38 116808.25 328560.0 -1.0 3297
3299 0 294046.66 116843.0 328500.0 -1.0 3298
3300 0 294119.97 116866.3 328440.0 -1.0 3299
3301 0 294110.2 116828.6 328380.0 -1.0 3300
3302 0 293912.6 116701.88 328320.0 -1.0 3301
3303 0 294151.28 116897.81 328260.0 -1.0 3302
3304 0 293976.5 116841.49 328200.0 -1.0 3303
3305 0 294106.1 116923.26 328140.0 -1.0 3304
3306 0 294040.9 116861.59 328020.0 -1.0 3305
3307 0 293968.25 116925.38 327960.0 -1.0 3306
3308 0 293953.38 116882.625 327900.0 -1.0 3307
3309 0 294036.44 116907.07 327840.0 -1.0 3308
3310 0 293933.5 116847.695 327780.0 -1.0 3309
3311 0 293984.47 116864.25 327720.0 -1.0 3310
3312 0 293998.38 116780.25 327660.0 -1.0 3311
3313 0 293977.72 116781.11 327600.0 -1.0 3312
3314 0 293951.3 116733.23 327540.0 -1.0 3313
3315 0 294042.7 116771.02 327480.0 -1.0 3314
3316 0 293987.03 116738.46 327420.0 -1.0 3315
3317 0 294043.12 116769.445 327360.0 -1.0 3316
3318 0 293913.6 116688.39 327300.0 -1.0 3317
3319 0 293975.22 116699.875 327240.0 -1.0 3318
3320 0 293999.72 116695.35 327180.0 -1.0 3319
3321 0 294015.06 116766.39 327120.0 -1.0 3320
3322 0 293991.0 116753.9 327060.0 -1.0 3321
3323 0 293967.3 116739.62 327000.0 -1.0 3322
3324 0 293939.4 116735.914 326940.0 -1.0 3323
3325 0 293948.28 116763.914 326880.0 -1.0 3324
3326 0 294059.0 116791.95 326820.0 -1.0 3325
3327 0 294040.28 116707.234 326760.0 -1.0 3326
3328 0 294033.2 116772.42 326700.0 -1.0 3327
3329 0 293924.62 116710.57 326640.0 -1.0 3328
3330 0 293917.6 116746.65 326580.0 -1.0 3329
3331 0 293831.56 116668.68 326520.0 -1.0 3330
3332 0 293895.25 116769.375 326460.0 -1.0 3331
3333 0 293785.16 116645.45 326400.0 -1.0 3332
3334 0 293788.5 116702.35 326340.0 -1.0 3333
3335 0 293694.38 116619.25 326280.0 -1.0 3334
3336 0 293799.7 116677.16 326220.0 -1.0 3335
3337 0 293507.34 116576.86 326160.0 -1.0 3336
3338 0 293864.53 116700.555 326100.0 -1.0 3337
3339 0 293812.2 116688.96 326040.0 -1.0 3338
3340 0 293779.75 116608.055 325980.0 -1.0 3339
3341 0 293816.97 116640.29 325920.0 -1.0 3340
3342 0 293761.3 116637.63 325860.0 -1.0 3341
3343 0 293742.75 116608.16 325800.0 -1.0 3342
3344 0 293811.56 116690.98 325740.0 -1.0 3343
3345 0 293776.78 116655.8 325680.0 -1.0 3344
3346 0 293803.5 116659.81 325620.0 -1.0 3345
3347 0 293764.94 116645.42 325560.0 -1.0 3346
3348 0 293746.6 116642.3 325500.0 -1.0 3347
3349 0 293834.53 116640.79 325440.0 -1.0 3348
3350 0 293745.16 116741.945 325380.0 -1.0 3349
3351 0 293831.12 116649.8 325320.0 -1.0 3350
3352 0 293844.7 116675.54 325260.0 -1.0 3351
3353 0 293851.16 116595.52 325200.0 -1.0 3352
3354 0 293874.88 116639.82 325140.0 -1.0 3353
3355 0 293843.66 116620.69 325080.0 -1.0 3354
3356 0 293833.8 116624.09 325020.0 -1.0 3355
3357 0 293820.16 116655.33 324960.0 -1.0 3356
3358 0 293874.84 116663.26 324900.0 -1.0 3357
3359 0 293814.9 116690.36 324840.0 -1.0 3358
3360 0 293919.28 116722.78 324780.0 -1.0 3359
3361 0 293868.34 116671.305 324660.0 -1.0 3360
3362 0 293945.28 116659.96 324540.0 -1.0 3361
3363 0 293853.84 116657.016 324480.0 -1.0 3362
3364 0 293808.66 116706.445 324420.0 -1.0 3363
3365 0 293946.6 116685.05 324360.0 -1.0 3364
3366 0 293913.25 116671.664 324300.0 -1.0 3365
3367 0 293946.28 116677.66 324240.0 -1.0 3366
3368 0 293896.5 116601.336 324180.0 -1.0 3367
3369 0 293772.8 116642.12 324120.0 -1.0 3368
3370 0 293867.88 116653.6 324060.0 -1.0 3369
3371 0 293920.06 116657.484 324000.0 -1.0 3370
3372 0 293962.7 116695.96 323940.0 -1.0 3371
3373 0 293953.28 116672.195 323880.0 -1.0 3372
3374 0 293942.62 116720.695 323820.0 -1.0 3373
3375 0 293864.28 116710.54 323760.0 -1.0 3374
3376 0 293949.9 116727.336 323700.0 -1.0 3375
3377 0 293971.7 116774.58 323580.0 -1.0 3376
3378 0 294017.0 116926.13 323460.0 -1.0 3377
3379 0 293886.7 116941.64 323400.0 -1.0 3378
3380 0 293943.2 117013.15 323340.0 -1.0 3379
3381 0 293948.66 116946.77 323220.0 -1.0 3380
3382 0 293928.16 116958.19 323100.0 -1.0 3381
3383 0 293874.97 116902.23 322980.0 -1.0 3382
3384 0 293845.94 116872.68 322920.0 -1.0 3383
3385 0 293819.0 116760.18 322800.0 -1.0 3384
3386 0 293725.84 116658.375 322740.0 -1.0 3385
3387 0 293613.6 116610.24 322680.0 -1.0 3386
3388 0 293748.16 116711.58 322560.0 -1.0 3387
3389 0 293709.4 116599.62 322440.0 -1.0 3388
3390 0 293618.56 116467.516 322320.0 -1.0 3389
3391 0 293571.56 116398.99 322260.0 -1.0 3390
3392 0 293565.16 116365.42 322200.0 -1.0 3391
3393 0 293475.03 116322.02 322140.0 -1.0 3392
3394 0 293539.66 116330.64 322080.0 -1.0 3393
3395 0 293481.84 116271.016 322020.0 -1.0 3394
3396 0 293504.8 116243.664 321960.0 -1.0 3395
3397 0 293536.0 116234.26 321900.0 -1.0 3396
3398 0 293442.0 116217.03 321840.0 -1.0 3397
3399 0 293443.16 116167.92 321720.0 -1.0 3398
3400 0 293348.34 116127.82 321600.0 -1.0 3399
3401 0 293375.62 116082.7 321480.0 -1.0 3400
3402 0 293383.22 116120.25 321420.0 -1.0 3401
3403 0 293341.9 116090.67 321360.0 -1.0 3402
3404 0 293306.28 116096.77 321300.0 -1.0 3403
3405 0 293255.4 116093.29 321240.0 -1.0 3404
3406 0 293300.6 116107.76 321180.0 -1.0 3405
3407 0 293316.53 116143.12 321120.0 -1.0 3406
3408 0 293337.2 116081.695 321060.0 -1.0 3407
3409 0 293317.62 116122.33 321000.0 -1.0 3408
3410 0 293346.72 116087.73 320940.0 -1.0 3409
3411 0 293358.16 116070.24 320880.0 -1.0 3410
3412 0 293345.7 116080.12 320820.0 -1.0 3411
3413 0 293247.7 116094.87 320760.0 -1.0 3412
3414 0 293251.47 116101.98 320700.0 -1.0 3413
3415 0 293266.0 116081.445 320640.0 -1.0 3414
3416 0 293223.12 116060.586 320580.0 -1.0 3415
3417 0 293234.56 116052.16 320520.0 -1.0 3416
3418 0 293236.97 116045.336 320460.0 -1.0 3417
3419 0 293226.12 116056.57 320400.0 -1.0 3418
3420 0 293180.88 116048.63 320340.0 -1.0 3419
3421 0 293077.47 116066.05 320220.0 -1.0 3420
3422 0 293065.16 116090.99 320100.0 -1.0 3421
3423 0 293063.28 116035.82 319980.0 -1.0 3422
3424 0 293008.66 116035.57 319860.0 -1.0 3423
3425 0 292961.94 116026.27 319800.0 -1.0 3424
3426 0 293069.1 116004.414 319740.0 -1.0 3425
3427 0 292921.06 115898.16 319680.0 -1.0 3426
3428 0 293105.1 115940.91 319620.0 -1.0 3427
3429 0 293089.03 115983.625 319560.0 -1.0 3428
3430 0 293070.66 115869.87 319500.0 -1.0 3429
3431 0 293015.4 115873.13 319440.0 -1.0 3430
3432 0 293041.25 115834.91 319380.0 -1.0 3431
3433 0 293076.7 115803.17 319320.0 -1.0 3432
3434 0 293020.88 115811.68 319260.0 -1.0 3433
3435 0 293010.62 115791.94 319200.0 -1.0 3434
3436 0 292990.03 115770.58 319140.0 -1.0 3435
3437 0 292980.88 115719.07 319080.0 -1.0 3436
3438 0 293041.06 115766.81 319020.0 -1.0 3437
3439 0 293086.62 115760.63 318960.0 -1.0 3438
3440 0 293091.72 115788.24 318900.0 -1.0 3439
3441 0 293112.6 115812.18 318840.0 -1.0 3440
3442 0 293156.44 115774.78 318780.0 -1.0 3441
3443 0 293206.84 115752.414 318660.0 -1.0 3442
3444 0 293043.47 115778.3 318600.0 -1.0 3443
3445 0 293020.38 115708.16 318540.0 -1.0 3444
3446 0 292916.75 115669.02 318480.0 -1.0 3445
3447 0 292979.56 115676.2 318420.0 -1.0 3446
3448 0 293006.25 115624.19 318360.0 -1.0 3447
3449 0 293018.16 115665.12 318300.0 -1.0 3448
3450 0 292906.44 115613.78 318240.0 -1.0 3449
3451 0 292972.34 115637.69 318180.0 -1.0 3450
3452 0 292914.62 115573.58 318120.0 -1.0 3451
3453 0 292939.88 115588.98 318060.0 -1.0 3452
3454 0 292936.3 115522.39 318000.0 -1.0 3453
3455 0 292898.1 115563.99 317940.0 -1.0 3454
3456 0 292889.38 115547.336 317880.0 -1.0 3455
3457 0 292924.3 115528.02 317820.0 -1.0 3456
3458 0 292849.66 115467.68 317700.0 -1.0 3457
3459 0 292815.0 115439.25 317580.0 -1.0 3458
3460 0 292747.8 115326.86 317460.0 -1.0 3459
3461 0 292755.84 115295.77 317400.0 -1.0 3460
3462 0 292712.44 115272.51 317340.0 -1.0 3461
3463 0 292673.38 115229.54 317280.0 -1.0 3462
3464 0 292692.16 115220.24 317220.0 -1.0 3463
3465 0 292697.72 115232.234 317160.0 -1.0 3464
3466 0 292678.38 115221.39 317100.0 -1.0 3465
3467 0 292695.34 115221.9 317040.0 -1.0 3466
3468 0 292534.72 115127.84 316980.0 -1.0 3467
3469 0 292436.88 115198.45 316920.0 -1.0 3468
3470 0 292529.53 115126.336 316860.0 -1.0 3469
3471 0 292475.47 115074.14 316800.0 -1.0 3470
3472 0 292453.94 115060.58 316740.0 -1.0 3471
3473 0 292438.5 115165.29 316680.0 -1.0 3472
3474 0 292437.84 115018.76 316620.0 -1.0 3473
3475 0 292423.34 115090.05 316560.0 -1.0 3474
3476 0 292405.0 115011.43 316500.0 -1.0 3475
3477 0 292442.53 114983.22 316440.0 -1.0 3476
3478 0 292349.2 115021.055 316380.0 -1.0 3477
3479 0 292319.97 115030.42 316320.0 -1.0 3478
3480 0 292289.03 115027.23 316260.0 -1.0 3479
3481 0 292272.72 114991.91 316200.0 -1.0 3480
3482 0 292244.2 114878.51 316140.0 -1.0 3481
3483 0 292243.62 114964.16 316080.0 -1.0 3482
3484 0 292228.4 114956.37 316020.0 -1.0 3483
3485 0 292259.2 114867.63 315960.0 -1.0 3484
3486 0 292158.72 114794.58 315900.0 -1.0 3485
3487 0 292160.56 114724.94 315840.0 -1.0 3486
3488 0 292153.94 114723.47 315780.0 -1.0 3487
3489 0 292117.38 114733.77 315720.0 -1.0 3488
3490 0 292068.44 114690.695 315660.0 -1.0 3489
3491 0 292095.44 114700.6 315540.0 -1.0 3490
3492 0 292021.84 114659.9 315480.0 -1.0 3491
3493 0 292004.06 114687.93 315420.0 -1.0 3492
3494 0 291940.5 114669.555 315360.0 -1.0 3493
3495 0 291943.38 114654.836 315300.0 -1.0 3494
3496 0 291969.44 114680.82 315240.0 -1.0 3495
3497 0 291955.7 114683.48 315180.0 -1.0 3496
3498 0 291859.16 114616.57 315120.0 -1.0 3497
3499 0 291882.06 114595.06 315060.0 -1.0 3498
3500 0 291837.22 114558.2 315000.0 -1.0 3499
3501 0 291594.6 114392.61 314940.0 -1.0 3500
3502 0 291733.03 114450.91 314880.0 -1.0 3501
3503 0 291679.12 114411.414 314820.0 -1.0 3502
3504 0 291594.28 114421.07 314760.0 -1.0 3503
3505 0 291505.5 114405.49 314700.0 -1.0 3504
3506 0 291576.5 114360.12 314640.0 -1.0 3505
3507 0 291560.6 114369.85 314580.0 -1.0 3506
3508 0 291525.06 114333.34 314520.0 -1.0 3507
3509 0 291483.47 114282.41 314460.0 -1.0 3508
3510 0 291405.1 114210.47 314400.0 -1.0 3509
3511 0 291336.5 114252.9 314340.0 -1.0 3510
3512 0 291250.7 114176.83 314280.0 -1.0 3511
3513 0 291127.6 114183.73 314220.0 -1.0 3512
3514 0 291170.0 114155.37 314160.0 -1.0 3513
3515 0 291128.34 114212.766 314100.0 -1.0 3514
3516 0 291205.78 114211.26 314040.0 -1.0 3515
3517 0 291095.12 114145.53 313980.0 -1.0 3516
3518 0 291154.12 114216.82 313920.0 -1.0 3517
3519 0 291025.22 114181.35 313860.0 -1.0 3518
3520 0 291015.7 114233.91 313800.0 -1.0 3519
3521 0 290961.47 114174.57 313740.0 -1.0 3520
3522 0 291026.12 114208.45 313680.0 -1.0 3521
3523 0 290984.0 114226.98 313620.0 -1.0 3522
3524 0 290967.6 114150.734 313560.0 -1.0 3523
3525 0 290904.66 114164.16 313500.0 -1.0 3524
3526 0 290895.03 114233.48 313440.0 -1.0 3525
3527 0 290912.6 114187.92 313380.0 -1.0 3526
3528 0 290844.03 114218.98 313320.0 -1.0 3527
3529 0 290790.75 114197.04 313260.0 -1.0 3528
3530 0 290778.0 114213.375 313200.0 -1.0 3529
3531 0 290775.5 114200.52 313140.0 -1.0 3530
3532 0 290761.34 114182.0 313080.0 -1.0 3531
3533 0 290762.2 114193.81 313020.0 -1.0 3532
3534 0 290735.88 114224.18 312960.0 -1.0 3533
3535 0 290657.2 114183.8 312900.0 -1.0 3534
3536 0 290666.03 114170.875 312840.0 -1.0 3535
3537 0 290604.3 114167.1 312780.0 -1.0 3536
3538 0 290719.72 114183.98 312720.0 -1.0 3537
3539 0 290588.12 114159.64 312660.0 -1.0 3538
3540 0 290552.72 114161.47 312540.0 -1.0 3539
3541 0 290563.2 114168.22 312480.0 -1.0 3540
3542 0 290485.75 114089.06 312420.0 -1.0 3541
3543 0 290527.84 114083.57 312360.0 -1.0 3542
3544 0 290457.0 113966.12 312240.0 -1.0 3543
3545 0 290381.12 114073.445 312180.0 -1.0 3544
3546 0 290348.12 113891.84 312120.0 -1.0 3545
3547 0 290336.75 113885.78 312060.0 -1.0 3546
3548 0 290311.56 113897.16 312000.0 -1.0 3547
3549 0 290353.56 113911.234 311940.0 -1.0 3548
3550 0 290289.94 113903.05 311880.0 -1.0 3549
3551 0 290361.12 113892.71 311820.0 -1.0 3550
3552 0 290304.62 113858.17 311760.0 -1.0 3551
3553 0 290280.4 113892.27 311700.0 -1.0 3552
3554 0 290233.22 113884.02 311640.0 -1.0 3553
3555 0 290324.97 113912.59 311580.0 -1.0 3554
3556 0 290237.4 113873.61 311520.0 -1.0 3555
3557 0 290248.12 113862.914 311460.0 -1.0 3556
3558 0 290189.94 113836.64 311400.0 -1.0 3557
3559 0 290243.0 113851.21 311340.0 -1.0 3558
3560 0 290223.4 113839.22 311280.0 -1.0 3559
3561 0 290235.72 113806.805 311220.0 -1.0 3560
3562 0 290216.0 113790.836 311160.0 -1.0 3561
3563 0 290228.2 113788.5 311100.0 -1.0 3562
3564 0 290140.12 113791.66 311040.0 -1.0 3563
3565 0 290228.0 113831.58 310980.0 -1.0 3564
3566 0 290156.97 113780.31 310920.0 -1.0 3565
3567 0 290181.56 113771.125 310860.0 -1.0 3566
3568 0 290127.6 113761.08 310800.0 -1.0 3567
3569 0 290103.38 113771.84 310740.0 -1.0 3568
3570 0 290103.4 113794.13 310680.0 -1.0 3569
3571 0 290113.84 113794.49 310620.0 -1.0 3570
3572 0 290042.47 113782.29 310560.0 -1.0 3571
3573 0 290142.97 113755.586 310500.0 -1.0 3572
3574 0 290100.88 113700.766 310380.0 -1.0 3573
3575 0 290128.3 113735.875 310320.0 -1.0 3574
3576 0 290067.16 113708.375 310260.0 -1.0 3575
3577 0 289976.53 113702.38 310200.0 -1.0 3576
3578 0 289938.25 113694.375 310140.0 -1.0 3577
3579 0 289989.97 113708.77 310080.0 -1.0 3578
3580 0 289923.75 113620.97 310020.0 -1.0 3579
3581 0 289909.12 113652.34 309960.0 -1.0 3580
3582 0 289861.94 113633.1 309900.0 -1.0 3581
3583 0 289903.75 113602.664 309840.0 -1.0 3582
3584 0 289884.44 113607.15 309780.0 -1.0 3583
3585 0 289903.22 113658.586 309720.0 -1.0 3584
3586 0 289903.75 113697.14 309660.0 -1.0 3585
3587 0 289876.62 113649.65 309600.0 -1.0 3586
3588 0 289858.0 113686.195 309540.0 -1.0 3587
3589 0 289784.8 113654.53 309420.0 -1.0 3588
3590 0 289814.12 113652.125 309360.0 -1.0 3589
3591 0 289794.3 113632.63 309240.0 -1.0 3590
3592 0 289791.75 113616.766 309120.0 -1.0 3591
3593 0 289723.9 113603.7 309060.0 -1.0 3592
3594 0 289708.94 113660.27 309000.0 -1.0 3593
3595 0 289644.75 113627.72 308940.0 -1.0 3594
3596 0 289634.97 113647.86 308880.0 -1.0 3595
3597 0 289569.22 113616.555 308820.0 -1.0 3596
3598 0 289600.28 113630.016 308760.0 -1.0 3597
3599 0 289581.53 113581.414 308700.0 -1.0 3598
3600 0 289559.56 113604.99 308640.0 -1.0 3599
3601 0 289549.84 113606.86 308580.0 -1.0 3600
3602 0 289594.7 113657.08 308520.0 -1.0 3601
3603 0 289584.7 113645.81 308460.0 -1.0 3602
3604 0 289533.56 113707.41 308400.0 -1.0 3603
3605 0 289504.5 113647.06 308340.0 -1.0 3604
3606 0 289563.97 113673.52 308280.0 -1.0 3605
3607 0 289387.1 113622.516 308220.0 -1.0 3606
3608 0 289472.34 113623.195 308160.0 -1.0 3607
3609 0 289434.62 113622.91 308100.0 -1.0 3608
3610 0 289444.3 113643.55 308040.0 -1.0 3609
3611 0 289351.16 113693.484 307980.0 -1.0 3610
3612 0 289412.03 113650.91 307920.0 -1.0 3611
3613 0 289355.44 113633.35 307860.0 -1.0 3612
3614 0 289303.7 113584.71 307800.0 -1.0 3613
3615 0 289309.62 113591.32 307740.0 -1.0 3614
3616 0 289320.88 113562.64 307680.0 -1.0 3615
3617 0 289352.6 113586.15 307620.0 -1.0 3616
3618 0 289307.9 113524.48 307560.0 -1.0 3617
3619 0 289388.5 113643.48 307500.0 -1.0 3618
3620 0 289248.34 113567.695 307440.0 -1.0 3619
3621 0 289315.6 113589.09 307380.0 -1.0 3620
3622 0 289313.3 113628.11 307320.0 -1.0 3621
3623 0 289301.88 113587.66 307260.0 -1.0 3622
3624 0 289281.38 113607.62 307200.0 -1.0 3623
3625 0 289254.1 113618.42 307140.0 -1.0 3624
3626 0 289251.94 113633.68 307080.0 -1.0 3625
3627 0 289262.62 113630.664 306960.0 -1.0 3626
3628 0 289098.3 113634.83 306900.0 -1.0 3627
3629 0 289264.22 113647.28 306840.0 -1.0 3628
3630 0 289237.22 113692.12 306780.0 -1.0 3629
3631 0 289216.7 113686.125 306720.0 -1.0 3630
3632 0 289205.9 113688.88 306660.0 -1.0 3631
3633 0 289167.1 113693.625 306600.0 -1.0 3632
3634 0 289194.78 113687.555 306540.0 -1.0 3633
3635 0 289218.22 113704.57 306420.0 -1.0 3634
3636 0 289194.72 113733.36 306360.0 -1.0 3635
3637 0 289155.88 113687.99 306300.0 -1.0 3636
3638 0 289174.12 113711.21 306240.0 -1.0 3637
3639 0 289105.62 113656.76 306180.0 -1.0 3638
3640 0 289000.16 113610.95 306060.0 -1.0 3639
3641 0 289051.0 113612.78 306000.0 -1.0 3640
3642 0 289023.47 113595.84 305940.0 -1.0 3641
3643 0 289043.03 113571.79 305880.0 -1.0 3642
3644 0 288982.2 113606.86 305820.0 -1.0 3643
3645 0 288932.53 113609.516 305760.0 -1.0 3644
3646 0 288916.9 113611.38 305700.0 -1.0 3645
3647 0 288918.25 113580.66 305640.0 -1.0 3646
3648 0 288887.4 113598.6 305580.0 -1.0 3647
3649 0 288896.0 113559.16 305520.0 -1.0 3648
3650 0 288850.22 113582.484 305460.0 -1.0 3649
3651 0 288902.62 113580.875 305400.0 -1.0 3650
3652 0 288997.22 113613.14 305340.0 -1.0 3651
3653 0 288856.47 113496.41 305280.0 -1.0 3652
3654 0 288955.94 113500.39 305160.0 -1.0 3653
3655 0 288888.38 113481.19 305100.0 -1.0 3654
3656 0 288921.6 113458.57 305040.0 -1.0 3655
3657 0 288841.72 113410.44 304980.0 -1.0 3656
3658 0 288772.78 113442.164 304920.0 -1.0 3657
3659 0 288834.3 113379.74 304860.0 -1.0 3658
3660 0 288915.8 113369.98 304800.0 -1.0 3659
3661 0 288879.47 113307.805 304740.0 -1.0 3660
3662 0 288799.47 113297.83 304680.0 -1.0 3661
3663 0 288812.22 113273.234 304620.0 -1.0 3662
3664 0 288805.56 113271.836 304560.0 -1.0 3663
3665 0 288783.38 113254.35 304500.0 -1.0 3664
3666 0 288859.5 113255.43 304440.0 -1.0 3665
3667 0 288773.12 113226.32 304380.0 -1.0 3666
3668 0 288831.7 113229.695 304320.0 -1.0 3667
3669 0 288776.06 113151.69 304260.0 -1.0 3668
3670 0 288799.44 113073.15 304200.0 -1.0 3669
3671 0 288772.4 112991.984 304140.0 -1.0 3670
3672 0 288692.75 112891.22 304080.0 -1.0 3671
3673 0 288680.25 112925.61 304020.0 -1.0 3672
3674 0 288666.3 112857.625 303960.0 -1.0 3673
3675 0 288670.1 112832.24 303900.0 -1.0 3674
3676 0 288695.78 112825.93 303840.0 -1.0 3675
3677 0 288667.47 112811.03 303780.0 -1.0 3676
3678 0 288585.5 112749.32 303720.0 -1.0 3677
3679 0 288596.7 112744.73 303660.0 -1.0 3678
3680 0 288534.7 112776.06 303600.0 -1.0 3679
3681 0 288503.28 112682.875 303540.0 -1.0 3680
3682 0 288519.5 112684.67 303480.0 -1.0 3681
3683 0 288527.3 112720.71 303420.0 -1.0 3682
3684 0 288459.1 112680.91 303360.0 -1.0 3683
3685 0 288556.44 112644.68 303300.0 -1.0 3684
3686 0 288532.3 112623.11 303240.0 -1.0 3685
3687 0 288512.94 112631.15 303180.0 -1.0 3686
3688 0 288499.97 112631.87 303120.0 -1.0 3687
3689 0 288493.6 112628.02 303060.0 -1.0 3688
3690 0 288371.0 112579.85 303000.0 -1.0 3689
3691 0 288455.22 112611.66 302940.0 -1.0 3690
3692 0 288441.6 112666.19 302880.0 -1.0 3691
3693 0 288407.28 112632.23 302820.0 -1.0 3692
3694 0 288383.9 112667.266 302760.0 -1.0 3693
3695 0 288345.5 112638.04 302700.0 -1.0 3694
3696 0 288396.66 112694.87 302640.0 -1.0 3695
3697 0 288340.7 112656.85 302580.0 -1.0 3696
3698 0 288358.66 112703.805 302520.0 -1.0 3697
3699 0 288235.88 112607.35 302460.0 -1.0 3698
3700 0 288227.78 112645.4 302400.0 -1.0 3699
3701 0 288319.62 112681.336 302340.0 -1.0 3700
3702 0 288262.34 112551.67 302280.0 -1.0 3701
3703 0 288126.22 112463.12 302160.0 -1.0 3702
3704 0 288144.06 112367.81 302040.0 -1.0 3703
3705 0 287915.9 112363.36 301980.0 -1.0 3704
3706 0 288128.88 112342.94 301920.0 -1.0 3705
3707 0 288115.8 112335.94 301860.0 -1.0 3706
3708 0 287997.6 112123.46 301800.0 -1.0 3707
3709 0 288032.84 111958.875 301680.0 -1.0 3708
3710 0 288053.38 111932.56 301620.0 -1.0 3709
3711 0 287978.56 111865.15 301560.0 -1.0 3710
3712 0 287952.0 111812.914 301500.0 -1.0 3711
3713 0 287954.4 111783.266 301440.0 -1.0 3712
3714 0 287952.9 111678.086 301380.0 -1.0 3713
3715 0 287973.8 111725.15 301320.0 -1.0 3714
3716 0 287902.7 111617.42 301260.0 -1.0 3715
3717 0 287927.88 111610.75 301200.0 -1.0 3716
3718 0 287857.4 111545.555 301140.0 -1.0 3717
3719 0 287807.78 111578.73 301080.0 -1.0 3718
3720 0 287807.3 111518.24 301020.0 -1.0 3719
3721 0 287882.84 111489.74 300900.0 -1.0 3720
3722 0 287811.78 111457.22 300780.0 -1.0 3721
3723 0 287901.94 111491.1 300720.0 -1.0 3722
3724 0 287774.78 111419.85 300660.0 -1.0 3723
3725 0 287791.47 111434.2 300600.0 -1.0 3724
3726 0 287784.47 111402.19 300540.0 -1.0 3725
3727 0 287792.38 111429.76 300480.0 -1.0 3726
3728 0 287802.7 111483.85 300420.0 -1.0 3727
3729 0 287832.16 111464.79 300360.0 -1.0 3728
3730 0 287806.06 111442.1 300300.0 -1.0 3729
3731 0 287853.3 111476.6 300240.0 -1.0 3730
3732 0 287753.72 111435.93 300120.0 -1.0 3731
3733 0 287649.97 111349.164 300000.0 -1.0 3732
3734 0 287682.34 111295.75 299880.0 -1.0 3733
3735 0 287665.88 111307.34 299820.0 -1.0 3734
3736 0 287682.25 111240.94 299760.0 -1.0 3735
3737 0 287624.88 111247.69 299700.0 -1.0 3736
3738 0 287691.2 111208.02 299640.0 -1.0 3737
3739 0 287681.84 111238.17 299580.0 -1.0 3738
3740 0 287701.4 111229.81 299520.0 -1.0 3739
3741 0 287587.25 111215.74 299460.0 -1.0 3740
3742 0 287603.16 111181.56 299400.0 -1.0 3741
3743 0 287549.47 111040.99 299340.0 -1.0 3742
3744 0 287538.1 111082.49 299280.0 -1.0 3743
3745 0 287576.5 111104.92 299220.0 -1.0 3744
3746 0 287590.78 110925.66 299160.0 -1.0 3745
3747 0 287601.38 110903.87 299100.0 -1.0 3746
3748 0 287542.94 110889.4 299040.0 -1.0 3747
3749 0 287511.44 110822.77 298980.0 -1.0 3748
3750 0 287642.88 110890.875 298920.0 -1.0 3749
3751 0 287563.06 110812.8 298860.0 -1.0 3750
3752 0 287614.06 110716.09 298800.0 -1.0 3751
3753 0 287563.47 110708.945 298740.0 -1.0 3752
3754 0 287606.25 110695.81 298680.0 -1.0 3753
3755 0 287605.12 110673.516 298620.0 -1.0 3754
3756 0 287541.28 110573.08 298560.0 -1.0 3755
3757 0 287513.84 110561.516 298500.0 -1.0 3756
3758 0 287464.28 110551.54 298440.0 -1.0 3757
3759 0 287437.9 110485.09 298380.0 -1.0 3758
3760 0 287470.66 110416.93 298260.0 -1.0 3759
3761 0 287445.7 110374.96 298200.0 -1.0 3760
3762 0 287446.75 110409.13 298140.0 -1.0 3761
3763 0 287408.88 110352.06 298080.0 -1.0 3762
3764 0 287290.03 110344.45 298020.0 -1.0 3763
3765 0 287318.78 110331.85 297960.0 -1.0 3764
3766 0 287306.38 110349.16 297900.0 -1.0 3765
3767 0 287408.88 110392.445 297780.0 -1.0 3766
3768 0 287390.25 110373.45 297660.0 -1.0 3767
3769 0 287348.28 110335.16 297540.0 -1.0 3768
3770 0 287320.4 110320.11 297480.0 -1.0 3769
3771 0 287230.44 110260.664 297420.0 -1.0 3770
3772 0 287245.6 110256.58 297360.0 -1.0 3771
3773 0 287204.22 110230.19 297300.0 -1.0 3772
3774 0 287265.06 110188.266 297240.0 -1.0 3773
3775 0 287242.25 109984.98 297180.0 -1.0 3774
3776 0 287249.12 109893.73 297120.0 -1.0 3775
3777 0 287099.88 109773.945 297060.0 -1.0 3776
3778 0 287182.7 109808.33 297000.0 -1.0 3777
3779 0 287036.44 109825.02 296940.0 -1.0 3778
3780 0 287093.47 109763.89 296880.0 -1.0 3779
3781 0 287175.97 109802.945 296820.0 -1.0 3780
3782 0 287074.75 109738.62 296760.0 -1.0 3781
3783 0 287077.84 109778.07 296700.0 -1.0 3782
3784 0 287091.6 109741.24 296640.0 -1.0 3783
3785 0 287056.6 109736.93 296580.0 -1.0 3784
3786 0 287080.12 109721.82 296520.0 -1.0 3785
3787 0 287055.16 109685.85 296460.0 -1.0 3786
3788 0 286983.7 109622.85 296400.0 -1.0 3787
3789 0 287023.75 109595.25 296340.0 -1.0 3788
3790 0 286996.22 109481.06 296280.0 -1.0 3789
3791 0 286943.62 109454.89 296220.0 -1.0 3790
3792 0 286901.7 109409.086 296160.0 -1.0 3791
3793 0 286932.4 109411.13 296100.0 -1.0 3792
3794 0 286910.78 109390.78 296040.0 -1.0 3793
3795 0 286990.7 109435.87 295980.0 -1.0 3794
3796 0 287006.12 109397.99 295920.0 -1.0 3795
3797 0 286899.44 109365.58 295860.0 -1.0 3796
3798 0 286958.5 109375.56 295800.0 -1.0 3797
3799 0 286916.56 109321.75 295740.0 -1.0 3798
3800 0 286975.9 109301.22 295680.0 -1.0 3799
3801 0 286852.1 109177.484 295620.0 -1.0 3800
3802 0 286874.25 109188.18 295560.0 -1.0 3801
3803 0 286875.94 109204.37 295500.0 -1.0 3802
3804 0 286953.28 109168.33 295440.0 -1.0 3803
3805 0 286866.3 109089.17 295380.0 -1.0 3804
3806 0 286868.66 109089.39 295320.0 -1.0 3805
3807 0 286833.22 109104.11 295260.0 -1.0 3806
3808 0 286604.84 108797.05 295200.0 -1.0 3807
3809 0 286856.03 109085.8 295140.0 -1.0 3808
3810 0 286894.28 109137.38 295080.0 -1.0 3809
3811 0 286928.62 109118.4 295020.0 -1.0 3810
3812 0 286881.34 109088.53 294960.0 -1.0 3811
3813 0 286901.44 109120.26 294900.0 -1.0 3812
3814 0 287001.2 109081.06 294840.0 -1.0 3813
3815 0 286904.75 109036.266 294780.0 -1.0 3814
3816 0 286870.34 108996.95 294720.0 -1.0 3815
3817 0 286759.94 108927.35 294660.0 -1.0 3816
3818 0 286780.84 108923.37 294600.0 -1.0 3817
3819 0 286739.5 108917.266 294540.0 -1.0 3818
3820 0 286715.7 108855.664 294480.0 -1.0 3819
3821 0 286662.4 108765.46 294420.0 -1.0 3820
3822 0 286721.03 108804.98 294360.0 -1.0 3821
3823 0 286729.06 108815.21 294300.0 -1.0 3822
3824 0 286710.2 108801.46 294240.0 -1.0 3823
3825 0 286702.56 108749.445 294180.0 -1.0 3824
3826 0 286688.25 108755.19 294120.0 -1.0 3825
3827 0 286632.44 108695.85 294060.0 -1.0 3826
3828 0 286569.16 108757.88 294000.0 -1.0 3827
3829 0 286585.03 108725.83 293940.0 -1.0 3828
3830 0 286583.7 108762.66 293880.0 -1.0 3829
3831 0 286651.97 108709.38 293820.0 -1.0 3830
3832 0 286564.16 108753.22 293760.0 -1.0 3831
3833 0 286583.5 108657.23 293700.0 -1.0 3832
3834 0 286550.16 108584.57 293640.0 -1.0 3833
3835 0 286485.47 108504.99 293580.0 -1.0 3834
3836 0 286459.4 108477.02 293520.0 -1.0 3835
3837 0 286501.3 108454.555 293460.0 -1.0 3836
3838 0 286456.12 108387.5 293400.0 -1.0 3837
3839 0 286453.12 108436.21 293340.0 -1.0 3838
3840 0 286369.0 108339.29 293280.0 -1.0 3839
3841 0 286418.22 108388.87 293220.0 -1.0 3840
3842 0 286359.12 108328.016 293160.0 -1.0 3841
3843 0 286340.97 108290.98 293100.0 -1.0 3842
3844 0 286142.78 108217.31 293040.0 -1.0 3843
3845 0 286353.88 108241.69 292980.0 -1.0 3844
3846 0 286241.06 108146.234 292920.0 -1.0 3845
3847 0 286252.06 108150.87 292860.0 -1.0 3846
3848 0 286183.7 107949.09 292740.0 -1.0 3847
3849 0 286072.16 107982.51 292680.0 -1.0 3848
3850 0 286184.66 107793.875 292620.0 -1.0 3849
3851 0 286182.62 107790.64 292560.0 -1.0 3850
3852 0 286179.16 107736.87 292500.0 -1.0 3851
3853 0 286186.25 107700.72 292440.0 -1.0 3852
3854 0 286104.56 107678.68 292380.0 -1.0 3853
3855 0 286130.7 107642.96 292320.0 -1.0 3854
3856 0 286148.25 107661.84 292260.0 -1.0 3855
3857 0 286029.9 107645.336 292200.0 -1.0 3856
3858 0 286089.72 107623.08 292140.0 -1.0 3857
3859 0 286052.12 107607.28 292080.0 -1.0 3858
3860 0 286004.44 107624.98 292020.0 -1.0 3859
3861 0 285976.97 107561.98 291960.0 -1.0 3860
3862 0 286006.66 107542.99 291900.0 -1.0 3861
3863 0 285991.0 107572.64 291840.0 -1.0 3862
3864 0 285993.47 107526.875 291780.0 -1.0 3863
3865 0 286023.75 107565.93 291720.0 -1.0 3864
3866 0 285653.5 107497.91 291660.0 -1.0 3865
3867 0 285854.6 107467.36 291600.0 -1.0 3866
3868 0 285965.12 107522.24 291540.0 -1.0 3867
3869 0 285924.16 107418.43 291480.0 -1.0 3868
3870 0 285954.38 107473.35 291420.0 -1.0 3869
3871 0 285815.03 107369.32 291360.0 -1.0 3870
3872 0 285745.66 107445.06 291300.0 -1.0 3871
3873 0 285812.62 107326.96 291240.0 -1.0 3872
3874 0 285746.4 107239.484 291180.0 -1.0 3873
3875 0 285814.72 107268.77 291120.0 -1.0 3874
3876 0 285840.56 107302.805 291060.0 -1.0 3875
3877 0 285870.0 107290.89 291000.0 -1.0 3876
3878 0 285839.1 107292.76 290940.0 -1.0 3877
3879 0 285855.66 107251.22 290880.0 -1.0 3878
3880 0 285810.7 107257.97 290820.0 -1.0 3879
3881 0 285793.8 107290.09 290760.0 -1.0 3880
3882 0 285653.06 107244.12 290700.0 -1.0 3881
3883 0 285717.7 107281.086 290640.0 -1.0 3882
3884 0 285786.9 107253.84 290580.0 -1.0 3883
3885 0 285804.56 107233.99 290520.0 -1.0 3884
3886 0 285758.5 107203.266 290460.0 -1.0 3885
3887 0 285800.56 107216.37 290400.0 -1.0 3886
3888 0 285854.5 107177.31 290340.0 -1.0 3887
3889 0 285838.1 107162.734 290280.0 -1.0 3888
3890 0 285849.8 107141.234 290220.0 -1.0 3889
3891 0 285889.62 107110.44 290160.0 -1.0 3890
3892 0 285771.56 107152.08 290100.0 -1.0 3891
3893 0 285835.0 107153.87 290040.0 -1.0 3892
3894 0 285811.3 107052.93 289980.0 -1.0 3893
3895 0 285890.06 107124.58 289920.0 -1.0 3894
3896 0 285834.2 107044.78 289860.0 -1.0 3895
3897 0 285861.03 107079.52 289800.0 -1.0 3896
3898 0 285750.28 106986.016 289740.0 -1.0 3897
3899 0 285820.0 107006.08 289680.0 -1.0 3898
3900 0 285756.62 107004.97 289620.0 -1.0 3899
3901 0 285788.53 106999.8 289560.0 -1.0 3900
3902 0 285813.75 107031.6 289500.0 -1.0 3901
3903 0 285819.03 106980.52 289440.0 -1.0 3902
3904 0 285795.28 107013.23 289380.0 -1.0 3903
3905 0 285760.12 106921.01 289260.0 -1.0 3904
3906 0 285823.25 106964.836 289200.0 -1.0 3905
3907 0 285721.44 106907.94 289140.0 -1.0 3906
3908 0 285693.12 106875.81 289020.0 -1.0 3907
3909 0 285705.47 106837.41 288960.0 -1.0 3908
3910 0 285695.66 106766.36 288900.0 -1.0 3909
3911 0 285685.9 106792.82 288840.0 -1.0 3910
3912 0 285723.75 106810.914 288780.0 -1.0 3911
3913 0 285624.53 106800.0 288720.0 -1.0 3912
3914 0 285701.5 106735.45 288660.0 -1.0 3913
3915 0 285681.47 106775.836 288600.0 -1.0 3914
3916 0 285696.72 106738.11 288540.0 -1.0 3915
3917 0 285744.8 106716.86 288480.0 -1.0 3916
3918 0 285747.12 106691.734 288420.0 -1.0 3917
3919 0 285780.25 106646.68 288360.0 -1.0 3918
3920 0 285768.97 106633.37 288300.0 -1.0 3919
3921 0 285781.97 106635.16 288240.0 -1.0 3920
3922 0 285788.88 106630.85 288180.0 -1.0 3921
3923 0 285777.62 106592.586 288120.0 -1.0 3922
3924 0 285819.28 106569.83 288060.0 -1.0 3923
3925 0 285836.44 106559.164 288000.0 -1.0 3924
3926 0 285839.94 106558.7 287940.0 -1.0 3925
3927 0 285861.5 106540.72 287880.0 -1.0 3926
3928 0 285852.97 106550.375 287820.0 -1.0 3927
3929 0 285819.03 106489.99 287760.0 -1.0 3928
3930 0 285802.0 106467.59 287700.0 -1.0 3929
3931 0 285785.1 106466.555 287640.0 -1.0 3930
3932 0 285819.62 106441.17 287580.0 -1.0 3931
3933 0 285799.03 106428.54 287520.0 -1.0 3932
3934 0 285851.72 106453.164 287460.0 -1.0 3933
3935 0 285828.1 106435.68 287400.0 -1.0 3934
3936 0 285798.2 106432.02 287340.0 -1.0 3935
3937 0 285789.56 106394.58 287280.0 -1.0 3936
3938 0 285825.1 106346.945 287220.0 -1.0 3937
3939 0 285795.16 106296.73 287160.0 -1.0 3938
3940 0 285824.53 106308.21 287100.0 -1.0 3939
3941 0 285854.22 106284.34 287040.0 -1.0 3940
3942 0 285824.9 106249.055 286980.0 -1.0 3941
3943 0 285844.7 106255.91 286920.0 -1.0 3942
3944 0 285892.78 106229.92 286860.0 -1.0 3943
3945 0 285911.03 106177.91 286800.0 -1.0 3944
3946 0 285940.6 106170.66 286740.0 -1.0 3945
3947 0 285959.44 106175.29 286680.0 -1.0 3946
3948 0 285951.1 106139.89 286620.0 -1.0 3947
3949 0 285957.62 106107.945 286560.0 -1.0 3948
3950 0 286035.0 106109.055 286500.0 -1.0 3949
3951 0 286048.6 106068.78 286440.0 -1.0 3950
3952 0 285940.75 106108.055 286320.0 -1.0 3951
3953 0 285914.03 106071.33 286260.0 -1.0 3952
3954 0 285981.06 106062.68 286200.0 -1.0 3953
3955 0 286055.3 105988.195 286080.0 -1.0 3954
3956 0 286108.78 105950.21 286020.0 -1.0 3955
3957 0 285997.7 105880.82 285960.0 -1.0 3956
3958 0 286135.34 105857.88 285900.0 -1.0 3957
3959 0 286164.9 105767.25 285780.0 -1.0 3958
3960 0 286157.16 105795.93 285720.0 -1.0 3959
3961 6 286173.9 105689.74 285660.0 -1.0 3960
3962 0 343742.38 147187.39 506640.0 -1.0 1067
3963 0 344358.34 148154.62 506640.0 -1.0 3962
3964 0 344694.16 149987.03 506640.0 -1.0 3963
3965 0 344674.03 150083.61 506580.0 -1.0 3964
3966 0 344679.75 150349.23 506520.0 -1.0 3965
3967 0 344572.47 150463.06 506460.0 -1.0 3966
3968 0 344658.7 150557.03 506400.0 -1.0 3967
3969 0 344649.5 150605.5 506340.0 -1.0 3968
3970 0 344694.34 150744.95 506280.0 -1.0 3969
3971 0 344625.94 150969.56 506220.0 -1.0 3970
3972 0 344587.2 151050.47 506160.0 -1.0 3971
3973 0 344533.8 151732.92 506100.0 -1.0 3972
3974 0 344505.7 151917.58 506040.0 -1.0 3973
3975 0 344583.62 152353.23 505980.0 -1.0 3974
3976 0 344556.2 153216.45 505860.0 -1.0 3975
3977 5 344470.16 153977.53 505860.0 -1.0 3976
3978 0 344111.12 154889.27 505740.0 -1.0 3977
3979 0 344249.53 154573.58 505980.0 -1.0 3977
3980 0 343939.34 155498.38 505680.0 -1.0 3978
3981 0 343611.47 155923.42 505620.0 -1.0 3980
3982 0 343794.7 155839.8 505560.0 -1.0 3981
3983 0 343692.28 155852.97 505500.0 -1.0 3982
3984 0 343688.7 156024.52 505440.0 -1.0 3983
3985 0 343878.97 155925.88 505380.0 -1.0 3984
3986 0 343694.44 156178.5 505320.0 -1.0 3985
3987 0 343279.6 156495.55 505320.0 -1.0 3986
3988 0 343362.12 156793.38 505320.0 -1.0 3987
3989 0 343675.84 157632.33 505320.0 -1.0 3988
3990 0 343760.44 158407.83 505320.0 -1.0 3989
3991 0 343753.4 158527.69 505260.0 -1.0 3990
3992 0 343823.9 158774.44 505200.0 -1.0 3991
3993 0 343830.94 158851.98 505140.0 -1.0 3992
3994 0 343880.28 159021.19 505080.0 -1.0 3993
3995 0 343816.84 158971.83 505020.0 -1.0 3994
3996 0 343830.94 159105.78 504960.0 -1.0 3995
3997 0 343823.9 159303.19 504900.0 -1.0 3996
3998 0 343897.88 159517.92 504840.0 -1.0 3997
3999 0 343876.84 159566.78 504780.0 -1.0 3998
4000 0 343929.66 159458.28 504720.0 -1.0 3999
4001 0 343943.75 159528.78 504660.0 -1.0 4000
4002 0 344021.28 159697.98 504600.0 -1.0 4001
4003 0 344035.4 159712.08 504540.0 -1.0 4002
4004 0 344074.4 159632.4 504480.0 -1.0 4003
4005 0 343934.44 159599.33 504420.0 -1.0 4004
4006 0 344025.8 159718.64 504360.0 -1.0 4005
4007 0 343887.34 159780.89 504300.0 -1.0 4006
4008 0 343903.16 159920.61 504240.0 -1.0 4007
4009 0 344035.97 160166.05 504180.0 -1.0 4008
4010 0 344047.94 160175.84 504120.0 -1.0 4009
4011 0 344012.8 160230.1 504060.0 -1.0 4010
4012 0 344011.66 160289.78 504000.0 -1.0 4011
4013 0 344031.2 160429.34 503940.0 -1.0 4012
4014 0 344099.47 160575.38 503880.0 -1.0 4013
4015 0 344088.75 160705.8 503820.0 -1.0 4014
4016 0 344104.03 160846.66 503760.0 -1.0 4015
4017 0 344079.66 161024.69 503700.0 -1.0 4016
4018 0 343590.16 160694.48 503640.0 -1.0 4017
4019 0 344185.8 161053.84 503580.0 -1.0 4018
4020 0 344258.2 161157.77 503520.0 -1.0 4019
4021 0 344315.75 161295.27 503460.0 -1.0 4020
4022 0 344384.9 161377.1 503400.0 -1.0 4021
4023 0 344390.94 161476.06 503340.0 -1.0 4022
4024 0 344354.97 161539.4 503280.0 -1.0 4023
4025 0 343900.56 161411.64 503220.0 -1.0 4024
4026 0 344373.22 161669.17 503160.0 -1.0 4025
4027 0 344497.8 161747.95 503100.0 -1.0 4026
4028 0 344519.84 161902.97 503040.0 -1.0 4027
4029 0 344622.03 162135.02 502980.0 -1.0 4028
4030 0 344637.16 162260.11 502920.0 -1.0 4029
4031 0 344838.75 162290.95 502860.0 -1.0 4030
4032 0 344939.56 162479.86 502800.0 -1.0 4031
4033 0 344786.62 162698.27 502740.0 -1.0 4032
4034 0 344934.88 162811.98 502680.0 -1.0 4033
4035 0 344858.28 162943.0 502620.0 -1.0 4034
4036 0 344755.38 163750.0 502560.0 -1.0 4035
4037 0 344699.12 163805.02 502500.0 -1.0 4036
4038 0 344612.78 163807.12 502440.0 -1.0 4037
4039 0 344372.06 163812.52 502380.0 -1.0 4038
4040 0 344259.38 164216.94 502320.0 -1.0 4039
4041 0 344152.6 164220.9 502260.0 -1.0 4040
4042 0 344058.0 164703.58 502200.0 -1.0 4041
4043 0 343928.34 164705.53 502140.0 -1.0 4042
4044 0 343955.88 164988.3 502080.0 -1.0 4043
4045 0 343845.06 164966.05 502020.0 -1.0 4044
4046 0 343846.4 165012.19 501960.0 -1.0 4045
4047 0 343796.1 165180.6 501900.0 -1.0 4046
4048 0 343598.4 165343.77 501840.0 -1.0 4047
4049 0 343804.4 165357.75 501780.0 -1.0 4048
4050 0 343285.9 165117.31 501720.0 -1.0 4049
4051 0 343559.84 165398.94 501660.0 -1.0 4050
4052 0 343569.4 165343.11 501600.0 -1.0 4051
4053 0 343649.88 165475.7 501540.0 -1.0 4052
4054 0 342816.88 165385.98 501480.0 -1.0 4053
4055 0 343551.53 165679.14 501420.0 -1.0 4054
4056 0 342977.88 165561.34 501360.0 -1.0 4055
4057 0 343323.1 165876.75 501300.0 -1.0 4056
4058 0 343402.6 166056.58 501240.0 -1.0 4057
4059 0 343237.97 166183.67 501180.0 -1.0 4058
4060 0 343288.4 166284.28 501120.0 -1.0 4059
4061 0 343057.53 166378.03 501060.0 -1.0 4060
4062 0 342865.6 166621.34 501000.0 -1.0 4061
4063 0 342955.78 166722.17 500940.0 -1.0 4062
4064 0 342709.97 166669.06 500880.0 -1.0 4063
4065 0 342169.1 166229.0 500820.0 -1.0 4064
4066 0 342768.94 166649.53 500760.0 -1.0 4065
4067 0 342653.88 166749.16 500700.0 -1.0 4066
4068 0 342440.44 166712.97 500640.0 -1.0 4067
4069 0 342241.84 166750.14 500580.0 -1.0 4068
4070 0 342264.34 166800.8 500520.0 -1.0 4069
4071 0 342161.3 166819.45 500460.0 -1.0 4070
4072 0 342003.2 166695.89 500400.0 -1.0 4071
4073 0 342184.3 166868.2 500340.0 -1.0 4072
4074 0 341997.03 166854.28 500280.0 -1.0 4073
4075 0 341799.0 167047.0 500160.0 -1.0 4074
4076 0 341755.12 167337.22 500100.0 -1.0 4075
4077 0 341718.56 167031.11 500040.0 -1.0 4076
4078 0 341423.2 167077.62 499980.0 -1.0 4077
4079 0 341164.7 166939.97 499920.0 -1.0 4078
4080 0 341134.97 167082.31 499860.0 -1.0 4079
4081 0 341088.84 167057.11 499800.0 -1.0 4080
4082 0 341034.6 167094.44 499740.0 -1.0 4081
4083 0 341069.1 167101.62 499680.0 -1.0 4082
4084 0 340552.97 167009.94 499620.0 -1.0 4083
4085 0 340599.47 167355.66 499560.0 -1.0 4084
4086 0 340714.06 167444.08 499500.0 -1.0 4085
4087 0 340200.16 167217.73 499440.0 -1.0 4086
4088 0 340659.38 167428.19 499380.0 -1.0 4087
4089 0 340412.38 167318.28 499320.0 -1.0 4088
4090 0 340482.66 167563.12 499260.0 -1.0 4089
4091 0 340523.38 167606.33 499200.0 -1.0 4090
4092 0 340142.16 167678.03 499140.0 -1.0 4091
4093 0 340151.16 167518.23 499080.0 -1.0 4092
4094 0 340028.25 167721.02 498960.0 -1.0 4093
4095 0 339868.94 167736.73 498840.0 -1.0 4094
4096 0 339219.34 167486.84 498780.0 -1.0 4095
4097 0 339474.56 167552.56 498720.0 -1.0 4096
4098 0 339372.28 167463.39 498660.0 -1.0 4097
4099 0 339251.94 167590.05 498540.0 -1.0 4098
4100 0 339067.97 167599.73 498480.0 -1.0 4099
4101 0 338820.9 167580.9 498420.0 -1.0 4100
4102 0 338486.28 167360.61 498360.0 -1.0 4101
4103 0 338211.94 167349.56 498300.0 -1.0 4102
4104 0 338524.7 167479.0 498240.0 -1.0 4103
4105 0 338169.72 167395.66 498180.0 -1.0 4104
4106 0 338307.22 167632.5 498120.0 -1.0 4105
4107 0 338260.16 167561.81 498060.0 -1.0 4106
4108 0 338062.25 167618.6 498000.0 -1.0 4107
4109 0 338002.84 167902.03 497940.0 -1.0 4108
4110 0 337521.6 168214.81 497940.0 -1.0 4109
4111 0 336833.7 168539.92 497940.0 -1.0 4110
4112 0 336060.1 168811.38 497940.0 -1.0 4111
4113 0 335400.6 169152.75 497940.0 -1.0 4112
4114 0 334638.78 169472.05 497940.0 -1.0 4113
4115 0 334011.28 169753.25 497940.0 -1.0 4114
4116 0 333380.66 169830.03 497940.0 -1.0 4115
4117 0 332875.66 169954.08 497880.0 -1.0 4116
4118 0 332655.4 170051.61 497820.0 -1.0 4117
4119 0 332466.3 170107.7 497760.0 -1.0 4118
4120 0 332259.06 170179.19 497700.0 -1.0 4119
4121 0 331994.16 170128.55 497640.0 -1.0 4120
4122 0 331425.94 170601.62 497640.0 -1.0 4121
4123 5 330699.3 170747.23 497640.0 -1.0 4122
4124 0 330624.0 170917.11 497700.0 -1.0 4123
4125 0 330967.6 170970.05 497580.0 -1.0 4123
4126 0 330588.88 170694.3 497520.0 -1.0 4125
4127 0 330874.1 171008.89 497460.0 -1.0 4126
4128 0 330981.6 171040.02 497400.0 -1.0 4127
4129 0 330756.9 171121.55 497340.0 -1.0 4128
4130 0 330778.28 171190.22 497280.0 -1.0 4129
4131 0 330703.66 171025.4 497220.0 -1.0 4130
4132 0 330821.47 171197.77 497160.0 -1.0 4131
4133 0 330676.9 171407.22 497040.0 -1.0 4132
4134 0 330373.28 171286.36 496980.0 -1.0 4133
4135 0 330576.0 171374.23 496920.0 -1.0 4134
4136 0 330063.84 171256.02 496860.0 -1.0 4135
4137 0 330427.4 171482.05 496740.0 -1.0 4136
4138 0 330380.2 171543.45 496680.0 -1.0 4137
4139 0 330369.25 171569.95 496560.0 -1.0 4138
4140 0 330030.38 171658.83 496500.0 -1.0 4139
4141 0 330093.75 171816.06 496440.0 -1.0 4140
4142 0 330042.75 172054.88 496380.0 -1.0 4141
4143 0 330034.7 172148.25 496320.0 -1.0 4142
4144 0 329828.84 172214.38 496260.0 -1.0 4143
4145 0 329894.28 172383.97 496140.0 -1.0 4144
4146 0 329301.78 171913.94 496080.0 -1.0 4145
4147 0 329828.12 172417.64 496020.0 -1.0 4146
4148 0 329277.03 172039.64 495960.0 -1.0 4147
4149 0 329821.47 172462.84 495900.0 -1.0 4148
4150 0 329527.3 172565.22 495840.0 -1.0 4149
4151 0 329343.0 172593.92 495780.0 -1.0 4150
4152 0 328493.28 172147.75 495720.0 -1.0 4151
4153 0 329359.38 172705.77 495660.0 -1.0 4152
4154 0 329183.28 172782.55 495600.0 -1.0 4153
4155 0 329173.56 172891.89 495540.0 -1.0 4154
4156 0 329057.66 172863.69 495480.0 -1.0 4155
4157 0 329023.03 173000.23 495420.0 -1.0 4156
4158 0 328805.03 173048.33 495360.0 -1.0 4157
4159 0 328833.7 173019.81 495300.0 -1.0 4158
4160 0 328906.25 173125.05 495240.0 -1.0 4159
4161 0 328951.8 173186.72 495180.0 -1.0 4160
4162 0 328907.34 173348.84 495120.0 -1.0 4161
4163 0 328701.3 173714.03 495060.0 -1.0 4162
4164 0 328788.84 173802.2 495000.0 -1.0 4163
4165 0 328726.94 173856.38 494940.0 -1.0 4164
4166 0 328802.53 174037.75 494880.0 -1.0 4165
4167 0 328315.12 174040.4 494760.0 -1.0 4166
4168 0 328134.72 174220.48 494700.0 -1.0 4167
4169 0 328223.88 174385.84 494640.0 -1.0 4168
4170 0 328253.53 174517.73 494580.0 -1.0 4169
4171 0 328045.5 174594.11 494520.0 -1.0 4170
4172 0 327920.22 174607.92 494400.0 -1.0 4171
4173 0 327802.5 174688.28 494340.0 -1.0 4172
4174 0 327435.12 174960.11 494280.0 -1.0 4173
4175 0 326761.3 175269.31 494220.0 -1.0 4174
4176 0 325553.4 175835.25 494220.0 -1.0 4175
4177 0 325633.9 175993.11 494160.0 -1.0 4176
4178 0 325325.75 176086.25 494100.0 -1.0 4177
4179 0 325458.22 175887.92 494040.0 -1.0 4178
4180 0 325342.22 176052.17 493980.0 -1.0 4179
4181 0 325091.28 176342.72 493920.0 -1.0 4180
4182 0 325181.78 176464.1 493860.0 -1.0 4181
4183 0 324619.5 176948.4 493800.0 -1.0 4182
4184 0 324762.78 177111.4 493740.0 -1.0 4183
4185 0 324457.22 177250.72 493680.0 -1.0 4184
4186 0 323921.56 177463.28 493620.0 -1.0 4185
4187 0 323312.94 177907.89 493560.0 -1.0 4186
4188 0 322543.1 178281.0 493500.0 -1.0 4187
4189 0 321858.56 178377.88 493500.0 -1.0 4188
4190 0 321413.94 178401.08 493500.0 -1.0 4189
4191 0 321091.97 178458.17 493440.0 -1.0 4190
4192 0 321072.66 178402.0 493380.0 -1.0 4191
4193 0 320968.38 178408.53 493320.0 -1.0 4192
4194 0 320300.22 178504.77 493320.0 -1.0 4193
4195 0 319867.53 178699.89 493320.0 -1.0 4194
4196 0 319284.62 178921.16 493320.0 -1.0 4195
4197 0 317517.88 179085.55 493320.0 -1.0 4196
4198 0 317224.62 179030.95 493260.0 -1.0 4197
4199 0 316888.6 179274.14 493200.0 -1.0 4198
4200 0 316320.84 179151.58 493200.0 -1.0 4199
4201 0 314939.75 178995.64 493200.0 -1.0 4200
4202 0 313765.88 178932.7 493260.0 -1.0 4201
4203 0 313166.62 178758.9 493260.0 -1.0 4202
4204 0 312482.03 178656.19 493260.0 -1.0 4203
4205 5 312245.22 178618.72 493200.0 -1.0 4204
4206 0 311208.94 178467.34 493200.0 -1.0 4205
4207 0 311759.12 178480.06 493140.0 -1.0 4205
4208 6 311652.3 178488.45 493080.0 -1.0 4207
4209 0 310797.25 178667.9 493260.0 -1.0 4206
4210 0 310850.03 178784.02 493320.0 -1.0 4209
4211 0 310543.9 178762.9 493380.0 -1.0 4210
4212 0 310058.34 178984.58 493440.0 -1.0 4211
4213 0 309931.66 179016.25 493500.0 -1.0 4212
4214 0 309699.44 179090.14 493560.0 -1.0 4213
4215 0 309171.62 179100.7 493620.0 -1.0 4214
4216 0 308791.6 179153.48 493680.0 -1.0 4215
4217 0 307641.0 179343.48 493740.0 -1.0 4216
4218 0 307693.78 179417.39 493800.0 -1.0 4217
4219 0 307355.97 179480.72 493860.0 -1.0 4218
4220 0 306807.06 179575.72 493920.0 -1.0 4219
4221 0 306669.84 179670.73 493980.0 -1.0 4220
4222 0 306332.03 179459.61 494040.0 -1.0 4221
4223 0 306142.03 179765.73 494100.0 -1.0 4222
4224 0 305635.34 179839.62 494160.0 -1.0 4223
4225 0 305572.0 180124.64 494220.0 -1.0 4224
4226 0 305139.22 180135.2 494280.0 -1.0 4225
4227 0 304421.4 180462.44 494280.0 -1.0 4226
4228 0 303904.16 180546.88 494280.0 -1.0 4227
4229 0 303355.22 180842.45 494280.0 -1.0 4228
4230 0 302690.2 181423.03 494280.0 -1.0 4229
4231 0 302753.53 181085.23 494340.0 -1.0 4230
4232 0 302447.4 181317.47 494280.0 -1.0 4231
4233 0 302257.4 181349.14 494220.0 -1.0 4232
4234 0 302468.53 181370.25 494160.0 -1.0 4233
4235 0 302278.53 181349.14 494100.0 -1.0 4234
4236 0 302035.72 181116.9 494040.0 -1.0 4235
4237 0 301814.06 181296.36 493980.0 -1.0 4236
4238 0 301486.8 181254.14 493920.0 -1.0 4237
4239 0 301592.38 181444.14 493860.0 -1.0 4238
4240 0 301159.56 181655.27 493800.0 -1.0 4239
4241 0 300959.0 181623.6 493740.0 -1.0 4240
4242 0 301011.78 181760.83 493680.0 -1.0 4241
4243 0 300631.78 181845.28 493620.0 -1.0 4242
4244 0 300642.3 181993.06 493560.0 -1.0 4243
4245 0 300526.22 182119.73 493500.0 -1.0 4244
4246 0 300378.44 182320.3 493440.0 -1.0 4245
4247 0 300146.2 182415.31 493380.0 -1.0 4246
4248 0 299987.84 182584.2 493320.0 -1.0 4247
4249 6 299787.28 182605.31 493260.0 -1.0 4248
4250 0 354311.9 128280.695 517620.0 -1.0 1328
4251 0 354393.0 128273.64 517680.0 -1.0 4250
4252 0 354393.0 128273.64 517740.0 -1.0 4251
4253 0 354403.56 128270.12 517800.0 -1.0 4252
4254 0 354421.2 128241.914 517860.0 -1.0 4253
4255 0 354424.72 128241.914 517920.0 -1.0 4254
4256 0 354343.62 128213.72 517980.0 -1.0 4255
4257 0 354414.12 128146.74 518040.0 -1.0 4256
4258 0 354428.25 128069.195 518100.0 -1.0 4257
4259 5 354470.53 128069.195 518160.0 -1.0 4258
4260 0 354741.97 127833.016 518160.0 -1.0 4259
4261 0 354645.03 128419.93 518220.0 -1.0 4259
4262 0 354891.78 127669.1 518220.0 -1.0 4260
4263 0 352376.7 127276.07 516960.0 -1.0 1320
4264 0 352595.25 127251.39 516900.0 -1.0 4263
4265 0 352849.06 127202.04 516840.0 -1.0 4264
4266 0 353032.34 127156.22 516780.0 -1.0 4265
4267 0 353102.84 127145.64 516720.0 -1.0 4266
4268 0 353233.28 127173.84 516660.0 -1.0 4267
4269 0 353189.22 127080.43 516600.0 -1.0 4268
4270 0 330497.1 170938.25 497760.0 -1.0 4124
4271 0 330377.25 170952.36 497820.0 -1.0 4270
4272 0 330208.06 170924.16 497880.0 -1.0 4271
4273 0 330003.6 170888.9 497940.0 -1.0 4272
4274 0 329844.97 170895.95 498000.0 -1.0 4273
4275 0 329809.72 170895.95 498060.0 -1.0 4274
4276 0 329813.25 171012.28 498120.0 -1.0 4275
4277 0 329615.84 170892.44 498180.0 -1.0 4276
4278 0 329471.3 170850.12 498240.0 -1.0 4277
4279 0 329330.3 170793.73 498300.0 -1.0 4278
4280 0 329094.16 170747.9 498360.0 -1.0 4279
4281 0 329302.12 170924.16 498420.0 -1.0 4280
4282 0 329270.4 170962.94 498480.0 -1.0 4281
4283 0 328928.47 170783.16 498540.0 -1.0 4282
4284 0 328621.8 170705.61 498660.0 -1.0 4283
4285 0 328501.94 170762.0 498720.0 -1.0 4284
4286 0 328360.94 170726.75 498780.0 -1.0 4285
4287 0 328674.7 170931.2 498840.0 -1.0 4286
4288 0 328526.62 170994.66 498960.0 -1.0 4287
4289 0 328343.3 170804.31 499080.0 -1.0 4288
4290 0 328152.97 170913.58 499140.0 -1.0 4289
4291 0 327818.1 170895.95 499200.0 -1.0 4290
4292 0 327708.8 171015.81 499260.0 -1.0 4291
4293 0 327169.5 170687.98 499320.0 -1.0 4292
4294 0 327173.03 170860.7 499380.0 -1.0 4293
4295 0 326714.78 170635.11 499440.0 -1.0 4294
4296 0 326785.28 170934.73 499500.0 -1.0 4295
4297 0 326690.1 170952.36 499560.0 -1.0 4296
4298 0 326379.9 170800.78 499620.0 -1.0 4297
4299 0 326506.8 170962.94 499680.0 -1.0 4298
4300 0 326418.7 170938.25 499740.0 -1.0 4299
4301 0 326224.8 170966.45 499800.0 -1.0 4300
4302 0 326129.62 170994.66 499860.0 -1.0 4301
4303 0 325819.44 170973.5 499920.0 -1.0 4302
4304 0 325646.7 170962.94 499980.0 -1.0 4303
4305 0 325530.38 170910.06 500040.0 -1.0 4304
4306 0 325304.78 171248.45 500100.0 -1.0 4305
4307 0 325332.97 170945.31 500160.0 -1.0 4306
4308 0 325216.66 170878.33 500280.0 -1.0 4307
4309 0 325075.66 170857.19 500340.0 -1.0 4308
4310 0 325008.7 170790.2 500400.0 -1.0 4309
4311 0 324867.7 170800.78 500460.0 -1.0 4310
4312 0 324839.47 170825.45 500520.0 -1.0 4311
4313 0 324617.4 170790.2 500580.0 -1.0 4312
4314 0 324483.44 170758.48 500640.0 -1.0 4313
4315 0 324307.2 170737.33 500700.0 -1.0 4314
4316 6 323926.5 170673.88 500760.0 -1.0 4315
4317 0 344179.03 154735.72 506040.0 -1.0 3979
4318 0 344214.28 154510.12 506100.0 -1.0 4317
4319 0 344263.62 154531.28 506160.0 -1.0 4318
4320 6 344284.78 154658.17 506220.0 -1.0 4319
4321 0 342819.25 140311.45 509340.0 -1.0 1109
4322 0 342995.5 140233.9 509340.0 -1.0 4321
4323 0 343094.22 140177.5 509280.0 -1.0 4322
4324 0 343238.72 140149.3 509220.0 -1.0 4323
4325 6 343386.78 140050.61 509160.0 -1.0 4324
4326 0 355001.06 127686.73 518280.0 -1.0 4262
4327 0 355078.6 127580.98 518340.0 -1.0 4326
4328 0 355247.8 127640.91 518400.0 -1.0 4327
4329 0 355286.6 127602.125 518460.0 -1.0 4328
4330 0 355487.5 127573.93 518520.0 -1.0 4329
4331 0 355832.97 127514.0 518580.0 -1.0 4330
4332 0 356291.22 127468.18 518640.0 -1.0 4331
4333 0 356608.47 127373.0 518700.0 -1.0 4332
4334 0 356985.62 127228.48 518760.0 -1.0 4333
4335 0 357387.47 127186.18 518820.0 -1.0 4334
4336 0 358134.78 127161.5 518820.0 -1.0 4335
4337 0 358839.78 127260.2 518820.0 -1.0 4336
4338 0 359097.1 127277.83 518880.0 -1.0 4337
4339 0 359287.47 127383.58 518940.0 -1.0 4338
4340 0 359548.3 127334.23 519000.0 -1.0 4339
4341 0 359759.8 127404.73 519060.0 -1.0 4340
4342 0 360214.53 127394.16 519120.0 -1.0 4341
4343 0 360619.9 127429.41 519180.0 -1.0 4342
4344 0 360898.38 127510.48 519240.0 -1.0 4343
4345 0 361173.34 127461.125 519300.0 -1.0 4344
4346 0 361381.3 127373.0 519360.0 -1.0 4345
4347 0 361465.9 127291.93 519420.0 -1.0 4346
4348 0 361557.56 127083.95 519480.0 -1.0 4347
4349 0 361705.6 126953.53 519540.0 -1.0 4348
4350 0 361892.44 126999.35 519600.0 -1.0 4349
4351 0 362005.22 126625.7 519660.0 -1.0 4350
4352 0 362294.28 126463.555 519720.0 -1.0 4351
4353 0 362438.8 126361.33 519780.0 -1.0 4352
4354 0 362502.25 126188.6 519840.0 -1.0 4353
4355 0 362523.4 126139.25 519900.0 -1.0 4354
4356 0 362516.34 126100.48 519960.0 -1.0 4355
4357 0 362689.1 125938.33 520020.0 -1.0 4356
4358 0 362749.0 125740.93 520080.0 -1.0 4357
4359 0 362777.22 125723.305 520140.0 -1.0 4358
4360 0 362872.38 125716.25 520200.0 -1.0 4359
4361 0 362974.6 125624.6 520260.0 -1.0 4360
4362 0 363034.53 125550.58 520320.0 -1.0 4361
4363 0 363097.97 125462.45 520380.0 -1.0 4362
4364 0 362819.5 125391.95 520440.0 -1.0 4363
4365 0 363214.3 125363.75 520500.0 -1.0 4364
4366 0 363344.72 125317.93 520560.0 -1.0 4365
4367 0 363351.78 125303.83 520620.0 -1.0 4366
4368 0 363365.88 125314.41 520680.0 -1.0 4367
4369 0 363418.75 125289.73 520740.0 -1.0 4368
4370 0 363464.6 125321.45 520800.0 -1.0 4369
4371 0 363531.56 125265.055 520860.0 -1.0 4370
4372 0 363654.94 125240.375 520920.0 -1.0 4371
4373 0 363795.94 125067.66 520980.0 -1.0 4372
4374 0 363746.6 125074.7 521040.0 -1.0 4373
4375 0 363802.97 124909.03 521100.0 -1.0 4374
4376 0 363866.44 124792.7 521160.0 -1.0 4375
4377 0 363866.44 124570.625 521280.0 -1.0 4376
4378 0 363891.1 124528.33 521340.0 -1.0 4377
4379 0 363905.22 124468.41 521400.0 -1.0 4378
4380 0 363866.44 124404.95 521460.0 -1.0 4379
4381 0 363873.47 124390.85 521520.0 -1.0 4380
4382 6 363915.78 124271.0 521580.0 -1.0 4381
4383 0 354712.0 128497.48 518280.0 -1.0 4261
4384 0 354740.22 128504.53 518340.0 -1.0 4383
4385 0 354771.94 128589.125 518400.0 -1.0 4384
4386 0 354708.47 128578.555 518460.0 -1.0 4385
4387 0 354740.22 128585.6 518520.0 -1.0 4386
4388 0 354757.84 128582.08 518580.0 -1.0 4387
4389 0 354764.88 128617.33 518640.0 -1.0 4388
4390 0 354768.4 128624.375 518700.0 -1.0 4389
4391 0 354800.12 128638.48 518760.0 -1.0 4390
4392 0 354789.56 128652.58 518820.0 -1.0 4391
4393 0 354803.66 128666.68 518880.0 -1.0 4392
4394 0 354863.6 128761.85 518940.0 -1.0 4393
4395 0 354905.88 128712.5 519000.0 -1.0 4394
4396 0 354912.94 128765.375 519060.0 -1.0 4395
4397 0 354842.44 128744.23 519120.0 -1.0 4396
4398 0 354814.22 128814.73 519180.0 -1.0 4397
4399 0 354803.66 128828.83 519240.0 -1.0 4398
4400 0 354803.66 128860.555 519300.0 -1.0 4399
4401 0 354800.12 128927.53 519360.0 -1.0 4400
4402 0 354874.16 128983.93 519420.0 -1.0 4401
4403 0 354874.16 128983.93 519480.0 -1.0 4402
4404 0 354979.9 128987.45 519540.0 -1.0 4403
4405 0 355127.97 129188.375 519600.0 -1.0 4404
4406 0 355046.88 129012.125 519660.0 -1.0 4405
4407 0 355166.72 129022.7 519720.0 -1.0 4406
4408 0 355166.72 129022.7 519780.0 -1.0 4407
4409 0 355198.47 128973.35 519840.0 -1.0 4408
4410 0 355173.78 129040.33 519900.0 -1.0 4409
4411 0 355219.6 128987.45 519960.0 -1.0 4410
4412 0 355247.8 129019.18 520020.0 -1.0 4411
4413 0 355276.0 129029.75 520080.0 -1.0 4412
4414 0 355321.84 129082.625 520140.0 -1.0 4413
4415 0 355374.72 129223.625 520200.0 -1.0 4414
4416 0 355434.62 129230.68 520260.0 -1.0 4415
4417 0 355533.34 129258.875 520320.0 -1.0 4416
4418 0 355519.22 129280.03 520380.0 -1.0 4417
4419 0 355198.47 129269.45 520440.0 -1.0 4418
4420 0 355610.88 129410.45 520500.0 -1.0 4419
4421 0 355653.2 129445.7 520560.0 -1.0 4420
4422 0 355670.8 129459.805 520620.0 -1.0 4421
4423 0 355755.4 129523.25 520680.0 -1.0 4422
4424 0 355769.5 129530.305 520740.0 -1.0 4423
4425 0 355878.78 129674.83 520800.0 -1.0 4424
4426 0 355935.2 129632.53 520860.0 -1.0 4425
4427 0 356019.78 129836.98 520920.0 -1.0 4426
4428 0 356009.22 129766.48 520980.0 -1.0 4427
4429 0 356005.7 129879.28 521040.0 -1.0 4428
4430 0 356026.84 129879.28 521100.0 -1.0 4429
4431 0 355966.9 129893.375 521160.0 -1.0 4430
4432 0 356033.88 129900.43 521280.0 -1.0 4431
4433 0 355952.8 129928.625 521340.0 -1.0 4432
4434 0 355878.78 130055.53 521400.0 -1.0 4433
4435 0 355811.8 130157.75 521460.0 -1.0 4434
4436 0 355804.75 130270.555 521520.0 -1.0 4435
4437 0 355843.53 130295.23 521580.0 -1.0 4436
4438 0 355836.47 130369.25 521640.0 -1.0 4437
4439 0 355836.47 130432.7 521700.0 -1.0 4438
4440 0 355861.16 130482.055 521760.0 -1.0 4439
4441 0 355868.22 130460.91 521820.0 -1.0 4440
4442 0 355892.88 130460.91 521880.0 -1.0 4441
4443 0 355945.75 130513.78 521940.0 -1.0 4442
4444 0 355966.9 130605.43 522000.0 -1.0 4443
4445 0 355917.56 130616.0 522060.0 -1.0 4444
4446 0 355970.44 130658.305 522120.0 -1.0 4445
4447 0 356023.3 130651.25 522180.0 -1.0 4446
4448 0 356129.06 130665.35 522240.0 -1.0 4447
4449 0 356125.53 130711.18 522300.0 -1.0 4448
4450 0 356153.72 130764.055 522360.0 -1.0 4449
4451 0 356241.84 130922.68 522420.0 -1.0 4450
4452 0 356308.84 130950.875 522480.0 -1.0 4451
4453 0 356298.25 130919.16 522540.0 -1.0 4452
4454 0 356308.84 130929.73 522600.0 -1.0 4453
4455 0 356312.34 130922.68 522660.0 -1.0 4454
4456 0 356315.88 130975.555 522720.0 -1.0 4455
4457 0 356414.6 131028.43 522780.0 -1.0 4456
4458 0 356516.8 131088.36 522840.0 -1.0 4457
4459 0 356619.03 131155.33 522900.0 -1.0 4458
4460 0 356650.75 131208.2 522960.0 -1.0 4459
4461 0 356731.84 131232.88 523020.0 -1.0 4460
4462 0 356756.5 131243.45 523080.0 -1.0 4461
4463 0 356834.06 131268.12 523140.0 -1.0 4462
4464 0 356841.1 131275.17 523200.0 -1.0 4463
4465 0 356862.25 131349.2 523260.0 -1.0 4464
4466 0 356968.0 131525.45 523320.0 -1.0 4465
4467 0 356992.7 131610.05 523380.0 -1.0 4466
4468 0 356999.72 131740.48 523440.0 -1.0 4467
4469 0 357010.3 131796.88 523500.0 -1.0 4468
4470 0 357010.3 131828.61 523560.0 -1.0 4469
4471 0 357024.4 131877.95 523620.0 -1.0 4470
4472 0 357045.56 132026.0 523680.0 -1.0 4471
4473 0 357045.56 132114.12 523740.0 -1.0 4472
4474 0 357045.56 132117.66 523800.0 -1.0 4473
4475 0 357038.5 132177.58 523860.0 -1.0 4474
4476 0 357027.94 132233.98 523920.0 -1.0 4475
4477 0 357017.34 132265.7 523980.0 -1.0 4476
4478 0 357084.34 132434.9 524040.0 -1.0 4477
4479 0 357123.1 132533.61 524100.0 -1.0 4478
4480 0 357144.25 132607.62 524160.0 -1.0 4479
4481 0 357137.22 132678.12 524220.0 -1.0 4480
4482 0 357154.84 132738.05 524280.0 -1.0 4481
4483 0 357130.16 132769.78 524340.0 -1.0 4482
4484 0 357151.3 132833.23 524400.0 -1.0 4483
4485 0 357172.47 132843.8 524460.0 -1.0 4484
4486 0 357147.78 132847.33 524520.0 -1.0 4485
4487 0 357211.22 132875.53 524580.0 -1.0 4486
4488 0 357221.8 132931.92 524640.0 -1.0 4487
4489 0 357288.78 132967.17 524700.0 -1.0 4488
4490 0 357295.84 133005.95 524760.0 -1.0 4489
4491 0 357299.34 133013.0 524820.0 -1.0 4490
4492 0 357320.5 133016.53 524880.0 -1.0 4491
4493 0 357348.72 133037.67 524940.0 -1.0 4492
4494 0 357338.12 133034.16 525000.0 -1.0 4493
4495 0 357338.12 133034.16 525060.0 -1.0 4494
4496 0 357352.22 133055.3 525120.0 -1.0 4495
4497 0 357264.1 133048.25 525180.0 -1.0 4496
4498 0 357376.9 133097.61 525240.0 -1.0 4497
4499 0 357422.72 133097.61 525300.0 -1.0 4498
4500 0 357457.97 133125.8 525360.0 -1.0 4499
4501 0 357507.34 133157.53 525420.0 -1.0 4500
4502 0 357521.44 133132.86 525480.0 -1.0 4501
4503 0 357535.53 133139.9 525540.0 -1.0 4502
4504 0 357602.5 133129.33 525660.0 -1.0 4503
4505 0 357771.72 133235.08 525840.0 -1.0 4504
4506 0 357785.8 133228.03 525900.0 -1.0 4505
4507 0 357838.7 133249.17 525960.0 -1.0 4506
4508 0 357838.7 133249.17 526020.0 -1.0 4507
4509 0 357873.94 133238.61 526080.0 -1.0 4508
4510 0 357912.72 133224.5 526140.0 -1.0 4509
4511 0 358050.2 133231.55 526200.0 -1.0 4510
4512 0 358155.94 133249.17 526260.0 -1.0 4511
4513 0 358275.78 133245.66 526320.0 -1.0 4512
4514 0 358296.94 133340.83 526380.0 -1.0 4513
4515 0 358378.0 133453.62 526440.0 -1.0 4514
4516 0 358511.97 133873.11 526500.0 -1.0 4515
4517 0 358610.66 134024.67 526560.0 -1.0 4516
4518 0 358786.9 134232.66 526620.0 -1.0 4517
4519 0 358836.25 134331.36 526680.0 -1.0 4518
4520 0 358839.78 134334.88 526740.0 -1.0 4519
4521 0 358839.78 134334.88 526800.0 -1.0 4520
4522 0 358843.3 134373.66 526860.0 -1.0 4521
4523 0 358779.84 134440.62 526920.0 -1.0 4522
4524 0 358776.34 134454.73 526980.0 -1.0 4523
4525 0 358772.8 134475.88 527040.0 -1.0 4524
4526 0 358744.6 134528.75 527100.0 -1.0 4525
4527 0 358741.1 134627.45 527160.0 -1.0 4526
4528 0 358709.34 134690.9 527220.0 -1.0 4527
4529 0 358698.78 134743.78 527280.0 -1.0 4528
4530 0 358709.34 134754.36 527340.0 -1.0 4529
4531 0 358836.25 134779.03 527460.0 -1.0 4530
4532 0 358818.62 134916.5 527520.0 -1.0 4531
4533 0 358783.38 134898.88 527580.0 -1.0 4532
4534 0 358786.9 134930.61 527640.0 -1.0 4533
4535 0 358755.2 134948.23 527700.0 -1.0 4534
4536 0 358755.2 135018.73 527760.0 -1.0 4535
4537 0 358737.56 135050.45 527820.0 -1.0 4536
4538 0 358758.72 135082.17 527880.0 -1.0 4537
4539 0 358783.38 135057.5 527940.0 -1.0 4538
4540 0 358896.2 135131.53 528000.0 -1.0 4539
4541 0 358906.75 135173.83 528060.0 -1.0 4540
4542 0 358938.47 135198.5 528120.0 -1.0 4541
4543 0 358938.47 135198.5 528180.0 -1.0 4542
4544 0 358956.1 135216.12 528240.0 -1.0 4543
4545 0 358956.1 135216.12 528300.0 -1.0 4544
4546 0 359030.12 135286.62 528360.0 -1.0 4545
4547 0 359090.06 135293.67 528420.0 -1.0 4546
4548 0 359090.06 135293.67 528480.0 -1.0 4547
4549 0 359202.84 135388.86 528540.0 -1.0 4548
4550 0 359209.9 135438.2 528600.0 -1.0 4549
4551 0 359294.5 135519.28 528660.0 -1.0 4550
4552 0 359315.66 135551.0 528720.0 -1.0 4551
4553 0 359421.4 135741.36 528780.0 -1.0 4552
4554 0 359460.2 135787.17 528900.0 -1.0 4553
4555 0 359477.8 135836.53 528960.0 -1.0 4554
4556 0 359516.6 135854.16 529020.0 -1.0 4555
4557 0 359562.4 135885.88 529080.0 -1.0 4556
4558 0 359921.97 136534.48 529080.0 -1.0 4557
4559 0 359981.88 136654.33 529140.0 -1.0 4558
4560 0 359985.4 136633.17 529200.0 -1.0 4559
4561 0 360020.66 136682.53 529260.0 -1.0 4560
4562 0 360055.9 136837.62 529320.0 -1.0 4561
4563 0 360041.8 136978.62 529380.0 -1.0 4562
4564 0 360006.56 137080.86 529440.0 -1.0 4563
4565 0 359929.0 137200.7 529500.0 -1.0 4564
4566 0 359914.9 137324.08 529560.0 -1.0 4565
4567 0 359929.0 137331.12 529620.0 -1.0 4566
4568 0 360027.72 137324.08 529680.0 -1.0 4567
4569 0 359978.34 137461.55 529740.0 -1.0 4568
4570 0 359988.94 137510.9 529800.0 -1.0 4569
4571 5 359946.62 137669.53 529860.0 -1.0 4570
4572 0 359858.5 137817.58 529920.0 -1.0 4571
4573 0 359728.1 137951.53 529860.0 -1.0 4571
4574 0 359936.06 137912.75 529980.0 -1.0 4572
4575 0 359710.47 138215.9 529860.0 -1.0 4573
4576 0 359738.66 138434.45 529800.0 -1.0 4575
4577 0 359654.06 138783.42 529800.0 -1.0 4576
4578 0 359692.84 138882.12 529740.0 -1.0 4577
4579 0 359745.72 139044.28 529680.0 -1.0 4578
4580 0 359703.4 139202.9 529620.0 -1.0 4579
4581 0 359685.78 139365.05 529560.0 -1.0 4580
4582 0 359530.7 139548.36 529500.0 -1.0 4581
4583 0 359513.06 139618.86 529440.0 -1.0 4582
4584 0 359541.25 139668.2 529380.0 -1.0 4583
4585 0 359491.9 139692.88 529320.0 -1.0 4584
4586 0 359509.53 139703.45 529260.0 -1.0 4585
4587 6 359495.44 139724.61 529200.0 -1.0 4586
4588 0 359936.06 137912.75 530040.0 -1.0 4574
4589 0 359883.2 138057.28 530100.0 -1.0 4588
4590 0 359696.34 138254.67 530160.0 -1.0 4589
4591 0 359742.2 138649.48 530160.0 -1.0 4590
4592 0 359840.88 139287.5 530160.0 -1.0 4591
4593 0 359995.97 139463.75 530100.0 -1.0 4592
4594 0 360045.34 139668.2 530040.0 -1.0 4593
4595 0 360073.53 140038.33 529980.0 -1.0 4594
4596 0 360062.97 140122.92 529920.0 -1.0 4595
4597 6 360027.72 140158.17 529860.0 -1.0 4596
4598 0 353284.4 127038.125 516540.0 -1.0 4269
4599 0 353383.1 126992.305 516480.0 -1.0 4598
4600 0 353407.78 126967.625 516420.0 -1.0 4599
4601 0 353457.12 126957.055 516360.0 -1.0 4600
4602 0 353517.03 126935.91 516300.0 -1.0 4601
4603 0 353598.12 126858.35 516240.0 -1.0 4602
4604 0 353640.4 126861.875 516180.0 -1.0 4603
4605 0 353675.66 126861.875 516120.0 -1.0 4604
4606 0 353700.34 126858.35 516060.0 -1.0 4605
4607 0 353816.66 126812.53 516000.0 -1.0 4606
4608 0 354162.12 126689.16 515940.0 -1.0 4607
4609 0 354176.22 126685.625 515880.0 -1.0 4608
4610 0 354056.38 126689.16 515820.0 -1.0 4609
4611 0 354264.34 126629.23 515760.0 -1.0 4610
4612 0 354137.44 126618.66 515700.0 -1.0 4611
4613 0 354391.25 126593.98 515640.0 -1.0 4612
4614 0 354482.9 126565.78 515580.0 -1.0 4613
4615 0 354556.9 126512.91 515520.0 -1.0 4614
4616 0 354348.94 126403.625 515460.0 -1.0 4615
4617 0 354708.5 126646.85 515400.0 -1.0 4616
4618 0 354838.9 126699.73 515340.0 -1.0 4617
4619 0 354972.88 126791.375 515280.0 -1.0 4618
4620 0 355092.72 126844.25 515220.0 -1.0 4619
4621 0 355233.72 126826.625 515160.0 -1.0 4620
4622 0 355293.66 126816.055 515100.0 -1.0 4621
4623 0 355311.28 126812.53 515040.0 -1.0 4622
4624 0 355431.12 126798.43 514980.0 -1.0 4623
4625 0 355466.38 126798.43 514920.0 -1.0 4624
4626 0 355529.8 126805.48 514860.0 -1.0 4625
4627 0 355688.44 126812.53 514800.0 -1.0 4626
4628 0 355727.22 126784.33 514740.0 -1.0 4627
4629 0 355959.88 126745.555 514680.0 -1.0 4628
4630 0 356002.16 126720.875 514620.0 -1.0 4629
4631 0 356125.53 126657.43 514560.0 -1.0 4630
4632 0 356196.03 126604.555 514500.0 -1.0 4631
4633 0 356396.97 126551.68 514440.0 -1.0 4632
4634 0 356449.84 126460.03 514380.0 -1.0 4633
4635 0 356615.53 126435.35 514320.0 -1.0 4634
4636 0 356717.75 126340.18 514260.0 -1.0 4635
4637 0 356749.47 126276.73 514200.0 -1.0 4636
4638 0 356816.44 126326.08 514140.0 -1.0 4637
4639 0 356841.12 126361.33 514080.0 -1.0 4638
4640 0 356841.12 126361.33 514020.0 -1.0 4639
4641 0 356862.28 126403.625 513960.0 -1.0 4640
4642 0 356908.1 126474.125 513900.0 -1.0 4641
4643 0 357013.84 126477.66 513840.0 -1.0 4642
4644 0 357161.9 126548.16 513780.0 -1.0 4643
4645 0 357246.5 126586.93 513720.0 -1.0 4644
4646 0 357309.94 126597.5 513660.0 -1.0 4645
4647 0 357461.53 126636.28 513600.0 -1.0 4646
4648 0 357581.38 126706.78 513540.0 -1.0 4647
4649 0 357782.28 126608.08 513480.0 -1.0 4648
4650 0 357750.56 126833.68 513420.0 -1.0 4649
4651 0 357803.44 126816.055 513360.0 -1.0 4650
4652 0 357845.75 126837.2 513300.0 -1.0 4651
4653 0 357923.28 126872.45 513240.0 -1.0 4652
4654 0 358022.0 126847.78 513180.0 -1.0 4653
4655 0 358166.53 126819.58 513120.0 -1.0 4654
4656 0 358265.22 126830.16 513060.0 -1.0 4655
4657 0 358399.16 126872.45 513000.0 -1.0 4656
4658 0 358476.72 126868.93 512940.0 -1.0 4657
4659 0 358557.78 126904.18 512880.0 -1.0 4658
4660 0 358621.25 126893.6 512820.0 -1.0 4659
4661 0 358927.9 126897.125 512760.0 -1.0 4660
4662 0 358956.12 126897.125 512700.0 -1.0 4661
4663 0 359090.06 126928.85 512640.0 -1.0 4662
4664 0 358839.78 126935.91 512580.0 -1.0 4663
4665 0 359181.72 126999.35 512520.0 -1.0 4664
4666 0 359252.22 127048.7 512460.0 -1.0 4665
4667 0 359365.03 127101.58 512400.0 -1.0 4666
4668 0 359396.75 127126.25 512340.0 -1.0 4667
4669 0 359513.06 127189.7 512280.0 -1.0 4668
4670 0 359618.8 127217.91 512220.0 -1.0 4669
4671 5 359812.7 127302.5 512160.0 -1.0 4670
4672 0 359668.16 127270.78 512100.0 -1.0 4671
4673 0 360288.56 127302.5 512100.0 -1.0 4671
4674 0 360441.9 127343.04 512040.0 -1.0 4673
4675 0 359682.28 127298.98 512040.0 -1.0 4672
4676 0 359565.94 127256.68 511980.0 -1.0 4675
4677 0 359449.62 127196.75 511920.0 -1.0 4676
4678 0 359435.53 127073.375 511860.0 -1.0 4677
4679 0 359365.03 127080.43 511800.0 -1.0 4678
4680 0 359361.5 127059.28 511740.0 -1.0 4679
4681 0 359368.53 126988.78 511680.0 -1.0 4680
4682 0 359354.44 126964.1 511620.0 -1.0 4681
4683 0 359410.84 126928.85 511560.0 -1.0 4682
4684 0 359389.7 126886.555 511500.0 -1.0 4683
4685 0 359474.28 126823.1 511440.0 -1.0 4684
4686 0 359467.25 126770.23 511380.0 -1.0 4685
4687 0 359474.28 126720.875 511320.0 -1.0 4686
4688 0 359481.34 126660.95 511260.0 -1.0 4687
4689 0 359513.06 126548.16 511200.0 -1.0 4688
4690 0 359573.0 126463.555 511140.0 -1.0 4689
4691 0 359639.97 126252.055 511080.0 -1.0 4690
4692 0 359745.72 126065.23 511020.0 -1.0 4691
4693 0 359858.53 125913.66 510960.0 -1.0 4692
4694 0 359893.78 125684.53 510900.0 -1.0 4693
4695 0 359953.7 125536.48 510840.0 -1.0 4694
4696 0 359904.34 125462.45 510780.0 -1.0 4695
4697 0 359974.84 125374.33 510720.0 -1.0 4696
4698 0 360031.25 125222.75 510660.0 -1.0 4697
4699 0 359971.3 125198.08 510600.0 -1.0 4698
4700 0 359974.84 124909.03 510540.0 -1.0 4699
4701 6 359988.94 124429.625 510480.0 -1.0 4700
4702 0 360413.72 127339.516 511980.0 -1.0 4674
4703 0 360403.12 127343.04 511920.0 -1.0 4702
4704 0 360417.25 127269.016 511860.0 -1.0 4703
4705 0 360406.66 127300.734 511800.0 -1.0 4704
4706 0 360392.56 127314.836 511740.0 -1.0 4705
4707 6 360417.25 127339.516 511620.0 -1.0 4706
