# Supplementary material for: Organization of the gravity-sensing system in zebrafish
Source: Nat Commun. 2022 Aug 27;13:5060. doi: 10.1038/s41467-022-32824-w (PMC9420129; doi:10.1038/s41467-022-32824-w)
Supplement: Supplementary file 11 — Source Data [file 41467_2022_32824_MOESM11_ESM.zip › Reconstruction files/tangential_nucleus_R_02.swc]

# SWC format file
# based on specifications at http://www.neuronland.org/NLMorphologyConverter/MorphologyFormats/SWC/Spec.html
# Created on 2022-04-20 using navis (https://github.com/navis-org/navis)
# Meta: {"id": "11092", "name": "tangential_nucleus_R_02", "units": "1 nanometer"}
# PointNo Label X Y Z Radius Parent
# Labels:
# 0 = undefined, 1 = soma, 5 = fork point, 6 = end point
1 1 334548.0 119231.0 501360.0 2265.0 -1
2 0 335143.22 120274.57 502500.0 726.0 1
3 0 336667.66 121658.09 500460.0 -1.0 1
4 0 334722.9 119427.8 501000.0 1962.0 1
5 0 331880.0 120521.0 501840.0 -1.0 1
6 0 335907.94 119300.16 501900.0 1191.0 1
7 0 337507.0 120781.0 502320.0 -1.0 1
8 0 338603.0 120933.0 502380.0 -1.0 7
9 0 339624.0 121011.0 502440.0 -1.0 8
10 0 340632.0 120839.0 502500.0 -1.0 9
11 0 340739.0 120789.0 502560.0 -1.0 10
12 0 340876.0 120776.0 502620.0 -1.0 11
13 0 340992.0 120829.0 502680.0 -1.0 12
14 0 340942.0 120800.0 502740.0 -1.0 13
15 0 340981.0 120781.0 502800.0 -1.0 14
16 0 341001.0 120705.0 502860.0 -1.0 15
17 0 341007.0 120672.0 502920.0 -1.0 16
18 0 341052.0 120637.0 502980.0 -1.0 17
19 0 341111.0 120730.0 503040.0 -1.0 18
20 0 341107.0 120779.0 503100.0 -1.0 19
21 0 341180.0 120734.0 503160.0 -1.0 20
22 0 340838.0 120838.0 503220.0 -1.0 21
23 0 341299.0 120772.0 503280.0 -1.0 22
24 0 341237.0 120628.0 503340.0 -1.0 23
25 0 341357.0 120661.0 503400.0 -1.0 24
26 0 341366.0 120633.0 503460.0 -1.0 25
27 0 341444.0 120612.0 503520.0 -1.0 26
28 0 341510.0 120658.0 503580.0 -1.0 27
29 0 341542.66 120700.92 503640.0 -1.0 28
30 0 341642.0 120755.0 503700.0 -1.0 29
31 0 341791.0 120799.0 503760.0 -1.0 30
32 0 341845.0 120771.0 503820.0 -1.0 31
33 0 341926.0 120750.0 503880.0 -1.0 32
34 0 341954.0 120765.0 503940.0 -1.0 33
35 0 341999.0 120746.0 504000.0 -1.0 34
36 0 341949.0 120679.0 504060.0 -1.0 35
37 0 342065.0 120669.0 504120.0 -1.0 36
38 0 342200.0 120611.0 504180.0 -1.0 37
39 0 342137.0 120563.0 504240.0 -1.0 38
40 0 342136.0 120524.0 504300.0 -1.0 39
41 0 342284.0 120515.0 504360.0 -1.0 40
42 5 342263.0 120508.0 504420.0 -1.0 41
43 0 342288.0 120448.0 504480.0 -1.0 42
44 0 342452.12 120623.375 504420.0 -1.0 42
45 0 342348.0 120425.0 504540.0 -1.0 43
46 0 342389.0 120336.0 504600.0 -1.0 45
47 0 342653.03 120270.875 504660.0 -1.0 46
48 0 342455.0 120151.0 504720.0 -1.0 47
49 0 342653.03 120101.67 504780.0 -1.0 48
50 0 342591.0 119957.0 504840.0 -1.0 49
51 0 342587.0 119883.0 504900.0 -1.0 50
52 0 342628.0 119808.0 504960.0 -1.0 51
53 0 342683.0 119642.0 505020.0 -1.0 52
54 0 342896.0 119543.0 505080.0 -1.0 53
55 0 342901.0 119335.0 505140.0 -1.0 54
56 0 343006.0 119176.0 505200.0 -1.0 55
57 0 343108.0 119098.0 505260.0 -1.0 56
58 0 343257.0 118999.0 505320.0 -1.0 57
59 0 343343.0 118886.0 505380.0 -1.0 58
60 0 343437.0 118842.0 505440.0 -1.0 59
61 0 343487.0 118787.0 505500.0 -1.0 60
62 0 343565.0 118758.0 505560.0 -1.0 61
63 0 343513.0 118713.0 505620.0 -1.0 62
64 0 343639.0 118635.0 505680.0 -1.0 63
65 0 343710.0 118560.0 505740.0 -1.0 64
66 0 343791.0 118548.0 505860.0 -1.0 65
67 0 343912.0 118429.0 505980.0 -1.0 66
68 0 344012.0 118374.0 506040.0 -1.0 67
69 0 344087.0 118313.0 506100.0 -1.0 68
70 0 344189.0 118147.0 506160.0 -1.0 69
71 0 344299.0 118033.0 506220.0 -1.0 70
72 0 344304.0 117997.0 506280.0 -1.0 71
73 0 344299.0 117965.0 506340.0 -1.0 72
74 0 344443.0 117962.0 506400.0 -1.0 73
75 0 344642.0 117980.0 506460.0 -1.0 74
76 0 344605.0 117861.0 506520.0 -1.0 75
77 0 344840.0 117839.0 506580.0 -1.0 76
78 0 345051.0 117743.0 506640.0 -1.0 77
79 0 345483.0 117639.0 506760.0 -1.0 78
80 0 345495.0 117539.0 506820.0 -1.0 79
81 0 345499.0 117540.0 506880.0 -1.0 80
82 0 345562.0 117522.0 506940.0 -1.0 81
83 0 346291.0 117361.0 506940.0 -1.0 82
84 5 346342.6 117281.125 507000.0 -1.0 83
85 0 345466.0 117614.0 507060.0 -1.0 84
86 0 346457.0 117329.0 507060.0 -1.0 84
87 5 346499.0 117374.0 507120.0 -1.0 86
88 0 347237.5 117599.6 507120.0 -1.0 87
89 0 346823.0 117439.0 507180.0 -1.0 87
90 0 346740.0 117408.0 507240.0 -1.0 89
91 0 346955.0 117456.0 507300.0 -1.0 90
92 0 347218.0 117718.0 507360.0 -1.0 91
93 0 347032.0 117267.0 507420.0 -1.0 92
94 0 347002.0 117194.0 507480.0 -1.0 93
95 0 347072.0 117251.0 507540.0 -1.0 94
96 0 347052.0 117157.0 507600.0 -1.0 95
97 0 347175.0 117120.0 507660.0 -1.0 96
98 0 347116.0 117068.0 507720.0 -1.0 97
99 0 347217.0 117020.0 507780.0 -1.0 98
100 0 347166.0 117009.0 507840.0 -1.0 99
101 0 347161.0 116921.0 507900.0 -1.0 100
102 0 347158.0 116895.0 507960.0 -1.0 101
103 0 346826.0 116524.0 508020.0 -1.0 102
104 0 347105.0 116759.0 508080.0 -1.0 103
105 0 346881.0 116696.0 508140.0 -1.0 104
106 0 347083.0 116746.0 508200.0 -1.0 105
107 0 347028.0 116748.0 508260.0 -1.0 106
108 0 347063.0 116685.0 508320.0 -1.0 107
109 0 347149.0 116685.0 508440.0 -1.0 108
110 0 346771.0 116433.0 508500.0 -1.0 109
111 0 347230.0 116558.0 508560.0 -1.0 110
112 0 347279.0 116534.0 508620.0 -1.0 111
113 0 347405.0 116555.0 508680.0 -1.0 112
114 0 347162.0 116261.0 508740.0 -1.0 113
115 0 347246.0 116293.0 508800.0 -1.0 114
116 0 347178.0 116070.0 508860.0 -1.0 115
117 0 347228.0 116013.0 508920.0 -1.0 116
118 0 347251.0 116034.0 508980.0 -1.0 117
119 0 347261.0 115961.0 509040.0 -1.0 118
120 0 347226.0 115875.0 509100.0 -1.0 119
121 0 347268.0 115852.0 509160.0 -1.0 120
122 0 347161.0 115730.0 509220.0 -1.0 121
123 0 347181.0 115593.0 509280.0 -1.0 122
124 0 347201.0 115595.0 509340.0 -1.0 123
125 0 347078.0 115436.0 509400.0 -1.0 124
126 0 347220.0 115216.0 509460.0 -1.0 125
127 0 347100.0 115026.0 509520.0 -1.0 126
128 0 347044.0 114809.0 509580.0 -1.0 127
129 0 347123.0 114119.0 509580.0 -1.0 128
130 0 347161.0 113998.0 509520.0 -1.0 129
131 0 347230.0 113786.0 509460.0 -1.0 130
132 0 347252.4 113597.3 509400.0 -1.0 131
133 0 347300.0 113414.0 509340.0 -1.0 132
134 0 347395.2 113287.1 509280.0 -1.0 133
135 0 345464.0 117624.0 507120.0 -1.0 85
136 0 345465.0 117746.0 507180.0 -1.0 135
137 0 345369.0 117748.0 507240.0 -1.0 136
138 0 345626.0 117837.0 507300.0 -1.0 137
139 0 345865.0 118148.0 507360.0 -1.0 138
140 0 345572.0 117784.0 507420.0 -1.0 139
141 0 345580.0 117790.0 507480.0 -1.0 140
142 0 345574.0 117869.0 507540.0 -1.0 141
143 0 345572.0 117916.0 507600.0 -1.0 142
144 0 345627.0 117841.0 507660.0 -1.0 143
145 0 345534.0 117884.0 507720.0 -1.0 144
146 0 345618.0 117854.0 507780.0 -1.0 145
147 0 345563.0 117901.0 507840.0 -1.0 146
148 0 345615.0 117827.0 507900.0 -1.0 147
149 0 345616.0 117838.0 507960.0 -1.0 148
150 0 345273.0 117503.0 508020.0 -1.0 149
151 0 345621.0 117753.0 508080.0 -1.0 150
152 0 345436.0 117783.0 508140.0 -1.0 151
153 0 345579.0 117741.0 508200.0 -1.0 152
154 0 345600.0 117742.0 508260.0 -1.0 153
155 0 345591.0 117723.0 508320.0 -1.0 154
156 0 345607.0 117683.0 508440.0 -1.0 155
157 0 345211.0 117507.0 508500.0 -1.0 156
158 0 345533.0 117548.0 508560.0 -1.0 157
159 0 345600.0 117511.0 508620.0 -1.0 158
160 0 345744.0 117540.0 508680.0 -1.0 159
161 0 345522.0 117377.0 508740.0 -1.0 160
162 0 345564.0 117430.0 508800.0 -1.0 161
163 0 345614.0 117163.0 508860.0 -1.0 162
164 0 345603.0 117143.0 508920.0 -1.0 163
165 0 345654.0 117015.0 508980.0 -1.0 164
166 0 345672.0 116979.0 509040.0 -1.0 165
167 0 345701.1 116950.875 509100.0 -1.0 166
168 0 345720.3 116895.15 509160.0 -1.0 167
169 0 345754.03 116872.2 509220.0 -1.0 168
170 0 345822.28 116766.58 509280.0 -1.0 169
171 0 345722.0 116704.0 509340.0 -1.0 170
172 0 345599.22 116631.83 509400.0 -1.0 171
173 0 345740.22 116628.3 509460.0 -1.0 172
174 0 331521.0 120728.0 501900.0 -1.0 5
175 0 331224.0 120899.0 501960.0 -1.0 174
176 0 330914.0 120862.0 502020.0 -1.0 175
177 0 330558.0 121000.0 502080.0 -1.0 176
178 0 330050.0 121017.0 502140.0 -1.0 177
179 0 329959.0 121018.0 502200.0 -1.0 178
180 0 329772.0 121031.0 502260.0 -1.0 179
181 0 329522.0 121108.0 502320.0 -1.0 180
182 0 329100.0 121064.0 502380.0 -1.0 181
183 0 328699.0 121099.0 502440.0 -1.0 182
184 0 328378.0 121055.0 502500.0 -1.0 183
185 0 328121.0 120980.0 502560.0 -1.0 184
186 0 327974.0 120955.0 502620.0 -1.0 185
187 0 327764.0 120899.0 502680.0 -1.0 186
188 0 327564.0 120870.0 502740.0 -1.0 187
189 0 327339.0 120842.0 502800.0 -1.0 188
190 0 327087.0 120818.0 502860.0 -1.0 189
191 0 326881.0 120776.0 502920.0 -1.0 190
192 0 326510.0 120754.0 502980.0 -1.0 191
193 0 326244.0 120741.0 503040.0 -1.0 192
194 0 325945.0 120726.0 503100.0 -1.0 193
195 0 325634.0 120721.0 503160.0 -1.0 194
196 0 325162.0 120722.0 503220.0 -1.0 195
197 0 325314.0 120720.0 503280.0 -1.0 196
198 0 324989.0 120684.0 503340.0 -1.0 197
199 0 324798.0 120725.0 503400.0 -1.0 198
200 0 324530.0 120746.0 503460.0 -1.0 199
201 0 324164.0 120742.0 503520.0 -1.0 200
202 0 323883.0 120796.0 503580.0 -1.0 201
203 0 323337.0 120513.0 503640.0 -1.0 202
204 0 323544.0 120778.0 503700.0 -1.0 203
205 0 323362.0 120779.0 503760.0 -1.0 204
206 0 323068.0 120776.0 503820.0 -1.0 205
207 0 322712.0 120730.0 503880.0 -1.0 206
208 0 322703.0 120738.0 503940.0 -1.0 207
209 0 322616.0 120747.0 504000.0 -1.0 208
210 0 322439.0 120689.0 504060.0 -1.0 209
211 0 322365.0 120735.0 504120.0 -1.0 210
212 0 322347.0 120690.0 504180.0 -1.0 211
213 0 321973.0 120777.0 504240.0 -1.0 212
214 0 321888.0 120803.0 504300.0 -1.0 213
215 0 321556.0 120783.0 504360.0 -1.0 214
216 0 321270.0 120795.0 504360.0 -1.0 215
217 0 320943.0 120781.0 504300.0 -1.0 216
218 0 320400.0 120789.0 504240.0 -1.0 217
219 0 320113.0 120839.0 504240.0 -1.0 218
220 0 320051.0 120876.0 504300.0 -1.0 219
221 0 319643.0 120895.0 504360.0 -1.0 220
222 0 319340.0 120871.0 504360.0 -1.0 221
223 0 319072.0 120865.0 504300.0 -1.0 222
224 0 318421.0 120810.0 504240.0 -1.0 223
225 0 318566.0 120808.0 504180.0 -1.0 224
226 0 318216.0 120824.0 504180.0 -1.0 225
227 0 317922.0 120786.0 504240.0 -1.0 226
228 0 317657.0 120818.0 504300.0 -1.0 227
229 0 317277.0 120850.0 504360.0 -1.0 228
230 0 317110.0 120864.0 504420.0 -1.0 229
231 0 316866.0 120811.0 504480.0 -1.0 230
232 0 316547.0 120785.0 504540.0 -1.0 231
233 0 316344.0 120783.0 504600.0 -1.0 232
234 0 316231.0 120805.0 504660.0 -1.0 233
235 0 315996.0 120832.0 504720.0 -1.0 234
236 0 315543.0 120875.0 504780.0 -1.0 235
237 0 315367.0 120883.0 504780.0 -1.0 236
238 0 315383.0 120880.0 504720.0 -1.0 237
239 0 315191.0 120999.0 504660.0 -1.0 238
240 0 314910.0 121030.0 504660.0 -1.0 239
241 0 314621.0 121019.0 504720.0 -1.0 240
242 0 314314.0 120993.0 504780.0 -1.0 241
243 0 314222.0 120997.0 504840.0 -1.0 242
244 0 313973.0 120971.0 504900.0 -1.0 243
245 0 313695.0 121003.0 504960.0 -1.0 244
246 0 313366.0 120983.0 505020.0 -1.0 245
247 0 313118.0 121004.0 505020.0 -1.0 246
248 0 313019.0 121061.0 504960.0 -1.0 247
249 0 312910.0 121112.0 504900.0 -1.0 248
250 0 312901.0 121142.0 504840.0 -1.0 249
251 0 312688.0 121143.0 504840.0 -1.0 250
252 0 312478.0 121102.0 504900.0 -1.0 251
253 0 312175.0 121156.0 504960.0 -1.0 252
254 0 311872.0 121169.0 504960.0 -1.0 253
255 0 311699.0 121210.0 504900.0 -1.0 254
256 0 311538.0 121214.0 504840.0 -1.0 255
257 0 311345.0 121316.0 504780.0 -1.0 256
258 0 311308.0 121307.0 504720.0 -1.0 257
259 0 311092.0 121345.0 504720.0 -1.0 258
260 0 310789.0 121378.0 504780.0 -1.0 259
261 0 310651.0 121385.0 504840.0 -1.0 260
262 0 310392.0 121527.0 504840.0 -1.0 261
263 0 310131.0 121611.0 504780.0 -1.0 262
264 0 309846.0 121703.0 504720.0 -1.0 263
265 0 309750.0 121796.0 504660.0 -1.0 264
266 0 309437.0 121909.0 504600.0 -1.0 265
267 0 309197.0 121975.0 504540.0 -1.0 266
268 0 309007.0 122070.0 504480.0 -1.0 267
269 0 308897.0 122102.0 504420.0 -1.0 268
270 0 308857.0 122142.0 504360.0 -1.0 269
271 0 308622.0 122243.0 504300.0 -1.0 270
272 0 308349.0 122342.0 504240.0 -1.0 271
273 0 307905.0 122523.0 504180.0 -1.0 272
274 0 307606.0 122600.0 504120.0 -1.0 273
275 0 307423.0 122664.0 504120.0 -1.0 274
276 0 307383.0 122790.0 504180.0 -1.0 275
277 0 307035.0 122874.0 504240.0 -1.0 276
278 0 306974.0 122951.0 504300.0 -1.0 277
279 0 306781.0 122960.0 504300.0 -1.0 278
280 0 306664.0 123012.0 504240.0 -1.0 279
281 0 306262.0 123047.0 504180.0 -1.0 280
282 0 305950.0 123057.0 504120.0 -1.0 281
283 0 305625.0 123085.0 504060.0 -1.0 282
284 0 305336.0 123125.0 504060.0 -1.0 283
285 0 305448.0 123108.0 504120.0 -1.0 284
286 0 304872.0 123199.0 504120.0 -1.0 285
287 0 304583.0 123223.0 504060.0 -1.0 286
288 0 304561.0 123278.0 504000.0 -1.0 287
289 0 304336.0 123276.0 503940.0 -1.0 288
290 0 304039.0 123285.0 503880.0 -1.0 289
291 0 303816.0 123343.0 503820.0 -1.0 290
292 0 303627.0 123379.0 503760.0 -1.0 291
293 0 303384.0 123348.0 503700.0 -1.0 292
294 0 302899.0 123029.0 503640.0 -1.0 293
295 0 303207.0 123369.0 503580.0 -1.0 294
296 0 303189.0 123365.0 503520.0 -1.0 295
297 0 302953.0 123395.0 503520.0 -1.0 296
298 0 302633.0 123432.0 503580.0 -1.0 297
299 0 301873.0 123113.0 503640.0 -1.0 298
300 0 302129.0 123429.0 503700.0 -1.0 299
301 0 301981.0 123476.0 503760.0 -1.0 300
302 0 301915.0 123444.0 503820.0 -1.0 301
303 0 301581.0 123376.0 503880.0 -1.0 302
304 0 301275.0 123427.0 503880.0 -1.0 303
305 0 301074.0 123565.0 503820.0 -1.0 304
306 0 300886.0 123621.0 503760.0 -1.0 305
307 0 300494.0 123658.0 503700.0 -1.0 306
308 0 299877.0 123379.0 503640.0 -1.0 307
309 0 299794.0 123881.0 503580.0 -1.0 308
310 0 299699.0 123925.0 503520.0 -1.0 309
311 0 299516.0 123953.0 503460.0 -1.0 310
312 0 299389.0 123982.0 503400.0 -1.0 311
313 0 299217.0 124008.0 503400.0 -1.0 312
314 0 299041.0 124039.0 503460.0 -1.0 313
315 0 298751.0 124118.0 503520.0 -1.0 314
316 0 298431.0 124215.0 503580.0 -1.0 315
317 0 297844.0 123955.0 503640.0 -1.0 316
318 0 298022.0 124314.0 503700.0 -1.0 317
319 0 297996.0 124393.0 503760.0 -1.0 318
320 0 297855.0 124356.0 503820.0 -1.0 319
321 0 297774.0 124320.0 503880.0 -1.0 320
322 0 297664.0 124470.0 503940.0 -1.0 321
323 0 297676.0 124456.0 504000.0 -1.0 322
324 0 297352.0 124440.0 504060.0 -1.0 323
325 0 297367.0 124500.0 504120.0 -1.0 324
326 0 297186.0 124566.0 504180.0 -1.0 325
327 0 296741.0 124650.0 504240.0 -1.0 326
328 0 296577.0 124681.0 504300.0 -1.0 327
329 0 296294.0 124752.0 504360.0 -1.0 328
330 0 296032.0 124738.0 504420.0 -1.0 329
331 0 295822.0 124709.0 504480.0 -1.0 330
332 0 295713.0 124730.0 504540.0 -1.0 331
333 0 295713.0 124707.0 504600.0 -1.0 332
334 0 295667.0 124691.0 504660.0 -1.0 333
335 0 295667.0 124698.0 504720.0 -1.0 334
336 0 295626.0 124708.0 504780.0 -1.0 335
337 0 295518.0 124696.0 504840.0 -1.0 336
338 0 295512.0 124739.0 504900.0 -1.0 337
339 0 295443.0 124667.0 504960.0 -1.0 338
340 0 295381.0 124679.0 505020.0 -1.0 339
341 0 295406.0 124736.0 505080.0 -1.0 340
342 0 295326.0 124683.0 505140.0 -1.0 341
343 0 295292.0 124714.0 505200.0 -1.0 342
344 0 295172.0 124737.0 505260.0 -1.0 343
345 0 295108.0 124731.0 505320.0 -1.0 344
346 0 295056.0 124787.0 505380.0 -1.0 345
347 0 294914.0 124724.0 505440.0 -1.0 346
348 0 294612.0 124754.0 505500.0 -1.0 347
349 0 294385.0 124879.0 505560.0 -1.0 348
350 0 294327.0 124941.0 505620.0 -1.0 349
351 0 294227.0 124914.0 505680.0 -1.0 350
352 0 293988.0 124932.0 505740.0 -1.0 351
353 0 293684.0 125046.0 505860.0 -1.0 352
354 0 293398.0 125122.0 505980.0 -1.0 353
355 0 293050.0 125150.0 506040.0 -1.0 354
356 0 292634.0 125323.0 506100.0 -1.0 355
357 0 292168.0 125397.0 506160.0 -1.0 356
358 0 291670.0 125604.0 506220.0 -1.0 357
359 0 291135.0 125739.0 506280.0 -1.0 358
360 0 290841.0 125867.0 506340.0 -1.0 359
361 0 290495.0 125881.0 506400.0 -1.0 360
362 0 290314.0 126029.0 506460.0 -1.0 361
363 0 290127.0 126113.0 506460.0 -1.0 362
364 0 290016.0 126126.0 506400.0 -1.0 363
365 0 289833.0 126257.0 506340.0 -1.0 364
366 0 289675.0 126348.0 506340.0 -1.0 365
367 0 289321.0 126454.0 506400.0 -1.0 366
368 0 289234.0 126599.0 506460.0 -1.0 367
369 0 289059.0 126644.0 506520.0 -1.0 368
370 0 288927.0 126776.0 506580.0 -1.0 369
371 0 288677.0 126889.0 506640.0 -1.0 370
372 0 288527.0 127108.0 506760.0 -1.0 371
373 0 288200.0 127318.0 506820.0 -1.0 372
374 0 287998.0 127433.0 506880.0 -1.0 373
375 0 287737.0 127459.0 506940.0 -1.0 374
376 0 287460.0 127683.0 507000.0 -1.0 375
377 0 287225.0 127879.0 507060.0 -1.0 376
378 0 286890.0 127941.0 507120.0 -1.0 377
379 0 286500.0 127977.0 507180.0 -1.0 378
380 0 286117.0 127974.0 507240.0 -1.0 379
381 0 286149.0 128156.0 507300.0 -1.0 380
382 0 286099.0 128568.0 507360.0 -1.0 381
383 0 285802.0 128294.0 507420.0 -1.0 382
384 0 285410.0 128246.0 507420.0 -1.0 383
385 0 285576.0 128517.0 507360.0 -1.0 384
386 0 285327.0 128190.0 507300.0 -1.0 385
387 0 284992.0 128070.0 507240.0 -1.0 386
388 0 284794.0 128092.0 507180.0 -1.0 387
389 0 284562.0 128009.0 507180.0 -1.0 388
390 0 284303.0 127850.0 507240.0 -1.0 389
391 0 284134.0 127927.0 507300.0 -1.0 390
392 0 284166.0 128196.0 507360.0 -1.0 391
393 0 283941.0 127986.0 507420.0 -1.0 392
394 0 283602.0 128010.0 507420.0 -1.0 393
395 0 283730.0 128290.0 507360.0 -1.0 394
396 0 283400.0 127982.0 507300.0 -1.0 395
397 0 283215.0 127982.0 507240.0 -1.0 396
398 0 283098.0 128124.0 507180.0 -1.0 397
399 0 283108.0 128183.0 507120.0 -1.0 398
400 0 282922.0 128250.0 507060.0 -1.0 399
401 0 282651.0 128289.0 507060.0 -1.0 400
402 0 282543.0 128282.0 507120.0 -1.0 401
403 0 282369.0 128287.0 507180.0 -1.0 402
404 0 282100.0 128421.0 507180.0 -1.0 403
405 0 281896.0 128432.0 507120.0 -1.0 404
406 0 281587.0 128449.0 507060.0 -1.0 405
407 0 281129.0 128454.0 507000.0 -1.0 406
408 0 280966.0 128434.0 506940.0 -1.0 407
409 0 280754.0 128397.0 506940.0 -1.0 408
410 0 280336.0 128351.0 507000.0 -1.0 409
411 0 279989.0 128418.0 507060.0 -1.0 410
412 0 279672.0 128475.0 507120.0 -1.0 411
413 0 279492.0 128587.0 507180.0 -1.0 412
414 0 279286.0 128501.0 507240.0 -1.0 413
415 0 279299.0 128579.0 507300.0 -1.0 414
416 0 279394.0 129020.0 507360.0 -1.0 415
417 0 279141.0 128791.0 507420.0 -1.0 416
418 0 278926.0 128839.0 507480.0 -1.0 417
419 0 278732.0 128933.0 507540.0 -1.0 418
420 0 278580.0 129008.0 507600.0 -1.0 419
421 0 278503.0 129092.0 507660.0 -1.0 420
422 0 278292.0 129078.0 507720.0 -1.0 421
423 0 278327.0 129121.0 507780.0 -1.0 422
424 0 278234.0 129160.0 507840.0 -1.0 423
425 0 278205.0 129142.0 507900.0 -1.0 424
426 0 278193.0 129146.0 507960.0 -1.0 425
427 0 277912.0 128836.0 508020.0 -1.0 426
428 0 277817.0 128915.0 508020.0 -1.0 427
429 0 278062.0 129274.0 507960.0 -1.0 428
430 0 277994.0 129292.0 507900.0 -1.0 429
431 0 277853.0 129300.0 507840.0 -1.0 430
432 0 277832.0 129329.0 507780.0 -1.0 431
433 0 277684.0 129282.0 507720.0 -1.0 432
434 0 277690.0 129427.0 507660.0 -1.0 433
435 0 277593.0 129339.0 507600.0 -1.0 434
436 0 277530.0 129321.0 507540.0 -1.0 435
437 0 277505.0 129200.0 507480.0 -1.0 436
438 0 277353.0 129311.0 507420.0 -1.0 437
439 0 277386.0 129611.0 507360.0 -1.0 438
440 0 277201.0 129348.0 507300.0 -1.0 439
441 0 276985.0 129329.0 507240.0 -1.0 440
442 0 276900.0 129488.0 507180.0 -1.0 441
443 0 276666.0 129564.0 507180.0 -1.0 442
444 0 276286.0 129454.0 507240.0 -1.0 443
445 0 276220.0 129498.0 507300.0 -1.0 444
446 0 276287.0 129827.0 507360.0 -1.0 445
447 0 276064.0 129508.0 507420.0 -1.0 446
448 0 275936.0 129498.0 507480.0 -1.0 447
449 0 275930.0 129559.0 507540.0 -1.0 448
450 0 275737.0 129578.0 507600.0 -1.0 449
451 0 275627.0 129669.0 507660.0 -1.0 450
452 0 275358.0 129510.0 507720.0 -1.0 451
453 0 275190.0 129483.0 507780.0 -1.0 452
454 0 275082.0 129423.0 507840.0 -1.0 453
455 0 274978.0 129387.0 507900.0 -1.0 454
456 0 274987.0 129300.0 507960.0 -1.0 455
457 0 274632.0 128977.0 508020.0 -1.0 456
458 0 274812.0 129279.0 508080.0 -1.0 457
459 0 274472.0 128930.0 508140.0 -1.0 458
460 0 274599.0 129159.0 508200.0 -1.0 459
461 0 274566.0 129106.0 508260.0 -1.0 460
462 0 274495.0 129088.0 508320.0 -1.0 461
463 0 274456.0 129048.0 508440.0 -1.0 462
464 0 274092.0 128745.0 508500.0 -1.0 463
465 0 274365.0 128968.0 508560.0 -1.0 464
466 0 274330.0 128893.0 508620.0 -1.0 465
467 0 274292.0 128924.0 508680.0 -1.0 466
468 0 274168.0 128879.0 508740.0 -1.0 467
469 0 274129.0 128872.0 508800.0 -1.0 468
470 0 274098.0 128950.0 508860.0 -1.0 469
471 0 273955.0 128838.0 508920.0 -1.0 470
472 0 273846.0 128853.0 508980.0 -1.0 471
473 0 273733.0 128818.0 509040.0 -1.0 472
474 0 273639.0 128767.0 509100.0 -1.0 473
475 0 273590.0 128774.0 509160.0 -1.0 474
476 0 273512.0 128798.0 509220.0 -1.0 475
477 0 273374.0 128760.0 509280.0 -1.0 476
478 0 273382.0 128783.0 509340.0 -1.0 477
479 0 273203.0 128718.0 509400.0 -1.0 478
480 0 273241.0 128723.0 509460.0 -1.0 479
481 0 273190.0 128726.0 509520.0 -1.0 480
482 0 273113.0 128626.0 509580.0 -1.0 481
483 0 273054.0 128622.0 509640.0 -1.0 482
484 0 272959.0 128606.0 509700.0 -1.0 483
485 0 272956.0 128609.0 509760.0 -1.0 484
486 0 272865.0 128572.0 509820.0 -1.0 485
487 0 272805.0 128539.0 509880.0 -1.0 486
488 0 272825.0 128540.0 509940.0 -1.0 487
489 0 272777.0 128494.0 510000.0 -1.0 488
490 0 272651.0 128488.0 510060.0 -1.0 489
491 0 272633.0 128551.0 510120.0 -1.0 490
492 0 272665.0 128519.0 510180.0 -1.0 491
493 0 272631.0 128601.0 510240.0 -1.0 492
494 0 272505.0 128504.0 510300.0 -1.0 493
495 0 272454.0 128497.0 510360.0 -1.0 494
496 0 272605.0 128738.0 510420.0 -1.0 495
497 0 272362.0 128490.0 510480.0 -1.0 496
498 0 272324.0 128533.0 510540.0 -1.0 497
499 0 272172.0 128425.0 510600.0 -1.0 498
500 0 272146.0 128432.0 510660.0 -1.0 499
501 0 272116.0 128453.0 510720.0 -1.0 500
502 0 272033.0 128414.0 510780.0 -1.0 501
503 0 272006.0 128440.0 510840.0 -1.0 502
504 0 271928.0 128379.0 510900.0 -1.0 503
505 0 271887.0 128423.0 510960.0 -1.0 504
506 0 271824.0 128366.0 511020.0 -1.0 505
507 0 271743.0 128443.0 511080.0 -1.0 506
508 0 271708.0 128404.0 511140.0 -1.0 507
509 0 271693.0 128423.0 511200.0 -1.0 508
510 0 271649.0 128434.0 511260.0 -1.0 509
511 0 271613.0 128431.0 511320.0 -1.0 510
512 0 271521.0 128416.0 511380.0 -1.0 511
513 0 271405.0 128463.0 511440.0 -1.0 512
514 0 271406.0 128475.0 511500.0 -1.0 513
515 0 271356.0 128529.0 511560.0 -1.0 514
516 0 271327.0 128516.0 511620.0 -1.0 515
517 0 271239.0 128538.0 511680.0 -1.0 516
518 0 271272.0 128565.0 511740.0 -1.0 517
519 0 271083.0 128502.0 511800.0 -1.0 518
520 0 271090.0 128569.0 511860.0 -1.0 519
521 0 270950.0 128509.0 511920.0 -1.0 520
522 0 270886.0 128661.0 511980.0 -1.0 521
523 0 270840.0 128761.0 512040.0 -1.0 522
524 0 270714.0 128712.0 512100.0 -1.0 523
525 0 270695.0 128736.0 512160.0 -1.0 524
526 0 270300.0 128631.0 512220.0 -1.0 525
527 0 270212.0 128686.0 512280.0 -1.0 526
528 0 270174.0 128720.0 512340.0 -1.0 527
529 0 270186.0 128794.0 512400.0 -1.0 528
530 0 270100.0 128890.0 512460.0 -1.0 529
531 0 270001.0 128890.0 512520.0 -1.0 530
532 0 269634.0 128780.0 512580.0 -1.0 531
533 0 269925.0 129113.0 512640.0 -1.0 532
534 0 269932.0 129167.0 512700.0 -1.0 533
535 0 269841.0 129232.0 512760.0 -1.0 534
536 0 269591.0 129064.0 512820.0 -1.0 535
537 0 269855.0 129340.0 512880.0 -1.0 536
538 0 269779.0 129346.0 512940.0 -1.0 537
539 0 269717.0 129449.0 513000.0 -1.0 538
540 0 269699.0 129463.0 513060.0 -1.0 539
541 0 269680.0 129598.0 513120.0 -1.0 540
542 0 269718.0 129569.0 513180.0 -1.0 541
543 0 269696.0 129661.0 513240.0 -1.0 542
544 0 269688.0 129805.0 513300.0 -1.0 543
545 0 269650.0 129983.0 513360.0 -1.0 544
546 0 269597.0 130079.0 513420.0 -1.0 545
547 0 269466.0 130288.0 513480.0 -1.0 546
548 0 269387.0 130323.0 513540.0 -1.0 547
549 0 269304.0 130438.0 513600.0 -1.0 548
550 0 269310.0 130522.0 513660.0 -1.0 549
551 0 269208.0 130533.0 513720.0 -1.0 550
552 0 269235.0 130771.0 513780.0 -1.0 551
553 0 269230.0 130854.0 513840.0 -1.0 552
554 0 269175.0 130991.0 513900.0 -1.0 553
555 0 269212.0 131161.0 513960.0 -1.0 554
556 0 269269.0 131280.0 514020.0 -1.0 555
557 0 269313.0 131383.0 514080.0 -1.0 556
558 0 269278.0 131595.0 514140.0 -1.0 557
559 0 269297.0 131786.0 514200.0 -1.0 558
560 0 269316.0 131905.0 514260.0 -1.0 559
561 0 269304.0 131950.0 514320.0 -1.0 560
562 0 269286.0 132128.0 514320.0 -1.0 561
563 0 269282.0 132465.0 514260.0 -1.0 562
564 0 269252.0 132622.0 514320.0 -1.0 563
565 0 269245.0 132674.0 514380.0 -1.0 564
566 0 269202.0 132888.0 514440.0 -1.0 565
567 0 269191.0 132942.0 514500.0 -1.0 566
568 0 269130.0 133142.0 514560.0 -1.0 567
569 0 269073.0 133239.0 514620.0 -1.0 568
570 0 268924.0 133314.0 514680.0 -1.0 569
571 0 268767.0 133437.0 514740.0 -1.0 570
572 0 268558.0 133395.0 514800.0 -1.0 571
573 0 268486.0 133416.0 514860.0 -1.0 572
574 0 268334.0 133409.0 514920.0 -1.0 573
575 0 268234.0 133610.0 514980.0 -1.0 574
576 0 268047.0 133405.0 515040.0 -1.0 575
577 0 267907.0 133454.0 515100.0 -1.0 576
578 0 267883.0 133422.0 515160.0 -1.0 577
579 0 267849.0 133479.0 515220.0 -1.0 578
580 0 267767.0 133520.0 515280.0 -1.0 579
581 0 267756.0 133561.0 515340.0 -1.0 580
582 0 267793.0 133616.0 515400.0 -1.0 581
583 0 267590.0 133495.0 515460.0 -1.0 582
584 0 267677.0 133579.0 515520.0 -1.0 583
585 0 267719.0 133637.0 515580.0 -1.0 584
586 0 267747.0 133604.0 515640.0 -1.0 585
587 0 267686.0 133584.0 515760.0 -1.0 586
588 0 267677.0 133653.0 515880.0 -1.0 587
589 0 267582.0 133700.0 515940.0 -1.0 588
590 0 267571.0 133777.0 516000.0 -1.0 589
591 0 267474.0 133766.0 516060.0 -1.0 590
592 0 267465.0 133787.0 516120.0 -1.0 591
593 0 267240.0 134000.0 516180.0 -1.0 592
594 0 267043.0 134072.0 516240.0 -1.0 593
595 0 266762.0 134172.0 516300.0 -1.0 594
596 0 266711.0 134151.0 516360.0 -1.0 595
597 0 266645.0 134143.0 516420.0 -1.0 596
598 0 266559.0 134196.0 516480.0 -1.0 597
599 0 266522.0 134218.0 516540.0 -1.0 598
600 0 266474.0 134193.0 516600.0 -1.0 599
601 0 266405.0 134222.0 516660.0 -1.0 600
602 0 266304.0 134164.0 516720.0 -1.0 601
603 0 266194.0 134136.0 516780.0 -1.0 602
604 0 265990.0 134163.0 516840.0 -1.0 603
605 0 265920.0 134204.0 516900.0 -1.0 604
606 0 265742.0 134137.0 516960.0 -1.0 605
607 0 265713.0 134144.0 517020.0 -1.0 606
608 0 265640.0 134136.0 517080.0 -1.0 607
609 0 265617.0 134144.0 517140.0 -1.0 608
610 0 265594.0 134184.0 517200.0 -1.0 609
611 0 265527.0 134142.0 517260.0 -1.0 610
612 0 265514.0 134138.0 517320.0 -1.0 611
613 0 265465.0 134143.0 517380.0 -1.0 612
614 0 265484.0 134155.0 517440.0 -1.0 613
615 0 265409.0 134225.0 517500.0 -1.0 614
616 0 265337.0 134153.0 517560.0 -1.0 615
617 0 265306.0 134203.0 517620.0 -1.0 616
618 0 265224.0 134199.0 517680.0 -1.0 617
619 0 265201.0 134192.0 517740.0 -1.0 618
620 0 265113.0 134163.0 517800.0 -1.0 619
621 0 265101.0 134147.0 517860.0 -1.0 620
622 0 265062.0 134181.0 517920.0 -1.0 621
623 0 264995.0 134194.0 517980.0 -1.0 622
624 0 264980.0 134215.0 518040.0 -1.0 623
625 0 264933.0 134182.0 518100.0 -1.0 624
626 0 264927.0 134216.0 518160.0 -1.0 625
627 0 264916.0 134235.0 518220.0 -1.0 626
628 0 264812.0 134249.0 518280.0 -1.0 627
629 0 264854.0 134291.0 518340.0 -1.0 628
630 0 264820.0 134313.0 518400.0 -1.0 629
631 0 264797.0 134265.0 518460.0 -1.0 630
632 0 264769.0 134314.0 518520.0 -1.0 631
633 0 264744.0 134332.0 518580.0 -1.0 632
634 0 264784.0 134407.0 518640.0 -1.0 633
635 0 264744.0 134477.0 518700.0 -1.0 634
636 0 264651.0 134514.0 518760.0 -1.0 635
637 0 264622.0 134638.0 518820.0 -1.0 636
638 0 264539.0 134741.0 518880.0 -1.0 637
639 0 264386.0 134865.0 518940.0 -1.0 638
640 0 264335.0 134937.0 519000.0 -1.0 639
641 0 264253.0 135048.0 519060.0 -1.0 640
642 0 264212.0 135042.0 519120.0 -1.0 641
643 0 264198.0 135113.0 519180.0 -1.0 642
644 0 264206.0 135083.0 519240.0 -1.0 643
645 0 264167.0 135160.0 519300.0 -1.0 644
646 0 264206.0 135222.0 519360.0 -1.0 645
647 0 264186.0 135305.0 519420.0 -1.0 646
648 0 264189.0 135271.0 519480.0 -1.0 647
649 0 264143.0 135292.0 519540.0 -1.0 648
650 0 264070.0 135388.0 519660.0 -1.0 649
651 0 264072.0 135374.0 519720.0 -1.0 650
652 0 264091.0 135423.0 519780.0 -1.0 651
653 0 263978.0 135403.0 519840.0 -1.0 652
654 0 263908.0 135478.0 519900.0 -1.0 653
655 0 263785.0 135463.0 519960.0 -1.0 654
656 0 263803.0 135520.0 520020.0 -1.0 655
657 0 263783.0 135654.0 520080.0 -1.0 656
658 0 263673.0 135637.0 520140.0 -1.0 657
659 0 263618.0 135638.0 520200.0 -1.0 658
660 0 263655.0 135729.0 520260.0 -1.0 659
661 0 263721.0 135729.0 520320.0 -1.0 660
662 0 263679.0 135738.0 520380.0 -1.0 661
663 0 263617.0 135767.0 520500.0 -1.0 662
664 0 263651.0 135770.0 520560.0 -1.0 663
665 0 263630.0 135778.0 520620.0 -1.0 664
666 0 263636.0 135808.0 520680.0 -1.0 665
667 0 263607.0 135802.0 520740.0 -1.0 666
668 0 263713.0 135807.0 520800.0 -1.0 667
669 0 263647.0 135825.0 520860.0 -1.0 668
670 0 263590.0 135776.0 520920.0 -1.0 669
671 0 263565.0 135815.0 520980.0 -1.0 670
672 0 263605.0 135830.0 521040.0 -1.0 671
673 0 263566.0 135836.0 521100.0 -1.0 672
674 0 263559.0 135822.0 521160.0 -1.0 673
675 0 263519.0 135892.0 521280.0 -1.0 674
676 0 263533.0 135856.0 521340.0 -1.0 675
677 0 263509.0 135916.0 521400.0 -1.0 676
678 0 263462.0 135850.0 521460.0 -1.0 677
679 0 263478.0 135862.0 521520.0 -1.0 678
680 0 263509.0 135892.0 521580.0 -1.0 679
681 0 263500.0 135886.0 521640.0 -1.0 680
682 0 263496.0 135960.0 521700.0 -1.0 681
683 0 263527.0 135957.0 521760.0 -1.0 682
684 0 263505.0 135957.0 521820.0 -1.0 683
685 0 263502.0 135943.0 521880.0 -1.0 684
686 0 263517.0 135954.0 521940.0 -1.0 685
687 0 263531.0 135951.0 522000.0 -1.0 686
688 0 263581.0 135999.0 522060.0 -1.0 687
689 0 263545.0 135926.0 522120.0 -1.0 688
690 0 263576.0 135924.0 522180.0 -1.0 689
691 0 263600.0 135972.0 522240.0 -1.0 690
692 0 263669.0 135924.0 522300.0 -1.0 691
693 0 263589.0 135916.0 522360.0 -1.0 692
694 0 263641.0 135872.0 522420.0 -1.0 693
695 0 263641.0 135897.0 522480.0 -1.0 694
696 0 263620.0 135855.0 522540.0 -1.0 695
697 0 263662.0 135917.0 522600.0 -1.0 696
698 0 263640.0 135880.0 522660.0 -1.0 697
699 0 263669.0 135881.0 522720.0 -1.0 698
700 0 263689.0 135864.0 522780.0 -1.0 699
701 0 263728.0 135903.0 522840.0 -1.0 700
702 0 263744.0 135864.0 522900.0 -1.0 701
703 0 263744.0 135866.0 522960.0 -1.0 702
704 0 263775.0 135842.0 523020.0 -1.0 703
705 0 263724.0 135811.0 523080.0 -1.0 704
706 0 263778.0 135855.0 523140.0 -1.0 705
707 0 263770.0 135837.0 523200.0 -1.0 706
708 0 263808.0 135887.0 523260.0 -1.0 707
709 0 263883.0 135919.0 523320.0 -1.0 708
710 0 263840.0 135868.0 523380.0 -1.0 709
711 0 263834.0 135906.0 523440.0 -1.0 710
712 0 263894.0 135969.0 523500.0 -1.0 711
713 0 263915.0 135964.0 523560.0 -1.0 712
714 0 263934.0 136001.0 523620.0 -1.0 713
715 0 263953.0 135952.0 523680.0 -1.0 714
716 0 263938.0 135952.0 523740.0 -1.0 715
717 0 263973.0 135935.0 523800.0 -1.0 716
718 0 264009.0 135988.0 523860.0 -1.0 717
719 0 263958.0 135995.0 523920.0 -1.0 718
720 0 264014.0 135988.0 523980.0 -1.0 719
721 0 264008.0 136006.0 524040.0 -1.0 720
722 0 264022.0 135994.0 524100.0 -1.0 721
723 0 263993.0 136036.0 524160.0 -1.0 722
724 0 264042.0 136091.0 524220.0 -1.0 723
725 0 264025.0 136040.0 524280.0 -1.0 724
726 0 264017.0 136099.0 524340.0 -1.0 725
727 0 263978.0 136089.0 524400.0 -1.0 726
728 0 263990.0 136138.0 524460.0 -1.0 727
729 0 263950.0 136162.0 524520.0 -1.0 728
730 0 263950.0 136249.0 524580.0 -1.0 729
731 0 263904.0 136284.0 524640.0 -1.0 730
732 0 263929.0 136334.0 524700.0 -1.0 731
733 0 263888.0 136364.0 524760.0 -1.0 732
734 0 263940.0 136427.0 524820.0 -1.0 733
735 0 263897.0 136496.0 524880.0 -1.0 734
736 0 263883.0 136509.0 524940.0 -1.0 735
737 0 263860.0 136530.0 525000.0 -1.0 736
738 0 263839.0 136539.0 525060.0 -1.0 737
739 0 263833.0 136591.0 525120.0 -1.0 738
740 0 263785.0 136581.0 525180.0 -1.0 739
741 0 263779.0 136639.0 525240.0 -1.0 740
742 0 263739.0 136694.0 525300.0 -1.0 741
743 0 263704.0 136691.0 525360.0 -1.0 742
744 0 263707.0 136703.0 525420.0 -1.0 743
745 0 263681.0 136736.0 525480.0 -1.0 744
746 0 263666.0 136801.0 525540.0 -1.0 745
747 0 263662.0 136822.0 525660.0 -1.0 746
748 0 263704.0 136800.0 525720.0 -1.0 747
749 0 263672.0 136971.0 525780.0 -1.0 748
750 0 263708.0 136916.0 525840.0 -1.0 749
751 0 263674.0 136965.0 525900.0 -1.0 750
752 0 263635.0 137018.0 525960.0 -1.0 751
753 0 263595.0 137043.0 526020.0 -1.0 752
754 0 263582.0 137116.0 526080.0 -1.0 753
755 0 263571.0 137141.0 526140.0 -1.0 754
756 0 263549.0 137188.0 526200.0 -1.0 755
757 0 263524.0 137252.0 526260.0 -1.0 756
758 0 263540.0 137336.0 526320.0 -1.0 757
759 0 263587.0 137454.0 526380.0 -1.0 758
760 0 263576.0 137448.0 526440.0 -1.0 759
761 0 263513.0 137534.0 526500.0 -1.0 760
762 0 263530.0 137607.0 526560.0 -1.0 761
763 0 263592.0 137696.0 526620.0 -1.0 762
764 0 263601.0 137710.0 526680.0 -1.0 763
765 0 263550.0 137793.0 526740.0 -1.0 764
766 0 263685.0 137946.0 526800.0 -1.0 765
767 0 263684.0 138055.0 526860.0 -1.0 766
768 0 263753.0 138125.0 526920.0 -1.0 767
769 0 263774.0 138277.0 526980.0 -1.0 768
770 0 263797.0 138309.0 527040.0 -1.0 769
771 0 263787.0 138436.0 527100.0 -1.0 770
772 0 263879.0 138533.0 527160.0 -1.0 771
773 0 263845.0 138632.0 527220.0 -1.0 772
774 0 263803.0 138706.0 527280.0 -1.0 773
775 0 263837.0 138833.0 527340.0 -1.0 774
776 0 263781.0 138843.0 527460.0 -1.0 775
777 0 263875.0 138977.0 527520.0 -1.0 776
778 0 263834.0 139014.0 527580.0 -1.0 777
779 0 263823.0 139052.0 527640.0 -1.0 778
780 0 263821.0 139191.0 527700.0 -1.0 779
781 0 263839.0 139203.0 527760.0 -1.0 780
782 0 263854.0 139251.0 527820.0 -1.0 781
783 0 263827.0 139320.0 527880.0 -1.0 782
784 0 263831.0 139424.0 527940.0 -1.0 783
785 0 263915.0 139489.0 528000.0 -1.0 784
786 0 263795.0 139490.0 528060.0 -1.0 785
787 0 263896.0 139584.0 528120.0 -1.0 786
788 0 263883.0 139640.0 528180.0 -1.0 787
789 0 263876.0 139673.0 528240.0 -1.0 788
790 0 263875.0 139799.0 528300.0 -1.0 789
791 0 263871.0 139808.0 528360.0 -1.0 790
792 0 263916.0 139893.0 528420.0 -1.0 791
793 0 263937.0 139867.0 528480.0 -1.0 792
794 0 263907.0 139878.0 528540.0 -1.0 793
795 0 263910.0 139897.0 528600.0 -1.0 794
796 0 263882.0 139880.0 528660.0 -1.0 795
797 0 263892.0 139897.0 528720.0 -1.0 796
798 0 263878.0 139917.0 528780.0 -1.0 797
799 0 263892.0 139886.0 528840.0 -1.0 798
800 0 263886.0 139872.0 528900.0 -1.0 799
801 0 263871.0 139873.0 528960.0 -1.0 800
802 0 263888.0 139887.0 529020.0 -1.0 801
803 0 263888.0 139842.0 529080.0 -1.0 802
804 0 263916.0 139883.0 529140.0 -1.0 803
805 0 263904.0 139835.0 529200.0 -1.0 804
806 0 263971.0 139846.0 529260.0 -1.0 805
807 0 263900.0 139790.0 529320.0 -1.0 806
808 0 263894.0 139772.0 529380.0 -1.0 807
809 0 263926.0 139841.0 529440.0 -1.0 808
810 0 263884.0 139732.0 529500.0 -1.0 809
811 0 263871.0 139683.0 529560.0 -1.0 810
812 0 263856.0 139718.0 529620.0 -1.0 811
813 0 263844.0 139704.0 529680.0 -1.0 812
814 0 263819.0 139683.0 529740.0 -1.0 813
815 0 263826.0 139670.0 529800.0 -1.0 814
816 0 263803.0 139655.0 529860.0 -1.0 815
817 0 263751.0 139583.0 529920.0 -1.0 816
818 0 263758.0 139579.0 529980.0 -1.0 817
819 0 263752.0 139565.0 530040.0 -1.0 818
820 0 263673.0 139513.0 530100.0 -1.0 819
821 0 263663.0 139500.0 530160.0 -1.0 820
822 0 263668.0 139474.0 530220.0 -1.0 821
823 0 263658.0 139360.0 530280.0 -1.0 822
824 0 263584.0 139276.0 530340.0 -1.0 823
825 0 263551.0 139255.0 530400.0 -1.0 824
826 0 263483.0 139261.0 530460.0 -1.0 825
827 0 263551.0 139281.0 530520.0 -1.0 826
828 0 263474.0 139276.0 530580.0 -1.0 827
829 0 263511.0 139241.0 530640.0 -1.0 828
830 0 263458.0 139276.0 530700.0 -1.0 829
831 0 263390.0 139303.0 530760.0 -1.0 830
832 0 263423.0 139315.0 530820.0 -1.0 831
833 0 263429.0 139305.0 530880.0 -1.0 832
834 0 263398.0 139359.0 530940.0 -1.0 833
835 0 263337.0 139325.0 531000.0 -1.0 834
836 0 263338.0 139422.0 531060.0 -1.0 835
837 0 263332.0 139355.0 531120.0 -1.0 836
838 0 263354.0 139350.0 531180.0 -1.0 837
839 0 263355.0 139366.0 531240.0 -1.0 838
840 0 263359.0 139399.0 531300.0 -1.0 839
841 0 263354.0 139424.0 531360.0 -1.0 840
842 0 263365.0 139448.0 531420.0 -1.0 841
843 0 263375.0 139495.0 531480.0 -1.0 842
844 0 263355.0 139469.0 531540.0 -1.0 843
845 0 263361.0 139480.0 531600.0 -1.0 844
846 0 263393.0 139605.0 531660.0 -1.0 845
847 0 263372.0 139574.0 531720.0 -1.0 846
848 0 263451.0 139629.0 531780.0 -1.0 847
849 0 263326.0 139621.0 531840.0 -1.0 848
850 0 263443.0 139701.0 531900.0 -1.0 849
851 0 263460.0 139756.0 531960.0 -1.0 850
852 0 263467.0 139721.0 532020.0 -1.0 851
853 0 263465.0 139774.0 532080.0 -1.0 852
854 0 263481.0 139812.0 532140.0 -1.0 853
855 0 263508.0 139843.0 532200.0 -1.0 854
856 0 263548.0 139942.0 532260.0 -1.0 855
857 0 263495.0 139933.0 532320.0 -1.0 856
858 0 263494.0 139926.0 532380.0 -1.0 857
859 0 263524.0 139910.0 532440.0 -1.0 858
860 0 263567.0 139968.0 532500.0 -1.0 859
861 0 263515.0 139932.0 532560.0 -1.0 860
862 0 263469.0 139919.0 532620.0 -1.0 861
863 0 263556.0 139998.0 532680.0 -1.0 862
864 0 263537.0 139926.0 532740.0 -1.0 863
865 0 263541.0 139980.0 532800.0 -1.0 864
866 0 263598.0 139909.0 532860.0 -1.0 865
867 0 263579.0 139910.0 532920.0 -1.0 866
868 0 263641.0 139933.0 532980.0 -1.0 867
869 0 263708.0 139873.0 533040.0 -1.0 868
870 0 263677.0 139812.0 533100.0 -1.0 869
871 0 263710.0 139812.0 533160.0 -1.0 870
872 0 263723.0 139739.0 533220.0 -1.0 871
873 0 263769.0 139766.0 533280.0 -1.0 872
874 0 263784.0 139796.0 533340.0 -1.0 873
875 0 263741.0 139746.0 533400.0 -1.0 874
876 0 263758.0 139769.0 533460.0 -1.0 875
877 0 263647.0 139674.0 533520.0 -1.0 876
878 0 263718.0 139734.0 533580.0 -1.0 877
879 0 263698.0 139693.0 533640.0 -1.0 878
880 0 263650.0 139611.0 533700.0 -1.0 879
881 0 263650.0 139623.0 533760.0 -1.0 880
882 0 263651.0 139616.0 533820.0 -1.0 881
883 0 263621.0 139580.0 533880.0 -1.0 882
884 0 263618.0 139576.0 533940.0 -1.0 883
885 0 263558.0 139587.0 534000.0 -1.0 884
886 0 263633.0 139619.0 534060.0 -1.0 885
887 0 263545.0 139576.0 534120.0 -1.0 886
888 0 263522.0 139560.0 534180.0 -1.0 887
889 0 263552.0 139558.0 534240.0 -1.0 888
890 0 263559.0 139545.0 534300.0 -1.0 889
891 0 263521.0 139556.0 534360.0 -1.0 890
892 0 263520.0 139515.0 534420.0 -1.0 891
893 0 263515.0 139508.0 534480.0 -1.0 892
894 0 263482.0 139481.0 534540.0 -1.0 893
895 0 263543.0 139476.0 534600.0 -1.0 894
896 0 263532.0 139512.0 534660.0 -1.0 895
897 0 263517.0 139501.0 534720.0 -1.0 896
898 0 263538.0 139541.0 534780.0 -1.0 897
899 0 263521.0 139564.0 534840.0 -1.0 898
900 0 263517.0 139567.0 534900.0 -1.0 899
901 0 263550.0 139582.0 534960.0 -1.0 900
902 0 263526.0 139548.0 535020.0 -1.0 901
903 0 263544.0 139596.0 535080.0 -1.0 902
904 0 263650.0 139592.0 535140.0 -1.0 903
905 0 263546.0 139544.0 535200.0 -1.0 904
906 0 263545.0 139539.0 535260.0 -1.0 905
907 0 263473.0 139486.0 535320.0 -1.0 906
908 0 263498.0 139535.0 535380.0 -1.0 907
909 0 263518.0 139481.0 535440.0 -1.0 908
910 0 263516.0 139534.0 535500.0 -1.0 909
911 0 263536.0 139578.0 535560.0 -1.0 910
912 0 263448.0 139507.0 535620.0 -1.0 911
913 0 263539.0 139636.0 535680.0 -1.0 912
914 0 263495.0 139604.0 535740.0 -1.0 913
915 0 263565.0 139640.0 535800.0 -1.0 914
916 0 263509.0 139649.0 535860.0 -1.0 915
917 0 263575.0 139754.0 535920.0 -1.0 916
918 0 263661.0 139758.0 535980.0 -1.0 917
919 0 263576.0 139759.0 536040.0 -1.0 918
920 0 263644.0 139804.0 536100.0 -1.0 919
921 0 263597.0 139880.0 536160.0 -1.0 920
922 0 263609.0 139891.0 536220.0 -1.0 921
923 0 263545.0 139929.0 536280.0 -1.0 922
924 0 263589.0 139993.0 536340.0 -1.0 923
925 0 263557.0 140038.0 536400.0 -1.0 924
926 0 263522.0 140021.0 536460.0 -1.0 925
927 0 263532.0 140078.0 536520.0 -1.0 926
928 0 263553.0 140185.0 536580.0 -1.0 927
929 0 263438.0 140235.0 536640.0 -1.0 928
930 0 263443.0 140350.0 536700.0 -1.0 929
931 0 263420.0 140372.0 536760.0 -1.0 930
932 0 263473.0 140443.0 536820.0 -1.0 931
933 0 263398.0 140542.0 536880.0 -1.0 932
934 0 263367.0 140577.0 536940.0 -1.0 933
935 0 263364.0 140597.0 537000.0 -1.0 934
936 0 263301.0 140620.0 537060.0 -1.0 935
937 0 263341.0 140704.0 537120.0 -1.0 936
938 0 263306.0 140776.0 537180.0 -1.0 937
939 0 263270.0 140814.0 537240.0 -1.0 938
940 0 263243.0 140865.0 537300.0 -1.0 939
941 0 263257.0 140911.0 537360.0 -1.0 940
942 0 263187.0 140937.0 537420.0 -1.0 941
943 0 263169.0 140957.0 537480.0 -1.0 942
944 0 263110.0 140985.0 537540.0 -1.0 943
945 0 263226.0 141056.0 537600.0 -1.0 944
946 0 263048.0 141002.0 537660.0 -1.0 945
947 0 263182.0 141067.0 537720.0 -1.0 946
948 0 263115.0 141115.0 537780.0 -1.0 947
949 0 263107.0 141109.0 537840.0 -1.0 948
950 0 263091.0 141128.0 537900.0 -1.0 949
951 0 263060.0 141131.0 537960.0 -1.0 950
952 0 263034.0 141143.0 538020.0 -1.0 951
953 0 263033.0 141200.0 538080.0 -1.0 952
954 0 263053.0 141158.0 538140.0 -1.0 953
955 0 263021.0 141261.0 538200.0 -1.0 954
956 0 262953.0 141218.0 538260.0 -1.0 955
957 0 262957.0 141266.0 538320.0 -1.0 956
958 0 263095.0 141315.0 538380.0 -1.0 957
959 0 262940.0 141249.0 538440.0 -1.0 958
960 0 262943.0 141214.0 538500.0 -1.0 959
961 0 262919.0 141213.0 538560.0 -1.0 960
962 0 262867.0 141230.0 538620.0 -1.0 961
963 0 262897.0 141205.0 538680.0 -1.0 962
964 0 262803.0 141181.0 538740.0 -1.0 963
965 0 262928.0 141251.0 538800.0 -1.0 964
966 0 262836.0 141217.0 538860.0 -1.0 965
967 0 262919.0 141390.0 538920.0 -1.0 966
968 0 262890.0 141395.0 538980.0 -1.0 967
969 0 262801.0 141369.0 539040.0 -1.0 968
970 0 262846.0 141389.0 539100.0 -1.0 969
971 0 262865.0 141353.0 539160.0 -1.0 970
972 0 262849.0 141408.0 539220.0 -1.0 971
973 0 262864.0 141452.0 539280.0 -1.0 972
974 0 262835.0 141433.0 539340.0 -1.0 973
975 0 262835.0 141472.0 539400.0 -1.0 974
976 0 262888.0 141549.0 539460.0 -1.0 975
977 0 262863.0 141503.0 539520.0 -1.0 976
978 0 262863.0 141512.0 539580.0 -1.0 977
979 0 262864.0 141489.0 539640.0 -1.0 978
980 0 262913.0 141568.0 539700.0 -1.0 979
981 0 262924.0 141595.0 539760.0 -1.0 980
982 0 262860.0 141590.0 539820.0 -1.0 981
983 0 262838.0 141561.0 539880.0 -1.0 982
984 0 262861.0 141653.0 539940.0 -1.0 983
985 0 262828.0 141615.0 540000.0 -1.0 984
986 0 262878.0 141649.0 540060.0 -1.0 985
987 0 262864.0 141707.0 540120.0 -1.0 986
988 0 262891.0 141694.0 540180.0 -1.0 987
989 0 262825.0 141690.0 540240.0 -1.0 988
990 0 262874.0 141754.0 540300.0 -1.0 989
991 0 262826.0 141743.0 540360.0 -1.0 990
992 0 262813.0 141783.0 540420.0 -1.0 991
993 0 262795.0 141801.0 540480.0 -1.0 992
994 0 262870.0 141860.0 540540.0 -1.0 993
995 0 262818.0 141901.0 540600.0 -1.0 994
996 0 262815.0 141895.0 540660.0 -1.0 995
997 0 262779.0 141868.0 540720.0 -1.0 996
998 0 262828.0 141858.0 540780.0 -1.0 997
999 0 262836.0 141964.0 540840.0 -1.0 998
1000 0 262844.0 141937.0 540900.0 -1.0 999
1001 0 262859.0 141990.0 540960.0 -1.0 1000
1002 0 262888.0 141953.0 541020.0 -1.0 1001
1003 0 262894.0 141993.0 541080.0 -1.0 1002
1004 0 262957.0 142038.0 541140.0 -1.0 1003
1005 0 262891.0 142128.0 541200.0 -1.0 1004
1006 0 262853.0 142053.0 541260.0 -1.0 1005
1007 0 262907.0 142098.0 541320.0 -1.0 1006
1008 0 262864.0 142132.0 541380.0 -1.0 1007
1009 0 262847.0 142147.0 541440.0 -1.0 1008
1010 0 262787.0 142209.0 541500.0 -1.0 1009
1011 0 262792.0 142217.0 541560.0 -1.0 1010
1012 0 262774.0 142274.0 541620.0 -1.0 1011
1013 0 262763.0 142290.0 541680.0 -1.0 1012
1014 0 262828.0 142343.0 541740.0 -1.0 1013
1015 0 262832.0 142385.0 541800.0 -1.0 1014
1016 0 262794.0 142484.0 541860.0 -1.0 1015
1017 0 262968.0 142445.0 541920.0 -1.0 1016
1018 0 262957.0 142618.0 541980.0 -1.0 1017
1019 0 262898.0 142642.0 542040.0 -1.0 1018
1020 0 262854.0 142659.0 542100.0 -1.0 1019
1021 0 262850.0 142711.0 542160.0 -1.0 1020
1022 0 262871.0 142757.0 542220.0 -1.0 1021
1023 0 262875.0 142928.0 542280.0 -1.0 1022
1024 0 262854.0 142884.0 542340.0 -1.0 1023
1025 0 262840.0 142954.0 542400.0 -1.0 1024
1026 0 262840.0 142975.0 542460.0 -1.0 1025
1027 0 262812.0 143015.0 542520.0 -1.0 1026
1028 0 262771.0 143060.0 542580.0 -1.0 1027
1029 0 262737.0 143075.0 542640.0 -1.0 1028
1030 0 262767.0 143170.0 542700.0 -1.0 1029
1031 0 262795.0 143128.0 542760.0 -1.0 1030
1032 0 262731.0 143123.0 542820.0 -1.0 1031
1033 0 262768.0 143164.0 542880.0 -1.0 1032
1034 0 262761.0 143140.0 542940.0 -1.0 1033
1035 0 262726.0 143193.0 543000.0 -1.0 1034
1036 0 262735.0 143241.0 543060.0 -1.0 1035
1037 0 262900.0 143336.0 543120.0 -1.0 1036
1038 0 262744.0 143303.0 543180.0 -1.0 1037
1039 0 262849.0 143320.0 543240.0 -1.0 1038
1040 0 262789.0 143414.0 543300.0 -1.0 1039
1041 0 262807.0 143455.0 543360.0 -1.0 1040
1042 0 262847.0 143439.0 543420.0 -1.0 1041
1043 0 262699.0 143454.0 543480.0 -1.0 1042
1044 0 262882.0 143541.0 543540.0 -1.0 1043
1045 0 262804.0 143576.0 543660.0 -1.0 1044
1046 0 262822.0 143556.0 543720.0 -1.0 1045
1047 0 262817.0 143683.0 543780.0 -1.0 1046
1048 0 262792.0 143773.0 543840.0 -1.0 1047
1049 0 262919.0 143705.0 543900.0 -1.0 1048
1050 0 262828.0 143761.0 543960.0 -1.0 1049
1051 0 262872.0 143740.0 544020.0 -1.0 1050
1052 0 262825.0 143798.0 544080.0 -1.0 1051
1053 0 262883.0 143927.0 544140.0 -1.0 1052
1054 0 262870.0 143870.0 544200.0 -1.0 1053
1055 0 262935.0 143882.0 544260.0 -1.0 1054
1056 0 263126.0 143960.0 544320.0 -1.0 1055
1057 0 262716.0 143858.0 544380.0 -1.0 1056
1058 0 262728.0 143900.0 544440.0 -1.0 1057
1059 0 262861.0 144108.0 544500.0 -1.0 1058
1060 0 262743.0 144123.0 544560.0 -1.0 1059
1061 0 262779.0 144220.0 544620.0 -1.0 1060
1062 0 262683.0 144230.0 544680.0 -1.0 1061
1063 0 262592.0 144297.0 544740.0 -1.0 1062
1064 0 262478.0 144527.0 544860.0 -1.0 1063
1065 0 262418.0 144570.0 544920.0 -1.0 1064
1066 0 262420.0 144660.0 544980.0 -1.0 1065
1067 0 262351.0 144612.0 545040.0 -1.0 1066
1068 0 262217.0 144652.0 545100.0 -1.0 1067
1069 0 262227.0 144743.0 545160.0 -1.0 1068
1070 0 262184.0 144874.0 545220.0 -1.0 1069
1071 0 262033.0 144881.0 545280.0 -1.0 1070
1072 0 262016.0 144943.0 545340.0 -1.0 1071
1073 0 261977.0 144992.0 545400.0 -1.0 1072
1074 0 261852.0 145072.0 545460.0 -1.0 1073
1075 0 261882.0 145134.0 545520.0 -1.0 1074
1076 0 261881.0 145186.0 545580.0 -1.0 1075
1077 0 261792.0 145367.0 545640.0 -1.0 1076
1078 0 261754.0 145350.0 545700.0 -1.0 1077
1079 0 261746.0 145412.0 545760.0 -1.0 1078
1080 0 261733.0 145482.0 545820.0 -1.0 1079
1081 0 261699.0 145475.0 545880.0 -1.0 1080
1082 0 261724.0 145550.0 545940.0 -1.0 1081
1083 0 261684.0 145596.0 546000.0 -1.0 1082
1084 0 261629.0 145628.0 546060.0 -1.0 1083
1085 0 261611.0 145678.0 546120.0 -1.0 1084
1086 0 261648.0 145787.0 546180.0 -1.0 1085
1087 0 261640.0 145837.0 546240.0 -1.0 1086
1088 0 261596.0 145857.0 546300.0 -1.0 1087
1089 0 261572.0 145877.0 546360.0 -1.0 1088
1090 0 261547.0 145888.0 546420.0 -1.0 1089
1091 0 261499.0 145996.0 546480.0 -1.0 1090
1092 0 261429.0 146090.0 546540.0 -1.0 1091
1093 0 261385.0 146236.0 546660.0 -1.0 1092
1094 0 261341.0 146369.0 546720.0 -1.0 1093
1095 0 261236.0 146288.0 546780.0 -1.0 1094
1096 0 261205.0 146383.0 546840.0 -1.0 1095
1097 0 261186.0 146429.0 546900.0 -1.0 1096
1098 0 261137.0 146396.0 546960.0 -1.0 1097
1099 0 261108.0 146457.0 547020.0 -1.0 1098
1100 0 261095.0 146514.0 547080.0 -1.0 1099
1101 0 261117.0 146546.0 547140.0 -1.0 1100
1102 0 261034.0 146577.0 547200.0 -1.0 1101
1103 0 261021.0 146609.0 547260.0 -1.0 1102
1104 0 260970.0 146623.0 547320.0 -1.0 1103
1105 0 260967.0 146696.0 547380.0 -1.0 1104
1106 0 260940.0 146662.0 547440.0 -1.0 1105
1107 0 260928.0 146735.0 547500.0 -1.0 1106
1108 0 260919.0 146754.0 547560.0 -1.0 1107
1109 0 260954.0 146777.0 547620.0 -1.0 1108
1110 0 260885.0 146792.0 547680.0 -1.0 1109
1111 0 260915.0 146908.0 547740.0 -1.0 1110
1112 0 260848.0 146941.0 547800.0 -1.0 1111
1113 0 260836.0 147004.0 547860.0 -1.0 1112
1114 0 260825.0 147193.0 547920.0 -1.0 1113
1115 0 260771.0 147198.0 547980.0 -1.0 1114
1116 0 260743.0 147277.0 548040.0 -1.0 1115
1117 0 260780.0 147432.0 548100.0 -1.0 1116
1118 0 260742.0 147428.0 548160.0 -1.0 1117
1119 0 260724.0 147475.0 548220.0 -1.0 1118
1120 0 260688.0 147568.0 548280.0 -1.0 1119
1121 0 260670.0 147533.0 548340.0 -1.0 1120
1122 0 260637.0 147608.0 548400.0 -1.0 1121
1123 0 260659.0 147630.0 548460.0 -1.0 1122
1124 0 260595.0 147741.0 548520.0 -1.0 1123
1125 0 260599.0 147820.0 548580.0 -1.0 1124
1126 0 260616.0 147836.0 548640.0 -1.0 1125
1127 0 260528.0 147893.0 548700.0 -1.0 1126
1128 0 260525.0 147921.0 548760.0 -1.0 1127
1129 0 260475.0 147936.0 548820.0 -1.0 1128
1130 0 260483.0 147902.0 548880.0 -1.0 1129
1131 0 260452.0 147979.0 548940.0 -1.0 1130
1132 0 260441.0 148014.0 549000.0 -1.0 1131
1133 0 260262.0 148060.0 549060.0 -1.0 1132
1134 0 260249.0 148016.0 549120.0 -1.0 1133
1135 0 260209.0 148165.0 549180.0 -1.0 1134
1136 0 260237.0 148189.0 549240.0 -1.0 1135
1137 0 260152.0 148251.0 549300.0 -1.0 1136
1138 0 260096.0 148339.0 549360.0 -1.0 1137
1139 0 260064.0 148350.0 549420.0 -1.0 1138
1140 0 260024.0 148349.0 549480.0 -1.0 1139
1141 0 259940.0 148411.0 549540.0 -1.0 1140
1142 0 259997.0 148415.0 549600.0 -1.0 1141
1143 0 259881.0 148463.0 549660.0 -1.0 1142
1144 0 259844.0 148537.0 549720.0 -1.0 1143
1145 0 259942.0 148507.0 549780.0 -1.0 1144
1146 0 259983.0 148559.0 549840.0 -1.0 1145
1147 0 259868.0 148613.0 549900.0 -1.0 1146
1148 0 259840.0 148580.0 549960.0 -1.0 1147
1149 0 259909.0 148725.0 550020.0 -1.0 1148
1150 0 259814.0 148667.0 550080.0 -1.0 1149
1151 0 259886.0 148800.0 550140.0 -1.0 1150
1152 0 259821.0 148818.0 550200.0 -1.0 1151
1153 0 259880.0 148877.0 550260.0 -1.0 1152
1154 0 259851.0 148982.0 550320.0 -1.0 1153
1155 0 259777.0 148960.0 550380.0 -1.0 1154
1156 0 259853.0 148944.0 550440.0 -1.0 1155
1157 0 259822.0 148983.0 550500.0 -1.0 1156
1158 0 259807.0 149069.0 550560.0 -1.0 1157
1159 0 259776.0 149083.0 550620.0 -1.0 1158
1160 0 259769.0 149128.0 550680.0 -1.0 1159
1161 0 259829.0 149172.0 550740.0 -1.0 1160
1162 0 259844.0 149186.0 550800.0 -1.0 1161
1163 0 259834.0 149239.0 550860.0 -1.0 1162
1164 0 259886.0 149267.0 550920.0 -1.0 1163
1165 0 259866.0 149330.0 550980.0 -1.0 1164
1166 0 259834.0 149353.0 551040.0 -1.0 1165
1167 0 259893.0 149365.0 551100.0 -1.0 1166
1168 0 259880.0 149351.0 551160.0 -1.0 1167
1169 0 259959.0 149454.0 551220.0 -1.0 1168
1170 0 259858.0 149448.0 551280.0 -1.0 1169
1171 0 259963.0 149594.0 551340.0 -1.0 1170
1172 0 259934.0 149620.0 551400.0 -1.0 1171
1173 0 259970.0 149664.0 551460.0 -1.0 1172
1174 0 260020.0 149775.0 551520.0 -1.0 1173
1175 0 259975.0 149721.0 551580.0 -1.0 1174
1176 0 259983.0 149787.0 551640.0 -1.0 1175
1177 0 260078.0 149823.0 551700.0 -1.0 1176
1178 0 260003.0 149787.0 551760.0 -1.0 1177
1179 0 260161.0 149877.0 551820.0 -1.0 1178
1180 0 260110.0 149877.0 551880.0 -1.0 1179
1181 0 260153.0 149903.0 551940.0 -1.0 1180
1182 0 260174.0 149934.0 552000.0 -1.0 1181
1183 0 260130.0 149960.0 552060.0 -1.0 1182
1184 0 260199.0 149988.0 552120.0 -1.0 1183
1185 0 260167.0 150046.0 552180.0 -1.0 1184
1186 0 260246.0 150096.0 552240.0 -1.0 1185
1187 0 260208.0 150133.0 552300.0 -1.0 1186
1188 0 260254.0 150159.0 552360.0 -1.0 1187
1189 0 260292.0 150197.0 552420.0 -1.0 1188
1190 0 260240.0 150282.0 552480.0 -1.0 1189
1191 0 260286.0 150276.0 552540.0 -1.0 1190
1192 0 260412.0 150296.0 552600.0 -1.0 1191
1193 0 260304.0 150265.0 552660.0 -1.0 1192
1194 0 260381.0 150325.0 552720.0 -1.0 1193
1195 0 260380.0 150411.0 552780.0 -1.0 1194
1196 0 260408.0 150379.0 552840.0 -1.0 1195
1197 0 260416.0 150369.0 552900.0 -1.0 1196
1198 0 260388.0 150507.0 552960.0 -1.0 1197
1199 0 260418.0 150564.0 553020.0 -1.0 1198
1200 0 260367.0 150648.0 553080.0 -1.0 1199
1201 0 260430.0 150791.0 553140.0 -1.0 1200
1202 0 260376.0 150808.0 553200.0 -1.0 1201
1203 0 260393.0 150894.0 553260.0 -1.0 1202
1204 0 260417.0 150922.0 553320.0 -1.0 1203
1205 0 260403.0 150928.0 553380.0 -1.0 1204
1206 0 260412.0 151027.0 553440.0 -1.0 1205
1207 0 260406.0 151039.0 553500.0 -1.0 1206
1208 0 260369.0 151069.0 553560.0 -1.0 1207
1209 0 260402.0 151091.0 553620.0 -1.0 1208
1210 0 260425.0 151129.0 553680.0 -1.0 1209
1211 0 260384.0 151176.0 553740.0 -1.0 1210
1212 0 260419.0 151173.0 553800.0 -1.0 1211
1213 0 260398.0 151155.0 553860.0 -1.0 1212
1214 0 260439.0 151274.0 553920.0 -1.0 1213
1215 0 260407.0 151244.0 553980.0 -1.0 1214
1216 0 260307.0 151196.0 554040.0 -1.0 1215
1217 0 260422.0 151327.0 554100.0 -1.0 1216
1218 0 260454.0 151319.0 554160.0 -1.0 1217
1219 0 260444.0 151409.0 554220.0 -1.0 1218
1220 0 260428.0 151404.0 554280.0 -1.0 1219
1221 0 260504.0 151386.0 554340.0 -1.0 1220
1222 0 260459.0 151341.0 554400.0 -1.0 1221
1223 0 260470.0 151446.0 554460.0 -1.0 1222
1224 0 260491.0 151365.0 554520.0 -1.0 1223
1225 0 260476.0 151493.0 554580.0 -1.0 1224
1226 0 260425.0 151408.0 554640.0 -1.0 1225
1227 0 260464.0 151506.0 554700.0 -1.0 1226
1228 0 260513.0 151492.0 554760.0 -1.0 1227
1229 0 260434.0 151529.0 554820.0 -1.0 1228
1230 0 260433.0 151570.0 554880.0 -1.0 1229
1231 0 260398.0 151668.0 554940.0 -1.0 1230
1232 0 260423.0 151604.0 555000.0 -1.0 1231
1233 0 260506.0 151671.0 555060.0 -1.0 1232
1234 0 260571.0 151692.0 555180.0 -1.0 1233
1235 0 260499.0 151664.0 555240.0 -1.0 1234
1236 0 260490.0 151673.0 555300.0 -1.0 1235
1237 0 260492.0 151714.0 555360.0 -1.0 1236
1238 0 260330.0 151625.0 555420.0 -1.0 1237
1239 0 260419.0 151757.0 555480.0 -1.0 1238
1240 0 260421.0 151814.0 555600.0 -1.0 1239
1241 0 260382.0 151834.0 555660.0 -1.0 1240
1242 0 260330.0 151886.0 555720.0 -1.0 1241
1243 0 260331.0 151905.0 555780.0 -1.0 1242
1244 0 260332.0 152054.0 555840.0 -1.0 1243
1245 0 260264.0 152059.0 555900.0 -1.0 1244
1246 0 260243.0 152153.0 555960.0 -1.0 1245
1247 0 260160.0 152125.0 556020.0 -1.0 1246
1248 0 260248.0 152203.0 556080.0 -1.0 1247
1249 0 260254.0 152241.0 556140.0 -1.0 1248
1250 0 260243.0 152341.0 556200.0 -1.0 1249
1251 0 260130.0 152409.0 556260.0 -1.0 1250
1252 0 260204.0 152445.0 556320.0 -1.0 1251
1253 0 260197.0 152552.0 556380.0 -1.0 1252
1254 0 260211.0 152587.0 556440.0 -1.0 1253
1255 0 260205.0 152654.0 556500.0 -1.0 1254
1256 0 260131.0 152647.0 556560.0 -1.0 1255
1257 0 260098.0 152735.0 556620.0 -1.0 1256
1258 0 260076.0 152744.0 556680.0 -1.0 1257
1259 0 260129.0 152836.0 556740.0 -1.0 1258
1260 0 259963.0 152770.0 556800.0 -1.0 1259
1261 0 260043.0 152830.0 556860.0 -1.0 1260
1262 0 260062.0 152978.0 556920.0 -1.0 1261
1263 0 260083.0 153012.0 556980.0 -1.0 1262
1264 0 260054.0 153097.0 557040.0 -1.0 1263
1265 0 260039.0 153070.0 557100.0 -1.0 1264
1266 0 260025.0 153155.0 557160.0 -1.0 1265
1267 0 259990.0 153242.0 557220.0 -1.0 1266
1268 0 259911.0 153324.0 557280.0 -1.0 1267
1269 0 259856.0 153303.0 557340.0 -1.0 1268
1270 0 259869.0 153436.0 557400.0 -1.0 1269
1271 0 259821.0 153456.0 557460.0 -1.0 1270
1272 0 259731.0 153518.0 557520.0 -1.0 1271
1273 0 259713.0 153516.0 557580.0 -1.0 1272
1274 0 259761.0 153643.0 557640.0 -1.0 1273
1275 0 259642.0 153591.0 557700.0 -1.0 1274
1276 0 259611.0 153630.0 557760.0 -1.0 1275
1277 0 259540.0 153623.0 557820.0 -1.0 1276
1278 0 259575.0 153675.0 557880.0 -1.0 1277
1279 0 259724.0 153787.0 557940.0 -1.0 1278
1280 0 259327.0 153570.0 558000.0 -1.0 1279
1281 0 259366.0 153650.0 558060.0 -1.0 1280
1282 0 259392.0 153751.0 558120.0 -1.0 1281
1283 0 259398.0 153863.0 558240.0 -1.0 1282
1284 0 259337.0 153853.0 558300.0 -1.0 1283
1285 0 259259.0 153848.0 558360.0 -1.0 1284
1286 0 259210.0 153874.0 558420.0 -1.0 1285
1287 0 259196.0 153896.0 558480.0 -1.0 1286
1288 0 259191.0 153943.0 558540.0 -1.0 1287
1289 0 259221.0 154002.0 558600.0 -1.0 1288
1290 0 259104.0 154053.0 558660.0 -1.0 1289
1291 0 259102.0 154115.0 558720.0 -1.0 1290
1292 0 259069.0 154143.0 558780.0 -1.0 1291
1293 0 259091.0 154252.0 558840.0 -1.0 1292
1294 0 258970.0 154257.0 558900.0 -1.0 1293
1295 0 258879.0 154235.0 558960.0 -1.0 1294
1296 0 258883.0 154236.0 559020.0 -1.0 1295
1297 0 258820.0 154221.0 559080.0 -1.0 1296
1298 0 258814.0 154291.0 559140.0 -1.0 1297
1299 0 258770.0 154363.0 559200.0 -1.0 1298
1300 0 258736.0 154353.0 559260.0 -1.0 1299
1301 0 258688.0 154460.0 559320.0 -1.0 1300
1302 0 258673.0 154491.0 559380.0 -1.0 1301
1303 0 258636.0 154524.0 559440.0 -1.0 1302
1304 0 258473.0 154625.0 559500.0 -1.0 1303
1305 0 258446.0 154714.0 559560.0 -1.0 1304
1306 0 258369.0 154950.0 559620.0 -1.0 1305
1307 0 258249.0 154942.0 559680.0 -1.0 1306
1308 0 258261.0 155030.0 559740.0 -1.0 1307
1309 0 258199.0 155084.0 559800.0 -1.0 1308
1310 0 258170.0 155178.0 559860.0 -1.0 1309
1311 0 258135.0 155234.0 559920.0 -1.0 1310
1312 0 258089.0 155344.0 559980.0 -1.0 1311
1313 0 258014.0 155361.0 560040.0 -1.0 1312
1314 0 257924.0 155535.0 560100.0 -1.0 1313
1315 0 257831.0 155465.0 560160.0 -1.0 1314
1316 0 257844.0 155530.0 560220.0 -1.0 1315
1317 0 257787.0 155550.0 560280.0 -1.0 1316
1318 0 257718.0 155562.0 560340.0 -1.0 1317
1319 0 257690.0 155662.0 560400.0 -1.0 1318
1320 0 257684.0 155681.0 560460.0 -1.0 1319
1321 0 257683.0 155701.0 560520.0 -1.0 1320
1322 0 257652.0 155767.0 560580.0 -1.0 1321
1323 0 257609.0 155747.0 560640.0 -1.0 1322
1324 0 257648.0 155828.0 560700.0 -1.0 1323
1325 0 257571.0 155884.0 560760.0 -1.0 1324
1326 0 257623.0 155903.0 560820.0 -1.0 1325
1327 0 257565.0 155891.0 560880.0 -1.0 1326
1328 0 257566.0 155941.0 560940.0 -1.0 1327
1329 0 257573.0 155936.0 561000.0 -1.0 1328
1330 0 257504.0 155967.0 561060.0 -1.0 1329
1331 0 257512.0 155979.0 561120.0 -1.0 1330
1332 0 257511.0 156049.0 561180.0 -1.0 1331
1333 0 257486.0 156037.0 561240.0 -1.0 1332
1334 0 257403.0 156028.0 561360.0 -1.0 1333
1335 0 257419.0 156114.0 561420.0 -1.0 1334
1336 0 257427.0 156108.0 561480.0 -1.0 1335
1337 0 257428.0 156143.0 561540.0 -1.0 1336
1338 0 257410.0 156195.0 561600.0 -1.0 1337
1339 0 257344.0 156201.0 561660.0 -1.0 1338
1340 0 257326.0 156231.0 561720.0 -1.0 1339
1341 0 257291.0 156263.0 561780.0 -1.0 1340
1342 0 257319.0 156318.0 561840.0 -1.0 1341
1343 0 257209.0 156291.0 561900.0 -1.0 1342
1344 0 257161.0 156334.0 561960.0 -1.0 1343
1345 0 257189.0 156397.0 562020.0 -1.0 1344
1346 0 257165.0 156319.0 562080.0 -1.0 1345
1347 0 257135.0 156468.0 562140.0 -1.0 1346
1348 0 257127.0 156549.0 562200.0 -1.0 1347
1349 0 257006.0 156427.0 562260.0 -1.0 1348
1350 0 257080.0 156552.0 562320.0 -1.0 1349
1351 0 257036.0 156497.0 562380.0 -1.0 1350
1352 0 257027.0 156598.0 562440.0 -1.0 1351
1353 0 256954.0 156568.0 562500.0 -1.0 1352
1354 0 256977.0 156672.0 562560.0 -1.0 1353
1355 0 256896.0 156618.0 562680.0 -1.0 1354
1356 0 256868.0 156654.0 562740.0 -1.0 1355
1357 0 256845.0 156676.0 562800.0 -1.0 1356
1358 0 256858.0 156780.0 562860.0 -1.0 1357
1359 0 256821.0 156749.0 562920.0 -1.0 1358
1360 0 256816.0 156762.0 562980.0 -1.0 1359
1361 0 256748.0 156765.0 563040.0 -1.0 1360
1362 0 256723.0 156813.0 563100.0 -1.0 1361
1363 0 256662.0 156797.0 563160.0 -1.0 1362
1364 0 256663.0 156852.0 563220.0 -1.0 1363
1365 0 256660.0 156894.0 563340.0 -1.0 1364
1366 0 256667.0 156983.0 563400.0 -1.0 1365
1367 0 256548.0 156921.0 563460.0 -1.0 1366
1368 0 256560.0 157045.0 563520.0 -1.0 1367
1369 0 256458.0 156991.0 563580.0 -1.0 1368
1370 0 256454.0 157041.0 563640.0 -1.0 1369
1371 0 256413.0 157040.0 563700.0 -1.0 1370
1372 0 256372.0 157155.0 563760.0 -1.0 1371
1373 0 256297.0 157173.0 563820.0 -1.0 1372
1374 0 256246.0 157218.0 563880.0 -1.0 1373
1375 0 256268.0 157261.0 563940.0 -1.0 1374
1376 0 256225.0 157341.0 564000.0 -1.0 1375
1377 0 256163.0 157346.0 564060.0 -1.0 1376
1378 0 256180.0 157414.0 564120.0 -1.0 1377
1379 0 256106.0 157414.0 564180.0 -1.0 1378
1380 0 256100.0 157462.0 564240.0 -1.0 1379
1381 0 256074.0 157505.0 564300.0 -1.0 1380
1382 0 256124.0 157581.0 564360.0 -1.0 1381
1383 0 256121.0 157657.0 564420.0 -1.0 1382
1384 0 256109.0 157690.0 564540.0 -1.0 1383
1385 0 256039.0 157793.0 564600.0 -1.0 1384
1386 0 256004.0 157844.0 564660.0 -1.0 1385
1387 0 256005.0 157882.0 564720.0 -1.0 1386
1388 0 255943.0 157937.0 564840.0 -1.0 1387
1389 0 256008.0 158012.0 564900.0 -1.0 1388
1390 0 255913.0 158009.0 564960.0 -1.0 1389
1391 0 255925.0 158073.0 565020.0 -1.0 1390
1392 0 255912.0 158085.0 565080.0 -1.0 1391
1393 0 255849.0 158172.0 565140.0 -1.0 1392
1394 0 255917.0 158222.0 565200.0 -1.0 1393
1395 0 255859.0 158241.0 565260.0 -1.0 1394
1396 0 255786.0 158238.0 565320.0 -1.0 1395
1397 0 255772.0 158354.0 565440.0 -1.0 1396
1398 0 255784.0 158367.0 565500.0 -1.0 1397
1399 0 255691.0 158403.0 565560.0 -1.0 1398
1400 0 255709.0 158462.0 565620.0 -1.0 1399
1401 0 255643.0 158528.0 565680.0 -1.0 1400
1402 0 255650.0 158480.0 565740.0 -1.0 1401
1403 0 255565.0 158536.0 565800.0 -1.0 1402
1404 0 255579.0 158556.0 565920.0 -1.0 1403
1405 0 255527.0 158654.0 565980.0 -1.0 1404
1406 0 255463.0 158627.0 566040.0 -1.0 1405
1407 0 255421.0 158711.0 566100.0 -1.0 1406
1408 0 255361.0 158696.0 566160.0 -1.0 1407
1409 0 255337.0 158801.0 566220.0 -1.0 1408
1410 0 255299.0 158738.0 566280.0 -1.0 1409
1411 0 255242.0 158850.0 566400.0 -1.0 1410
1412 0 255267.0 158902.0 566460.0 -1.0 1411
1413 0 255201.0 158957.0 566520.0 -1.0 1412
1414 0 255157.0 159039.0 566580.0 -1.0 1413
1415 0 255123.0 159107.0 566640.0 -1.0 1414
1416 0 255023.0 159134.0 566700.0 -1.0 1415
1417 0 255077.0 159168.0 566760.0 -1.0 1416
1418 0 254940.0 159203.0 566820.0 -1.0 1417
1419 0 254901.0 159287.0 566940.0 -1.0 1418
1420 0 254861.0 159387.0 567000.0 -1.0 1419
1421 0 254918.0 159526.0 567060.0 -1.0 1420
1422 0 254829.0 159522.0 567120.0 -1.0 1421
1423 0 254759.0 159574.0 567180.0 -1.0 1422
1424 0 254724.0 159654.0 567240.0 -1.0 1423
1425 0 254827.0 159739.0 567300.0 -1.0 1424
1426 0 254773.0 159673.0 567360.0 -1.0 1425
1427 0 254679.0 159767.0 567420.0 -1.0 1426
1428 0 254728.0 159861.0 567480.0 -1.0 1427
1429 0 254728.0 159916.0 567540.0 -1.0 1428
1430 0 254728.0 159968.0 567600.0 -1.0 1429
1431 0 254700.0 160042.0 567660.0 -1.0 1430
1432 0 254573.0 160058.0 567720.0 -1.0 1431
1433 0 254587.0 160077.0 567780.0 -1.0 1432
1434 0 254609.0 160159.0 567840.0 -1.0 1433
1435 0 254667.0 160182.0 567900.0 -1.0 1434
1436 0 254569.0 160163.0 567960.0 -1.0 1435
1437 0 254591.0 160208.0 568020.0 -1.0 1436
1438 0 254688.0 160377.0 568080.0 -1.0 1437
1439 0 254612.0 160315.0 568140.0 -1.0 1438
1440 0 254618.0 160373.0 568200.0 -1.0 1439
1441 0 254587.0 160481.0 568260.0 -1.0 1440
1442 0 254553.0 160530.0 568320.0 -1.0 1441
1443 0 254530.0 160543.0 568380.0 -1.0 1442
1444 0 254471.0 160542.0 568440.0 -1.0 1443
1445 0 254486.0 160554.0 568500.0 -1.0 1444
1446 0 254361.0 160540.0 568560.0 -1.0 1445
1447 0 254377.0 160619.0 568620.0 -1.0 1446
1448 0 254389.0 160642.0 568680.0 -1.0 1447
1449 0 254338.0 160628.0 568740.0 -1.0 1448
1450 0 254387.0 160641.0 568800.0 -1.0 1449
1451 0 254292.0 160606.0 568860.0 -1.0 1450
1452 0 254280.0 160573.0 568920.0 -1.0 1451
1453 0 254186.0 160571.0 568980.0 -1.0 1452
1454 0 254196.0 160631.0 569040.0 -1.0 1453
1455 0 254300.0 160840.0 569100.0 -1.0 1454
1456 0 254123.0 160677.0 569160.0 -1.0 1455
1457 0 254075.0 160687.0 569220.0 -1.0 1456
1458 0 254046.0 160765.0 569280.0 -1.0 1457
1459 0 254055.0 160734.0 569340.0 -1.0 1458
1460 0 254039.0 160720.0 569400.0 -1.0 1459
1461 0 254043.0 160760.0 569460.0 -1.0 1460
1462 0 253978.0 160770.0 569520.0 -1.0 1461
1463 0 253883.0 160818.0 569580.0 -1.0 1462
1464 0 253851.0 160831.0 569640.0 -1.0 1463
1465 0 253827.0 160835.0 569760.0 -1.0 1464
1466 0 253832.0 160826.0 569820.0 -1.0 1465
1467 0 253730.0 160911.0 569880.0 -1.0 1466
1468 0 253799.0 160908.0 569940.0 -1.0 1467
1469 0 253774.0 160914.0 570000.0 -1.0 1468
1470 0 253740.0 160876.0 570060.0 -1.0 1469
1471 0 253741.0 160933.0 570180.0 -1.0 1470
1472 0 253741.0 160977.0 570240.0 -1.0 1471
1473 0 253704.0 160929.0 570300.0 -1.0 1472
1474 0 253748.0 160958.0 570360.0 -1.0 1473
1475 0 253618.0 160936.0 570420.0 -1.0 1474
1476 0 253652.0 160934.0 570480.0 -1.0 1475
1477 0 253631.0 160947.0 570540.0 -1.0 1476
1478 0 253628.0 160985.0 570600.0 -1.0 1477
1479 0 253626.0 161007.0 570660.0 -1.0 1478
1480 0 253666.0 161024.0 570720.0 -1.0 1479
1481 0 253685.0 161094.0 570780.0 -1.0 1480
1482 0 253688.0 161077.0 570840.0 -1.0 1481
1483 0 253692.0 161044.0 570900.0 -1.0 1482
1484 0 253684.0 161135.0 570960.0 -1.0 1483
1485 0 253669.0 161160.0 571020.0 -1.0 1484
1486 0 253623.0 161240.0 571080.0 -1.0 1485
1487 0 253559.0 161202.0 571200.0 -1.0 1486
1488 0 253672.0 161338.0 571260.0 -1.0 1487
1489 0 253659.0 161378.0 571320.0 -1.0 1488
1490 0 253658.0 161368.0 571380.0 -1.0 1489
1491 0 253661.0 161385.0 571440.0 -1.0 1490
1492 0 253634.0 161373.0 571500.0 -1.0 1491
1493 0 253641.0 161415.0 571560.0 -1.0 1492
1494 0 253636.0 161395.0 571620.0 -1.0 1493
1495 0 253624.0 161450.0 571680.0 -1.0 1494
1496 0 253605.0 161457.0 571740.0 -1.0 1495
1497 0 253582.0 161468.0 571800.0 -1.0 1496
1498 0 253572.0 161482.0 571860.0 -1.0 1497
1499 0 253527.0 161506.0 571920.0 -1.0 1498
1500 0 253552.0 161550.0 571980.0 -1.0 1499
1501 0 253521.0 161510.0 572040.0 -1.0 1500
1502 0 253521.0 161567.0 572100.0 -1.0 1501
1503 0 253554.0 161592.0 572160.0 -1.0 1502
1504 0 253599.0 161646.0 572280.0 -1.0 1503
1505 0 253514.0 161670.0 572340.0 -1.0 1504
1506 0 253582.0 161627.0 572400.0 -1.0 1505
1507 0 253573.0 161686.0 572460.0 -1.0 1506
1508 0 253425.0 161636.0 572520.0 -1.0 1507
1509 0 253500.0 161724.0 572580.0 -1.0 1508
1510 0 253501.0 161722.0 572640.0 -1.0 1509
1511 0 253561.0 161748.0 572700.0 -1.0 1510
1512 0 253560.0 161716.0 572760.0 -1.0 1511
1513 0 253471.0 161729.0 572820.0 -1.0 1512
1514 0 253424.0 161785.0 572880.0 -1.0 1513
1515 0 253436.0 161793.0 572940.0 -1.0 1514
1516 0 253363.0 161862.0 573000.0 -1.0 1515
1517 0 253407.0 161862.0 573060.0 -1.0 1516
1518 0 253301.0 161826.0 573120.0 -1.0 1517
1519 0 253283.0 161868.0 573180.0 -1.0 1518
1520 0 253300.0 161906.0 573240.0 -1.0 1519
1521 0 253250.0 161860.0 573300.0 -1.0 1520
1522 0 253209.0 161913.0 573360.0 -1.0 1521
1523 0 253219.0 161976.0 573420.0 -1.0 1522
1524 0 253201.0 161938.0 573480.0 -1.0 1523
1525 0 253243.0 162006.0 573540.0 -1.0 1524
1526 0 253178.0 161976.0 573600.0 -1.0 1525
1527 0 253217.0 162054.0 573660.0 -1.0 1526
1528 0 253165.0 162028.0 573720.0 -1.0 1527
1529 0 253174.0 162073.0 573780.0 -1.0 1528
1530 0 253101.0 162042.0 573840.0 -1.0 1529
1531 0 253166.0 162124.0 573900.0 -1.0 1530
1532 0 253123.0 162139.0 573960.0 -1.0 1531
1533 0 253105.0 162092.0 574020.0 -1.0 1532
1534 0 253110.0 162143.0 574080.0 -1.0 1533
1535 0 253046.0 162127.0 574140.0 -1.0 1534
1536 0 253090.0 162118.0 574200.0 -1.0 1535
1537 0 253058.0 162157.0 574260.0 -1.0 1536
1538 0 253125.0 162208.0 574320.0 -1.0 1537
1539 0 253102.0 162241.0 574380.0 -1.0 1538
1540 0 252991.0 162208.0 574440.0 -1.0 1539
1541 0 253095.0 162235.0 574500.0 -1.0 1540
1542 0 253084.0 162314.0 574560.0 -1.0 1541
1543 0 253097.0 162339.0 574620.0 -1.0 1542
1544 0 253066.0 162350.0 574680.0 -1.0 1543
1545 0 253052.0 162399.0 574740.0 -1.0 1544
1546 0 253034.0 162411.0 574800.0 -1.0 1545
1547 0 252975.0 162505.0 574860.0 -1.0 1546
1548 0 252981.0 162491.0 574920.0 -1.0 1547
1549 0 252905.0 162556.0 574980.0 -1.0 1548
1550 0 252944.0 162586.0 575040.0 -1.0 1549
1551 0 252933.0 162637.0 575100.0 -1.0 1550
1552 0 253000.0 162691.0 575160.0 -1.0 1551
1553 0 252957.0 162760.0 575220.0 -1.0 1552
1554 0 252937.0 162789.0 575280.0 -1.0 1553
1555 0 252920.0 162834.0 575340.0 -1.0 1554
1556 0 252923.0 162904.0 575400.0 -1.0 1555
1557 0 252875.0 162946.0 575460.0 -1.0 1556
1558 0 252889.0 162985.0 575580.0 -1.0 1557
1559 0 252827.0 163056.0 575640.0 -1.0 1558
1560 0 252792.0 163112.0 575700.0 -1.0 1559
1561 0 252856.0 163248.0 575760.0 -1.0 1560
1562 0 252644.0 163217.0 575820.0 -1.0 1561
1563 0 252658.0 163301.0 575880.0 -1.0 1562
1564 0 252709.0 163249.0 575940.0 -1.0 1563
1565 0 252646.0 163295.0 576000.0 -1.0 1564
1566 0 252656.0 163326.0 576060.0 -1.0 1565
1567 0 252668.0 163339.0 576120.0 -1.0 1566
1568 0 252680.0 163375.0 576180.0 -1.0 1567
1569 0 252655.0 163367.0 576240.0 -1.0 1568
1570 0 252645.0 163427.0 576360.0 -1.0 1569
1571 0 252696.0 163423.0 576420.0 -1.0 1570
1572 0 252713.0 163522.0 576480.0 -1.0 1571
1573 0 252674.0 163521.0 576540.0 -1.0 1572
1574 0 252698.0 163529.0 576600.0 -1.0 1573
1575 0 252599.0 163547.0 576660.0 -1.0 1574
1576 0 252556.0 163529.0 576720.0 -1.0 1575
1577 0 252591.0 163571.0 576780.0 -1.0 1576
1578 0 252567.0 163603.0 576840.0 -1.0 1577
1579 0 252558.0 163567.0 576900.0 -1.0 1578
1580 0 252546.0 163654.0 576960.0 -1.0 1579
1581 0 252508.0 163708.0 577020.0 -1.0 1580
1582 0 252495.0 163794.0 577080.0 -1.0 1581
1583 0 252516.0 163869.0 577200.0 -1.0 1582
1584 0 252460.0 163946.0 577260.0 -1.0 1583
1585 0 252457.0 164022.0 577320.0 -1.0 1584
1586 0 252370.0 164129.0 577380.0 -1.0 1585
1587 0 252263.0 164101.0 577440.0 -1.0 1586
1588 0 252294.0 164200.0 577500.0 -1.0 1587
1589 0 252326.0 164245.0 577560.0 -1.0 1588
1590 0 252255.0 164276.0 577620.0 -1.0 1589
1591 0 252262.0 164324.0 577680.0 -1.0 1590
1592 0 252207.0 164391.0 577740.0 -1.0 1591
1593 0 252212.0 164478.0 577800.0 -1.0 1592
1594 0 252171.0 164445.0 577860.0 -1.0 1593
1595 0 252120.0 164533.0 577920.0 -1.0 1594
1596 0 252206.0 164522.0 577980.0 -1.0 1595
1597 0 252233.0 164605.0 578100.0 -1.0 1596
1598 0 252137.0 164618.0 578160.0 -1.0 1597
1599 0 252113.0 164645.0 578220.0 -1.0 1598
1600 0 252076.0 164739.0 578280.0 -1.0 1599
1601 0 252089.0 164758.0 578340.0 -1.0 1600
1602 0 252163.0 164823.0 578400.0 -1.0 1601
1603 0 252050.0 164814.0 578460.0 -1.0 1602
1604 0 252082.0 164848.0 578520.0 -1.0 1603
1605 0 252036.0 164857.0 578580.0 -1.0 1604
1606 0 251879.0 164519.0 578700.0 -1.0 1605
1607 0 252083.0 164925.0 578760.0 -1.0 1606
1608 0 252075.0 164972.0 578820.0 -1.0 1607
1609 0 252123.0 165056.0 578880.0 -1.0 1608
1610 0 252045.0 165062.0 578940.0 -1.0 1609
1611 0 252093.0 165119.0 579000.0 -1.0 1610
1612 0 252012.0 165107.0 579060.0 -1.0 1611
1613 0 252045.0 165183.0 579120.0 -1.0 1612
1614 0 251961.0 165173.0 579180.0 -1.0 1613
1615 0 252008.0 165212.0 579240.0 -1.0 1614
1616 0 251997.0 165215.0 579300.0 -1.0 1615
1617 0 251995.0 165211.0 579360.0 -1.0 1616
1618 0 251966.0 165239.0 579420.0 -1.0 1617
1619 0 251950.0 165246.0 579480.0 -1.0 1618
1620 0 251989.0 165245.0 579540.0 -1.0 1619
1621 0 251987.0 165294.0 579600.0 -1.0 1620
1622 0 251994.0 165282.0 579660.0 -1.0 1621
1623 0 252028.0 165333.0 579720.0 -1.0 1622
1624 0 252030.0 165310.0 579780.0 -1.0 1623
1625 0 252030.0 165352.0 579840.0 -1.0 1624
1626 0 252017.0 165320.0 579900.0 -1.0 1625
1627 0 251976.0 165340.0 579960.0 -1.0 1626
1628 0 251957.0 165382.0 580020.0 -1.0 1627
1629 0 251924.0 165367.0 580080.0 -1.0 1628
1630 0 251924.0 165457.0 580140.0 -1.0 1629
1631 0 251829.0 165382.0 580200.0 -1.0 1630
1632 0 251904.0 165479.0 580260.0 -1.0 1631
1633 0 251843.0 165387.0 580320.0 -1.0 1632
1634 0 251847.0 165503.0 580380.0 -1.0 1633
1635 0 251760.0 165502.0 580440.0 -1.0 1634
1636 0 251769.0 165452.0 580500.0 -1.0 1635
1637 0 251794.0 165515.0 580560.0 -1.0 1636
1638 0 251774.0 165532.0 580620.0 -1.0 1637
1639 0 251768.0 165555.0 580680.0 -1.0 1638
1640 0 251730.0 165539.0 580800.0 -1.0 1639
1641 0 251840.0 165595.0 580860.0 -1.0 1640
1642 0 251836.0 165607.0 580920.0 -1.0 1641
1643 0 251789.0 165634.0 580980.0 -1.0 1642
1644 0 251815.0 165666.0 581040.0 -1.0 1643
1645 0 251746.0 165681.0 581100.0 -1.0 1644
1646 0 251755.0 165755.0 581160.0 -1.0 1645
1647 0 251624.0 165678.0 581220.0 -1.0 1646
1648 0 251512.0 165579.0 581280.0 -1.0 1647
1649 0 251608.0 165685.0 581340.0 -1.0 1648
1650 0 251649.0 165805.0 581400.0 -1.0 1649
1651 0 251643.0 165809.0 581460.0 -1.0 1650
1652 0 251602.0 165845.0 581520.0 -1.0 1651
1653 0 251580.0 165810.0 581580.0 -1.0 1652
1654 0 251602.0 165846.0 581640.0 -1.0 1653
1655 0 251621.0 165881.0 581700.0 -1.0 1654
1656 0 251535.0 165933.0 581760.0 -1.0 1655
1657 0 251557.0 165898.0 581820.0 -1.0 1656
1658 0 251614.0 165902.0 581880.0 -1.0 1657
1659 0 251582.0 165905.0 582000.0 -1.0 1658
1660 0 251579.0 165972.0 582060.0 -1.0 1659
1661 0 251578.0 165957.0 582120.0 -1.0 1660
1662 0 251633.0 165995.0 582180.0 -1.0 1661
1663 0 251587.0 165995.0 582240.0 -1.0 1662
1664 0 251582.0 165997.0 582300.0 -1.0 1663
1665 0 251619.0 166030.0 582360.0 -1.0 1664
1666 0 251520.0 165990.0 582420.0 -1.0 1665
1667 0 251577.0 166004.0 582480.0 -1.0 1666
1668 0 251587.0 165974.0 582540.0 -1.0 1667
1669 0 251497.0 165980.0 582600.0 -1.0 1668
1670 0 251483.0 165945.0 582660.0 -1.0 1669
1671 0 251492.0 165938.0 582720.0 -1.0 1670
1672 0 251449.0 165934.0 582780.0 -1.0 1671
1673 0 251480.0 165929.0 582840.0 -1.0 1672
1674 0 251431.0 165916.0 582900.0 -1.0 1673
1675 0 251327.0 165874.0 582960.0 -1.0 1674
1676 0 251384.0 165899.0 583020.0 -1.0 1675
1677 0 251308.0 165804.0 583080.0 -1.0 1676
1678 0 251286.0 165876.0 583140.0 -1.0 1677
1679 0 251351.0 165828.0 583200.0 -1.0 1678
1680 0 251380.0 165869.0 583260.0 -1.0 1679
1681 0 251217.0 165762.0 583380.0 -1.0 1680
1682 0 251340.0 165756.0 583440.0 -1.0 1681
1683 0 251312.0 165718.0 583500.0 -1.0 1682
1684 0 251300.0 165710.0 583560.0 -1.0 1683
1685 0 251277.0 165657.0 583620.0 -1.0 1684
1686 0 251285.0 165644.0 583680.0 -1.0 1685
1687 0 251345.0 165644.0 583740.0 -1.0 1686
1688 0 251375.0 165568.0 583800.0 -1.0 1687
1689 0 251324.0 165668.0 583860.0 -1.0 1688
1690 0 251325.0 165558.0 583920.0 -1.0 1689
1691 0 251360.0 165619.0 583980.0 -1.0 1690
1692 0 251245.0 165480.0 584040.0 -1.0 1691
1693 0 251335.0 165564.0 584100.0 -1.0 1692
1694 0 251322.0 165549.0 584160.0 -1.0 1693
1695 0 251247.0 165506.0 584220.0 -1.0 1694
1696 0 251314.0 165479.0 584280.0 -1.0 1695
1697 0 251251.0 165438.0 584340.0 -1.0 1696
1698 0 251182.0 165460.0 584400.0 -1.0 1697
1699 0 251221.0 165421.0 584460.0 -1.0 1698
1700 0 251202.0 165389.0 584520.0 -1.0 1699
1701 0 251118.0 165451.0 584580.0 -1.0 1700
1702 0 251108.0 165440.0 584640.0 -1.0 1701
1703 0 251093.0 165439.0 584700.0 -1.0 1702
1704 0 251061.0 165335.0 584760.0 -1.0 1703
1705 0 251266.0 165581.0 584820.0 -1.0 1704
1706 0 250991.0 165319.0 584880.0 -1.0 1705
1707 0 251000.0 165240.0 584940.0 -1.0 1706
1708 0 250886.0 165213.0 585000.0 -1.0 1707
1709 0 250915.0 165194.0 585060.0 -1.0 1708
1710 0 250843.0 165160.0 585120.0 -1.0 1709
1711 0 250775.0 165091.0 585180.0 -1.0 1710
1712 0 250731.0 165144.0 585240.0 -1.0 1711
1713 0 250671.0 165087.0 585300.0 -1.0 1712
1714 0 250591.0 165087.0 585360.0 -1.0 1713
1715 0 250583.0 165011.0 585420.0 -1.0 1714
1716 0 250549.0 164971.0 585480.0 -1.0 1715
1717 0 250520.0 164989.0 585540.0 -1.0 1716
1718 0 250524.0 164987.0 585600.0 -1.0 1717
1719 0 250521.0 164955.0 585660.0 -1.0 1718
1720 0 250428.0 164863.0 585720.0 -1.0 1719
1721 0 250477.0 164905.0 585780.0 -1.0 1720
1722 0 250389.0 164810.0 585840.0 -1.0 1721
1723 0 250293.0 164694.0 585900.0 -1.0 1722
1724 0 250390.0 164524.0 585960.0 -1.0 1723
1725 0 250328.0 164375.0 586020.0 -1.0 1724
1726 0 250267.0 164349.0 586080.0 -1.0 1725
1727 0 250164.0 164306.0 586140.0 -1.0 1726
1728 0 250198.0 164323.0 586200.0 -1.0 1727
1729 0 250188.0 164274.0 586260.0 -1.0 1728
1730 0 250132.0 164241.0 586320.0 -1.0 1729
1731 0 250080.0 164222.0 586380.0 -1.0 1730
1732 0 250020.0 164191.0 586440.0 -1.0 1731
1733 0 249998.0 164185.0 586500.0 -1.0 1732
1734 0 249893.0 164095.0 586560.0 -1.0 1733
1735 0 249861.0 164082.0 586620.0 -1.0 1734
1736 0 249904.0 164076.0 586680.0 -1.0 1735
1737 0 249837.0 163980.0 586740.0 -1.0 1736
1738 0 249798.0 163918.0 586860.0 -1.0 1737
1739 0 249738.0 163902.0 586920.0 -1.0 1738
1740 0 249668.0 163940.0 586980.0 -1.0 1739
1741 0 249574.0 163819.0 587040.0 -1.0 1740
1742 0 249648.0 163854.0 587100.0 -1.0 1741
1743 0 249621.0 163818.0 587160.0 -1.0 1742
1744 0 249583.0 163790.0 587220.0 -1.0 1743
1745 0 249531.0 163709.0 587280.0 -1.0 1744
1746 0 249608.0 163764.0 587340.0 -1.0 1745
1747 0 249539.0 163693.0 587400.0 -1.0 1746
1748 0 249564.0 163664.0 587460.0 -1.0 1747
1749 0 249525.0 163584.0 587520.0 -1.0 1748
1750 0 249514.0 163555.0 587580.0 -1.0 1749
1751 0 249445.0 163475.0 587700.0 -1.0 1750
1752 0 249584.0 163438.0 587760.0 -1.0 1751
1753 0 249587.0 163391.0 587820.0 -1.0 1752
1754 0 249531.0 163283.0 587880.0 -1.0 1753
1755 0 249580.0 163271.0 587940.0 -1.0 1754
1756 0 249519.0 163200.0 588000.0 -1.0 1755
1757 0 249530.0 163209.0 588060.0 -1.0 1756
1758 0 249505.0 163185.0 588120.0 -1.0 1757
1759 0 249554.0 163177.0 588180.0 -1.0 1758
1760 0 249532.0 163181.0 588240.0 -1.0 1759
1761 0 249525.0 163157.0 588300.0 -1.0 1760
1762 0 249483.0 163063.0 588360.0 -1.0 1761
1763 0 249509.0 163090.0 588420.0 -1.0 1762
1764 0 249448.0 163092.0 588480.0 -1.0 1763
1765 0 249461.0 163055.0 588540.0 -1.0 1764
1766 0 249423.0 163039.0 588600.0 -1.0 1765
1767 0 249447.0 163003.0 588660.0 -1.0 1766
1768 0 249437.0 162959.0 588720.0 -1.0 1767
1769 0 249170.0 162851.0 588780.0 -1.0 1768
1770 0 249470.0 162890.0 588840.0 -1.0 1769
1771 0 249494.0 162840.0 588900.0 -1.0 1770
1772 0 249520.0 162848.0 588960.0 -1.0 1771
1773 0 249528.0 162768.0 589020.0 -1.0 1772
1774 0 249577.0 162793.0 589080.0 -1.0 1773
1775 0 249613.0 162768.0 589140.0 -1.0 1774
1776 0 249655.0 162761.0 589200.0 -1.0 1775
1777 0 249647.0 162696.0 589260.0 -1.0 1776
1778 0 249599.0 162715.0 589320.0 -1.0 1777
1779 0 249679.0 162669.0 589380.0 -1.0 1778
1780 0 249629.0 162633.0 589440.0 -1.0 1779
1781 0 249580.0 162606.0 589500.0 -1.0 1780
1782 0 249623.0 162628.0 589560.0 -1.0 1781
1783 0 249586.0 162506.0 589620.0 -1.0 1782
1784 0 249637.0 162554.0 589680.0 -1.0 1783
1785 0 249670.0 162463.0 589740.0 -1.0 1784
1786 0 249629.0 162449.0 589800.0 -1.0 1785
1787 0 249596.0 162330.0 589860.0 -1.0 1786
1788 0 249553.0 162357.0 589920.0 -1.0 1787
1789 0 249600.0 162392.0 589980.0 -1.0 1788
1790 0 249547.0 162377.0 590040.0 -1.0 1789
1791 0 249524.0 162381.0 590100.0 -1.0 1790
1792 0 249509.0 162364.0 590160.0 -1.0 1791
1793 0 249481.0 162399.0 590220.0 -1.0 1792
1794 0 249440.0 162339.0 590280.0 -1.0 1793
1795 0 249426.0 162321.0 590340.0 -1.0 1794
1796 0 249383.0 162391.0 590400.0 -1.0 1795
1797 0 249366.0 162400.0 590460.0 -1.0 1796
1798 0 249382.0 162421.0 590520.0 -1.0 1797
1799 0 249377.0 162372.0 590580.0 -1.0 1798
1800 0 249405.0 162329.0 590640.0 -1.0 1799
1801 0 249289.0 162282.0 590700.0 -1.0 1800
1802 0 249295.0 162276.0 590760.0 -1.0 1801
1803 0 249318.0 162276.0 590820.0 -1.0 1802
1804 0 249286.0 162233.0 590880.0 -1.0 1803
1805 0 249312.0 162275.0 590940.0 -1.0 1804
1806 0 249232.0 162216.0 591000.0 -1.0 1805
1807 0 249241.0 162199.0 591060.0 -1.0 1806
1808 0 249193.0 162142.0 591120.0 -1.0 1807
1809 0 249218.0 162144.0 591180.0 -1.0 1808
1810 0 249127.0 162053.0 591240.0 -1.0 1809
1811 0 249191.0 162016.0 591300.0 -1.0 1810
1812 0 249157.0 161982.0 591360.0 -1.0 1811
1813 0 249145.0 161966.0 591420.0 -1.0 1812
1814 0 249163.0 161916.0 591480.0 -1.0 1813
1815 0 249089.0 161876.0 591540.0 -1.0 1814
1816 0 249096.0 161828.0 591600.0 -1.0 1815
1817 0 249117.0 161785.0 591660.0 -1.0 1816
1818 0 249056.0 161775.0 591720.0 -1.0 1817
1819 0 249040.0 161739.0 591780.0 -1.0 1818
1820 0 249035.0 161726.0 591840.0 -1.0 1819
1821 0 249037.0 161725.0 591900.0 -1.0 1820
1822 0 248999.0 161751.0 591960.0 -1.0 1821
1823 0 248970.0 161750.0 592080.0 -1.0 1822
1824 0 248956.0 161688.0 592140.0 -1.0 1823
1825 0 248959.0 161730.0 592200.0 -1.0 1824
1826 0 248914.0 161706.0 592260.0 -1.0 1825
1827 0 248934.0 161728.0 592320.0 -1.0 1826
1828 0 248934.0 161710.0 592380.0 -1.0 1827
1829 0 248931.0 161673.0 592440.0 -1.0 1828
1830 0 248877.0 161686.0 592500.0 -1.0 1829
1831 0 248873.0 161625.0 592560.0 -1.0 1830
1832 0 248854.0 161663.0 592620.0 -1.0 1831
1833 0 248810.0 161614.0 592680.0 -1.0 1832
1834 0 248808.0 161629.0 592740.0 -1.0 1833
1835 0 248816.0 161650.0 592800.0 -1.0 1834
1836 0 248840.0 161668.0 592860.0 -1.0 1835
1837 0 248802.0 161678.0 592920.0 -1.0 1836
1838 0 248776.0 161672.0 592980.0 -1.0 1837
1839 0 248824.0 161692.0 593040.0 -1.0 1838
1840 0 248811.0 161742.0 593100.0 -1.0 1839
1841 0 248775.0 161656.0 593160.0 -1.0 1840
1842 0 248743.0 161696.0 593220.0 -1.0 1841
1843 0 248729.0 161653.0 593280.0 -1.0 1842
1844 0 248694.0 161704.0 593340.0 -1.0 1843
1845 0 248661.0 161641.0 593400.0 -1.0 1844
1846 0 248745.0 161726.0 593460.0 -1.0 1845
1847 0 248674.0 161629.0 593520.0 -1.0 1846
1848 0 248722.0 161668.0 593580.0 -1.0 1847
1849 0 248634.0 161649.0 593640.0 -1.0 1848
1850 0 248735.0 161663.0 593700.0 -1.0 1849
1851 0 248647.0 161625.0 593760.0 -1.0 1850
1852 0 248745.0 161645.0 593820.0 -1.0 1851
1853 0 248649.0 161732.0 593880.0 -1.0 1852
1854 0 248689.0 161594.0 593940.0 -1.0 1853
1855 0 248735.0 161611.0 594000.0 -1.0 1854
1856 0 248730.0 161611.0 594060.0 -1.0 1855
1857 0 248668.0 161597.0 594120.0 -1.0 1856
1858 0 248727.0 161617.0 594180.0 -1.0 1857
1859 0 248760.0 161530.0 594240.0 -1.0 1858
1860 0 248732.0 161535.0 594300.0 -1.0 1859
1861 0 248739.0 161518.0 594360.0 -1.0 1860
1862 0 248754.0 161462.0 594480.0 -1.0 1861
1863 0 248739.0 161407.0 594540.0 -1.0 1862
1864 0 248714.0 161391.0 594600.0 -1.0 1863
1865 0 248668.0 161393.0 594660.0 -1.0 1864
1866 0 248753.0 161368.0 594720.0 -1.0 1865
1867 0 248733.0 161332.0 594780.0 -1.0 1866
1868 0 248762.0 161277.0 594840.0 -1.0 1867
1869 0 248670.0 161221.0 594900.0 -1.0 1868
1870 0 248681.0 161204.0 594960.0 -1.0 1869
1871 0 248768.0 161250.0 595020.0 -1.0 1870
1872 0 248689.0 161167.0 595080.0 -1.0 1871
1873 0 248631.0 161107.0 595140.0 -1.0 1872
1874 0 248657.0 161111.0 595200.0 -1.0 1873
1875 0 248619.0 161095.0 595260.0 -1.0 1874
1876 0 248582.0 161087.0 595320.0 -1.0 1875
1877 0 248665.0 161078.0 595380.0 -1.0 1876
1878 0 248630.0 161083.0 595440.0 -1.0 1877
1879 0 248676.0 161054.0 595500.0 -1.0 1878
1880 0 248681.0 161107.0 595560.0 -1.0 1879
1881 0 248666.0 161042.0 595620.0 -1.0 1880
1882 0 248687.0 161072.0 595680.0 -1.0 1881
1883 0 248664.0 161074.0 595740.0 -1.0 1882
1884 0 248632.0 161081.0 595800.0 -1.0 1883
1885 0 248659.0 161038.0 595860.0 -1.0 1884
1886 0 248647.0 161001.0 595920.0 -1.0 1885
1887 0 248643.0 161036.0 595980.0 -1.0 1886
1888 0 248628.0 161035.0 596040.0 -1.0 1887
1889 0 248617.0 161026.0 596100.0 -1.0 1888
1890 0 248670.0 161101.0 596160.0 -1.0 1889
1891 0 248629.0 161036.0 596220.0 -1.0 1890
1892 0 248599.0 161041.0 596280.0 -1.0 1891
1893 0 248568.0 161030.0 596340.0 -1.0 1892
1894 0 248547.0 161156.0 596400.0 -1.0 1893
1895 0 248588.0 161101.0 596460.0 -1.0 1894
1896 0 248667.0 161128.0 596520.0 -1.0 1895
1897 0 248607.0 161122.0 596580.0 -1.0 1896
1898 0 248609.0 161125.0 596640.0 -1.0 1897
1899 0 248555.0 161155.0 596700.0 -1.0 1898
1900 0 248542.0 161065.0 596760.0 -1.0 1899
1901 0 248561.0 161138.0 596820.0 -1.0 1900
1902 0 248571.0 161112.0 596880.0 -1.0 1901
1903 0 248551.0 161114.0 596940.0 -1.0 1902
1904 0 248539.0 161103.0 597000.0 -1.0 1903
1905 0 248562.0 161139.0 597060.0 -1.0 1904
1906 0 248572.0 161135.0 597120.0 -1.0 1905
1907 0 248487.0 161111.0 597180.0 -1.0 1906
1908 0 248520.0 161083.0 597240.0 -1.0 1907
1909 0 248446.0 161085.0 597360.0 -1.0 1908
1910 0 248586.0 161102.0 597420.0 -1.0 1909
1911 0 248544.0 161122.0 597480.0 -1.0 1910
1912 0 248455.0 161087.0 597540.0 -1.0 1911
1913 0 248517.0 161114.0 597600.0 -1.0 1912
1914 0 248503.0 161082.0 597660.0 -1.0 1913
1915 0 248485.0 161090.0 597720.0 -1.0 1914
1916 0 248510.0 161100.0 597780.0 -1.0 1915
1917 0 248528.0 161162.0 597840.0 -1.0 1916
1918 0 248522.0 161162.0 597900.0 -1.0 1917
1919 0 248496.0 161177.0 597960.0 -1.0 1918
1920 0 248506.0 161134.0 598020.0 -1.0 1919
1921 0 248473.0 161171.0 598080.0 -1.0 1920
1922 0 248427.0 161184.0 598140.0 -1.0 1921
1923 0 248443.0 161147.0 598200.0 -1.0 1922
1924 0 248439.0 161182.0 598260.0 -1.0 1923
1925 0 248370.0 161162.0 598320.0 -1.0 1924
1926 0 248340.0 161166.0 598380.0 -1.0 1925
1927 0 248339.0 161175.0 598440.0 -1.0 1926
1928 0 248264.0 161108.0 598500.0 -1.0 1927
1929 0 248247.0 161131.0 598560.0 -1.0 1928
1930 0 248152.0 161034.0 598620.0 -1.0 1929
1931 0 248134.0 160989.0 598680.0 -1.0 1930
1932 0 248078.0 160957.0 598740.0 -1.0 1931
1933 0 248078.0 161019.0 598800.0 -1.0 1932
1934 0 248082.0 160963.0 598860.0 -1.0 1933
1935 0 248019.0 160933.0 598920.0 -1.0 1934
1936 0 247875.0 160879.0 598980.0 -1.0 1935
1937 0 247933.0 160921.0 599040.0 -1.0 1936
1938 0 247943.0 160910.0 599100.0 -1.0 1937
1939 0 247878.0 160928.0 599160.0 -1.0 1938
1940 0 247832.0 160909.0 599220.0 -1.0 1939
1941 0 247813.0 160863.0 599280.0 -1.0 1940
1942 0 247879.0 160918.0 599340.0 -1.0 1941
1943 0 247823.0 160910.0 599400.0 -1.0 1942
1944 0 247802.0 160878.0 599460.0 -1.0 1943
1945 0 247782.0 160801.0 599520.0 -1.0 1944
1946 0 247826.0 160897.0 599580.0 -1.0 1945
1947 0 247655.0 160813.0 599640.0 -1.0 1946
1948 0 247710.0 160835.0 599700.0 -1.0 1947
1949 0 247703.0 160832.0 599760.0 -1.0 1948
1950 0 247696.0 160854.0 599820.0 -1.0 1949
1951 0 247661.0 160850.0 599880.0 -1.0 1950
1952 0 247629.0 160838.0 599940.0 -1.0 1951
1953 0 247634.0 160838.0 600000.0 -1.0 1952
1954 0 247635.0 160848.0 600060.0 -1.0 1953
1955 0 247571.0 160751.0 600120.0 -1.0 1954
1956 0 247585.0 160806.0 600180.0 -1.0 1955
1957 0 247535.0 160725.0 600240.0 -1.0 1956
1958 0 247569.0 160766.0 600300.0 -1.0 1957
1959 0 247559.0 160773.0 600360.0 -1.0 1958
1960 0 247493.0 160760.0 600420.0 -1.0 1959
1961 0 247467.0 160776.0 600480.0 -1.0 1960
1962 0 247489.0 160725.0 600540.0 -1.0 1961
1963 0 247487.0 160718.0 600600.0 -1.0 1962
1964 0 247412.0 160671.0 600660.0 -1.0 1963
1965 0 247439.0 160635.0 600720.0 -1.0 1964
1966 0 247399.0 160654.0 600780.0 -1.0 1965
1967 0 247395.0 160628.0 600840.0 -1.0 1966
1968 0 247368.0 160622.0 600900.0 -1.0 1967
1969 0 247336.0 160644.0 600960.0 -1.0 1968
1970 0 247377.0 160626.0 601020.0 -1.0 1969
1971 0 247322.0 160651.0 601080.0 -1.0 1970
1972 0 247327.0 160654.0 601140.0 -1.0 1971
1973 0 247362.0 160638.0 601200.0 -1.0 1972
1974 0 247333.0 160629.0 601260.0 -1.0 1973
1975 0 247297.0 160658.0 601320.0 -1.0 1974
1976 0 247269.0 160616.0 601380.0 -1.0 1975
1977 0 247283.0 160628.0 601440.0 -1.0 1976
1978 0 247302.0 160623.0 601500.0 -1.0 1977
1979 0 247431.0 160597.0 601560.0 -1.0 1978
1980 0 247297.0 160531.0 601620.0 -1.0 1979
1981 0 247361.0 160502.0 601680.0 -1.0 1980
1982 0 247330.0 160477.0 601740.0 -1.0 1981
1983 0 247289.0 160481.0 601800.0 -1.0 1982
1984 0 247270.0 160458.0 601860.0 -1.0 1983
1985 0 247264.0 160462.0 601920.0 -1.0 1984
1986 0 247250.0 160500.0 601980.0 -1.0 1985
1987 0 247173.0 160470.0 602040.0 -1.0 1986
1988 0 247222.0 160480.0 602100.0 -1.0 1987
1989 0 247140.0 160454.0 602160.0 -1.0 1988
1990 0 247210.0 160434.0 602220.0 -1.0 1989
1991 0 247145.0 160486.0 602280.0 -1.0 1990
1992 0 247153.0 160408.0 602340.0 -1.0 1991
1993 0 247135.0 160406.0 602460.0 -1.0 1992
1994 0 247108.0 160395.0 602520.0 -1.0 1993
1995 0 247070.0 160380.0 602580.0 -1.0 1994
1996 0 247132.0 160380.0 602640.0 -1.0 1995
1997 0 247158.0 160450.0 602700.0 -1.0 1996
1998 0 247105.0 160377.0 602760.0 -1.0 1997
1999 0 247022.0 160368.0 602820.0 -1.0 1998
2000 0 247058.0 160380.0 602880.0 -1.0 1999
2001 0 247133.0 160431.0 602940.0 -1.0 2000
2002 0 247101.0 160371.0 603000.0 -1.0 2001
2003 0 247099.0 160309.0 603060.0 -1.0 2002
2004 0 247101.0 160359.0 603120.0 -1.0 2003
2005 0 247116.0 160268.0 603180.0 -1.0 2004
2006 0 247065.0 160294.0 603240.0 -1.0 2005
2007 0 247065.0 160294.0 603300.0 -1.0 2006
2008 0 247035.0 160246.0 603360.0 -1.0 2007
2009 0 247033.0 160239.0 603420.0 -1.0 2008
2010 0 246978.0 160202.0 603480.0 -1.0 2009
2011 0 247071.0 160252.0 603540.0 -1.0 2010
2012 0 246980.0 160174.0 603600.0 -1.0 2011
2013 0 246965.0 160183.0 603660.0 -1.0 2012
2014 0 247000.0 160184.0 603720.0 -1.0 2013
2015 0 246976.0 160170.0 603780.0 -1.0 2014
2016 0 246998.0 160143.0 603840.0 -1.0 2015
2017 0 246874.0 160077.0 603900.0 -1.0 2016
2018 0 246910.0 160203.0 603960.0 -1.0 2017
2019 0 246855.0 160087.0 604020.0 -1.0 2018
2020 0 246840.0 160162.0 604080.0 -1.0 2019
2021 0 246859.0 160122.0 604140.0 -1.0 2020
2022 0 246804.0 160152.0 604200.0 -1.0 2021
2023 0 246791.0 160152.0 604260.0 -1.0 2022
2024 0 246801.0 160118.0 604320.0 -1.0 2023
2025 0 246860.0 160195.0 604380.0 -1.0 2024
2026 0 246842.0 160201.0 604440.0 -1.0 2025
2027 0 246831.0 160204.0 604500.0 -1.0 2026
2028 0 246788.0 160193.0 604560.0 -1.0 2027
2029 0 246857.0 160257.0 604620.0 -1.0 2028
2030 0 246857.0 160259.0 604680.0 -1.0 2029
2031 0 246839.0 160167.0 604740.0 -1.0 2030
2032 0 246846.0 160131.0 604800.0 -1.0 2031
2033 0 246818.0 160104.0 604860.0 -1.0 2032
2034 0 246775.0 160138.0 604920.0 -1.0 2033
2035 0 246758.0 160138.0 604980.0 -1.0 2034
2036 0 246661.0 160174.0 605040.0 -1.0 2035
2037 0 246650.0 160140.0 605100.0 -1.0 2036
2038 0 246707.0 160167.0 605160.0 -1.0 2037
2039 0 246677.0 160177.0 605220.0 -1.0 2038
2040 0 246706.0 160169.0 605280.0 -1.0 2039
2041 0 246610.0 160123.0 605340.0 -1.0 2040
2042 0 246634.0 160104.0 605400.0 -1.0 2041
2043 0 246645.0 160112.0 605460.0 -1.0 2042
2044 0 246643.0 160083.0 605520.0 -1.0 2043
2045 0 246612.0 160062.0 605580.0 -1.0 2044
2046 0 246661.0 160074.0 605640.0 -1.0 2045
2047 0 246601.0 160019.0 605700.0 -1.0 2046
2048 0 246625.0 160107.0 605760.0 -1.0 2047
2049 0 246565.0 160006.0 605820.0 -1.0 2048
2050 0 246586.0 160046.0 605880.0 -1.0 2049
2051 0 246588.0 159992.0 605940.0 -1.0 2050
2052 0 246527.0 159880.0 606000.0 -1.0 2051
2053 0 246538.0 159893.0 606060.0 -1.0 2052
2054 0 246523.0 159837.0 606120.0 -1.0 2053
2055 0 246524.0 159855.0 606180.0 -1.0 2054
2056 0 246521.0 159804.0 606240.0 -1.0 2055
2057 0 246535.0 159836.0 606300.0 -1.0 2056
2058 0 246514.0 159825.0 606360.0 -1.0 2057
2059 0 246475.0 159837.0 606420.0 -1.0 2058
2060 0 246446.0 159810.0 606480.0 -1.0 2059
2061 0 246427.0 159812.0 606540.0 -1.0 2060
2062 0 246440.0 159797.0 606600.0 -1.0 2061
2063 0 246400.0 159737.0 606660.0 -1.0 2062
2064 0 246348.0 159726.0 606720.0 -1.0 2063
2065 0 246392.0 159733.0 606780.0 -1.0 2064
2066 0 246305.0 159682.0 606840.0 -1.0 2065
2067 0 246313.0 159753.0 606900.0 -1.0 2066
2068 0 246267.0 159714.0 606960.0 -1.0 2067
2069 0 246225.0 159719.0 607020.0 -1.0 2068
2070 0 246156.0 159645.0 607080.0 -1.0 2069
2071 0 246205.0 159678.0 607140.0 -1.0 2070
2072 0 246163.0 159623.0 607200.0 -1.0 2071
2073 0 246174.0 159636.0 607260.0 -1.0 2072
2074 0 246115.0 159582.0 607320.0 -1.0 2073
2075 0 246154.0 159623.0 607380.0 -1.0 2074
2076 0 246100.0 159541.0 607440.0 -1.0 2075
2077 0 246095.0 159607.0 607500.0 -1.0 2076
2078 0 246050.0 159585.0 607560.0 -1.0 2077
2079 0 246109.0 159592.0 607620.0 -1.0 2078
2080 0 246009.0 159589.0 607740.0 -1.0 2079
2081 0 245927.0 159552.0 607800.0 -1.0 2080
2082 0 245924.0 159506.0 607860.0 -1.0 2081
2083 0 245890.0 159487.0 607920.0 -1.0 2082
2084 0 245897.0 159518.0 607980.0 -1.0 2083
2085 0 245806.0 159466.0 608040.0 -1.0 2084
2086 0 245765.0 159492.0 608100.0 -1.0 2085
2087 0 245749.0 159446.0 608160.0 -1.0 2086
2088 0 245744.0 159586.0 608220.0 -1.0 2087
2089 0 245704.0 159488.0 608280.0 -1.0 2088
2090 0 245620.0 159446.0 608340.0 -1.0 2089
2091 0 245620.0 159491.0 608400.0 -1.0 2090
2092 0 245610.0 159492.0 608460.0 -1.0 2091
2093 0 245575.0 159512.0 608520.0 -1.0 2092
2094 0 245611.0 159518.0 608580.0 -1.0 2093
2095 0 245589.0 159483.0 608640.0 -1.0 2094
2096 0 245553.0 159499.0 608700.0 -1.0 2095
2097 0 245498.0 159435.0 608760.0 -1.0 2096
2098 0 245491.0 159505.0 608820.0 -1.0 2097
2099 0 245441.0 159413.0 608880.0 -1.0 2098
2100 0 245478.0 159478.0 608940.0 -1.0 2099
2101 0 245462.0 159432.0 609000.0 -1.0 2100
2102 0 245428.0 159450.0 609060.0 -1.0 2101
2103 0 245404.0 159447.0 609120.0 -1.0 2102
2104 0 245425.0 159398.0 609180.0 -1.0 2103
2105 0 245416.0 159468.0 609240.0 -1.0 2104
2106 0 245341.0 159406.0 609300.0 -1.0 2105
2107 0 245388.0 159417.0 609360.0 -1.0 2106
2108 0 245317.0 159429.0 609420.0 -1.0 2107
2109 0 245319.0 159482.0 609480.0 -1.0 2108
2110 0 245292.0 159435.0 609540.0 -1.0 2109
2111 0 245257.0 159482.0 609600.0 -1.0 2110
2112 0 245260.0 159490.0 609660.0 -1.0 2111
2113 0 245196.0 159435.0 609720.0 -1.0 2112
2114 0 245130.0 159395.0 609780.0 -1.0 2113
2115 0 245169.0 159517.0 609840.0 -1.0 2114
2116 0 245050.0 159468.0 609900.0 -1.0 2115
2117 0 245116.0 159579.0 609960.0 -1.0 2116
2118 0 245038.0 159520.0 610020.0 -1.0 2117
2119 0 245065.0 159583.0 610080.0 -1.0 2118
2120 0 244948.0 159464.0 610140.0 -1.0 2119
2121 0 244954.0 159488.0 610200.0 -1.0 2120
2122 0 244929.0 159473.0 610260.0 -1.0 2121
2123 0 244859.0 159508.0 610320.0 -1.0 2122
2124 0 244780.0 159526.0 610380.0 -1.0 2123
2125 0 244766.0 159601.0 610440.0 -1.0 2124
2126 0 244734.0 159522.0 610500.0 -1.0 2125
2127 0 244696.0 159548.0 610560.0 -1.0 2126
2128 0 244684.0 159533.0 610620.0 -1.0 2127
2129 0 244615.0 159551.0 610680.0 -1.0 2128
2130 0 244598.0 159522.0 610740.0 -1.0 2129
2131 0 244596.0 159522.0 610800.0 -1.0 2130
2132 0 244528.0 159514.0 610860.0 -1.0 2131
2133 0 244502.0 159505.0 610920.0 -1.0 2132
2134 0 244456.0 159493.0 610980.0 -1.0 2133
2135 0 244469.0 159486.0 611040.0 -1.0 2134
2136 0 244449.0 159432.0 611100.0 -1.0 2135
2137 0 244412.0 159433.0 611160.0 -1.0 2136
2138 0 244327.0 159426.0 611220.0 -1.0 2137
2139 0 244292.0 159404.0 611280.0 -1.0 2138
2140 0 244327.0 159421.0 611340.0 -1.0 2139
2141 0 244295.0 159337.0 611400.0 -1.0 2140
2142 0 244295.0 159359.0 611460.0 -1.0 2141
2143 0 244247.0 159338.0 611520.0 -1.0 2142
2144 0 244181.0 159281.0 611580.0 -1.0 2143
2145 0 244171.0 159257.0 611640.0 -1.0 2144
2146 0 244167.0 159293.0 611700.0 -1.0 2145
2147 0 244167.0 159293.0 611760.0 -1.0 2146
2148 0 244160.0 159285.0 611820.0 -1.0 2147
2149 0 244140.0 159244.0 611880.0 -1.0 2148
2150 0 244162.0 159238.0 611940.0 -1.0 2149
2151 0 244088.0 159198.0 612000.0 -1.0 2150
2152 0 244097.0 159224.0 612060.0 -1.0 2151
2153 0 244053.0 159228.0 612120.0 -1.0 2152
2154 0 244028.0 159211.0 612180.0 -1.0 2153
2155 0 243953.0 159161.0 612240.0 -1.0 2154
2156 0 244015.0 159155.0 612300.0 -1.0 2155
2157 0 243957.0 159190.0 612360.0 -1.0 2156
2158 0 243963.0 159184.0 612420.0 -1.0 2157
2159 0 243928.0 159132.0 612480.0 -1.0 2158
2160 0 243890.0 159115.0 612540.0 -1.0 2159
2161 0 243847.0 159060.0 612600.0 -1.0 2160
2162 0 243900.0 159073.0 612660.0 -1.0 2161
2163 0 243853.0 159076.0 612720.0 -1.0 2162
2164 0 243804.0 159100.0 612780.0 -1.0 2163
2165 0 243853.0 159023.0 612840.0 -1.0 2164
2166 0 243814.0 159026.0 612900.0 -1.0 2165
2167 0 243802.0 159062.0 612960.0 -1.0 2166
2168 0 243812.0 159103.0 613020.0 -1.0 2167
2169 0 243834.0 159067.0 613080.0 -1.0 2168
2170 0 243819.0 159069.0 613140.0 -1.0 2169
2171 0 243764.0 159140.0 613200.0 -1.0 2170
2172 0 243730.0 159051.0 613260.0 -1.0 2171
2173 0 243769.0 159089.0 613320.0 -1.0 2172
2174 0 243750.0 158982.0 613380.0 -1.0 2173
2175 0 243748.0 159044.0 613440.0 -1.0 2174
2176 0 243695.0 158970.0 613500.0 -1.0 2175
2177 0 243700.0 158997.0 613560.0 -1.0 2176
2178 0 243653.0 158931.0 613620.0 -1.0 2177
2179 0 243663.0 158958.0 613680.0 -1.0 2178
2180 0 243655.0 158923.0 613740.0 -1.0 2179
2181 0 243666.0 158974.0 613800.0 -1.0 2180
2182 0 243631.0 158892.0 613860.0 -1.0 2181
2183 0 243722.0 159086.0 613920.0 -1.0 2182
2184 0 243566.0 158900.0 613980.0 -1.0 2183
2185 0 243590.0 158947.0 614040.0 -1.0 2184
2186 0 243569.0 158858.0 614100.0 -1.0 2185
2187 0 243602.0 158942.0 614160.0 -1.0 2186
2188 0 243551.0 158852.0 614220.0 -1.0 2187
2189 0 243556.0 158912.0 614280.0 -1.0 2188
2190 0 243557.0 158827.0 614340.0 -1.0 2189
2191 0 243545.0 158778.0 614400.0 -1.0 2190
2192 0 243504.0 158689.0 614460.0 -1.0 2191
2193 0 243546.0 158785.0 614520.0 -1.0 2192
2194 0 243501.0 158775.0 614580.0 -1.0 2193
2195 0 243568.0 158761.0 614640.0 -1.0 2194
2196 0 243571.0 158744.0 614700.0 -1.0 2195
2197 0 243448.0 158725.0 614760.0 -1.0 2196
2198 0 243551.0 158767.0 614820.0 -1.0 2197
2199 0 243509.0 158706.0 614880.0 -1.0 2198
2200 0 243495.0 158714.0 614940.0 -1.0 2199
2201 0 243518.0 158642.0 615000.0 -1.0 2200
2202 0 243493.0 158710.0 615060.0 -1.0 2201
2203 0 243438.0 158567.0 615120.0 -1.0 2202
2204 0 243424.0 158595.0 615180.0 -1.0 2203
2205 0 243389.0 158560.0 615240.0 -1.0 2204
2206 0 243404.0 158560.0 615300.0 -1.0 2205
2207 0 243366.0 158510.0 615360.0 -1.0 2206
2208 0 243452.0 158514.0 615420.0 -1.0 2207
2209 0 243451.0 158453.0 615480.0 -1.0 2208
2210 0 243417.0 158417.0 615540.0 -1.0 2209
2211 0 243412.0 158446.0 615600.0 -1.0 2210
2212 0 243432.0 158407.0 615660.0 -1.0 2211
2213 0 243407.0 158416.0 615720.0 -1.0 2212
2214 0 243414.0 158414.0 615780.0 -1.0 2213
2215 0 243463.0 158382.0 615840.0 -1.0 2214
2216 0 243371.0 158333.0 615900.0 -1.0 2215
2217 0 243342.0 158297.0 615960.0 -1.0 2216
2218 0 243409.0 158289.0 616020.0 -1.0 2217
2219 0 243345.0 158285.0 616080.0 -1.0 2218
2220 0 243404.0 158272.0 616140.0 -1.0 2219
2221 0 243396.0 158205.0 616200.0 -1.0 2220
2222 0 243407.0 158223.0 616260.0 -1.0 2221
2223 0 243363.0 158212.0 616320.0 -1.0 2222
2224 0 243311.0 158164.0 616380.0 -1.0 2223
2225 0 243307.0 158172.0 616440.0 -1.0 2224
2226 0 243290.0 158157.0 616500.0 -1.0 2225
2227 0 243232.0 158067.0 616560.0 -1.0 2226
2228 0 243195.0 158067.0 616620.0 -1.0 2227
2229 0 243204.0 157989.0 616680.0 -1.0 2228
2230 0 243168.0 158002.0 616740.0 -1.0 2229
2231 0 243145.0 157968.0 616800.0 -1.0 2230
2232 0 243138.0 158010.0 616860.0 -1.0 2231
2233 0 243151.0 157891.0 616920.0 -1.0 2232
2234 0 243218.0 157870.0 616980.0 -1.0 2233
2235 0 243173.0 157866.0 617040.0 -1.0 2234
2236 0 243146.0 157896.0 617100.0 -1.0 2235
2237 0 243065.0 157811.0 617160.0 -1.0 2236
2238 0 243156.0 157770.0 617220.0 -1.0 2237
2239 0 243084.0 157721.0 617280.0 -1.0 2238
2240 0 243071.0 157718.0 617340.0 -1.0 2239
2241 0 243105.0 157760.0 617400.0 -1.0 2240
2242 0 243094.0 157679.0 617460.0 -1.0 2241
2243 0 243107.0 157703.0 617520.0 -1.0 2242
2244 0 243126.0 157675.0 617580.0 -1.0 2243
2245 0 243125.0 157613.0 617640.0 -1.0 2244
2246 0 243069.0 157623.0 617700.0 -1.0 2245
2247 0 243123.0 157648.0 617760.0 -1.0 2246
2248 0 243144.0 157645.0 617820.0 -1.0 2247
2249 0 243057.0 157626.0 617880.0 -1.0 2248
2250 0 243168.0 157660.0 617940.0 -1.0 2249
2251 0 243098.0 157644.0 618000.0 -1.0 2250
2252 0 243107.0 157648.0 618060.0 -1.0 2251
2253 0 243170.0 157631.0 618120.0 -1.0 2252
2254 0 243127.0 157542.0 618180.0 -1.0 2253
2255 0 243115.0 157568.0 618240.0 -1.0 2254
2256 0 243130.0 157536.0 618300.0 -1.0 2255
2257 0 243187.0 157534.0 618360.0 -1.0 2256
2258 0 243100.0 157434.0 618420.0 -1.0 2257
2259 0 243180.0 157509.0 618480.0 -1.0 2258
2260 0 243176.0 157441.0 618540.0 -1.0 2259
2261 0 243193.0 157458.0 618600.0 -1.0 2260
2262 0 243127.0 157493.0 618660.0 -1.0 2261
2263 0 243143.0 157419.0 618720.0 -1.0 2262
2264 0 243106.0 157442.0 618780.0 -1.0 2263
2265 0 243104.0 157433.0 618840.0 -1.0 2264
2266 0 243103.0 157441.0 618900.0 -1.0 2265
2267 0 243093.0 157414.0 618960.0 -1.0 2266
2268 0 243110.0 157375.0 619020.0 -1.0 2267
2269 0 243098.0 157344.0 619080.0 -1.0 2268
2270 0 243108.0 157499.0 619140.0 -1.0 2269
2271 0 243019.0 157476.0 619200.0 -1.0 2270
2272 0 243071.0 157529.0 619260.0 -1.0 2271
2273 0 243050.0 157531.0 619320.0 -1.0 2272
2274 0 243048.0 157527.0 619380.0 -1.0 2273
2275 0 243007.0 157499.0 619440.0 -1.0 2274
2276 0 243029.0 157500.0 619500.0 -1.0 2275
2277 0 242978.0 157498.0 619560.0 -1.0 2276
2278 0 242996.0 157500.0 619620.0 -1.0 2277
2279 0 242973.0 157482.0 619680.0 -1.0 2278
2280 0 243066.0 157496.0 619740.0 -1.0 2279
2281 0 242941.0 157443.0 619800.0 -1.0 2280
2282 0 242911.0 157456.0 619860.0 -1.0 2281
2283 0 242923.0 157403.0 619920.0 -1.0 2282
2284 0 242969.0 157362.0 619980.0 -1.0 2283
2285 0 242933.0 157305.0 620040.0 -1.0 2284
2286 0 242930.0 157343.0 620100.0 -1.0 2285
2287 0 242879.0 157288.0 620160.0 -1.0 2286
2288 0 242897.0 157339.0 620220.0 -1.0 2287
2289 0 242953.0 157267.0 620280.0 -1.0 2288
2290 0 242923.0 157212.0 620340.0 -1.0 2289
2291 0 242900.0 157236.0 620400.0 -1.0 2290
2292 0 242922.0 157189.0 620460.0 -1.0 2291
2293 0 242866.0 157104.0 620520.0 -1.0 2292
2294 0 242927.0 157102.0 620580.0 -1.0 2293
2295 0 242866.0 157060.0 620640.0 -1.0 2294
2296 0 242945.0 157061.0 620700.0 -1.0 2295
2297 0 242843.0 156949.0 620760.0 -1.0 2296
2298 0 242872.0 157047.0 620820.0 -1.0 2297
2299 0 242878.0 156984.0 620880.0 -1.0 2298
2300 0 242898.0 157042.0 620940.0 -1.0 2299
2301 0 242916.0 157040.0 621000.0 -1.0 2300
2302 0 242897.0 157019.0 621060.0 -1.0 2301
2303 0 242933.0 156969.0 621120.0 -1.0 2302
2304 0 242984.0 156962.0 621180.0 -1.0 2303
2305 0 242992.0 156955.0 621240.0 -1.0 2304
2306 0 242953.0 156972.0 621300.0 -1.0 2305
2307 0 242918.0 156958.0 621360.0 -1.0 2306
2308 0 242965.0 156957.0 621420.0 -1.0 2307
2309 0 242972.0 156912.0 621600.0 -1.0 2308
2310 0 242969.0 156921.0 621660.0 -1.0 2309
2311 0 242880.0 156839.0 621720.0 -1.0 2310
2312 0 242929.0 156890.0 621780.0 -1.0 2311
2313 0 242856.0 156858.0 621840.0 -1.0 2312
2314 0 242820.0 156754.0 621900.0 -1.0 2313
2315 0 242843.0 156862.0 621960.0 -1.0 2314
2316 0 242879.0 156819.0 622020.0 -1.0 2315
2317 0 242844.0 156856.0 622080.0 -1.0 2316
2318 0 242917.0 156782.0 622140.0 -1.0 2317
2319 0 242844.0 156790.0 622200.0 -1.0 2318
2320 0 242790.0 156746.0 622260.0 -1.0 2319
2321 0 242772.0 156775.0 622320.0 -1.0 2320
2322 0 242805.0 156768.0 622380.0 -1.0 2321
2323 0 242739.0 156733.0 622440.0 -1.0 2322
2324 0 242799.0 156756.0 622500.0 -1.0 2323
2325 0 242714.0 156719.0 622560.0 -1.0 2324
2326 0 242756.0 156740.0 622620.0 -1.0 2325
2327 0 242761.0 156688.0 622680.0 -1.0 2326
2328 0 242670.0 156725.0 622740.0 -1.0 2327
2329 0 242719.0 156694.0 622800.0 -1.0 2328
2330 0 242757.0 156687.0 622860.0 -1.0 2329
2331 0 242688.0 156681.0 622920.0 -1.0 2330
2332 0 242678.0 156626.0 622980.0 -1.0 2331
2333 0 242715.0 156700.0 623040.0 -1.0 2332
2334 0 242693.0 156679.0 623100.0 -1.0 2333
2335 0 242696.0 156682.0 623160.0 -1.0 2334
2336 0 242631.0 156665.0 623220.0 -1.0 2335
2337 0 242703.0 156639.0 623280.0 -1.0 2336
2338 0 242662.0 156556.0 623340.0 -1.0 2337
2339 0 242645.0 156605.0 623400.0 -1.0 2338
2340 0 242630.0 156546.0 623460.0 -1.0 2339
2341 0 242683.0 156537.0 623520.0 -1.0 2340
2342 0 242649.0 156500.0 623580.0 -1.0 2341
2343 0 242639.0 156468.0 623640.0 -1.0 2342
2344 0 242697.0 156420.0 623700.0 -1.0 2343
2345 0 242671.0 156389.0 623760.0 -1.0 2344
2346 0 242623.0 156367.0 623820.0 -1.0 2345
2347 0 242627.0 156347.0 623880.0 -1.0 2346
2348 0 242590.0 156334.0 623940.0 -1.0 2347
2349 0 242535.0 156330.0 624000.0 -1.0 2348
2350 0 242568.0 156304.0 624060.0 -1.0 2349
2351 0 242530.0 156286.0 624120.0 -1.0 2350
2352 0 242512.0 156244.0 624180.0 -1.0 2351
2353 0 242506.0 156234.0 624240.0 -1.0 2352
2354 0 242510.0 156222.0 624300.0 -1.0 2353
2355 0 242446.0 156125.0 624360.0 -1.0 2354
2356 0 242454.0 156151.0 624420.0 -1.0 2355
2357 0 242408.0 156070.0 624480.0 -1.0 2356
2358 0 242406.0 156083.0 624540.0 -1.0 2357
2359 0 242335.0 155926.0 624600.0 -1.0 2358
2360 0 242382.0 155987.0 624660.0 -1.0 2359
2361 0 242295.0 155873.0 624720.0 -1.0 2360
2362 0 242404.0 155893.0 624780.0 -1.0 2361
2363 0 242381.0 155915.0 624840.0 -1.0 2362
2364 0 242332.0 155858.0 624900.0 -1.0 2363
2365 0 242352.0 155887.0 624960.0 -1.0 2364
2366 0 242386.0 155825.0 625020.0 -1.0 2365
2367 0 242459.0 155840.0 625080.0 -1.0 2366
2368 0 242419.0 155797.0 625140.0 -1.0 2367
2369 0 242388.0 155772.0 625200.0 -1.0 2368
2370 0 242406.0 155723.0 625260.0 -1.0 2369
2371 0 242438.0 155748.0 625320.0 -1.0 2370
2372 0 242441.0 155686.0 625380.0 -1.0 2371
2373 0 242499.0 155690.0 625440.0 -1.0 2372
2374 0 242385.0 155605.0 625500.0 -1.0 2373
2375 0 242428.0 155656.0 625560.0 -1.0 2374
2376 0 242382.0 155604.0 625620.0 -1.0 2375
2377 0 242400.0 155639.0 625680.0 -1.0 2376
2378 0 242335.0 155604.0 625740.0 -1.0 2377
2379 0 242372.0 155594.0 625800.0 -1.0 2378
2380 0 242355.0 155538.0 625860.0 -1.0 2379
2381 0 242325.0 155494.0 625920.0 -1.0 2380
2382 0 242372.0 155469.0 625980.0 -1.0 2381
2383 0 242395.0 155465.0 626040.0 -1.0 2382
2384 0 242399.0 155407.0 626100.0 -1.0 2383
2385 0 242351.0 155289.0 626160.0 -1.0 2384
2386 0 242400.0 155328.0 626220.0 -1.0 2385
2387 0 242397.0 155237.0 626280.0 -1.0 2386
2388 0 242387.0 155244.0 626340.0 -1.0 2387
2389 0 242386.0 155146.0 626400.0 -1.0 2388
2390 0 242380.0 155145.0 626460.0 -1.0 2389
2391 0 242436.0 155148.0 626520.0 -1.0 2390
2392 0 242442.0 155136.0 626580.0 -1.0 2391
2393 0 242440.0 155107.0 626640.0 -1.0 2392
2394 0 242418.0 155101.0 626700.0 -1.0 2393
2395 0 242453.0 155058.0 626760.0 -1.0 2394
2396 0 242481.0 155037.0 626820.0 -1.0 2395
2397 0 242469.0 155032.0 626880.0 -1.0 2396
2398 0 242496.0 155007.0 626940.0 -1.0 2397
2399 0 242370.0 154935.0 627000.0 -1.0 2398
2400 0 242433.0 154980.0 627060.0 -1.0 2399
2401 0 242411.0 154948.0 627120.0 -1.0 2400
2402 0 242440.0 154900.0 627180.0 -1.0 2401
2403 0 242416.0 154900.0 627240.0 -1.0 2402
2404 0 242418.0 154856.0 627300.0 -1.0 2403
2405 0 242424.0 154869.0 627360.0 -1.0 2404
2406 0 242381.0 154832.0 627420.0 -1.0 2405
2407 0 242390.0 154815.0 627480.0 -1.0 2406
2408 0 242354.0 154762.0 627540.0 -1.0 2407
2409 0 242409.0 154725.0 627600.0 -1.0 2408
2410 0 242407.0 154676.0 627660.0 -1.0 2409
2411 0 242370.0 154601.0 627720.0 -1.0 2410
2412 0 242345.0 154608.0 627780.0 -1.0 2411
2413 0 242340.0 154570.0 627840.0 -1.0 2412
2414 0 242338.0 154521.0 627900.0 -1.0 2413
2415 0 242354.0 154462.0 627960.0 -1.0 2414
2416 0 242349.0 154385.0 628020.0 -1.0 2415
2417 0 242386.0 154372.0 628080.0 -1.0 2416
2418 0 242356.0 154339.0 628140.0 -1.0 2417
2419 0 242396.0 154326.0 628200.0 -1.0 2418
2420 0 242341.0 154287.0 628260.0 -1.0 2419
2421 0 242399.0 154262.0 628320.0 -1.0 2420
2422 0 242346.0 154234.0 628380.0 -1.0 2421
2423 0 242308.0 154180.0 628440.0 -1.0 2422
2424 0 242430.0 154242.0 628500.0 -1.0 2423
2425 0 242424.0 154183.0 628560.0 -1.0 2424
2426 0 242393.0 154118.0 628620.0 -1.0 2425
2427 0 242384.0 154112.0 628680.0 -1.0 2426
2428 0 242432.0 154057.0 628740.0 -1.0 2427
2429 0 242340.0 154063.0 628800.0 -1.0 2428
2430 0 242445.0 154056.0 628860.0 -1.0 2429
2431 0 242437.0 154023.0 628920.0 -1.0 2430
2432 0 242464.0 154019.0 628980.0 -1.0 2431
2433 0 242461.0 153982.0 629040.0 -1.0 2432
2434 0 242428.0 153985.0 629100.0 -1.0 2433
2435 0 242396.0 153949.0 629160.0 -1.0 2434
2436 0 242495.0 153932.0 629220.0 -1.0 2435
2437 0 242460.0 153918.0 629280.0 -1.0 2436
2438 0 242423.0 153951.0 629340.0 -1.0 2437
2439 0 242421.0 153874.0 629400.0 -1.0 2438
2440 0 242447.0 153924.0 629460.0 -1.0 2439
2441 0 242444.0 153820.0 629520.0 -1.0 2440
2442 0 242547.0 153837.0 629580.0 -1.0 2441
2443 6 242525.0 153768.0 629640.0 -1.0 2442
2444 0 336350.0 121299.0 498540.0 -1.0 2577
2445 0 337036.0 122236.0 498480.0 -1.0 2444
2446 0 337363.0 122686.0 498420.0 -1.0 2445
2447 0 337621.0 122951.0 498360.0 -1.0 2446
2448 0 337763.0 122980.0 498300.0 -1.0 2447
2449 0 337792.0 123039.0 498240.0 -1.0 2448
2450 0 337944.06 123135.016 498180.0 -1.0 2449
2451 0 337976.0 123233.0 498120.0 -1.0 2450
2452 0 337979.0 123294.0 498060.0 -1.0 2451
2453 0 337934.0 123327.0 498000.0 -1.0 2452
2454 0 338048.0 123382.0 497940.0 -1.0 2453
2455 0 337979.0 123398.0 497880.0 -1.0 2454
2456 0 338166.0 123426.0 497820.0 -1.0 2455
2457 0 338055.0 123442.0 497760.0 -1.0 2456
2458 0 338058.0 123444.0 497700.0 -1.0 2457
2459 0 337976.0 123349.0 497640.0 -1.0 2458
2460 0 338103.0 123510.0 497580.0 -1.0 2459
2461 0 337648.0 123367.0 497520.0 -1.0 2460
2462 0 338047.0 123563.0 497460.0 -1.0 2461
2463 0 337967.0 123593.0 497400.0 -1.0 2462
2464 0 338067.0 123643.0 497340.0 -1.0 2463
2465 0 337994.0 123720.0 497280.0 -1.0 2464
2466 0 337730.0 123601.0 497220.0 -1.0 2465
2467 0 338062.0 123711.0 497160.0 -1.0 2466
2468 0 338123.0 123757.0 497040.0 -1.0 2467
2469 0 338127.0 123800.0 496980.0 -1.0 2468
2470 0 338176.0 123819.0 496920.0 -1.0 2469
2471 0 338123.0 123872.0 496860.0 -1.0 2470
2472 0 338158.0 123884.0 496740.0 -1.0 2471
2473 0 338278.0 123886.0 496680.0 -1.0 2472
2474 0 338299.0 124041.0 496560.0 -1.0 2473
2475 0 338466.0 123925.0 496500.0 -1.0 2474
2476 0 338183.0 123976.0 496440.0 -1.0 2475
2477 0 338237.0 124020.0 496380.0 -1.0 2476
2478 0 338262.0 123999.0 496320.0 -1.0 2477
2479 0 338289.0 124074.0 496260.0 -1.0 2478
2480 0 338317.0 124056.0 496140.0 -1.0 2479
2481 0 337910.0 123809.0 496080.0 -1.0 2480
2482 0 338385.0 124115.0 496020.0 -1.0 2481
2483 0 338020.0 123968.0 495960.0 -1.0 2482
2484 0 338374.0 124204.0 495900.0 -1.0 2483
2485 0 338419.0 124232.0 495840.0 -1.0 2484
2486 0 338430.0 124251.0 495780.0 -1.0 2485
2487 0 338666.0 124576.0 495780.0 -1.0 2486
2488 0 338162.0 124528.0 495720.0 -1.0 2487
2489 0 338736.0 124711.0 495660.0 -1.0 2488
2490 0 338892.0 124735.0 495600.0 -1.0 2489
2491 0 338795.0 124745.0 495540.0 -1.0 2490
2492 0 339006.5 124896.58 495480.0 -1.0 2491
2493 0 338297.0 119130.0 502440.0 -1.0 2578
2494 0 338768.0 118705.0 502380.0 -1.0 2493
2495 0 339140.0 118240.0 502320.0 -1.0 2494
2496 0 339375.0 117900.0 502260.0 -1.0 2495
2497 0 339721.0 117755.0 502200.0 -1.0 2496
2498 0 339953.0 117368.0 502140.0 -1.0 2497
2499 0 340305.0 117274.0 502080.0 -1.0 2498
2500 0 340622.0 117001.0 502080.0 -1.0 2499
2501 0 340610.0 116881.0 502020.0 -1.0 2500
2502 0 340635.0 116780.0 501960.0 -1.0 2501
2503 0 340975.0 116445.0 501960.0 -1.0 2502
2504 0 341448.0 116124.0 501960.0 -1.0 2503
2505 0 341828.0 115807.0 501960.0 -1.0 2504
2506 0 342288.0 115506.0 501960.0 -1.0 2505
2507 0 342349.0 115491.0 502020.0 -1.0 2506
2508 0 342421.0 115479.0 502080.0 -1.0 2507
2509 0 342348.0 115358.0 502140.0 -1.0 2508
2510 0 342670.0 115279.0 502200.0 -1.0 2509
2511 0 343068.0 115065.0 502260.0 -1.0 2510
2512 0 343114.0 115042.0 502320.0 -1.0 2511
2513 0 343547.0 114924.0 502380.0 -1.0 2512
2514 0 344065.0 114640.0 502380.0 -1.0 2513
2515 0 344615.0 114149.0 502380.0 -1.0 2514
2516 0 344585.0 114183.0 502440.0 -1.0 2515
2517 0 344709.0 114167.0 502500.0 -1.0 2516
2518 0 344925.0 114065.0 502560.0 -1.0 2517
2519 0 344962.0 113952.0 502620.0 -1.0 2518
2520 0 345074.0 113789.0 502680.0 -1.0 2519
2521 0 345090.0 113705.0 502740.0 -1.0 2520
2522 0 345185.0 113583.0 502800.0 -1.0 2521
2523 0 345238.0 112946.0 502800.0 -1.0 2522
2524 0 345008.0 112376.0 502800.0 -1.0 2523
2525 0 345027.0 112359.0 502860.0 -1.0 2524
2526 0 345055.0 112458.0 502920.0 -1.0 2525
2527 0 344956.0 112388.0 502980.0 -1.0 2526
2528 0 344985.0 112472.0 503040.0 -1.0 2527
2529 0 344928.0 112388.0 503100.0 -1.0 2528
2530 0 344928.0 112035.0 503100.0 -1.0 2529
2531 0 344956.0 111950.0 503040.0 -1.0 2530
2532 0 344970.0 111866.0 502980.0 -1.0 2531
2533 0 344985.0 111809.0 502920.0 -1.0 2532
2534 0 345196.0 111471.0 502860.0 -1.0 2533
2535 0 345408.0 111104.0 502800.0 -1.0 2534
2536 0 345563.0 110766.0 502800.0 -1.0 2535
2537 0 345718.0 110583.0 502860.0 -1.0 2536
2538 0 346056.0 110132.0 502860.0 -1.0 2537
2539 0 346211.0 109892.0 502920.0 -1.0 2538
2540 0 346606.0 109582.0 502920.0 -1.0 2539
2541 0 346691.0 109328.0 502860.0 -1.0 2540
2542 0 346789.0 108975.0 502800.0 -1.0 2541
2543 0 346874.0 108750.0 502740.0 -1.0 2542
2544 0 346860.0 108242.0 502740.0 -1.0 2543
2545 0 346944.0 107861.0 502680.0 -1.0 2544
2546 0 347001.0 107452.0 502680.0 -1.0 2545
2547 0 347071.0 107382.0 502740.0 -1.0 2546
2548 0 347283.0 107086.0 502800.0 -1.0 2547
2549 0 347452.0 106733.0 502800.0 -1.0 2548
2550 0 347386.0 106573.0 502860.0 -1.0 2549
2551 0 347441.0 106407.0 502920.0 -1.0 2550
2552 0 347582.0 106157.0 502980.0 -1.0 2551
2553 0 347612.0 105698.0 503040.0 -1.0 2552
2554 0 347502.0 105300.0 503100.0 -1.0 2553
2555 0 347498.0 105079.0 503160.0 -1.0 2554
2556 0 347167.0 105068.0 503220.0 -1.0 2555
2557 0 347452.0 104533.0 503280.0 -1.0 2556
2558 0 347356.0 103902.0 503280.0 -1.0 2557
2559 0 347153.0 103641.0 503340.0 -1.0 2558
2560 0 347157.0 103554.0 503400.0 -1.0 2559
2561 0 347193.0 103427.0 503460.0 -1.0 2560
2562 0 347338.0 103172.0 503520.0 -1.0 2561
2563 0 347435.0 103170.0 503580.0 -1.0 2562
2564 5 347214.97 103054.5 503640.0 -1.0 2563
2565 0 346809.6 103167.3 503640.0 -1.0 2564
2566 0 347452.0 103039.0 503700.0 -1.0 2564
2567 0 347592.0 102887.0 503760.0 -1.0 2566
2568 0 347702.0 102764.0 503820.0 -1.0 2567
2569 0 347823.0 102367.0 503820.0 -1.0 2568
2570 0 347899.0 101841.0 503820.0 -1.0 2569
2571 0 348017.0 101822.0 503880.0 -1.0 2570
2572 0 348295.0 101714.0 503940.0 -1.0 2571
2573 0 348496.0 101566.0 504000.0 -1.0 2572
2574 0 348408.0 101460.0 504060.0 -1.0 2573
2575 0 348432.0 101244.0 504120.0 -1.0 2574
2576 0 348722.8 100584.83 504120.0 -1.0 2575
2577 0 335860.0 120707.0 498660.0 -1.0 2584
2578 0 337419.0 119377.0 502500.0 -1.0 6
2579 0 335393.84 120713.97 502980.0 79.0 2581
2580 6 335425.16 120768.89 503040.0 -1.0 2579
2581 0 335362.5 120659.04 502920.0 160.0 2589
2582 0 335480.97 120280.6 499440.0 653.0 2583
2583 0 335451.8 120247.8 499500.0 703.0 2588
2584 0 335510.12 120313.4 499380.0 603.0 2582
2585 0 335218.56 119985.4 499980.0 1105.0 2587
2586 0 334839.53 119559.0 500760.0 1760.0 4
2587 0 334985.3 119723.0 500460.0 1508.0 2586
2588 0 335306.03 120083.8 499800.0 954.0 2585
2589 0 335268.53 120494.266 502740.0 402.0 2
2590 0 339232.1 125157.42 495480.0 -1.0 2492
2591 0 339588.12 125555.75 495480.0 -1.0 2590
2592 0 339838.4 125763.73 495480.0 -1.0 2591
2593 6 339856.03 125820.125 495540.0 -1.0 2592
2594 0 338123.28 124001.09 500460.0 -1.0 3
2595 0 338631.78 125696.03 500460.0 -1.0 2594
2596 0 338682.84 126165.13 500460.0 -1.0 2595
2597 5 338781.56 126644.53 500460.0 -1.0 2596
2598 0 338735.72 126764.38 500400.0 -1.0 2597
2599 0 338693.44 126750.28 500520.0 -1.0 2597
2600 0 338732.22 126764.38 500340.0 -1.0 2598
2601 6 338629.97 126641.01 500280.0 -1.0 2600
2602 0 338806.22 126841.93 500580.0 -1.0 2599
2603 0 338763.94 126848.984 500640.0 -1.0 2602
2604 0 338852.06 126905.38 500700.0 -1.0 2603
2605 0 338926.1 126954.734 500760.0 -1.0 2604
2606 0 338416.72 126824.305 500820.0 -1.0 2605
2607 0 338919.03 127412.984 500940.0 -1.0 2982
2608 0 339119.97 127219.11 501000.0 -1.0 2607
2609 0 339003.62 127190.91 501060.0 -1.0 2608
2610 0 339130.53 127317.805 501120.0 -1.0 2609
2611 0 339127.0 127363.63 501180.0 -1.0 2610
2612 0 339250.38 127374.2 501240.0 -1.0 2611
2613 0 339320.88 127335.43 501300.0 -1.0 2612
2614 6 338947.22 127067.53 501360.0 -1.0 2613
2615 0 347446.28 113142.58 509220.0 -1.0 134
2616 5 347467.44 112962.8 509160.0 -1.0 2615
2617 0 347227.75 112539.8 509160.0 -1.0 2616
2618 0 347763.53 113047.4 509160.0 -1.0 2616
2619 0 348242.94 113195.45 509160.0 -1.0 2618
2620 0 348419.2 113290.625 509100.0 -1.0 2619
2621 0 347181.9 112282.48 509160.0 -1.0 2617
2622 6 348595.44 113273.0 509040.0 -1.0 2620
2623 0 347143.12 112194.35 509100.0 -1.0 2621
2624 0 347030.34 111799.55 509100.0 -1.0 2623
2625 0 346878.75 111401.23 509100.0 -1.0 2624
2626 0 346981.0 110653.92 509100.0 -1.0 2625
2627 0 347047.97 110114.6 509100.0 -1.0 2626
2628 0 347160.75 109582.33 509100.0 -1.0 2627
2629 0 347224.22 109448.375 509160.0 -1.0 2628
2630 0 347224.22 109444.85 509220.0 -1.0 2629
2631 0 347259.47 109254.5 509280.0 -1.0 2630
2632 0 347263.0 109113.5 509340.0 -1.0 2631
2633 0 347248.88 109046.52 509400.0 -1.0 2632
2634 0 347231.25 108923.15 509460.0 -1.0 2633
2635 0 347224.22 108859.7 509520.0 -1.0 2634
2636 0 347171.34 108803.3 509580.0 -1.0 2635
2637 0 347153.72 108704.6 509640.0 -1.0 2636
2638 0 347044.44 108679.92 509700.0 -1.0 2637
2639 0 347030.34 108563.6 509760.0 -1.0 2638
2640 0 347016.25 108503.67 509820.0 -1.0 2639
2641 0 347019.75 108366.2 509880.0 -1.0 2640
2642 0 347044.44 108278.08 509940.0 -1.0 2641
2643 0 347044.44 108151.17 510000.0 -1.0 2642
2644 0 347016.25 108056.0 510060.0 -1.0 2643
2645 0 346988.03 107964.35 510120.0 -1.0 2644
2646 0 346988.03 107957.3 510180.0 -1.0 2645
2647 0 346991.56 107904.42 510240.0 -1.0 2646
2648 0 347005.66 107816.3 510300.0 -1.0 2647
2649 0 346995.1 107735.23 510360.0 -1.0 2648
2650 0 347227.75 107671.77 510420.0 -1.0 2649
2651 0 347160.75 107587.17 510480.0 -1.0 2650
2652 0 347315.88 107484.95 510540.0 -1.0 2651
2653 0 347375.78 107365.1 510600.0 -1.0 2652
2654 0 347481.53 107111.3 510660.0 -1.0 2653
2655 0 347576.72 106931.52 510720.0 -1.0 2654
2656 0 347580.25 106829.3 510780.0 -1.0 2655
2657 0 347566.12 106794.05 510840.0 -1.0 2656
2658 0 347520.3 106638.95 510900.0 -1.0 2657
2659 0 347481.53 106547.3 510960.0 -1.0 2658
2660 0 347492.12 106547.3 511020.0 -1.0 2659
2661 0 347460.38 106494.42 511080.0 -1.0 2660
2662 0 347442.75 106473.27 511140.0 -1.0 2661
2663 0 347414.56 106381.625 511200.0 -1.0 2662
2664 0 347396.94 106318.17 511260.0 -1.0 2663
2665 0 347407.5 106318.17 511320.0 -1.0 2664
2666 0 347414.56 106237.1 511380.0 -1.0 2665
2667 0 347425.12 106187.75 511440.0 -1.0 2666
2668 0 347449.8 106092.58 511500.0 -1.0 2667
2669 0 347478.0 106082.0 511560.0 -1.0 2668
2670 0 347478.0 105976.25 511620.0 -1.0 2669
2671 0 347481.53 105965.67 511680.0 -1.0 2670
2672 0 347530.88 105856.4 511740.0 -1.0 2671
2673 0 347527.38 105754.17 511800.0 -1.0 2672
2674 0 347643.7 105535.625 511860.0 -1.0 2673
2675 0 347693.03 105468.65 511920.0 -1.0 2674
2676 0 347703.62 105415.77 511980.0 -1.0 2675
2677 0 347756.5 105352.33 512040.0 -1.0 2676
2678 0 347851.66 105310.02 512100.0 -1.0 2677
2679 0 347809.38 105200.75 512160.0 -1.0 2678
2680 0 347816.4 104992.77 512220.0 -1.0 2679
2681 5 347936.25 104731.92 512280.0 -1.0 2680
2682 0 347950.38 104735.45 512340.0 -1.0 2681
2683 0 348038.5 104636.75 512340.0 -1.0 2681
2684 0 348207.7 104478.125 512400.0 -1.0 2683
2685 0 348260.56 104375.9 512460.0 -1.0 2684
2686 0 348366.3 104287.77 512520.0 -1.0 2685
2687 0 348332.8 104125.62 512580.0 -1.0 2686
2688 0 347978.56 104756.6 512400.0 -1.0 2682
2689 0 347876.34 104742.5 512460.0 -1.0 2688
2690 0 347872.8 104735.45 512520.0 -1.0 2689
2691 6 347643.7 104721.35 512580.0 -1.0 2690
2692 0 348470.28 104044.55 512640.0 -1.0 2687
2693 0 348505.53 103956.42 512700.0 -1.0 2692
2694 0 348547.84 103910.59 512760.0 -1.0 2693
2695 0 348597.2 103762.55 512820.0 -1.0 2694
2696 0 348798.12 103582.77 512880.0 -1.0 2695
2697 0 348829.84 103519.32 512940.0 -1.0 2696
2698 0 348829.84 103519.32 513000.0 -1.0 2697
2699 0 348865.1 103484.07 513060.0 -1.0 2698
2700 0 348946.16 103501.695 513120.0 -1.0 2699
2701 0 348977.88 103441.77 513180.0 -1.0 2700
2702 0 349069.53 103290.195 513180.0 -1.0 2701
2703 0 349115.38 103145.67 513240.0 -1.0 2702
2704 0 349168.25 102627.49 513240.0 -1.0 2703
2705 0 349168.25 102616.92 513300.0 -1.0 2704
2706 0 349210.53 102592.24 513360.0 -1.0 2705
2707 0 349266.94 102623.97 513420.0 -1.0 2706
2708 0 349467.88 102345.49 513480.0 -1.0 2707
2709 0 349439.66 102683.9 513540.0 -1.0 2708
2710 0 349411.47 102638.07 513600.0 -1.0 2709
2711 0 349510.16 102613.4 513660.0 -1.0 2710
2712 0 349527.78 102595.77 513720.0 -1.0 2711
2713 0 349608.88 102585.195 513780.0 -1.0 2712
2714 0 349742.8 102564.05 513840.0 -1.0 2713
2715 0 349753.38 102511.17 513900.0 -1.0 2714
2716 0 349834.47 102458.3 513960.0 -1.0 2715
2717 0 349897.9 102482.97 514020.0 -1.0 2716
2718 0 349979.0 102525.27 514080.0 -1.0 2717
2719 0 349996.62 102578.15 514140.0 -1.0 2718
2720 6 350063.6 102556.99 514200.0 -1.0 2719
2721 0 347276.25 117606.65 507060.0 -1.0 88
2722 0 347290.38 117610.17 507000.0 -1.0 2721
2723 0 347300.94 117631.33 506940.0 -1.0 2722
2724 0 347272.75 117645.42 506880.0 -1.0 2723
2725 0 347332.66 117663.05 506820.0 -1.0 2724
2726 0 347403.16 117684.2 506760.0 -1.0 2725
2727 0 347607.62 118001.45 506700.0 -1.0 2726
2728 0 347445.47 117694.77 506640.0 -1.0 2727
2729 0 347575.88 117779.375 506580.0 -1.0 2728
2730 0 347593.5 117846.35 506520.0 -1.0 2729
2731 0 347547.7 117811.1 506460.0 -1.0 2730
2732 0 347540.62 117726.5 506400.0 -1.0 2731
2733 0 347639.34 117811.1 506340.0 -1.0 2732
2734 0 347748.62 117786.42 506280.0 -1.0 2733
2735 0 347822.62 117828.73 506220.0 -1.0 2734
2736 0 347889.62 117832.25 506160.0 -1.0 2735
2737 0 347886.1 117885.125 506100.0 -1.0 2736
2738 0 347914.28 117941.52 506040.0 -1.0 2737
2739 0 347928.38 117959.15 505980.0 -1.0 2738
2740 0 347967.16 118107.2 505860.0 -1.0 2739
2741 0 347949.53 118117.77 505740.0 -1.0 2740
2742 0 348005.94 118181.23 505680.0 -1.0 2741
2743 0 347928.38 118223.52 505620.0 -1.0 2742
2744 0 347935.44 118251.73 505560.0 -1.0 2743
2745 0 347847.3 118371.58 505500.0 -1.0 2744
2746 0 347836.75 118357.48 505440.0 -1.0 2745
2747 0 347776.8 118470.27 505380.0 -1.0 2746
2748 0 347780.34 118551.35 505320.0 -1.0 2747
2749 0 347801.5 118516.1 505260.0 -1.0 2748
2750 0 347805.0 118565.45 505200.0 -1.0 2749
2751 0 347794.44 118625.375 505140.0 -1.0 2750
2752 0 347773.28 118674.73 505080.0 -1.0 2751
2753 0 347706.3 118692.35 505020.0 -1.0 2752
2754 0 347716.88 118713.5 504960.0 -1.0 2753
2755 0 347709.84 118738.17 504900.0 -1.0 2754
2756 0 347664.0 118780.48 504840.0 -1.0 2755
2757 0 347660.5 118833.35 504780.0 -1.0 2756
2758 0 347526.53 118872.125 504720.0 -1.0 2757
2759 0 347625.25 118977.875 504660.0 -1.0 2758
2760 0 347512.44 119076.58 504600.0 -1.0 2759
2761 0 347466.62 119125.92 504540.0 -1.0 2760
2762 0 347399.62 119185.85 504480.0 -1.0 2761
2763 0 347322.1 119259.875 504420.0 -1.0 2762
2764 0 347357.34 119333.9 504360.0 -1.0 2763
2765 0 347332.66 119365.625 504300.0 -1.0 2764
2766 0 347311.5 119397.35 504240.0 -1.0 2765
2767 0 347279.78 119432.6 504180.0 -1.0 2766
2768 0 347174.03 119478.42 504120.0 -1.0 2767
2769 0 347188.12 119439.65 504060.0 -1.0 2768
2770 0 347128.22 119492.52 504000.0 -1.0 2769
2771 0 347050.66 119467.85 503940.0 -1.0 2770
2772 0 347047.12 119460.8 503880.0 -1.0 2771
2773 0 347004.84 119453.75 503820.0 -1.0 2772
2774 0 346990.75 119457.27 503760.0 -1.0 2773
2775 0 346997.78 119478.42 503700.0 -1.0 2774
2776 0 346631.2 119386.77 503640.0 -1.0 2775
2777 0 346966.06 119570.08 503580.0 -1.0 2776
2778 0 347050.66 119548.92 503520.0 -1.0 2777
2779 0 347103.53 119594.75 503460.0 -1.0 2778
2780 0 347071.8 119661.73 503400.0 -1.0 2779
2781 0 347054.2 119725.17 503340.0 -1.0 2780
2782 0 347068.28 119876.75 503280.0 -1.0 2781
2783 0 346747.5 120007.17 503220.0 -1.0 2782
2784 0 347050.66 119989.55 503160.0 -1.0 2783
2785 0 347092.97 120017.75 503100.0 -1.0 2784
2786 0 347128.22 120014.23 503040.0 -1.0 2785
2787 0 347040.1 120045.95 502980.0 -1.0 2786
2788 0 346983.7 120162.27 502920.0 -1.0 2787
2789 0 346962.53 120454.85 502860.0 -1.0 2788
2790 0 346969.6 120627.58 502860.0 -1.0 2789
2791 0 346941.38 120743.9 502800.0 -1.0 2790
2792 6 346997.78 120740.375 502740.0 -1.0 2791
2793 0 342617.78 120581.08 504420.0 -1.0 44
2794 0 342674.2 120612.8 504360.0 -1.0 2793
2795 6 342755.25 120619.85 504300.0 -1.0 2794
2796 0 348793.3 100482.6 504180.0 -1.0 2576
2797 0 348800.38 100443.83 504240.0 -1.0 2796
2798 0 348818.0 100267.58 504300.0 -1.0 2797
2799 0 348877.9 100098.375 504360.0 -1.0 2798
2800 0 348955.47 100041.98 504420.0 -1.0 2799
2801 0 349036.53 99996.15 504480.0 -1.0 2800
2802 0 349054.16 99943.27 504540.0 -1.0 2801
2803 0 349174.0 99809.33 504600.0 -1.0 2802
2804 0 349329.12 99668.33 504660.0 -1.0 2803
2805 0 349441.9 99446.25 504720.0 -1.0 2804
2806 0 349649.88 99097.27 504780.0 -1.0 2805
2807 0 349709.8 98970.375 504840.0 -1.0 2806
2808 0 349745.06 98903.4 504900.0 -1.0 2807
2809 0 349766.22 98843.48 504960.0 -1.0 2808
2810 0 349797.94 98709.52 505020.0 -1.0 2809
2811 0 349910.75 98709.52 505080.0 -1.0 2810
2812 0 349960.1 98607.3 505140.0 -1.0 2811
2813 0 350048.22 98572.05 505200.0 -1.0 2812
2814 0 350101.1 98487.45 505260.0 -1.0 2813
2815 0 350111.66 98483.92 505320.0 -1.0 2814
2816 0 350118.72 98473.35 505380.0 -1.0 2815
2817 0 350118.72 98473.35 505440.0 -1.0 2816
2818 0 350143.38 98431.05 505500.0 -1.0 2817
2819 0 350224.47 98381.7 505560.0 -1.0 2818
2820 0 350294.97 98402.85 505620.0 -1.0 2819
2821 0 350344.3 98381.7 505680.0 -1.0 2820
2822 0 350213.88 98293.58 505740.0 -1.0 2821
2823 0 350326.7 98268.9 505860.0 -1.0 2822
2824 0 350432.44 98166.67 505980.0 -1.0 2823
2825 0 350464.16 98163.15 506040.0 -1.0 2824
2826 0 350517.03 98099.7 506100.0 -1.0 2825
2827 0 350421.88 98071.5 506160.0 -1.0 2826
2828 0 350464.16 98117.33 506220.0 -1.0 2827
2829 0 350421.88 98106.75 506280.0 -1.0 2828
2830 0 350421.88 98106.75 506340.0 -1.0 2829
2831 0 350446.53 98117.33 506400.0 -1.0 2830
2832 0 350527.62 98071.5 506460.0 -1.0 2831
2833 0 350534.66 98064.45 506520.0 -1.0 2832
2834 0 350636.88 97976.33 506580.0 -1.0 2833
2835 0 350890.7 97747.2 506640.0 -1.0 2834
2836 0 351384.2 98142.0 506700.0 -1.0 2835
2837 0 351137.44 97673.17 506760.0 -1.0 2836
2838 0 351176.22 97627.35 506820.0 -1.0 2837
2839 0 351222.03 97581.52 506880.0 -1.0 2838
2840 0 351222.03 97493.4 506940.0 -1.0 2839
2841 0 351239.66 97352.4 507000.0 -1.0 2840
2842 0 351380.66 97098.6 507060.0 -1.0 2841
2843 0 351525.2 96922.35 507120.0 -1.0 2842
2844 0 351638.0 96555.75 507180.0 -1.0 2843
2845 0 351666.2 96326.625 507240.0 -1.0 2844
2846 0 351743.75 96263.17 507300.0 -1.0 2845
2847 0 351969.34 96598.05 507360.0 -1.0 2846
2848 0 351750.78 96323.1 507420.0 -1.0 2847
2849 0 351701.44 96185.625 507480.0 -1.0 2848
2850 5 351743.75 96002.33 507540.0 -1.0 2849
2851 0 351623.88 96108.08 507660.0 -1.0 2850
2852 0 351923.5 95854.27 507600.0 -1.0 2850
2853 0 352078.62 95554.65 507660.0 -1.0 2852
2854 0 352110.34 95593.42 507720.0 -1.0 2853
2855 0 352311.25 95410.125 507780.0 -1.0 2854
2856 0 352484.0 95385.45 507840.0 -1.0 2855
2857 0 352748.38 95181.0 507900.0 -1.0 2856
2858 0 352815.34 94832.02 507960.0 -1.0 2857
2859 0 352979.25 94433.7 507960.0 -1.0 2858
2860 0 351588.62 96309.0 507720.0 -1.0 2851
2861 0 351581.6 96323.1 507780.0 -1.0 2860
2862 0 351571.0 96375.98 507840.0 -1.0 2861
2863 0 351609.78 96347.77 507900.0 -1.0 2862
2864 0 351616.84 96337.2 507960.0 -1.0 2863
2865 0 351359.5 96199.73 508020.0 -1.0 2864
2866 0 351493.47 96259.65 508080.0 -1.0 2865
2867 0 351384.2 96358.35 508140.0 -1.0 2866
2868 0 351500.5 96372.45 508200.0 -1.0 2867
2869 0 351430.0 96411.23 508260.0 -1.0 2868
2870 0 351444.12 96428.85 508320.0 -1.0 2869
2871 0 351405.34 96460.58 508440.0 -1.0 2870
2872 0 351204.4 96492.3 508500.0 -1.0 2871
2873 0 351437.06 96446.48 508560.0 -1.0 2872
2874 6 351440.6 96446.48 508620.0 -1.0 2873
2875 0 353137.88 94306.805 507960.0 -1.0 2859
2876 0 353035.66 94155.23 508020.0 -1.0 2875
2877 0 353264.78 94239.83 508080.0 -1.0 2876
2878 0 353148.47 94338.53 508140.0 -1.0 2877
2879 6 353233.06 94317.38 508200.0 -1.0 2878
2880 0 346509.97 103093.27 503640.0 -1.0 2565
2881 0 346263.22 102818.33 503640.0 -1.0 2880
2882 0 346474.72 102825.375 503700.0 -1.0 2881
2883 0 346464.12 102790.125 503760.0 -1.0 2882
2884 0 346488.8 102835.95 503820.0 -1.0 2883
2885 6 346573.4 102906.45 503880.0 -1.0 2884
2886 0 345726.12 116582.48 509520.0 -1.0 173
2887 0 345715.53 116543.7 509580.0 -1.0 2886
2888 0 345764.88 116455.58 509640.0 -1.0 2887
2889 0 345768.4 116490.83 509700.0 -1.0 2888
2890 0 345814.25 116452.05 509760.0 -1.0 2889
2891 0 345838.9 116522.55 509820.0 -1.0 2890
2892 0 345884.75 116441.48 509880.0 -1.0 2891
2893 0 345867.12 116575.42 509940.0 -1.0 2892
2894 0 345905.88 116543.7 510000.0 -1.0 2893
2895 0 345909.4 116540.17 510060.0 -1.0 2894
2896 0 345874.16 116473.2 510120.0 -1.0 2895
2897 0 345920.0 116455.58 510180.0 -1.0 2896
2898 0 345927.03 116455.58 510240.0 -1.0 2897
2899 0 346029.25 116381.55 510300.0 -1.0 2898
2900 0 346043.38 116413.27 510360.0 -1.0 2899
2901 0 346318.3 116434.42 510420.0 -1.0 2900
2902 0 346173.78 116381.55 510480.0 -1.0 2901
2903 0 346233.72 116328.67 510540.0 -1.0 2902
2904 0 346240.75 116279.33 510600.0 -1.0 2903
2905 0 346265.44 116155.95 510660.0 -1.0 2904
2906 0 346371.2 116180.625 510720.0 -1.0 2905
2907 0 346311.25 116081.92 510780.0 -1.0 2906
2908 0 346346.5 116067.83 510840.0 -1.0 2907
2909 0 346304.22 115866.9 510900.0 -1.0 2908
2910 0 346311.25 115849.27 510960.0 -1.0 2909
2911 0 346297.16 115789.35 511020.0 -1.0 2910
2912 0 346297.16 115789.35 511080.0 -1.0 2911
2913 0 346191.4 115694.17 511140.0 -1.0 2912
2914 0 346142.06 115591.95 511200.0 -1.0 2913
2915 0 346135.0 115556.7 511260.0 -1.0 2914
2916 0 346106.8 115584.9 511320.0 -1.0 2915
2917 0 346106.8 115510.875 511380.0 -1.0 2916
2918 0 346156.16 115486.2 511440.0 -1.0 2917
2919 0 346230.2 115419.23 511500.0 -1.0 2918
2920 0 346272.5 115383.98 511560.0 -1.0 2919
2921 0 346279.53 115274.7 511620.0 -1.0 2920
2922 0 346276.0 115253.55 511680.0 -1.0 2921
2923 0 346226.66 115292.33 511740.0 -1.0 2922
2924 0 346230.2 115225.35 511800.0 -1.0 2923
2925 0 346283.06 115133.7 511860.0 -1.0 2924
2926 0 346290.12 115133.7 511920.0 -1.0 2925
2927 0 346272.5 115101.98 511980.0 -1.0 2926
2928 0 346233.72 115035.0 512040.0 -1.0 2927
2929 0 346300.7 115010.33 512100.0 -1.0 2928
2930 0 346318.3 114971.55 512160.0 -1.0 2929
2931 0 346219.62 114851.7 512220.0 -1.0 2930
2932 0 346300.7 114770.625 512280.0 -1.0 2931
2933 0 346381.75 114520.35 512340.0 -1.0 2932
2934 0 346491.03 114471.0 512400.0 -1.0 2933
2935 0 346536.88 114411.08 512460.0 -1.0 2934
2936 0 346536.88 114389.92 512520.0 -1.0 2935
2937 0 346254.88 114351.15 512580.0 -1.0 2936
2938 0 346462.84 114351.15 512640.0 -1.0 2937
2939 0 346565.06 114326.48 512700.0 -1.0 2938
2940 0 346582.7 114337.05 512760.0 -1.0 2939
2941 0 346424.06 114305.33 512820.0 -1.0 2940
2942 0 346610.88 114287.7 512880.0 -1.0 2941
2943 0 346632.03 114231.3 512940.0 -1.0 2942
2944 0 346688.44 114227.77 513000.0 -1.0 2943
2945 0 346695.5 114129.08 513060.0 -1.0 2944
2946 0 346727.22 114111.45 513120.0 -1.0 2945
2947 0 346737.78 114104.4 513180.0 -1.0 2946
2948 0 346748.38 114048.0 513240.0 -1.0 2947
2949 0 346751.88 114083.25 513300.0 -1.0 2948
2950 0 346769.5 114065.625 513360.0 -1.0 2949
2951 0 346840.0 114072.67 513420.0 -1.0 2950
2952 0 346921.1 113780.1 513480.0 -1.0 2951
2953 0 346914.03 114055.05 513540.0 -1.0 2952
2954 0 346878.78 113973.98 513600.0 -1.0 2953
2955 0 346892.88 113963.4 513660.0 -1.0 2954
2956 0 346857.62 113928.15 513720.0 -1.0 2955
2957 0 346832.97 113907.0 513780.0 -1.0 2956
2958 0 346822.38 113815.35 513840.0 -1.0 2957
2959 0 346836.5 113769.52 513900.0 -1.0 2958
2960 0 346847.06 113691.98 513960.0 -1.0 2959
2961 0 346857.62 113568.6 514020.0 -1.0 2960
2962 0 346914.03 113554.5 514080.0 -1.0 2961
2963 0 346903.47 113508.67 514140.0 -1.0 2962
2964 0 346903.47 113473.42 514200.0 -1.0 2963
2965 0 346977.5 113321.85 514260.0 -1.0 2964
2966 0 346995.12 113268.98 514320.0 -1.0 2965
2967 0 347019.78 113187.9 514380.0 -1.0 2966
2968 0 347153.75 113237.25 514440.0 -1.0 2967
2969 0 347104.38 113145.6 514500.0 -1.0 2968
2970 0 347160.78 113113.875 514560.0 -1.0 2969
2971 0 347174.88 113053.95 514620.0 -1.0 2970
2972 0 347245.38 113173.8 514680.0 -1.0 2971
2973 0 347206.62 113029.27 514740.0 -1.0 2972
2974 0 347164.3 113110.35 514800.0 -1.0 2973
2975 0 347210.12 113025.75 514860.0 -1.0 2974
2976 0 347210.12 113022.23 514920.0 -1.0 2975
2977 0 347203.1 113075.1 514980.0 -1.0 2976
2978 0 347136.12 113085.67 515040.0 -1.0 2977
2979 0 347051.5 113156.17 515100.0 -1.0 2978
2980 0 347139.62 113223.15 515160.0 -1.0 2979
2981 6 347146.7 113194.95 515220.0 -1.0 2980
2982 0 339017.72 127109.83 500880.0 -1.0 2606
