# Supplementary material for: Organization of the gravity-sensing system in zebrafish
Source: Nat Commun. 2022 Aug 27;13:5060. doi: 10.1038/s41467-022-32824-w (PMC9420129; doi:10.1038/s41467-022-32824-w)
Supplement: Supplementary file 11 — Source Data [file 41467_2022_32824_MOESM11_ESM.zip › Reconstruction files/tangential_nucleus_R_03.swc]

# SWC format file
# based on specifications at http://www.neuronland.org/NLMorphologyConverter/MorphologyFormats/SWC/Spec.html
# Created on 2022-04-20 using navis (https://github.com/navis-org/navis)
# Meta: {"id": "70219", "name": "tangential_nucleus_R_03", "units": "1 nanometer"}
# PointNo Label X Y Z Radius Parent
# Labels:
# 0 = undefined, 1 = soma, 5 = fork point, 6 = end point
1 1 332374.97 125092.03 506460.0 2347.0 -1
2 0 261077.0 140570.0 531120.0 -1.0 3
3 0 261149.0 140607.0 531060.0 -1.0 4
4 0 261091.0 140585.0 531000.0 -1.0 5
5 0 261133.0 140597.0 530940.0 -1.0 6
6 0 261120.0 140586.0 530880.0 -1.0 7
7 0 261128.0 140587.0 530820.0 -1.0 8
8 0 261141.0 140565.0 530760.0 -1.0 9
9 0 261154.0 140593.0 530700.0 -1.0 10
10 0 261183.0 140574.0 530640.0 -1.0 11
11 0 261193.0 140610.0 530580.0 -1.0 12
12 0 261218.0 140602.0 530520.0 -1.0 13
13 0 261211.0 140609.0 530460.0 -1.0 14
14 0 261240.0 140641.0 530400.0 -1.0 15
15 0 261271.0 140635.0 530340.0 -1.0 16
16 0 261265.0 140637.0 530280.0 -1.0 17
17 0 261289.0 140655.0 530220.0 -1.0 18
18 0 261293.0 140673.0 530160.0 -1.0 19
19 0 261346.0 140702.0 530100.0 -1.0 20
20 0 261362.0 140698.0 530040.0 -1.0 21
21 0 261411.0 140711.0 529980.0 -1.0 22
22 0 261433.0 140691.0 529920.0 -1.0 23
23 0 261488.0 140704.0 529860.0 -1.0 24
24 0 261509.0 140709.0 529800.0 -1.0 25
25 0 261535.0 140661.0 529740.0 -1.0 26
26 0 261610.0 140689.0 529680.0 -1.0 27
27 0 261561.0 140618.0 529620.0 -1.0 28
28 0 261657.0 140653.0 529560.0 -1.0 29
29 0 261675.0 140644.0 529500.0 -1.0 30
30 0 261749.0 140641.0 529440.0 -1.0 31
31 0 261748.0 140614.0 529380.0 -1.0 32
32 0 261757.0 140589.0 529320.0 -1.0 33
33 0 261768.0 140599.0 529260.0 -1.0 34
34 0 261714.0 140485.0 529200.0 -1.0 35
35 0 261730.0 140478.0 529140.0 -1.0 36
36 0 261783.0 140525.0 529080.0 -1.0 37
37 0 261809.0 140518.0 529020.0 -1.0 38
38 0 261798.0 140489.0 528960.0 -1.0 39
39 0 261848.0 140478.0 528900.0 -1.0 40
40 0 261864.0 140492.0 528840.0 -1.0 41
41 0 261845.0 140498.0 528780.0 -1.0 42
42 0 261895.0 140491.0 528720.0 -1.0 43
43 0 261876.0 140485.0 528660.0 -1.0 44
44 0 261892.0 140490.0 528600.0 -1.0 45
45 0 261902.0 140475.0 528540.0 -1.0 46
46 0 261933.0 140487.0 528480.0 -1.0 47
47 0 261951.0 140473.0 528420.0 -1.0 48
48 0 261891.0 140409.0 528360.0 -1.0 49
49 0 261889.0 140403.0 528300.0 -1.0 50
50 0 261844.0 140321.0 528240.0 -1.0 51
51 0 261794.0 140303.0 528180.0 -1.0 52
52 0 261847.0 140266.0 528120.0 -1.0 53
53 0 261762.0 140174.0 528060.0 -1.0 54
54 0 261857.0 140162.0 528000.0 -1.0 55
55 0 261844.0 140124.0 527940.0 -1.0 56
56 0 261823.0 140021.0 527880.0 -1.0 57
57 0 261847.0 140034.0 527820.0 -1.0 58
58 0 261873.0 139969.0 527760.0 -1.0 59
59 0 261865.0 139961.0 527700.0 -1.0 60
60 0 261920.0 139858.0 527640.0 -1.0 61
61 0 261876.0 139779.0 527580.0 -1.0 62
62 0 261955.0 139699.0 527520.0 -1.0 63
63 0 261928.0 139683.0 527460.0 -1.0 64
64 0 261962.0 139631.0 527340.0 -1.0 65
65 0 262004.0 139549.0 527280.0 -1.0 66
66 0 262052.0 139461.0 527220.0 -1.0 67
67 0 262112.0 139384.0 527160.0 -1.0 68
68 0 262038.0 139314.0 527100.0 -1.0 69
69 0 262047.0 139206.0 527040.0 -1.0 70
70 0 262102.0 139064.0 526980.0 -1.0 71
71 0 262068.0 138985.0 526920.0 -1.0 72
72 0 262140.0 138905.0 526860.0 -1.0 73
73 0 262121.0 138844.0 526800.0 -1.0 74
74 0 262098.0 138790.0 526740.0 -1.0 75
75 0 262155.0 138683.0 526680.0 -1.0 76
76 0 262144.0 138630.0 526620.0 -1.0 77
77 0 262220.0 138526.0 526560.0 -1.0 78
78 0 262343.0 138361.0 526560.0 -1.0 79
79 0 262351.0 138293.0 526620.0 -1.0 80
80 0 262295.0 138118.0 526620.0 -1.0 81
81 0 262270.0 137935.0 526560.0 -1.0 82
82 0 262238.0 137714.0 526500.0 -1.0 83
83 0 262172.0 137540.0 526440.0 -1.0 84
84 0 262171.0 137492.0 526380.0 -1.0 85
85 0 262171.0 137372.0 526320.0 -1.0 86
86 0 262140.0 137176.0 526260.0 -1.0 87
87 0 262148.0 137122.0 526200.0 -1.0 88
88 0 262101.0 137051.0 526140.0 -1.0 89
89 0 262136.0 136978.0 526080.0 -1.0 90
90 0 262122.0 136952.0 526020.0 -1.0 91
91 0 262108.0 136933.0 525960.0 -1.0 92
92 0 262135.0 136859.0 525900.0 -1.0 93
93 0 262191.0 136840.0 525840.0 -1.0 94
94 0 262140.0 136848.0 525780.0 -1.0 95
95 0 262152.0 136591.0 525720.0 -1.0 96
96 0 262118.0 136574.0 525660.0 -1.0 97
97 0 262113.0 136416.0 525540.0 -1.0 98
98 0 262091.0 136214.0 525480.0 -1.0 99
99 0 262140.0 136146.0 525420.0 -1.0 100
100 0 262178.0 136084.0 525360.0 -1.0 101
101 0 262196.0 136079.0 525300.0 -1.0 102
102 0 262226.0 136049.0 525240.0 -1.0 103
103 0 262199.0 135983.0 525180.0 -1.0 104
104 0 262230.0 136009.0 525120.0 -1.0 105
105 0 262258.0 135993.0 525060.0 -1.0 106
106 0 262268.0 135998.0 525000.0 -1.0 107
107 0 262262.0 135966.0 524940.0 -1.0 108
108 0 262263.0 135913.0 524880.0 -1.0 109
109 0 262270.0 135898.0 524820.0 -1.0 110
110 0 262240.0 135895.0 524760.0 -1.0 111
111 0 262323.0 135896.0 524700.0 -1.0 112
112 0 262270.0 135835.0 524640.0 -1.0 113
113 0 262314.0 135835.0 524580.0 -1.0 114
114 0 262298.0 135772.0 524520.0 -1.0 115
115 0 262347.0 135791.0 524460.0 -1.0 116
116 0 262300.0 135697.0 524400.0 -1.0 117
117 0 262305.0 135708.0 524340.0 -1.0 118
118 0 262325.0 135687.0 524280.0 -1.0 119
119 0 262376.0 135713.0 524220.0 -1.0 120
120 0 262358.0 135689.0 524160.0 -1.0 121
121 0 262341.0 135678.0 524100.0 -1.0 122
122 0 262390.0 135697.0 524040.0 -1.0 123
123 0 262392.0 135678.0 523980.0 -1.0 124
124 0 262364.0 135657.0 523920.0 -1.0 125
125 0 262436.0 135671.0 523860.0 -1.0 126
126 0 262386.0 135608.0 523800.0 -1.0 127
127 0 262448.0 135653.0 523740.0 -1.0 128
128 0 262391.0 135624.0 523680.0 -1.0 129
129 0 262434.0 135642.0 523620.0 -1.0 130
130 0 262394.0 135612.0 523560.0 -1.0 131
131 0 262400.0 135669.0 523500.0 -1.0 132
132 0 262400.0 135630.0 523440.0 -1.0 133
133 0 262418.0 135597.0 523380.0 -1.0 134
134 0 262392.0 135659.0 523320.0 -1.0 135
135 0 262366.0 135669.0 523260.0 -1.0 136
136 0 262368.0 135680.0 523200.0 -1.0 137
137 0 262396.0 135731.0 523140.0 -1.0 138
138 0 262375.0 135723.0 523080.0 -1.0 139
139 0 262359.0 135738.0 523020.0 -1.0 140
140 0 262394.0 135709.0 522960.0 -1.0 141
141 0 262421.0 135689.0 522900.0 -1.0 142
142 0 262457.0 135774.0 522840.0 -1.0 143
143 0 262452.0 135741.0 522780.0 -1.0 144
144 0 262415.0 135737.0 522720.0 -1.0 145
145 0 262443.0 135788.0 522660.0 -1.0 146
146 0 262386.0 135767.0 522600.0 -1.0 147
147 0 262413.0 135790.0 522540.0 -1.0 148
148 0 262366.0 135806.0 522480.0 -1.0 149
149 0 262404.0 135832.0 522420.0 -1.0 150
150 0 262363.0 135837.0 522360.0 -1.0 151
151 0 262413.0 135895.0 522300.0 -1.0 152
152 0 262363.0 135910.0 522240.0 -1.0 153
153 0 262395.0 135974.0 522180.0 -1.0 154
154 0 262378.0 135979.0 522120.0 -1.0 155
155 0 262434.0 136031.0 522060.0 -1.0 156
156 0 262399.0 136042.0 522000.0 -1.0 157
157 0 262352.0 135991.0 521940.0 -1.0 158
158 0 262378.0 135996.0 521880.0 -1.0 159
159 0 262329.0 135980.0 521820.0 -1.0 160
160 0 262290.0 136044.0 521760.0 -1.0 161
161 0 262226.0 135989.0 521700.0 -1.0 162
162 0 262197.0 135956.0 521640.0 -1.0 163
163 0 262183.0 135968.0 521580.0 -1.0 164
164 0 262130.0 135926.0 521520.0 -1.0 165
165 0 262105.0 135895.0 521460.0 -1.0 166
166 0 262058.0 135923.0 521400.0 -1.0 167
167 0 262082.0 135931.0 521340.0 -1.0 168
168 0 261994.0 135904.0 521280.0 -1.0 169
169 0 261984.0 135915.0 521160.0 -1.0 170
170 0 262016.0 135868.0 521100.0 -1.0 171
171 0 262008.0 135840.0 521040.0 -1.0 172
172 0 261934.0 135762.0 520980.0 -1.0 173
173 0 261971.0 135760.0 520920.0 -1.0 174
174 0 261970.0 135766.0 520860.0 -1.0 175
175 0 262004.0 135682.0 520800.0 -1.0 176
176 0 261842.0 135639.0 520740.0 -1.0 177
177 0 261942.0 135603.0 520680.0 -1.0 178
178 0 261844.0 135544.0 520620.0 -1.0 179
179 0 261869.0 135563.0 520560.0 -1.0 180
180 0 261817.0 135513.0 520500.0 -1.0 181
181 0 261837.0 135453.0 520380.0 -1.0 182
182 0 261893.0 135525.0 520320.0 -1.0 183
183 0 261823.0 135531.0 520260.0 -1.0 184
184 0 261756.0 135444.0 520200.0 -1.0 185
185 0 261781.0 135519.0 520140.0 -1.0 186
186 0 261824.0 135460.0 520080.0 -1.0 187
187 0 261794.0 135502.0 520020.0 -1.0 188
188 0 261770.0 135455.0 519960.0 -1.0 189
189 0 261801.0 135504.0 519900.0 -1.0 190
190 0 261841.0 135447.0 519840.0 -1.0 191
191 0 261820.0 135464.0 519780.0 -1.0 192
192 0 261869.0 135485.0 519720.0 -1.0 193
193 0 261850.0 135452.0 519660.0 -1.0 194
194 0 261875.0 135453.0 519540.0 -1.0 195
195 0 261895.0 135416.0 519480.0 -1.0 196
196 0 261888.0 135411.0 519420.0 -1.0 197
197 0 261922.0 135389.0 519360.0 -1.0 198
198 0 261926.0 135402.0 519300.0 -1.0 199
199 0 261924.0 135354.0 519240.0 -1.0 200
200 0 261934.0 135384.0 519180.0 -1.0 201
201 0 261959.0 135377.0 519120.0 -1.0 202
202 0 261967.0 135434.0 519060.0 -1.0 203
203 0 262000.0 135418.0 519000.0 -1.0 204
204 0 262055.0 135442.0 518940.0 -1.0 205
205 0 262114.0 135371.0 518880.0 -1.0 206
206 0 262120.0 135384.0 518820.0 -1.0 207
207 0 262188.0 135367.0 518760.0 -1.0 208
208 0 262244.0 135338.0 518700.0 -1.0 209
209 0 262286.0 135295.0 518640.0 -1.0 210
210 0 262319.0 135276.0 518580.0 -1.0 211
211 0 262338.0 135209.0 518520.0 -1.0 212
212 0 262365.0 135083.0 518460.0 -1.0 213
213 0 262378.0 135105.0 518400.0 -1.0 214
214 0 262373.0 135075.0 518340.0 -1.0 215
215 0 262416.0 135040.0 518280.0 -1.0 216
216 0 262474.0 135084.0 518220.0 -1.0 217
217 0 262519.0 134992.0 518160.0 -1.0 218
218 0 262563.0 134936.0 518100.0 -1.0 219
219 0 262631.0 134904.0 518040.0 -1.0 220
220 0 262668.0 134828.0 517980.0 -1.0 221
221 0 262700.0 134916.0 517920.0 -1.0 222
222 0 262757.0 134910.0 517860.0 -1.0 223
223 0 262799.0 134876.0 517800.0 -1.0 224
224 0 262821.0 134877.0 517740.0 -1.0 225
225 0 262830.0 134863.0 517680.0 -1.0 226
226 0 262884.0 134853.0 517620.0 -1.0 227
227 0 262904.0 134785.0 517560.0 -1.0 228
228 0 263046.0 134736.0 517500.0 -1.0 229
229 0 263139.0 134694.0 517440.0 -1.0 230
230 0 263242.0 134600.0 517380.0 -1.0 231
231 0 263334.0 134553.0 517320.0 -1.0 232
232 0 263391.0 134537.0 517260.0 -1.0 233
233 0 263424.0 134511.0 517200.0 -1.0 234
234 0 263440.0 134514.0 517140.0 -1.0 235
235 0 263477.0 134495.0 517080.0 -1.0 236
236 0 263566.0 134490.0 517020.0 -1.0 237
237 0 263601.0 134468.0 516960.0 -1.0 238
238 0 263611.0 134484.0 516900.0 -1.0 239
239 0 263725.0 134513.0 516840.0 -1.0 240
240 0 263770.0 134513.0 516780.0 -1.0 241
241 0 263800.0 134524.0 516720.0 -1.0 242
242 0 263894.0 134566.0 516660.0 -1.0 243
243 0 263858.0 134530.0 516600.0 -1.0 244
244 0 263902.0 134545.0 516540.0 -1.0 245
245 0 263896.0 134561.0 516480.0 -1.0 246
246 0 263982.0 134551.0 516420.0 -1.0 247
247 0 263982.0 134557.0 516360.0 -1.0 248
248 0 264006.0 134642.0 516300.0 -1.0 249
249 0 264028.0 134572.0 516240.0 -1.0 250
250 0 264053.0 134618.0 516180.0 -1.0 251
251 0 264043.0 134595.0 516120.0 -1.0 252
252 0 264043.0 134586.0 516060.0 -1.0 253
253 0 264101.0 134627.0 516000.0 -1.0 254
254 0 264117.0 134608.0 515940.0 -1.0 255
255 0 264121.0 134676.0 515880.0 -1.0 256
256 0 264193.0 134748.0 515760.0 -1.0 257
257 0 264241.0 134754.0 515640.0 -1.0 258
258 0 264209.0 134813.0 515580.0 -1.0 259
259 0 264253.0 134852.0 515520.0 -1.0 260
260 0 264104.0 134748.0 515460.0 -1.0 261
261 0 264317.0 134957.0 515400.0 -1.0 262
262 0 264286.0 134923.0 515340.0 -1.0 263
263 0 264305.0 134991.0 515280.0 -1.0 264
264 0 264293.0 135038.0 515220.0 -1.0 265
265 0 264330.0 135161.0 515160.0 -1.0 266
266 0 264340.0 135238.0 515100.0 -1.0 267
267 0 264334.0 135368.0 515040.0 -1.0 268
268 0 264518.0 135565.0 514980.0 -1.0 269
269 0 264344.0 135503.0 514920.0 -1.0 270
270 0 264378.0 135600.0 514860.0 -1.0 271
271 0 264346.0 135667.0 514800.0 -1.0 272
272 0 264357.0 135795.0 514740.0 -1.0 273
273 0 264337.0 135830.0 514680.0 -1.0 274
274 0 264404.0 135935.0 514620.0 -1.0 275
275 0 264381.0 135967.0 514560.0 -1.0 276
276 0 264398.0 135993.0 514500.0 -1.0 277
277 0 264354.0 136092.0 514440.0 -1.0 278
278 0 264391.0 136062.0 514380.0 -1.0 279
279 0 264428.0 136183.0 514320.0 -1.0 280
280 0 264478.0 136288.0 514260.0 -1.0 281
281 0 264474.0 136225.0 514200.0 -1.0 282
282 0 264454.0 136239.0 514140.0 -1.0 283
283 0 264486.0 136290.0 514080.0 -1.0 284
284 0 264507.0 136309.0 514020.0 -1.0 285
285 0 264488.0 136327.0 513960.0 -1.0 286
286 0 264542.0 136403.0 513900.0 -1.0 287
287 0 264557.0 136444.0 513840.0 -1.0 288
288 0 264581.0 136480.0 513780.0 -1.0 289
289 0 264559.0 136486.0 513720.0 -1.0 290
290 0 264627.0 136618.0 513660.0 -1.0 291
291 0 264604.0 136696.0 513600.0 -1.0 292
292 0 264622.0 136648.0 513540.0 -1.0 293
293 0 264628.0 136766.0 513480.0 -1.0 294
294 0 264607.0 136659.0 513420.0 -1.0 295
295 0 264648.0 136694.0 513360.0 -1.0 296
296 0 264655.0 136694.0 513300.0 -1.0 297
297 0 264651.0 136767.0 513240.0 -1.0 298
298 0 264595.0 136736.0 513180.0 -1.0 299
299 0 264619.0 136835.0 513120.0 -1.0 300
300 0 264601.0 136814.0 513060.0 -1.0 301
301 0 264603.0 136904.0 513000.0 -1.0 302
302 0 264598.0 136877.0 512940.0 -1.0 303
303 0 264641.0 137065.0 512880.0 -1.0 304
304 0 264383.0 136947.0 512820.0 -1.0 305
305 0 264551.0 137218.0 512760.0 -1.0 306
306 0 264554.0 137207.0 512700.0 -1.0 307
307 0 264621.0 137295.0 512640.0 -1.0 308
308 0 264353.0 137032.0 512580.0 -1.0 309
309 0 264653.0 137318.0 512520.0 -1.0 310
310 0 264733.0 137320.0 512460.0 -1.0 311
311 0 264663.0 137399.0 512400.0 -1.0 312
312 0 264693.0 137398.0 512340.0 -1.0 313
313 0 264718.0 137501.0 512280.0 -1.0 314
314 0 264676.0 137483.0 512220.0 -1.0 315
315 0 264719.0 137502.0 512160.0 -1.0 316
316 0 264704.0 137599.0 512100.0 -1.0 317
317 0 264729.0 137825.0 512040.0 -1.0 318
318 0 264708.0 137882.0 511980.0 -1.0 319
319 0 264692.0 137883.0 511920.0 -1.0 320
320 0 264745.0 138026.0 511860.0 -1.0 321
321 0 264684.0 137995.0 511800.0 -1.0 322
322 0 264790.0 138094.0 511740.0 -1.0 323
323 0 264751.0 138181.0 511680.0 -1.0 324
324 0 264796.0 138219.0 511620.0 -1.0 325
325 0 264818.0 138325.0 511560.0 -1.0 326
326 0 264823.0 138335.0 511500.0 -1.0 327
327 0 264796.0 138350.0 511440.0 -1.0 328
328 0 264814.0 138315.0 511380.0 -1.0 329
329 0 264842.0 138310.0 511320.0 -1.0 330
330 0 264840.0 138287.0 511260.0 -1.0 331
331 0 264858.0 138285.0 511200.0 -1.0 332
332 0 264879.0 138225.0 511140.0 -1.0 333
333 0 264914.0 138236.0 511080.0 -1.0 334
334 0 264982.0 138020.0 511020.0 -1.0 335
335 0 265039.0 138016.0 510960.0 -1.0 336
336 0 265088.0 137874.0 510960.0 -1.0 337
337 0 265122.0 137711.0 511020.0 -1.0 338
338 0 265136.0 137630.0 511080.0 -1.0 339
339 0 265189.0 137483.0 511080.0 -1.0 340
340 0 265269.0 137416.0 511020.0 -1.0 341
341 0 265330.0 137264.0 511020.0 -1.0 342
342 0 265352.0 137135.0 511080.0 -1.0 343
343 0 265365.0 137039.0 511140.0 -1.0 344
344 0 265389.0 137009.0 511200.0 -1.0 345
345 0 265434.0 136896.0 511260.0 -1.0 346
346 0 265491.0 136766.0 511320.0 -1.0 347
347 0 265523.0 136657.0 511380.0 -1.0 348
348 0 265578.0 136472.0 511440.0 -1.0 349
349 0 265646.0 136420.0 511500.0 -1.0 350
350 0 265706.0 136175.0 511500.0 -1.0 351
351 0 265606.0 136164.0 511440.0 -1.0 352
352 0 265634.0 136033.0 511440.0 -1.0 353
353 0 265794.0 135975.0 511500.0 -1.0 354
354 0 265765.0 135922.0 511560.0 -1.0 355
355 0 265878.0 135320.0 511620.0 -1.0 356
356 0 266050.0 135270.0 511680.0 -1.0 357
357 0 266053.0 135148.0 511740.0 -1.0 358
358 0 266056.0 134932.0 511800.0 -1.0 359
359 0 266121.0 134789.0 511860.0 -1.0 360
360 0 266059.0 134586.0 511860.0 -1.0 361
361 0 266092.0 134400.0 511800.0 -1.0 362
362 0 266178.0 134191.0 511800.0 -1.0 363
363 0 266380.0 133948.0 511860.0 -1.0 364
364 0 266364.0 133644.0 511920.0 -1.0 365
365 0 266394.0 133531.0 511980.0 -1.0 366
366 0 266418.0 133297.0 511980.0 -1.0 367
367 0 266388.0 133177.0 511920.0 -1.0 368
368 0 266474.0 132985.0 511860.0 -1.0 369
369 0 266502.0 132723.0 511800.0 -1.0 370
370 0 266568.0 132684.0 511740.0 -1.0 371
371 0 266546.0 132490.0 511740.0 -1.0 372
372 0 266530.0 132238.0 511800.0 -1.0 373
373 0 266594.0 132142.0 511860.0 -1.0 374
374 0 266505.0 132093.0 511920.0 -1.0 375
375 0 266579.0 131913.0 511920.0 -1.0 376
376 0 266797.0 131696.0 511860.0 -1.0 377
377 0 266776.0 131462.0 511800.0 -1.0 378
378 0 266963.0 131418.0 511740.0 -1.0 379
379 0 266988.0 131387.0 511680.0 -1.0 380
380 0 267070.0 131298.0 511620.0 -1.0 381
381 0 267239.0 131119.0 511560.0 -1.0 382
382 0 267308.0 131016.0 511500.0 -1.0 383
383 0 267506.0 130794.0 511440.0 -1.0 384
384 0 267590.0 130792.0 511380.0 -1.0 385
385 0 267653.0 130827.0 511320.0 -1.0 386
386 0 267701.0 130802.0 511260.0 -1.0 387
387 0 267828.0 130764.0 511200.0 -1.0 388
388 0 267833.0 130693.0 511140.0 -1.0 389
389 0 267853.0 130704.0 511080.0 -1.0 390
390 0 267898.0 130653.0 511020.0 -1.0 391
391 0 267959.0 130677.0 510960.0 -1.0 392
392 0 268065.0 130694.0 510900.0 -1.0 393
393 0 268127.0 130709.0 510840.0 -1.0 394
394 0 268137.0 130702.0 510780.0 -1.0 395
395 0 268175.0 130703.0 510720.0 -1.0 396
396 0 268204.0 130666.0 510660.0 -1.0 397
397 0 268257.0 130601.0 510600.0 -1.0 398
398 0 268379.0 130582.0 510540.0 -1.0 399
399 0 268349.0 130517.0 510480.0 -1.0 400
400 0 268477.0 130774.0 510420.0 -1.0 401
401 0 268534.0 130687.0 510420.0 -1.0 402
402 0 268414.0 130430.0 510480.0 -1.0 403
403 0 268505.0 130427.0 510540.0 -1.0 404
404 0 268495.0 130403.0 510600.0 -1.0 405
405 0 268564.0 130305.0 510660.0 -1.0 406
406 0 268577.0 130228.0 510720.0 -1.0 407
407 0 268567.0 130096.0 510780.0 -1.0 408
408 0 268777.0 130084.0 510840.0 -1.0 409
409 0 268853.0 129839.0 510900.0 -1.0 410
410 0 269014.0 129678.0 510960.0 -1.0 411
411 0 269076.0 129574.0 511020.0 -1.0 412
412 0 269082.0 129605.0 511080.0 -1.0 413
413 0 269167.0 129517.0 511080.0 -1.0 414
414 0 269221.0 129465.0 511020.0 -1.0 415
415 0 269236.0 129538.0 510960.0 -1.0 416
416 0 269222.0 129515.0 510900.0 -1.0 417
417 0 269199.0 129571.0 510840.0 -1.0 418
418 0 269272.0 129551.0 510780.0 -1.0 419
419 0 269255.0 129556.0 510720.0 -1.0 420
420 0 269250.0 129585.0 510660.0 -1.0 421
421 0 269325.0 129565.0 510600.0 -1.0 422
422 0 269414.0 129622.0 510540.0 -1.0 423
423 0 269452.0 129618.0 510480.0 -1.0 424
424 0 269693.0 129871.0 510420.0 -1.0 425
425 0 269559.0 129688.0 510360.0 -1.0 426
426 0 269534.0 129707.0 510300.0 -1.0 427
427 0 269679.0 129796.0 510240.0 -1.0 428
428 0 269700.0 129776.0 510180.0 -1.0 429
429 0 269677.0 129798.0 510120.0 -1.0 430
430 0 269785.0 129776.0 510060.0 -1.0 431
431 0 269871.0 129787.0 510000.0 -1.0 432
432 0 269845.0 129819.0 509940.0 -1.0 433
433 0 269863.0 129782.0 509880.0 -1.0 434
434 0 269850.0 129792.0 509820.0 -1.0 435
435 0 269943.0 129811.0 509760.0 -1.0 436
436 0 269910.0 129831.0 509700.0 -1.0 437
437 0 269971.0 129830.0 509640.0 -1.0 438
438 0 269990.0 129853.0 509580.0 -1.0 439
439 0 270021.0 129850.0 509520.0 -1.0 440
440 0 270055.0 129865.0 509460.0 -1.0 441
441 0 270042.0 129859.0 509400.0 -1.0 442
442 0 270151.0 129853.0 509340.0 -1.0 443
443 0 270198.0 129873.0 509280.0 -1.0 444
444 0 270269.0 129875.0 509220.0 -1.0 445
445 0 270292.0 129863.0 509160.0 -1.0 446
446 0 270331.0 129881.0 509100.0 -1.0 447
447 0 270417.0 129898.0 509040.0 -1.0 448
448 0 270461.0 129876.0 508980.0 -1.0 449
449 0 270469.0 129845.0 508920.0 -1.0 450
450 0 270598.0 129926.0 508860.0 -1.0 451
451 0 270670.0 129841.0 508800.0 -1.0 452
452 0 270759.0 129850.0 508740.0 -1.0 453
453 0 270825.0 129802.0 508680.0 -1.0 454
454 0 270951.0 129682.0 508620.0 -1.0 455
455 0 271021.0 129520.0 508560.0 -1.0 456
456 0 270758.0 129143.0 508500.0 -1.0 457
457 0 271148.0 129399.0 508440.0 -1.0 458
458 0 271215.0 129331.0 508320.0 -1.0 459
459 0 271252.0 129284.0 508260.0 -1.0 460
460 0 271299.0 129301.0 508200.0 -1.0 461
461 0 271115.0 129000.0 508140.0 -1.0 462
462 0 271506.0 129255.0 508080.0 -1.0 463
463 0 271301.0 128963.0 508020.0 -1.0 464
464 0 271629.0 129249.0 507960.0 -1.0 465
465 0 271682.0 129248.0 507900.0 -1.0 466
466 0 271653.0 129242.0 507840.0 -1.0 467
467 0 271844.0 129263.0 507780.0 -1.0 468
468 0 271940.0 129242.0 507720.0 -1.0 469
469 0 272108.0 129436.0 507660.0 -1.0 470
470 0 272170.0 129395.0 507600.0 -1.0 471
471 0 272329.0 129467.0 507540.0 -1.0 472
472 0 272334.0 129442.0 507480.0 -1.0 473
473 0 272320.0 129466.0 507420.0 -1.0 474
474 0 272704.0 129899.0 507360.0 -1.0 475
475 0 272525.0 129621.0 507300.0 -1.0 476
476 0 272520.0 129547.0 507240.0 -1.0 477
477 0 272683.0 129775.0 507180.0 -1.0 478
478 0 272910.0 129974.0 507180.0 -1.0 479
479 0 272899.0 129870.0 507240.0 -1.0 480
480 0 273080.0 130003.0 507300.0 -1.0 481
481 0 273164.0 130269.0 507360.0 -1.0 482
482 0 272925.0 129911.0 507420.0 -1.0 483
483 0 273159.0 129975.0 507420.0 -1.0 484
484 0 273594.0 130367.0 507360.0 -1.0 485
485 0 273618.0 130098.0 507300.0 -1.0 486
486 0 273669.0 129900.0 507240.0 -1.0 487
487 0 273921.0 129996.0 507180.0 -1.0 488
488 0 274188.0 130226.0 507120.0 -1.0 489
489 0 274178.0 130271.0 507060.0 -1.0 490
490 0 274388.0 130406.0 507060.0 -1.0 491
491 0 274434.0 130402.0 507120.0 -1.0 492
492 0 274513.0 130444.0 507180.0 -1.0 493
493 0 274533.0 130397.0 507240.0 -1.0 494
494 0 274375.0 130301.0 507300.0 -1.0 495
495 0 274469.0 130444.0 507360.0 -1.0 496
496 0 274592.0 130322.0 507420.0 -1.0 497
497 0 274783.0 130298.0 507480.0 -1.0 498
498 0 274652.0 130410.0 507540.0 -1.0 499
499 0 274803.0 130600.0 507540.0 -1.0 500
500 0 274964.0 130680.0 507480.0 -1.0 501
501 0 275075.0 131008.0 507420.0 -1.0 502
502 0 275198.0 131101.0 507420.0 -1.0 503
503 0 275248.0 131016.0 507480.0 -1.0 504
504 0 275268.0 131104.0 507540.0 -1.0 505
505 0 275392.0 131121.0 507600.0 -1.0 506
506 0 275493.0 131227.0 507660.0 -1.0 507
507 0 275613.0 131102.0 507720.0 -1.0 508
508 0 275821.0 131138.0 507780.0 -1.0 509
509 0 276070.0 131160.0 507840.0 -1.0 510
510 0 276379.0 131190.0 507900.0 -1.0 511
511 0 276702.0 131167.0 507960.0 -1.0 512
512 0 276715.0 130867.0 508020.0 -1.0 513
513 0 277061.0 131167.0 508080.0 -1.0 514
514 0 277053.0 130859.0 508140.0 -1.0 515
515 0 277341.0 131140.0 508200.0 -1.0 516
516 0 277500.0 131046.0 508260.0 -1.0 517
517 0 277616.0 131003.0 508320.0 -1.0 518
518 0 277620.0 131028.0 508440.0 -1.0 519
519 0 277375.0 130583.0 508500.0 -1.0 520
520 0 277865.0 130831.0 508560.0 -1.0 521
521 0 277948.0 130811.0 508620.0 -1.0 522
522 0 278096.0 130756.0 508680.0 -1.0 523
523 0 278226.0 130717.0 508740.0 -1.0 524
524 0 278349.0 130723.0 508800.0 -1.0 525
525 0 278439.0 130810.0 508860.0 -1.0 526
526 0 278490.0 130733.0 508920.0 -1.0 527
527 0 278641.0 130740.0 508920.0 -1.0 528
528 0 278816.0 130770.0 508860.0 -1.0 529
529 0 278897.0 130721.0 508800.0 -1.0 530
530 0 278978.0 130713.0 508740.0 -1.0 531
531 0 279096.0 130668.0 508680.0 -1.0 532
532 0 279188.0 130662.0 508620.0 -1.0 533
533 0 279320.0 130602.0 508560.0 -1.0 534
534 0 279170.0 130254.0 508500.0 -1.0 535
535 0 279579.0 130572.0 508440.0 -1.0 536
536 0 279692.0 130472.0 508320.0 -1.0 537
537 0 279780.0 130472.0 508260.0 -1.0 538
538 0 279802.0 130476.0 508200.0 -1.0 539
539 0 279665.0 130209.0 508140.0 -1.0 540
540 0 279961.0 130479.0 508080.0 -1.0 541
541 0 279852.0 130242.0 508020.0 -1.0 542
542 0 280282.0 130405.0 507960.0 -1.0 543
543 0 280340.0 130410.0 507900.0 -1.0 544
544 0 280529.0 130331.0 507840.0 -1.0 545
545 0 280757.0 130221.0 507780.0 -1.0 546
546 0 280966.0 130110.0 507780.0 -1.0 547
547 0 280959.0 130096.0 507840.0 -1.0 548
548 0 281274.0 129908.0 507840.0 -1.0 549
549 0 281360.0 129925.0 507780.0 -1.0 550
550 0 281588.0 129756.0 507720.0 -1.0 551
551 0 281947.0 129806.0 507660.0 -1.0 552
552 0 282069.0 129656.0 507600.0 -1.0 553
553 0 282318.0 129514.0 507540.0 -1.0 554
554 0 282612.0 129454.0 507540.0 -1.0 555
555 0 282757.0 129512.0 507600.0 -1.0 556
556 0 282889.0 129513.0 507660.0 -1.0 557
557 0 282824.0 129428.0 507720.0 -1.0 558
558 0 283042.0 129390.0 507780.0 -1.0 559
559 0 283261.0 129324.0 507840.0 -1.0 560
560 0 283479.0 129291.0 507900.0 -1.0 561
561 0 283618.0 129198.0 507960.0 -1.0 562
562 0 283674.0 128768.0 508020.0 -1.0 563
563 0 284071.0 129034.0 508080.0 -1.0 564
564 0 283914.0 128629.0 508140.0 -1.0 565
565 0 284264.0 128805.0 508200.0 -1.0 566
566 0 284387.0 128763.0 508260.0 -1.0 567
567 0 284409.0 128688.0 508320.0 -1.0 568
568 0 284509.0 128668.0 508440.0 -1.0 569
569 0 284310.0 128422.0 508500.0 -1.0 570
570 0 284744.0 128646.0 508560.0 -1.0 571
571 0 284876.0 128687.0 508620.0 -1.0 572
572 0 285078.0 128598.0 508680.0 -1.0 573
573 0 285170.0 128547.0 508680.0 -1.0 574
574 0 285290.0 128634.0 508680.0 -1.0 575
575 0 285381.0 128668.0 508620.0 -1.0 576
576 0 285456.0 128558.0 508560.0 -1.0 577
577 0 285368.0 128273.0 508500.0 -1.0 578
578 0 285639.0 128233.0 508500.0 -1.0 579
579 0 286232.0 128550.0 508560.0 -1.0 580
580 0 286968.0 128470.0 508560.0 -1.0 581
581 0 286998.0 128108.0 508500.0 -1.0 582
582 0 287312.0 128141.0 508500.0 -1.0 583
583 0 288037.0 128375.0 508560.0 -1.0 584
584 0 288329.0 128332.0 508620.0 -1.0 585
585 0 288766.0 128198.0 508680.0 -1.0 586
586 0 289678.0 127804.0 508680.0 -1.0 587
587 0 289974.0 127753.0 508680.0 -1.0 2241
588 0 261052.0 140544.0 531180.0 -1.0 2
589 0 261027.0 140518.0 531240.0 -1.0 588
590 0 261015.0 140540.0 531300.0 -1.0 589
591 0 260995.0 140520.0 531360.0 -1.0 590
592 0 261003.0 140534.0 531420.0 -1.0 591
593 0 260941.0 140514.0 531480.0 -1.0 592
594 0 260911.0 140484.0 531540.0 -1.0 593
595 0 260897.0 140428.0 531600.0 -1.0 594
596 0 260915.0 140437.0 531660.0 -1.0 595
597 0 260924.0 140410.0 531720.0 -1.0 596
598 0 260905.0 140389.0 531780.0 -1.0 597
599 0 260856.0 140271.0 531840.0 -1.0 598
600 0 260871.0 140368.0 531900.0 -1.0 599
601 0 260802.0 140346.0 531960.0 -1.0 600
602 0 260839.0 140327.0 532020.0 -1.0 601
603 0 260749.0 140218.0 532080.0 -1.0 602
604 0 260742.0 140254.0 532140.0 -1.0 603
605 0 260758.0 140273.0 532200.0 -1.0 604
606 0 260757.0 140291.0 532260.0 -1.0 605
607 0 260664.0 140238.0 532320.0 -1.0 606
608 0 260610.0 140195.0 532380.0 -1.0 607
609 0 260602.0 140212.0 532440.0 -1.0 608
610 0 260642.0 140142.0 532500.0 -1.0 609
611 0 260591.0 140138.0 532560.0 -1.0 610
612 0 260565.0 140096.0 532620.0 -1.0 611
613 0 260622.0 140103.0 532680.0 -1.0 612
614 0 260552.0 139986.0 532740.0 -1.0 613
615 0 260572.0 140039.0 532800.0 -1.0 614
616 0 260553.0 139955.0 532860.0 -1.0 615
617 0 260494.0 139936.0 532920.0 -1.0 616
618 0 260470.0 139909.0 532980.0 -1.0 617
619 0 260513.0 139782.0 533040.0 -1.0 618
620 0 260437.0 139643.0 533100.0 -1.0 619
621 0 260410.0 139626.0 533160.0 -1.0 620
622 0 260329.0 139526.0 533220.0 -1.0 621
623 0 260343.0 139536.0 533280.0 -1.0 622
624 0 260318.0 139520.0 533340.0 -1.0 623
625 0 260258.0 139462.0 533400.0 -1.0 624
626 0 260358.0 139538.0 533460.0 -1.0 625
627 0 260170.0 139400.0 533520.0 -1.0 626
628 0 260212.0 139407.0 533580.0 -1.0 627
629 0 260148.0 139328.0 533640.0 -1.0 628
630 0 260090.0 139291.0 533700.0 -1.0 629
631 0 260058.0 139299.0 533760.0 -1.0 630
632 0 260028.0 139291.0 533820.0 -1.0 631
633 0 259939.0 139289.0 533880.0 -1.0 632
634 0 259899.0 139243.0 533940.0 -1.0 633
635 0 259814.0 139181.0 534000.0 -1.0 634
636 0 259830.0 139208.0 534060.0 -1.0 635
637 0 259764.0 139138.0 534120.0 -1.0 636
638 0 259693.0 139058.0 534180.0 -1.0 637
639 0 259680.0 139027.0 534240.0 -1.0 638
640 0 259665.0 139030.0 534300.0 -1.0 639
641 0 259616.0 138992.0 534360.0 -1.0 640
642 0 259505.0 138995.0 534420.0 -1.0 641
643 0 259470.0 139007.0 534480.0 -1.0 642
644 0 259424.0 138976.0 534540.0 -1.0 643
645 0 259375.0 138962.0 534600.0 -1.0 644
646 0 259300.0 138975.0 534660.0 -1.0 645
647 0 259276.0 138950.0 534720.0 -1.0 646
648 0 259221.0 138951.0 534780.0 -1.0 647
649 0 259196.0 138980.0 534840.0 -1.0 648
650 0 259149.0 138912.0 534900.0 -1.0 649
651 0 259191.0 138983.0 534960.0 -1.0 650
652 0 259223.0 138928.0 535020.0 -1.0 651
653 0 259204.0 138963.0 535080.0 -1.0 652
654 0 259354.0 138968.0 535140.0 -1.0 653
655 0 259191.0 138871.0 535200.0 -1.0 654
656 0 259268.0 138945.0 535260.0 -1.0 655
657 0 259242.0 138905.0 535320.0 -1.0 656
658 0 259271.0 138901.0 535380.0 -1.0 657
659 0 259234.0 138876.0 535440.0 -1.0 658
660 0 259239.0 138900.0 535500.0 -1.0 659
661 0 259305.0 138956.0 535560.0 -1.0 660
662 0 259214.0 138959.0 535620.0 -1.0 661
663 0 259326.0 139109.0 535680.0 -1.0 662
664 0 259288.0 139075.0 535740.0 -1.0 663
665 0 259382.0 139187.0 535800.0 -1.0 664
666 0 259362.0 139234.0 535860.0 -1.0 665
667 0 259392.0 139372.0 535920.0 -1.0 666
668 0 259557.0 139384.0 535980.0 -1.0 667
669 0 259375.0 139311.0 536040.0 -1.0 668
670 0 259446.0 139334.0 536100.0 -1.0 669
671 0 259404.0 139337.0 536160.0 -1.0 670
672 0 259427.0 139395.0 536220.0 -1.0 671
673 0 259402.0 139368.0 536280.0 -1.0 672
674 0 259420.0 139421.0 536340.0 -1.0 673
675 0 259454.0 139449.0 536400.0 -1.0 674
676 0 259438.0 139491.0 536460.0 -1.0 675
677 0 259457.0 139517.0 536520.0 -1.0 676
678 0 259499.0 139571.0 536580.0 -1.0 677
679 0 259458.0 139567.0 536640.0 -1.0 678
680 0 259442.0 139647.0 536700.0 -1.0 679
681 0 259428.0 139679.0 536760.0 -1.0 680
682 0 259510.0 139723.0 536820.0 -1.0 681
683 0 259444.0 139736.0 536880.0 -1.0 682
684 0 259492.0 139768.0 536940.0 -1.0 683
685 0 259448.0 139727.0 537000.0 -1.0 684
686 0 259477.0 139783.0 537060.0 -1.0 685
687 0 259468.0 139825.0 537120.0 -1.0 686
688 0 259413.0 139870.0 537180.0 -1.0 687
689 0 259370.0 139849.0 537240.0 -1.0 688
690 0 259323.0 139891.0 537300.0 -1.0 689
691 0 259301.0 139869.0 537360.0 -1.0 690
692 0 259234.0 139932.0 537420.0 -1.0 691
693 0 259233.0 139971.0 537480.0 -1.0 692
694 0 259153.0 140023.0 537540.0 -1.0 693
695 0 259216.0 140143.0 537600.0 -1.0 694
696 0 259070.0 140094.0 537660.0 -1.0 695
697 0 259141.0 140211.0 537720.0 -1.0 696
698 0 259108.0 140224.0 537780.0 -1.0 697
699 0 259069.0 140178.0 537840.0 -1.0 698
700 0 259036.0 140229.0 537900.0 -1.0 699
701 0 259011.0 140309.0 537960.0 -1.0 700
702 0 259051.0 140368.0 538020.0 -1.0 701
703 0 259018.0 140439.0 538080.0 -1.0 702
704 0 259058.0 140423.0 538140.0 -1.0 703
705 0 259033.0 140486.0 538200.0 -1.0 704
706 0 258993.0 140492.0 538260.0 -1.0 705
707 0 258917.0 140573.0 538320.0 -1.0 706
708 0 259028.0 140678.0 538380.0 -1.0 707
709 0 258859.0 140709.0 538440.0 -1.0 708
710 0 258887.0 140745.0 538500.0 -1.0 709
711 0 258883.0 140776.0 538560.0 -1.0 710
712 0 258861.0 140781.0 538620.0 -1.0 711
713 0 258878.0 140847.0 538680.0 -1.0 712
714 0 258801.0 140864.0 538740.0 -1.0 713
715 0 258890.0 140992.0 538800.0 -1.0 714
716 0 258822.0 141034.0 538860.0 -1.0 715
717 0 258866.0 141080.0 538920.0 -1.0 716
718 0 258833.0 141179.0 538980.0 -1.0 717
719 0 258725.0 141208.0 539040.0 -1.0 718
720 0 258784.0 141278.0 539100.0 -1.0 719
721 0 258700.0 141325.0 539160.0 -1.0 720
722 0 258668.0 141403.0 539220.0 -1.0 721
723 0 258655.0 141469.0 539280.0 -1.0 722
724 0 258617.0 141469.0 539340.0 -1.0 723
725 0 258566.0 141490.0 539400.0 -1.0 724
726 0 258577.0 141565.0 539460.0 -1.0 725
727 0 258547.0 141550.0 539520.0 -1.0 726
728 0 258558.0 141569.0 539580.0 -1.0 727
729 0 258573.0 141597.0 539640.0 -1.0 728
730 0 258604.0 141558.0 539700.0 -1.0 729
731 0 258551.0 141601.0 539760.0 -1.0 730
732 0 258579.0 141595.0 539820.0 -1.0 731
733 0 258464.0 141565.0 539880.0 -1.0 732
734 0 258480.0 141606.0 539940.0 -1.0 733
735 0 258390.0 141613.0 540000.0 -1.0 734
736 0 258421.0 141649.0 540060.0 -1.0 735
737 0 258379.0 141695.0 540120.0 -1.0 736
738 0 258374.0 141712.0 540180.0 -1.0 737
739 0 258327.0 141742.0 540240.0 -1.0 738
740 0 258446.0 141809.0 540300.0 -1.0 739
741 0 258379.0 141842.0 540360.0 -1.0 740
742 0 258394.0 141867.0 540420.0 -1.0 741
743 0 258358.0 141913.0 540480.0 -1.0 742
744 0 258285.0 142006.0 540540.0 -1.0 743
745 0 258257.0 142122.0 540600.0 -1.0 744
746 0 258208.0 142114.0 540660.0 -1.0 745
747 0 258196.0 142205.0 540720.0 -1.0 746
748 0 258243.0 142095.0 540780.0 -1.0 747
749 0 258184.0 142174.0 540840.0 -1.0 748
750 0 258135.0 142306.0 540900.0 -1.0 749
751 0 258110.0 142421.0 540960.0 -1.0 750
752 0 258073.0 142429.0 541020.0 -1.0 751
753 0 258076.0 142580.0 541080.0 -1.0 752
754 0 258013.0 142571.0 541140.0 -1.0 753
755 0 258008.0 142717.0 541200.0 -1.0 754
756 0 257998.0 142728.0 541260.0 -1.0 755
757 0 258000.0 142835.0 541320.0 -1.0 756
758 0 257974.0 142833.0 541380.0 -1.0 757
759 0 257956.0 142913.0 541440.0 -1.0 758
760 0 257987.0 142927.0 541500.0 -1.0 759
761 0 257983.0 142950.0 541560.0 -1.0 760
762 0 257979.0 142969.0 541620.0 -1.0 761
763 0 257976.0 143031.0 541680.0 -1.0 762
764 0 258037.0 143112.0 541740.0 -1.0 763
765 0 258007.0 143101.0 541800.0 -1.0 764
766 0 258042.0 143222.0 541860.0 -1.0 765
767 0 258262.0 143293.0 541920.0 -1.0 766
768 0 258267.0 143505.0 541980.0 -1.0 767
769 0 258181.0 143490.0 542040.0 -1.0 768
770 0 258184.0 143488.0 542100.0 -1.0 769
771 0 258170.0 143509.0 542160.0 -1.0 770
772 0 258217.0 143581.0 542220.0 -1.0 771
773 0 258252.0 143717.0 542280.0 -1.0 772
774 0 258251.0 143815.0 542400.0 -1.0 773
775 0 258280.0 143858.0 542460.0 -1.0 774
776 0 258242.0 143887.0 542520.0 -1.0 775
777 0 258248.0 144000.0 542580.0 -1.0 776
778 0 258223.0 143988.0 542640.0 -1.0 777
779 0 258241.0 144095.0 542700.0 -1.0 778
780 0 258230.0 144150.0 542760.0 -1.0 779
781 0 258245.0 144163.0 542820.0 -1.0 780
782 0 258268.0 144186.0 542880.0 -1.0 781
783 0 258310.0 144181.0 542940.0 -1.0 782
784 0 258258.0 144164.0 543000.0 -1.0 783
785 0 258310.0 144342.0 543060.0 -1.0 784
786 0 258499.0 144378.0 543120.0 -1.0 785
787 0 258314.0 144343.0 543180.0 -1.0 786
788 0 258471.0 144387.0 543240.0 -1.0 787
789 0 258471.0 144440.0 543300.0 -1.0 788
790 0 258518.0 144495.0 543360.0 -1.0 789
791 0 258604.0 144544.0 543420.0 -1.0 790
792 0 258535.0 144560.0 543480.0 -1.0 791
793 0 258615.0 144732.0 543540.0 -1.0 792
794 0 258600.0 144802.0 543660.0 -1.0 793
795 0 258623.0 144756.0 543720.0 -1.0 794
796 0 258658.0 144885.0 543780.0 -1.0 795
797 0 258604.0 144861.0 543840.0 -1.0 796
798 0 258631.0 144929.0 543900.0 -1.0 797
799 0 258593.0 144933.0 543960.0 -1.0 798
800 0 258632.0 145006.0 544020.0 -1.0 799
801 0 258615.0 145073.0 544080.0 -1.0 800
802 0 258634.0 145231.0 544140.0 -1.0 801
803 0 258626.0 145044.0 544200.0 -1.0 802
804 0 258699.0 145094.0 544260.0 -1.0 803
805 0 258882.0 145255.0 544320.0 -1.0 804
806 0 258596.0 145077.0 544380.0 -1.0 805
807 0 258636.0 145106.0 544440.0 -1.0 806
808 0 258743.0 145248.0 544500.0 -1.0 807
809 0 258662.0 145255.0 544560.0 -1.0 808
810 0 258754.0 145285.0 544620.0 -1.0 809
811 0 258831.0 145303.0 544680.0 -1.0 810
812 0 258800.0 145380.0 544740.0 -1.0 811
813 0 258913.0 145587.0 544860.0 -1.0 812
814 0 258925.0 145620.0 544920.0 -1.0 813
815 0 258937.0 145611.0 544980.0 -1.0 814
816 0 258925.0 145616.0 545040.0 -1.0 815
817 0 258927.0 145639.0 545100.0 -1.0 816
818 0 259018.0 145671.0 545160.0 -1.0 817
819 0 258968.0 145754.0 545220.0 -1.0 818
820 0 258844.0 145783.0 545280.0 -1.0 819
821 0 258927.0 145839.0 545340.0 -1.0 820
822 0 258948.0 145866.0 545400.0 -1.0 821
823 0 258947.0 145914.0 545460.0 -1.0 822
824 0 258965.0 145967.0 545520.0 -1.0 823
825 0 258970.0 145993.0 545580.0 -1.0 824
826 0 259004.0 146060.0 545640.0 -1.0 825
827 0 259034.0 146187.0 545700.0 -1.0 826
828 0 259085.0 146240.0 545760.0 -1.0 827
829 0 259073.0 146404.0 545820.0 -1.0 828
830 0 259019.0 146512.0 545880.0 -1.0 829
831 0 258988.0 146553.0 545940.0 -1.0 830
832 0 258966.0 146626.0 546000.0 -1.0 831
833 0 258875.0 146651.0 546060.0 -1.0 832
834 0 258897.0 146677.0 546120.0 -1.0 833
835 0 258876.0 146795.0 546180.0 -1.0 834
836 0 258883.0 146765.0 546240.0 -1.0 835
837 0 258824.0 146833.0 546300.0 -1.0 836
838 0 258812.0 146879.0 546360.0 -1.0 837
839 0 258774.0 146891.0 546420.0 -1.0 838
840 0 258755.0 146999.0 546480.0 -1.0 839
841 0 258680.0 147006.0 546540.0 -1.0 840
842 0 258649.0 147098.0 546660.0 -1.0 841
843 0 258547.0 147058.0 546720.0 -1.0 842
844 0 258433.0 147095.0 546780.0 -1.0 843
845 0 258385.0 147087.0 546840.0 -1.0 844
846 0 258359.0 147187.0 546900.0 -1.0 845
847 0 258314.0 147166.0 546960.0 -1.0 846
848 0 258284.0 147212.0 547020.0 -1.0 847
849 0 258320.0 147256.0 547080.0 -1.0 848
850 0 258291.0 147274.0 547140.0 -1.0 849
851 0 258220.0 147278.0 547200.0 -1.0 850
852 0 258211.0 147389.0 547260.0 -1.0 851
853 0 258245.0 147425.0 547320.0 -1.0 852
854 0 258203.0 147474.0 547380.0 -1.0 853
855 0 258182.0 147505.0 547440.0 -1.0 854
856 0 258149.0 147643.0 547500.0 -1.0 855
857 0 258107.0 147677.0 547560.0 -1.0 856
858 0 258124.0 147794.0 547620.0 -1.0 857
859 0 258052.0 147800.0 547680.0 -1.0 858
860 0 258126.0 147974.0 547740.0 -1.0 859
861 0 258037.0 147955.0 547800.0 -1.0 860
862 0 258029.0 148018.0 547860.0 -1.0 861
863 0 258075.0 148119.0 547920.0 -1.0 862
864 0 258051.0 148145.0 547980.0 -1.0 863
865 0 258060.0 148169.0 548040.0 -1.0 864
866 0 258103.0 148251.0 548100.0 -1.0 865
867 0 258151.0 148299.0 548160.0 -1.0 866
868 0 258134.0 148382.0 548220.0 -1.0 867
869 0 258137.0 148524.0 548280.0 -1.0 868
870 0 258113.0 148554.0 548340.0 -1.0 869
871 0 258108.0 148712.0 548400.0 -1.0 870
872 0 258081.0 148772.0 548460.0 -1.0 871
873 0 257996.0 148765.0 548520.0 -1.0 872
874 0 258023.0 148804.0 548580.0 -1.0 873
875 0 258064.0 148866.0 548640.0 -1.0 874
876 0 258002.0 148891.0 548700.0 -1.0 875
877 0 258003.0 148920.0 548760.0 -1.0 876
878 0 258005.0 148912.0 548820.0 -1.0 877
879 0 257997.0 148946.0 548880.0 -1.0 878
880 0 258010.0 148975.0 548940.0 -1.0 879
881 0 257971.0 148988.0 549000.0 -1.0 880
882 0 257971.0 149000.0 549060.0 -1.0 881
883 0 257970.0 148922.0 549120.0 -1.0 882
884 0 257956.0 148999.0 549180.0 -1.0 883
885 0 257939.0 149023.0 549240.0 -1.0 884
886 0 257897.0 148990.0 549300.0 -1.0 885
887 0 257875.0 148999.0 549360.0 -1.0 886
888 0 257860.0 149026.0 549420.0 -1.0 887
889 0 257826.0 149049.0 549480.0 -1.0 888
890 0 257802.0 149075.0 549540.0 -1.0 889
891 0 257769.0 149062.0 549600.0 -1.0 890
892 0 257741.0 149085.0 549660.0 -1.0 891
893 0 257696.0 149112.0 549720.0 -1.0 892
894 0 257652.0 149076.0 549780.0 -1.0 893
895 0 257664.0 149106.0 549840.0 -1.0 894
896 0 257624.0 149051.0 549900.0 -1.0 895
897 0 257622.0 149127.0 549960.0 -1.0 896
898 0 257625.0 149162.0 550020.0 -1.0 897
899 0 257525.0 149136.0 550080.0 -1.0 898
900 0 257556.0 149176.0 550140.0 -1.0 899
901 0 257501.0 149102.0 550200.0 -1.0 900
902 0 257481.0 149190.0 550260.0 -1.0 901
903 0 257476.0 149232.0 550320.0 -1.0 902
904 0 257485.0 149260.0 550380.0 -1.0 903
905 0 257459.0 149274.0 550440.0 -1.0 904
906 0 257502.0 149289.0 550500.0 -1.0 905
907 0 257449.0 149386.0 550560.0 -1.0 906
908 0 257483.0 149365.0 550620.0 -1.0 907
909 0 257465.0 149366.0 550680.0 -1.0 908
910 0 257432.0 149380.0 550740.0 -1.0 909
911 0 257477.0 149352.0 550800.0 -1.0 910
912 0 257451.0 149346.0 550860.0 -1.0 911
913 0 257450.0 149402.0 550920.0 -1.0 912
914 0 257443.0 149357.0 550980.0 -1.0 913
915 0 257415.0 149412.0 551040.0 -1.0 914
916 0 257493.0 149380.0 551100.0 -1.0 915
917 0 257483.0 149379.0 551160.0 -1.0 916
918 0 257542.0 149454.0 551220.0 -1.0 917
919 0 257370.0 149409.0 551280.0 -1.0 918
920 0 257450.0 149497.0 551340.0 -1.0 919
921 0 257424.0 149527.0 551400.0 -1.0 920
922 0 257446.0 149502.0 551460.0 -1.0 921
923 0 257479.0 149571.0 551520.0 -1.0 922
924 0 257456.0 149559.0 551580.0 -1.0 923
925 0 257452.0 149582.0 551640.0 -1.0 924
926 0 257515.0 149523.0 551700.0 -1.0 925
927 0 257438.0 149566.0 551760.0 -1.0 926
928 0 257579.0 149595.0 551820.0 -1.0 927
929 0 257477.0 149594.0 551880.0 -1.0 928
930 0 257538.0 149608.0 551940.0 -1.0 929
931 0 257514.0 149628.0 552000.0 -1.0 930
932 0 257532.0 149726.0 552060.0 -1.0 931
933 0 257568.0 149683.0 552120.0 -1.0 932
934 0 257553.0 149717.0 552180.0 -1.0 933
935 0 257595.0 149756.0 552240.0 -1.0 934
936 0 257553.0 149745.0 552300.0 -1.0 935
937 0 257565.0 149804.0 552360.0 -1.0 936
938 0 257615.0 149833.0 552420.0 -1.0 937
939 0 257639.0 149853.0 552480.0 -1.0 938
940 0 257641.0 149856.0 552540.0 -1.0 939
941 0 257712.0 149933.0 552600.0 -1.0 940
942 0 257734.0 149854.0 552660.0 -1.0 941
943 0 257746.0 149960.0 552720.0 -1.0 942
944 0 257705.0 150010.0 552780.0 -1.0 943
945 0 257728.0 150055.0 552840.0 -1.0 944
946 0 257738.0 150038.0 552900.0 -1.0 945
947 0 257756.0 150120.0 552960.0 -1.0 946
948 0 257721.0 150129.0 553020.0 -1.0 947
949 0 257696.0 150172.0 553080.0 -1.0 948
950 0 257791.0 150172.0 553140.0 -1.0 949
951 0 257728.0 150176.0 553200.0 -1.0 950
952 0 257776.0 150245.0 553260.0 -1.0 951
953 0 257800.0 150243.0 553320.0 -1.0 952
954 0 257760.0 150291.0 553380.0 -1.0 953
955 0 257747.0 150317.0 553440.0 -1.0 954
956 0 257786.0 150361.0 553500.0 -1.0 955
957 0 257716.0 150381.0 553560.0 -1.0 956
958 0 257729.0 150414.0 553620.0 -1.0 957
959 0 257764.0 150436.0 553680.0 -1.0 958
960 0 257745.0 150454.0 553740.0 -1.0 959
961 0 257702.0 150468.0 553800.0 -1.0 960
962 0 257688.0 150472.0 553860.0 -1.0 961
963 0 257740.0 150556.0 553920.0 -1.0 962
964 0 257710.0 150552.0 553980.0 -1.0 963
965 0 257590.0 150523.0 554040.0 -1.0 964
966 0 257748.0 150644.0 554100.0 -1.0 965
967 0 257736.0 150643.0 554160.0 -1.0 966
968 0 257743.0 150654.0 554220.0 -1.0 967
969 0 257743.0 150734.0 554280.0 -1.0 968
970 0 257751.0 150761.0 554340.0 -1.0 969
971 0 257683.0 150752.0 554400.0 -1.0 970
972 0 257727.0 150815.0 554460.0 -1.0 971
973 0 257686.0 150774.0 554520.0 -1.0 972
974 0 257678.0 150876.0 554580.0 -1.0 973
975 0 257729.0 150818.0 554640.0 -1.0 974
976 0 257727.0 150921.0 554700.0 -1.0 975
977 0 257778.0 150936.0 554760.0 -1.0 976
978 0 257769.0 150977.0 554820.0 -1.0 977
979 0 257786.0 151013.0 554880.0 -1.0 978
980 0 257776.0 151035.0 554940.0 -1.0 979
981 0 257798.0 151037.0 555000.0 -1.0 980
982 0 257801.0 151070.0 555060.0 -1.0 981
983 0 257884.0 151164.0 555120.0 -1.0 982
984 0 257891.0 151138.0 555180.0 -1.0 983
985 0 257782.0 151133.0 555240.0 -1.0 984
986 0 257797.0 151121.0 555300.0 -1.0 985
987 0 257802.0 151186.0 555360.0 -1.0 986
988 0 257744.0 151079.0 555420.0 -1.0 987
989 0 257790.0 151172.0 555480.0 -1.0 988
990 0 257831.0 151212.0 555600.0 -1.0 989
991 0 257820.0 151236.0 555660.0 -1.0 990
992 0 257834.0 151278.0 555720.0 -1.0 991
993 0 257809.0 151238.0 555780.0 -1.0 992
994 0 257872.0 151264.0 555840.0 -1.0 993
995 0 257862.0 151269.0 555900.0 -1.0 994
996 0 257856.0 151314.0 555960.0 -1.0 995
997 0 257935.0 151379.0 556020.0 -1.0 996
998 0 257874.0 151367.0 556080.0 -1.0 997
999 0 257875.0 151379.0 556140.0 -1.0 998
1000 0 257886.0 151448.0 556200.0 -1.0 999
1001 0 257882.0 151497.0 556260.0 -1.0 1000
1002 0 257952.0 151542.0 556320.0 -1.0 1001
1003 0 257937.0 151591.0 556380.0 -1.0 1002
1004 0 257932.0 151627.0 556440.0 -1.0 1003
1005 0 257909.0 151668.0 556500.0 -1.0 1004
1006 0 257899.0 151664.0 556560.0 -1.0 1005
1007 0 257894.0 151742.0 556620.0 -1.0 1006
1008 0 257886.0 151755.0 556680.0 -1.0 1007
1009 0 257948.0 151836.0 556740.0 -1.0 1008
1010 0 257728.0 151708.0 556800.0 -1.0 1009
1011 0 257840.0 151750.0 556860.0 -1.0 1010
1012 0 257879.0 151827.0 556920.0 -1.0 1011
1013 0 257905.0 151875.0 556980.0 -1.0 1012
1014 0 257928.0 151946.0 557040.0 -1.0 1013
1015 0 257919.0 151907.0 557100.0 -1.0 1014
1016 0 257960.0 151935.0 557160.0 -1.0 1015
1017 0 257960.0 151955.0 557220.0 -1.0 1016
1018 0 257971.0 151981.0 557280.0 -1.0 1017
1019 0 257943.0 152002.0 557340.0 -1.0 1018
1020 0 257973.0 152039.0 557400.0 -1.0 1019
1021 0 257943.0 152030.0 557460.0 -1.0 1020
1022 0 258000.0 152087.0 557520.0 -1.0 1021
1023 0 257915.0 152032.0 557580.0 -1.0 1022
1024 0 257945.0 152122.0 557640.0 -1.0 1023
1025 0 257878.0 152120.0 557700.0 -1.0 1024
1026 0 257867.0 152138.0 557760.0 -1.0 1025
1027 0 257887.0 152159.0 557820.0 -1.0 1026
1028 0 257910.0 152197.0 557880.0 -1.0 1027
1029 0 258102.0 152294.0 557940.0 -1.0 1028
1030 0 257680.0 152048.0 558000.0 -1.0 1029
1031 0 257697.0 152193.0 558060.0 -1.0 1030
1032 0 257721.0 152256.0 558120.0 -1.0 1031
1033 0 257678.0 152304.0 558240.0 -1.0 1032
1034 0 257635.0 152295.0 558300.0 -1.0 1033
1035 0 257561.0 152270.0 558360.0 -1.0 1034
1036 0 257526.0 152281.0 558420.0 -1.0 1035
1037 0 257471.0 152281.0 558480.0 -1.0 1036
1038 0 257507.0 152352.0 558540.0 -1.0 1037
1039 0 257463.0 152370.0 558600.0 -1.0 1038
1040 0 257455.0 152358.0 558660.0 -1.0 1039
1041 0 257409.0 152418.0 558720.0 -1.0 1040
1042 0 257382.0 152455.0 558780.0 -1.0 1041
1043 0 257503.0 152616.0 558840.0 -1.0 1042
1044 0 257295.0 152569.0 558900.0 -1.0 1043
1045 0 257301.0 152583.0 558960.0 -1.0 1044
1046 0 257318.0 152629.0 559020.0 -1.0 1045
1047 0 257334.0 152672.0 559080.0 -1.0 1046
1048 0 257265.0 152631.0 559140.0 -1.0 1047
1049 0 257215.0 152766.0 559200.0 -1.0 1048
1050 0 257178.0 152795.0 559260.0 -1.0 1049
1051 0 257170.0 152792.0 559320.0 -1.0 1050
1052 0 257091.0 152814.0 559380.0 -1.0 1051
1053 0 257105.0 152880.0 559440.0 -1.0 1052
1054 0 256964.0 152863.0 559500.0 -1.0 1053
1055 0 256944.0 152889.0 559560.0 -1.0 1054
1056 0 256803.0 152938.0 559620.0 -1.0 1055
1057 0 256729.0 153003.0 559680.0 -1.0 1056
1058 0 256703.0 153015.0 559740.0 -1.0 1057
1059 0 256591.0 152960.0 559800.0 -1.0 1058
1060 0 256533.0 152969.0 559860.0 -1.0 1059
1061 0 256442.0 153014.0 559920.0 -1.0 1060
1062 0 256336.0 153114.0 559980.0 -1.0 1061
1063 0 256341.0 153156.0 560040.0 -1.0 1062
1064 0 256361.0 153158.0 560100.0 -1.0 1063
1065 0 256234.0 153211.0 560160.0 -1.0 1064
1066 0 256200.0 153316.0 560220.0 -1.0 1065
1067 0 256085.0 153375.0 560280.0 -1.0 1066
1068 0 255956.0 153431.0 560340.0 -1.0 1067
1069 0 255921.0 153484.0 560400.0 -1.0 1068
1070 0 255868.0 153475.0 560460.0 -1.0 1069
1071 0 255857.0 153484.0 560520.0 -1.0 1070
1072 0 255782.0 153491.0 560580.0 -1.0 1071
1073 0 255768.0 153514.0 560640.0 -1.0 1072
1074 0 255721.0 153547.0 560700.0 -1.0 1073
1075 0 255656.0 153494.0 560760.0 -1.0 1074
1076 0 255653.0 153541.0 560820.0 -1.0 1075
1077 0 255530.0 153542.0 560880.0 -1.0 1076
1078 0 255589.0 153594.0 560940.0 -1.0 1077
1079 0 255579.0 153694.0 561000.0 -1.0 1078
1080 0 255444.0 153696.0 561060.0 -1.0 1079
1081 0 255401.0 153745.0 561120.0 -1.0 1080
1082 0 255337.0 153814.0 561180.0 -1.0 1081
1083 0 255330.0 153865.0 561240.0 -1.0 1082
1084 0 255195.0 153897.0 561360.0 -1.0 1083
1085 0 255162.0 153965.0 561420.0 -1.0 1084
1086 0 255077.0 153988.0 561480.0 -1.0 1085
1087 0 255075.0 154072.0 561540.0 -1.0 1086
1088 0 255034.0 154142.0 561600.0 -1.0 1087
1089 0 254960.0 154179.0 561660.0 -1.0 1088
1090 0 254951.0 154273.0 561720.0 -1.0 1089
1091 0 254831.0 154284.0 561780.0 -1.0 1090
1092 0 254850.0 154434.0 561840.0 -1.0 1091
1093 0 254802.0 154486.0 561900.0 -1.0 1092
1094 0 254708.0 154572.0 561960.0 -1.0 1093
1095 0 254677.0 154618.0 562020.0 -1.0 1094
1096 0 254552.0 154626.0 562080.0 -1.0 1095
1097 0 254544.0 154692.0 562140.0 -1.0 1096
1098 0 254552.0 154775.0 562200.0 -1.0 1097
1099 0 254497.0 154662.0 562260.0 -1.0 1098
1100 0 254487.0 154773.0 562320.0 -1.0 1099
1101 0 254442.0 154741.0 562380.0 -1.0 1100
1102 0 254453.0 154835.0 562440.0 -1.0 1101
1103 0 254430.0 154860.0 562500.0 -1.0 1102
1104 0 254432.0 154876.0 562560.0 -1.0 1103
1105 0 254313.0 154870.0 562680.0 -1.0 1104
1106 0 254314.0 154913.0 562740.0 -1.0 1105
1107 0 254306.0 154973.0 562800.0 -1.0 1106
1108 0 254247.0 155041.0 562860.0 -1.0 1107
1109 0 254240.0 155090.0 562920.0 -1.0 1108
1110 0 254242.0 155137.0 562980.0 -1.0 1109
1111 0 254176.0 155172.0 563040.0 -1.0 1110
1112 0 254131.0 155226.0 563100.0 -1.0 1111
1113 0 254119.0 155257.0 563160.0 -1.0 1112
1114 0 254107.0 155299.0 563220.0 -1.0 1113
1115 0 254033.0 155318.0 563340.0 -1.0 1114
1116 0 254013.0 155357.0 563400.0 -1.0 1115
1117 0 253926.0 155362.0 563460.0 -1.0 1116
1118 0 253968.0 155456.0 563520.0 -1.0 1117
1119 0 253920.0 155482.0 563580.0 -1.0 1118
1120 0 253861.0 155493.0 563640.0 -1.0 1119
1121 0 253846.0 155557.0 563700.0 -1.0 1120
1122 0 253868.0 155613.0 563760.0 -1.0 1121
1123 0 253784.0 155649.0 563820.0 -1.0 1122
1124 0 253749.0 155630.0 563880.0 -1.0 1123
1125 0 253724.0 155753.0 563940.0 -1.0 1124
1126 0 253761.0 155756.0 564000.0 -1.0 1125
1127 0 253684.0 155841.0 564060.0 -1.0 1126
1128 0 253694.0 155869.0 564120.0 -1.0 1127
1129 0 253673.0 155913.0 564180.0 -1.0 1128
1130 0 253658.0 155891.0 564240.0 -1.0 1129
1131 0 253620.0 155974.0 564300.0 -1.0 1130
1132 0 253632.0 156002.0 564360.0 -1.0 1131
1133 0 253625.0 156037.0 564420.0 -1.0 1132
1134 0 253579.0 156136.0 564540.0 -1.0 1133
1135 0 253535.0 156240.0 564600.0 -1.0 1134
1136 0 253531.0 156297.0 564660.0 -1.0 1135
1137 0 253575.0 156366.0 564720.0 -1.0 1136
1138 0 253506.0 156396.0 564840.0 -1.0 1137
1139 0 253476.0 156459.0 564900.0 -1.0 1138
1140 0 253442.0 156526.0 564960.0 -1.0 1139
1141 0 253424.0 156581.0 565020.0 -1.0 1140
1142 0 253349.0 156582.0 565080.0 -1.0 1141
1143 0 253372.0 156706.0 565140.0 -1.0 1142
1144 0 253332.0 156664.0 565200.0 -1.0 1143
1145 0 253300.0 156668.0 565260.0 -1.0 1144
1146 0 253294.0 156710.0 565320.0 -1.0 1145
1147 0 253226.0 156724.0 565440.0 -1.0 1146
1148 0 253272.0 156804.0 565500.0 -1.0 1147
1149 0 253220.0 156825.0 565560.0 -1.0 1148
1150 0 253153.0 156865.0 565620.0 -1.0 1149
1151 0 253150.0 156903.0 565680.0 -1.0 1150
1152 0 253114.0 156928.0 565740.0 -1.0 1151
1153 0 253053.0 156950.0 565800.0 -1.0 1152
1154 0 253031.0 156988.0 565920.0 -1.0 1153
1155 0 253065.0 157060.0 565980.0 -1.0 1154
1156 0 253079.0 157107.0 566040.0 -1.0 1155
1157 0 252956.0 157099.0 566100.0 -1.0 1156
1158 0 252917.0 157076.0 566160.0 -1.0 1157
1159 0 252885.0 157137.0 566220.0 -1.0 1158
1160 0 252854.0 157165.0 566280.0 -1.0 1159
1161 0 252745.0 157314.0 566400.0 -1.0 1160
1162 0 252733.0 157318.0 566460.0 -1.0 1161
1163 0 252754.0 157420.0 566520.0 -1.0 1162
1164 0 252727.0 157423.0 566580.0 -1.0 1163
1165 0 252691.0 157450.0 566640.0 -1.0 1164
1166 0 252661.0 157511.0 566700.0 -1.0 1165
1167 0 252669.0 157520.0 566760.0 -1.0 1166
1168 0 252595.0 157559.0 566820.0 -1.0 1167
1169 0 252593.0 157677.0 566940.0 -1.0 1168
1170 0 252515.0 157655.0 567000.0 -1.0 1169
1171 0 252560.0 157755.0 567060.0 -1.0 1170
1172 0 252545.0 157773.0 567120.0 -1.0 1171
1173 0 252499.0 157844.0 567180.0 -1.0 1172
1174 0 252446.0 157866.0 567240.0 -1.0 1173
1175 0 252489.0 157958.0 567300.0 -1.0 1174
1176 0 252429.0 157924.0 567360.0 -1.0 1175
1177 0 252457.0 158033.0 567420.0 -1.0 1176
1178 0 252336.0 158070.0 567480.0 -1.0 1177
1179 0 252419.0 158185.0 567540.0 -1.0 1178
1180 0 252330.0 158214.0 567600.0 -1.0 1179
1181 0 252296.0 158276.0 567660.0 -1.0 1180
1182 0 252196.0 158254.0 567720.0 -1.0 1181
1183 0 252120.0 158356.0 567780.0 -1.0 1182
1184 0 252136.0 158423.0 567840.0 -1.0 1183
1185 0 252056.0 158569.0 567900.0 -1.0 1184
1186 0 251953.0 158571.0 567960.0 -1.0 1185
1187 0 251965.0 158545.0 568020.0 -1.0 1186
1188 0 252075.0 158718.0 568080.0 -1.0 1187
1189 0 252030.0 158765.0 568140.0 -1.0 1188
1190 0 251989.0 158826.0 568200.0 -1.0 1189
1191 0 251959.0 158895.0 568260.0 -1.0 1190
1192 0 251982.0 158917.0 568320.0 -1.0 1191
1193 0 251891.0 158985.0 568380.0 -1.0 1192
1194 0 251852.0 159041.0 568440.0 -1.0 1193
1195 0 251778.0 159037.0 568500.0 -1.0 1194
1196 0 251653.0 159034.0 568560.0 -1.0 1195
1197 0 251684.0 159080.0 568620.0 -1.0 1196
1198 0 251649.0 159156.0 568680.0 -1.0 1197
1199 0 251549.0 159102.0 568740.0 -1.0 1198
1200 0 251534.0 159210.0 568800.0 -1.0 1199
1201 0 251507.0 159259.0 568860.0 -1.0 1200
1202 0 251550.0 159270.0 568920.0 -1.0 1201
1203 0 251501.0 159355.0 568980.0 -1.0 1202
1204 0 251400.0 159362.0 569040.0 -1.0 1203
1205 0 251537.0 159598.0 569100.0 -1.0 1204
1206 0 251420.0 159480.0 569160.0 -1.0 1205
1207 0 251377.0 159523.0 569220.0 -1.0 1206
1208 0 251426.0 159635.0 569280.0 -1.0 1207
1209 0 251398.0 159672.0 569340.0 -1.0 1208
1210 0 251350.0 159787.0 569400.0 -1.0 1209
1211 0 251327.0 159846.0 569460.0 -1.0 1210
1212 0 251314.0 159959.0 569520.0 -1.0 1211
1213 0 251260.0 160030.0 569580.0 -1.0 1212
1214 0 251217.0 160109.0 569640.0 -1.0 1213
1215 0 251129.0 160156.0 569760.0 -1.0 1214
1216 0 251172.0 160217.0 569820.0 -1.0 1215
1217 0 251019.0 160261.0 569880.0 -1.0 1216
1218 0 251075.0 160248.0 569940.0 -1.0 1217
1219 0 251056.0 160328.0 570000.0 -1.0 1218
1220 0 250998.0 160405.0 570060.0 -1.0 1219
1221 0 250988.0 160378.0 570180.0 -1.0 1220
1222 0 250990.0 160417.0 570240.0 -1.0 1221
1223 0 250948.0 160444.0 570300.0 -1.0 1222
1224 0 250921.0 160475.0 570360.0 -1.0 1223
1225 0 250802.0 160483.0 570420.0 -1.0 1224
1226 0 250743.0 160464.0 570480.0 -1.0 1225
1227 0 250721.0 160493.0 570540.0 -1.0 1226
1228 0 250721.0 160524.0 570600.0 -1.0 1227
1229 0 250703.0 160587.0 570660.0 -1.0 1228
1230 0 250638.0 160589.0 570720.0 -1.0 1229
1231 0 250606.0 160575.0 570780.0 -1.0 1230
1232 0 250571.0 160631.0 570840.0 -1.0 1231
1233 0 250528.0 160582.0 570900.0 -1.0 1232
1234 0 250437.0 160586.0 570960.0 -1.0 1233
1235 0 250380.0 160603.0 571020.0 -1.0 1234
1236 0 250323.0 160606.0 571080.0 -1.0 1235
1237 0 250181.0 160511.0 571200.0 -1.0 1236
1238 0 250227.0 160583.0 571260.0 -1.0 1237
1239 0 250149.0 160620.0 571320.0 -1.0 1238
1240 0 250120.0 160603.0 571380.0 -1.0 1239
1241 0 250035.0 160597.0 571440.0 -1.0 1240
1242 0 249854.0 160628.0 571500.0 -1.0 1241
1243 0 249736.0 160632.0 571560.0 -1.0 1242
1244 0 249676.0 160664.0 571620.0 -1.0 1243
1245 0 249529.0 160712.0 571680.0 -1.0 1244
1246 0 249437.0 160723.0 571740.0 -1.0 1245
1247 0 249387.0 160729.0 571800.0 -1.0 1246
1248 0 249218.0 160807.0 571860.0 -1.0 1247
1249 0 249157.0 160952.0 571920.0 -1.0 1248
1250 0 249040.0 161163.0 571980.0 -1.0 1249
1251 0 248900.0 161271.0 572040.0 -1.0 1250
1252 0 248676.0 161532.0 572100.0 -1.0 1251
1253 0 248634.0 161744.0 572160.0 -1.0 1252
1254 0 248562.0 161801.0 572280.0 -1.0 1253
1255 0 248510.0 161898.0 572340.0 -1.0 1254
1256 0 248445.0 161989.0 572400.0 -1.0 1255
1257 0 248340.0 162129.0 572460.0 -1.0 1256
1258 0 248198.0 162051.0 572520.0 -1.0 1257
1259 0 248256.0 162155.0 572580.0 -1.0 1258
1260 0 248200.0 162225.0 572640.0 -1.0 1259
1261 0 248206.0 162280.0 572700.0 -1.0 1260
1262 0 248167.0 162262.0 572760.0 -1.0 1261
1263 0 248060.0 162286.0 572820.0 -1.0 1262
1264 0 248105.0 162401.0 572880.0 -1.0 1263
1265 0 248042.0 162366.0 572940.0 -1.0 1264
1266 0 248099.0 162429.0 573000.0 -1.0 1265
1267 0 248058.0 162376.0 573060.0 -1.0 1266
1268 0 248055.0 162453.0 573120.0 -1.0 1267
1269 0 248027.0 162451.0 573180.0 -1.0 1268
1270 0 248036.0 162487.0 573240.0 -1.0 1269
1271 0 247998.0 162490.0 573300.0 -1.0 1270
1272 0 248057.0 162495.0 573360.0 -1.0 1271
1273 0 248017.0 162546.0 573420.0 -1.0 1272
1274 0 248061.0 162490.0 573480.0 -1.0 1273
1275 0 248096.0 162552.0 573540.0 -1.0 1274
1276 0 248067.0 162530.0 573600.0 -1.0 1275
1277 0 248112.0 162589.0 573660.0 -1.0 1276
1278 0 248040.0 162533.0 573720.0 -1.0 1277
1279 0 248101.0 162545.0 573780.0 -1.0 1278
1280 0 248097.0 162556.0 573840.0 -1.0 1279
1281 0 248092.0 162559.0 573900.0 -1.0 1280
1282 0 248113.0 162548.0 573960.0 -1.0 1281
1283 0 248135.0 162566.0 574020.0 -1.0 1282
1284 0 248130.0 162562.0 574080.0 -1.0 1283
1285 0 248127.0 162586.0 574140.0 -1.0 1284
1286 0 248152.0 162586.0 574200.0 -1.0 1285
1287 0 248191.0 162653.0 574260.0 -1.0 1286
1288 0 248245.0 162638.0 574320.0 -1.0 1287
1289 0 248248.0 162756.0 574380.0 -1.0 1288
1290 0 248171.0 162713.0 574440.0 -1.0 1289
1291 0 248321.0 162788.0 574500.0 -1.0 1290
1292 0 248358.0 162857.0 574560.0 -1.0 1291
1293 0 248434.0 162919.0 574620.0 -1.0 1292
1294 0 248385.0 162902.0 574680.0 -1.0 1293
1295 0 248432.0 162997.0 574740.0 -1.0 1294
1296 0 248399.0 163140.0 574800.0 -1.0 1295
1297 0 248406.0 163197.0 574860.0 -1.0 1296
1298 0 248433.0 163166.0 574920.0 -1.0 1297
1299 0 248411.0 163183.0 574980.0 -1.0 1298
1300 0 248444.0 163188.0 575040.0 -1.0 1299
1301 0 248436.0 163320.0 575100.0 -1.0 1300
1302 0 248508.0 163280.0 575160.0 -1.0 1301
1303 0 248447.0 163287.0 575220.0 -1.0 1302
1304 0 248460.0 163314.0 575280.0 -1.0 1303
1305 0 248534.0 163341.0 575340.0 -1.0 1304
1306 0 248447.0 163291.0 575400.0 -1.0 1305
1307 0 248534.0 163412.0 575460.0 -1.0 1306
1308 0 248480.0 163315.0 575580.0 -1.0 1307
1309 0 248580.0 163472.0 575640.0 -1.0 1308
1310 0 248553.0 163519.0 575700.0 -1.0 1309
1311 0 248661.0 163623.0 575760.0 -1.0 1310
1312 0 248599.0 163606.0 575820.0 -1.0 1311
1313 0 248634.0 163642.0 575880.0 -1.0 1312
1314 0 248633.0 163649.0 575940.0 -1.0 1313
1315 0 248739.0 163744.0 576000.0 -1.0 1314
1316 0 248680.0 163748.0 576060.0 -1.0 1315
1317 0 248779.0 163797.0 576120.0 -1.0 1316
1318 0 248732.0 163825.0 576180.0 -1.0 1317
1319 0 248754.0 163893.0 576240.0 -1.0 1318
1320 0 248758.0 163912.0 576360.0 -1.0 1319
1321 0 248794.0 163942.0 576420.0 -1.0 1320
1322 0 248852.0 164026.0 576480.0 -1.0 1321
1323 0 248898.0 164072.0 576540.0 -1.0 1322
1324 0 248914.0 164121.0 576600.0 -1.0 1323
1325 0 248923.0 164170.0 576660.0 -1.0 1324
1326 0 248926.0 164148.0 576720.0 -1.0 1325
1327 0 249002.0 164228.0 576780.0 -1.0 1326
1328 0 249008.0 164330.0 576840.0 -1.0 1327
1329 0 249054.0 164323.0 576900.0 -1.0 1328
1330 0 249051.0 164355.0 576960.0 -1.0 1329
1331 0 249014.0 164365.0 577020.0 -1.0 1330
1332 0 249035.0 164389.0 577080.0 -1.0 1331
1333 0 249062.0 164423.0 577200.0 -1.0 1332
1334 0 249064.0 164489.0 577260.0 -1.0 1333
1335 0 249078.0 164542.0 577320.0 -1.0 1334
1336 0 249060.0 164566.0 577380.0 -1.0 1335
1337 0 249069.0 164452.0 577440.0 -1.0 1336
1338 0 249050.0 164561.0 577500.0 -1.0 1337
1339 0 249031.0 164568.0 577560.0 -1.0 1338
1340 0 249003.0 164607.0 577620.0 -1.0 1339
1341 0 248971.0 164624.0 577680.0 -1.0 1340
1342 0 248978.0 164663.0 577740.0 -1.0 1341
1343 0 248967.0 164693.0 577800.0 -1.0 1342
1344 0 248945.0 164689.0 577860.0 -1.0 1343
1345 0 248898.0 164698.0 577920.0 -1.0 1344
1346 0 248971.0 164766.0 577980.0 -1.0 1345
1347 0 248942.0 164780.0 578100.0 -1.0 1346
1348 0 248917.0 164830.0 578160.0 -1.0 1347
1349 0 248881.0 164810.0 578220.0 -1.0 1348
1350 0 248834.0 164889.0 578280.0 -1.0 1349
1351 0 248784.0 164865.0 578340.0 -1.0 1350
1352 0 248838.0 165006.0 578400.0 -1.0 1351
1353 0 248737.0 164954.0 578460.0 -1.0 1352
1354 0 248732.0 164972.0 578520.0 -1.0 1353
1355 0 248725.0 164971.0 578580.0 -1.0 1354
1356 0 248520.0 164597.0 578700.0 -1.0 1355
1357 0 248778.0 165053.0 578760.0 -1.0 1356
1358 0 248770.0 165064.0 578820.0 -1.0 1357
1359 0 248816.0 165138.0 578880.0 -1.0 1358
1360 0 248847.0 165127.0 578940.0 -1.0 1359
1361 0 248863.0 165209.0 579000.0 -1.0 1360
1362 0 248843.0 165190.0 579060.0 -1.0 1361
1363 0 248845.0 165246.0 579120.0 -1.0 1362
1364 0 248810.0 165238.0 579180.0 -1.0 1363
1365 0 248773.0 165254.0 579240.0 -1.0 1364
1366 0 248797.0 165296.0 579300.0 -1.0 1365
1367 0 248721.0 165267.0 579360.0 -1.0 1366
1368 0 248680.0 165286.0 579420.0 -1.0 1367
1369 0 248662.0 165322.0 579480.0 -1.0 1368
1370 0 248617.0 165354.0 579540.0 -1.0 1369
1371 0 248580.0 165382.0 579600.0 -1.0 1370
1372 0 248566.0 165420.0 579660.0 -1.0 1371
1373 0 248628.0 165489.0 579720.0 -1.0 1372
1374 0 248590.0 165443.0 579780.0 -1.0 1373
1375 0 248542.0 165519.0 579840.0 -1.0 1374
1376 0 248523.0 165448.0 579900.0 -1.0 1375
1377 0 248484.0 165488.0 579960.0 -1.0 1376
1378 0 248442.0 165503.0 580020.0 -1.0 1377
1379 0 248427.0 165460.0 580080.0 -1.0 1378
1380 0 248325.0 165503.0 580140.0 -1.0 1379
1381 0 248193.0 165447.0 580200.0 -1.0 1380
1382 0 248227.0 165554.0 580260.0 -1.0 1381
1383 0 248107.0 165413.0 580320.0 -1.0 1382
1384 0 248134.0 165544.0 580380.0 -1.0 1383
1385 0 248082.0 165501.0 580440.0 -1.0 1384
1386 0 248007.0 165430.0 580500.0 -1.0 1385
1387 0 248007.0 165488.0 580560.0 -1.0 1386
1388 0 247992.0 165522.0 580620.0 -1.0 1387
1389 0 247938.0 165528.0 580680.0 -1.0 1388
1390 0 247907.0 165543.0 580800.0 -1.0 1389
1391 0 247969.0 165590.0 580860.0 -1.0 1390
1392 0 247880.0 165605.0 580920.0 -1.0 1391
1393 0 247840.0 165632.0 580980.0 -1.0 1392
1394 0 247752.0 165596.0 581040.0 -1.0 1393
1395 0 247690.0 165606.0 581100.0 -1.0 1394
1396 0 247571.0 165594.0 581160.0 -1.0 1395
1397 0 247475.0 165554.0 581220.0 -1.0 1396
1398 0 247271.0 165407.0 581280.0 -1.0 1397
1399 0 247376.0 165497.0 581340.0 -1.0 1398
1400 0 247360.0 165602.0 581400.0 -1.0 1399
1401 0 247301.0 165537.0 581460.0 -1.0 1400
1402 0 247263.0 165630.0 581520.0 -1.0 1401
1403 0 247207.0 165562.0 581580.0 -1.0 1402
1404 0 247161.0 165595.0 581640.0 -1.0 1403
1405 0 247142.0 165612.0 581700.0 -1.0 1404
1406 0 247114.0 165629.0 581760.0 -1.0 1405
1407 0 247059.0 165603.0 581820.0 -1.0 1406
1408 0 247088.0 165628.0 581880.0 -1.0 1407
1409 0 247078.0 165581.0 582000.0 -1.0 1408
1410 0 247074.0 165720.0 582060.0 -1.0 1409
1411 0 246998.0 165700.0 582120.0 -1.0 1410
1412 0 246999.0 165722.0 582180.0 -1.0 1411
1413 0 246942.0 165743.0 582240.0 -1.0 1412
1414 0 246918.0 165725.0 582300.0 -1.0 1413
1415 0 246893.0 165769.0 582360.0 -1.0 1414
1416 0 246832.0 165748.0 582420.0 -1.0 1415
1417 0 246866.0 165777.0 582480.0 -1.0 1416
1418 0 246898.0 165781.0 582540.0 -1.0 1417
1419 0 246796.0 165753.0 582600.0 -1.0 1418
1420 0 246754.0 165709.0 582660.0 -1.0 1419
1421 0 246693.0 165765.0 582720.0 -1.0 1420
1422 0 246664.0 165765.0 582780.0 -1.0 1421
1423 0 246740.0 165762.0 582840.0 -1.0 1422
1424 0 246712.0 165769.0 582900.0 -1.0 1423
1425 0 246648.0 165739.0 582960.0 -1.0 1424
1426 0 246582.0 165736.0 583020.0 -1.0 1425
1427 0 246576.0 165674.0 583080.0 -1.0 1426
1428 0 246589.0 165724.0 583140.0 -1.0 1427
1429 0 246571.0 165683.0 583200.0 -1.0 1428
1430 0 246582.0 165758.0 583260.0 -1.0 1429
1431 0 246533.0 165633.0 583380.0 -1.0 1430
1432 0 246597.0 165655.0 583440.0 -1.0 1431
1433 0 246533.0 165608.0 583500.0 -1.0 1432
1434 0 246523.0 165588.0 583560.0 -1.0 1433
1435 0 246492.0 165514.0 583620.0 -1.0 1434
1436 0 246476.0 165526.0 583680.0 -1.0 1435
1437 0 246553.0 165480.0 583740.0 -1.0 1436
1438 0 246488.0 165444.0 583800.0 -1.0 1437
1439 0 246536.0 165476.0 583860.0 -1.0 1438
1440 0 246470.0 165439.0 583920.0 -1.0 1439
1441 0 246563.0 165432.0 583980.0 -1.0 1440
1442 0 246443.0 165333.0 584040.0 -1.0 1441
1443 0 246531.0 165411.0 584100.0 -1.0 1442
1444 0 246495.0 165388.0 584160.0 -1.0 1443
1445 0 246462.0 165353.0 584220.0 -1.0 1444
1446 0 246485.0 165326.0 584280.0 -1.0 1445
1447 0 246473.0 165294.0 584340.0 -1.0 1446
1448 0 246488.0 165297.0 584400.0 -1.0 1447
1449 0 246457.0 165303.0 584460.0 -1.0 1448
1450 0 246465.0 165333.0 584520.0 -1.0 1449
1451 0 246421.0 165311.0 584580.0 -1.0 1450
1452 0 246420.0 165275.0 584640.0 -1.0 1451
1453 0 246415.0 165287.0 584700.0 -1.0 1452
1454 0 246392.0 165220.0 584760.0 -1.0 1453
1455 0 246417.0 165294.0 584820.0 -1.0 1454
1456 0 246414.0 165226.0 584880.0 -1.0 1455
1457 0 246346.0 165135.0 584940.0 -1.0 1456
1458 0 246347.0 165144.0 585000.0 -1.0 1457
1459 0 246391.0 165144.0 585060.0 -1.0 1458
1460 0 246335.0 165101.0 585120.0 -1.0 1459
1461 0 246381.0 165101.0 585180.0 -1.0 1460
1462 0 246360.0 165026.0 585240.0 -1.0 1461
1463 0 246314.0 164986.0 585300.0 -1.0 1462
1464 0 246416.0 165026.0 585360.0 -1.0 1463
1465 0 246384.0 165010.0 585420.0 -1.0 1464
1466 0 246386.0 164964.0 585480.0 -1.0 1465
1467 0 246389.0 165004.0 585540.0 -1.0 1466
1468 0 246457.0 165017.0 585600.0 -1.0 1467
1469 0 246429.0 164965.0 585660.0 -1.0 1468
1470 0 246398.0 164849.0 585720.0 -1.0 1469
1471 0 246434.0 164850.0 585780.0 -1.0 1470
1472 0 246370.0 164729.0 585840.0 -1.0 1471
1473 0 246377.0 164686.0 585900.0 -1.0 1472
1474 0 246461.0 164675.0 585960.0 -1.0 1473
1475 0 246407.0 164569.0 586020.0 -1.0 1474
1476 0 246360.0 164598.0 586080.0 -1.0 1475
1477 0 246362.0 164549.0 586140.0 -1.0 1476
1478 0 246412.0 164532.0 586200.0 -1.0 1477
1479 0 246376.0 164465.0 586260.0 -1.0 1478
1480 0 246379.0 164433.0 586320.0 -1.0 1479
1481 0 246395.0 164401.0 586380.0 -1.0 1480
1482 0 246460.0 164417.0 586440.0 -1.0 1481
1483 0 246407.0 164353.0 586500.0 -1.0 1482
1484 0 246460.0 164376.0 586560.0 -1.0 1483
1485 0 246389.0 164281.0 586620.0 -1.0 1484
1486 0 246448.0 164333.0 586680.0 -1.0 1485
1487 0 246442.0 164214.0 586740.0 -1.0 1486
1488 0 246558.0 164216.0 586860.0 -1.0 1487
1489 0 246386.0 164094.0 586920.0 -1.0 1488
1490 0 246404.0 164100.0 586980.0 -1.0 1489
1491 0 246415.0 164049.0 587040.0 -1.0 1490
1492 0 246420.0 164078.0 587100.0 -1.0 1491
1493 0 246413.0 163986.0 587160.0 -1.0 1492
1494 0 246410.0 164043.0 587220.0 -1.0 1493
1495 0 246398.0 163982.0 587280.0 -1.0 1494
1496 0 246440.0 164063.0 587340.0 -1.0 1495
1497 0 246452.0 163960.0 587400.0 -1.0 1496
1498 0 246486.0 164003.0 587460.0 -1.0 1497
1499 0 246454.0 163897.0 587520.0 -1.0 1498
1500 0 246499.0 163923.0 587580.0 -1.0 1499
1501 0 246594.0 163885.0 587700.0 -1.0 1500
1502 0 246509.0 163875.0 587760.0 -1.0 1501
1503 0 246537.0 163854.0 587820.0 -1.0 1502
1504 0 246498.0 163728.0 587880.0 -1.0 1503
1505 0 246512.0 163765.0 587940.0 -1.0 1504
1506 0 246541.0 163760.0 588000.0 -1.0 1505
1507 0 246540.0 163773.0 588060.0 -1.0 1506
1508 0 246546.0 163725.0 588120.0 -1.0 1507
1509 0 246565.0 163749.0 588180.0 -1.0 1508
1510 0 246586.0 163700.0 588240.0 -1.0 1509
1511 0 246582.0 163693.0 588300.0 -1.0 1510
1512 0 246559.0 163622.0 588360.0 -1.0 1511
1513 0 246580.0 163607.0 588420.0 -1.0 1512
1514 0 246572.0 163623.0 588480.0 -1.0 1513
1515 0 246541.0 163573.0 588540.0 -1.0 1514
1516 0 246580.0 163541.0 588600.0 -1.0 1515
1517 0 246625.0 163526.0 588660.0 -1.0 1516
1518 0 246654.0 163530.0 588720.0 -1.0 1517
1519 0 246360.0 163427.0 588780.0 -1.0 1518
1520 0 246592.0 163426.0 588840.0 -1.0 1519
1521 0 246630.0 163434.0 588900.0 -1.0 1520
1522 0 246580.0 163351.0 588960.0 -1.0 1521
1523 0 246574.0 163253.0 589020.0 -1.0 1522
1524 0 246624.0 163242.0 589080.0 -1.0 1523
1525 0 246582.0 163171.0 589140.0 -1.0 1524
1526 0 246673.0 163210.0 589200.0 -1.0 1525
1527 0 246613.0 163111.0 589260.0 -1.0 1526
1528 0 246628.0 163106.0 589320.0 -1.0 1527
1529 0 246599.0 163069.0 589380.0 -1.0 1528
1530 0 246555.0 163078.0 589440.0 -1.0 1529
1531 0 246594.0 162914.0 589500.0 -1.0 1530
1532 0 246607.0 162912.0 589560.0 -1.0 1531
1533 0 246597.0 162839.0 589620.0 -1.0 1532
1534 0 246571.0 162779.0 589680.0 -1.0 1533
1535 0 246602.0 162761.0 589740.0 -1.0 1534
1536 0 246583.0 162706.0 589800.0 -1.0 1535
1537 0 246592.0 162637.0 589860.0 -1.0 1536
1538 0 246625.0 162677.0 589920.0 -1.0 1537
1539 0 246608.0 162588.0 589980.0 -1.0 1538
1540 0 246608.0 162616.0 590040.0 -1.0 1539
1541 0 246595.0 162590.0 590100.0 -1.0 1540
1542 0 246582.0 162559.0 590160.0 -1.0 1541
1543 0 246576.0 162548.0 590220.0 -1.0 1542
1544 0 246547.0 162522.0 590280.0 -1.0 1543
1545 0 246538.0 162505.0 590340.0 -1.0 1544
1546 0 246535.0 162461.0 590400.0 -1.0 1545
1547 0 246536.0 162415.0 590460.0 -1.0 1546
1548 0 246463.0 162370.0 590520.0 -1.0 1547
1549 0 246487.0 162335.0 590580.0 -1.0 1548
1550 0 246480.0 162347.0 590640.0 -1.0 1549
1551 0 246435.0 162296.0 590700.0 -1.0 1550
1552 0 246418.0 162304.0 590760.0 -1.0 1551
1553 0 246457.0 162297.0 590820.0 -1.0 1552
1554 0 246395.0 162276.0 590880.0 -1.0 1553
1555 0 246366.0 162231.0 590940.0 -1.0 1554
1556 0 246304.0 162257.0 591000.0 -1.0 1555
1557 0 246242.0 162195.0 591060.0 -1.0 1556
1558 0 246190.0 162103.0 591120.0 -1.0 1557
1559 0 246121.0 162067.0 591180.0 -1.0 1558
1560 0 246073.0 162044.0 591240.0 -1.0 1559
1561 0 246077.0 162063.0 591300.0 -1.0 1560
1562 0 246024.0 162047.0 591360.0 -1.0 1561
1563 0 245963.0 162003.0 591420.0 -1.0 1562
1564 0 245927.0 162013.0 591480.0 -1.0 1563
1565 0 245892.0 161980.0 591540.0 -1.0 1564
1566 0 245889.0 161966.0 591600.0 -1.0 1565
1567 0 245887.0 161933.0 591660.0 -1.0 1566
1568 0 245812.0 161921.0 591720.0 -1.0 1567
1569 0 245783.0 161907.0 591780.0 -1.0 1568
1570 0 245717.0 161903.0 591840.0 -1.0 1569
1571 0 245734.0 161858.0 591900.0 -1.0 1570
1572 0 245737.0 161874.0 591960.0 -1.0 1571
1573 0 245755.0 161851.0 592020.0 -1.0 1572
1574 0 245703.0 161826.0 592080.0 -1.0 1573
1575 0 245608.0 161807.0 592140.0 -1.0 1574
1576 0 245647.0 161863.0 592200.0 -1.0 1575
1577 0 245601.0 161831.0 592260.0 -1.0 1576
1578 0 245583.0 161810.0 592320.0 -1.0 1577
1579 0 245610.0 161820.0 592380.0 -1.0 1578
1580 0 245575.0 161858.0 592440.0 -1.0 1579
1581 0 245570.0 161863.0 592500.0 -1.0 1580
1582 0 245536.0 161764.0 592560.0 -1.0 1581
1583 0 245571.0 161790.0 592620.0 -1.0 1582
1584 0 245510.0 161712.0 592680.0 -1.0 1583
1585 0 245506.0 161782.0 592740.0 -1.0 1584
1586 0 245509.0 161716.0 592800.0 -1.0 1585
1587 0 245484.0 161724.0 592860.0 -1.0 1586
1588 0 245431.0 161717.0 592920.0 -1.0 1587
1589 0 245466.0 161679.0 592980.0 -1.0 1588
1590 0 245471.0 161673.0 593040.0 -1.0 1589
1591 0 245442.0 161720.0 593100.0 -1.0 1590
1592 0 245435.0 161652.0 593160.0 -1.0 1591
1593 0 245442.0 161663.0 593220.0 -1.0 1592
1594 0 245365.0 161570.0 593280.0 -1.0 1593
1595 0 245382.0 161632.0 593340.0 -1.0 1594
1596 0 245328.0 161543.0 593400.0 -1.0 1595
1597 0 245387.0 161598.0 593460.0 -1.0 1596
1598 0 245354.0 161522.0 593520.0 -1.0 1597
1599 0 245322.0 161497.0 593580.0 -1.0 1598
1600 0 245299.0 161523.0 593640.0 -1.0 1599
1601 0 245321.0 161559.0 593700.0 -1.0 1600
1602 0 245310.0 161587.0 593760.0 -1.0 1601
1603 0 245319.0 161588.0 593820.0 -1.0 1602
1604 0 245279.0 161708.0 593880.0 -1.0 1603
1605 0 245279.0 161570.0 593940.0 -1.0 1604
1606 0 245228.0 161578.0 594000.0 -1.0 1605
1607 0 245249.0 161549.0 594060.0 -1.0 1606
1608 0 245252.0 161581.0 594120.0 -1.0 1607
1609 0 245295.0 161606.0 594180.0 -1.0 1608
1610 0 245302.0 161525.0 594240.0 -1.0 1609
1611 0 245314.0 161593.0 594300.0 -1.0 1610
1612 0 245369.0 161548.0 594360.0 -1.0 1611
1613 0 245332.0 161578.0 594480.0 -1.0 1612
1614 0 245381.0 161576.0 594540.0 -1.0 1613
1615 0 245331.0 161577.0 594600.0 -1.0 1614
1616 0 245333.0 161622.0 594660.0 -1.0 1615
1617 0 245394.0 161622.0 594720.0 -1.0 1616
1618 0 245325.0 161620.0 594780.0 -1.0 1617
1619 0 245349.0 161606.0 594840.0 -1.0 1618
1620 0 245339.0 161639.0 594900.0 -1.0 1619
1621 0 245285.0 161646.0 594960.0 -1.0 1620
1622 0 245329.0 161724.0 595020.0 -1.0 1621
1623 0 245246.0 161646.0 595080.0 -1.0 1622
1624 0 245254.0 161667.0 595140.0 -1.0 1623
1625 0 245246.0 161643.0 595200.0 -1.0 1624
1626 0 245220.0 161672.0 595260.0 -1.0 1625
1627 0 245242.0 161658.0 595320.0 -1.0 1626
1628 0 245307.0 161721.0 595380.0 -1.0 1627
1629 0 245230.0 161682.0 595440.0 -1.0 1628
1630 0 245290.0 161747.0 595500.0 -1.0 1629
1631 0 245263.0 161756.0 595560.0 -1.0 1630
1632 0 245250.0 161722.0 595620.0 -1.0 1631
1633 0 245280.0 161757.0 595680.0 -1.0 1632
1634 0 245274.0 161772.0 595740.0 -1.0 1633
1635 0 245311.0 161777.0 595800.0 -1.0 1634
1636 0 245308.0 161787.0 595860.0 -1.0 1635
1637 0 245313.0 161759.0 595920.0 -1.0 1636
1638 0 245333.0 161818.0 595980.0 -1.0 1637
1639 0 245348.0 161804.0 596040.0 -1.0 1638
1640 0 245302.0 161826.0 596100.0 -1.0 1639
1641 0 245349.0 161843.0 596160.0 -1.0 1640
1642 0 245340.0 161832.0 596220.0 -1.0 1641
1643 0 245366.0 161853.0 596280.0 -1.0 1642
1644 0 245358.0 161874.0 596340.0 -1.0 1643
1645 0 245348.0 161893.0 596460.0 -1.0 1644
1646 0 245392.0 161933.0 596520.0 -1.0 1645
1647 0 245364.0 161940.0 596580.0 -1.0 1646
1648 0 245326.0 161851.0 596640.0 -1.0 1647
1649 0 245289.0 161860.0 596700.0 -1.0 1648
1650 0 245307.0 161805.0 596760.0 -1.0 1649
1651 0 245327.0 161806.0 596820.0 -1.0 1650
1652 0 245392.0 161872.0 596880.0 -1.0 1651
1653 0 245357.0 161817.0 596940.0 -1.0 1652
1654 0 245401.0 161856.0 597000.0 -1.0 1653
1655 0 245407.0 161856.0 597060.0 -1.0 1654
1656 0 245406.0 161892.0 597120.0 -1.0 1655
1657 0 245421.0 161916.0 597180.0 -1.0 1656
1658 0 245381.0 161936.0 597240.0 -1.0 1657
1659 0 245347.0 161866.0 597360.0 -1.0 1658
1660 0 245413.0 161875.0 597420.0 -1.0 1659
1661 0 245410.0 161923.0 597480.0 -1.0 1660
1662 0 245333.0 161924.0 597540.0 -1.0 1661
1663 0 245370.0 161900.0 597600.0 -1.0 1662
1664 0 245409.0 161884.0 597660.0 -1.0 1663
1665 0 245420.0 161896.0 597720.0 -1.0 1664
1666 0 245366.0 161884.0 597780.0 -1.0 1665
1667 0 245387.0 161869.0 597840.0 -1.0 1666
1668 0 245332.0 161878.0 597900.0 -1.0 1667
1669 0 245327.0 161848.0 597960.0 -1.0 1668
1670 0 245244.0 161788.0 598020.0 -1.0 1669
1671 0 245235.0 161814.0 598080.0 -1.0 1670
1672 0 245193.0 161796.0 598140.0 -1.0 1671
1673 0 245277.0 161765.0 598200.0 -1.0 1672
1674 0 245216.0 161798.0 598260.0 -1.0 1673
1675 0 245184.0 161805.0 598320.0 -1.0 1674
1676 0 245202.0 161797.0 598380.0 -1.0 1675
1677 0 245135.0 161785.0 598440.0 -1.0 1676
1678 0 245085.0 161724.0 598500.0 -1.0 1677
1679 0 245073.0 161741.0 598560.0 -1.0 1678
1680 0 244964.0 161618.0 598620.0 -1.0 1679
1681 0 244989.0 161640.0 598680.0 -1.0 1680
1682 0 244922.0 161634.0 598740.0 -1.0 1681
1683 0 244864.0 161584.0 598800.0 -1.0 1682
1684 0 244863.0 161563.0 598860.0 -1.0 1683
1685 0 244821.0 161528.0 598920.0 -1.0 1684
1686 0 244762.0 161482.0 598980.0 -1.0 1685
1687 0 244771.0 161461.0 599040.0 -1.0 1686
1688 0 244696.0 161465.0 599100.0 -1.0 1687
1689 0 244648.0 161426.0 599160.0 -1.0 1688
1690 0 244600.0 161457.0 599220.0 -1.0 1689
1691 0 244589.0 161445.0 599280.0 -1.0 1690
1692 0 244608.0 161404.0 599340.0 -1.0 1691
1693 0 244614.0 161401.0 599400.0 -1.0 1692
1694 0 244608.0 161450.0 599460.0 -1.0 1693
1695 0 244552.0 161376.0 599520.0 -1.0 1694
1696 0 244570.0 161409.0 599580.0 -1.0 1695
1697 0 244457.0 161317.0 599640.0 -1.0 1696
1698 0 244484.0 161285.0 599700.0 -1.0 1697
1699 0 244489.0 161250.0 599760.0 -1.0 1698
1700 0 244473.0 161250.0 599820.0 -1.0 1699
1701 0 244409.0 161175.0 599880.0 -1.0 1700
1702 0 244469.0 161290.0 599940.0 -1.0 1701
1703 0 244408.0 161214.0 600000.0 -1.0 1702
1704 0 244414.0 161197.0 600060.0 -1.0 1703
1705 0 244384.0 161205.0 600120.0 -1.0 1704
1706 0 244380.0 161199.0 600180.0 -1.0 1705
1707 0 244449.0 161140.0 600240.0 -1.0 1706
1708 0 244352.0 161065.0 600300.0 -1.0 1707
1709 0 244370.0 161024.0 600360.0 -1.0 1708
1710 0 244306.0 161050.0 600420.0 -1.0 1709
1711 0 244364.0 161115.0 600480.0 -1.0 1710
1712 0 244371.0 161149.0 600540.0 -1.0 1711
1713 0 244321.0 161100.0 600600.0 -1.0 1712
1714 0 244359.0 161165.0 600660.0 -1.0 1713
1715 0 244324.0 161120.0 600720.0 -1.0 1714
1716 0 244281.0 161085.0 600780.0 -1.0 1715
1717 0 244226.0 161056.0 600840.0 -1.0 1716
1718 0 244188.0 161113.0 600900.0 -1.0 1717
1719 0 244159.0 161174.0 600960.0 -1.0 1718
1720 0 244100.0 161162.0 601020.0 -1.0 1719
1721 0 244072.0 161187.0 601080.0 -1.0 1720
1722 0 244117.0 161151.0 601140.0 -1.0 1721
1723 0 244174.0 161261.0 601200.0 -1.0 1722
1724 0 244149.0 161241.0 601260.0 -1.0 1723
1725 0 244088.0 161217.0 601320.0 -1.0 1724
1726 0 244114.0 161192.0 601380.0 -1.0 1725
1727 0 244129.0 161258.0 601440.0 -1.0 1726
1728 0 244059.0 161197.0 601500.0 -1.0 1727
1729 0 244216.0 161170.0 601560.0 -1.0 1728
1730 0 244112.0 161192.0 601620.0 -1.0 1729
1731 0 244109.0 161201.0 601680.0 -1.0 1730
1732 0 244083.0 161120.0 601740.0 -1.0 1731
1733 0 244062.0 161161.0 601800.0 -1.0 1732
1734 0 244032.0 161138.0 601860.0 -1.0 1733
1735 0 244017.0 161116.0 601920.0 -1.0 1734
1736 0 243985.0 161142.0 601980.0 -1.0 1735
1737 0 243979.0 161139.0 602040.0 -1.0 1736
1738 0 243959.0 161141.0 602100.0 -1.0 1737
1739 0 243883.0 161126.0 602160.0 -1.0 1738
1740 0 243943.0 161148.0 602220.0 -1.0 1739
1741 0 243981.0 161161.0 602280.0 -1.0 1740
1742 0 243903.0 161091.0 602340.0 -1.0 1741
1743 0 243922.0 161131.0 602460.0 -1.0 1742
1744 0 243949.0 161085.0 602520.0 -1.0 1743
1745 0 243944.0 161025.0 602580.0 -1.0 1744
1746 0 243924.0 161028.0 602640.0 -1.0 1745
1747 0 243870.0 161024.0 602700.0 -1.0 1746
1748 0 243907.0 160969.0 602760.0 -1.0 1747
1749 0 243857.0 160958.0 602820.0 -1.0 1748
1750 0 243898.0 161025.0 602880.0 -1.0 1749
1751 0 243898.0 161043.0 602940.0 -1.0 1750
1752 0 243886.0 161021.0 603000.0 -1.0 1751
1753 0 243853.0 160995.0 603060.0 -1.0 1752
1754 0 243885.0 161031.0 603120.0 -1.0 1753
1755 0 243849.0 160948.0 603180.0 -1.0 1754
1756 0 243880.0 161037.0 603240.0 -1.0 1755
1757 0 243865.0 160970.0 603300.0 -1.0 1756
1758 0 243839.0 160998.0 603360.0 -1.0 1757
1759 0 243857.0 160961.0 603420.0 -1.0 1758
1760 0 243787.0 160924.0 603480.0 -1.0 1759
1761 0 243801.0 160919.0 603540.0 -1.0 1760
1762 0 243744.0 160902.0 603600.0 -1.0 1761
1763 0 243729.0 160908.0 603660.0 -1.0 1762
1764 0 243694.0 160876.0 603720.0 -1.0 1763
1765 0 243735.0 160927.0 603780.0 -1.0 1764
1766 0 243696.0 160904.0 603840.0 -1.0 1765
1767 0 243656.0 160793.0 603900.0 -1.0 1766
1768 0 243675.0 160867.0 603960.0 -1.0 1767
1769 0 243675.0 160833.0 604020.0 -1.0 1768
1770 0 243640.0 160874.0 604080.0 -1.0 1769
1771 0 243653.0 160867.0 604140.0 -1.0 1770
1772 0 243606.0 160830.0 604200.0 -1.0 1771
1773 0 243627.0 160833.0 604260.0 -1.0 1772
1774 0 243637.0 160814.0 604320.0 -1.0 1773
1775 0 243658.0 160843.0 604380.0 -1.0 1774
1776 0 243624.0 160802.0 604440.0 -1.0 1775
1777 0 243703.0 160852.0 604500.0 -1.0 1776
1778 0 243586.0 160727.0 604560.0 -1.0 1777
1779 0 243589.0 160760.0 604620.0 -1.0 1778
1780 0 243584.0 160787.0 604680.0 -1.0 1779
1781 0 243536.0 160698.0 604740.0 -1.0 1780
1782 0 243526.0 160679.0 604800.0 -1.0 1781
1783 0 243502.0 160649.0 604860.0 -1.0 1782
1784 0 243476.0 160647.0 604920.0 -1.0 1783
1785 0 243448.0 160626.0 604980.0 -1.0 1784
1786 0 243405.0 160617.0 605040.0 -1.0 1785
1787 0 243373.0 160620.0 605100.0 -1.0 1786
1788 0 243392.0 160631.0 605160.0 -1.0 1787
1789 0 243325.0 160566.0 605220.0 -1.0 1788
1790 0 243386.0 160584.0 605280.0 -1.0 1789
1791 0 243275.0 160544.0 605340.0 -1.0 1790
1792 0 243263.0 160556.0 605400.0 -1.0 1791
1793 0 243291.0 160579.0 605460.0 -1.0 1792
1794 0 243264.0 160593.0 605520.0 -1.0 1793
1795 0 243313.0 160557.0 605580.0 -1.0 1794
1796 0 243305.0 160575.0 605640.0 -1.0 1795
1797 0 243225.0 160578.0 605700.0 -1.0 1796
1798 0 243329.0 160615.0 605760.0 -1.0 1797
1799 0 243270.0 160602.0 605820.0 -1.0 1798
1800 0 243280.0 160633.0 605880.0 -1.0 1799
1801 0 243220.0 160615.0 606000.0 -1.0 1800
1802 0 243271.0 160625.0 606060.0 -1.0 1801
1803 0 243214.0 160582.0 606120.0 -1.0 1802
1804 0 243193.0 160602.0 606180.0 -1.0 1803
1805 0 243182.0 160565.0 606240.0 -1.0 1804
1806 0 243262.0 160635.0 606300.0 -1.0 1805
1807 0 243271.0 160582.0 606360.0 -1.0 1806
1808 0 243211.0 160596.0 606420.0 -1.0 1807
1809 0 243266.0 160600.0 606480.0 -1.0 1808
1810 0 243188.0 160594.0 606540.0 -1.0 1809
1811 0 243217.0 160653.0 606600.0 -1.0 1810
1812 0 243240.0 160623.0 606660.0 -1.0 1811
1813 0 243258.0 160637.0 606720.0 -1.0 1812
1814 0 243238.0 160535.0 606780.0 -1.0 1813
1815 0 243195.0 160549.0 606840.0 -1.0 1814
1816 0 243215.0 160534.0 606900.0 -1.0 1815
1817 0 243255.0 160503.0 606960.0 -1.0 1816
1818 0 243204.0 160525.0 607020.0 -1.0 1817
1819 0 243174.0 160501.0 607080.0 -1.0 1818
1820 0 243214.0 160509.0 607140.0 -1.0 1819
1821 0 243171.0 160426.0 607200.0 -1.0 1820
1822 0 243155.0 160478.0 607260.0 -1.0 1821
1823 0 243103.0 160505.0 607320.0 -1.0 1822
1824 0 243126.0 160503.0 607380.0 -1.0 1823
1825 0 243100.0 160504.0 607440.0 -1.0 1824
1826 0 243099.0 160503.0 607500.0 -1.0 1825
1827 0 243086.0 160496.0 607560.0 -1.0 1826
1828 0 243092.0 160507.0 607620.0 -1.0 1827
1829 0 243031.0 160506.0 607740.0 -1.0 1828
1830 0 243009.0 160478.0 607800.0 -1.0 1829
1831 0 243046.0 160503.0 607860.0 -1.0 1830
1832 0 243048.0 160480.0 607920.0 -1.0 1831
1833 0 243061.0 160540.0 607980.0 -1.0 1832
1834 0 243055.0 160452.0 608040.0 -1.0 1833
1835 0 243043.0 160497.0 608100.0 -1.0 1834
1836 0 243070.0 160422.0 608160.0 -1.0 1835
1837 0 243089.0 160503.0 608220.0 -1.0 1836
1838 0 243060.0 160451.0 608280.0 -1.0 1837
1839 0 243089.0 160451.0 608340.0 -1.0 1838
1840 0 243064.0 160430.0 608400.0 -1.0 1839
1841 0 243078.0 160460.0 608460.0 -1.0 1840
1842 0 243072.0 160438.0 608520.0 -1.0 1841
1843 0 243051.0 160422.0 608580.0 -1.0 1842
1844 0 243050.0 160431.0 608640.0 -1.0 1843
1845 0 243007.0 160392.0 608700.0 -1.0 1844
1846 0 242922.0 160366.0 608760.0 -1.0 1845
1847 0 242899.0 160367.0 608820.0 -1.0 1846
1848 0 242895.0 160351.0 608880.0 -1.0 1847
1849 0 242872.0 160363.0 608940.0 -1.0 1848
1850 0 242826.0 160337.0 609000.0 -1.0 1849
1851 0 242835.0 160381.0 609060.0 -1.0 1850
1852 0 242777.0 160312.0 609120.0 -1.0 1851
1853 0 242774.0 160285.0 609180.0 -1.0 1852
1854 0 242742.0 160236.0 609240.0 -1.0 1853
1855 0 242703.0 160269.0 609300.0 -1.0 1854
1856 0 242733.0 160296.0 609360.0 -1.0 1855
1857 0 242708.0 160258.0 609420.0 -1.0 1856
1858 0 242699.0 160244.0 609480.0 -1.0 1857
1859 0 242670.0 160285.0 609540.0 -1.0 1858
1860 0 242653.0 160283.0 609600.0 -1.0 1859
1861 0 242626.0 160281.0 609660.0 -1.0 1860
1862 0 242570.0 160226.0 609720.0 -1.0 1861
1863 0 242510.0 160205.0 609780.0 -1.0 1862
1864 0 242544.0 160262.0 609840.0 -1.0 1863
1865 0 242475.0 160228.0 609900.0 -1.0 1864
1866 0 242534.0 160218.0 609960.0 -1.0 1865
1867 0 242436.0 160113.0 610020.0 -1.0 1866
1868 0 242504.0 160223.0 610080.0 -1.0 1867
1869 0 242369.0 160113.0 610140.0 -1.0 1868
1870 0 242266.0 160080.0 610200.0 -1.0 1869
1871 0 242237.0 160074.0 610260.0 -1.0 1870
1872 0 242267.0 160089.0 610320.0 -1.0 1871
1873 0 242146.0 160096.0 610380.0 -1.0 1872
1874 0 242141.0 160093.0 610440.0 -1.0 1873
1875 0 242083.0 160018.0 610500.0 -1.0 1874
1876 0 242085.0 160048.0 610560.0 -1.0 1875
1877 0 242064.0 159992.0 610620.0 -1.0 1876
1878 0 242021.0 159992.0 610680.0 -1.0 1877
1879 0 241980.0 159996.0 610740.0 -1.0 1878
1880 0 241970.0 159969.0 610800.0 -1.0 1879
1881 0 241925.0 159979.0 610860.0 -1.0 1880
1882 0 241861.0 159924.0 610920.0 -1.0 1881
1883 0 241854.0 159921.0 610980.0 -1.0 1882
1884 0 241848.0 159905.0 611040.0 -1.0 1883
1885 0 241748.0 159901.0 611100.0 -1.0 1884
1886 0 241776.0 159912.0 611160.0 -1.0 1885
1887 0 241707.0 159861.0 611220.0 -1.0 1886
1888 0 241676.0 159853.0 611280.0 -1.0 1887
1889 0 241686.0 159843.0 611340.0 -1.0 1888
1890 0 241607.0 159760.0 611400.0 -1.0 1889
1891 0 241624.0 159820.0 611460.0 -1.0 1890
1892 0 241569.0 159804.0 611520.0 -1.0 1891
1893 0 241555.0 159777.0 611580.0 -1.0 1892
1894 0 241544.0 159799.0 611640.0 -1.0 1893
1895 0 241539.0 159770.0 611700.0 -1.0 1894
1896 0 241549.0 159739.0 611760.0 -1.0 1895
1897 0 241541.0 159770.0 611820.0 -1.0 1896
1898 0 241547.0 159754.0 611880.0 -1.0 1897
1899 0 241547.0 159694.0 611940.0 -1.0 1898
1900 0 241499.0 159661.0 612000.0 -1.0 1899
1901 0 241482.0 159699.0 612060.0 -1.0 1900
1902 0 241435.0 159648.0 612120.0 -1.0 1901
1903 0 241435.0 159704.0 612180.0 -1.0 1902
1904 0 241404.0 159643.0 612240.0 -1.0 1903
1905 0 241397.0 159659.0 612300.0 -1.0 1904
1906 0 241298.0 159613.0 612360.0 -1.0 1905
1907 0 241373.0 159648.0 612420.0 -1.0 1906
1908 0 241289.0 159571.0 612480.0 -1.0 1907
1909 0 241325.0 159598.0 612540.0 -1.0 1908
1910 0 241314.0 159540.0 612600.0 -1.0 1909
1911 0 241310.0 159550.0 612660.0 -1.0 1910
1912 0 241266.0 159485.0 612720.0 -1.0 1911
1913 0 241299.0 159536.0 612780.0 -1.0 1912
1914 0 241294.0 159431.0 612840.0 -1.0 1913
1915 0 241280.0 159432.0 612900.0 -1.0 1914
1916 0 241241.0 159416.0 612960.0 -1.0 1915
1917 0 241213.0 159424.0 613020.0 -1.0 1916
1918 0 241284.0 159432.0 613080.0 -1.0 1917
1919 0 241217.0 159385.0 613140.0 -1.0 1918
1920 0 241214.0 159415.0 613200.0 -1.0 1919
1921 0 241223.0 159344.0 613260.0 -1.0 1920
1922 0 241208.0 159426.0 613320.0 -1.0 1921
1923 0 241251.0 159359.0 613380.0 -1.0 1922
1924 0 241232.0 159366.0 613440.0 -1.0 1923
1925 0 241171.0 159311.0 613500.0 -1.0 1924
1926 0 241201.0 159318.0 613560.0 -1.0 1925
1927 0 241118.0 159255.0 613620.0 -1.0 1926
1928 0 241165.0 159291.0 613680.0 -1.0 1927
1929 0 241157.0 159263.0 613740.0 -1.0 1928
1930 0 241166.0 159299.0 613800.0 -1.0 1929
1931 0 241104.0 159236.0 613860.0 -1.0 1930
1932 0 241199.0 159391.0 613920.0 -1.0 1931
1933 0 240946.0 159235.0 613980.0 -1.0 1932
1934 0 240996.0 159294.0 614040.0 -1.0 1933
1935 0 240954.0 159250.0 614100.0 -1.0 1934
1936 0 240943.0 159217.0 614160.0 -1.0 1935
1937 0 240900.0 159155.0 614220.0 -1.0 1936
1938 0 240861.0 159237.0 614280.0 -1.0 1937
1939 0 240849.0 159218.0 614340.0 -1.0 1938
1940 0 240792.0 159227.0 614400.0 -1.0 1939
1941 0 240803.0 159163.0 614460.0 -1.0 1940
1942 0 240809.0 159216.0 614520.0 -1.0 1941
1943 0 240783.0 159251.0 614580.0 -1.0 1942
1944 0 240819.0 159221.0 614640.0 -1.0 1943
1945 0 240794.0 159199.0 614700.0 -1.0 1944
1946 0 240776.0 159129.0 614760.0 -1.0 1945
1947 0 240901.0 159227.0 614820.0 -1.0 1946
1948 0 240788.0 159127.0 614880.0 -1.0 1947
1949 0 240887.0 159177.0 614940.0 -1.0 1948
1950 0 240838.0 159111.0 615000.0 -1.0 1949
1951 0 240847.0 159136.0 615060.0 -1.0 1950
1952 0 240736.0 158988.0 615120.0 -1.0 1951
1953 0 240758.0 159063.0 615180.0 -1.0 1952
1954 0 240743.0 159015.0 615240.0 -1.0 1953
1955 0 240780.0 159040.0 615300.0 -1.0 1954
1956 6 240750.0 159012.0 615360.0 -1.0 1955
1957 0 342235.06 131806.12 499860.0 -1.0 1958
1958 0 342227.06 131958.12 500100.0 -1.0 1959
1959 0 341994.0 131612.9 500160.0 -1.0 1960
1960 0 341767.2 131485.78 500280.0 -1.0 1961
1961 0 341754.72 131485.78 500340.0 -1.0 1962
1962 0 341669.97 131438.42 500460.0 -1.0 1963
1963 0 341448.12 131415.98 500520.0 -1.0 1964
1964 0 341298.6 131358.66 500580.0 -1.0 1965
1965 0 341203.88 131386.08 500640.0 -1.0 1966
1966 0 341164.0 131373.61 500700.0 -1.0 1967
1967 0 341101.7 131321.27 500760.0 -1.0 1968
1968 0 340523.4 131094.45 500820.0 -1.0 1969
1969 0 341006.97 131261.45 500880.0 -1.0 1970
1970 0 340952.12 131353.67 500940.0 -1.0 1971
1971 0 340974.56 131236.53 501000.0 -1.0 1972
1972 0 340797.6 131004.72 501060.0 -1.0 1973
1973 0 340825.0 130910.0 501120.0 -1.0 1974
1974 0 340807.56 130887.57 501180.0 -1.0 1977
1975 0 340717.8 130747.984 501300.0 -1.0 1976
1976 0 340236.75 130508.7 501360.0 -1.0 1978
1977 0 340807.56 130887.57 501240.0 -1.0 1975
1978 0 340623.1 130715.586 501420.0 -1.0 1979
1979 0 340112.12 130795.34 501480.0 -1.0 1980
1980 0 340695.38 130508.7 501540.0 -1.0 1981
1981 0 340620.62 130379.086 501600.0 -1.0 1982
1982 0 340049.8 129813.28 501720.0 -1.0 1983
1983 0 340346.44 129795.83 501780.0 -1.0 1984
1984 0 340239.25 129696.13 501840.0 -1.0 1985
1985 0 340194.38 129571.5 501900.0 -1.0 1986
1986 0 340114.62 129449.37 501960.0 -1.0 1987
1987 0 340114.62 129449.37 502020.0 -1.0 1988
1988 0 339994.97 129312.27 502080.0 -1.0 1989
1989 0 339897.78 129165.22 502140.0 -1.0 1990
1990 0 339882.8 128848.664 502200.0 -1.0 1991
1991 0 339783.12 128776.375 502260.0 -1.0 1992
1992 0 339865.38 128484.75 502320.0 -1.0 1993
1993 0 339738.25 128375.08 502380.0 -1.0 1994
1994 0 339703.34 128245.46 502440.0 -1.0 1995
1995 0 339648.5 127973.77 502560.0 -1.0 1996
1996 0 339419.2 127565.0 502620.0 -1.0 1997
1997 0 339299.56 127323.22 502680.0 -1.0 1998
1998 0 339107.62 127146.25 502740.0 -1.0 1999
1999 0 338551.78 126827.2 502800.0 -1.0 2000
2000 0 338382.3 126702.58 502860.0 -1.0 2001
2001 0 338133.03 126567.98 502920.0 -1.0 2002
2002 0 337484.97 126248.93 502920.0 -1.0 2003
2003 0 337407.72 126174.16 502980.0 -1.0 2004
2004 0 337395.25 126149.23 503040.0 -1.0 2005
2005 0 337310.5 126089.41 503100.0 -1.0 2006
2006 0 336757.16 126139.26 503160.0 -1.0 2007
2007 0 336499.22 126156.58 503220.0 -1.0 2008
2008 0 336492.2 126156.58 503280.0 -1.0 2009
2009 0 336407.6 126156.58 503340.0 -1.0 2010
2010 0 336238.38 126205.93 503400.0 -1.0 2011
2011 0 336238.38 126205.93 503460.0 -1.0 2012
2012 0 336238.38 126205.93 503520.0 -1.0 2013
2013 0 336153.78 126212.98 503580.0 -1.0 2014
2014 0 335639.12 126276.43 503640.0 -1.0 2015
2015 0 335455.84 126248.23 503700.0 -1.0 2016
2016 0 335406.47 126234.125 503760.0 -1.0 2017
2017 0 335328.94 126212.98 503820.0 -1.0 2018
2018 0 334870.7 126198.875 503880.0 -1.0 2019
2019 0 334863.62 126198.875 503940.0 -1.0 2020
2020 0 334574.6 126198.875 504000.0 -1.0 2084
2021 6 332313.72 125070.06 506280.0 1.0 1
2022 0 334570.84 125450.75 504660.0 965.0 1
2023 0 328994.5 125123.76 506460.0 -1.0 1
2024 0 333441.28 125700.8 505140.0 1055.0 1
2025 0 337510.9 125236.555 503400.0 -1.0 2104
2026 0 338300.5 124425.805 503400.0 -1.0 2025
2027 0 338927.94 124009.85 503400.0 -1.0 2026
2028 0 339527.2 123763.1 503400.0 -1.0 2027
2029 0 339610.03 123659.12 503340.0 -1.0 2028
2030 0 339631.2 123641.49 503280.0 -1.0 2029
2031 0 339395.0 123613.29 503220.0 -1.0 2030
2032 0 339546.6 123609.766 503160.0 -1.0 2031
2033 0 339796.84 123479.34 503100.0 -1.0 2032
2034 0 340135.25 123133.89 503040.0 -1.0 2033
2035 0 340561.78 122654.49 503040.0 -1.0 2034
2036 0 340551.22 122541.695 502980.0 -1.0 2035
2037 0 340554.72 122534.64 502920.0 -1.0 2036
2038 0 340554.72 122534.64 502860.0 -1.0 2037
2039 0 340692.22 122326.664 502800.0 -1.0 2038
2040 0 340857.88 122108.12 502740.0 -1.0 2039
2041 0 341072.9 121900.14 502680.0 -1.0 2040
2042 0 341298.5 121470.09 502620.0 -1.0 2041
2043 0 341369.0 121329.09 502560.0 -1.0 2042
2044 0 341418.34 121138.74 502500.0 -1.0 2043
2045 0 341612.22 120969.54 502440.0 -1.0 2044
2046 0 341693.3 120814.445 502380.0 -1.0 2045
2047 0 341918.9 120620.57 502320.0 -1.0 2046
2048 0 342126.88 120289.22 502260.0 -1.0 2047
2049 0 342197.38 120197.57 502200.0 -1.0 2048
2050 0 342211.47 120144.695 502140.0 -1.0 2049
2051 0 342327.8 119968.445 502080.0 -1.0 2050
2052 0 342680.3 119633.57 502020.0 -1.0 2051
2053 0 342817.78 119464.37 501960.0 -1.0 2052
2054 0 342838.94 119450.266 501900.0 -1.0 2053
2055 0 342853.03 119362.14 501840.0 -1.0 2054
2056 0 342853.03 119288.12 501780.0 -1.0 2055
2057 0 342609.8 119214.09 501720.0 -1.0 2056
2058 0 342796.62 118569.016 501660.0 -1.0 2057
2059 0 342853.03 117959.195 501660.0 -1.0 2058
2060 0 342898.84 117391.664 501660.0 -1.0 2059
2061 0 342768.44 116989.82 501720.0 -1.0 2060
2062 0 342817.78 116640.84 501780.0 -1.0 2061
2063 0 342789.6 116573.87 501840.0 -1.0 2062
2064 0 342951.72 116415.24 501900.0 -1.0 2063
2065 0 342983.47 116302.445 501960.0 -1.0 2064
2066 0 342986.97 116298.914 502020.0 -1.0 2065
2067 0 342997.56 116224.89 502080.0 -1.0 2066
2068 0 342997.56 116224.89 502140.0 -1.0 2067
2069 0 342994.03 116172.016 502200.0 -1.0 2068
2070 0 342997.56 116150.87 502260.0 -1.0 2069
2071 0 343103.3 115636.22 502320.0 -1.0 2070
2072 0 343106.84 115442.34 502380.0 -1.0 2071
2073 0 343127.97 115269.62 502440.0 -1.0 2072
2074 0 343142.1 115103.945 502500.0 -1.0 2073
2075 0 343226.7 114776.12 502560.0 -1.0 2074
2076 0 343293.66 114592.82 502620.0 -1.0 2075
2077 0 343307.75 114476.49 502680.0 -1.0 2076
2078 0 343300.72 114261.47 502740.0 -1.0 2077
2079 0 343191.44 113637.54 502800.0 -1.0 2078
2080 0 343219.62 113228.64 502860.0 -1.0 2079
2081 5 343263.62 113216.64 502920.0 -1.0 2080
2082 0 333925.97 125977.51 504540.0 468.0 2102
2083 0 335010.0 125522.49 504300.0 689.0 2022
2084 0 334313.72 126198.875 504060.0 -1.0 2082
2085 0 327929.94 124898.16 506460.0 -1.0 2023
2086 0 326914.75 124538.6 506460.0 -1.0 2085
2087 0 326111.03 124256.6 506460.0 -1.0 2086
2088 0 325934.78 124094.45 506400.0 -1.0 2087
2089 0 325906.6 124094.45 506340.0 -1.0 2088
2090 0 325603.44 123974.6 506280.0 -1.0 2089
2091 0 325384.9 123875.91 506220.0 -1.0 2090
2092 0 325201.6 123727.85 506160.0 -1.0 2091
2093 0 325194.53 123699.66 506100.0 -1.0 2092
2094 0 324961.9 123551.6 506040.0 -1.0 2093
2095 0 324672.84 123488.16 505980.0 -1.0 2094
2096 0 324503.66 123389.45 505860.0 -1.0 2095
2097 0 324355.6 123333.055 505740.0 -1.0 2096
2098 0 324186.4 123283.7 505680.0 -1.0 2097
2099 0 323904.4 123163.85 505620.0 -1.0 2098
2100 0 323935.2 123192.7 505560.0 -1.0 2099
2101 0 333489.75 125728.47 505080.0 996.0 2024
2102 0 333732.1 125866.82 504780.0 703.0 2101
2103 0 349035.06 132726.12 497880.0 -1.0 2267
2104 0 336107.94 125701.85 503400.0 -1.0 2083
2105 0 323845.47 123142.85 505500.0 -1.0 2100
2106 0 323785.62 123083.03 505440.0 -1.0 2105
2107 0 323695.9 123043.16 505380.0 -1.0 2106
2108 0 323576.25 123023.21 505320.0 -1.0 2107
2109 0 323327.0 122923.51 505260.0 -1.0 2108
2110 0 323197.4 122883.63 505200.0 -1.0 2109
2111 0 323127.6 122863.69 505140.0 -1.0 2110
2112 0 322878.34 122833.78 505080.0 -1.0 2111
2113 0 322678.94 122803.87 505020.0 -1.0 2112
2114 0 322140.56 122734.08 504960.0 -1.0 2113
2115 0 321203.34 122684.23 504960.0 -1.0 2114
2116 0 320585.2 122634.375 505020.0 -1.0 2115
2117 0 320455.6 122744.05 505080.0 -1.0 2116
2118 0 320136.53 122754.016 505140.0 -1.0 2117
2119 0 319917.2 122744.05 505200.0 -1.0 2118
2120 0 319338.94 122734.08 505260.0 -1.0 2119
2121 0 318733.25 122731.586 505320.0 -1.0 2120
2122 0 318239.72 122676.75 505380.0 -1.0 2121
2123 0 318070.22 122656.805 505440.0 -1.0 2122
2124 0 317791.06 122592.0 505500.0 -1.0 2123
2125 0 317566.72 122596.984 505620.0 -1.0 2124
2126 0 317472.0 122587.016 505680.0 -1.0 2125
2127 0 317312.47 122572.06 505740.0 -1.0 2126
2128 0 317177.88 122582.03 505860.0 -1.0 2127
2129 0 316968.5 122547.13 505980.0 -1.0 2128
2130 0 316858.84 122477.34 506040.0 -1.0 2129
2131 0 316674.38 122462.39 506100.0 -1.0 2130
2132 0 316300.5 122372.66 506160.0 -1.0 2131
2133 0 316101.1 122322.805 506220.0 -1.0 2132
2134 0 315846.88 122267.97 506280.0 -1.0 2133
2135 0 315747.16 122243.05 506340.0 -1.0 2134
2136 0 315537.78 122113.43 506400.0 -1.0 2135
2137 0 315477.97 122163.28 506460.0 -1.0 2136
2138 0 315403.2 122123.4 506520.0 -1.0 2137
2139 0 315423.12 122123.4 506580.0 -1.0 2138
2140 0 315363.3 122108.445 506640.0 -1.0 2139
2141 0 315453.03 122322.805 506700.0 -1.0 2140
2142 0 315288.53 122108.445 506760.0 -1.0 2141
2143 0 315303.5 122053.61 506820.0 -1.0 2142
2144 0 315223.72 122048.625 506880.0 -1.0 2143
2145 0 315173.88 122038.66 506940.0 -1.0 2144
2146 0 315104.1 121983.82 507000.0 -1.0 2145
2147 0 315084.16 121973.85 507060.0 -1.0 2146
2148 0 314974.47 121928.984 507120.0 -1.0 2147
2149 0 314869.78 121849.22 507180.0 -1.0 2148
2150 0 314695.3 121739.55 507240.0 -1.0 2149
2151 0 314929.6 122153.31 507360.0 -1.0 2150
2152 0 314650.44 121744.53 507420.0 -1.0 2151
2153 0 314650.44 121754.5 507480.0 -1.0 2152
2154 0 314575.66 121729.58 507540.0 -1.0 2153
2155 0 314535.78 121704.66 507600.0 -1.0 2154
2156 0 314520.8 121684.71 507660.0 -1.0 2155
2157 0 314461.0 121639.84 507720.0 -1.0 2156
2158 0 314331.38 121649.82 507840.0 -1.0 2157
2159 0 314306.47 121644.83 507900.0 -1.0 2158
2160 0 314186.8 121589.99 507960.0 -1.0 2159
2161 0 313872.75 121350.71 508020.0 -1.0 2160
2162 0 314132.0 121555.1 508080.0 -1.0 2161
2163 0 313897.7 121395.58 508140.0 -1.0 2162
2164 0 313932.6 121555.1 508200.0 -1.0 2163
2165 0 313902.66 121575.04 508260.0 -1.0 2164
2166 0 313827.9 121599.97 508320.0 -1.0 2165
2167 0 313827.9 121684.71 508440.0 -1.0 2166
2168 0 313374.25 121385.61 508500.0 -1.0 2167
2169 0 313568.66 121689.695 508560.0 -1.0 2168
2170 0 313513.84 121679.73 508620.0 -1.0 2169
2171 0 313523.8 121694.68 508680.0 -1.0 2170
2172 0 313454.0 121604.95 508740.0 -1.0 2171
2173 0 313364.28 121654.805 508800.0 -1.0 2172
2174 0 313194.78 121604.95 508860.0 -1.0 2173
2175 0 312890.7 121594.98 508920.0 -1.0 2174
2176 0 312681.3 121580.02 508980.0 -1.0 2175
2177 0 312337.34 121445.43 509040.0 -1.0 2176
2178 0 311774.03 121226.086 509040.0 -1.0 2177
2179 0 311390.2 121231.07 508980.0 -1.0 2178
2180 0 311101.03 121176.234 509040.0 -1.0 2179
2181 0 310911.62 121241.04 509040.0 -1.0 2180
2182 0 310612.5 121375.63 509100.0 -1.0 2181
2183 0 310128.94 121520.2 509160.0 -1.0 2182
2184 0 309460.94 121674.74 509220.0 -1.0 2183
2185 0 308897.62 121704.66 509160.0 -1.0 2184
2186 0 308394.12 121809.336 509160.0 -1.0 2185
2187 0 307955.44 121909.04 509160.0 -1.0 2186
2188 0 307751.06 121948.92 509220.0 -1.0 2187
2189 0 307187.75 122168.266 509220.0 -1.0 2188
2190 0 306474.88 122377.64 509220.0 -1.0 2189
2191 0 305906.56 122626.9 509220.0 -1.0 2190
2192 0 305692.22 122756.51 509280.0 -1.0 2191
2193 0 305413.03 122995.8 509340.0 -1.0 2192
2194 0 305328.28 123080.54 509400.0 -1.0 2193
2195 0 304779.94 123299.88 509400.0 -1.0 2194
2196 0 304092.0 123648.84 509460.0 -1.0 2195
2197 0 303269.44 124007.77 509460.0 -1.0 2196
2198 0 302696.16 124167.3 509520.0 -1.0 2197
2199 0 302506.72 124232.1 509580.0 -1.0 2198
2200 0 302192.66 124351.74 509520.0 -1.0 2199
2201 0 301838.72 124650.85 509520.0 -1.0 2200
2202 0 301629.34 124815.36 509460.0 -1.0 2201
2203 0 301190.66 125069.59 509400.0 -1.0 2202
2204 0 300821.75 125313.87 509340.0 -1.0 2203
2205 0 300617.38 125408.586 509280.0 -1.0 2204
2206 0 300403.0 125483.36 509220.0 -1.0 2205
2207 0 300103.9 125702.7 509160.0 -1.0 2206
2208 0 299844.7 125877.19 509100.0 -1.0 2207
2209 0 299580.47 125986.86 509040.0 -1.0 2208
2210 0 299221.53 126136.41 508980.0 -1.0 2209
2211 0 298882.56 126246.08 508920.0 -1.0 2210
2212 0 298598.4 126355.75 508860.0 -1.0 2211
2213 0 298394.03 126425.55 508800.0 -1.0 2212
2214 0 298239.47 126455.45 508740.0 -1.0 2213
2215 0 298139.78 126585.07 508680.0 -1.0 2214
2216 0 297920.44 126649.875 508620.0 -1.0 2215
2217 0 297716.03 126709.695 508560.0 -1.0 2216
2218 0 297137.78 126485.37 508500.0 -1.0 2217
2219 0 297038.06 126789.46 508440.0 -1.0 2218
2220 0 296659.2 126889.16 508320.0 -1.0 2219
2221 0 296016.12 127073.61 508320.0 -1.0 2220
2222 0 295397.97 127153.37 508320.0 -1.0 2221
2223 0 295258.38 127158.35 508260.0 -1.0 2222
2224 0 294655.2 127218.18 508260.0 -1.0 2223
2225 0 294276.3 127238.12 508260.0 -1.0 2224
2226 0 293937.34 127362.74 508260.0 -1.0 2225
2227 0 293747.9 127452.48 508200.0 -1.0 2226
2228 0 293398.94 127248.086 508140.0 -1.0 2227
2229 0 292745.9 127287.97 508140.0 -1.0 2228
2230 0 292132.72 127422.56 508140.0 -1.0 2229
2231 5 291723.94 127562.15 508140.0 -1.0 2230
2232 0 291978.2 127781.49 508080.0 -1.0 2231
2233 0 291519.56 127836.33 508200.0 -1.0 2231
2234 6 291713.97 127442.51 508020.0 -1.0 2232
2235 0 291429.8 127841.31 508260.0 -1.0 2233
2236 0 291270.3 127856.266 508320.0 -1.0 2235
2237 0 291011.1 127856.266 508440.0 -1.0 2236
2238 0 290527.53 127562.15 508500.0 -1.0 2237
2239 0 290422.84 127856.266 508560.0 -1.0 2238
2240 0 290432.8 127861.26 508620.0 -1.0 2239
2241 0 290394.0 127845.0 508680.0 -1.0 2240
2242 0 342451.06 131846.12 499680.0 -1.0 1957
2243 0 342811.06 132038.12 499680.0 -1.0 2242
2244 0 342767.06 131986.12 499620.0 -1.0 2243
2245 0 342903.06 132122.12 499560.0 -1.0 2244
2246 0 343063.06 132106.12 499500.0 -1.0 2245
2247 0 342879.06 131970.12 499440.0 -1.0 2246
2248 0 343095.06 131962.12 499320.0 -1.0 2247
2249 0 343527.06 132242.12 499260.0 -1.0 2248
2250 0 343447.06 132338.12 499200.0 -1.0 2249
2251 0 343511.06 132466.12 499140.0 -1.0 2250
2252 0 343639.06 132458.12 498960.0 -1.0 2251
2253 0 343495.06 132274.12 498780.0 -1.0 2252
2254 0 343903.06 132466.12 498720.0 -1.0 2253
2255 0 343903.06 132458.12 498540.0 -1.0 2254
2256 0 343991.06 132226.12 498420.0 -1.0 2255
2257 0 343863.06 132114.12 498360.0 -1.0 2256
2258 0 344127.06 132218.12 498300.0 -1.0 2257
2259 0 344499.06 132206.12 498180.0 -1.0 2258
2260 0 344787.06 132214.12 498120.0 -1.0 2259
2261 0 345179.06 132310.12 497940.0 -1.0 2260
2262 0 345643.06 132422.12 497940.0 -1.0 2261
2263 0 345723.06 132422.12 497820.0 -1.0 2262
2264 0 346395.06 132510.12 497820.0 -1.0 2263
2265 0 346955.06 132542.12 497820.0 -1.0 2264
2266 0 347971.06 132782.12 497760.0 -1.0 2265
2267 0 348559.44 132861.52 497880.0 -1.0 2266
2268 0 349355.06 132534.12 497880.0 -1.0 2103
2269 0 349707.06 132246.12 497760.0 -1.0 2268
2270 5 350227.06 131886.12 497700.0 -1.0 2269
2271 0 350499.06 131678.12 497640.0 -1.0 2270
2272 0 351271.06 131810.12 497820.0 -1.0 2270
2273 0 350211.06 131678.12 497460.0 -1.0 2271
2274 6 350111.06 131698.12 497220.0 -1.0 2273
2275 0 351439.06 131898.12 497880.0 -1.0 2272
2276 0 351375.06 131930.12 498000.0 -1.0 2275
2277 0 351671.06 132002.12 498120.0 -1.0 2276
2278 0 351703.06 131898.12 498300.0 -1.0 2277
2279 0 351863.06 131874.12 498360.0 -1.0 2278
2280 0 352575.06 132090.12 498420.0 -1.0 2279
2281 0 352695.06 132282.12 498480.0 -1.0 2280
2282 0 352879.06 132426.12 498660.0 -1.0 2281
2283 0 353607.06 132490.12 498720.0 -1.0 2282
2284 0 354263.06 132514.12 498720.0 -1.0 2283
2285 0 354423.06 132738.12 498960.0 -1.0 2284
2286 0 354455.06 132890.12 499200.0 -1.0 2285
2287 5 354839.06 133066.12 499500.0 -1.0 2286
2288 0 355743.06 133570.12 499500.0 -1.0 2287
2289 0 354127.06 133010.12 499680.0 -1.0 2287
2290 0 355751.06 133578.12 499680.0 -1.0 2288
2291 0 355859.06 133454.12 499800.0 -1.0 2290
2292 0 353591.06 132978.12 499800.0 -1.0 2289
2293 0 353527.06 132986.12 499860.0 -1.0 2292
2294 0 353327.06 133018.12 499920.0 -1.0 2293
2295 0 353279.06 133154.12 499980.0 -1.0 2294
2296 0 353495.06 133506.12 500100.0 -1.0 2295
2297 0 353263.06 133266.12 500160.0 -1.0 2296
2298 0 353159.06 133290.12 500280.0 -1.0 2297
2299 0 353039.06 133634.12 500340.0 -1.0 2298
2300 0 352911.06 133794.12 500400.0 -1.0 2299
2301 0 352863.06 133874.12 500520.0 -1.0 2300
2302 0 352735.06 133954.12 500640.0 -1.0 2301
2303 0 351959.06 134018.12 500820.0 -1.0 2302
2304 0 352327.06 134330.12 500880.0 -1.0 2303
2305 0 352191.06 134410.12 501000.0 -1.0 2304
2306 0 352023.06 134602.12 501120.0 -1.0 2305
2307 0 351883.06 134718.12 501180.0 -1.0 2306
2308 0 351755.06 134934.12 501300.0 -1.0 2307
2309 0 351603.06 135054.12 501300.0 -1.0 2308
2310 0 351115.06 134958.12 501360.0 -1.0 2309
2311 0 351387.06 135286.12 501420.0 -1.0 2310
2312 0 350787.06 135606.12 501480.0 -1.0 2311
2313 0 351235.06 135438.12 501540.0 -1.0 2312
2314 0 351203.06 135486.12 501600.0 -1.0 2313
2315 0 351155.06 135486.12 501660.0 -1.0 2314
2316 0 350779.06 135526.12 501720.0 -1.0 2315
2317 0 350939.06 135550.12 501780.0 -1.0 2316
2318 0 350875.06 135678.12 501840.0 -1.0 2317
2319 0 350947.06 135606.12 501900.0 -1.0 2318
2320 0 350771.06 135422.12 501900.0 -1.0 2319
2321 0 350619.06 135574.12 501960.0 -1.0 2320
2322 0 350699.06 135582.12 502080.0 -1.0 2321
2323 0 350611.06 135846.12 502140.0 -1.0 2322
2324 0 350763.06 135726.12 502200.0 -1.0 2323
2325 0 350811.06 135886.12 502320.0 -1.0 2324
2326 0 350779.06 136070.12 502440.0 -1.0 2325
2327 0 350667.06 136126.12 502500.0 -1.0 2326
2328 0 350771.06 136022.12 502620.0 -1.0 2327
2329 0 350843.06 136190.12 502680.0 -1.0 2328
2330 6 350667.06 136022.12 502800.0 -1.0 2329
2331 6 355955.06 133478.12 499860.0 -1.0 2291
2332 0 343735.62 112336.64 502980.0 -1.0 2081
2333 0 342671.62 113216.64 503040.0 -1.0 2081
2334 0 343919.62 111464.64 503040.0 -1.0 2332
2335 5 344207.62 110816.64 503040.0 -1.0 2334
2336 0 343519.62 111248.64 503220.0 -1.0 2335
2337 0 344379.62 110548.64 502920.0 -1.0 2335
2338 0 342087.62 113096.64 503100.0 -1.0 2333
2339 0 341471.62 112824.64 503100.0 -1.0 2338
2340 0 341207.62 112816.64 503220.0 -1.0 2339
2341 0 340143.62 112936.64 503220.0 -1.0 2340
2342 0 340055.62 113016.64 503280.0 -1.0 2341
2343 0 339943.62 113496.64 503280.0 -1.0 2342
2344 0 339727.62 114024.64 503280.0 -1.0 2343
2345 0 339551.62 114056.64 503340.0 -1.0 2344
2346 0 339471.62 114216.64 503400.0 -1.0 2345
2347 0 339103.62 114408.64 503400.0 -1.0 2346
2348 0 338799.62 114600.64 503400.0 -1.0 2347
2349 0 338743.62 114872.64 503460.0 -1.0 2348
2350 0 338631.62 114992.64 503520.0 -1.0 2349
2351 0 338479.62 115136.64 503580.0 -1.0 2350
2352 0 338159.62 115000.64 503640.0 -1.0 2351
2353 0 338455.62 115168.64 503700.0 -1.0 2352
2354 0 338263.62 115344.64 503760.0 -1.0 2353
2355 0 337943.62 115504.64 503760.0 -1.0 2354
2356 0 337743.62 115552.64 503820.0 -1.0 2355
2357 0 337487.62 115904.64 503820.0 -1.0 2356
2358 0 337191.62 116312.64 503820.0 -1.0 2357
2359 0 337335.62 116480.64 503880.0 -1.0 2358
2360 0 337223.62 116376.64 503940.0 -1.0 2359
2361 0 337271.62 116368.64 504000.0 -1.0 2360
2362 0 337319.62 116376.64 504060.0 -1.0 2361
2363 0 337303.62 116496.64 504120.0 -1.0 2362
2364 0 337271.62 116376.64 504180.0 -1.0 2363
2365 0 337359.62 116384.64 504240.0 -1.0 2364
2366 6 337335.62 116376.64 504300.0 -1.0 2365
2367 0 343799.62 111200.64 503340.0 -1.0 2336
2368 6 343759.62 111408.64 503400.0 -1.0 2367
2369 0 344923.62 110164.64 502740.0 -1.0 2337
2370 0 345315.62 109764.64 502560.0 -1.0 2369
2371 0 345235.62 109556.64 502380.0 -1.0 2370
2372 0 345203.62 109620.64 502140.0 -1.0 2371
2373 0 345555.62 109556.64 501960.0 -1.0 2372
2374 0 345243.62 109684.64 501720.0 -1.0 2373
2375 0 345579.62 109660.64 501540.0 -1.0 2374
2376 0 345323.62 109444.64 501360.0 -1.0 2375
2377 0 345755.62 109580.64 501300.0 -1.0 2376
2378 0 345923.62 109548.64 501120.0 -1.0 2377
2379 0 346003.62 109444.64 501000.0 -1.0 2378
2380 0 345579.62 109540.64 500940.0 -1.0 2379
2381 0 346179.62 109380.64 500880.0 -1.0 2380
2382 0 346107.62 109236.64 500760.0 -1.0 2381
2383 0 346347.62 109124.64 500640.0 -1.0 2382
2384 0 346387.62 108996.64 500520.0 -1.0 2383
2385 0 346771.62 108900.64 500400.0 -1.0 2384
2386 0 346963.62 108836.64 500280.0 -1.0 2385
2387 0 347123.62 108700.64 500160.0 -1.0 2386
2388 0 347403.62 108956.64 500100.0 -1.0 2387
2389 0 347147.62 108604.64 500040.0 -1.0 2388
2390 0 347123.62 108676.64 499980.0 -1.0 2389
2391 0 347163.62 108700.64 499920.0 -1.0 2390
2392 0 347275.62 108676.64 499860.0 -1.0 2391
2393 0 347179.62 108612.64 499800.0 -1.0 2392
2394 0 347299.62 108660.64 499740.0 -1.0 2393
2395 0 347323.62 108788.64 499680.0 -1.0 2394
2396 0 347243.62 108756.64 499620.0 -1.0 2395
2397 0 347299.62 108780.64 499560.0 -1.0 2396
2398 0 347283.62 108860.64 499500.0 -1.0 2397
2399 0 347371.62 108796.64 499380.0 -1.0 2398
2400 0 347211.62 108772.64 499200.0 -1.0 2399
2401 5 346979.62 108428.64 499080.0 -1.0 2400
2402 0 347763.62 108908.64 499080.0 -1.0 2401
2403 0 346711.62 108600.64 498840.0 -1.0 2401
2404 0 348275.62 109572.64 498960.0 -1.0 2402
2405 0 348331.62 109916.64 498840.0 -1.0 2404
2406 0 348311.62 109864.64 498780.0 -1.0 2405
2407 0 346887.62 108712.64 498720.0 -1.0 2403
2408 0 346679.62 108696.64 498480.0 -1.0 2407
2409 0 346583.62 108712.64 498360.0 -1.0 2408
2410 0 346615.62 108728.64 498240.0 -1.0 2409
2411 6 346575.62 108824.64 498180.0 -1.0 2410
2412 0 348255.62 109752.64 498660.0 -1.0 2406
2413 0 348311.62 109760.64 498420.0 -1.0 2412
2414 0 348215.62 109664.64 498240.0 -1.0 2413
2415 0 348367.62 109736.64 498120.0 -1.0 2414
2416 0 348551.62 109904.64 497940.0 -1.0 2415
2417 0 348519.62 109944.64 497760.0 -1.0 2416
2418 0 348471.62 109944.64 497580.0 -1.0 2417
2419 0 348527.62 110064.64 497460.0 -1.0 2418
2420 0 348519.62 109984.64 497340.0 -1.0 2419
2421 0 348423.62 110056.64 497220.0 -1.0 2420
2422 0 348695.62 110104.64 497160.0 -1.0 2421
2423 0 348727.62 110112.64 496980.0 -1.0 2422
2424 0 348783.62 110136.64 496920.0 -1.0 2423
2425 0 348847.62 110232.64 496860.0 -1.0 2424
2426 0 348823.62 110200.64 496740.0 -1.0 2425
2427 0 348759.62 110280.64 496680.0 -1.0 2426
2428 0 348743.62 110248.64 496560.0 -1.0 2427
2429 0 348815.62 110280.64 496500.0 -1.0 2428
2430 0 348767.62 110320.64 496380.0 -1.0 2429
2431 0 348719.62 110344.64 496260.0 -1.0 2430
2432 0 348823.62 110392.64 496140.0 -1.0 2431
2433 0 348495.62 110248.64 496080.0 -1.0 2432
2434 0 348799.62 110360.64 496020.0 -1.0 2433
2435 0 348519.62 110360.64 495960.0 -1.0 2434
2436 0 348839.62 110536.64 495900.0 -1.0 2435
2437 0 348655.62 110520.64 495840.0 -1.0 2436
2438 0 348823.62 110568.64 495780.0 -1.0 2437
2439 0 348543.62 110608.64 495720.0 -1.0 2438
2440 0 348903.62 110624.64 495660.0 -1.0 2439
2441 0 348911.62 110600.64 495600.0 -1.0 2440
2442 0 349015.62 110736.64 495540.0 -1.0 2441
2443 0 349159.62 110816.64 495480.0 -1.0 2442
2444 0 349079.62 110840.64 495420.0 -1.0 2443
2445 0 349247.62 110920.64 495360.0 -1.0 2444
2446 0 349423.62 111032.64 495300.0 -1.0 2445
2447 0 349479.62 110952.64 495180.0 -1.0 2446
2448 0 349535.62 111048.64 495060.0 -1.0 2447
2449 0 349599.62 110976.64 494880.0 -1.0 2448
2450 0 349495.62 110904.64 494700.0 -1.0 2449
2451 0 349487.62 110808.64 494580.0 -1.0 2450
2452 0 349655.62 110888.64 494400.0 -1.0 2451
2453 5 349711.62 110744.64 494280.0 -1.0 2452
2454 0 350103.62 110344.64 494280.0 -1.0 2453
2455 0 349527.62 110768.64 493980.0 -1.0 2453
2456 0 350463.62 110232.64 494280.0 -1.0 2454
2457 0 351067.62 110076.64 494400.0 -1.0 2456
2458 0 349583.62 110840.64 493800.0 -1.0 2455
2459 0 349567.62 110848.64 493620.0 -1.0 2458
2460 0 349527.62 110944.64 493500.0 -1.0 2459
2461 0 349583.62 111088.64 493320.0 -1.0 2460
2462 0 349671.62 111248.64 493200.0 -1.0 2461
2463 0 349567.62 111168.64 493020.0 -1.0 2462
2464 0 349711.62 111248.64 492840.0 -1.0 2463
2465 0 349727.62 111320.64 492660.0 -1.0 2464
2466 0 349775.62 111360.64 492480.0 -1.0 2465
2467 0 349735.62 111352.64 492240.0 -1.0 2466
2468 0 349799.62 111464.64 492000.0 -1.0 2467
2469 0 349871.62 111504.64 491820.0 -1.0 2468
2470 0 349951.62 111672.64 491580.0 -1.0 2469
2471 0 349895.62 111704.64 491400.0 -1.0 2470
2472 0 350063.62 111800.64 491160.0 -1.0 2471
2473 0 350183.62 111856.64 490920.0 -1.0 2472
2474 0 350231.62 111984.64 490680.0 -1.0 2473
2475 0 350471.62 112024.64 490440.0 -1.0 2474
2476 0 350687.62 112288.64 490140.0 -1.0 2475
2477 0 351359.62 112696.64 490020.0 -1.0 2476
2478 0 352063.62 113384.64 490020.0 -1.0 2477
2479 0 352863.62 114056.64 490020.0 -1.0 2478
2480 0 353263.62 114576.64 490020.0 -1.0 2479
2481 0 353719.62 115408.64 489840.0 -1.0 2480
2482 0 353671.62 115488.64 489720.0 -1.0 2481
2483 0 353807.62 115872.64 489540.0 -1.0 2482
2484 0 354047.62 116296.64 489420.0 -1.0 2483
2485 0 354495.62 116904.64 489360.0 -1.0 2484
2486 0 354823.62 117144.64 489240.0 -1.0 2485
2487 0 355423.62 117720.64 489240.0 -1.0 2486
2488 0 356367.62 118536.64 489240.0 -1.0 2487
2489 0 357239.62 119184.64 489240.0 -1.0 2488
2490 0 357631.62 119424.64 489180.0 -1.0 2489
2491 0 357535.62 119152.64 489000.0 -1.0 2490
2492 6 357463.62 118976.64 488880.0 -1.0 2491
2493 0 351539.62 109772.64 494400.0 -1.0 2457
2494 0 352403.62 109556.64 494280.0 -1.0 2493
2495 0 353371.62 109420.64 494280.0 -1.0 2494
2496 0 354179.62 109556.64 494520.0 -1.0 2495
2497 5 355227.62 109908.64 494400.0 -1.0 2496
2498 0 355691.62 109700.64 494400.0 -1.0 2497
2499 0 355043.62 109900.64 494160.0 -1.0 2497
2500 0 356055.62 109520.64 494280.0 -1.0 2498
2501 0 355063.62 109968.64 494040.0 -1.0 2499
2502 0 356463.62 109320.64 494160.0 -1.0 2500
2503 0 356447.62 109384.64 494100.0 -1.0 2502
2504 6 356199.62 109304.64 494040.0 -1.0 2503
2505 0 355231.62 110040.64 493980.0 -1.0 2501
2506 6 355055.62 109992.64 493920.0 -1.0 2505
