# Supplementary material for: Organization of the gravity-sensing system in zebrafish
Source: Nat Commun. 2022 Aug 27;13:5060. doi: 10.1038/s41467-022-32824-w (PMC9420129; doi:10.1038/s41467-022-32824-w)
Supplement: Supplementary file 11 — Source Data [file 41467_2022_32824_MOESM11_ESM.zip › Reconstruction files/SuperiorVN_R_01.swc]

# SWC format file
# based on specifications at http://www.neuronland.org/NLMorphologyConverter/MorphologyFormats/SWC/Spec.html
# Created on 2022-04-20 using navis (https://github.com/navis-org/navis)
# Meta: {"id": "50860", "name": "SuperiorVN_R_01", "units": "1 nanometer"}
# PointNo Label X Y Z Radius Parent
# Labels:
# 0 = undefined, 1 = soma, 5 = fork point, 6 = end point
1 1 353034.0 143478.0 552960.0 2150.0 -1
2 0 352892.28 142418.75 554340.0 812.0 1
3 0 353401.0 144380.0 553020.0 -1.0 1
4 0 353405.0 144787.0 550380.0 -1.0 1
5 0 354489.66 143173.9 552000.0 -1.0 1
6 0 354260.7 146364.97 552300.0 -1.0 1
7 0 352658.0 141783.0 555240.0 -1.0 3637
8 0 352607.0 141617.0 555300.0 -1.0 7
9 0 352578.0 141486.0 555360.0 -1.0 8
10 0 352152.0 140614.0 555420.0 -1.0 9
11 0 351935.0 140043.0 555480.0 -1.0 10
12 0 351579.0 139577.0 555600.0 -1.0 11
13 0 351520.0 139612.0 555660.0 -1.0 12
14 0 351477.0 139499.0 555720.0 -1.0 13
15 0 351477.0 139503.0 555780.0 -1.0 14
16 0 351284.0 139355.0 555840.0 -1.0 15
17 0 351208.0 139350.0 555900.0 -1.0 16
18 0 351152.0 139311.0 555960.0 -1.0 17
19 0 351137.0 139327.0 556020.0 -1.0 18
20 0 351024.0 139116.0 556080.0 -1.0 19
21 0 350946.0 139051.0 556140.0 -1.0 20
22 0 350864.0 139029.0 556200.0 -1.0 21
23 0 350760.0 138867.0 556260.0 -1.0 22
24 0 350639.0 138735.0 556320.0 -1.0 23
25 0 350552.0 138744.0 556380.0 -1.0 24
26 0 350468.0 138646.0 556440.0 -1.0 25
27 0 350375.0 138591.0 556500.0 -1.0 26
28 0 350204.0 138463.0 556560.0 -1.0 27
29 0 350096.0 138430.0 556620.0 -1.0 28
30 0 350095.0 138372.0 556680.0 -1.0 29
31 0 350057.0 138328.0 556740.0 -1.0 30
32 0 349712.0 138045.0 556800.0 -1.0 31
33 0 349919.0 138198.0 556860.0 -1.0 32
34 0 349797.0 138104.0 556920.0 -1.0 33
35 0 349696.0 138037.0 556980.0 -1.0 34
36 0 349655.0 138051.0 557040.0 -1.0 35
37 0 349574.0 137979.0 557100.0 -1.0 36
38 0 349456.0 137901.0 557160.0 -1.0 37
39 0 349353.0 137875.0 557220.0 -1.0 38
40 0 349307.0 137807.0 557280.0 -1.0 39
41 0 349289.0 137769.0 557340.0 -1.0 40
42 0 349179.0 137722.0 557400.0 -1.0 41
43 0 349055.0 137703.0 557460.0 -1.0 42
44 0 348957.0 137631.0 557520.0 -1.0 43
45 0 348919.0 137621.0 557580.0 -1.0 44
46 0 348823.0 137554.0 557640.0 -1.0 45
47 0 348765.0 137495.0 557700.0 -1.0 46
48 0 348682.0 137414.0 557760.0 -1.0 47
49 0 348649.0 137427.0 557820.0 -1.0 48
50 0 348691.0 137442.0 557880.0 -1.0 49
51 0 348558.0 137366.0 557940.0 -1.0 50
52 0 348387.0 137242.0 558000.0 -1.0 51
53 0 348359.0 137240.0 558060.0 -1.0 52
54 0 348318.0 137261.0 558120.0 -1.0 53
55 0 348201.0 137209.0 558240.0 -1.0 54
56 0 348112.0 137152.0 558300.0 -1.0 55
57 0 348089.0 137170.0 558360.0 -1.0 56
58 0 347962.0 137112.0 558420.0 -1.0 57
59 0 347914.0 137095.0 558480.0 -1.0 58
60 0 347863.0 137069.0 558540.0 -1.0 59
61 0 347760.0 137014.0 558600.0 -1.0 60
62 0 347753.0 136970.0 558660.0 -1.0 61
63 0 347573.0 136921.0 558720.0 -1.0 62
64 0 347513.0 136915.0 558780.0 -1.0 63
65 0 347709.0 136994.0 558840.0 -1.0 64
66 0 347325.0 136905.0 558900.0 -1.0 65
67 0 347204.0 136854.0 558960.0 -1.0 66
68 0 347114.0 136846.0 559020.0 -1.0 67
69 0 347139.0 136821.0 559080.0 -1.0 68
70 0 346938.0 136853.0 559140.0 -1.0 69
71 0 346914.0 136843.0 559200.0 -1.0 70
72 0 346841.0 136743.0 559260.0 -1.0 71
73 0 346796.0 136764.0 559320.0 -1.0 72
74 0 346743.0 136733.0 559380.0 -1.0 73
75 0 346686.0 136798.0 559440.0 -1.0 74
76 0 346637.0 136771.0 559500.0 -1.0 75
77 0 346680.0 136807.0 559560.0 -1.0 76
78 0 346606.0 136815.0 559620.0 -1.0 77
79 0 346510.0 136737.0 559680.0 -1.0 78
80 0 346482.0 136722.0 559740.0 -1.0 79
81 0 346453.0 136723.0 559800.0 -1.0 80
82 0 346439.0 136718.0 559860.0 -1.0 81
83 0 346405.0 136685.0 559920.0 -1.0 82
84 0 346293.0 136612.0 559980.0 -1.0 83
85 0 346300.0 136574.0 560040.0 -1.0 84
86 0 346290.0 136587.0 560100.0 -1.0 85
87 0 346255.0 136584.0 560160.0 -1.0 86
88 0 346257.0 136604.0 560220.0 -1.0 87
89 0 346200.0 136608.0 560280.0 -1.0 88
90 0 346181.0 136613.0 560340.0 -1.0 89
91 0 346147.0 136656.0 560400.0 -1.0 90
92 0 346104.0 136722.0 560460.0 -1.0 91
93 0 346061.0 136718.0 560520.0 -1.0 92
94 0 345980.0 136688.0 560580.0 -1.0 93
95 0 345934.0 136674.0 560640.0 -1.0 94
96 0 345852.0 136742.0 560700.0 -1.0 95
97 0 345784.0 136768.0 560760.0 -1.0 96
98 0 345711.0 136765.0 560820.0 -1.0 97
99 0 345701.0 136914.0 560880.0 -1.0 98
100 0 345735.0 136870.0 560940.0 -1.0 99
101 0 345580.0 136987.0 561000.0 -1.0 100
102 0 345517.0 137012.0 561060.0 -1.0 101
103 0 345533.0 137071.0 561120.0 -1.0 102
104 0 345453.0 137050.0 561180.0 -1.0 103
105 0 345311.0 137174.0 561240.0 -1.0 104
106 0 345340.0 137091.0 561360.0 -1.0 105
107 0 345239.0 137118.0 561420.0 -1.0 106
108 0 345205.0 137169.0 561480.0 -1.0 107
109 0 345148.0 137192.0 561540.0 -1.0 108
110 0 345105.0 137251.0 561600.0 -1.0 109
111 0 345015.0 137197.0 561660.0 -1.0 110
112 0 344958.0 137282.0 561720.0 -1.0 111
113 0 344905.0 137323.0 561780.0 -1.0 112
114 0 344847.0 137313.0 561840.0 -1.0 113
115 0 344805.0 137353.0 561900.0 -1.0 114
116 0 344767.0 137455.0 561960.0 -1.0 115
117 0 344741.0 137496.0 562020.0 -1.0 116
118 0 344684.0 137517.0 562080.0 -1.0 117
119 0 344745.0 137659.0 562140.0 -1.0 118
120 0 344675.0 137599.0 562260.0 -1.0 119
121 0 344575.0 137629.0 562320.0 -1.0 120
122 0 344497.0 137625.0 562380.0 -1.0 121
123 0 344420.0 137653.0 562440.0 -1.0 122
124 0 344330.0 137713.0 562500.0 -1.0 123
125 0 344334.0 137726.0 562560.0 -1.0 124
126 0 344216.0 137732.0 562680.0 -1.0 125
127 0 343614.0 137537.0 562740.0 -1.0 126
128 0 344167.0 137874.0 562800.0 -1.0 127
129 0 344090.0 137975.0 562860.0 -1.0 128
130 0 344041.0 138036.0 562920.0 -1.0 129
131 0 343978.0 138196.0 562980.0 -1.0 130
132 0 343876.0 138258.0 563040.0 -1.0 131
133 0 343790.0 138380.0 563100.0 -1.0 132
134 0 343766.0 138441.0 563160.0 -1.0 133
135 0 343669.0 138537.0 563220.0 -1.0 134
136 0 343566.0 138645.0 563340.0 -1.0 135
137 0 343521.0 138622.0 563400.0 -1.0 136
138 0 343457.0 138665.0 563460.0 -1.0 137
139 0 343448.0 138718.0 563520.0 -1.0 138
140 0 343374.0 138756.0 563580.0 -1.0 139
141 0 343290.0 138790.0 563640.0 -1.0 140
142 0 343274.0 138761.0 563700.0 -1.0 141
143 0 343258.0 138851.0 563760.0 -1.0 142
144 0 343210.0 138814.0 563820.0 -1.0 143
145 0 343183.0 138813.0 563880.0 -1.0 144
146 0 343162.0 138790.0 563940.0 -1.0 145
147 0 343109.0 138840.0 564000.0 -1.0 146
148 0 342695.0 139155.0 564060.0 -1.0 147
149 0 342593.0 139207.0 564120.0 -1.0 148
150 0 342646.0 139214.0 564180.0 -1.0 149
151 0 342464.0 139266.0 564240.0 -1.0 150
152 0 342343.0 139508.0 564300.0 -1.0 151
153 0 342314.0 139665.0 564360.0 -1.0 152
154 0 342180.0 139913.0 564420.0 -1.0 153
155 0 342162.0 139890.0 564540.0 -1.0 154
156 0 342096.0 140052.0 564600.0 -1.0 155
157 0 341911.0 140014.0 564660.0 -1.0 156
158 0 341790.0 140044.0 564720.0 -1.0 157
159 0 341644.0 140100.0 564840.0 -1.0 158
160 0 341349.0 140183.0 564900.0 -1.0 159
161 0 340561.0 140561.0 564960.0 -1.0 160
162 0 340478.0 140562.0 565020.0 -1.0 161
163 0 340400.0 140504.0 565080.0 -1.0 162
164 0 339953.0 140884.0 565140.0 -1.0 163
165 0 339913.0 140913.0 565200.0 -1.0 164
166 0 339608.0 141131.0 565260.0 -1.0 165
167 0 339370.0 141450.0 565320.0 -1.0 166
168 0 339367.0 141567.0 565440.0 -1.0 167
169 0 339292.0 141834.0 565500.0 -1.0 168
170 0 339196.0 141863.0 565560.0 -1.0 169
171 0 338857.0 142333.0 565620.0 -1.0 170
172 0 338803.0 142351.0 565680.0 -1.0 171
173 0 338669.0 142427.0 565740.0 -1.0 172
174 0 338644.0 142500.0 565800.0 -1.0 173
175 0 338559.0 142541.0 565920.0 -1.0 174
176 0 338498.0 142594.0 565980.0 -1.0 175
177 0 338460.0 142659.0 566040.0 -1.0 176
178 0 338362.0 142689.0 566100.0 -1.0 177
179 0 338242.0 142651.0 566160.0 -1.0 178
180 0 337583.0 143321.0 566220.0 -1.0 179
181 0 337385.0 143368.0 566280.0 -1.0 180
182 0 336989.0 143364.0 566400.0 -1.0 181
183 0 337066.0 143382.0 566460.0 -1.0 182
184 0 335948.0 143496.0 566520.0 -1.0 183
185 0 335948.0 143605.0 566580.0 -1.0 184
186 0 335828.0 143613.0 566640.0 -1.0 185
187 0 335745.0 143655.0 566700.0 -1.0 186
188 0 335639.0 143702.0 566760.0 -1.0 187
189 0 335512.0 143721.0 566820.0 -1.0 188
190 0 335508.0 143777.0 566940.0 -1.0 189
191 0 335376.0 143779.0 567000.0 -1.0 190
192 0 335315.0 143822.0 567060.0 -1.0 191
193 0 334576.0 144119.0 567120.0 -1.0 192
194 0 334354.0 144189.0 567180.0 -1.0 193
195 0 334200.0 144182.0 567240.0 -1.0 194
196 0 333829.0 144271.0 567300.0 -1.0 195
197 0 333601.0 144283.0 567360.0 -1.0 196
198 0 333380.0 144359.0 567420.0 -1.0 197
199 0 333169.0 144479.0 567480.0 -1.0 198
200 0 332783.0 144674.0 567600.0 -1.0 199
201 0 332529.0 144804.0 567660.0 -1.0 200
202 0 332479.0 144883.0 567720.0 -1.0 201
203 0 332227.0 144986.0 567780.0 -1.0 202
204 0 332106.0 145097.0 567840.0 -1.0 203
205 0 331906.0 145149.0 567900.0 -1.0 204
206 0 331779.0 145176.0 567960.0 -1.0 205
207 0 331663.0 145174.0 568020.0 -1.0 206
208 0 331721.0 145252.0 568080.0 -1.0 207
209 0 331414.0 145413.0 568140.0 -1.0 208
210 0 331192.0 145432.0 568200.0 -1.0 209
211 0 330881.0 145495.0 568260.0 -1.0 210
212 0 330596.0 145467.0 568320.0 -1.0 211
213 0 330261.0 145495.0 568380.0 -1.0 212
214 0 329966.0 145564.0 568440.0 -1.0 213
215 0 329773.0 145615.0 568500.0 -1.0 214
216 0 329588.0 145643.0 568560.0 -1.0 215
217 0 329427.0 145730.0 568620.0 -1.0 216
218 0 329197.0 145828.0 568680.0 -1.0 217
219 0 328738.0 146121.0 568740.0 -1.0 218
220 0 328355.0 146272.0 568800.0 -1.0 219
221 0 328149.0 146261.0 568860.0 -1.0 220
222 0 327249.0 146739.0 568920.0 -1.0 221
223 0 326940.0 147019.0 568980.0 -1.0 222
224 0 326775.0 147089.0 569040.0 -1.0 223
225 0 326766.0 147183.0 569100.0 -1.0 224
226 0 326642.0 147168.0 569160.0 -1.0 225
227 0 326596.0 147221.0 569220.0 -1.0 226
228 0 326548.0 147354.0 569280.0 -1.0 227
229 0 326523.0 147366.0 569340.0 -1.0 228
230 0 326255.0 147586.0 569400.0 -1.0 229
231 0 325828.0 147810.0 569460.0 -1.0 230
232 0 325707.0 147883.0 569520.0 -1.0 231
233 0 325427.0 148073.0 569580.0 -1.0 232
234 0 324905.0 148414.0 569640.0 -1.0 233
235 0 324798.0 148509.0 569760.0 -1.0 234
236 0 324632.0 148621.0 569820.0 -1.0 235
237 0 324258.0 148966.0 569880.0 -1.0 236
238 0 324009.0 149167.0 569940.0 -1.0 237
239 0 323799.0 149380.0 570000.0 -1.0 238
240 0 323336.0 149560.0 570060.0 -1.0 239
241 0 322686.0 149736.0 570180.0 -1.0 240
242 0 322642.0 149805.0 570240.0 -1.0 241
243 0 322239.0 149912.0 570300.0 -1.0 242
244 0 321943.0 150155.0 570360.0 -1.0 243
245 0 321385.0 150343.0 570420.0 -1.0 244
246 0 321331.0 150442.0 570480.0 -1.0 245
247 0 321037.0 150643.0 570540.0 -1.0 246
248 0 321013.0 150794.0 570600.0 -1.0 247
249 0 320903.0 150824.0 570660.0 -1.0 248
250 0 320748.0 150993.0 570720.0 -1.0 249
251 0 320551.0 151190.0 570780.0 -1.0 250
252 0 320170.0 151374.0 570840.0 -1.0 251
253 0 319747.0 151641.0 570840.0 -1.0 252
254 0 319437.0 151797.0 570780.0 -1.0 253
255 0 318943.0 151952.0 570720.0 -1.0 254
256 0 318535.0 152107.0 570660.0 -1.0 255
257 0 318175.0 152283.0 570600.0 -1.0 256
258 0 317915.0 152498.0 570660.0 -1.0 257
259 0 317636.0 152709.0 570720.0 -1.0 258
260 0 317113.0 153010.0 570780.0 -1.0 259
261 0 316466.0 153446.0 570840.0 -1.0 260
262 0 315867.0 153715.0 570840.0 -1.0 261
263 0 315388.0 154067.0 570840.0 -1.0 262
264 0 314901.0 154434.0 570840.0 -1.0 263
265 0 314436.0 154561.0 570900.0 -1.0 264
266 0 313877.0 154916.0 570900.0 -1.0 265
267 0 313439.0 155568.0 570960.0 -1.0 266
268 0 312269.0 156298.0 571020.0 -1.0 267
269 0 311963.0 156862.0 571080.0 -1.0 268
270 0 312070.0 156670.0 571200.0 -1.0 269
271 0 311578.0 157164.0 571260.0 -1.0 270
272 0 311252.0 157219.0 571320.0 -1.0 271
273 0 310729.0 157444.0 571320.0 -1.0 272
274 0 310109.0 157740.0 571320.0 -1.0 273
275 0 309700.0 157994.0 571380.0 -1.0 274
276 0 309334.0 158361.0 571380.0 -1.0 275
277 0 308798.0 158601.0 571380.0 -1.0 276
278 0 308421.0 158740.0 571440.0 -1.0 277
279 0 308064.0 159165.0 571440.0 -1.0 278
280 0 307861.0 159354.0 571500.0 -1.0 279
281 0 307636.0 159485.0 571560.0 -1.0 280
282 0 307156.0 159600.0 571620.0 -1.0 281
283 0 306720.0 159637.0 571680.0 -1.0 282
284 0 305536.0 160328.0 571740.0 -1.0 283
285 0 305039.0 160494.0 571800.0 -1.0 284
286 0 304481.0 160969.0 571860.0 -1.0 285
287 0 303909.0 161177.0 571920.0 -1.0 286
288 0 303536.0 161353.0 571980.0 -1.0 287
289 0 303254.0 161475.0 572040.0 -1.0 288
290 0 303220.0 161471.0 572100.0 -1.0 289
291 0 303138.0 161580.0 572160.0 -1.0 290
292 0 302785.0 161566.0 572280.0 -1.0 291
293 0 302518.0 161735.0 572280.0 -1.0 292
294 0 302447.0 161891.0 572160.0 -1.0 293
295 0 302179.0 161933.0 572100.0 -1.0 294
296 0 301855.0 162088.0 572040.0 -1.0 295
297 0 301418.0 162299.0 572040.0 -1.0 296
298 0 301136.0 162412.0 572100.0 -1.0 297
299 0 300572.0 162708.0 572160.0 -1.0 298
300 0 299754.0 163089.0 572280.0 -1.0 299
301 0 298837.0 163329.0 572280.0 -1.0 300
302 0 298640.0 163540.0 572160.0 -1.0 301
303 0 298534.0 163604.0 572100.0 -1.0 302
304 0 297895.0 163943.0 572040.0 -1.0 303
305 0 297465.0 164130.0 571980.0 -1.0 304
306 0 296938.0 164270.0 571920.0 -1.0 305
307 0 296436.0 164573.0 571860.0 -1.0 306
308 0 296101.0 164586.0 571800.0 -1.0 307
309 0 295878.0 164673.0 571740.0 -1.0 308
310 0 295489.0 164609.0 571680.0 -1.0 309
311 0 295318.0 164629.0 571620.0 -1.0 310
312 0 295129.0 164691.0 571560.0 -1.0 311
313 0 294998.0 164742.0 571500.0 -1.0 312
314 0 294868.0 164772.0 571440.0 -1.0 313
315 0 294787.0 164784.0 571380.0 -1.0 314
316 0 294657.0 164782.0 571320.0 -1.0 315
317 0 294555.0 164813.0 571260.0 -1.0 316
318 0 294422.0 164724.0 571200.0 -1.0 317
319 0 294398.0 164809.0 571080.0 -1.0 318
320 0 294288.0 164890.0 571020.0 -1.0 319
321 0 294203.0 164955.0 570960.0 -1.0 320
322 0 294085.0 165003.0 570900.0 -1.0 321
323 0 294031.0 165113.0 570840.0 -1.0 322
324 0 293988.0 165105.0 570780.0 -1.0 323
325 0 293979.0 165238.0 570720.0 -1.0 324
326 0 293831.0 165272.0 570660.0 -1.0 325
327 0 293732.0 165358.0 570600.0 -1.0 326
328 0 293718.0 165351.0 570540.0 -1.0 327
329 0 293603.0 165365.0 570480.0 -1.0 328
330 0 293426.0 165461.0 570420.0 -1.0 329
331 0 293360.0 165623.0 570360.0 -1.0 330
332 0 293238.0 165732.0 570300.0 -1.0 331
333 0 293256.0 165804.0 570240.0 -1.0 332
334 0 293154.0 165826.0 570180.0 -1.0 333
335 0 293182.0 165962.0 570060.0 -1.0 334
336 0 293002.0 166078.0 570000.0 -1.0 335
337 0 292958.0 166147.0 569940.0 -1.0 336
338 0 292862.0 166200.0 569880.0 -1.0 337
339 0 292917.0 166227.0 569820.0 -1.0 338
340 0 292762.0 166247.0 569760.0 -1.0 339
341 0 292679.0 166320.0 569640.0 -1.0 340
342 0 292555.0 166367.0 569580.0 -1.0 341
343 0 292533.0 166497.0 569520.0 -1.0 342
344 0 292419.0 166593.0 569460.0 -1.0 343
345 0 292272.0 166637.0 569400.0 -1.0 344
346 0 292206.0 166776.0 569340.0 -1.0 345
347 0 292168.0 166739.0 569280.0 -1.0 346
348 0 292109.0 166740.0 569220.0 -1.0 347
349 0 291956.0 166760.0 569160.0 -1.0 348
350 0 292035.0 166912.0 569100.0 -1.0 349
351 0 291966.0 166738.0 569040.0 -1.0 350
352 0 292055.0 166685.0 568980.0 -1.0 351
353 0 291903.0 166795.0 568920.0 -1.0 352
354 0 291747.0 166749.0 568860.0 -1.0 353
355 0 291824.0 166898.0 568800.0 -1.0 354
356 0 291748.0 166986.0 568740.0 -1.0 355
357 0 291693.0 167068.0 568680.0 -1.0 356
358 0 291609.0 167003.0 568620.0 -1.0 357
359 0 291685.0 167122.0 568560.0 -1.0 358
360 0 291688.0 167180.0 568500.0 -1.0 359
361 0 291687.0 167312.0 568440.0 -1.0 360
362 0 291692.0 167406.0 568380.0 -1.0 361
363 0 291702.0 167503.0 568320.0 -1.0 362
364 0 291666.0 167532.0 568260.0 -1.0 363
365 0 291674.0 167809.0 568200.0 -1.0 364
366 0 291675.0 168627.0 568200.0 -1.0 365
367 0 291616.0 168636.0 568260.0 -1.0 366
368 0 291623.0 168691.0 568320.0 -1.0 367
369 0 291616.0 168905.0 568380.0 -1.0 368
370 0 291518.0 169202.0 568440.0 -1.0 369
371 0 291478.0 169421.0 568500.0 -1.0 370
372 0 291370.0 169629.0 568560.0 -1.0 371
373 0 291256.0 169718.0 568620.0 -1.0 372
374 0 291325.0 169924.0 568680.0 -1.0 373
375 0 291300.0 170151.0 568740.0 -1.0 374
376 0 291187.0 170489.0 568800.0 -1.0 375
377 0 291080.0 170490.0 568860.0 -1.0 376
378 0 291162.0 170620.0 568920.0 -1.0 377
379 0 291146.0 170915.0 568980.0 -1.0 378
380 0 291052.0 170966.0 569040.0 -1.0 379
381 0 291057.0 171038.0 569100.0 -1.0 380
382 0 291092.0 171105.0 569160.0 -1.0 381
383 0 291125.0 171191.0 569220.0 -1.0 382
384 0 291194.0 171268.0 569280.0 -1.0 383
385 0 291185.0 171347.0 569340.0 -1.0 384
386 0 291176.0 171243.0 569400.0 -1.0 385
387 0 291181.0 171330.0 569460.0 -1.0 386
388 0 291159.0 171417.0 569520.0 -1.0 387
389 0 291122.0 171384.0 569580.0 -1.0 388
390 0 291140.0 171503.0 569640.0 -1.0 389
391 0 291128.0 171487.0 569760.0 -1.0 390
392 0 291057.0 171602.0 569820.0 -1.0 391
393 0 290959.0 171629.0 569880.0 -1.0 392
394 0 290966.0 171668.0 569940.0 -1.0 393
395 0 290973.0 171711.0 570000.0 -1.0 394
396 0 290952.0 171699.0 570060.0 -1.0 395
397 0 290853.0 171699.0 570180.0 -1.0 396
398 0 290867.0 171769.0 570240.0 -1.0 397
399 0 290807.0 171806.0 570300.0 -1.0 398
400 0 290797.0 171834.0 570360.0 -1.0 399
401 0 290724.0 171855.0 570420.0 -1.0 400
402 0 290759.0 171897.0 570480.0 -1.0 401
403 0 290682.0 171868.0 570540.0 -1.0 402
404 0 290675.0 171974.0 570600.0 -1.0 403
405 0 290621.0 171970.0 570660.0 -1.0 404
406 0 290660.0 172073.0 570720.0 -1.0 405
407 0 290548.0 172039.0 570780.0 -1.0 406
408 0 290558.0 172067.0 570840.0 -1.0 407
409 0 290479.0 172019.0 570900.0 -1.0 408
410 0 290488.0 172047.0 570960.0 -1.0 409
411 0 290489.0 172077.0 571020.0 -1.0 410
412 0 290479.0 172166.0 571080.0 -1.0 411
413 0 290378.0 172210.0 571200.0 -1.0 412
414 0 290428.0 172276.0 571260.0 -1.0 413
415 0 290340.0 172337.0 571320.0 -1.0 414
416 0 290287.0 172379.0 571380.0 -1.0 415
417 0 290140.0 172445.0 571440.0 -1.0 416
418 0 290119.0 172430.0 571500.0 -1.0 417
419 0 290198.0 172453.0 571560.0 -1.0 418
420 0 290072.0 172470.0 571620.0 -1.0 419
421 0 290036.0 172490.0 571680.0 -1.0 420
422 0 290064.0 172573.0 571740.0 -1.0 421
423 0 290024.0 172557.0 571800.0 -1.0 422
424 0 290058.0 172689.0 571860.0 -1.0 423
425 0 290000.0 172681.0 571920.0 -1.0 424
426 0 289977.0 172744.0 571980.0 -1.0 425
427 0 289970.0 172774.0 572040.0 -1.0 426
428 0 289989.0 172806.0 572100.0 -1.0 427
429 0 289960.0 172848.0 572160.0 -1.0 428
430 0 290063.0 172903.0 572280.0 -1.0 429
431 0 290075.0 172921.0 572340.0 -1.0 430
432 0 290136.0 172943.0 572400.0 -1.0 431
433 0 290146.0 173024.0 572460.0 -1.0 432
434 0 290107.0 173123.0 572520.0 -1.0 433
435 0 290164.0 173232.0 572580.0 -1.0 434
436 0 290127.0 173235.0 572640.0 -1.0 435
437 0 290132.0 173334.0 572700.0 -1.0 436
438 0 290225.0 173333.0 572760.0 -1.0 437
439 0 290140.0 173437.0 572820.0 -1.0 438
440 0 290196.0 173531.0 572880.0 -1.0 439
441 0 290153.0 173521.0 572940.0 -1.0 440
442 0 290273.0 173619.0 573000.0 -1.0 441
443 0 290198.0 173642.0 573060.0 -1.0 442
444 0 290186.0 173640.0 573120.0 -1.0 443
445 0 290215.0 173748.0 573180.0 -1.0 444
446 0 290210.0 173714.0 573240.0 -1.0 445
447 0 290153.0 173712.0 573300.0 -1.0 446
448 0 290157.0 173737.0 573360.0 -1.0 447
449 0 290148.0 173810.0 573420.0 -1.0 448
450 0 290131.0 173839.0 573480.0 -1.0 449
451 0 290275.0 173931.0 573540.0 -1.0 450
452 0 290179.0 173938.0 573600.0 -1.0 451
453 0 290243.0 173958.0 573660.0 -1.0 452
454 0 290104.0 173979.0 573720.0 -1.0 453
455 0 290143.0 174018.0 573780.0 -1.0 454
456 0 290094.0 174014.0 573840.0 -1.0 455
457 0 290172.0 174059.0 573900.0 -1.0 456
458 0 290194.0 174108.0 573960.0 -1.0 457
459 0 290140.0 174099.0 574020.0 -1.0 458
460 0 290158.0 174080.0 574080.0 -1.0 459
461 0 290078.0 174079.0 574140.0 -1.0 460
462 0 290107.0 174089.0 574200.0 -1.0 461
463 0 290128.0 174096.0 574260.0 -1.0 462
464 0 290120.0 174087.0 574320.0 -1.0 463
465 0 290092.0 174083.0 574380.0 -1.0 464
466 0 290082.0 173969.0 574440.0 -1.0 465
467 0 290223.0 173974.0 574500.0 -1.0 466
468 0 290263.0 173962.0 574560.0 -1.0 467
469 0 290337.0 173987.0 574620.0 -1.0 468
470 0 290249.0 173958.0 574680.0 -1.0 469
471 0 290296.0 174001.0 574740.0 -1.0 470
472 0 290285.0 173933.0 574800.0 -1.0 471
473 0 290335.0 174002.0 574860.0 -1.0 472
474 0 290330.0 173953.0 574920.0 -1.0 473
475 0 290317.0 173973.0 574980.0 -1.0 474
476 0 290325.0 173999.0 575040.0 -1.0 475
477 0 290348.0 173988.0 575100.0 -1.0 476
478 0 290354.0 173966.0 575160.0 -1.0 477
479 0 290351.0 174002.0 575220.0 -1.0 478
480 0 290367.0 174055.0 575280.0 -1.0 479
481 0 290272.0 174057.0 575340.0 -1.0 480
482 0 290306.0 174093.0 575400.0 -1.0 481
483 0 290276.0 174067.0 575460.0 -1.0 482
484 0 290280.0 173992.0 575580.0 -1.0 483
485 0 290318.0 174065.0 575640.0 -1.0 484
486 0 290303.0 174015.0 575700.0 -1.0 485
487 0 290362.0 174127.0 575760.0 -1.0 486
488 0 290306.0 174105.0 575820.0 -1.0 487
489 0 290272.0 174064.0 575880.0 -1.0 488
490 0 290258.0 174085.0 575940.0 -1.0 489
491 0 290317.0 174086.0 576000.0 -1.0 490
492 0 290330.0 174093.0 576060.0 -1.0 491
493 0 290330.0 174070.0 576120.0 -1.0 492
494 0 290339.0 174049.0 576180.0 -1.0 493
495 0 290303.0 174039.0 576240.0 -1.0 494
496 0 290290.0 174044.0 576360.0 -1.0 495
497 0 290316.0 174051.0 576420.0 -1.0 496
498 0 290368.0 174061.0 576480.0 -1.0 497
499 0 290317.0 174046.0 576540.0 -1.0 498
500 0 290374.0 174037.0 576600.0 -1.0 499
501 0 290437.0 174054.0 576660.0 -1.0 500
502 0 290417.0 174026.0 576720.0 -1.0 501
503 0 290440.0 173992.0 576780.0 -1.0 502
504 0 290454.0 173994.0 576840.0 -1.0 503
505 0 290456.0 173966.0 576900.0 -1.0 504
506 0 290457.0 173920.0 576960.0 -1.0 505
507 0 290480.0 173939.0 577020.0 -1.0 506
508 0 290498.0 173921.0 577080.0 -1.0 507
509 0 290516.0 173902.0 577200.0 -1.0 508
510 0 290486.0 173816.0 577260.0 -1.0 509
511 0 290561.0 173807.0 577320.0 -1.0 510
512 0 290543.0 173818.0 577380.0 -1.0 511
513 0 290557.0 173859.0 577440.0 -1.0 512
514 0 290546.0 173855.0 577500.0 -1.0 513
515 0 290536.0 173814.0 577560.0 -1.0 514
516 0 290565.0 173861.0 577620.0 -1.0 515
517 0 290566.0 173779.0 577680.0 -1.0 516
518 0 290585.0 173818.0 577740.0 -1.0 517
519 0 290618.0 173838.0 577800.0 -1.0 518
520 0 290607.0 173836.0 577860.0 -1.0 519
521 0 290612.0 173891.0 577920.0 -1.0 520
522 0 290666.0 173838.0 577980.0 -1.0 521
523 0 290726.0 173810.0 578100.0 -1.0 522
524 0 290708.0 173820.0 578160.0 -1.0 523
525 0 290640.0 173820.0 578220.0 -1.0 524
526 0 290639.0 173820.0 578280.0 -1.0 525
527 0 290657.0 173803.0 578340.0 -1.0 526
528 0 290633.0 173852.0 578400.0 -1.0 527
529 0 290666.0 173868.0 578460.0 -1.0 528
530 0 290622.0 173820.0 578520.0 -1.0 529
531 0 290675.0 173894.0 578580.0 -1.0 530
532 0 290653.0 173715.0 578700.0 -1.0 531
533 0 290733.0 173860.0 578760.0 -1.0 532
534 0 290753.0 173826.0 578820.0 -1.0 533
535 0 290832.0 173941.0 578880.0 -1.0 534
536 0 290811.0 173887.0 578940.0 -1.0 535
537 0 290880.0 173930.0 579000.0 -1.0 536
538 0 290925.0 173924.0 579060.0 -1.0 537
539 0 290931.0 174040.0 579120.0 -1.0 538
540 0 290977.0 173961.0 579180.0 -1.0 539
541 0 290956.0 174041.0 579240.0 -1.0 540
542 0 291003.0 173978.0 579300.0 -1.0 541
543 0 290964.0 174015.0 579360.0 -1.0 542
544 0 290987.0 173997.0 579420.0 -1.0 543
545 0 290990.0 174007.0 579480.0 -1.0 544
546 0 291030.0 173955.0 579540.0 -1.0 545
547 0 291022.0 174023.0 579600.0 -1.0 546
548 0 291012.0 173983.0 579660.0 -1.0 547
549 0 291050.0 174019.0 579720.0 -1.0 548
550 0 291038.0 173999.0 579780.0 -1.0 549
551 0 291059.0 174153.0 579840.0 -1.0 550
552 0 291103.0 174089.0 579900.0 -1.0 551
553 0 291069.0 174137.0 579960.0 -1.0 552
554 0 291158.0 174140.0 580020.0 -1.0 553
555 0 291102.0 174097.0 580080.0 -1.0 554
556 0 291078.0 174040.0 580140.0 -1.0 555
557 0 291062.0 174050.0 580200.0 -1.0 556
558 0 291071.0 174086.0 580260.0 -1.0 557
559 0 290998.0 174075.0 580320.0 -1.0 558
560 0 291049.0 174092.0 580380.0 -1.0 559
561 0 290990.0 174087.0 580440.0 -1.0 560
562 0 291020.0 174057.0 580500.0 -1.0 561
563 0 291024.0 174079.0 580560.0 -1.0 562
564 0 291020.0 174051.0 580620.0 -1.0 563
565 0 291025.0 174080.0 580680.0 -1.0 564
566 0 290985.0 174026.0 580800.0 -1.0 565
567 0 291000.0 174017.0 580860.0 -1.0 566
568 0 291007.0 173986.0 580920.0 -1.0 567
569 0 291042.0 174037.0 580980.0 -1.0 568
570 0 291082.0 173985.0 581040.0 -1.0 569
571 0 291020.0 173975.0 581100.0 -1.0 570
572 0 291032.0 173977.0 581160.0 -1.0 571
573 0 291018.0 173964.0 581220.0 -1.0 572
574 0 290842.0 173729.0 581280.0 -1.0 573
575 0 291037.0 173991.0 581340.0 -1.0 574
576 0 290995.0 173942.0 581400.0 -1.0 575
577 0 291049.0 173909.0 581460.0 -1.0 576
578 0 291058.0 173898.0 581520.0 -1.0 577
579 0 291074.0 173847.0 581580.0 -1.0 578
580 0 291120.0 173838.0 581640.0 -1.0 579
581 0 291051.0 173896.0 581700.0 -1.0 580
582 0 291171.0 173830.0 581760.0 -1.0 581
583 0 291106.0 173825.0 581820.0 -1.0 582
584 0 291152.0 173816.0 581880.0 -1.0 583
585 0 291150.0 173843.0 582000.0 -1.0 584
586 0 291250.0 173841.0 582060.0 -1.0 585
587 0 291238.0 173851.0 582120.0 -1.0 586
588 0 291323.0 173784.0 582180.0 -1.0 587
589 0 291325.0 173827.0 582240.0 -1.0 588
590 0 291288.0 173822.0 582300.0 -1.0 589
591 0 291352.0 173829.0 582360.0 -1.0 590
592 0 291316.0 173793.0 582420.0 -1.0 591
593 0 291376.0 173758.0 582480.0 -1.0 592
594 0 291325.0 173758.0 582540.0 -1.0 593
595 0 291356.0 173763.0 582600.0 -1.0 594
596 0 291254.0 173680.0 582660.0 -1.0 595
597 0 291285.0 173694.0 582720.0 -1.0 596
598 0 291316.0 173656.0 582780.0 -1.0 597
599 0 291316.0 173653.0 582840.0 -1.0 598
600 0 291328.0 173669.0 582900.0 -1.0 599
601 0 291252.0 173624.0 582960.0 -1.0 600
602 0 291274.0 173586.0 583020.0 -1.0 601
603 0 291229.0 173578.0 583080.0 -1.0 602
604 0 291258.0 173613.0 583140.0 -1.0 603
605 0 291219.0 173543.0 583200.0 -1.0 604
606 0 291268.0 173486.0 583380.0 -1.0 605
607 0 291245.0 173437.0 583440.0 -1.0 606
608 0 291228.0 173375.0 583500.0 -1.0 607
609 0 291296.0 173367.0 583560.0 -1.0 608
610 0 291305.0 173308.0 583620.0 -1.0 609
611 0 291361.0 173337.0 583680.0 -1.0 610
612 0 291329.0 173268.0 583740.0 -1.0 611
613 0 291353.0 173239.0 583800.0 -1.0 612
614 0 291382.0 173186.0 583860.0 -1.0 613
615 0 291323.0 173160.0 583920.0 -1.0 614
616 0 291397.0 173180.0 583980.0 -1.0 615
617 0 291367.0 173125.0 584040.0 -1.0 616
618 0 291461.0 173132.0 584100.0 -1.0 617
619 0 291432.0 173080.0 584160.0 -1.0 618
620 0 291483.0 173025.0 584220.0 -1.0 619
621 0 291521.0 172970.0 584280.0 -1.0 620
622 0 291527.0 172909.0 584340.0 -1.0 621
623 0 291575.0 172878.0 584400.0 -1.0 622
624 0 291605.0 172818.0 584460.0 -1.0 623
625 0 291603.0 172733.0 584520.0 -1.0 624
626 0 291682.0 172768.0 584580.0 -1.0 625
627 0 291666.0 172745.0 584640.0 -1.0 626
628 0 291710.0 172738.0 584700.0 -1.0 627
629 0 291730.0 172664.0 584760.0 -1.0 628
630 0 291743.0 172541.0 584880.0 -1.0 629
631 0 291814.0 172463.0 584940.0 -1.0 630
632 0 291840.0 172490.0 585000.0 -1.0 631
633 0 291885.0 172428.0 585060.0 -1.0 632
634 0 291860.0 172388.0 585120.0 -1.0 633
635 0 291916.0 172376.0 585180.0 -1.0 634
636 0 291906.0 172335.0 585240.0 -1.0 635
637 0 291944.0 172325.0 585300.0 -1.0 636
638 0 291925.0 172290.0 585360.0 -1.0 637
639 0 291986.0 172212.0 585420.0 -1.0 638
640 0 291997.0 172222.0 585480.0 -1.0 639
641 0 292036.0 172159.0 585540.0 -1.0 640
642 0 291852.0 171976.0 585600.0 -1.0 641
643 0 292060.0 172049.0 585660.0 -1.0 642
644 0 292127.0 172024.0 585720.0 -1.0 643
645 0 292163.0 171996.0 585780.0 -1.0 644
646 0 292112.0 171952.0 585840.0 -1.0 645
647 0 292177.0 171945.0 585900.0 -1.0 646
648 0 292190.0 171934.0 585960.0 -1.0 647
649 0 292133.0 171849.0 586020.0 -1.0 648
650 0 292191.0 171868.0 586080.0 -1.0 649
651 0 292128.0 171831.0 586140.0 -1.0 650
652 0 292136.0 171832.0 586200.0 -1.0 651
653 0 292151.0 171758.0 586260.0 -1.0 652
654 0 292127.0 171704.0 586320.0 -1.0 653
655 0 292045.0 171679.0 586380.0 -1.0 654
656 0 292112.0 171662.0 586440.0 -1.0 655
657 0 292081.0 171612.0 586500.0 -1.0 656
658 0 292057.0 171581.0 586560.0 -1.0 657
659 0 292046.0 171540.0 586620.0 -1.0 658
660 0 292054.0 171470.0 586680.0 -1.0 659
661 0 292052.0 171448.0 586740.0 -1.0 660
662 0 292168.0 171454.0 586860.0 -1.0 661
663 0 291995.0 171371.0 586920.0 -1.0 662
664 0 292001.0 171339.0 586980.0 -1.0 663
665 0 291948.0 171310.0 587040.0 -1.0 664
666 0 291925.0 171321.0 587100.0 -1.0 665
667 0 291877.0 171276.0 587160.0 -1.0 666
668 0 291885.0 171280.0 587220.0 -1.0 667
669 0 291859.0 171236.0 587280.0 -1.0 668
670 0 291881.0 171253.0 587340.0 -1.0 669
671 0 291887.0 171182.0 587400.0 -1.0 670
672 0 291911.0 171136.0 587460.0 -1.0 671
673 0 291950.0 171166.0 587520.0 -1.0 672
674 0 291915.0 171027.0 587580.0 -1.0 673
675 0 291903.0 171085.0 587700.0 -1.0 674
676 0 291947.0 171071.0 587760.0 -1.0 675
677 0 291927.0 171008.0 587820.0 -1.0 676
678 0 291918.0 170989.0 587880.0 -1.0 677
679 0 291908.0 170964.0 587940.0 -1.0 678
680 0 291859.0 170916.0 588000.0 -1.0 679
681 0 291925.0 170909.0 588060.0 -1.0 680
682 0 291828.0 170885.0 588120.0 -1.0 681
683 0 291868.0 170870.0 588180.0 -1.0 682
684 0 291889.0 170815.0 588240.0 -1.0 683
685 0 291895.0 170787.0 588300.0 -1.0 684
686 0 291826.0 170638.0 588360.0 -1.0 685
687 0 291802.0 170607.0 588420.0 -1.0 686
688 0 291762.0 170558.0 588480.0 -1.0 687
689 0 291768.0 170545.0 588540.0 -1.0 688
690 0 291765.0 170467.0 588600.0 -1.0 689
691 0 291742.0 170376.0 588660.0 -1.0 690
692 0 291767.0 170375.0 588720.0 -1.0 691
693 0 291814.0 170257.0 588840.0 -1.0 692
694 0 291763.0 170193.0 588900.0 -1.0 693
695 0 291781.0 170144.0 588960.0 -1.0 694
696 0 291756.0 170083.0 589020.0 -1.0 695
697 0 291752.0 170037.0 589080.0 -1.0 696
698 0 291708.0 169985.0 589140.0 -1.0 697
699 0 291741.0 169942.0 589200.0 -1.0 698
700 0 291750.0 169937.0 589260.0 -1.0 699
701 0 291715.0 169848.0 589320.0 -1.0 700
702 0 291753.0 169828.0 589380.0 -1.0 701
703 0 291726.0 169799.0 589440.0 -1.0 702
704 0 291722.0 169697.0 589500.0 -1.0 703
705 0 291744.0 169642.0 589560.0 -1.0 704
706 0 291710.0 169591.0 589620.0 -1.0 705
707 0 291701.0 169538.0 589680.0 -1.0 706
708 0 291706.0 169481.0 589740.0 -1.0 707
709 0 291748.0 169508.0 589800.0 -1.0 708
710 0 291728.0 169408.0 589860.0 -1.0 709
711 0 291718.0 169371.0 589920.0 -1.0 710
712 0 291709.0 169278.0 589980.0 -1.0 711
713 0 291693.0 169337.0 590040.0 -1.0 712
714 0 291655.0 169259.0 590100.0 -1.0 713
715 0 291673.0 169241.0 590160.0 -1.0 714
716 0 291675.0 169248.0 590220.0 -1.0 715
717 0 291690.0 169241.0 590280.0 -1.0 716
718 0 291743.0 169252.0 590340.0 -1.0 717
719 0 291717.0 169197.0 590400.0 -1.0 718
720 0 291732.0 169172.0 590460.0 -1.0 719
721 0 291722.0 169123.0 590520.0 -1.0 720
722 0 291724.0 169034.0 590580.0 -1.0 721
723 0 291709.0 168927.0 590640.0 -1.0 722
724 0 291686.0 168881.0 590700.0 -1.0 723
725 0 291732.0 168846.0 590760.0 -1.0 724
726 0 291753.0 168805.0 590820.0 -1.0 725
727 0 291723.0 168810.0 590880.0 -1.0 726
728 0 291676.0 168750.0 590940.0 -1.0 727
729 0 291710.0 168742.0 591000.0 -1.0 728
730 0 291670.0 168677.0 591060.0 -1.0 729
731 0 291732.0 168661.0 591120.0 -1.0 730
732 0 291680.0 168566.0 591180.0 -1.0 731
733 0 291669.0 168520.0 591240.0 -1.0 732
734 0 291642.0 168510.0 591300.0 -1.0 733
735 0 291664.0 168488.0 591360.0 -1.0 734
736 0 291585.0 168441.0 591420.0 -1.0 735
737 0 291660.0 168415.0 591480.0 -1.0 736
738 0 291595.0 168353.0 591540.0 -1.0 737
739 0 291666.0 168346.0 591600.0 -1.0 738
740 0 291590.0 168289.0 591660.0 -1.0 739
741 0 291611.0 168290.0 591720.0 -1.0 740
742 0 291568.0 168258.0 591780.0 -1.0 741
743 0 291618.0 168245.0 591840.0 -1.0 742
744 0 291539.0 168162.0 591900.0 -1.0 743
745 0 291587.0 168124.0 591960.0 -1.0 744
746 0 291573.0 168161.0 592020.0 -1.0 745
747 0 291549.0 168153.0 592080.0 -1.0 746
748 0 291526.0 168108.0 592140.0 -1.0 747
749 0 291538.0 168091.0 592200.0 -1.0 748
750 0 291569.0 168107.0 592260.0 -1.0 749
751 0 291568.0 168091.0 592320.0 -1.0 750
752 0 291586.0 168075.0 592380.0 -1.0 751
753 0 291529.0 168007.0 592440.0 -1.0 752
754 0 291599.0 168000.0 592500.0 -1.0 753
755 0 291543.0 167951.0 592560.0 -1.0 754
756 0 291572.0 167963.0 592620.0 -1.0 755
757 0 291497.0 167916.0 592680.0 -1.0 756
758 0 291539.0 167901.0 592740.0 -1.0 757
759 0 291475.0 167907.0 592800.0 -1.0 758
760 0 291493.0 167880.0 592860.0 -1.0 759
761 0 291459.0 167807.0 592920.0 -1.0 760
762 0 291433.0 167768.0 592980.0 -1.0 761
763 0 291432.0 167753.0 593040.0 -1.0 762
764 0 291451.0 167778.0 593100.0 -1.0 763
765 0 291440.0 167797.0 593160.0 -1.0 764
766 0 291419.0 167784.0 593220.0 -1.0 765
767 0 291401.0 167784.0 593280.0 -1.0 766
768 0 291432.0 167818.0 593340.0 -1.0 767
769 0 291434.0 167737.0 593400.0 -1.0 768
770 0 291425.0 167730.0 593460.0 -1.0 769
771 0 291387.0 167739.0 593520.0 -1.0 770
772 0 291462.0 167738.0 593580.0 -1.0 771
773 0 291502.0 167694.0 593640.0 -1.0 772
774 0 291515.0 167762.0 593700.0 -1.0 773
775 0 291483.0 167723.0 593760.0 -1.0 774
776 0 291500.0 167718.0 593820.0 -1.0 775
777 0 291435.0 167759.0 593880.0 -1.0 776
778 0 291523.0 167677.0 593940.0 -1.0 777
779 0 291478.0 167652.0 594000.0 -1.0 778
780 0 291539.0 167639.0 594060.0 -1.0 779
781 0 291506.0 167633.0 594120.0 -1.0 780
782 0 291565.0 167630.0 594180.0 -1.0 781
783 0 291505.0 167575.0 594240.0 -1.0 782
784 0 291484.0 167561.0 594300.0 -1.0 783
785 0 291554.0 167501.0 594360.0 -1.0 784
786 0 291558.0 167465.0 594480.0 -1.0 785
787 0 291590.0 167422.0 594540.0 -1.0 786
788 0 291564.0 167430.0 594600.0 -1.0 787
789 0 291536.0 167321.0 594660.0 -1.0 788
790 0 291600.0 167334.0 594720.0 -1.0 789
791 0 291567.0 167306.0 594780.0 -1.0 790
792 0 291584.0 167252.0 594840.0 -1.0 791
793 0 291614.0 167229.0 594900.0 -1.0 792
794 0 291544.0 167176.0 594960.0 -1.0 793
795 0 291664.0 167189.0 595020.0 -1.0 794
796 0 291640.0 167088.0 595080.0 -1.0 795
797 0 291656.0 167089.0 595140.0 -1.0 796
798 0 291696.0 167042.0 595200.0 -1.0 797
799 0 291705.0 167005.0 595260.0 -1.0 798
800 0 291633.0 166930.0 595320.0 -1.0 799
801 0 291731.0 166963.0 595380.0 -1.0 800
802 0 291728.0 167003.0 595440.0 -1.0 801
803 0 291730.0 166975.0 595500.0 -1.0 802
804 0 291833.0 166982.0 595560.0 -1.0 803
805 0 291798.0 167016.0 595620.0 -1.0 804
806 0 291815.0 167002.0 595680.0 -1.0 805
807 0 291822.0 167005.0 595740.0 -1.0 806
808 0 291879.0 166974.0 595800.0 -1.0 807
809 0 291894.0 167001.0 595860.0 -1.0 808
810 0 291906.0 166964.0 595920.0 -1.0 809
811 0 291928.0 166968.0 595980.0 -1.0 810
812 0 291923.0 166967.0 596040.0 -1.0 811
813 0 291926.0 166934.0 596100.0 -1.0 812
814 0 291980.0 166983.0 596160.0 -1.0 813
815 0 291988.0 166914.0 596220.0 -1.0 814
816 0 292003.0 166969.0 596280.0 -1.0 815
817 0 291944.0 166886.0 596340.0 -1.0 816
818 0 291950.0 166871.0 596400.0 -1.0 817
819 0 291948.0 166845.0 596460.0 -1.0 818
820 0 291940.0 166910.0 596520.0 -1.0 819
821 0 291994.0 166883.0 596580.0 -1.0 820
822 0 292001.0 166892.0 596640.0 -1.0 821
823 0 292023.0 166882.0 596700.0 -1.0 822
824 0 292065.0 166900.0 596760.0 -1.0 823
825 0 292056.0 166880.0 596820.0 -1.0 824
826 0 292087.0 166898.0 596880.0 -1.0 825
827 0 292070.0 166871.0 596940.0 -1.0 826
828 0 292096.0 166869.0 597000.0 -1.0 827
829 0 292098.0 166873.0 597060.0 -1.0 828
830 0 292114.0 166861.0 597120.0 -1.0 829
831 0 292098.0 166847.0 597180.0 -1.0 830
832 0 292136.0 166901.0 597240.0 -1.0 831
833 0 292160.0 166846.0 597360.0 -1.0 832
834 0 292113.0 166781.0 597420.0 -1.0 833
835 0 292115.0 166835.0 597480.0 -1.0 834
836 0 292115.0 166782.0 597540.0 -1.0 835
837 0 292146.0 166881.0 597600.0 -1.0 836
838 0 292184.0 166814.0 597660.0 -1.0 837
839 0 292169.0 166891.0 597720.0 -1.0 838
840 0 292215.0 166848.0 597780.0 -1.0 839
841 0 292184.0 166889.0 597840.0 -1.0 840
842 0 292191.0 166833.0 597900.0 -1.0 841
843 0 292201.0 166841.0 597960.0 -1.0 842
844 0 292169.0 166876.0 598020.0 -1.0 843
845 0 292173.0 166870.0 598080.0 -1.0 844
846 0 292180.0 166859.0 598140.0 -1.0 845
847 0 292176.0 166831.0 598200.0 -1.0 846
848 0 292176.0 166806.0 598260.0 -1.0 847
849 0 292192.0 166763.0 598320.0 -1.0 848
850 0 292183.0 166787.0 598380.0 -1.0 849
851 0 292095.0 166615.0 598440.0 -1.0 850
852 0 292146.0 166690.0 598500.0 -1.0 851
853 0 292158.0 166774.0 598560.0 -1.0 852
854 0 292124.0 166677.0 598620.0 -1.0 853
855 0 292153.0 166718.0 598680.0 -1.0 854
856 0 292076.0 166673.0 598740.0 -1.0 855
857 0 292151.0 166686.0 598800.0 -1.0 856
858 0 292075.0 166625.0 598860.0 -1.0 857
859 0 292078.0 166591.0 598920.0 -1.0 858
860 0 291985.0 166540.0 598980.0 -1.0 859
861 0 292104.0 166485.0 599040.0 -1.0 860
862 0 292167.0 166509.0 599100.0 -1.0 861
863 0 292089.0 166465.0 599160.0 -1.0 862
864 0 292100.0 166415.0 599220.0 -1.0 863
865 0 292144.0 166345.0 599280.0 -1.0 864
866 0 292185.0 166360.0 599340.0 -1.0 865
867 0 292142.0 166288.0 599400.0 -1.0 866
868 0 292148.0 166258.0 599460.0 -1.0 867
869 0 292137.0 166209.0 599520.0 -1.0 868
870 0 292198.0 166148.0 599580.0 -1.0 869
871 0 292101.0 166055.0 599640.0 -1.0 870
872 0 292175.0 166074.0 599700.0 -1.0 871
873 0 292143.0 166022.0 599760.0 -1.0 872
874 0 292166.0 166007.0 599820.0 -1.0 873
875 0 292192.0 165920.0 599880.0 -1.0 874
876 0 292233.0 165907.0 599940.0 -1.0 875
877 0 292266.0 165877.0 600000.0 -1.0 876
878 0 292279.0 165838.0 600060.0 -1.0 877
879 0 292271.0 165833.0 600120.0 -1.0 878
880 0 292292.0 165792.0 600180.0 -1.0 879
881 0 292320.0 165784.0 600240.0 -1.0 880
882 0 292308.0 165755.0 600300.0 -1.0 881
883 0 292351.0 165703.0 600360.0 -1.0 882
884 0 292374.0 165761.0 600420.0 -1.0 883
885 0 292359.0 165724.0 600480.0 -1.0 884
886 0 292361.0 165658.0 600540.0 -1.0 885
887 0 292373.0 165672.0 600600.0 -1.0 886
888 0 292388.0 165626.0 600660.0 -1.0 887
889 0 292459.0 165623.0 600720.0 -1.0 888
890 0 292423.0 165617.0 600780.0 -1.0 889
891 0 292510.0 165614.0 600840.0 -1.0 890
892 0 292503.0 165661.0 600900.0 -1.0 891
893 0 292494.0 165649.0 600960.0 -1.0 892
894 0 292537.0 165644.0 601020.0 -1.0 893
895 0 292524.0 165619.0 601080.0 -1.0 894
896 0 292483.0 165590.0 601140.0 -1.0 895
897 0 292427.0 165580.0 601200.0 -1.0 896
898 0 292451.0 165561.0 601260.0 -1.0 897
899 0 292485.0 165559.0 601320.0 -1.0 898
900 0 292509.0 165572.0 601380.0 -1.0 899
901 0 292559.0 165581.0 601440.0 -1.0 900
902 0 292503.0 165480.0 601500.0 -1.0 901
903 0 292555.0 165519.0 601560.0 -1.0 902
904 0 292662.0 165642.0 601620.0 -1.0 903
905 0 292702.0 165600.0 601680.0 -1.0 904
906 0 292714.0 165557.0 601740.0 -1.0 905
907 0 292782.0 165567.0 601800.0 -1.0 906
908 0 292717.0 165542.0 601860.0 -1.0 907
909 0 292709.0 165532.0 601920.0 -1.0 908
910 0 292798.0 165526.0 601980.0 -1.0 909
911 0 292693.0 165456.0 602040.0 -1.0 910
912 0 292802.0 165422.0 602100.0 -1.0 911
913 0 292838.0 165405.0 602160.0 -1.0 912
914 0 292872.0 165435.0 602220.0 -1.0 913
915 0 292935.0 165422.0 602280.0 -1.0 914
916 0 292912.0 165379.0 602340.0 -1.0 915
917 0 292890.0 165355.0 602460.0 -1.0 916
918 0 292976.0 165334.0 602520.0 -1.0 917
919 0 292999.0 165352.0 602580.0 -1.0 918
920 0 293019.0 165286.0 602640.0 -1.0 919
921 0 292995.0 165299.0 602700.0 -1.0 920
922 0 293038.0 165291.0 602760.0 -1.0 921
923 0 293012.0 165229.0 602820.0 -1.0 922
924 0 293070.0 165236.0 602880.0 -1.0 923
925 0 293096.0 165266.0 602940.0 -1.0 924
926 0 293087.0 165257.0 603000.0 -1.0 925
927 0 293137.0 165282.0 603060.0 -1.0 926
928 0 293147.0 165268.0 603120.0 -1.0 927
929 0 293152.0 165237.0 603180.0 -1.0 928
930 0 293226.0 165256.0 603240.0 -1.0 929
931 0 293266.0 165214.0 603300.0 -1.0 930
932 0 293244.0 165214.0 603360.0 -1.0 931
933 0 293280.0 165244.0 603420.0 -1.0 932
934 0 293259.0 165202.0 603480.0 -1.0 933
935 0 293273.0 165160.0 603540.0 -1.0 934
936 0 293266.0 165157.0 603600.0 -1.0 935
937 0 293314.0 165149.0 603660.0 -1.0 936
938 0 293296.0 165065.0 603720.0 -1.0 937
939 0 293339.0 165089.0 603780.0 -1.0 938
940 0 293369.0 165073.0 603840.0 -1.0 939
941 0 293306.0 165105.0 603900.0 -1.0 940
942 0 293330.0 165052.0 603960.0 -1.0 941
943 0 293365.0 165043.0 604020.0 -1.0 942
944 0 293358.0 165020.0 604080.0 -1.0 943
945 0 293368.0 164997.0 604140.0 -1.0 944
946 0 293423.0 164987.0 604200.0 -1.0 945
947 0 293431.0 164938.0 604260.0 -1.0 946
948 0 293438.0 164904.0 604320.0 -1.0 947
949 0 293481.0 164891.0 604380.0 -1.0 948
950 0 293448.0 164863.0 604440.0 -1.0 949
951 0 293486.0 164871.0 604500.0 -1.0 950
952 0 293517.0 164799.0 604560.0 -1.0 951
953 0 293511.0 164791.0 604620.0 -1.0 952
954 0 293576.0 164799.0 604680.0 -1.0 953
955 0 293602.0 164747.0 604740.0 -1.0 954
956 0 293638.0 164710.0 604800.0 -1.0 955
957 0 293602.0 164668.0 604860.0 -1.0 956
958 0 293687.0 164643.0 604920.0 -1.0 957
959 0 293680.0 164645.0 604980.0 -1.0 958
960 0 293717.0 164634.0 605040.0 -1.0 959
961 0 293724.0 164625.0 605100.0 -1.0 960
962 0 293729.0 164575.0 605160.0 -1.0 961
963 0 293779.0 164605.0 605220.0 -1.0 962
964 0 293775.0 164575.0 605280.0 -1.0 963
965 0 293833.0 164616.0 605340.0 -1.0 964
966 0 293776.0 164529.0 605400.0 -1.0 965
967 0 293831.0 164531.0 605460.0 -1.0 966
968 0 293823.0 164482.0 605520.0 -1.0 967
969 0 293890.0 164439.0 605580.0 -1.0 968
970 0 293894.0 164429.0 605640.0 -1.0 969
971 0 293895.0 164409.0 605700.0 -1.0 970
972 0 293933.0 164414.0 605760.0 -1.0 971
973 0 293929.0 164386.0 605820.0 -1.0 972
974 0 293984.0 164387.0 605880.0 -1.0 973
975 0 293979.0 164347.0 605940.0 -1.0 974
976 0 293983.0 164259.0 606000.0 -1.0 975
977 0 294035.0 164216.0 606060.0 -1.0 976
978 0 294040.0 164242.0 606120.0 -1.0 977
979 0 294097.0 164136.0 606180.0 -1.0 978
980 0 294118.0 164111.0 606240.0 -1.0 979
981 0 294143.0 164131.0 606300.0 -1.0 980
982 0 294202.0 164082.0 606360.0 -1.0 981
983 0 294174.0 164119.0 606420.0 -1.0 982
984 0 294228.0 164081.0 606480.0 -1.0 983
985 0 294218.0 164092.0 606540.0 -1.0 984
986 0 294253.0 164041.0 606600.0 -1.0 985
987 0 294248.0 164028.0 606660.0 -1.0 986
988 0 294257.0 164005.0 606720.0 -1.0 987
989 0 294247.0 163949.0 606780.0 -1.0 988
990 0 294283.0 163916.0 606840.0 -1.0 989
991 0 294326.0 163954.0 606900.0 -1.0 990
992 0 294305.0 163858.0 606960.0 -1.0 991
993 0 294336.0 163867.0 607020.0 -1.0 992
994 0 294297.0 163788.0 607080.0 -1.0 993
995 0 294418.0 163800.0 607140.0 -1.0 994
996 0 294374.0 163748.0 607200.0 -1.0 995
997 0 294433.0 163718.0 607260.0 -1.0 996
998 0 294395.0 163705.0 607320.0 -1.0 997
999 0 294459.0 163706.0 607380.0 -1.0 998
1000 0 294456.0 163668.0 607440.0 -1.0 999
1001 0 294460.0 163617.0 607500.0 -1.0 1000
1002 0 294496.0 163640.0 607560.0 -1.0 1001
1003 0 294565.0 163521.0 607620.0 -1.0 1002
1004 0 294557.0 163546.0 607740.0 -1.0 1003
1005 0 294535.0 163448.0 607800.0 -1.0 1004
1006 0 294625.0 163523.0 607860.0 -1.0 1005
1007 0 294569.0 163386.0 607920.0 -1.0 1006
1008 0 294579.0 163445.0 607980.0 -1.0 1007
1009 0 294632.0 163419.0 608040.0 -1.0 1008
1010 0 294634.0 163424.0 608100.0 -1.0 1009
1011 0 294709.0 163348.0 608160.0 -1.0 1010
1012 0 294663.0 163385.0 608220.0 -1.0 1011
1013 0 294671.0 163383.0 608280.0 -1.0 1012
1014 0 294678.0 163373.0 608340.0 -1.0 1013
1015 0 294680.0 163375.0 608400.0 -1.0 1014
1016 0 294715.0 163390.0 608460.0 -1.0 1015
1017 0 294713.0 163367.0 608520.0 -1.0 1016
1018 0 294727.0 163372.0 608580.0 -1.0 1017
1019 0 294738.0 163323.0 608640.0 -1.0 1018
1020 0 294726.0 163344.0 608700.0 -1.0 1019
1021 0 294731.0 163311.0 608760.0 -1.0 1020
1022 0 294722.0 163289.0 608820.0 -1.0 1021
1023 0 294734.0 163303.0 608880.0 -1.0 1022
1024 0 294772.0 163279.0 608940.0 -1.0 1023
1025 0 294744.0 163284.0 609000.0 -1.0 1024
1026 0 294776.0 163286.0 609060.0 -1.0 1025
1027 0 294702.0 163303.0 609120.0 -1.0 1026
1028 0 294728.0 163280.0 609180.0 -1.0 1027
1029 0 294696.0 163255.0 609240.0 -1.0 1028
1030 0 294751.0 163250.0 609300.0 -1.0 1029
1031 0 294714.0 163268.0 609360.0 -1.0 1030
1032 0 294762.0 163292.0 609420.0 -1.0 1031
1033 0 294837.0 163298.0 609480.0 -1.0 1032
1034 0 294821.0 163310.0 609540.0 -1.0 1033
1035 0 294804.0 163308.0 609600.0 -1.0 1034
1036 0 294799.0 163309.0 609660.0 -1.0 1035
1037 0 294794.0 163262.0 609720.0 -1.0 1036
1038 0 294776.0 163285.0 609780.0 -1.0 1037
1039 0 294804.0 163303.0 609840.0 -1.0 1038
1040 0 294788.0 163266.0 609900.0 -1.0 1039
1041 0 294822.0 163270.0 609960.0 -1.0 1040
1042 0 294784.0 163243.0 610020.0 -1.0 1041
1043 0 294819.0 163276.0 610080.0 -1.0 1042
1044 0 294815.0 163269.0 610140.0 -1.0 1043
1045 0 294798.0 163219.0 610200.0 -1.0 1044
1046 0 294776.0 163189.0 610260.0 -1.0 1045
1047 0 294843.0 163232.0 610320.0 -1.0 1046
1048 0 294830.0 163152.0 610380.0 -1.0 1047
1049 0 294837.0 163150.0 610440.0 -1.0 1048
1050 0 294862.0 163106.0 610500.0 -1.0 1049
1051 0 294854.0 163101.0 610560.0 -1.0 1050
1052 0 294860.0 163059.0 610620.0 -1.0 1051
1053 0 294830.0 163036.0 610680.0 -1.0 1052
1054 0 294865.0 163088.0 610740.0 -1.0 1053
1055 0 294870.0 163038.0 610800.0 -1.0 1054
1056 0 294835.0 163053.0 610860.0 -1.0 1055
1057 0 294882.0 163038.0 610920.0 -1.0 1056
1058 0 294858.0 163009.0 610980.0 -1.0 1057
1059 0 294910.0 162977.0 611040.0 -1.0 1058
1060 0 294881.0 162959.0 611100.0 -1.0 1059
1061 0 294923.0 162946.0 611160.0 -1.0 1060
1062 0 294920.0 162895.0 611220.0 -1.0 1061
1063 0 294962.0 162912.0 611280.0 -1.0 1062
1064 0 294987.0 162867.0 611340.0 -1.0 1063
1065 0 294936.0 162817.0 611400.0 -1.0 1064
1066 0 294984.0 162806.0 611460.0 -1.0 1065
1067 0 295054.0 162790.0 611520.0 -1.0 1066
1068 0 295004.0 162761.0 611580.0 -1.0 1067
1069 0 295009.0 162780.0 611640.0 -1.0 1068
1070 0 295011.0 162760.0 611700.0 -1.0 1069
1071 0 295044.0 162764.0 611760.0 -1.0 1070
1072 0 295077.0 162816.0 611820.0 -1.0 1071
1073 0 295075.0 162733.0 611880.0 -1.0 1072
1074 0 295064.0 162779.0 611940.0 -1.0 1073
1075 0 295074.0 162725.0 612000.0 -1.0 1074
1076 0 295103.0 162742.0 612060.0 -1.0 1075
1077 0 295061.0 162687.0 612120.0 -1.0 1076
1078 0 295081.0 162706.0 612180.0 -1.0 1077
1079 0 295128.0 162698.0 612240.0 -1.0 1078
1080 0 295194.0 162683.0 612300.0 -1.0 1079
1081 0 295150.0 162659.0 612360.0 -1.0 1080
1082 0 295173.0 162662.0 612420.0 -1.0 1081
1083 0 295233.0 162644.0 612480.0 -1.0 1082
1084 0 295239.0 162643.0 612540.0 -1.0 1083
1085 0 295218.0 162629.0 612600.0 -1.0 1084
1086 0 295264.0 162638.0 612660.0 -1.0 1085
1087 0 295234.0 162613.0 612720.0 -1.0 1086
1088 0 295210.0 162593.0 612780.0 -1.0 1087
1089 0 295248.0 162585.0 612840.0 -1.0 1088
1090 0 295249.0 162579.0 612900.0 -1.0 1089
1091 0 295276.0 162588.0 612960.0 -1.0 1090
1092 0 295240.0 162551.0 613020.0 -1.0 1091
1093 0 295251.0 162604.0 613080.0 -1.0 1092
1094 0 295258.0 162600.0 613140.0 -1.0 1093
1095 0 295283.0 162673.0 613200.0 -1.0 1094
1096 0 295254.0 162626.0 613260.0 -1.0 1095
1097 0 295283.0 162683.0 613320.0 -1.0 1096
1098 0 295300.0 162597.0 613380.0 -1.0 1097
1099 0 295317.0 162619.0 613440.0 -1.0 1098
1100 0 295263.0 162593.0 613500.0 -1.0 1099
1101 0 295304.0 162600.0 613560.0 -1.0 1100
1102 0 295369.0 162605.0 613620.0 -1.0 1101
1103 0 295385.0 162590.0 613680.0 -1.0 1102
1104 0 295333.0 162576.0 613740.0 -1.0 1103
1105 0 295380.0 162575.0 613800.0 -1.0 1104
1106 0 295406.0 162558.0 613860.0 -1.0 1105
1107 0 295491.0 162618.0 613920.0 -1.0 1106
1108 0 295356.0 162517.0 613980.0 -1.0 1107
1109 0 295441.0 162474.0 614040.0 -1.0 1108
1110 0 295477.0 162471.0 614100.0 -1.0 1109
1111 0 295506.0 162439.0 614160.0 -1.0 1110
1112 0 295502.0 162403.0 614220.0 -1.0 1111
1113 0 295538.0 162396.0 614280.0 -1.0 1112
1114 0 295498.0 162398.0 614340.0 -1.0 1113
1115 0 295489.0 162379.0 614400.0 -1.0 1114
1116 0 295551.0 162376.0 614460.0 -1.0 1115
1117 0 295507.0 162369.0 614520.0 -1.0 1116
1118 0 295527.0 162380.0 614580.0 -1.0 1117
1119 0 295542.0 162375.0 614640.0 -1.0 1118
1120 0 295523.0 162371.0 614700.0 -1.0 1119
1121 0 295525.0 162346.0 614760.0 -1.0 1120
1122 0 295605.0 162330.0 614820.0 -1.0 1121
1123 0 295588.0 162249.0 614940.0 -1.0 1122
1124 0 295562.0 162206.0 615000.0 -1.0 1123
1125 0 295619.0 162222.0 615060.0 -1.0 1124
1126 0 295548.0 162090.0 615120.0 -1.0 1125
1127 0 295600.0 162169.0 615180.0 -1.0 1126
1128 0 295555.0 162038.0 615240.0 -1.0 1127
1129 0 295633.0 162024.0 615300.0 -1.0 1128
1130 0 295549.0 162002.0 615360.0 -1.0 1129
1131 0 295600.0 161959.0 615420.0 -1.0 1130
1132 0 295587.0 161921.0 615480.0 -1.0 1131
1133 0 295630.0 161874.0 615540.0 -1.0 1132
1134 0 295630.0 161856.0 615600.0 -1.0 1133
1135 0 295627.0 161879.0 615660.0 -1.0 1134
1136 0 295605.0 161812.0 615720.0 -1.0 1135
1137 0 295667.0 161824.0 615780.0 -1.0 1136
1138 0 295612.0 161802.0 615840.0 -1.0 1137
1139 0 295584.0 161777.0 615900.0 -1.0 1138
1140 0 295635.0 161776.0 615960.0 -1.0 1139
1141 0 295600.0 161740.0 616020.0 -1.0 1140
1142 0 295560.0 161703.0 616080.0 -1.0 1141
1143 0 295616.0 161720.0 616140.0 -1.0 1142
1144 0 295457.0 161613.0 616200.0 -1.0 1143
1145 0 295617.0 161657.0 616260.0 -1.0 1144
1146 0 295607.0 161583.0 616320.0 -1.0 1145
1147 0 295652.0 161556.0 616380.0 -1.0 1146
1148 0 295654.0 161482.0 616440.0 -1.0 1147
1149 0 295649.0 161469.0 616500.0 -1.0 1148
1150 0 295575.0 161425.0 616560.0 -1.0 1149
1151 0 295627.0 161397.0 616620.0 -1.0 1150
1152 0 295601.0 161331.0 616680.0 -1.0 1151
1153 0 295594.0 161280.0 616740.0 -1.0 1152
1154 0 295556.0 161265.0 616800.0 -1.0 1153
1155 0 295576.0 161196.0 616860.0 -1.0 1154
1156 0 295641.0 161171.0 616920.0 -1.0 1155
1157 0 295599.0 161129.0 616980.0 -1.0 1156
1158 0 295608.0 161124.0 617040.0 -1.0 1157
1159 0 295632.0 161086.0 617100.0 -1.0 1158
1160 0 295614.0 161060.0 617160.0 -1.0 1159
1161 0 295610.0 161005.0 617220.0 -1.0 1160
1162 0 295638.0 160979.0 617280.0 -1.0 1161
1163 0 295654.0 160895.0 617340.0 -1.0 1162
1164 0 295655.0 160912.0 617400.0 -1.0 1163
1165 0 295679.0 160872.0 617460.0 -1.0 1164
1166 0 295661.0 160805.0 617520.0 -1.0 1165
1167 0 295719.0 160827.0 617580.0 -1.0 1166
1168 0 295713.0 160776.0 617640.0 -1.0 1167
1169 0 295759.0 160781.0 617700.0 -1.0 1168
1170 0 295690.0 160767.0 617760.0 -1.0 1169
1171 0 295779.0 160721.0 617820.0 -1.0 1170
1172 0 295731.0 160698.0 617880.0 -1.0 1171
1173 0 295770.0 160676.0 617940.0 -1.0 1172
1174 0 295802.0 160672.0 618000.0 -1.0 1173
1175 0 295814.0 160628.0 618060.0 -1.0 1174
1176 0 295849.0 160620.0 618120.0 -1.0 1175
1177 0 295863.0 160559.0 618180.0 -1.0 1176
1178 0 295861.0 160528.0 618240.0 -1.0 1177
1179 0 295921.0 160483.0 618300.0 -1.0 1178
1180 0 295945.0 160518.0 618360.0 -1.0 1179
1181 0 295899.0 160455.0 618420.0 -1.0 1180
1182 0 295969.0 160412.0 618480.0 -1.0 1181
1183 0 295973.0 160374.0 618540.0 -1.0 1182
1184 0 295962.0 160309.0 618600.0 -1.0 1183
1185 0 295999.0 160332.0 618660.0 -1.0 1184
1186 0 296066.0 160332.0 618720.0 -1.0 1185
1187 0 296054.0 160315.0 618780.0 -1.0 1186
1188 0 296042.0 160279.0 618840.0 -1.0 1187
1189 0 296095.0 160248.0 618900.0 -1.0 1188
1190 0 296102.0 160226.0 618960.0 -1.0 1189
1191 0 296152.0 160255.0 619020.0 -1.0 1190
1192 0 296134.0 160190.0 619080.0 -1.0 1191
1193 0 296162.0 160193.0 619140.0 -1.0 1192
1194 0 296199.0 160159.0 619200.0 -1.0 1193
1195 0 296221.0 160094.0 619260.0 -1.0 1194
1196 0 296192.0 160089.0 619320.0 -1.0 1195
1197 0 296185.0 160055.0 619380.0 -1.0 1196
1198 0 296165.0 160049.0 619440.0 -1.0 1197
1199 0 296195.0 160023.0 619500.0 -1.0 1198
1200 0 296173.0 160033.0 619560.0 -1.0 1199
1201 0 296191.0 159975.0 619620.0 -1.0 1200
1202 0 296161.0 159992.0 619680.0 -1.0 1201
1203 0 296191.0 159998.0 619740.0 -1.0 1202
1204 0 296154.0 159978.0 619800.0 -1.0 1203
1205 0 296139.0 159945.0 619860.0 -1.0 1204
1206 0 296100.0 159898.0 619920.0 -1.0 1205
1207 0 296129.0 159913.0 619980.0 -1.0 1206
1208 0 296105.0 159852.0 620040.0 -1.0 1207
1209 0 296120.0 159845.0 620100.0 -1.0 1208
1210 0 296136.0 159828.0 620160.0 -1.0 1209
1211 0 296145.0 159760.0 620220.0 -1.0 1210
1212 0 296098.0 159761.0 620280.0 -1.0 1211
1213 0 296157.0 159764.0 620340.0 -1.0 1212
1214 0 296148.0 159696.0 620400.0 -1.0 1213
1215 0 296168.0 159617.0 620460.0 -1.0 1214
1216 0 296149.0 159602.0 620520.0 -1.0 1215
1217 0 296169.0 159558.0 620580.0 -1.0 1216
1218 0 296178.0 159535.0 620640.0 -1.0 1217
1219 0 296184.0 159486.0 620700.0 -1.0 1218
1220 0 296185.0 159439.0 620760.0 -1.0 1219
1221 0 296198.0 159400.0 620820.0 -1.0 1220
1222 0 296187.0 159370.0 620880.0 -1.0 1221
1223 0 296228.0 159341.0 620940.0 -1.0 1222
1224 0 296207.0 159297.0 621000.0 -1.0 1223
1225 0 296242.0 159280.0 621060.0 -1.0 1224
1226 0 296256.0 159240.0 621120.0 -1.0 1225
1227 0 296331.0 159207.0 621180.0 -1.0 1226
1228 0 296257.0 159162.0 621240.0 -1.0 1227
1229 0 296278.0 159173.0 621300.0 -1.0 1228
1230 0 296306.0 159147.0 621360.0 -1.0 1229
1231 0 296296.0 159095.0 621420.0 -1.0 1230
1232 0 296361.0 159063.0 621600.0 -1.0 1231
1233 0 296398.0 159070.0 621660.0 -1.0 1232
1234 0 296405.0 159087.0 621720.0 -1.0 1233
1235 0 296350.0 159065.0 621780.0 -1.0 1234
1236 0 296412.0 159019.0 621840.0 -1.0 1235
1237 0 296376.0 158990.0 621900.0 -1.0 1236
1238 0 296390.0 158966.0 621960.0 -1.0 1237
1239 0 296403.0 158956.0 622020.0 -1.0 1238
1240 0 296359.0 158956.0 622080.0 -1.0 1239
1241 0 296381.0 158865.0 622140.0 -1.0 1240
1242 0 296403.0 158875.0 622200.0 -1.0 1241
1243 0 296436.0 158838.0 622260.0 -1.0 1242
1244 0 296406.0 158812.0 622320.0 -1.0 1243
1245 0 296428.0 158813.0 622380.0 -1.0 1244
1246 0 296439.0 158795.0 622440.0 -1.0 1245
1247 0 296507.0 158806.0 622500.0 -1.0 1246
1248 0 296482.0 158731.0 622560.0 -1.0 1247
1249 0 296496.0 158754.0 622620.0 -1.0 1248
1250 0 296473.0 158741.0 622680.0 -1.0 1249
1251 0 296528.0 158689.0 622740.0 -1.0 1250
1252 0 296500.0 158689.0 622800.0 -1.0 1251
1253 0 296512.0 158692.0 622860.0 -1.0 1252
1254 0 296616.0 158728.0 622920.0 -1.0 1253
1255 0 296624.0 158703.0 622980.0 -1.0 1254
1256 0 296638.0 158718.0 623040.0 -1.0 1255
1257 0 296657.0 158734.0 623100.0 -1.0 1256
1258 0 296689.0 158659.0 623160.0 -1.0 1257
1259 0 296668.0 158628.0 623220.0 -1.0 1258
1260 0 296729.0 158627.0 623280.0 -1.0 1259
1261 0 296728.0 158610.0 623340.0 -1.0 1260
1262 0 296736.0 158578.0 623400.0 -1.0 1261
1263 0 296766.0 158597.0 623460.0 -1.0 1262
1264 0 296755.0 158536.0 623520.0 -1.0 1263
1265 0 296732.0 158522.0 623580.0 -1.0 1264
1266 0 296768.0 158470.0 623640.0 -1.0 1265
1267 0 296803.0 158441.0 623700.0 -1.0 1266
1268 0 296776.0 158391.0 623760.0 -1.0 1267
1269 0 296783.0 158359.0 623820.0 -1.0 1268
1270 0 296753.0 158310.0 623880.0 -1.0 1269
1271 0 296773.0 158317.0 623940.0 -1.0 1270
1272 0 296741.0 158247.0 624000.0 -1.0 1271
1273 0 296829.0 158233.0 624060.0 -1.0 1272
1274 0 296834.0 158180.0 624120.0 -1.0 1273
1275 0 296835.0 158171.0 624180.0 -1.0 1274
1276 0 296812.0 158148.0 624240.0 -1.0 1275
1277 0 296812.0 158104.0 624300.0 -1.0 1276
1278 0 296740.0 158097.0 624360.0 -1.0 1277
1279 0 296772.0 158100.0 624420.0 -1.0 1278
1280 0 296703.0 158054.0 624480.0 -1.0 1279
1281 0 296790.0 158033.0 624540.0 -1.0 1280
1282 0 296841.0 157988.0 624600.0 -1.0 1281
1283 0 296856.0 158033.0 624660.0 -1.0 1282
1284 0 296857.0 157897.0 624720.0 -1.0 1283
1285 0 296903.0 157946.0 624780.0 -1.0 1284
1286 0 296848.0 157888.0 624840.0 -1.0 1285
1287 0 296847.0 157906.0 624900.0 -1.0 1286
1288 0 296917.0 157894.0 624960.0 -1.0 1287
1289 0 296892.0 157855.0 625020.0 -1.0 1288
1290 0 296939.0 157865.0 625080.0 -1.0 1289
1291 0 296940.0 157834.0 625140.0 -1.0 1290
1292 0 296982.0 157826.0 625200.0 -1.0 1291
1293 0 296913.0 157803.0 625260.0 -1.0 1292
1294 0 296982.0 157762.0 625320.0 -1.0 1293
1295 0 296974.0 157729.0 625380.0 -1.0 1294
1296 0 297004.0 157746.0 625440.0 -1.0 1295
1297 0 296949.0 157731.0 625500.0 -1.0 1296
1298 0 297006.0 157702.0 625560.0 -1.0 1297
1299 0 296949.0 157647.0 625620.0 -1.0 1298
1300 0 296996.0 157618.0 625680.0 -1.0 1299
1301 0 297002.0 157566.0 625740.0 -1.0 1300
1302 0 297043.0 157605.0 625800.0 -1.0 1301
1303 0 297019.0 157548.0 625860.0 -1.0 1302
1304 0 297039.0 157562.0 625920.0 -1.0 1303
1305 0 297120.0 157567.0 625980.0 -1.0 1304
1306 0 297023.0 157526.0 626040.0 -1.0 1305
1307 0 297058.0 157495.0 626100.0 -1.0 1306
1308 0 297004.0 157467.0 626160.0 -1.0 1307
1309 0 297041.0 157464.0 626220.0 -1.0 1308
1310 0 297073.0 157392.0 626280.0 -1.0 1309
1311 0 297053.0 157397.0 626340.0 -1.0 1310
1312 0 297029.0 157448.0 626400.0 -1.0 1311
1313 0 297110.0 157434.0 626460.0 -1.0 1312
1314 0 297139.0 157368.0 626520.0 -1.0 1313
1315 0 297099.0 157341.0 626580.0 -1.0 1314
1316 0 297130.0 157302.0 626640.0 -1.0 1315
1317 0 297120.0 157275.0 626700.0 -1.0 1316
1318 0 297182.0 157269.0 626760.0 -1.0 1317
1319 0 297170.0 157240.0 626820.0 -1.0 1318
1320 0 297183.0 157216.0 626880.0 -1.0 1319
1321 0 297136.0 157206.0 626940.0 -1.0 1320
1322 0 297125.0 157202.0 627000.0 -1.0 1321
1323 0 297140.0 157170.0 627060.0 -1.0 1322
1324 0 297135.0 157113.0 627120.0 -1.0 1323
1325 0 297109.0 157141.0 627180.0 -1.0 1324
1326 0 297072.0 157063.0 627240.0 -1.0 1325
1327 0 297060.0 157076.0 627300.0 -1.0 1326
1328 0 297081.0 157045.0 627360.0 -1.0 1327
1329 0 297029.0 156968.0 627420.0 -1.0 1328
1330 0 297065.0 156987.0 627480.0 -1.0 1329
1331 0 296997.0 156978.0 627540.0 -1.0 1330
1332 0 296989.0 156938.0 627600.0 -1.0 1331
1333 0 297001.0 156876.0 627660.0 -1.0 1332
1334 0 297074.0 156839.0 627720.0 -1.0 1333
1335 0 297022.0 156860.0 627780.0 -1.0 1334
1336 0 296946.0 156840.0 627840.0 -1.0 1335
1337 0 297060.0 156818.0 627900.0 -1.0 1336
1338 0 297093.0 156828.0 627960.0 -1.0 1337
1339 0 297085.0 156806.0 628020.0 -1.0 1338
1340 0 297042.0 156773.0 628080.0 -1.0 1339
1341 0 297064.0 156755.0 628140.0 -1.0 1340
1342 0 297058.0 156760.0 628200.0 -1.0 1341
1343 0 297116.0 156722.0 628260.0 -1.0 1342
1344 0 297106.0 156699.0 628320.0 -1.0 1343
1345 0 297095.0 156734.0 628380.0 -1.0 1344
1346 0 297072.0 156683.0 628440.0 -1.0 1345
1347 0 297151.0 156708.0 628500.0 -1.0 1346
1348 0 297120.0 156680.0 628560.0 -1.0 1347
1349 0 297104.0 156680.0 628620.0 -1.0 1348
1350 0 297137.0 156718.0 628680.0 -1.0 1349
1351 0 297125.0 156738.0 628740.0 -1.0 1350
1352 0 297120.0 156728.0 628800.0 -1.0 1351
1353 0 297141.0 156769.0 628860.0 -1.0 1352
1354 0 297123.0 156733.0 628920.0 -1.0 1353
1355 0 297156.0 156770.0 628980.0 -1.0 1354
1356 0 297144.0 156776.0 629040.0 -1.0 1355
1357 0 297170.0 156774.0 629100.0 -1.0 1356
1358 0 297187.0 156756.0 629160.0 -1.0 1357
1359 0 297208.0 156785.0 629220.0 -1.0 1358
1360 0 297266.0 156751.0 629280.0 -1.0 1359
1361 0 297278.0 156761.0 629340.0 -1.0 1360
1362 0 297282.0 156692.0 629400.0 -1.0 1361
1363 0 297234.0 156727.0 629460.0 -1.0 1362
1364 0 297196.0 156649.0 629520.0 -1.0 1363
1365 0 297158.0 156676.0 629580.0 -1.0 1364
1366 0 297163.0 156686.0 629640.0 -1.0 1365
1367 0 297088.0 156622.0 629700.0 -1.0 1366
1368 0 297123.0 156592.0 629760.0 -1.0 1367
1369 0 297108.0 156587.0 629820.0 -1.0 1368
1370 0 297062.0 156551.0 629880.0 -1.0 1369
1371 0 297046.0 156543.0 629940.0 -1.0 1370
1372 0 297027.0 156510.0 630000.0 -1.0 1371
1373 0 297039.0 156489.0 630060.0 -1.0 1372
1374 0 297031.0 156430.0 630120.0 -1.0 1373
1375 0 297068.0 156454.0 630180.0 -1.0 1374
1376 0 297007.0 156414.0 630240.0 -1.0 1375
1377 0 297006.0 156390.0 630300.0 -1.0 1376
1378 0 296954.0 156378.0 630360.0 -1.0 1377
1379 0 296942.0 156346.0 630420.0 -1.0 1378
1380 0 296958.0 156304.0 630480.0 -1.0 1379
1381 0 296922.0 156260.0 630540.0 -1.0 1380
1382 0 296874.0 156223.0 630600.0 -1.0 1381
1383 0 296837.0 156191.0 630660.0 -1.0 1382
1384 0 296830.0 156185.0 630720.0 -1.0 1383
1385 0 296749.0 156045.0 630780.0 -1.0 1384
1386 0 296712.0 156092.0 630840.0 -1.0 1385
1387 0 296693.0 155985.0 630900.0 -1.0 1386
1388 0 296751.0 156018.0 630960.0 -1.0 1387
1389 0 296740.0 155933.0 631020.0 -1.0 1388
1390 0 296667.0 155842.0 631080.0 -1.0 1389
1391 0 296608.0 155789.0 631140.0 -1.0 1390
1392 0 296575.0 155744.0 631200.0 -1.0 1391
1393 0 296590.0 155692.0 631260.0 -1.0 1392
1394 0 296512.0 155592.0 631320.0 -1.0 1393
1395 0 296456.0 155452.0 631380.0 -1.0 1394
1396 0 296353.0 155394.0 631440.0 -1.0 1395
1397 0 296428.0 155445.0 631500.0 -1.0 1396
1398 0 296410.0 155387.0 631560.0 -1.0 1397
1399 0 296370.0 155252.0 631620.0 -1.0 1398
1400 0 296301.0 155160.0 631680.0 -1.0 1399
1401 0 296269.0 155145.0 631740.0 -1.0 1400
1402 0 296224.0 155040.0 631800.0 -1.0 1401
1403 0 296126.0 154979.0 631860.0 -1.0 1402
1404 0 296129.0 154958.0 631920.0 -1.0 1403
1405 0 296068.0 154907.0 631980.0 -1.0 1404
1406 0 296083.0 154926.0 632040.0 -1.0 1405
1407 0 296091.0 154879.0 632100.0 -1.0 1406
1408 0 296083.0 154848.0 632160.0 -1.0 1407
1409 0 296124.0 154833.0 632220.0 -1.0 1408
1410 0 296143.0 154833.0 632280.0 -1.0 1409
1411 0 296118.0 154776.0 632340.0 -1.0 1410
1412 0 296141.0 154789.0 632400.0 -1.0 1411
1413 0 296130.0 154757.0 632460.0 -1.0 1412
1414 0 296133.0 154714.0 632520.0 -1.0 1413
1415 0 296128.0 154667.0 632580.0 -1.0 1414
1416 0 296126.0 154639.0 632640.0 -1.0 1415
1417 0 296130.0 154612.0 632700.0 -1.0 1416
1418 0 296100.0 154595.0 632760.0 -1.0 1417
1419 0 296123.0 154533.0 632820.0 -1.0 1418
1420 0 296081.0 154513.0 632880.0 -1.0 1419
1421 0 296066.0 154464.0 632940.0 -1.0 1420
1422 0 296061.0 154459.0 633000.0 -1.0 1421
1423 0 296037.0 154384.0 633060.0 -1.0 1422
1424 0 296027.0 154383.0 633120.0 -1.0 1423
1425 0 296031.0 154362.0 633180.0 -1.0 1424
1426 0 295990.0 154318.0 633240.0 -1.0 1425
1427 0 295979.0 154303.0 633300.0 -1.0 1426
1428 0 296001.0 154312.0 633360.0 -1.0 1427
1429 0 295944.0 154323.0 633420.0 -1.0 1428
1430 0 295917.0 154241.0 633480.0 -1.0 1429
1431 0 295914.0 154237.0 633540.0 -1.0 1430
1432 0 295899.0 154224.0 633600.0 -1.0 1431
1433 0 295863.0 154211.0 633660.0 -1.0 1432
1434 0 295877.0 154159.0 633720.0 -1.0 1433
1435 0 295829.0 154128.0 633780.0 -1.0 1434
1436 0 295832.0 154127.0 633840.0 -1.0 1435
1437 0 295831.0 154101.0 633900.0 -1.0 1436
1438 0 295803.0 154125.0 633960.0 -1.0 1437
1439 0 295786.0 154088.0 634020.0 -1.0 1438
1440 0 295766.0 154104.0 634080.0 -1.0 1439
1441 0 295731.0 154069.0 634140.0 -1.0 1440
1442 0 295779.0 154080.0 634200.0 -1.0 1441
1443 0 295805.0 154030.0 634260.0 -1.0 1442
1444 0 295823.0 154116.0 634320.0 -1.0 1443
1445 0 295810.0 154033.0 634380.0 -1.0 1444
1446 0 295871.0 154062.0 634440.0 -1.0 1445
1447 0 295809.0 154077.0 634500.0 -1.0 1446
1448 0 295808.0 154003.0 634560.0 -1.0 1447
1449 0 295795.0 154038.0 634620.0 -1.0 1448
1450 0 295794.0 154026.0 634680.0 -1.0 1449
1451 0 295766.0 153996.0 634740.0 -1.0 1450
1452 0 295785.0 154020.0 634800.0 -1.0 1451
1453 0 295815.0 154084.0 634860.0 -1.0 1452
1454 0 295788.0 154031.0 634920.0 -1.0 1453
1455 0 295883.0 154070.0 634980.0 -1.0 1454
1456 0 295832.0 153960.0 635040.0 -1.0 1455
1457 0 295914.0 153985.0 635100.0 -1.0 1456
1458 0 295894.0 153955.0 635160.0 -1.0 1457
1459 0 295910.0 153946.0 635220.0 -1.0 1458
1460 0 295918.0 153948.0 635280.0 -1.0 1459
1461 0 295920.0 153933.0 635340.0 -1.0 1460
1462 0 295905.0 153930.0 635400.0 -1.0 1461
1463 0 295945.0 153900.0 635460.0 -1.0 1462
1464 0 296016.0 153890.0 635520.0 -1.0 1463
1465 0 295972.0 153862.0 635580.0 -1.0 1464
1466 0 295942.0 153852.0 635640.0 -1.0 1465
1467 0 295951.0 153828.0 635700.0 -1.0 1466
1468 0 295931.0 153819.0 635760.0 -1.0 1467
1469 0 295971.0 153860.0 635820.0 -1.0 1468
1470 0 295937.0 153822.0 635880.0 -1.0 1469
1471 0 295941.0 153860.0 635940.0 -1.0 1470
1472 0 295941.0 153796.0 636000.0 -1.0 1471
1473 0 295932.0 153830.0 636060.0 -1.0 1472
1474 0 295901.0 153803.0 636120.0 -1.0 1473
1475 0 295890.0 153789.0 636180.0 -1.0 1474
1476 0 295877.0 153790.0 636240.0 -1.0 1475
1477 0 295905.0 153772.0 636300.0 -1.0 1476
1478 0 295895.0 153766.0 636360.0 -1.0 1477
1479 0 295889.0 153730.0 636420.0 -1.0 1478
1480 0 295847.0 153674.0 636480.0 -1.0 1479
1481 0 295868.0 153680.0 636540.0 -1.0 1480
1482 0 295825.0 153634.0 636600.0 -1.0 1481
1483 0 295904.0 153645.0 636660.0 -1.0 1482
1484 0 295862.0 153603.0 636720.0 -1.0 1483
1485 0 295879.0 153576.0 636780.0 -1.0 1484
1486 0 295876.0 153550.0 636840.0 -1.0 1485
1487 0 295896.0 153525.0 636900.0 -1.0 1486
1488 0 295869.0 153450.0 636960.0 -1.0 1487
1489 0 295884.0 153442.0 637020.0 -1.0 1488
1490 0 295889.0 153441.0 637080.0 -1.0 1489
1491 0 295873.0 153381.0 637140.0 -1.0 1490
1492 0 295922.0 153336.0 637200.0 -1.0 1491
1493 0 295870.0 153289.0 637260.0 -1.0 1492
1494 0 295933.0 153241.0 637320.0 -1.0 1493
1495 0 295878.0 153261.0 637380.0 -1.0 1494
1496 0 295927.0 153195.0 637440.0 -1.0 1495
1497 0 295894.0 153181.0 637500.0 -1.0 1496
1498 0 295925.0 153143.0 637560.0 -1.0 1497
1499 0 295984.0 153136.0 637620.0 -1.0 1498
1500 0 295954.0 153100.0 637680.0 -1.0 1499
1501 0 296011.0 153155.0 637740.0 -1.0 1500
1502 0 295988.0 153107.0 637800.0 -1.0 1501
1503 0 296005.0 153127.0 637860.0 -1.0 1502
1504 0 295960.0 153084.0 637920.0 -1.0 1503
1505 0 295949.0 153039.0 637980.0 -1.0 1504
1506 0 295954.0 153024.0 638040.0 -1.0 1505
1507 0 295975.0 152986.0 638100.0 -1.0 1506
1508 0 295942.0 153071.0 638160.0 -1.0 1507
1509 0 295967.0 152966.0 638220.0 -1.0 1508
1510 0 295948.0 152956.0 638280.0 -1.0 1509
1511 0 295913.0 152912.0 638340.0 -1.0 1510
1512 0 295904.0 152895.0 638400.0 -1.0 1511
1513 0 295893.0 152907.0 638460.0 -1.0 1512
1514 0 295886.0 152878.0 638520.0 -1.0 1513
1515 0 295929.0 152903.0 638580.0 -1.0 1514
1516 0 295917.0 152876.0 638640.0 -1.0 1515
1517 0 295935.0 152918.0 638700.0 -1.0 1516
1518 0 296008.0 152901.0 638760.0 -1.0 1517
1519 0 295991.0 152881.0 638820.0 -1.0 1518
1520 0 295988.0 152891.0 638880.0 -1.0 1519
1521 0 295939.0 152824.0 638940.0 -1.0 1520
1522 0 296002.0 152833.0 639000.0 -1.0 1521
1523 0 296049.0 152839.0 639060.0 -1.0 1522
1524 0 296055.0 152839.0 639120.0 -1.0 1523
1525 0 296046.0 152836.0 639180.0 -1.0 1524
1526 0 296086.0 152816.0 639240.0 -1.0 1525
1527 0 296101.0 152797.0 639300.0 -1.0 1526
1528 0 296111.0 152770.0 639360.0 -1.0 1527
1529 0 296136.0 152660.0 639420.0 -1.0 1528
1530 0 296173.0 152614.0 639480.0 -1.0 1529
1531 0 296224.0 152579.0 639540.0 -1.0 1530
1532 0 296188.0 152553.0 639600.0 -1.0 1531
1533 0 296158.0 152626.0 639660.0 -1.0 1532
1534 0 296157.0 152553.0 639720.0 -1.0 1533
1535 0 296187.0 152564.0 639780.0 -1.0 1534
1536 0 296219.0 152521.0 639840.0 -1.0 1535
1537 0 296192.0 152543.0 639900.0 -1.0 1536
1538 0 296162.0 152532.0 639960.0 -1.0 1537
1539 0 296202.0 152483.0 640020.0 -1.0 1538
1540 0 296170.0 152482.0 640080.0 -1.0 1539
1541 0 296168.0 152472.0 640140.0 -1.0 1540
1542 0 296172.0 152446.0 640200.0 -1.0 1541
1543 0 296249.0 152436.0 640260.0 -1.0 1542
1544 0 296200.0 152401.0 640320.0 -1.0 1543
1545 0 296255.0 152441.0 640380.0 -1.0 1544
1546 0 296222.0 152325.0 640440.0 -1.0 1545
1547 0 296233.0 152405.0 640500.0 -1.0 1546
1548 0 296209.0 152371.0 640560.0 -1.0 1547
1549 0 296218.0 152313.0 640620.0 -1.0 1548
1550 0 296214.0 152242.0 640680.0 -1.0 1549
1551 0 296156.0 152243.0 640740.0 -1.0 1550
1552 0 296179.0 152220.0 640800.0 -1.0 1551
1553 0 296159.0 152157.0 640860.0 -1.0 1552
1554 0 296181.0 152119.0 640920.0 -1.0 1553
1555 0 296141.0 152130.0 640980.0 -1.0 1554
1556 0 296141.0 151990.0 641040.0 -1.0 1555
1557 0 296111.0 152018.0 641100.0 -1.0 1556
1558 0 296078.0 151951.0 641160.0 -1.0 1557
1559 0 296142.0 151927.0 641220.0 -1.0 1558
1560 0 296101.0 151883.0 641280.0 -1.0 1559
1561 0 296068.0 151809.0 641340.0 -1.0 1560
1562 0 296029.0 151796.0 641400.0 -1.0 1561
1563 0 296032.0 151799.0 641460.0 -1.0 1562
1564 0 296029.0 151759.0 641520.0 -1.0 1563
1565 0 296024.0 151739.0 641580.0 -1.0 1564
1566 0 296052.0 151693.0 641640.0 -1.0 1565
1567 0 296044.0 151660.0 641700.0 -1.0 1566
1568 0 296018.0 151624.0 641760.0 -1.0 1567
1569 0 296014.0 151602.0 641820.0 -1.0 1568
1570 0 296026.0 151566.0 641880.0 -1.0 1569
1571 0 295996.0 151537.0 641940.0 -1.0 1570
1572 0 295998.0 151499.0 642000.0 -1.0 1571
1573 0 296033.0 151473.0 642060.0 -1.0 1572
1574 0 296057.0 151489.0 642120.0 -1.0 1573
1575 0 296044.0 151477.0 642180.0 -1.0 1574
1576 0 296024.0 151447.0 642240.0 -1.0 1575
1577 0 296093.0 151426.0 642300.0 -1.0 1576
1578 0 296031.0 151383.0 642360.0 -1.0 1577
1579 0 296097.0 151419.0 642420.0 -1.0 1578
1580 0 296112.0 151402.0 642480.0 -1.0 1579
1581 0 296125.0 151416.0 642540.0 -1.0 1580
1582 5 296152.0 151432.0 642600.0 -1.0 1581
1583 0 296113.0 151463.0 642660.0 -1.0 1582
1584 0 296281.0 151202.0 642540.0 -1.0 1582
1585 0 296136.0 151498.0 642720.0 -1.0 1583
1586 0 296143.0 151563.0 642780.0 -1.0 1585
1587 0 296102.0 151516.0 642840.0 -1.0 1586
1588 0 296084.0 151499.0 642900.0 -1.0 1587
1589 0 296104.0 151484.0 642960.0 -1.0 1588
1590 0 296117.0 151479.0 643020.0 -1.0 1589
1591 0 296102.0 151509.0 643080.0 -1.0 1590
1592 0 296107.0 151528.0 643140.0 -1.0 1591
1593 0 296082.0 151539.0 643200.0 -1.0 1592
1594 0 296160.0 151540.0 643260.0 -1.0 1593
1595 0 296092.0 151553.0 643320.0 -1.0 1594
1596 0 296142.0 151609.0 643380.0 -1.0 1595
1597 0 296142.0 151589.0 643440.0 -1.0 1596
1598 0 296174.0 151631.0 643500.0 -1.0 1597
1599 0 296207.0 151618.0 643560.0 -1.0 1598
1600 0 296235.0 151680.0 643620.0 -1.0 1599
1601 0 296239.0 151680.0 643680.0 -1.0 1600
1602 0 296268.0 151655.0 643740.0 -1.0 1601
1603 0 296273.0 151644.0 643800.0 -1.0 1602
1604 0 296256.0 151646.0 643860.0 -1.0 1603
1605 0 296293.0 151622.0 643920.0 -1.0 1604
1606 0 296338.0 151649.0 643980.0 -1.0 1605
1607 0 296321.0 151633.0 644040.0 -1.0 1606
1608 0 296379.0 151673.0 644100.0 -1.0 1607
1609 0 296369.0 151662.0 644160.0 -1.0 1608
1610 0 296437.0 151670.0 644220.0 -1.0 1609
1611 0 296428.0 151644.0 644280.0 -1.0 1610
1612 0 296462.0 151686.0 644340.0 -1.0 1611
1613 0 296496.0 151679.0 644400.0 -1.0 1612
1614 0 296504.0 151649.0 644460.0 -1.0 1613
1615 0 296520.0 151676.0 644520.0 -1.0 1614
1616 0 296550.0 151648.0 644580.0 -1.0 1615
1617 0 296578.0 151644.0 644640.0 -1.0 1616
1618 0 296554.0 151673.0 644700.0 -1.0 1617
1619 0 296577.0 151709.0 644760.0 -1.0 1618
1620 0 296628.0 151702.0 644820.0 -1.0 1619
1621 0 296592.0 151744.0 644880.0 -1.0 1620
1622 0 296667.0 151781.0 644940.0 -1.0 1621
1623 0 296684.0 151736.0 645000.0 -1.0 1622
1624 0 296697.0 151715.0 645060.0 -1.0 1623
1625 0 296718.0 151771.0 645120.0 -1.0 1624
1626 0 296723.0 151718.0 645180.0 -1.0 1625
1627 0 296754.0 151770.0 645240.0 -1.0 1626
1628 0 296793.0 151773.0 645300.0 -1.0 1627
1629 0 296777.0 151818.0 645360.0 -1.0 1628
1630 0 296741.0 151800.0 645420.0 -1.0 1629
1631 0 296803.0 151796.0 645480.0 -1.0 1630
1632 0 296719.0 151779.0 645540.0 -1.0 1631
1633 0 296767.0 151766.0 645600.0 -1.0 1632
1634 0 296732.0 151777.0 645660.0 -1.0 1633
1635 0 296720.0 151682.0 645720.0 -1.0 1634
1636 0 296719.0 151695.0 645780.0 -1.0 1635
1637 0 296760.0 151687.0 645840.0 -1.0 1636
1638 0 296785.0 151735.0 645900.0 -1.0 1637
1639 0 296745.0 151690.0 645960.0 -1.0 1638
1640 0 296702.0 151615.0 646020.0 -1.0 1639
1641 0 296724.0 151565.0 646080.0 -1.0 1640
1642 0 296714.0 151592.0 646140.0 -1.0 1641
1643 0 296742.0 151543.0 646200.0 -1.0 1642
1644 0 296717.0 151504.0 646260.0 -1.0 1643
1645 0 296713.0 151445.0 646320.0 -1.0 1644
1646 0 296786.0 151383.0 646380.0 -1.0 1645
1647 0 296740.0 151374.0 646440.0 -1.0 1646
1648 0 296799.0 151454.0 646500.0 -1.0 1647
1649 0 296861.0 151419.0 646560.0 -1.0 1648
1650 0 296856.0 151369.0 646620.0 -1.0 1649
1651 0 296870.0 151345.0 646680.0 -1.0 1650
1652 0 296925.0 151337.0 646740.0 -1.0 1651
1653 0 296947.0 151324.0 646800.0 -1.0 1652
1654 0 296950.0 151244.0 646860.0 -1.0 1653
1655 0 296914.0 151171.0 646920.0 -1.0 1654
1656 0 296971.0 151158.0 646980.0 -1.0 1655
1657 0 297019.0 151119.0 647040.0 -1.0 1656
1658 0 296994.0 151098.0 647100.0 -1.0 1657
1659 0 297006.0 151022.0 647160.0 -1.0 1658
1660 0 297019.0 150997.0 647220.0 -1.0 1659
1661 0 297053.0 151021.0 647280.0 -1.0 1660
1662 0 297090.0 151009.0 647340.0 -1.0 1661
1663 0 297111.0 150900.0 647400.0 -1.0 1662
1664 0 297092.0 150846.0 647460.0 -1.0 1663
1665 0 297107.0 150842.0 647520.0 -1.0 1664
1666 0 297098.0 150720.0 647580.0 -1.0 1665
1667 0 297090.0 150656.0 647640.0 -1.0 1666
1668 0 297059.0 150648.0 647700.0 -1.0 1667
1669 0 297151.0 150588.0 647760.0 -1.0 1668
1670 0 297145.0 150573.0 647820.0 -1.0 1669
1671 0 297217.0 150522.0 647880.0 -1.0 1670
1672 0 297224.0 150584.0 647940.0 -1.0 1671
1673 0 297262.0 150519.0 648000.0 -1.0 1672
1674 0 297286.0 150476.0 648060.0 -1.0 1673
1675 0 297275.0 150415.0 648120.0 -1.0 1674
1676 0 297352.0 150340.0 648180.0 -1.0 1675
1677 0 297407.0 150268.0 648240.0 -1.0 1676
1678 0 297420.0 150244.0 648300.0 -1.0 1677
1679 0 297471.0 150199.0 648360.0 -1.0 1678
1680 0 297489.0 150133.0 648420.0 -1.0 1679
1681 0 297541.0 150200.0 648480.0 -1.0 1680
1682 0 297533.0 150127.0 648540.0 -1.0 1681
1683 0 297558.0 150077.0 648600.0 -1.0 1682
1684 0 297543.0 150093.0 648660.0 -1.0 1683
1685 0 297549.0 150082.0 648720.0 -1.0 1684
1686 0 297641.0 150099.0 648780.0 -1.0 1685
1687 0 297601.0 150080.0 648840.0 -1.0 1686
1688 0 297579.0 150057.0 648900.0 -1.0 1687
1689 0 297623.0 150065.0 648960.0 -1.0 1688
1690 0 297682.0 149995.0 649020.0 -1.0 1689
1691 0 297724.0 149992.0 649080.0 -1.0 1690
1692 0 297748.0 149919.0 649140.0 -1.0 1691
1693 0 297750.0 149877.0 649200.0 -1.0 1692
1694 0 297680.0 149995.0 649260.0 -1.0 1693
1695 0 297701.0 149956.0 649320.0 -1.0 1694
1696 0 297728.0 149971.0 649380.0 -1.0 1695
1697 0 297700.0 149993.0 649440.0 -1.0 1696
1698 0 297671.0 149932.0 649500.0 -1.0 1697
1699 0 297718.0 149907.0 649560.0 -1.0 1698
1700 0 297681.0 149880.0 649620.0 -1.0 1699
1701 0 297727.0 149905.0 649680.0 -1.0 1700
1702 0 297698.0 149869.0 649740.0 -1.0 1701
1703 0 297681.0 149899.0 649800.0 -1.0 1702
1704 0 297645.0 149910.0 649860.0 -1.0 1703
1705 0 297625.0 149855.0 649920.0 -1.0 1704
1706 0 297646.0 149870.0 649980.0 -1.0 1705
1707 0 297672.0 149872.0 650040.0 -1.0 1706
1708 0 297706.0 149871.0 650100.0 -1.0 1707
1709 0 297694.0 149840.0 650160.0 -1.0 1708
1710 0 297762.0 149796.0 650220.0 -1.0 1709
1711 0 297724.0 149828.0 650280.0 -1.0 1710
1712 0 297835.0 149853.0 650340.0 -1.0 1711
1713 0 297607.0 149789.0 650400.0 -1.0 1712
1714 0 297767.0 149837.0 650460.0 -1.0 1713
1715 0 297828.0 149802.0 650520.0 -1.0 1714
1716 0 297890.0 149801.0 650580.0 -1.0 1715
1717 0 297848.0 149727.0 650640.0 -1.0 1716
1718 0 297868.0 149729.0 650700.0 -1.0 1717
1719 0 297939.0 149727.0 650760.0 -1.0 1718
1720 0 297956.0 149759.0 650820.0 -1.0 1719
1721 0 297963.0 149719.0 650880.0 -1.0 1720
1722 0 297957.0 149648.0 650940.0 -1.0 1721
1723 0 298038.0 149678.0 651000.0 -1.0 1722
1724 0 297973.0 149604.0 651060.0 -1.0 1723
1725 0 298108.0 149537.0 651120.0 -1.0 1724
1726 0 298002.0 149518.0 651180.0 -1.0 1725
1727 0 298069.0 149596.0 651240.0 -1.0 1726
1728 0 298220.0 149570.0 651300.0 -1.0 1727
1729 0 298304.0 149510.0 651360.0 -1.0 1728
1730 0 298340.0 149465.0 651420.0 -1.0 1729
1731 0 298379.0 149410.0 651480.0 -1.0 1730
1732 0 298528.0 149431.0 651540.0 -1.0 1731
1733 0 298470.0 149443.0 651600.0 -1.0 1732
1734 0 298516.0 149385.0 651660.0 -1.0 1733
1735 0 298490.0 149380.0 651720.0 -1.0 1734
1736 0 298510.0 149357.0 651780.0 -1.0 1735
1737 0 298557.0 149431.0 651840.0 -1.0 1736
1738 0 298600.0 149491.0 651900.0 -1.0 1737
1739 0 298544.0 149490.0 651960.0 -1.0 1738
1740 0 298626.0 149463.0 652020.0 -1.0 1739
1741 0 298553.0 149505.0 652080.0 -1.0 1740
1742 0 298596.0 149451.0 652140.0 -1.0 1741
1743 0 298628.0 149563.0 652200.0 -1.0 1742
1744 0 298694.0 149517.0 652260.0 -1.0 1743
1745 0 298685.0 149503.0 652320.0 -1.0 1744
1746 0 298682.0 149520.0 652380.0 -1.0 1745
1747 0 298686.0 149494.0 652440.0 -1.0 1746
1748 0 298713.0 149446.0 652500.0 -1.0 1747
1749 0 298732.0 149437.0 652560.0 -1.0 1748
1750 0 298733.0 149474.0 652620.0 -1.0 1749
1751 0 298764.0 149399.0 652680.0 -1.0 1750
1752 0 298805.0 149417.0 652740.0 -1.0 1751
1753 0 298830.0 149352.0 652800.0 -1.0 1752
1754 0 298854.0 149409.0 652860.0 -1.0 1753
1755 0 298822.0 149349.0 652920.0 -1.0 1754
1756 0 298928.0 149331.0 652980.0 -1.0 1755
1757 0 299001.0 149337.0 653040.0 -1.0 1756
1758 0 298993.0 149261.0 653100.0 -1.0 1757
1759 0 298973.0 149195.0 653160.0 -1.0 1758
1760 0 299028.0 149177.0 653220.0 -1.0 1759
1761 0 299011.0 149141.0 653280.0 -1.0 1760
1762 0 299057.0 149153.0 653340.0 -1.0 1761
1763 0 299050.0 149051.0 653400.0 -1.0 1762
1764 0 299104.0 149047.0 653460.0 -1.0 1763
1765 0 299026.0 148927.0 653520.0 -1.0 1764
1766 0 299122.0 148973.0 653580.0 -1.0 1765
1767 0 299069.0 148854.0 653640.0 -1.0 1766
1768 0 299043.0 148850.0 653700.0 -1.0 1767
1769 0 298974.0 148685.0 653760.0 -1.0 1768
1770 0 299020.0 148627.0 653820.0 -1.0 1769
1771 0 299133.0 148570.0 653880.0 -1.0 1770
1772 0 299047.0 148515.0 653940.0 -1.0 1771
1773 0 299042.0 148469.0 654000.0 -1.0 1772
1774 0 299058.0 148465.0 654060.0 -1.0 1773
1775 0 299067.0 148438.0 654120.0 -1.0 1774
1776 0 299054.0 148434.0 654180.0 -1.0 1775
1777 0 299057.0 148431.0 654240.0 -1.0 1776
1778 0 299040.0 148333.0 654300.0 -1.0 1777
1779 0 299000.0 148315.0 654360.0 -1.0 1778
1780 0 299001.0 148387.0 654420.0 -1.0 1779
1781 0 299003.0 148308.0 654480.0 -1.0 1780
1782 0 299048.0 148278.0 654540.0 -1.0 1781
1783 0 298908.0 148169.0 654600.0 -1.0 1782
1784 0 298919.0 148158.0 654660.0 -1.0 1783
1785 0 298850.0 148061.0 654720.0 -1.0 1784
1786 0 298881.0 148067.0 654780.0 -1.0 1785
1787 0 298710.0 147836.0 654840.0 -1.0 1786
1788 0 298859.0 147964.0 654900.0 -1.0 1787
1789 0 298925.0 147925.0 654960.0 -1.0 1788
1790 0 298886.0 147855.0 655020.0 -1.0 1789
1791 0 298869.0 147878.0 655080.0 -1.0 1790
1792 0 298758.0 147745.0 655140.0 -1.0 1791
1793 0 298780.0 147713.0 655200.0 -1.0 1792
1794 0 298771.0 147652.0 655260.0 -1.0 1793
1795 0 298756.0 147606.0 655320.0 -1.0 1794
1796 0 298762.0 147550.0 655380.0 -1.0 1795
1797 0 298776.0 147510.0 655440.0 -1.0 1796
1798 0 298802.0 147373.0 655500.0 -1.0 1797
1799 5 298878.0 147357.0 655560.0 -1.0 1798
1800 0 298922.0 146964.0 655500.0 -1.0 1799
1801 0 298838.0 147314.0 655620.0 -1.0 1799
1802 0 298807.0 147342.0 655680.0 -1.0 1801
1803 0 298749.0 147336.0 655740.0 -1.0 1802
1804 0 298779.0 147375.0 655800.0 -1.0 1803
1805 0 298765.0 147340.0 655860.0 -1.0 1804
1806 0 298718.0 147338.0 655920.0 -1.0 1805
1807 0 298728.0 147382.0 655980.0 -1.0 1806
1808 0 298779.0 147422.0 656040.0 -1.0 1807
1809 0 298714.0 147433.0 656100.0 -1.0 1808
1810 0 298736.0 147421.0 656160.0 -1.0 1809
1811 0 298754.0 147357.0 656220.0 -1.0 1810
1812 0 298715.0 147350.0 656280.0 -1.0 1811
1813 0 298716.0 147304.0 656340.0 -1.0 1812
1814 0 298656.0 147273.0 656400.0 -1.0 1813
1815 0 298725.0 147308.0 656460.0 -1.0 1814
1816 0 298660.0 147280.0 656520.0 -1.0 1815
1817 0 298769.0 147272.0 656580.0 -1.0 1816
1818 0 298690.0 147212.0 656640.0 -1.0 1817
1819 0 298748.0 147199.0 656700.0 -1.0 1818
1820 0 298817.0 147183.0 656760.0 -1.0 1819
1821 0 298764.0 147141.0 656820.0 -1.0 1820
1822 0 298829.0 147145.0 656880.0 -1.0 1821
1823 0 298828.0 147096.0 656940.0 -1.0 1822
1824 0 298776.0 147031.0 657000.0 -1.0 1823
1825 0 298754.0 146955.0 657060.0 -1.0 1824
1826 0 298768.0 146903.0 657120.0 -1.0 1825
1827 0 298847.0 146914.0 657180.0 -1.0 1826
1828 0 298902.0 146863.0 657240.0 -1.0 1827
1829 0 298978.0 146883.0 657300.0 -1.0 1828
1830 0 299112.0 146836.0 657360.0 -1.0 1829
1831 0 298894.0 146792.0 657420.0 -1.0 1830
1832 0 298967.0 146752.0 657480.0 -1.0 1831
1833 0 298967.0 146770.0 657540.0 -1.0 1832
1834 0 299024.0 146721.0 657600.0 -1.0 1833
1835 0 299031.0 146687.0 657660.0 -1.0 1834
1836 0 298889.0 146669.0 657720.0 -1.0 1835
1837 0 298896.0 146637.0 657780.0 -1.0 1836
1838 0 298870.0 146590.0 657840.0 -1.0 1837
1839 0 298822.0 146570.0 657900.0 -1.0 1838
1840 0 298760.0 146562.0 657960.0 -1.0 1839
1841 0 298666.0 146515.0 658020.0 -1.0 1840
1842 0 298650.0 146537.0 658080.0 -1.0 1841
1843 0 298646.0 146560.0 658140.0 -1.0 1842
1844 0 298636.0 146507.0 658200.0 -1.0 1843
1845 0 298602.0 146498.0 658260.0 -1.0 1844
1846 0 298602.0 146529.0 658320.0 -1.0 1845
1847 0 298555.0 146488.0 658380.0 -1.0 1846
1848 0 298514.0 146418.0 658440.0 -1.0 1847
1849 0 298655.0 146482.0 658500.0 -1.0 1848
1850 0 298577.0 146428.0 658560.0 -1.0 1849
1851 0 298474.0 146434.0 658620.0 -1.0 1850
1852 0 298436.0 146418.0 658680.0 -1.0 1851
1853 0 298442.0 146454.0 658740.0 -1.0 1852
1854 0 298373.0 146391.0 658800.0 -1.0 1853
1855 0 298377.0 146434.0 658860.0 -1.0 1854
1856 0 298351.0 146412.0 658920.0 -1.0 1855
1857 0 298259.0 146342.0 658980.0 -1.0 1856
1858 0 298199.0 146359.0 659040.0 -1.0 1857
1859 0 298236.0 146335.0 659100.0 -1.0 1858
1860 0 298280.0 146317.0 659160.0 -1.0 1859
1861 0 298287.0 146352.0 659220.0 -1.0 1860
1862 0 298260.0 146348.0 659280.0 -1.0 1861
1863 0 298224.0 146348.0 659340.0 -1.0 1862
1864 0 298232.0 146353.0 659400.0 -1.0 1863
1865 0 298235.0 146360.0 659460.0 -1.0 1864
1866 0 298217.0 146325.0 659520.0 -1.0 1865
1867 0 298257.0 146382.0 659580.0 -1.0 1866
1868 0 298235.0 146350.0 659640.0 -1.0 1867
1869 0 298249.0 146378.0 659700.0 -1.0 1868
1870 0 298248.0 146356.0 659760.0 -1.0 1869
1871 0 298227.0 146356.0 659820.0 -1.0 1870
1872 0 298242.0 146344.0 659880.0 -1.0 1871
1873 0 298185.0 146356.0 659940.0 -1.0 1872
1874 0 298230.0 146338.0 660000.0 -1.0 1873
1875 0 298214.0 146405.0 660060.0 -1.0 1874
1876 0 298240.0 146361.0 660120.0 -1.0 1875
1877 0 298166.0 146405.0 660180.0 -1.0 1876
1878 0 298203.0 146419.0 660240.0 -1.0 1877
1879 0 298213.0 146399.0 660300.0 -1.0 1878
1880 0 298231.0 146401.0 660360.0 -1.0 1879
1881 0 298226.0 146417.0 660420.0 -1.0 1880
1882 0 298216.0 146407.0 660480.0 -1.0 1881
1883 0 298256.0 146397.0 660540.0 -1.0 1882
1884 0 298216.0 146417.0 660600.0 -1.0 1883
1885 0 298223.0 146397.0 660660.0 -1.0 1884
1886 0 298244.0 146457.0 660720.0 -1.0 1885
1887 0 298200.0 146511.0 660780.0 -1.0 1886
1888 0 298206.0 146479.0 660840.0 -1.0 1887
1889 0 298188.0 146457.0 660900.0 -1.0 1888
1890 0 298266.0 146482.0 660960.0 -1.0 1889
1891 0 298184.0 146461.0 661020.0 -1.0 1890
1892 0 298148.0 146459.0 661080.0 -1.0 1891
1893 0 298177.0 146410.0 661140.0 -1.0 1892
1894 0 298171.0 146430.0 661200.0 -1.0 1893
1895 0 298143.0 146355.0 661260.0 -1.0 1894
1896 0 298209.0 146379.0 661320.0 -1.0 1895
1897 0 298164.0 146330.0 661380.0 -1.0 1896
1898 0 298182.0 146316.0 661440.0 -1.0 1897
1899 0 298181.0 146256.0 661500.0 -1.0 1898
1900 0 298155.0 146236.0 661560.0 -1.0 1899
1901 0 298174.0 146240.0 661620.0 -1.0 1900
1902 0 298125.0 146235.0 661680.0 -1.0 1901
1903 0 298081.0 146178.0 661740.0 -1.0 1902
1904 0 298063.0 146156.0 661800.0 -1.0 1903
1905 0 298014.0 146141.0 661860.0 -1.0 1904
1906 0 298093.0 146111.0 661920.0 -1.0 1905
1907 0 298072.0 146073.0 661980.0 -1.0 1906
1908 0 298154.0 146067.0 662040.0 -1.0 1907
1909 0 298121.0 146001.0 662100.0 -1.0 1908
1910 0 298117.0 145974.0 662160.0 -1.0 1909
1911 0 298137.0 145930.0 662220.0 -1.0 1910
1912 0 298111.0 145872.0 662280.0 -1.0 1911
1913 0 298132.0 145817.0 662340.0 -1.0 1912
1914 0 298101.0 145789.0 662400.0 -1.0 1913
1915 0 298088.0 145749.0 662460.0 -1.0 1914
1916 0 298107.0 145736.0 662520.0 -1.0 1915
1917 0 298128.0 145670.0 662580.0 -1.0 1916
1918 0 298146.0 145691.0 662640.0 -1.0 1917
1919 0 298169.0 145540.0 662700.0 -1.0 1918
1920 0 298165.0 145432.0 662760.0 -1.0 1919
1921 0 298232.0 145480.0 662820.0 -1.0 1920
1922 0 298207.0 145376.0 662880.0 -1.0 1921
1923 0 298304.0 145300.0 662940.0 -1.0 1922
1924 0 298275.0 145207.0 663000.0 -1.0 1923
1925 0 298252.0 145185.0 663060.0 -1.0 1924
1926 0 298310.0 145280.0 663120.0 -1.0 1925
1927 0 298314.0 145289.0 663180.0 -1.0 1926
1928 0 298393.0 145213.0 663240.0 -1.0 1927
1929 0 298299.0 145145.0 663300.0 -1.0 1928
1930 0 298354.0 145072.0 663360.0 -1.0 1929
1931 0 298255.78 144922.88 663420.0 -1.0 1930
1932 0 298450.0 145013.0 663480.0 -1.0 1931
1933 0 298342.0 144835.0 663540.0 -1.0 1932
1934 0 298430.0 144759.0 663600.0 -1.0 1933
1935 0 298355.0 144693.0 663660.0 -1.0 1934
1936 0 298373.0 144707.0 663720.0 -1.0 1935
1937 0 298330.0 144642.0 663780.0 -1.0 1936
1938 0 298322.0 144664.0 663840.0 -1.0 1937
1939 0 298368.0 144589.0 663900.0 -1.0 1938
1940 0 298394.0 144524.0 663960.0 -1.0 1939
1941 0 298481.0 144527.0 664020.0 -1.0 1940
1942 0 298450.0 144486.0 664080.0 -1.0 1941
1943 0 298403.0 144439.0 664140.0 -1.0 1942
1944 0 298397.0 144413.0 664200.0 -1.0 1943
1945 0 298449.0 144376.0 664260.0 -1.0 1944
1946 0 298418.0 144320.0 664320.0 -1.0 1945
1947 0 298406.0 144332.0 664380.0 -1.0 1946
1948 0 298383.0 144338.0 664440.0 -1.0 1947
1949 0 298420.0 144251.0 664500.0 -1.0 1948
1950 0 298389.0 144242.0 664560.0 -1.0 1949
1951 0 298450.0 144191.0 664620.0 -1.0 1950
1952 5 298565.0 144218.0 664680.0 -1.0 1951
1953 0 298016.0 144124.0 664620.0 -1.0 1952
1954 0 298869.0 144226.0 664740.0 -1.0 1952
1955 0 299076.0 144184.0 664800.0 -1.0 1954
1956 0 299214.0 144147.0 664860.0 -1.0 1955
1957 0 299346.0 144117.0 664920.0 -1.0 1956
1958 0 299390.0 144100.0 664980.0 -1.0 1957
1959 0 299438.0 144081.0 665040.0 -1.0 1958
1960 0 299499.0 144003.0 665100.0 -1.0 1959
1961 0 299648.0 143964.0 665160.0 -1.0 1960
1962 0 299675.12 143997.05 665220.0 -1.0 1961
1963 0 299619.0 143890.0 665280.0 -1.0 1962
1964 0 299721.0 143881.0 665340.0 -1.0 1963
1965 0 299778.0 143817.0 665400.0 -1.0 1964
1966 0 299876.0 143827.0 665460.0 -1.0 1965
1967 0 299906.0 143803.0 665520.0 -1.0 1966
1968 0 300019.0 143741.0 665580.0 -1.0 1967
1969 0 300015.0 143681.0 665640.0 -1.0 1968
1970 0 300133.0 143683.0 665700.0 -1.0 1969
1971 0 300209.0 143557.0 665760.0 -1.0 1970
1972 0 300270.0 143553.0 665820.0 -1.0 1971
1973 0 300346.0 143475.0 665880.0 -1.0 1972
1974 0 300378.0 143406.0 665940.0 -1.0 1973
1975 0 300459.0 143354.0 666000.0 -1.0 1974
1976 0 300478.0 143312.0 666060.0 -1.0 1975
1977 0 300493.0 143267.0 666120.0 -1.0 1976
1978 0 300539.0 143306.0 666180.0 -1.0 1977
1979 0 300616.0 143227.0 666240.0 -1.0 1978
1980 0 300738.0 143208.0 666300.0 -1.0 1979
1981 0 300726.0 143116.0 666360.0 -1.0 1980
1982 0 300700.0 143007.0 666420.0 -1.0 1981
1983 0 300937.0 143050.0 666480.0 -1.0 1982
1984 0 300978.0 142985.0 666540.0 -1.0 1983
1985 0 301080.0 142999.0 666600.0 -1.0 1984
1986 0 301177.0 142953.0 666660.0 -1.0 1985
1987 0 301327.0 142900.0 666720.0 -1.0 1986
1988 0 301367.0 142887.0 666780.0 -1.0 1987
1989 0 301404.0 142810.0 666840.0 -1.0 1988
1990 0 301497.0 142777.0 666900.0 -1.0 1989
1991 0 301532.0 142717.0 666960.0 -1.0 1990
1992 0 301585.0 142726.0 667020.0 -1.0 1991
1993 0 301635.0 142696.0 667080.0 -1.0 1992
1994 0 301705.0 142630.0 667140.0 -1.0 1993
1995 0 301812.0 142636.0 667200.0 -1.0 1994
1996 0 301861.0 142597.0 667260.0 -1.0 1995
1997 0 301972.0 142624.0 667320.0 -1.0 1996
1998 0 301989.0 142582.0 667380.0 -1.0 1997
1999 0 302046.0 142618.0 667440.0 -1.0 1998
2000 0 302086.0 142559.0 667500.0 -1.0 1999
2001 0 302202.0 142559.0 667560.0 -1.0 2000
2002 0 302261.0 142483.0 667620.0 -1.0 2001
2003 0 302300.0 142430.0 667680.0 -1.0 2002
2004 0 302350.0 142324.0 667740.0 -1.0 2003
2005 0 302356.0 142264.0 667800.0 -1.0 2004
2006 0 302399.0 142290.0 667860.0 -1.0 2005
2007 0 302443.0 142252.0 667920.0 -1.0 2006
2008 0 302515.0 142244.0 667980.0 -1.0 2007
2009 0 302555.0 142138.0 668040.0 -1.0 2008
2010 0 302616.0 142090.0 668100.0 -1.0 2009
2011 0 302664.0 142050.0 668160.0 -1.0 2010
2012 0 302729.0 141985.0 668220.0 -1.0 2011
2013 0 302751.0 141945.0 668280.0 -1.0 2012
2014 0 302836.0 141926.0 668340.0 -1.0 2013
2015 0 302899.0 141831.0 668400.0 -1.0 2014
2016 0 302929.0 141785.0 668460.0 -1.0 2015
2017 0 303024.0 141681.0 668520.0 -1.0 2016
2018 0 303117.0 141560.0 668580.0 -1.0 2017
2019 0 303100.0 141543.0 668640.0 -1.0 2018
2020 0 303266.0 141253.0 668700.0 -1.0 2019
2021 0 303556.0 140990.0 668760.0 -1.0 2020
2022 0 303641.0 140944.0 668820.0 -1.0 2021
2023 0 303723.0 140891.0 668880.0 -1.0 2022
2024 0 303795.0 140856.0 668940.0 -1.0 2023
2025 0 303928.0 140814.0 669000.0 -1.0 2024
2026 0 303955.0 140733.0 669060.0 -1.0 2025
2027 0 304004.0 140787.0 669120.0 -1.0 2026
2028 0 304161.0 140696.0 669180.0 -1.0 2027
2029 0 304255.0 140679.0 669240.0 -1.0 2028
2030 0 304319.0 140623.0 669300.0 -1.0 2029
2031 0 304422.0 140512.0 669360.0 -1.0 2030
2032 0 304341.0 140559.0 669420.0 -1.0 2031
2033 0 304594.0 140416.0 669480.0 -1.0 2032
2034 0 304686.0 140420.0 669540.0 -1.0 2033
2035 0 304707.0 140343.0 669600.0 -1.0 2034
2036 0 304960.0 140298.0 669660.0 -1.0 2035
2037 0 305320.0 140171.0 669720.0 -1.0 2036
2038 0 305502.0 140106.0 669780.0 -1.0 2037
2039 0 305474.0 140044.0 669840.0 -1.0 2038
2040 0 305534.0 140056.0 669900.0 -1.0 2039
2041 0 305621.0 140078.0 669960.0 -1.0 2040
2042 0 305645.0 140045.0 670020.0 -1.0 2041
2043 0 305688.0 140060.0 670080.0 -1.0 2042
2044 0 305602.0 139985.0 670140.0 -1.0 2043
2045 0 305684.0 140004.0 670200.0 -1.0 2044
2046 0 305705.0 140044.0 670260.0 -1.0 2045
2047 0 305709.0 139976.0 670320.0 -1.0 2046
2048 0 305768.0 139967.0 670380.0 -1.0 2047
2049 0 305851.0 139930.0 670440.0 -1.0 2048
2050 0 305933.0 139897.0 670500.0 -1.0 2049
2051 0 305974.0 139818.0 670560.0 -1.0 2050
2052 0 305945.0 139780.0 670620.0 -1.0 2051
2053 0 306082.0 139785.0 670680.0 -1.0 2052
2054 0 306100.0 139720.0 670740.0 -1.0 2053
2055 0 306260.0 139781.0 670800.0 -1.0 2054
2056 0 306246.0 139685.0 670860.0 -1.0 2055
2057 0 306310.0 139654.0 670920.0 -1.0 2056
2058 0 306343.0 139586.0 670980.0 -1.0 2057
2059 0 306430.0 139553.0 671040.0 -1.0 2058
2060 0 306572.0 139507.0 671100.0 -1.0 2059
2061 0 306747.0 139379.0 671160.0 -1.0 2060
2062 0 306882.0 139367.0 671220.0 -1.0 2061
2063 0 306945.0 139383.0 671280.0 -1.0 2062
2064 0 307186.0 139304.0 671340.0 -1.0 2063
2065 0 307207.0 139278.0 671400.0 -1.0 2064
2066 0 307347.0 139240.0 671460.0 -1.0 2065
2067 0 307358.0 139181.0 671520.0 -1.0 2066
2068 0 307401.0 139172.0 671580.0 -1.0 2067
2069 0 307425.0 139084.0 671640.0 -1.0 2068
2070 0 307434.0 139071.0 671700.0 -1.0 2069
2071 0 307470.0 139092.0 671760.0 -1.0 2070
2072 0 307388.0 139058.0 671820.0 -1.0 2071
2073 0 307405.0 139120.0 671880.0 -1.0 2072
2074 0 307432.0 139138.0 671940.0 -1.0 2073
2075 0 307443.0 139152.0 672000.0 -1.0 2074
2076 0 307418.0 139133.0 672060.0 -1.0 2075
2077 0 307467.0 139128.0 672120.0 -1.0 2076
2078 0 307460.0 139040.0 672180.0 -1.0 2077
2079 0 307554.0 139072.0 672240.0 -1.0 2078
2080 0 307555.0 139081.0 672300.0 -1.0 2079
2081 0 307612.0 139043.0 672360.0 -1.0 2080
2082 0 307868.0 139156.0 672420.0 -1.0 2081
2083 0 307887.0 139239.0 672480.0 -1.0 2082
2084 0 307851.0 139287.0 672540.0 -1.0 2083
2085 0 307874.0 139309.0 672600.0 -1.0 2084
2086 0 307956.0 139303.0 672660.0 -1.0 2085
2087 0 307926.0 139357.0 672720.0 -1.0 2086
2088 0 307960.0 139437.0 672780.0 -1.0 2087
2089 0 307927.0 139470.0 672840.0 -1.0 2088
2090 0 307983.0 139429.0 672900.0 -1.0 2089
2091 0 307977.0 139385.0 672960.0 -1.0 2090
2092 0 307949.0 139368.0 673020.0 -1.0 2091
2093 0 307915.0 139313.0 673080.0 -1.0 2092
2094 0 307914.0 139244.0 673140.0 -1.0 2093
2095 0 307983.0 139210.0 673200.0 -1.0 2094
2096 0 308036.0 139199.0 673260.0 -1.0 2095
2097 0 308005.0 139226.0 673320.0 -1.0 2096
2098 0 308009.0 139227.0 673380.0 -1.0 2097
2099 0 308060.0 139229.0 673440.0 -1.0 2098
2100 0 308073.0 139203.0 673500.0 -1.0 2099
2101 0 308101.0 139146.0 673560.0 -1.0 2100
2102 0 308176.0 139110.0 673620.0 -1.0 2101
2103 0 308251.0 139126.0 673680.0 -1.0 2102
2104 0 308586.0 139207.0 673740.0 -1.0 2103
2105 0 308704.0 139295.0 673800.0 -1.0 2104
2106 0 308675.0 139268.0 673860.0 -1.0 2105
2107 0 308699.0 139312.0 673920.0 -1.0 2106
2108 0 308815.0 139381.0 673980.0 -1.0 2107
2109 0 308878.0 139358.0 674040.0 -1.0 2108
2110 0 308990.0 139501.0 674100.0 -1.0 2109
2111 0 308935.0 139483.0 674160.0 -1.0 2110
2112 0 309048.0 139580.0 674220.0 -1.0 2111
2113 0 309000.0 139563.0 674280.0 -1.0 2112
2114 0 309049.0 139558.0 674340.0 -1.0 2113
2115 0 309093.0 139610.0 674400.0 -1.0 2114
2116 0 309052.0 139591.0 674460.0 -1.0 2115
2117 0 309037.0 139600.0 674520.0 -1.0 2116
2118 0 309040.0 139644.0 674580.0 -1.0 2117
2119 0 309058.0 139631.0 674640.0 -1.0 2118
2120 0 309042.0 139644.0 674700.0 -1.0 2119
2121 0 309092.0 139604.0 674760.0 -1.0 2120
2122 0 308986.0 139579.0 674820.0 -1.0 2121
2123 0 309007.0 139580.0 674880.0 -1.0 2122
2124 0 309008.0 139591.0 674940.0 -1.0 2123
2125 0 308983.0 139584.0 675000.0 -1.0 2124
2126 0 309172.0 139700.0 675060.0 -1.0 2125
2127 0 309194.0 139809.0 675120.0 -1.0 2126
2128 0 309240.0 139846.0 675180.0 -1.0 2127
2129 0 309260.0 139799.0 675240.0 -1.0 2128
2130 0 309241.0 139830.0 675300.0 -1.0 2129
2131 0 309324.0 139873.0 675360.0 -1.0 2130
2132 0 309316.0 139868.0 675420.0 -1.0 2131
2133 0 309338.0 139897.0 675480.0 -1.0 2132
2134 0 309375.0 139883.0 675540.0 -1.0 2133
2135 0 309367.0 139875.0 675600.0 -1.0 2134
2136 5 309831.0 139823.0 675600.0 -1.0 2135
2137 0 309382.0 139900.0 675660.0 -1.0 2136
2138 0 310156.0 139738.0 675660.0 -1.0 2136
2139 0 310170.0 139781.0 675720.0 -1.0 2138
2140 0 310240.0 139738.0 675780.0 -1.0 2139
2141 0 310367.0 139724.0 675840.0 -1.0 2140
2142 0 310438.0 139738.0 675900.0 -1.0 2141
2143 0 310522.0 139753.0 675960.0 -1.0 2142
2144 0 310522.0 139795.0 676020.0 -1.0 2143
2145 0 310649.0 139823.0 676080.0 -1.0 2144
2146 0 310691.0 139837.0 676140.0 -1.0 2145
2147 0 310776.0 139865.0 676200.0 -1.0 2146
2148 0 310875.0 139922.0 676260.0 -1.0 2147
2149 0 310931.0 139851.0 676320.0 -1.0 2148
2150 0 310988.0 139894.0 676380.0 -1.0 2149
2151 0 311128.0 139950.0 676440.0 -1.0 2150
2152 0 311143.0 140020.0 676500.0 -1.0 2151
2153 0 311143.0 139992.0 676560.0 -1.0 2152
2154 0 311199.0 140049.0 676620.0 -1.0 2153
2155 0 311227.0 140063.0 676680.0 -1.0 2154
2156 0 311213.0 140119.0 676740.0 -1.0 2155
2157 0 311269.0 140190.0 676800.0 -1.0 2156
2158 0 311298.0 140204.0 676860.0 -1.0 2157
2159 0 311340.0 140260.0 676920.0 -1.0 2158
2160 0 311326.0 140317.0 676980.0 -1.0 2159
2161 0 311354.0 140373.0 677040.0 -1.0 2160
2162 0 311410.0 140472.0 677100.0 -1.0 2161
2163 0 311396.0 140556.0 677160.0 -1.0 2162
2164 0 311396.0 140613.0 677220.0 -1.0 2163
2165 0 311396.0 140683.0 677280.0 -1.0 2164
2166 0 311410.0 140754.0 677340.0 -1.0 2165
2167 0 311424.0 140782.0 677400.0 -1.0 2166
2168 0 311396.0 140768.0 677460.0 -1.0 2167
2169 0 311410.0 140853.0 677520.0 -1.0 2168
2170 0 311396.0 140881.0 677580.0 -1.0 2169
2171 0 311410.0 140965.0 677640.0 -1.0 2170
2172 0 311326.0 141036.0 677700.0 -1.0 2171
2173 0 311298.0 141036.0 677760.0 -1.0 2172
2174 0 311312.0 141092.0 677820.0 -1.0 2173
2175 0 311340.0 141135.0 677880.0 -1.0 2174
2176 0 311283.0 141149.0 677940.0 -1.0 2175
2177 0 311283.0 141163.0 678000.0 -1.0 2176
2178 0 311312.0 141191.0 678060.0 -1.0 2177
2179 0 311269.0 141163.0 678120.0 -1.0 2178
2180 0 311298.0 141149.0 678180.0 -1.0 2179
2181 0 311269.0 141177.0 678240.0 -1.0 2180
2182 0 311255.0 141262.0 678300.0 -1.0 2181
2183 0 311199.0 141177.0 678360.0 -1.0 2182
2184 0 311199.0 141247.0 678420.0 -1.0 2183
2185 0 311241.0 141247.0 678480.0 -1.0 2184
2186 0 311213.0 141233.0 678540.0 -1.0 2185
2187 0 311142.0 141262.0 678600.0 -1.0 2186
2188 0 311142.0 141290.0 678660.0 -1.0 2187
2189 0 311100.0 141290.0 678720.0 -1.0 2188
2190 0 311086.0 141318.0 678780.0 -1.0 2189
2191 0 311030.0 141374.0 678840.0 -1.0 2190
2192 0 311044.0 141445.0 678900.0 -1.0 2191
2193 0 311030.0 141473.0 678960.0 -1.0 2192
2194 0 311044.0 141515.0 679020.0 -1.0 2193
2195 0 311002.0 141571.0 679080.0 -1.0 2194
2196 0 310959.0 141557.0 679140.0 -1.0 2195
2197 0 310903.0 141529.0 679200.0 -1.0 2196
2198 0 310875.0 141543.0 679260.0 -1.0 2197
2199 0 310776.0 141501.0 679320.0 -1.0 2198
2200 0 310748.0 141529.0 679380.0 -1.0 2199
2201 0 310790.0 141543.0 679440.0 -1.0 2200
2202 0 310790.0 141600.0 679500.0 -1.0 2201
2203 0 310720.0 141543.0 679560.0 -1.0 2202
2204 0 310748.0 141557.0 679620.0 -1.0 2203
2205 0 310663.0 141515.0 679680.0 -1.0 2204
2206 0 310734.0 141571.0 679740.0 -1.0 2205
2207 0 310677.0 141614.0 679800.0 -1.0 2206
2208 0 310649.0 141614.0 679860.0 -1.0 2207
2209 0 310677.0 141642.0 679920.0 -1.0 2208
2210 0 310677.0 141684.0 679980.0 -1.0 2209
2211 0 310621.0 141656.0 680040.0 -1.0 2210
2212 0 310635.0 141670.0 680100.0 -1.0 2211
2213 0 310635.0 141726.0 680160.0 -1.0 2212
2214 0 310621.0 141755.0 680220.0 -1.0 2213
2215 0 310565.0 141712.0 680280.0 -1.0 2214
2216 0 310509.0 141712.0 680340.0 -1.0 2215
2217 0 310509.0 141768.0 680400.0 -1.0 2216
2218 0 310509.0 141768.0 680460.0 -1.0 2217
2219 0 310438.0 141825.0 680520.0 -1.0 2218
2220 0 310368.0 141811.0 680580.0 -1.0 2219
2221 0 310382.0 141839.0 680640.0 -1.0 2220
2222 0 310339.0 141895.0 680700.0 -1.0 2221
2223 0 310311.0 141909.0 680760.0 -1.0 2222
2224 0 310255.0 141938.0 680820.0 -1.0 2223
2225 0 310212.0 141966.0 680880.0 -1.0 2224
2226 0 310269.0 141994.0 680940.0 -1.0 2225
2227 0 310255.0 142022.0 681000.0 -1.0 2226
2228 0 310269.0 142079.0 681060.0 -1.0 2227
2229 0 310269.0 142093.0 681120.0 -1.0 2228
2230 0 310184.0 142107.0 681180.0 -1.0 2229
2231 0 310184.0 142149.0 681240.0 -1.0 2230
2232 0 310156.0 142149.0 681300.0 -1.0 2231
2233 0 310142.0 142177.0 681360.0 -1.0 2232
2234 0 309860.0 141938.0 681420.0 -1.0 2233
2235 0 310086.0 142135.0 681480.0 -1.0 2234
2236 0 309987.0 142191.0 681540.0 -1.0 2235
2237 0 309945.0 142248.0 681600.0 -1.0 2236
2238 0 310001.0 142318.0 681660.0 -1.0 2237
2239 0 309916.0 142361.0 681720.0 -1.0 2238
2240 0 309832.0 142361.0 681780.0 -1.0 2239
2241 0 309691.0 142473.0 681840.0 -1.0 2240
2242 0 309910.0 142607.0 681900.0 -1.0 2241
2243 0 309832.0 142670.0 681960.0 -1.0 2242
2244 0 309846.0 142776.0 682020.0 -1.0 2243
2245 0 309769.0 142833.0 682080.0 -1.0 2244
2246 0 309733.0 142889.0 682140.0 -1.0 2245
2247 0 309740.0 142931.0 682260.0 -1.0 2246
2248 0 309754.0 142988.0 682320.0 -1.0 2247
2249 0 309776.0 143044.0 682380.0 -1.0 2248
2250 0 309747.0 143023.0 682440.0 -1.0 2249
2251 0 309684.0 143044.0 682500.0 -1.0 2250
2252 0 309670.0 143086.0 682560.0 -1.0 2251
2253 0 309635.0 143086.0 682620.0 -1.0 2252
2254 0 309592.0 143164.0 682680.0 -1.0 2253
2255 0 309507.0 143185.0 682740.0 -1.0 2254
2256 0 309493.0 143213.0 682800.0 -1.0 2255
2257 0 309458.0 143178.0 682860.0 -1.0 2256
2258 0 309359.0 143291.0 682920.0 -1.0 2257
2259 0 309218.0 143340.0 682980.0 -1.0 2258
2260 0 309225.0 143411.0 683040.0 -1.0 2259
2261 0 309091.0 143460.0 683100.0 -1.0 2260
2262 0 309113.0 143481.0 683160.0 -1.0 2261
2263 0 308993.0 143460.0 683220.0 -1.0 2262
2264 0 308951.0 143615.0 683280.0 -1.0 2263
2265 0 308817.0 143707.0 683340.0 -1.0 2264
2266 0 308774.0 143728.0 683400.0 -1.0 2265
2267 0 308852.0 143798.0 683460.0 -1.0 2266
2268 0 308760.0 143798.0 683520.0 -1.0 2267
2269 0 308683.0 143777.0 683580.0 -1.0 2268
2270 0 308669.0 143897.0 683640.0 -1.0 2269
2271 0 308577.0 143946.0 683700.0 -1.0 2270
2272 0 308521.0 144073.0 683760.0 -1.0 2271
2273 0 308493.0 144010.0 683820.0 -1.0 2272
2274 0 308493.0 144052.0 683880.0 -1.0 2273
2275 0 308394.0 144073.0 683940.0 -1.0 2274
2276 0 308345.0 144186.0 684000.0 -1.0 2275
2277 0 308323.0 144264.0 684060.0 -1.0 2276
2278 0 308274.0 144271.0 684120.0 -1.0 2277
2279 0 308218.0 144348.0 684180.0 -1.0 2278
2280 0 308204.0 144383.0 684240.0 -1.0 2279
2281 0 308147.0 144362.0 684300.0 -1.0 2280
2282 0 308091.0 144405.0 684360.0 -1.0 2281
2283 0 307922.0 144510.0 684420.0 -1.0 2282
2284 0 307936.0 144496.0 684480.0 -1.0 2283
2285 0 307858.0 144531.0 684540.0 -1.0 2284
2286 0 307816.0 144538.0 684600.0 -1.0 2285
2287 0 307710.0 144546.0 684660.0 -1.0 2286
2288 0 307717.0 144574.0 684720.0 -1.0 2287
2289 0 307668.0 144623.0 684780.0 -1.0 2288
2290 0 307604.0 144630.0 684840.0 -1.0 2289
2291 0 307611.0 144729.0 684900.0 -1.0 2290
2292 0 307548.0 144736.0 684960.0 -1.0 2291
2293 0 307639.0 144856.0 685020.0 -1.0 2292
2294 0 307640.0 144905.0 685080.0 -1.0 2293
2295 0 307682.0 145011.0 685140.0 -1.0 2294
2296 0 307604.0 144983.0 685200.0 -1.0 2295
2297 0 307625.0 145046.0 685260.0 -1.0 2296
2298 0 307590.0 145081.0 685320.0 -1.0 2297
2299 0 307548.0 145067.0 685380.0 -1.0 2298
2300 0 307463.0 145046.0 685440.0 -1.0 2299
2301 0 307421.0 145088.0 685500.0 -1.0 2300
2302 0 307358.0 145032.0 685560.0 -1.0 2301
2303 0 307308.0 145025.0 685620.0 -1.0 2302
2304 0 307167.0 145032.0 685680.0 -1.0 2303
2305 0 307118.0 145025.0 685740.0 -1.0 2304
2306 0 307005.0 145011.0 685800.0 -1.0 2305
2307 0 306913.0 145004.0 685860.0 -1.0 2306
2308 0 306864.0 145018.0 685920.0 -1.0 2307
2309 0 306786.0 145081.0 685980.0 -1.0 2308
2310 0 306786.0 145095.0 686040.0 -1.0 2309
2311 0 306723.0 145088.0 686100.0 -1.0 2310
2312 0 306638.0 145032.0 686160.0 -1.0 2311
2313 0 306653.0 145004.0 686220.0 -1.0 2312
2314 0 306597.0 144962.0 686280.0 -1.0 2313
2315 0 306547.0 145046.0 686340.0 -1.0 2314
2316 0 306526.0 144969.0 686400.0 -1.0 2315
2317 0 306540.0 145018.0 686460.0 -1.0 2316
2318 0 306533.0 145032.0 686520.0 -1.0 2317
2319 0 306540.0 145089.0 686580.0 -1.0 2318
2320 0 306470.0 145039.0 686640.0 -1.0 2319
2321 0 306491.0 145053.0 686700.0 -1.0 2320
2322 0 306505.0 145110.0 686760.0 -1.0 2321
2323 0 306442.0 145145.0 686820.0 -1.0 2322
2324 0 306456.0 145180.0 686880.0 -1.0 2323
2325 0 306413.0 145124.0 686940.0 -1.0 2324
2326 0 306343.0 145173.0 687000.0 -1.0 2325
2327 0 306300.0 145216.0 687060.0 -1.0 2326
2328 0 306237.0 145223.0 687120.0 -1.0 2327
2329 0 306195.0 145307.0 687180.0 -1.0 2328
2330 0 306145.0 145293.0 687240.0 -1.0 2329
2331 0 306096.0 145300.0 687300.0 -1.0 2330
2332 0 306075.0 145342.0 687360.0 -1.0 2331
2333 0 305976.0 145335.0 687420.0 -1.0 2332
2334 0 305863.0 145293.0 687480.0 -1.0 2333
2335 0 305821.0 145434.0 687540.0 -1.0 2334
2336 0 305779.0 145455.0 687600.0 -1.0 2335
2337 0 305772.0 145575.0 687660.0 -1.0 2336
2338 0 305722.0 145547.0 687720.0 -1.0 2337
2339 0 305751.0 145582.0 687780.0 -1.0 2338
2340 0 305659.0 145568.0 687840.0 -1.0 2339
2341 0 305645.0 145631.0 687900.0 -1.0 2340
2342 0 305574.0 145596.0 687960.0 -1.0 2341
2343 0 305504.0 145610.0 688020.0 -1.0 2342
2344 0 305476.0 145561.0 688080.0 -1.0 2343
2345 0 305433.0 145582.0 688140.0 -1.0 2344
2346 0 305356.0 145617.0 688200.0 -1.0 2345
2347 0 305257.0 145603.0 688260.0 -1.0 2346
2348 0 305236.0 145653.0 688320.0 -1.0 2347
2349 0 305123.0 145624.0 688380.0 -1.0 2348
2350 0 305102.0 145631.0 688440.0 -1.0 2349
2351 0 305130.0 145638.0 688500.0 -1.0 2350
2352 0 305088.0 145659.0 688560.0 -1.0 2351
2353 0 305039.0 145687.0 688620.0 -1.0 2352
2354 0 305003.0 145687.0 688680.0 -1.0 2353
2355 0 304989.0 145779.0 688740.0 -1.0 2354
2356 0 304989.0 145842.0 688800.0 -1.0 2355
2357 0 304961.0 145850.0 688860.0 -1.0 2356
2358 0 304975.0 145878.0 688920.0 -1.0 2357
2359 0 304940.0 145892.0 688980.0 -1.0 2358
2360 0 304933.0 145821.0 689040.0 -1.0 2359
2361 0 304926.0 145857.0 689100.0 -1.0 2360
2362 0 304862.0 145793.0 689160.0 -1.0 2361
2363 0 304933.0 145878.0 689220.0 -1.0 2362
2364 0 304919.0 145864.0 689280.0 -1.0 2363
2365 0 304919.0 145878.0 689340.0 -1.0 2364
2366 0 304898.0 145892.0 689400.0 -1.0 2365
2367 0 304961.0 145913.0 689460.0 -1.0 2366
2368 0 304982.0 145857.0 689520.0 -1.0 2367
2369 0 305010.0 145906.0 689580.0 -1.0 2368
2370 0 305053.0 145920.0 689700.0 -1.0 2369
2371 0 305067.0 145991.0 689760.0 -1.0 2370
2372 0 305088.0 145991.0 689820.0 -1.0 2371
2373 0 305081.0 146019.0 689880.0 -1.0 2372
2374 0 305088.0 146026.0 689940.0 -1.0 2373
2375 0 305123.0 146054.0 690000.0 -1.0 2374
2376 0 305053.0 146054.0 690060.0 -1.0 2375
2377 0 305109.0 146062.0 690120.0 -1.0 2376
2378 0 305109.0 146069.0 690180.0 -1.0 2377
2379 0 305046.0 146012.0 690240.0 -1.0 2378
2380 0 305130.0 146026.0 690300.0 -1.0 2379
2381 0 305046.0 146047.0 690360.0 -1.0 2380
2382 0 305060.0 146090.0 690420.0 -1.0 2381
2383 0 305025.0 146054.0 690480.0 -1.0 2382
2384 0 305046.0 146139.0 690540.0 -1.0 2383
2385 0 305025.0 146167.0 690600.0 -1.0 2384
2386 0 305046.0 146125.0 690660.0 -1.0 2385
2387 0 305046.0 146146.0 690720.0 -1.0 2386
2388 0 305025.0 146083.0 690780.0 -1.0 2387
2389 0 305025.0 146153.0 690840.0 -1.0 2388
2390 0 305025.0 146132.0 690900.0 -1.0 2389
2391 0 305046.0 146146.0 690960.0 -1.0 2390
2392 0 305088.0 146160.0 691020.0 -1.0 2391
2393 0 305088.0 146118.0 691080.0 -1.0 2392
2394 0 305102.0 146125.0 691140.0 -1.0 2393
2395 0 305081.0 146125.0 691200.0 -1.0 2394
2396 0 305053.0 146153.0 691260.0 -1.0 2395
2397 0 305053.0 146167.0 691320.0 -1.0 2396
2398 0 305046.0 146188.0 691380.0 -1.0 2397
2399 0 304961.0 146125.0 691440.0 -1.0 2398
2400 0 304961.0 146047.0 691500.0 -1.0 2399
2401 0 304820.0 145956.0 691560.0 -1.0 2400
2402 0 304848.0 145893.0 691620.0 -1.0 2401
2403 0 304757.0 145857.0 691680.0 -1.0 2402
2404 0 304799.0 145794.0 691740.0 -1.0 2403
2405 0 304742.0 145730.0 691800.0 -1.0 2404
2406 0 304757.0 145716.0 691860.0 -1.0 2405
2407 0 304750.0 145639.0 691920.0 -1.0 2406
2408 0 304785.0 145653.0 691980.0 -1.0 2407
2409 0 304757.0 145575.0 692040.0 -1.0 2408
2410 0 304771.0 145596.0 692100.0 -1.0 2409
2411 0 304806.0 145498.0 692160.0 -1.0 2410
2412 0 304792.0 145554.0 692220.0 -1.0 2411
2413 0 304735.0 145505.0 692280.0 -1.0 2412
2414 0 304714.0 145491.0 692340.0 -1.0 2413
2415 0 304693.0 145491.0 692400.0 -1.0 2414
2416 0 304644.0 145491.0 692460.0 -1.0 2415
2417 0 304616.0 145469.0 692520.0 -1.0 2416
2418 0 304594.0 145470.0 692580.0 -1.0 2417
2419 0 304580.0 145448.0 692640.0 -1.0 2418
2420 0 304545.0 145406.0 692700.0 -1.0 2419
2421 0 304566.0 145420.0 692760.0 -1.0 2420
2422 0 304489.0 145420.0 692820.0 -1.0 2421
2423 0 304524.0 145413.0 692880.0 -1.0 2422
2424 0 304500.0 145418.0 692940.0 -1.0 2423
2425 0 304458.0 145338.0 693000.0 -1.0 2424
2426 0 304439.0 145380.0 693060.0 -1.0 2425
2427 0 304524.0 145408.0 693120.0 -1.0 2426
2428 0 304468.0 145347.0 693180.0 -1.0 2427
2429 0 304571.0 145375.0 693240.0 -1.0 2428
2430 6 304515.0 145328.0 693300.0 -1.0 2429
2431 0 309473.0 139911.0 675720.0 -1.0 2137
2432 0 309346.0 139996.0 675780.0 -1.0 2431
2433 0 309375.0 140016.0 675840.0 -1.0 2432
2434 0 309425.0 140014.0 675900.0 -1.0 2433
2435 0 309243.0 140217.0 675960.0 -1.0 2434
2436 0 309105.0 140273.0 676020.0 -1.0 2435
2437 0 309116.0 140255.0 676080.0 -1.0 2436
2438 6 309084.0 140232.0 676140.0 -1.0 2437
2439 0 297931.0 144053.0 664680.0 -1.0 1953
2440 0 297790.0 143926.0 664740.0 -1.0 2439
2441 0 297790.0 143912.0 664800.0 -1.0 2440
2442 0 297607.0 143813.0 664860.0 -1.0 2441
2443 0 297607.0 143715.0 664920.0 -1.0 2442
2444 0 297508.0 143672.0 664980.0 -1.0 2443
2445 0 297536.0 143616.0 665040.0 -1.0 2444
2446 0 297423.0 143475.0 665100.0 -1.0 2445
2447 0 297395.0 143503.0 665160.0 -1.0 2446
2448 0 297325.0 143390.0 665220.0 -1.0 2447
2449 0 297296.0 143320.0 665280.0 -1.0 2448
2450 0 297282.0 143334.0 665340.0 -1.0 2449
2451 0 297155.0 143052.0 665400.0 -1.0 2450
2452 0 297057.0 142883.0 665460.0 -1.0 2451
2453 0 296986.0 142798.0 665520.0 -1.0 2452
2454 0 296944.0 142770.0 665580.0 -1.0 2453
2455 0 296930.0 142615.0 665640.0 -1.0 2454
2456 0 296916.0 142572.0 665700.0 -1.0 2455
2457 0 296845.0 142544.0 665760.0 -1.0 2456
2458 0 296887.0 142516.0 665820.0 -1.0 2457
2459 0 296859.0 142474.0 665880.0 -1.0 2458
2460 0 296817.0 142488.0 665940.0 -1.0 2459
2461 5 296789.0 142403.0 666000.0 -1.0 2460
2462 0 296621.0 142177.0 665940.0 -1.0 2461
2463 0 296746.0 142431.0 666060.0 -1.0 2461
2464 0 296831.0 142389.0 666120.0 -1.0 2463
2465 0 296718.0 142615.0 666120.0 -1.0 2464
2466 0 296648.0 142615.0 666180.0 -1.0 2465
2467 0 296605.0 142601.0 666240.0 -1.0 2466
2468 0 296563.0 142685.0 666300.0 -1.0 2467
2469 0 296422.0 142643.0 666360.0 -1.0 2468
2470 0 296323.0 142601.0 666420.0 -1.0 2469
2471 0 296154.0 142558.0 666480.0 -1.0 2470
2472 0 296041.0 142488.0 666540.0 -1.0 2471
2473 0 296041.0 142488.0 666600.0 -1.0 2472
2474 0 295858.0 142530.0 666660.0 -1.0 2473
2475 0 295787.0 142473.0 666720.0 -1.0 2474
2476 0 295816.0 142431.0 666780.0 -1.0 2475
2477 0 295816.0 142417.0 666840.0 -1.0 2476
2478 0 295731.0 142318.0 666900.0 -1.0 2477
2479 0 295759.0 142191.0 666960.0 -1.0 2478
2480 0 295717.0 142248.0 667020.0 -1.0 2479
2481 0 295731.0 142248.0 667080.0 -1.0 2480
2482 0 295590.0 142191.0 667140.0 -1.0 2481
2483 0 295520.0 142107.0 667200.0 -1.0 2482
2484 0 295421.0 142036.0 667260.0 -1.0 2483
2485 0 295350.0 142079.0 667320.0 -1.0 2484
2486 0 295209.0 141938.0 667380.0 -1.0 2485
2487 0 295040.0 141924.0 667440.0 -1.0 2486
2488 0 294885.0 141811.0 667500.0 -1.0 2487
2489 0 294814.0 141754.0 667560.0 -1.0 2488
2490 0 294659.0 141670.0 667620.0 -1.0 2489
2491 0 294674.0 141656.0 667680.0 -1.0 2490
2492 0 294547.0 141599.0 667740.0 -1.0 2491
2493 0 294349.0 141472.0 667800.0 -1.0 2492
2494 0 294321.0 141247.0 667860.0 -1.0 2493
2495 0 294208.0 141106.0 667920.0 -1.0 2494
2496 0 294194.0 141049.0 667980.0 -1.0 2495
2497 0 294124.0 140852.0 668040.0 -1.0 2496
2498 0 294095.0 140838.0 668100.0 -1.0 2497
2499 0 294081.0 140725.0 668160.0 -1.0 2498
2500 0 294095.0 140725.0 668220.0 -1.0 2499
2501 0 294053.0 140640.0 668280.0 -1.0 2500
2502 0 294011.0 140640.0 668340.0 -1.0 2501
2503 0 294011.0 140570.0 668400.0 -1.0 2502
2504 0 294025.0 140485.0 668460.0 -1.0 2503
2505 0 293926.0 140415.0 668520.0 -1.0 2504
2506 0 293954.0 140415.0 668580.0 -1.0 2505
2507 0 293954.0 140415.0 668640.0 -1.0 2506
2508 0 293997.0 140415.0 668700.0 -1.0 2507
2509 0 293912.0 140358.0 668760.0 -1.0 2508
2510 0 293912.0 140358.0 668820.0 -1.0 2509
2511 0 293912.0 140274.0 668880.0 -1.0 2510
2512 0 293799.0 140048.0 668940.0 -1.0 2511
2513 0 293870.0 139724.0 669000.0 -1.0 2512
2514 0 293884.0 139357.0 669060.0 -1.0 2513
2515 0 293997.0 139301.0 669120.0 -1.0 2514
2516 0 293898.0 139202.0 669180.0 -1.0 2515
2517 0 293940.0 139174.0 669240.0 -1.0 2516
2518 0 293870.0 139118.0 669300.0 -1.0 2517
2519 0 293884.0 138948.0 669360.0 -1.0 2518
2520 0 293898.0 138906.0 669420.0 -1.0 2519
2521 0 293828.0 138751.0 669480.0 -1.0 2520
2522 0 293828.0 138469.0 669540.0 -1.0 2521
2523 0 293701.0 138116.0 669600.0 -1.0 2522
2524 0 293645.0 137820.0 669660.0 -1.0 2523
2525 0 293546.0 137609.0 669720.0 -1.0 2524
2526 0 293588.0 137538.0 669780.0 -1.0 2525
2527 0 293518.0 137538.0 669840.0 -1.0 2526
2528 0 293518.0 137538.0 669900.0 -1.0 2527
2529 0 293518.0 137538.0 669960.0 -1.0 2528
2530 0 293518.0 137538.0 670020.0 -1.0 2529
2531 0 293504.0 137496.0 670080.0 -1.0 2530
2532 5 293461.0 137496.0 670140.0 -1.0 2531
2533 0 293787.0 137397.0 670080.0 -1.0 2532
2534 0 293349.0 137468.0 670200.0 -1.0 2532
2535 0 293349.0 137454.0 670260.0 -1.0 2534
2536 0 293349.0 137510.0 670320.0 -1.0 2535
2537 0 293109.0 137440.0 670380.0 -1.0 2536
2538 0 293052.0 137412.0 670440.0 -1.0 2537
2539 0 292968.0 137468.0 670500.0 -1.0 2538
2540 0 292841.0 137496.0 670560.0 -1.0 2539
2541 0 292630.0 137397.0 670620.0 -1.0 2540
2542 0 292658.0 137482.0 670680.0 -1.0 2541
2543 0 292503.0 137397.0 670740.0 -1.0 2542
2544 0 292503.0 137426.0 670800.0 -1.0 2543
2545 0 292390.0 137383.0 670860.0 -1.0 2544
2546 0 292474.0 137426.0 670920.0 -1.0 2545
2547 0 292376.0 137383.0 670980.0 -1.0 2546
2548 0 292390.0 137412.0 671040.0 -1.0 2547
2549 0 292277.0 137355.0 671100.0 -1.0 2548
2550 0 292277.0 137369.0 671160.0 -1.0 2549
2551 0 292249.0 137383.0 671220.0 -1.0 2550
2552 0 292221.0 137355.0 671280.0 -1.0 2551
2553 0 292207.0 137397.0 671340.0 -1.0 2552
2554 0 292207.0 137369.0 671400.0 -1.0 2553
2555 0 292151.0 137355.0 671460.0 -1.0 2554
2556 0 292094.0 137341.0 671520.0 -1.0 2555
2557 0 292094.0 137355.0 671580.0 -1.0 2556
2558 0 292024.0 137326.0 671640.0 -1.0 2557
2559 0 292038.0 137270.0 671700.0 -1.0 2558
2560 0 292010.0 137298.0 671760.0 -1.0 2559
2561 0 291840.0 137143.0 671820.0 -1.0 2560
2562 0 291854.0 137228.0 671880.0 -1.0 2561
2563 0 291883.0 137059.0 671940.0 -1.0 2562
2564 0 291854.0 137073.0 672000.0 -1.0 2563
2565 0 291840.0 137016.0 672060.0 -1.0 2564
2566 0 291883.0 136988.0 672120.0 -1.0 2565
2567 0 291869.0 136946.0 672180.0 -1.0 2566
2568 0 291869.0 136932.0 672240.0 -1.0 2567
2569 0 291854.0 136889.0 672300.0 -1.0 2568
2570 0 291939.0 136932.0 672360.0 -1.0 2569
2571 0 291925.0 136932.0 672420.0 -1.0 2570
2572 0 291925.0 136960.0 672480.0 -1.0 2571
2573 0 291911.0 136932.0 672540.0 -1.0 2572
2574 0 291854.0 136904.0 672600.0 -1.0 2573
2575 0 291911.0 136960.0 672660.0 -1.0 2574
2576 0 291911.0 136875.0 672720.0 -1.0 2575
2577 0 291883.0 136889.0 672780.0 -1.0 2576
2578 0 291883.0 136875.0 672840.0 -1.0 2577
2579 0 291939.0 136861.0 672900.0 -1.0 2578
2580 0 291911.0 136904.0 672960.0 -1.0 2579
2581 0 291939.0 136932.0 673020.0 -1.0 2580
2582 0 291911.0 136875.0 673080.0 -1.0 2581
2583 0 291911.0 136904.0 673140.0 -1.0 2582
2584 0 291883.0 136875.0 673200.0 -1.0 2583
2585 0 291897.0 136861.0 673260.0 -1.0 2584
2586 0 291869.0 136819.0 673320.0 -1.0 2585
2587 0 291883.0 136861.0 673380.0 -1.0 2586
2588 0 291939.0 136889.0 673440.0 -1.0 2587
2589 0 291869.0 136847.0 673500.0 -1.0 2588
2590 0 291911.0 136861.0 673560.0 -1.0 2589
2591 0 291841.0 136819.0 673620.0 -1.0 2590
2592 0 291897.0 136805.0 673680.0 -1.0 2591
2593 0 291841.0 136776.0 673740.0 -1.0 2592
2594 0 291841.0 136847.0 673800.0 -1.0 2593
2595 0 291742.0 136805.0 673860.0 -1.0 2594
2596 0 291784.0 136805.0 673920.0 -1.0 2595
2597 0 291700.0 136762.0 673980.0 -1.0 2596
2598 0 291629.0 136762.0 674040.0 -1.0 2597
2599 0 291629.0 136734.0 674100.0 -1.0 2598
2600 0 291601.0 136692.0 674160.0 -1.0 2599
2601 0 291516.0 136706.0 674220.0 -1.0 2600
2602 0 291531.0 136720.0 674280.0 -1.0 2601
2603 0 291361.0 136650.0 674340.0 -1.0 2602
2604 0 291305.0 136636.0 674400.0 -1.0 2603
2605 0 291291.0 136692.0 674460.0 -1.0 2604
2606 0 291263.0 136721.0 674520.0 -1.0 2605
2607 0 291206.0 136692.0 674580.0 -1.0 2606
2608 0 291206.0 136706.0 674640.0 -1.0 2607
2609 0 291094.0 136692.0 674700.0 -1.0 2608
2610 0 291094.0 136678.0 674760.0 -1.0 2609
2611 0 290981.0 136706.0 674820.0 -1.0 2610
2612 0 290995.0 136692.0 674880.0 -1.0 2611
2613 0 290952.0 136763.0 674940.0 -1.0 2612
2614 0 290882.0 136678.0 675000.0 -1.0 2613
2615 0 290882.0 136763.0 675060.0 -1.0 2614
2616 0 290797.0 136735.0 675120.0 -1.0 2615
2617 0 290826.0 136833.0 675180.0 -1.0 2616
2618 0 290755.0 136805.0 675240.0 -1.0 2617
2619 0 290741.0 136876.0 675300.0 -1.0 2618
2620 0 290699.0 136848.0 675360.0 -1.0 2619
2621 0 290628.0 136833.0 675420.0 -1.0 2620
2622 0 290544.0 136833.0 675480.0 -1.0 2621
2623 0 290487.0 136805.0 675540.0 -1.0 2622
2624 0 290445.0 136876.0 675600.0 -1.0 2623
2625 0 290431.0 136848.0 675660.0 -1.0 2624
2626 0 290403.0 136890.0 675720.0 -1.0 2625
2627 0 290388.0 136890.0 675780.0 -1.0 2626
2628 0 290318.0 136876.0 675840.0 -1.0 2627
2629 0 290248.0 136890.0 675900.0 -1.0 2628
2630 0 290248.0 136876.0 675960.0 -1.0 2629
2631 0 290248.0 136876.0 676020.0 -1.0 2630
2632 0 290149.0 136932.0 676080.0 -1.0 2631
2633 0 290121.0 136946.0 676140.0 -1.0 2632
2634 0 290064.0 136974.0 676200.0 -1.0 2633
2635 0 290050.0 136974.0 676260.0 -1.0 2634
2636 0 290064.0 136960.0 676320.0 -1.0 2635
2637 0 290036.0 136946.0 676380.0 -1.0 2636
2638 0 290036.0 136965.28 676440.0 -1.0 2637
2639 0 290064.0 136974.0 676500.0 -1.0 2638
2640 0 290050.0 136918.0 676560.0 -1.0 2639
2641 0 290022.0 136960.0 676620.0 -1.0 2640
2642 0 290008.0 136918.0 676680.0 -1.0 2641
2643 0 290008.0 136918.0 676740.0 -1.0 2642
2644 0 290008.0 136932.0 676800.0 -1.0 2643
2645 0 289994.0 137003.0 676860.0 -1.0 2644
2646 0 289881.0 136988.0 676920.0 -1.0 2645
2647 0 289881.0 136960.0 676980.0 -1.0 2646
2648 6 289980.0 136974.0 677040.0 -1.0 2647
2649 0 293956.0 137256.0 670080.0 -1.0 2533
2650 0 294013.0 137186.0 670140.0 -1.0 2649
2651 0 294027.0 137143.0 670200.0 -1.0 2650
2652 0 294055.0 137087.0 670260.0 -1.0 2651
2653 0 294069.0 136988.0 670320.0 -1.0 2652
2654 0 294154.0 136720.0 670320.0 -1.0 2653
2655 0 294168.0 136636.0 670380.0 -1.0 2654
2656 0 294182.0 136410.0 670380.0 -1.0 2655
2657 0 294182.0 136410.0 670320.0 -1.0 2656
2658 0 294224.0 136283.0 670260.0 -1.0 2657
2659 0 294224.0 136072.0 670200.0 -1.0 2658
2660 0 294210.0 135888.0 670140.0 -1.0 2659
2661 0 294280.0 135747.0 670080.0 -1.0 2660
2662 0 294295.0 135578.0 670020.0 -1.0 2661
2663 0 294337.0 135592.0 669960.0 -1.0 2662
2664 0 294224.0 135550.0 669900.0 -1.0 2663
2665 0 294337.0 135508.0 669840.0 -1.0 2664
2666 0 294379.0 135254.0 669780.0 -1.0 2665
2667 0 294323.0 135282.0 669720.0 -1.0 2666
2668 0 294323.0 135240.0 669660.0 -1.0 2667
2669 0 294309.0 135268.0 669600.0 -1.0 2668
2670 6 294422.0 135282.0 669540.0 -1.0 2669
2671 0 296551.0 141994.0 665880.0 -1.0 2462
2672 0 296508.0 141909.0 665820.0 -1.0 2671
2673 0 296452.0 141655.0 665760.0 -1.0 2672
2674 0 296494.0 141542.0 665700.0 -1.0 2673
2675 0 296522.0 141387.0 665640.0 -1.0 2674
2676 0 296508.0 141232.0 665580.0 -1.0 2675
2677 0 296424.0 141007.0 665520.0 -1.0 2676
2678 0 296240.0 140781.0 665460.0 -1.0 2677
2679 0 296198.0 140414.0 665400.0 -1.0 2678
2680 0 296240.0 140316.0 665340.0 -1.0 2679
2681 0 296142.0 140231.0 665280.0 -1.0 2680
2682 0 296173.53 140222.28 665220.0 -1.0 2681
2683 0 296128.0 140161.0 665160.0 -1.0 2682
2684 0 296128.0 140161.0 665100.0 -1.0 2683
2685 0 296085.0 140175.0 665040.0 -1.0 2684
2686 0 296043.0 140161.0 664980.0 -1.0 2685
2687 0 296099.0 140146.0 664920.0 -1.0 2686
2688 0 296043.0 139935.0 664860.0 -1.0 2687
2689 0 296057.0 139766.0 664800.0 -1.0 2688
2690 0 296015.0 139582.0 664740.0 -1.0 2689
2691 0 295930.0 139611.0 664680.0 -1.0 2690
2692 0 295860.0 139456.0 664620.0 -1.0 2691
2693 0 295831.0 139470.0 664560.0 -1.0 2692
2694 0 295718.0 139371.0 664500.0 -1.0 2693
2695 0 295775.0 139442.0 664440.0 -1.0 2694
2696 0 295704.0 139357.0 664380.0 -1.0 2695
2697 5 295451.0 139033.0 664380.0 -1.0 2696
2698 0 295408.0 138638.0 664380.0 -1.0 2697
2699 0 295662.0 139258.0 664320.0 -1.0 2697
2700 0 295451.0 138356.0 664320.0 -1.0 2698
2701 0 295535.0 138172.0 664320.0 -1.0 2700
2702 0 295479.0 138017.0 664380.0 -1.0 2701
2703 0 295479.0 137862.0 664440.0 -1.0 2702
2704 0 295437.0 137806.0 664500.0 -1.0 2703
2705 0 295451.0 137623.0 664500.0 -1.0 2704
2706 0 295366.0 137482.0 664500.0 -1.0 2705
2707 0 295338.0 137383.0 664440.0 -1.0 2706
2708 0 295296.0 137411.0 664380.0 -1.0 2707
2709 0 295338.0 137397.0 664320.0 -1.0 2708
2710 0 295310.0 137284.0 664260.0 -1.0 2709
2711 0 295282.0 137298.0 664200.0 -1.0 2710
2712 0 295169.0 137186.0 664140.0 -1.0 2711
2713 0 295000.0 137059.0 664080.0 -1.0 2712
2714 0 295070.0 137129.0 664020.0 -1.0 2713
2715 0 295070.0 137115.0 663960.0 -1.0 2714
2716 0 295056.0 137002.0 663900.0 -1.0 2715
2717 0 294929.0 136762.0 663840.0 -1.0 2716
2718 0 294957.0 136551.0 663780.0 -1.0 2717
2719 0 294957.0 136340.0 663720.0 -1.0 2718
2720 0 294957.0 136156.0 663660.0 -1.0 2719
2721 0 294746.0 136043.0 663600.0 -1.0 2720
2722 5 294591.0 135705.0 663600.0 -1.0 2721
2723 0 294788.0 135902.0 663540.0 -1.0 2722
2724 0 294464.0 135437.0 663660.0 -1.0 2722
2725 0 294182.0 135226.0 663720.0 -1.0 2724
2726 0 294140.0 135197.0 663780.0 -1.0 2725
2727 0 294055.0 135169.0 663840.0 -1.0 2726
2728 0 293984.0 135113.0 663900.0 -1.0 2727
2729 0 293984.0 135099.0 663960.0 -1.0 2728
2730 0 293942.0 135085.0 664020.0 -1.0 2729
2731 0 293660.0 134901.0 664020.0 -1.0 2730
2732 0 293632.0 134831.0 663960.0 -1.0 2731
2733 0 293505.0 134718.0 663900.0 -1.0 2732
2734 0 293378.0 134521.0 663840.0 -1.0 2733
2735 0 293223.0 134309.0 663780.0 -1.0 2734
2736 0 293209.0 134281.0 663720.0 -1.0 2735
2737 0 293265.0 134281.0 663660.0 -1.0 2736
2738 0 293152.0 134337.0 663600.0 -1.0 2737
2739 0 292800.0 134140.0 663540.0 -1.0 2738
2740 0 292800.0 134253.0 663480.0 -1.0 2739
2741 0 292518.0 134013.0 663480.0 -1.0 2740
2742 0 292292.0 133675.0 663480.0 -1.0 2741
2743 0 291954.0 133576.0 663420.0 -1.0 2742
2744 0 292109.0 133534.0 663360.0 -1.0 2743
2745 0 292095.0 133520.0 663300.0 -1.0 2744
2746 0 292095.0 133520.0 663240.0 -1.0 2745
2747 0 292067.0 133534.0 663180.0 -1.0 2746
2748 0 292024.0 133534.0 663120.0 -1.0 2747
2749 0 291884.0 133562.0 663060.0 -1.0 2748
2750 0 291884.0 133562.0 663000.0 -1.0 2749
2751 0 291841.0 133604.0 662940.0 -1.0 2750
2752 0 291926.0 133477.0 662880.0 -1.0 2751
2753 6 292039.0 133618.0 662820.0 -1.0 2752
2754 0 294788.0 135902.0 663480.0 -1.0 2723
2755 0 294605.0 135945.0 663420.0 -1.0 2754
2756 0 294746.0 135888.0 663360.0 -1.0 2755
2757 0 294661.0 135916.0 663300.0 -1.0 2756
2758 0 294718.0 135902.0 663240.0 -1.0 2757
2759 0 294718.0 135902.0 663180.0 -1.0 2758
2760 0 294718.0 135896.72 663120.0 -1.0 2759
2761 0 294661.0 136001.0 663060.0 -1.0 2760
2762 0 294675.0 135945.0 663000.0 -1.0 2761
2763 0 294675.0 135945.0 662940.0 -1.0 2762
2764 0 294675.0 135945.0 662880.0 -1.0 2763
2765 0 294859.0 136114.0 662820.0 -1.0 2764
2766 0 294887.0 136029.0 662760.0 -1.0 2765
2767 0 294901.0 136001.0 662700.0 -1.0 2766
2768 0 295028.0 136086.0 662640.0 -1.0 2767
2769 0 295141.0 135888.0 662580.0 -1.0 2768
2770 0 295197.0 135902.0 662520.0 -1.0 2769
2771 0 295564.0 135987.0 662460.0 -1.0 2770
2772 6 295620.0 136086.0 662400.0 -1.0 2771
2773 0 295718.0 139301.0 664260.0 -1.0 2699
2774 0 295634.0 139258.0 664200.0 -1.0 2773
2775 0 295380.0 139202.0 664140.0 -1.0 2774
2776 0 295380.0 139174.0 664080.0 -1.0 2775
2777 0 295338.0 139174.0 664020.0 -1.0 2776
2778 0 295183.0 139258.0 663960.0 -1.0 2777
2779 0 294929.0 139202.0 663900.0 -1.0 2778
2780 0 294802.0 139202.0 663840.0 -1.0 2779
2781 0 294661.0 139202.0 663780.0 -1.0 2780
2782 0 294590.0 139272.0 663720.0 -1.0 2781
2783 0 294506.0 139272.0 663660.0 -1.0 2782
2784 0 294478.0 139357.0 663600.0 -1.0 2783
2785 0 294365.0 139413.0 663540.0 -1.0 2784
2786 0 294337.0 139568.0 663480.0 -1.0 2785
2787 0 294196.0 139554.0 663420.0 -1.0 2786
2788 0 294238.0 139554.0 663360.0 -1.0 2787
2789 0 294168.0 139610.0 663300.0 -1.0 2788
2790 0 294182.0 139709.0 663240.0 -1.0 2789
2791 0 294027.0 139751.0 663180.0 -1.0 2790
2792 0 293999.0 139836.0 663120.0 -1.0 2791
2793 0 293900.0 139807.0 663060.0 -1.0 2792
2794 0 293900.0 139878.0 663000.0 -1.0 2793
2795 0 293886.0 139920.0 662940.0 -1.0 2794
2796 6 293816.0 139948.0 662880.0 -1.0 2795
2797 0 299006.0 146344.0 655500.0 -1.0 1800
2798 0 298992.0 146132.0 655440.0 -1.0 2797
2799 0 299091.0 145794.0 655380.0 -1.0 2798
2800 0 299119.0 145441.0 655380.0 -1.0 2799
2801 0 298724.0 144736.0 655380.0 -1.0 2800
2802 0 298449.0 144496.0 655440.0 -1.0 2801
2803 0 298435.0 144369.0 655500.0 -1.0 2802
2804 0 298350.0 144242.0 655560.0 -1.0 2803
2805 0 298238.0 143975.0 655620.0 -1.0 2804
2806 0 298209.0 143932.0 655680.0 -1.0 2805
2807 0 298252.0 143890.0 655740.0 -1.0 2806
2808 0 298125.0 143820.0 655800.0 -1.0 2807
2809 0 298167.0 143805.0 655860.0 -1.0 2808
2810 0 298082.0 143594.0 655920.0 -1.0 2809
2811 0 298125.0 143439.0 655980.0 -1.0 2810
2812 0 298153.0 143368.0 656040.0 -1.0 2811
2813 0 298294.0 143199.0 656100.0 -1.0 2812
2814 0 298252.0 143185.0 656160.0 -1.0 2813
2815 0 298315.0 143129.0 656220.0 -1.0 2814
2816 0 298315.0 143002.0 656280.0 -1.0 2815
2817 0 298386.0 143044.0 656340.0 -1.0 2816
2818 0 298343.0 142988.0 656400.0 -1.0 2817
2819 0 298414.0 142988.0 656460.0 -1.0 2818
2820 0 298350.0 142917.0 656520.0 -1.0 2819
2821 0 298410.0 142861.0 656580.0 -1.0 2820
2822 0 298396.0 142748.0 656640.0 -1.0 2821
2823 0 298389.0 142720.0 656700.0 -1.0 2822
2824 0 298431.0 142670.0 656760.0 -1.0 2823
2825 0 298417.0 142607.0 656820.0 -1.0 2824
2826 0 298417.0 142494.0 656880.0 -1.0 2825
2827 0 298453.0 142417.0 656940.0 -1.0 2826
2828 0 298431.0 142360.0 657000.0 -1.0 2827
2829 0 298403.0 142233.0 657060.0 -1.0 2828
2830 0 298431.0 142141.0 657120.0 -1.0 2829
2831 0 298480.0 142092.0 657180.0 -1.0 2830
2832 0 298530.0 142015.0 657240.0 -1.0 2831
2833 0 298558.0 141902.0 657300.0 -1.0 2832
2834 0 298607.0 141831.0 657360.0 -1.0 2833
2835 0 298586.0 141704.0 657420.0 -1.0 2834
2836 0 298593.0 141592.0 657480.0 -1.0 2835
2837 0 298572.0 141465.0 657540.0 -1.0 2836
2838 0 298558.0 141416.0 657600.0 -1.0 2837
2839 0 298544.0 140993.0 657660.0 -1.0 2838
2840 0 298728.0 140599.0 657720.0 -1.0 2839
2841 0 298699.0 140133.0 657780.0 -1.0 2840
2842 0 298728.0 140190.0 657840.0 -1.0 2841
2843 0 298643.0 140035.0 657900.0 -1.0 2842
2844 0 298685.0 140091.0 657960.0 -1.0 2843
2845 0 298657.0 139908.0 658020.0 -1.0 2844
2846 0 298685.0 139922.0 658080.0 -1.0 2845
2847 0 298671.0 139823.0 658140.0 -1.0 2846
2848 0 298629.0 139837.0 658200.0 -1.0 2847
2849 0 298657.0 139626.0 658260.0 -1.0 2848
2850 0 298671.0 139668.0 658320.0 -1.0 2849
2851 0 298685.0 139626.0 658380.0 -1.0 2850
2852 0 298657.0 139569.0 658440.0 -1.0 2851
2853 0 298713.0 139499.0 658500.0 -1.0 2852
2854 0 298671.0 139344.0 658560.0 -1.0 2853
2855 0 298587.0 139386.0 658620.0 -1.0 2854
2856 0 298572.0 139330.0 658680.0 -1.0 2855
2857 6 298587.0 139330.0 658740.0 -1.0 2856
2858 0 296352.0 151004.0 642540.0 -1.0 1584
2859 0 296521.0 150779.0 642480.0 -1.0 2858
2860 0 296493.0 150610.0 642480.0 -1.0 2859
2861 0 296591.0 150370.0 642420.0 -1.0 2860
2862 0 296676.0 150017.0 642360.0 -1.0 2861
2863 0 296888.0 149834.0 642300.0 -1.0 2862
2864 0 296916.0 149524.0 642240.0 -1.0 2863
2865 0 296831.0 149256.0 642180.0 -1.0 2864
2866 0 296873.0 149186.0 642120.0 -1.0 2865
2867 0 296916.0 148847.0 642060.0 -1.0 2866
2868 0 296944.0 148734.0 642000.0 -1.0 2867
2869 0 296916.0 148636.0 641940.0 -1.0 2868
2870 0 296888.0 148622.0 641880.0 -1.0 2869
2871 0 296789.0 148325.0 641880.0 -1.0 2870
2872 0 296718.0 147846.0 641880.0 -1.0 2871
2873 0 296718.0 147747.0 641940.0 -1.0 2872
2874 0 296676.0 147663.0 642000.0 -1.0 2873
2875 0 296718.0 147719.0 642060.0 -1.0 2874
2876 0 296746.0 147437.0 642060.0 -1.0 2875
2877 0 296718.0 147127.0 642060.0 -1.0 2876
2878 0 296549.0 146817.0 642060.0 -1.0 2877
2879 0 296492.0 146605.0 642120.0 -1.0 2878
2880 0 296450.0 146408.0 642180.0 -1.0 2879
2881 0 296380.0 146253.0 642240.0 -1.0 2880
2882 0 296366.0 146182.0 642300.0 -1.0 2881
2883 0 296309.0 146084.0 642360.0 -1.0 2882
2884 0 296253.0 146041.0 642420.0 -1.0 2883
2885 0 296267.0 145802.0 642480.0 -1.0 2884
2886 0 296239.0 145449.0 642540.0 -1.0 2885
2887 0 296055.0 145068.0 642600.0 -1.0 2886
2888 0 295999.0 144885.0 642660.0 -1.0 2887
2889 0 295900.0 144631.0 642720.0 -1.0 2888
2890 0 295675.0 144363.0 642720.0 -1.0 2889
2891 0 295421.0 144152.0 642720.0 -1.0 2890
2892 0 295449.0 144265.0 642660.0 -1.0 2891
2893 0 295435.0 144265.0 642600.0 -1.0 2892
2894 0 295238.0 144039.0 642600.0 -1.0 2893
2895 0 295054.0 143785.0 642600.0 -1.0 2894
2896 0 294843.0 143701.0 642600.0 -1.0 2895
2897 0 294575.0 143461.0 642660.0 -1.0 2896
2898 0 294081.0 143108.0 642720.0 -1.0 2897
2899 0 293546.0 142629.0 642780.0 -1.0 2898
2900 0 293531.0 142587.0 642840.0 -1.0 2899
2901 0 293348.0 142446.0 642900.0 -1.0 2900
2902 0 293334.0 142446.0 642960.0 -1.0 2901
2903 0 293306.0 142474.0 643020.0 -1.0 2902
2904 0 293221.0 142460.0 643080.0 -1.0 2903
2905 0 293292.0 142446.0 643140.0 -1.0 2904
2906 0 293292.0 142432.0 643200.0 -1.0 2905
2907 0 293320.0 142418.0 643260.0 -1.0 2906
2908 0 293334.0 142418.0 643320.0 -1.0 2907
2909 0 293334.0 142361.0 643380.0 -1.0 2908
2910 0 293334.0 142361.0 643440.0 -1.0 2909
2911 0 293278.0 142206.0 643500.0 -1.0 2910
2912 0 293264.0 142262.0 643560.0 -1.0 2911
2913 0 293264.0 142276.0 643620.0 -1.0 2912
2914 6 293207.0 142298.0 643680.0 -1.0 2913
2915 0 353409.0 144647.0 550320.0 -1.0 4
2916 0 353325.0 144689.0 550260.0 -1.0 2915
2917 0 354046.0 144681.0 550200.0 -1.0 2916
2918 0 354312.0 144765.0 550140.0 -1.0 2917
2919 0 354749.0 144665.0 550080.0 -1.0 2918
2920 5 354975.0 144311.0 550080.0 -1.0 2919
2921 0 354851.0 144904.0 550020.0 -1.0 2920
2922 0 355313.0 143832.0 550140.0 -1.0 2920
2923 0 355567.0 143380.0 550200.0 -1.0 2922
2924 0 355821.0 142986.0 550260.0 -1.0 2923
2925 0 356117.0 142520.0 550320.0 -1.0 2924
2926 0 356244.0 142027.0 550380.0 -1.0 2925
2927 0 356413.0 141744.0 550380.0 -1.0 2926
2928 0 356654.0 141590.0 550380.0 -1.0 2927
2929 0 356667.0 141562.0 550320.0 -1.0 2928
2930 0 356850.0 141646.0 550320.0 -1.0 2929
2931 0 357062.0 141745.0 550320.0 -1.0 2930
2932 0 357118.0 141731.0 550260.0 -1.0 2931
2933 0 357090.0 141731.0 550200.0 -1.0 2932
2934 0 357203.0 141801.0 550140.0 -1.0 2933
2935 0 357203.0 141830.0 550080.0 -1.0 2934
2936 0 357259.0 141858.0 550020.0 -1.0 2935
2937 0 357287.0 141886.0 549960.0 -1.0 2936
2938 0 357273.0 141886.0 549900.0 -1.0 2937
2939 0 357273.0 141886.0 549840.0 -1.0 2938
2940 0 357273.0 141956.0 549780.0 -1.0 2939
2941 0 357273.0 141914.0 549720.0 -1.0 2940
2942 0 357301.0 141914.0 549660.0 -1.0 2941
2943 0 357372.0 141970.0 549600.0 -1.0 2942
2944 0 357414.0 141900.0 549540.0 -1.0 2943
2945 0 357499.0 141914.0 549480.0 -1.0 2944
2946 0 357372.0 141900.0 549420.0 -1.0 2945
2947 0 357527.0 141942.0 549360.0 -1.0 2946
2948 0 357612.0 141985.0 549300.0 -1.0 2947
2949 0 357598.0 142013.0 549240.0 -1.0 2948
2950 0 357569.0 142013.0 549180.0 -1.0 2949
2951 0 357569.0 141999.0 549120.0 -1.0 2950
2952 0 357682.0 142027.0 549060.0 -1.0 2951
2953 0 357626.0 142154.0 549000.0 -1.0 2952
2954 0 357696.0 142126.0 548940.0 -1.0 2953
2955 0 357626.0 142182.0 548880.0 -1.0 2954
2956 0 357654.0 142154.0 548820.0 -1.0 2955
2957 0 357696.0 142168.0 548760.0 -1.0 2956
2958 0 357738.0 142238.0 548700.0 -1.0 2957
2959 0 357738.0 142238.0 548640.0 -1.0 2958
2960 0 357738.0 142309.0 548580.0 -1.0 2959
2961 0 357767.0 142309.0 548520.0 -1.0 2960
2962 0 357809.0 142337.0 548460.0 -1.0 2961
2963 0 357823.0 142394.0 548400.0 -1.0 2962
2964 0 357908.0 142394.0 548340.0 -1.0 2963
2965 0 357936.0 142492.0 548280.0 -1.0 2964
2966 0 358020.0 142450.0 548220.0 -1.0 2965
2967 0 358077.0 142478.0 548160.0 -1.0 2966
2968 0 358126.0 142506.0 548100.0 -1.0 2967
2969 0 358120.0 142506.0 548040.0 -1.0 2968
2970 0 358274.0 142506.0 547980.0 -1.0 2969
2971 0 358246.0 142492.0 547920.0 -1.0 2970
2972 0 358331.0 142520.0 547860.0 -1.0 2971
2973 0 358373.0 142577.0 547800.0 -1.0 2972
2974 0 358472.0 142563.0 547740.0 -1.0 2973
2975 0 358542.0 142605.0 547680.0 -1.0 2974
2976 0 358570.0 142633.0 547620.0 -1.0 2975
2977 0 358697.0 142605.0 547560.0 -1.0 2976
2978 0 358754.0 142676.0 547500.0 -1.0 2977
2979 0 358881.0 142676.0 547440.0 -1.0 2978
2980 0 358923.0 142732.0 547380.0 -1.0 2979
2981 0 358979.0 142718.0 547320.0 -1.0 2980
2982 0 358965.0 142704.0 547260.0 -1.0 2981
2983 0 359050.0 142704.0 547200.0 -1.0 2982
2984 0 359036.0 142704.0 547140.0 -1.0 2983
2985 0 359120.0 142746.0 547080.0 -1.0 2984
2986 0 359120.0 142746.0 547020.0 -1.0 2985
2987 0 359120.0 142760.0 546960.0 -1.0 2986
2988 0 359092.0 142760.0 546900.0 -1.0 2987
2989 0 359120.0 142760.0 546840.0 -1.0 2988
2990 0 359106.0 142802.0 546780.0 -1.0 2989
2991 0 359106.0 142816.0 546720.0 -1.0 2990
2992 0 359163.0 142845.0 546660.0 -1.0 2991
2993 0 359233.0 142746.0 546540.0 -1.0 2992
2994 0 359233.0 142690.0 546480.0 -1.0 2993
2995 6 359120.0 142577.0 546420.0 -1.0 2994
2996 0 354903.0 144887.0 549960.0 -1.0 2921
2997 0 354735.0 144735.0 549900.0 -1.0 2996
2998 0 354970.0 144721.0 549840.0 -1.0 2997
2999 0 355146.38 144814.4 549780.0 -1.0 2998
3000 0 355045.0 144699.0 549720.0 -1.0 2999
3001 0 355080.0 144858.0 549660.0 -1.0 3000
3002 0 355164.0 144744.0 549600.0 -1.0 3001
3003 0 355172.0 144820.0 549540.0 -1.0 3002
3004 0 355221.0 144776.0 549480.0 -1.0 3003
3005 0 355247.0 144892.0 549420.0 -1.0 3004
3006 0 355536.0 145170.0 549360.0 -1.0 3005
3007 0 355551.0 145034.0 549300.0 -1.0 3006
3008 5 355614.0 145177.0 549240.0 -1.0 3007
3009 0 355804.66 145659.97 549180.0 -1.0 3008
3010 0 355804.4 144814.4 549180.0 -1.0 3008
3011 0 355790.0 144124.0 549120.0 -1.0 3010
3012 0 355834.0 144068.0 549060.0 -1.0 3011
3013 0 355990.0 143880.0 549000.0 -1.0 3012
3014 0 356193.0 143685.0 548940.0 -1.0 3013
3015 0 356174.0 143639.0 548880.0 -1.0 3014
3016 0 356109.0 143729.0 548820.0 -1.0 3015
3017 0 356346.0 143505.0 548760.0 -1.0 3016
3018 0 356371.0 143497.0 548700.0 -1.0 3017
3019 0 356537.0 143424.0 548640.0 -1.0 3018
3020 0 356565.0 143476.0 548580.0 -1.0 3019
3021 0 356626.0 143475.0 548520.0 -1.0 3020
3022 0 356724.0 143495.0 548460.0 -1.0 3021
3023 0 356790.0 143604.0 548400.0 -1.0 3022
3024 0 356797.0 143597.0 548340.0 -1.0 3023
3025 0 356844.0 143694.0 548280.0 -1.0 3024
3026 0 356882.0 143674.0 548220.0 -1.0 3025
3027 0 357018.0 143670.0 548160.0 -1.0 3026
3028 0 357043.0 143695.0 548100.0 -1.0 3027
3029 0 357108.0 143662.0 548040.0 -1.0 3028
3030 0 357346.0 143724.0 547980.0 -1.0 3029
3031 0 357484.0 143790.0 547920.0 -1.0 3030
3032 0 357578.0 143797.0 547860.0 -1.0 3031
3033 0 357658.0 143844.0 547800.0 -1.0 3032
3034 0 357716.0 143845.0 547740.0 -1.0 3033
3035 0 358056.0 143929.0 547680.0 -1.0 3034
3036 0 358148.0 143938.0 547620.0 -1.0 3035
3037 0 358224.0 143967.0 547560.0 -1.0 3036
3038 0 358253.0 144022.0 547500.0 -1.0 3037
3039 0 358305.0 144037.0 547440.0 -1.0 3038
3040 0 358381.0 144109.0 547380.0 -1.0 3039
3041 0 358362.0 144119.0 547320.0 -1.0 3040
3042 0 358398.0 144170.0 547260.0 -1.0 3041
3043 0 358447.0 144211.0 547200.0 -1.0 3042
3044 0 358538.0 144285.0 547140.0 -1.0 3043
3045 0 358537.0 144338.0 547080.0 -1.0 3044
3046 0 358542.0 144272.0 547020.0 -1.0 3045
3047 0 358618.0 144299.0 546960.0 -1.0 3046
3048 0 358571.0 144266.0 546900.0 -1.0 3047
3049 0 358513.0 144159.0 546840.0 -1.0 3048
3050 0 358565.0 144127.0 546780.0 -1.0 3049
3051 6 358599.0 144156.0 546720.0 -1.0 3050
3052 0 353781.0 145085.0 553080.0 -1.0 3
3053 0 354106.0 145706.0 553140.0 -1.0 3052
3054 0 354500.0 146481.0 553200.0 -1.0 3053
3055 0 354867.0 147059.0 553260.0 -1.0 3054
3056 0 355107.0 147581.0 553320.0 -1.0 3055
3057 0 355431.0 148089.0 553320.0 -1.0 3056
3058 0 355685.0 148469.0 553320.0 -1.0 3057
3059 0 355924.0 148977.0 553320.0 -1.0 3058
3060 0 356221.0 149442.0 553380.0 -1.0 3059
3061 0 356545.0 149964.0 553440.0 -1.0 3060
3062 0 356855.0 150359.0 553500.0 -1.0 3061
3063 0 357151.0 150754.0 553560.0 -1.0 3062
3064 0 357264.0 150895.0 553620.0 -1.0 3063
3065 0 357405.0 151134.0 553680.0 -1.0 3064
3066 0 357419.0 151148.0 553740.0 -1.0 3065
3067 0 357518.0 151205.0 553800.0 -1.0 3066
3068 0 357546.0 151275.0 553860.0 -1.0 3067
3069 0 357758.0 151515.0 553920.0 -1.0 3068
3070 0 357715.0 151586.0 553980.0 -1.0 3069
3071 0 357758.0 151600.0 554040.0 -1.0 3070
3072 0 357870.0 151712.0 554100.0 -1.0 3071
3073 0 357913.0 151811.0 554160.0 -1.0 3072
3074 0 358082.0 151910.0 554220.0 -1.0 3073
3075 0 358209.0 152079.0 554280.0 -1.0 3074
3076 0 358392.0 152389.0 554340.0 -1.0 3075
3077 0 358589.0 152657.0 554400.0 -1.0 3076
3078 0 358787.0 152897.0 554460.0 -1.0 3077
3079 0 358730.0 152841.0 554520.0 -1.0 3078
3080 0 358759.0 152855.0 554580.0 -1.0 3079
3081 0 358618.0 152714.0 554640.0 -1.0 3080
3082 0 358703.0 152840.0 554700.0 -1.0 3081
3083 0 358632.0 152812.0 554760.0 -1.0 3082
3084 0 358660.0 152925.0 554820.0 -1.0 3083
3085 0 358660.0 152883.0 554880.0 -1.0 3084
3086 0 358703.0 152968.0 554940.0 -1.0 3085
3087 0 358731.0 152897.0 555000.0 -1.0 3086
3088 0 358689.0 153024.0 555060.0 -1.0 3087
3089 0 358942.0 153137.0 555120.0 -1.0 3088
3090 0 358844.0 153236.0 555180.0 -1.0 3089
3091 0 358985.0 153320.0 555240.0 -1.0 3090
3092 0 359436.0 153391.0 555300.0 -1.0 3091
3093 0 359788.0 153489.0 555360.0 -1.0 3092
3094 0 359958.0 153546.0 555420.0 -1.0 3093
3095 0 360056.0 153546.0 555480.0 -1.0 3094
3096 0 361212.0 154039.0 555540.0 -1.0 3095
3097 0 360226.0 153560.0 555600.0 -1.0 3096
3098 0 360409.0 153560.0 555660.0 -1.0 3097
3099 0 360437.0 153489.0 555720.0 -1.0 3098
3100 0 360451.0 153588.0 555780.0 -1.0 3099
3101 0 360536.0 153546.0 555840.0 -1.0 3100
3102 0 360620.0 153518.0 555900.0 -1.0 3101
3103 0 360606.0 153518.0 555960.0 -1.0 3102
3104 0 360719.0 153532.0 556020.0 -1.0 3103
3105 0 360733.0 153475.0 556080.0 -1.0 3104
3106 0 360761.0 153518.0 556140.0 -1.0 3105
3107 0 360874.0 153475.0 556200.0 -1.0 3106
3108 0 360916.0 153461.0 556260.0 -1.0 3107
3109 0 361029.0 153447.0 556320.0 -1.0 3108
3110 0 361156.0 153447.0 556380.0 -1.0 3109
3111 0 361283.0 153475.0 556440.0 -1.0 3110
3112 0 361283.0 153461.0 556500.0 -1.0 3111
3113 0 361325.0 153433.0 556560.0 -1.0 3112
3114 0 361466.0 153518.0 556620.0 -1.0 3113
3115 0 361537.0 153475.0 556680.0 -1.0 3114
3116 0 361537.0 153532.0 556740.0 -1.0 3115
3117 0 361636.0 153588.0 556800.0 -1.0 3116
3118 0 361805.0 153630.0 556860.0 -1.0 3117
3119 0 361861.0 153644.0 556920.0 -1.0 3118
3120 0 362016.0 153630.0 556980.0 -1.0 3119
3121 0 362044.0 153602.0 557040.0 -1.0 3120
3122 0 362185.0 153616.0 557100.0 -1.0 3121
3123 0 362298.0 153546.0 557160.0 -1.0 3122
3124 0 362467.0 153560.0 557220.0 -1.0 3123
3125 0 362496.0 153504.0 557280.0 -1.0 3124
3126 0 362622.0 153475.0 557340.0 -1.0 3125
3127 0 362848.0 153377.0 557400.0 -1.0 3126
3128 0 362961.0 153320.0 557460.0 -1.0 3127
3129 0 362961.0 153236.0 557520.0 -1.0 3128
3130 0 363074.0 153236.0 557580.0 -1.0 3129
3131 0 363102.0 153165.0 557640.0 -1.0 3130
3132 0 363144.0 153137.0 557700.0 -1.0 3131
3133 0 363186.0 153024.0 557760.0 -1.0 3132
3134 0 363299.0 152940.0 557820.0 -1.0 3133
3135 0 363680.0 152784.0 557880.0 -1.0 3134
3136 0 363892.0 152601.0 557940.0 -1.0 3135
3137 5 363920.0 152502.0 558000.0 -1.0 3136
3138 0 364201.0 152558.0 557940.0 -1.0 3137
3139 0 364089.0 152460.0 558060.0 -1.0 3137
3140 0 364103.0 152446.0 558120.0 -1.0 3139
3141 0 364131.0 152361.0 558240.0 -1.0 3140
3142 0 364159.0 152291.0 558300.0 -1.0 3141
3143 0 364174.0 152249.0 558360.0 -1.0 3142
3144 0 364174.0 152192.0 558420.0 -1.0 3143
3145 0 364188.0 152136.0 558480.0 -1.0 3144
3146 0 364230.0 152065.0 558540.0 -1.0 3145
3147 0 364202.0 152009.0 558600.0 -1.0 3146
3148 0 364244.0 151868.0 558660.0 -1.0 3147
3149 0 364258.0 151826.0 558720.0 -1.0 3148
3150 0 364272.0 151797.0 558780.0 -1.0 3149
3151 0 364314.0 151783.0 558840.0 -1.0 3150
3152 0 364230.0 151642.0 558900.0 -1.0 3151
3153 0 364272.0 151600.0 558960.0 -1.0 3152
3154 0 364286.0 151501.0 559020.0 -1.0 3153
3155 0 364244.0 151459.0 559140.0 -1.0 3154
3156 0 364300.0 151374.0 559200.0 -1.0 3155
3157 0 364258.0 151233.0 559260.0 -1.0 3156
3158 0 364216.0 151262.0 559320.0 -1.0 3157
3159 0 364244.0 151163.0 559380.0 -1.0 3158
3160 0 364230.0 151022.0 559440.0 -1.0 3159
3161 0 364244.0 151008.0 559500.0 -1.0 3160
3162 0 364258.0 151022.0 559560.0 -1.0 3161
3163 0 364188.0 150966.0 559620.0 -1.0 3162
3164 0 364230.0 150980.0 559680.0 -1.0 3163
3165 0 364244.0 150937.0 559740.0 -1.0 3164
3166 0 364202.0 150923.0 559800.0 -1.0 3165
3167 0 364258.0 150782.0 559860.0 -1.0 3166
3168 0 364287.0 150782.0 559920.0 -1.0 3167
3169 0 364315.0 150740.0 559980.0 -1.0 3168
3170 0 364357.0 150712.0 560040.0 -1.0 3169
3171 0 364371.0 150641.0 560100.0 -1.0 3170
3172 0 364399.0 150542.0 560160.0 -1.0 3171
3173 0 364399.0 150486.0 560220.0 -1.0 3172
3174 0 364442.0 150458.0 560280.0 -1.0 3173
3175 0 364498.0 150458.0 560340.0 -1.0 3174
3176 0 364526.0 150401.0 560400.0 -1.0 3175
3177 0 364512.0 150359.0 560460.0 -1.0 3176
3178 0 364554.0 150359.0 560520.0 -1.0 3177
3179 0 364554.0 150303.0 560580.0 -1.0 3178
3180 0 364597.0 150331.0 560640.0 -1.0 3179
3181 0 364597.0 150331.0 560700.0 -1.0 3180
3182 0 364597.0 150317.0 560760.0 -1.0 3181
3183 0 364653.0 150218.0 560820.0 -1.0 3182
3184 0 364428.0 150162.0 560880.0 -1.0 3183
3185 0 364752.0 150133.0 560940.0 -1.0 3184
3186 0 364752.0 150133.0 561000.0 -1.0 3185
3187 0 364865.0 150119.0 561060.0 -1.0 3186
3188 0 364935.0 150133.0 561120.0 -1.0 3187
3189 0 364963.0 150077.0 561180.0 -1.0 3188
3190 0 365034.0 150006.0 561240.0 -1.0 3189
3191 0 365076.0 149936.0 561360.0 -1.0 3190
3192 0 365147.0 149936.0 561420.0 -1.0 3191
3193 0 365147.0 149922.0 561480.0 -1.0 3192
3194 0 365147.0 149922.0 561540.0 -1.0 3193
3195 0 365147.0 149922.0 561600.0 -1.0 3194
3196 0 365147.0 149866.0 561660.0 -1.0 3195
3197 0 365189.0 149908.0 561720.0 -1.0 3196
3198 0 365245.0 149894.0 561780.0 -1.0 3197
3199 0 365203.0 149851.0 561840.0 -1.0 3198
3200 0 365231.0 149823.0 561900.0 -1.0 3199
3201 0 365260.0 149837.0 561960.0 -1.0 3200
3202 0 365274.0 149823.0 562020.0 -1.0 3201
3203 0 365372.0 149851.0 562080.0 -1.0 3202
3204 0 365344.0 149851.0 562140.0 -1.0 3203
3205 0 365245.0 149894.0 562260.0 -1.0 3204
3206 0 365231.0 149866.0 562320.0 -1.0 3205
3207 0 365245.0 149866.0 562380.0 -1.0 3206
3208 0 365245.0 149753.0 562440.0 -1.0 3207
3209 0 365245.0 149767.0 562500.0 -1.0 3208
3210 0 365274.0 149739.0 562560.0 -1.0 3209
3211 0 365260.0 149767.0 562680.0 -1.0 3210
3212 0 365274.0 149612.0 562740.0 -1.0 3211
3213 0 365302.0 149668.0 562800.0 -1.0 3212
3214 0 365245.0 149668.0 562860.0 -1.0 3213
3215 0 365203.0 149626.0 562920.0 -1.0 3214
3216 0 365189.0 149584.0 562980.0 -1.0 3215
3217 0 365203.0 149555.0 563040.0 -1.0 3216
3218 0 365161.0 149485.0 563100.0 -1.0 3217
3219 0 365147.0 149485.0 563160.0 -1.0 3218
3220 0 365161.0 149499.0 563220.0 -1.0 3219
3221 0 365133.0 149442.0 563340.0 -1.0 3220
3222 0 365203.0 149499.0 563400.0 -1.0 3221
3223 0 365161.0 149442.0 563460.0 -1.0 3222
3224 0 365175.0 149358.0 563520.0 -1.0 3223
3225 0 365118.0 149273.0 563580.0 -1.0 3224
3226 0 365048.0 149189.0 563640.0 -1.0 3225
3227 0 365104.0 149203.0 563700.0 -1.0 3226
3228 0 365090.0 149203.0 563760.0 -1.0 3227
3229 0 365118.0 149231.0 563820.0 -1.0 3228
3230 0 365175.0 149259.0 563880.0 -1.0 3229
3231 0 365175.0 149245.0 563940.0 -1.0 3230
3232 0 365147.0 149231.0 564000.0 -1.0 3231
3233 0 365175.0 149302.0 564060.0 -1.0 3232
3234 0 365104.0 149259.0 564120.0 -1.0 3233
3235 0 365175.0 149287.0 564180.0 -1.0 3234
3236 0 365104.0 149231.0 564240.0 -1.0 3235
3237 0 365076.0 149245.0 564300.0 -1.0 3236
3238 0 365133.0 149203.0 564360.0 -1.0 3237
3239 0 365076.0 149203.0 564420.0 -1.0 3238
3240 0 365161.0 149160.0 564540.0 -1.0 3239
3241 0 365189.0 149132.0 564600.0 -1.0 3240
3242 0 365231.0 149132.0 564660.0 -1.0 3241
3243 0 365260.0 149090.0 564720.0 -1.0 3242
3244 0 365274.0 149132.0 564840.0 -1.0 3243
3245 0 365274.0 149132.0 564900.0 -1.0 3244
3246 0 365443.0 149132.0 564960.0 -1.0 3245
3247 0 365415.0 149160.0 565020.0 -1.0 3246
3248 0 365471.0 149146.0 565080.0 -1.0 3247
3249 0 365668.0 149160.0 565140.0 -1.0 3248
3250 0 365767.0 149160.0 565200.0 -1.0 3249
3251 0 365950.0 149118.0 565260.0 -1.0 3250
3252 0 366049.0 149118.0 565320.0 -1.0 3251
3253 0 366063.0 149090.0 565440.0 -1.0 3252
3254 0 366190.0 149090.0 565500.0 -1.0 3253
3255 0 366246.0 149104.0 565560.0 -1.0 3254
3256 0 366345.0 149090.0 565620.0 -1.0 3255
3257 0 366317.0 149132.0 565680.0 -1.0 3256
3258 0 366373.0 149062.0 565740.0 -1.0 3257
3259 0 366402.0 149076.0 565800.0 -1.0 3258
3260 0 366500.0 148963.0 565920.0 -1.0 3259
3261 0 366528.0 149005.0 565980.0 -1.0 3260
3262 0 366543.0 149020.0 566040.0 -1.0 3261
3263 0 366571.0 148977.0 566100.0 -1.0 3262
3264 0 366528.0 148977.0 566160.0 -1.0 3263
3265 0 366641.0 148907.0 566220.0 -1.0 3264
3266 0 366698.0 148921.0 566280.0 -1.0 3265
3267 0 366627.0 148878.0 566400.0 -1.0 3266
3268 0 366613.0 148822.0 566460.0 -1.0 3267
3269 0 366627.0 148836.0 566520.0 -1.0 3268
3270 0 366627.0 148836.0 566580.0 -1.0 3269
3271 0 366627.0 148836.0 566640.0 -1.0 3270
3272 0 366627.0 148836.0 566700.0 -1.0 3271
3273 0 366627.0 148836.0 566760.0 -1.0 3272
3274 0 366670.0 148836.0 566820.0 -1.0 3273
3275 0 366825.0 148836.0 566940.0 -1.0 3274
3276 0 366937.0 148878.0 567000.0 -1.0 3275
3277 0 366937.0 148935.0 567060.0 -1.0 3276
3278 0 366952.0 148935.0 567120.0 -1.0 3277
3279 0 367064.0 149020.0 567180.0 -1.0 3278
3280 0 366980.0 148921.0 567240.0 -1.0 3279
3281 0 367050.0 148963.0 567300.0 -1.0 3280
3282 0 367008.0 148963.0 567360.0 -1.0 3281
3283 0 367064.0 148991.0 567420.0 -1.0 3282
3284 0 367107.0 149034.0 567480.0 -1.0 3283
3285 0 367121.0 149062.0 567540.0 -1.0 3284
3286 0 367107.0 149076.0 567600.0 -1.0 3285
3287 0 367107.0 149076.0 567660.0 -1.0 3286
3288 0 367064.0 149076.0 567720.0 -1.0 3287
3289 0 367149.0 149048.0 567780.0 -1.0 3288
3290 0 367205.0 149048.0 567840.0 -1.0 3289
3291 0 367177.0 149132.0 567900.0 -1.0 3290
3292 0 367205.0 149132.0 567960.0 -1.0 3291
3293 0 367205.0 149132.0 568020.0 -1.0 3292
3294 0 367205.0 149132.0 568080.0 -1.0 3293
3295 0 367205.0 149132.0 568140.0 -1.0 3294
3296 0 367234.0 149132.0 568200.0 -1.0 3295
3297 0 367219.0 149175.0 568260.0 -1.0 3296
3298 0 367262.0 149189.0 568320.0 -1.0 3297
3299 0 367262.0 149146.0 568380.0 -1.0 3298
3300 0 367290.0 149217.0 568440.0 -1.0 3299
3301 0 367290.0 149231.0 568500.0 -1.0 3300
3302 0 367304.0 149231.0 568560.0 -1.0 3301
3303 0 367374.0 149245.0 568620.0 -1.0 3302
3304 0 367389.0 149302.0 568680.0 -1.0 3303
3305 0 367332.0 149358.0 568740.0 -1.0 3304
3306 0 367374.0 149400.0 568800.0 -1.0 3305
3307 0 367332.0 149330.0 568860.0 -1.0 3306
3308 0 367374.0 149428.0 568920.0 -1.0 3307
3309 0 367389.0 149442.0 568980.0 -1.0 3308
3310 0 367374.0 149471.0 569040.0 -1.0 3309
3311 0 367304.0 149442.0 569100.0 -1.0 3310
3312 0 367431.0 149457.0 569160.0 -1.0 3311
3313 0 367572.0 149485.0 569220.0 -1.0 3312
3314 0 367572.0 149541.0 569280.0 -1.0 3313
3315 0 367614.0 149555.0 569340.0 -1.0 3314
3316 0 367685.0 149541.0 569400.0 -1.0 3315
3317 0 367685.0 149555.0 569460.0 -1.0 3316
3318 0 367868.0 149612.0 569520.0 -1.0 3317
3319 0 367967.0 149682.0 569580.0 -1.0 3318
3320 0 368065.0 149823.0 569640.0 -1.0 3319
3321 0 368545.0 150091.0 569760.0 -1.0 3320
3322 0 368658.0 150176.0 569820.0 -1.0 3321
3323 0 368799.0 150331.0 569880.0 -1.0 3322
3324 0 368897.0 150415.0 569940.0 -1.0 3323
3325 0 368954.0 150528.0 570000.0 -1.0 3324
3326 0 369010.0 150627.0 570060.0 -1.0 3325
3327 0 369010.0 150627.0 570180.0 -1.0 3326
3328 0 369038.0 150683.0 570240.0 -1.0 3327
3329 0 369066.0 150782.0 570300.0 -1.0 3328
3330 0 369095.0 150796.0 570360.0 -1.0 3329
3331 0 369123.0 150810.0 570420.0 -1.0 3330
3332 0 369208.0 150881.0 570480.0 -1.0 3331
3333 0 369208.0 150881.0 570540.0 -1.0 3332
3334 0 369320.0 151092.0 570600.0 -1.0 3333
3335 0 369320.0 151106.0 570660.0 -1.0 3334
3336 0 369376.0 151162.0 570720.0 -1.0 3335
3337 0 369320.0 151191.0 570780.0 -1.0 3336
3338 0 369489.0 151247.0 570840.0 -1.0 3337
3339 0 369362.0 151191.0 570900.0 -1.0 3338
3340 0 369419.0 151233.0 570960.0 -1.0 3339
3341 0 369475.0 151261.0 571020.0 -1.0 3340
3342 0 369560.0 151289.0 571080.0 -1.0 3341
3343 0 369715.0 151346.0 571200.0 -1.0 3342
3344 0 369771.0 151444.0 571260.0 -1.0 3343
3345 0 369799.0 151543.0 571320.0 -1.0 3344
3346 0 369912.0 151628.0 571380.0 -1.0 3345
3347 0 369926.0 151656.0 571440.0 -1.0 3346
3348 0 370081.0 151712.0 571500.0 -1.0 3347
3349 0 370081.0 151740.0 571560.0 -1.0 3348
3350 0 370180.0 151882.0 571620.0 -1.0 3349
3351 0 370081.0 151882.0 571680.0 -1.0 3350
3352 0 370138.0 151980.0 571740.0 -1.0 3351
3353 0 370096.0 151910.0 571800.0 -1.0 3352
3354 0 370110.0 151910.0 571860.0 -1.0 3353
3355 5 370265.0 152361.0 571860.0 -1.0 3354
3356 0 370349.0 152629.0 571800.0 -1.0 3355
3357 0 370110.0 151910.0 571920.0 -1.0 3355
3358 0 370349.0 152925.0 571800.0 -1.0 3356
3359 0 370391.0 153023.0 571740.0 -1.0 3358
3360 0 370292.0 153165.0 571680.0 -1.0 3359
3361 0 370307.0 153432.0 571680.0 -1.0 3360
3362 0 370279.0 153700.0 571680.0 -1.0 3361
3363 0 370335.0 153700.0 571620.0 -1.0 3362
3364 0 370279.0 153870.0 571560.0 -1.0 3363
3365 0 370236.0 154039.0 571500.0 -1.0 3364
3366 0 370152.0 154138.0 571440.0 -1.0 3365
3367 0 370025.0 154349.0 571380.0 -1.0 3366
3368 0 369940.0 154772.0 571320.0 -1.0 3367
3369 0 369898.0 154814.0 571260.0 -1.0 3368
3370 0 369842.0 154984.0 571200.0 -1.0 3369
3371 0 369814.0 155068.0 571080.0 -1.0 3370
3372 0 369715.0 155096.0 571020.0 -1.0 3371
3373 0 369687.0 155153.0 570960.0 -1.0 3372
3374 0 369616.0 155181.0 570900.0 -1.0 3373
3375 0 369715.0 155336.0 570840.0 -1.0 3374
3376 0 369644.0 155406.0 570780.0 -1.0 3375
3377 0 369616.0 155491.0 570720.0 -1.0 3376
3378 0 369532.0 155491.0 570660.0 -1.0 3377
3379 0 369560.0 155576.0 570600.0 -1.0 3378
3380 0 369475.0 155590.0 570540.0 -1.0 3379
3381 0 369390.0 155632.0 570480.0 -1.0 3380
3382 0 369419.0 156013.0 570480.0 -1.0 3381
3383 0 369320.0 156210.0 570420.0 -1.0 3382
3384 0 369419.0 156365.0 570360.0 -1.0 3383
3385 0 369362.0 156506.0 570300.0 -1.0 3384
3386 0 369447.0 156591.0 570240.0 -1.0 3385
3387 0 369433.0 156676.0 570180.0 -1.0 3386
3388 0 369419.0 156704.0 570060.0 -1.0 3387
3389 0 369490.0 156901.0 570000.0 -1.0 3388
3390 0 369532.0 156986.0 569940.0 -1.0 3389
3391 0 369546.0 157099.0 569880.0 -1.0 3390
3392 0 369574.0 157099.0 569820.0 -1.0 3391
3393 0 369616.0 157085.0 569760.0 -1.0 3392
3394 0 369518.0 157169.0 569640.0 -1.0 3393
3395 0 369490.0 157282.0 569580.0 -1.0 3394
3396 0 369560.0 157296.0 569520.0 -1.0 3395
3397 0 369616.0 157338.0 569460.0 -1.0 3396
3398 0 369546.0 157338.0 569400.0 -1.0 3397
3399 0 369560.0 157338.0 569340.0 -1.0 3398
3400 0 369518.0 157353.0 569280.0 -1.0 3399
3401 0 369475.0 157423.0 569220.0 -1.0 3400
3402 0 369504.0 157494.0 569160.0 -1.0 3401
3403 0 369574.0 157620.0 569100.0 -1.0 3402
3404 0 369475.0 157606.0 569040.0 -1.0 3403
3405 0 369490.0 157592.0 568980.0 -1.0 3404
3406 0 369532.0 157578.0 568920.0 -1.0 3405
3407 0 369490.0 157578.0 568860.0 -1.0 3406
3408 0 369504.0 157578.0 568800.0 -1.0 3407
3409 0 369588.0 157663.0 568740.0 -1.0 3408
3410 0 369602.0 157719.0 568680.0 -1.0 3409
3411 0 369631.0 157790.0 568620.0 -1.0 3410
3412 0 369631.0 157804.0 568560.0 -1.0 3411
3413 0 369645.0 157818.0 568500.0 -1.0 3412
3414 0 369744.0 157860.0 568440.0 -1.0 3413
3415 0 369715.0 157874.0 568380.0 -1.0 3414
3416 0 369786.0 157874.0 568320.0 -1.0 3415
3417 0 369758.0 157888.0 568260.0 -1.0 3416
3418 0 369758.0 157888.0 568200.0 -1.0 3417
3419 0 369758.0 157888.0 568140.0 -1.0 3418
3420 0 369758.0 157888.0 568080.0 -1.0 3419
3421 0 369758.0 157902.0 568020.0 -1.0 3420
3422 0 369786.0 158029.0 567960.0 -1.0 3421
3423 0 369744.0 158170.0 567900.0 -1.0 3422
3424 0 369814.0 158212.0 567840.0 -1.0 3423
3425 0 369715.0 158227.0 567780.0 -1.0 3424
3426 0 369729.0 158325.0 567720.0 -1.0 3425
3427 0 369729.0 158325.0 567660.0 -1.0 3426
3428 0 369729.0 158325.0 567600.0 -1.0 3427
3429 0 369814.0 158325.0 567540.0 -1.0 3428
3430 0 369814.0 158325.0 567480.0 -1.0 3429
3431 0 369800.0 158410.0 567420.0 -1.0 3430
3432 0 369800.0 158424.0 567360.0 -1.0 3431
3433 0 369786.0 158424.0 567300.0 -1.0 3432
3434 0 369786.0 158396.0 567240.0 -1.0 3433
3435 0 369800.0 158382.0 567180.0 -1.0 3434
3436 0 369800.0 158354.0 567120.0 -1.0 3435
3437 0 369842.0 158368.0 567060.0 -1.0 3436
3438 0 369856.0 158354.0 567000.0 -1.0 3437
3439 0 369969.0 158354.0 566940.0 -1.0 3438
3440 0 370040.0 158396.0 566820.0 -1.0 3439
3441 0 370011.0 158396.0 566760.0 -1.0 3440
3442 0 370096.0 158438.0 566700.0 -1.0 3441
3443 0 370279.0 158466.0 566640.0 -1.0 3442
3444 0 370336.0 158494.0 566580.0 -1.0 3443
3445 0 370420.0 158551.0 566520.0 -1.0 3444
3446 0 370533.0 158636.0 566460.0 -1.0 3445
3447 0 370660.0 158692.0 566400.0 -1.0 3446
3448 0 369962.0 158452.0 566340.0 -1.0 3447
3449 0 370618.0 158833.0 566280.0 -1.0 3448
3450 0 370660.0 158819.0 566220.0 -1.0 3449
3451 0 370702.0 158903.0 566160.0 -1.0 3450
3452 0 370745.0 158960.0 566100.0 -1.0 3451
3453 0 370886.0 159016.0 566040.0 -1.0 3452
3454 0 370900.0 159073.0 565980.0 -1.0 3453
3455 0 370942.0 159087.0 565920.0 -1.0 3454
3456 0 370970.0 159101.0 565800.0 -1.0 3455
3457 0 370956.0 159143.0 565740.0 -1.0 3456
3458 0 370970.0 159200.0 565680.0 -1.0 3457
3459 0 371055.0 159185.0 565620.0 -1.0 3458
3460 0 371055.0 159214.0 565560.0 -1.0 3459
3461 0 371139.0 159228.0 565500.0 -1.0 3460
3462 0 371168.0 159284.0 565440.0 -1.0 3461
3463 0 371252.0 159369.0 565320.0 -1.0 3462
3464 0 371266.0 159453.0 565260.0 -1.0 3463
3465 0 371266.0 159439.0 565200.0 -1.0 3464
3466 0 371294.0 159496.0 565140.0 -1.0 3465
3467 0 371266.0 159538.0 565080.0 -1.0 3466
3468 0 371139.0 159622.0 565020.0 -1.0 3467
3469 0 371168.0 159608.0 564960.0 -1.0 3468
3470 0 371182.0 159608.0 564900.0 -1.0 3469
3471 0 371182.0 159594.0 564840.0 -1.0 3470
3472 0 371027.0 159524.0 564720.0 -1.0 3471
3473 0 371012.0 159580.0 564660.0 -1.0 3472
3474 0 370998.0 159608.0 564600.0 -1.0 3473
3475 0 370984.0 159622.0 564540.0 -1.0 3474
3476 0 370928.0 159637.0 564420.0 -1.0 3475
3477 0 370942.0 159721.0 564360.0 -1.0 3476
3478 0 370942.0 159735.0 564300.0 -1.0 3477
3479 0 370942.0 159735.0 564240.0 -1.0 3478
3480 0 370942.0 159735.0 564180.0 -1.0 3479
3481 0 370914.0 159749.0 564120.0 -1.0 3480
3482 0 370914.0 159848.0 564060.0 -1.0 3481
3483 0 370914.0 159848.0 564000.0 -1.0 3482
3484 0 370970.0 159862.0 563940.0 -1.0 3483
3485 0 370914.0 159862.0 563880.0 -1.0 3484
3486 0 370942.0 159876.0 563820.0 -1.0 3485
3487 0 370942.0 159890.0 563760.0 -1.0 3486
3488 0 370956.0 159890.0 563700.0 -1.0 3487
3489 5 370956.0 159890.0 563640.0 -1.0 3488
3490 0 370575.0 159905.0 563700.0 -1.0 3489
3491 0 370956.0 159890.0 563580.0 -1.0 3489
3492 5 371364.0 160018.0 563580.0 -1.0 3491
3493 0 371759.0 160074.0 563520.0 -1.0 3492
3494 0 371111.0 159848.0 563520.0 -1.0 3492
3495 0 372013.0 160215.0 563460.0 -1.0 3493
3496 0 372013.0 160173.0 563400.0 -1.0 3495
3497 0 372069.0 160173.0 563340.0 -1.0 3496
3498 0 372097.0 160243.0 563220.0 -1.0 3497
3499 0 372154.0 160314.0 563160.0 -1.0 3498
3500 0 372252.0 160469.0 563100.0 -1.0 3499
3501 0 372337.0 160469.0 563040.0 -1.0 3500
3502 0 372309.0 160497.0 562980.0 -1.0 3501
3503 0 372323.0 160553.0 562920.0 -1.0 3502
3504 0 372281.0 160680.0 562860.0 -1.0 3503
3505 0 372393.0 160779.0 562800.0 -1.0 3504
3506 0 372408.0 160821.0 562740.0 -1.0 3505
3507 0 372393.0 160906.0 562680.0 -1.0 3506
3508 0 372422.0 160976.0 562560.0 -1.0 3507
3509 0 372422.0 161146.0 562500.0 -1.0 3508
3510 0 372436.0 161216.0 562440.0 -1.0 3509
3511 0 372436.0 161329.0 562380.0 -1.0 3510
3512 0 372478.0 161540.0 562320.0 -1.0 3511
3513 0 372520.0 161724.0 562260.0 -1.0 3512
3514 0 372506.0 161963.0 562140.0 -1.0 3513
3515 0 372520.0 162344.0 562080.0 -1.0 3514
3516 0 372436.0 162316.0 562020.0 -1.0 3515
3517 0 372450.0 162443.0 561960.0 -1.0 3516
3518 0 372422.0 162513.0 561900.0 -1.0 3517
3519 0 372436.0 162682.0 561840.0 -1.0 3518
3520 0 372422.0 162725.0 561780.0 -1.0 3519
3521 0 372337.0 163091.0 561720.0 -1.0 3520
3522 0 372281.0 163331.0 561720.0 -1.0 3521
3523 0 372182.0 163543.0 561720.0 -1.0 3522
3524 0 372140.0 163543.0 561660.0 -1.0 3523
3525 0 372140.0 163613.0 561600.0 -1.0 3524
3526 0 372083.0 163684.0 561540.0 -1.0 3525
3527 0 372140.0 163712.0 561480.0 -1.0 3526
3528 0 372013.0 163867.0 561420.0 -1.0 3527
3529 0 371942.0 164078.0 561360.0 -1.0 3528
3530 0 371914.0 164332.0 561240.0 -1.0 3529
3531 6 371886.0 164530.0 561180.0 -1.0 3530
3532 0 371097.0 160017.0 563460.0 -1.0 3494
3533 0 371125.0 160031.0 563400.0 -1.0 3532
3534 0 371182.0 160130.0 563340.0 -1.0 3533
3535 0 371083.0 160483.0 563220.0 -1.0 3534
3536 0 371111.0 160610.0 563160.0 -1.0 3535
3537 0 371111.0 160624.0 563100.0 -1.0 3536
3538 0 371139.0 160624.0 563040.0 -1.0 3537
3539 0 371125.0 160666.0 562980.0 -1.0 3538
3540 0 371139.0 160793.0 562920.0 -1.0 3539
3541 0 371054.0 160934.0 562860.0 -1.0 3540
3542 0 371083.0 160990.0 562800.0 -1.0 3541
3543 0 371111.0 161103.0 562740.0 -1.0 3542
3544 0 371139.0 161061.0 562680.0 -1.0 3543
3545 0 371153.0 161089.0 562560.0 -1.0 3544
3546 0 371111.0 161146.0 562500.0 -1.0 3545
3547 0 371167.0 161160.0 562440.0 -1.0 3546
3548 0 371082.0 161230.0 562380.0 -1.0 3547
3549 0 371096.0 161230.0 562320.0 -1.0 3548
3550 0 371125.0 161273.0 562260.0 -1.0 3549
3551 0 371153.0 161372.0 562140.0 -1.0 3550
3552 0 371195.0 161414.0 562080.0 -1.0 3551
3553 0 371153.0 161442.0 562020.0 -1.0 3552
3554 0 371181.0 161470.0 561960.0 -1.0 3553
3555 6 371209.0 161484.0 561900.0 -1.0 3554
3556 0 370236.0 159919.0 563760.0 -1.0 3490
3557 0 369827.0 159919.0 563820.0 -1.0 3556
3558 0 369447.0 159849.0 563880.0 -1.0 3557
3559 0 369151.0 159666.0 563880.0 -1.0 3558
3560 0 369010.0 159567.0 563820.0 -1.0 3559
3561 0 368840.0 159327.0 563760.0 -1.0 3560
3562 0 368784.0 159355.0 563700.0 -1.0 3561
3563 0 368615.0 159369.0 563640.0 -1.0 3562
3564 0 368699.0 159355.0 563580.0 -1.0 3563
3565 0 368685.0 159299.0 563520.0 -1.0 3564
3566 0 368417.0 159172.0 563520.0 -1.0 3565
3567 0 368375.0 159172.0 563580.0 -1.0 3566
3568 0 368319.0 159087.0 563640.0 -1.0 3567
3569 0 368150.0 158848.0 563640.0 -1.0 3568
3570 0 368065.0 158594.0 563640.0 -1.0 3569
3571 0 368093.0 158396.0 563700.0 -1.0 3570
3572 0 368093.0 158256.0 563760.0 -1.0 3571
3573 0 368107.0 158030.0 563820.0 -1.0 3572
3574 0 367882.0 157804.0 563880.0 -1.0 3573
3575 0 367840.0 157607.0 563880.0 -1.0 3574
3576 0 367726.0 157325.0 563820.0 -1.0 3575
3577 0 367684.0 157127.0 563760.0 -1.0 3576
3578 0 367515.0 156916.0 563760.0 -1.0 3577
3579 0 367289.0 156733.0 563760.0 -1.0 3578
3580 6 367036.0 156620.0 563760.0 -1.0 3579
3581 0 370081.0 151938.0 571980.0 -1.0 3357
3582 0 370081.0 151938.0 572040.0 -1.0 3581
3583 0 370081.0 151938.0 572100.0 -1.0 3582
3584 0 370081.0 151938.0 572160.0 -1.0 3583
3585 0 370575.0 152361.0 572220.0 -1.0 3584
3586 0 370081.0 151924.0 572280.0 -1.0 3585
3587 0 370180.0 151994.0 572340.0 -1.0 3586
3588 0 370096.0 151994.0 572400.0 -1.0 3587
3589 0 370096.0 151994.0 572460.0 -1.0 3588
3590 0 370081.0 151994.0 572520.0 -1.0 3589
3591 0 370110.0 152037.0 572580.0 -1.0 3590
3592 0 369997.0 152037.0 572640.0 -1.0 3591
3593 0 369799.0 152022.0 572700.0 -1.0 3592
3594 0 369799.0 152051.0 572760.0 -1.0 3593
3595 0 369757.0 152037.0 572820.0 -1.0 3594
3596 0 369743.0 152008.0 572880.0 -1.0 3595
3597 0 369701.0 151952.0 572940.0 -1.0 3596
3598 6 369658.0 151980.0 573000.0 -1.0 3597
3599 0 364328.0 152572.0 557880.0 -1.0 3138
3600 0 364328.0 152629.0 557820.0 -1.0 3599
3601 0 364399.0 152671.0 557760.0 -1.0 3600
3602 0 364441.0 152685.0 557700.0 -1.0 3601
3603 0 364497.0 152713.0 557640.0 -1.0 3602
3604 0 364652.0 152685.0 557580.0 -1.0 3603
3605 0 364709.0 152614.0 557520.0 -1.0 3604
3606 0 364878.0 152600.0 557460.0 -1.0 3605
3607 0 364949.0 152572.0 557400.0 -1.0 3606
3608 0 364991.0 152614.0 557340.0 -1.0 3607
3609 0 365033.0 152544.0 557280.0 -1.0 3608
3610 0 365090.0 152657.0 557220.0 -1.0 3609
3611 0 365202.0 152572.0 557160.0 -1.0 3610
3612 0 365301.0 152614.0 557100.0 -1.0 3611
3613 0 365386.0 152643.0 557040.0 -1.0 3612
3614 0 365513.0 152572.0 556980.0 -1.0 3613
3615 0 365625.0 152558.0 556920.0 -1.0 3614
3616 0 365780.0 152502.0 556860.0 -1.0 3615
3617 0 365871.53 152467.64 556800.0 -1.0 3616
3618 0 365964.0 152474.0 556740.0 -1.0 3617
3619 0 366048.0 152347.0 556680.0 -1.0 3618
3620 0 366161.0 152361.0 556620.0 -1.0 3619
3621 0 366471.0 152361.0 556560.0 -1.0 3620
3622 0 366542.0 152332.0 556500.0 -1.0 3621
3623 0 366725.0 152403.0 556440.0 -1.0 3622
3624 0 366782.0 152445.0 556380.0 -1.0 3623
3625 0 366923.0 152502.0 556320.0 -1.0 3624
3626 0 366965.0 152516.0 556260.0 -1.0 3625
3627 0 367176.0 152600.0 556200.0 -1.0 3626
3628 0 367317.0 152629.0 556140.0 -1.0 3627
3629 0 367388.0 152600.0 556080.0 -1.0 3628
3630 0 367444.0 152685.0 556020.0 -1.0 3629
3631 0 367614.0 152713.0 555960.0 -1.0 3630
3632 0 367754.0 152713.0 555900.0 -1.0 3631
3633 0 367938.0 152784.0 555840.0 -1.0 3632
3634 0 368050.8 152944.39 555780.0 -1.0 3633
3635 0 368181.22 153169.98 555780.0 -1.0 3634
3636 0 352818.3 141866.11 555060.0 115.0 2
3637 0 352806.0 141774.0 555180.0 -1.0 3636
3638 0 355861.4 145842.44 549000.0 -1.0 3665
3639 0 357327.1 140883.98 551640.0 -1.0 3650
3640 0 355377.0 142745.19 552000.0 -1.0 5
3641 0 356005.12 142436.11 552000.0 -1.0 3640
3642 0 356842.62 141698.31 552000.0 -1.0 3641
3643 0 357161.66 141259.62 552000.0 -1.0 3642
3644 5 357371.03 140880.77 552000.0 -1.0 3643
3645 0 357390.97 140830.9 551940.0 -1.0 3644
3646 0 357348.25 140739.45 552060.0 -1.0 3644
3647 0 357381.0 140781.06 551880.0 -1.0 3645
3648 0 357371.03 140791.03 551820.0 -1.0 3647
3649 0 357361.06 140810.97 551760.0 -1.0 3648
3650 0 357319.4 140828.22 551700.0 -1.0 3649
3651 6 357327.1 140880.45 551580.0 -1.0 3639
3652 0 357351.78 140771.19 552120.0 -1.0 3646
3653 0 357351.78 140774.7 552180.0 -1.0 3652
3654 0 357415.22 140806.44 552240.0 -1.0 3653
3655 6 357475.16 140898.08 552300.0 -1.0 3654
3656 0 354733.06 147182.78 552300.0 -1.0 6
3657 0 355141.94 147753.83 552300.0 -1.0 3656
3658 0 355473.3 147958.28 552300.0 -1.0 3657
3659 0 355508.56 148023.48 552240.0 -1.0 3658
3660 0 355589.62 148097.52 552180.0 -1.0 3659
3661 0 355674.22 148196.22 552120.0 -1.0 3660
3662 6 355670.7 148185.64 552060.0 -1.0 3661
3663 5 355825.8 145723.42 549120.0 -1.0 3009
3664 0 356269.94 146315.62 549120.0 -1.0 3663
3665 0 356122.25 145860.06 549060.0 -1.0 3663
3666 0 356347.5 146449.58 549180.0 -1.0 3664
3667 0 356481.44 146569.42 549240.0 -1.0 3666
3668 0 356784.6 146724.53 549300.0 -1.0 3667
3669 0 357186.44 146773.88 549300.0 -1.0 3668
3670 0 357517.8 146907.83 549300.0 -1.0 3669
3671 0 357764.56 146717.47 549300.0 -1.0 3670
3672 0 357824.47 146765.06 549240.0 -1.0 3671
3673 0 358007.78 146923.69 549180.0 -1.0 3672
3674 0 358265.1 146768.6 549180.0 -1.0 3673
3675 0 358384.94 146807.36 549120.0 -1.0 3674
3676 0 358564.72 146856.72 549060.0 -1.0 3675
3677 6 358624.66 146884.9 549000.0 -1.0 3676
3678 0 356030.6 145800.14 548940.0 -1.0 3638
3679 6 355995.34 145849.48 548880.0 -1.0 3678
3680 0 368325.75 153233.44 555720.0 -1.0 3635
3681 6 368435.03 153367.39 555660.0 -1.0 3680
