# Supplementary material for: Organization of the gravity-sensing system in zebrafish
Source: Nat Commun. 2022 Aug 27;13:5060. doi: 10.1038/s41467-022-32824-w (PMC9420129; doi:10.1038/s41467-022-32824-w)
Supplement: Supplementary file 11 — Source Data [file 41467_2022_32824_MOESM11_ESM.zip › Reconstruction files/SuperiorVN_R_02.swc]

# SWC format file
# based on specifications at http://www.neuronland.org/NLMorphologyConverter/MorphologyFormats/SWC/Spec.html
# Created on 2022-04-20 using navis (https://github.com/navis-org/navis)
# Meta: {"id": "20732", "name": "SuperiorVN_R_02", "units": "1 nanometer"}
# PointNo Label X Y Z Radius Parent
# Labels:
# 0 = undefined, 1 = soma, 5 = fork point, 6 = end point
1 1 358794.0 148722.0 553080.0 1769.0 -1
2 0 358688.25 147061.72 549840.0 -1.0 1
3 0 358321.0 147445.0 553800.0 -1.0 1
4 0 357849.0 147524.0 554100.0 -1.0 1
5 0 358767.56 148625.61 552960.0 1693.0 1
6 0 358442.0 147524.0 554280.0 -1.0 1
7 0 358336.0 147227.0 554340.0 -1.0 6
8 0 358258.0 146953.0 554400.0 -1.0 7
9 0 358216.0 146642.0 554460.0 -1.0 8
10 0 358166.0 146290.0 554460.0 -1.0 9
11 0 358110.0 146043.0 554520.0 -1.0 10
12 0 358061.0 145655.0 554520.0 -1.0 11
13 0 358012.0 145274.0 554520.0 -1.0 12
14 0 357962.0 144964.0 554580.0 -1.0 13
15 0 357899.0 144583.0 554580.0 -1.0 14
16 0 357842.0 144281.0 554580.0 -1.0 15
17 0 357786.0 143935.0 554580.0 -1.0 16
18 0 357715.0 143688.0 554580.0 -1.0 17
19 0 357645.0 143449.0 554580.0 -1.0 18
20 0 357610.0 143237.0 554580.0 -1.0 19
21 0 357504.0 143061.0 554640.0 -1.0 20
22 0 357455.0 142829.0 554640.0 -1.0 21
23 0 357412.0 142617.0 554580.0 -1.0 22
24 0 357433.0 142440.0 554580.0 -1.0 23
25 0 357377.0 142229.0 554580.0 -1.0 24
26 0 357405.0 141996.0 554520.0 -1.0 25
27 0 357419.0 141728.0 554520.0 -1.0 26
28 0 357377.0 141503.0 554520.0 -1.0 27
29 0 357370.0 141468.0 554580.0 -1.0 28
30 6 357278.0 141397.0 554640.0 -1.0 29
31 0 357652.0 146974.0 554160.0 -1.0 4
32 0 357497.0 146466.0 554220.0 -1.0 31
33 0 357328.0 145944.0 554220.0 -1.0 32
34 0 357144.0 145507.0 554280.0 -1.0 33
35 0 356975.0 145028.0 554280.0 -1.0 34
36 0 356848.0 144577.0 554340.0 -1.0 35
37 0 356693.0 144252.0 554340.0 -1.0 36
38 0 356468.0 144069.0 554400.0 -1.0 37
39 0 356291.0 143991.0 554400.0 -1.0 38
40 0 356305.0 144048.0 554460.0 -1.0 39
41 0 356129.0 143977.0 554520.0 -1.0 40
42 0 356080.0 143970.0 554580.0 -1.0 41
43 0 355946.0 143900.0 554640.0 -1.0 42
44 0 355995.0 143928.0 554700.0 -1.0 43
45 0 355868.0 143829.0 554760.0 -1.0 44
46 0 355861.0 143928.0 554820.0 -1.0 45
47 6 355798.0 143836.0 554880.0 -1.0 46
48 0 358246.0 147234.0 553860.0 -1.0 3
49 0 358183.0 146898.0 553920.0 -1.0 48
50 0 358112.0 146831.0 553980.0 -1.0 49
51 0 358032.0 146848.0 554040.0 -1.0 50
52 0 358049.0 146868.0 554100.0 -1.0 51
53 0 357907.0 146895.0 554160.0 -1.0 52
54 0 357943.0 146906.0 554220.0 -1.0 53
55 0 357987.0 146907.0 554280.0 -1.0 54
56 0 357891.0 146849.0 554340.0 -1.0 55
57 0 357938.0 146898.0 554400.0 -1.0 56
58 0 358054.0 146876.0 554460.0 -1.0 57
59 0 358148.0 146706.0 554520.0 -1.0 58
60 0 357945.0 146767.0 554580.0 -1.0 59
61 0 357919.0 146491.0 554640.0 -1.0 60
62 0 357903.0 146607.0 554700.0 -1.0 61
63 0 357851.0 146819.0 554760.0 -1.0 62
64 0 357927.0 146878.0 554820.0 -1.0 63
65 0 357942.0 146849.0 554880.0 -1.0 64
66 0 357950.0 146958.0 554940.0 -1.0 65
67 0 357918.0 147047.0 555000.0 -1.0 66
68 0 357815.0 147044.0 555060.0 -1.0 67
69 0 357919.0 147174.0 555120.0 -1.0 68
70 0 357991.0 147252.0 555180.0 -1.0 69
71 0 357962.0 147533.0 555240.0 -1.0 70
72 5 357944.0 147687.0 555300.0 -1.0 71
73 0 358050.0 147754.0 555360.0 -1.0 72
74 0 357696.0 147022.0 555180.0 -1.0 72
75 0 358089.0 147773.0 555420.0 -1.0 73
76 0 357921.0 147695.0 555480.0 -1.0 75
77 0 357827.0 147783.0 555600.0 -1.0 76
78 0 357913.0 147833.0 555660.0 -1.0 77
79 0 357798.0 147818.0 555720.0 -1.0 78
80 0 357740.0 147953.0 555780.0 -1.0 79
81 0 357968.0 148123.0 555840.0 -1.0 80
82 0 358028.0 147972.0 555900.0 -1.0 81
83 0 357858.0 148525.0 555960.0 -1.0 82
84 0 358018.0 148634.0 556020.0 -1.0 83
85 0 357924.0 148374.0 556080.0 -1.0 84
86 0 357939.0 148352.0 556140.0 -1.0 85
87 0 357914.0 148439.0 556200.0 -1.0 86
88 0 357931.0 148430.0 556260.0 -1.0 87
89 0 357979.0 148457.0 556320.0 -1.0 88
90 0 357866.0 148418.0 556380.0 -1.0 89
91 0 357863.0 148818.0 556440.0 -1.0 90
92 0 357729.0 148937.0 556500.0 -1.0 91
93 0 357698.0 148926.0 556560.0 -1.0 92
94 0 357631.0 148902.0 556620.0 -1.0 93
95 0 357681.0 148884.0 556680.0 -1.0 94
96 0 357658.0 148964.0 556740.0 -1.0 95
97 0 357489.0 148923.0 556800.0 -1.0 96
98 0 357627.0 148949.0 556860.0 -1.0 97
99 0 357632.0 149002.0 556920.0 -1.0 98
100 0 357577.0 148969.0 556980.0 -1.0 99
101 0 357609.0 148972.0 557040.0 -1.0 100
102 0 357714.0 149000.0 557100.0 -1.0 101
103 0 357722.0 149012.0 557160.0 -1.0 102
104 0 357701.0 149084.0 557220.0 -1.0 103
105 0 357739.0 149133.0 557280.0 -1.0 104
106 0 357736.0 149055.0 557340.0 -1.0 105
107 0 357760.0 149096.0 557400.0 -1.0 106
108 0 357738.0 149127.0 557460.0 -1.0 107
109 0 357711.0 149127.0 557520.0 -1.0 108
110 0 357756.0 149142.0 557580.0 -1.0 109
111 0 357738.0 149151.0 557640.0 -1.0 110
112 0 357686.0 149202.0 557700.0 -1.0 111
113 0 357707.0 149122.0 557760.0 -1.0 112
114 0 357675.0 149089.0 557820.0 -1.0 113
115 0 357627.0 149104.0 557880.0 -1.0 114
116 0 357786.0 149119.0 557940.0 -1.0 115
117 0 357477.0 148873.0 558000.0 -1.0 116
118 0 357512.0 148950.0 558060.0 -1.0 117
119 0 357561.0 149028.0 558120.0 -1.0 118
120 0 357553.0 148916.0 558240.0 -1.0 119
121 0 357484.0 148882.0 558300.0 -1.0 120
122 0 357538.0 148912.0 558360.0 -1.0 121
123 0 357532.0 148915.0 558420.0 -1.0 122
124 0 357604.0 148880.0 558480.0 -1.0 123
125 0 357615.0 148882.0 558540.0 -1.0 124
126 0 357586.0 148831.0 558600.0 -1.0 125
127 0 357606.0 148829.0 558660.0 -1.0 126
128 0 357588.0 148858.0 558720.0 -1.0 127
129 0 357488.0 148880.0 558780.0 -1.0 128
130 0 357675.0 148954.0 558840.0 -1.0 129
131 0 357472.0 148905.0 558900.0 -1.0 130
132 0 357498.0 148968.0 558960.0 -1.0 131
133 0 357561.0 149010.0 559020.0 -1.0 132
134 0 357625.0 149031.0 559140.0 -1.0 133
135 0 357717.0 149095.0 559200.0 -1.0 134
136 0 357717.0 149088.0 559260.0 -1.0 135
137 0 357710.0 149109.0 559320.0 -1.0 136
138 0 357702.0 149081.0 559380.0 -1.0 137
139 0 357702.0 149074.0 559440.0 -1.0 138
140 0 357660.0 149102.0 559500.0 -1.0 139
141 0 357724.0 149144.0 559560.0 -1.0 140
142 0 357702.0 149095.0 559620.0 -1.0 141
143 0 357695.0 149088.0 559680.0 -1.0 142
144 0 357773.0 149137.0 559740.0 -1.0 143
145 0 357766.0 149236.0 559800.0 -1.0 144
146 0 357787.0 149264.0 559860.0 -1.0 145
147 0 357801.0 149349.0 559920.0 -1.0 146
148 0 357843.0 149293.0 559980.0 -1.0 147
149 0 357808.0 149349.0 560040.0 -1.0 148
150 0 357843.0 149321.0 560100.0 -1.0 149
151 0 357871.0 149300.0 560160.0 -1.0 150
152 0 357871.0 149307.0 560220.0 -1.0 151
153 0 357914.0 149377.0 560280.0 -1.0 152
154 0 357956.0 149475.0 560340.0 -1.0 153
155 0 357991.0 149553.0 560400.0 -1.0 154
156 0 357949.0 149596.0 560460.0 -1.0 155
157 0 358012.0 149687.0 560520.0 -1.0 156
158 0 357970.0 149708.0 560580.0 -1.0 157
159 0 357977.0 149765.0 560640.0 -1.0 158
160 0 357970.0 149793.0 560700.0 -1.0 159
161 0 357942.0 149871.0 560760.0 -1.0 160
162 0 357956.0 149927.0 560820.0 -1.0 161
163 0 357709.0 150033.0 560880.0 -1.0 162
164 0 357899.0 149983.0 560940.0 -1.0 163
165 0 357963.0 150110.0 561000.0 -1.0 164
166 0 357892.0 150047.0 561060.0 -1.0 165
167 0 357928.0 150181.0 561120.0 -1.0 166
168 0 357956.0 150265.0 561180.0 -1.0 167
169 0 357963.0 150251.0 561240.0 -1.0 168
170 0 357977.0 150308.0 561360.0 -1.0 169
171 0 357984.0 150392.0 561420.0 -1.0 170
172 0 357991.0 150420.0 561480.0 -1.0 171
173 0 357991.0 150456.0 561540.0 -1.0 172
174 0 358048.0 150561.0 561600.0 -1.0 173
175 0 358019.0 150540.0 561660.0 -1.0 174
176 0 358048.0 150604.0 561720.0 -1.0 175
177 0 358048.0 150702.0 561780.0 -1.0 176
178 0 358062.0 150717.0 561840.0 -1.0 177
179 0 358019.0 150752.0 561900.0 -1.0 178
180 0 358040.0 150829.0 561960.0 -1.0 179
181 0 358026.0 150900.0 562020.0 -1.0 180
182 0 358062.0 150999.0 562080.0 -1.0 181
183 0 358083.0 151069.0 562140.0 -1.0 182
184 0 358146.0 151189.0 562260.0 -1.0 183
185 0 358188.0 151259.0 562320.0 -1.0 184
186 0 358196.0 151337.0 562380.0 -1.0 185
187 0 358294.0 151457.0 562440.0 -1.0 186
188 0 358280.0 151570.0 562500.0 -1.0 187
189 0 358330.0 151647.0 562560.0 -1.0 188
190 0 358414.0 151739.0 562680.0 -1.0 189
191 0 358527.0 151838.0 562740.0 -1.0 190
192 0 358760.0 152021.0 562800.0 -1.0 191
193 0 358936.0 152296.0 562860.0 -1.0 192
194 0 359028.0 152345.0 562920.0 -1.0 193
195 0 359126.0 152423.0 562980.0 -1.0 194
196 0 359183.0 152437.0 563040.0 -1.0 195
197 0 359295.0 152536.0 563100.0 -1.0 196
198 0 359458.0 152712.0 563160.0 -1.0 197
199 0 359613.0 152839.0 563220.0 -1.0 198
200 0 359810.0 153036.0 563340.0 -1.0 199
201 0 360113.0 153269.0 563400.0 -1.0 200
202 0 360564.0 153544.0 563460.0 -1.0 201
203 0 361206.0 153925.0 563520.0 -1.0 202
204 0 361403.0 154073.0 563580.0 -1.0 203
205 0 361473.0 154171.0 563640.0 -1.0 204
206 0 361516.0 154221.0 563700.0 -1.0 205
207 0 361523.0 154242.0 563760.0 -1.0 206
208 0 361664.0 154320.0 563820.0 -1.0 207
209 0 361911.0 154411.0 563880.0 -1.0 208
210 0 362200.0 154538.0 563940.0 -1.0 209
211 0 362312.0 154510.0 564000.0 -1.0 210
212 0 362355.0 154580.0 564060.0 -1.0 211
213 0 362305.0 154594.0 564120.0 -1.0 212
214 0 362390.0 154573.0 564180.0 -1.0 213
215 0 362376.0 154545.0 564240.0 -1.0 214
216 0 362383.0 154560.0 564300.0 -1.0 215
217 0 362425.0 154644.0 564360.0 -1.0 216
218 0 362425.0 154651.0 564420.0 -1.0 217
219 0 362460.0 154700.0 564540.0 -1.0 218
220 0 362468.0 154721.0 564600.0 -1.0 219
221 0 362510.0 154820.0 564660.0 -1.0 220
222 0 362517.0 154968.0 564720.0 -1.0 221
223 0 362538.0 155074.0 564840.0 -1.0 222
224 0 362545.0 155109.0 564900.0 -1.0 223
225 0 362665.0 155229.0 564960.0 -1.0 224
226 0 362672.0 155370.0 565020.0 -1.0 225
227 0 362693.0 155405.0 565080.0 -1.0 226
228 0 362764.0 155490.0 565140.0 -1.0 227
229 0 362792.0 155518.0 565200.0 -1.0 228
230 0 362813.0 155539.0 565260.0 -1.0 229
231 0 362785.0 155610.0 565320.0 -1.0 230
232 0 362778.0 155596.0 565440.0 -1.0 231
233 0 362785.0 155617.0 565500.0 -1.0 232
234 0 362792.0 155652.0 565560.0 -1.0 233
235 0 362764.0 155736.0 565620.0 -1.0 234
236 0 362799.0 155821.0 565680.0 -1.0 235
237 0 362905.0 155899.0 565740.0 -1.0 236
238 0 363018.0 155983.0 565800.0 -1.0 237
239 0 363271.0 156026.0 565920.0 -1.0 238
240 0 363292.0 156082.0 565980.0 -1.0 239
241 0 363356.0 156230.0 566040.0 -1.0 240
242 0 363398.0 156315.0 566100.0 -1.0 241
243 0 363419.0 156364.0 566160.0 -1.0 242
244 0 363490.0 156442.0 566220.0 -1.0 243
245 0 363532.0 156520.0 566280.0 -1.0 244
246 0 363511.0 156512.0 566400.0 -1.0 245
247 0 363504.0 156527.0 566460.0 -1.0 246
248 0 363560.0 156604.0 566520.0 -1.0 247
249 0 363645.0 156759.0 566580.0 -1.0 248
250 0 363638.0 156766.0 566640.0 -1.0 249
251 0 363617.0 156816.0 566700.0 -1.0 250
252 0 363702.0 156851.0 566760.0 -1.0 251
253 0 363730.0 156964.0 566820.0 -1.0 252
254 0 363793.0 157020.0 566940.0 -1.0 253
255 0 363850.0 157098.0 567000.0 -1.0 254
256 0 363920.0 157225.0 567000.0 -1.0 255
257 0 364012.0 157260.0 567060.0 -1.0 256
258 0 364026.0 157225.0 567120.0 -1.0 257
259 0 364090.0 157274.0 567180.0 -1.0 258
260 0 364104.0 157260.0 567240.0 -1.0 259
261 0 364146.0 157239.0 567300.0 -1.0 260
262 0 364174.0 157168.0 567360.0 -1.0 261
263 0 364217.0 157204.0 567420.0 -1.0 262
264 0 364259.0 157204.0 567480.0 -1.0 263
265 0 364308.0 157267.0 567540.0 -1.0 264
266 0 364513.0 157380.0 567600.0 -1.0 265
267 0 364604.0 157444.0 567660.0 -1.0 266
268 0 364760.0 157493.0 567720.0 -1.0 267
269 0 364837.0 157500.0 567780.0 -1.0 268
270 0 365013.0 157606.0 567840.0 -1.0 269
271 0 365049.0 157690.0 567900.0 -1.0 270
272 0 365182.0 157733.0 567960.0 -1.0 271
273 0 365246.0 157824.0 568020.0 -1.0 272
274 0 365401.0 157909.0 568080.0 -1.0 273
275 0 365577.0 158120.0 568080.0 -1.0 274
276 0 365613.0 158149.0 568140.0 -1.0 275
277 0 365697.0 158240.0 568200.0 -1.0 276
278 0 365846.0 158410.0 568260.0 -1.0 277
279 0 366029.0 158565.0 568260.0 -1.0 278
280 0 366191.0 158741.0 568260.0 -1.0 279
281 0 366430.0 158917.0 568320.0 -1.0 280
282 0 366691.0 159129.0 568320.0 -1.0 281
283 0 366917.0 159298.0 568320.0 -1.0 282
284 0 367044.0 159404.0 568380.0 -1.0 283
285 0 367213.0 159523.0 568440.0 -1.0 284
286 0 367375.0 159735.0 568440.0 -1.0 285
287 0 367410.0 159841.0 568500.0 -1.0 286
288 0 367502.0 159897.0 568560.0 -1.0 287
289 0 367509.0 159982.0 568620.0 -1.0 288
290 0 367530.0 160045.0 568680.0 -1.0 289
291 0 367530.0 160109.0 568740.0 -1.0 290
292 0 367580.0 160158.0 568800.0 -1.0 291
293 0 367558.0 160200.0 568860.0 -1.0 292
294 0 367537.0 160271.0 568920.0 -1.0 293
295 0 367558.0 160405.0 568980.0 -1.0 294
296 0 367527.0 160476.0 569040.0 -1.0 295
297 0 367591.0 160678.0 569100.0 -1.0 296
298 0 367544.0 160720.0 569160.0 -1.0 297
299 0 367713.0 160832.0 569160.0 -1.0 298
300 0 367854.0 160973.0 569160.0 -1.0 299
301 0 368004.0 161105.0 569160.0 -1.0 300
302 0 367976.0 161143.0 569220.0 -1.0 301
303 0 368009.0 161091.0 569280.0 -1.0 302
304 0 368046.0 161044.0 569340.0 -1.0 303
305 0 368056.0 161077.0 569400.0 -1.0 304
306 0 368079.0 161133.0 569460.0 -1.0 305
307 0 368070.0 161246.0 569520.0 -1.0 306
308 0 368117.0 161260.0 569580.0 -1.0 307
309 0 368202.0 161359.0 569640.0 -1.0 308
310 0 368258.0 161349.0 569760.0 -1.0 309
311 0 368404.0 161410.0 569760.0 -1.0 310
312 0 368573.0 161490.0 569760.0 -1.0 311
313 0 368742.0 161537.0 569760.0 -1.0 312
314 0 368874.0 161566.0 569760.0 -1.0 313
315 0 368925.0 161500.0 569820.0 -1.0 314
316 0 369042.0 161519.0 569820.0 -1.0 315
317 0 369123.0 161608.0 569820.0 -1.0 316
318 0 369174.0 161603.0 569880.0 -1.0 317
319 0 369240.0 161570.0 569940.0 -1.0 318
320 0 369358.0 161598.0 570000.0 -1.0 319
321 0 369344.0 161551.0 570060.0 -1.0 320
322 0 369396.0 161466.0 570180.0 -1.0 321
323 6 369414.0 161415.0 570240.0 -1.0 322
324 0 357712.0 147170.0 555240.0 -1.0 74
325 0 357379.0 147171.0 555300.0 -1.0 324
326 0 356969.0 146822.0 555360.0 -1.0 325
327 0 356345.0 146311.0 555420.0 -1.0 326
328 0 355524.0 145571.0 555480.0 -1.0 327
329 0 355327.0 145347.0 555600.0 -1.0 328
330 0 355294.0 145307.0 555660.0 -1.0 329
331 0 355202.0 145136.0 555720.0 -1.0 330
332 0 355129.0 144894.0 555780.0 -1.0 331
333 0 355028.0 144652.0 555840.0 -1.0 332
334 0 354889.0 144620.0 555900.0 -1.0 333
335 0 354942.0 144625.0 555960.0 -1.0 334
336 0 354614.0 144204.0 556020.0 -1.0 335
337 0 354161.0 143552.0 556080.0 -1.0 336
338 0 353758.0 143057.0 556140.0 -1.0 337
339 0 353441.0 142578.0 556200.0 -1.0 338
340 0 352977.0 142016.0 556200.0 -1.0 339
341 0 353032.0 142153.0 556140.0 -1.0 340
342 0 352431.0 141226.0 556140.0 -1.0 341
343 0 351834.0 140470.0 556080.0 -1.0 342
344 0 351901.0 140604.0 556020.0 -1.0 343
345 0 351765.0 140333.0 555960.0 -1.0 344
346 0 350689.0 139504.0 555960.0 -1.0 345
347 0 350434.0 139372.0 555900.0 -1.0 346
348 0 349987.0 139103.0 555900.0 -1.0 347
349 0 349117.0 138684.0 555840.0 -1.0 348
350 0 348618.0 138504.0 555840.0 -1.0 349
351 0 347605.0 138186.0 555840.0 -1.0 350
352 0 347743.0 138211.0 555900.0 -1.0 351
353 0 347497.0 138216.0 555960.0 -1.0 352
354 0 347322.0 138228.0 556020.0 -1.0 353
355 0 347222.0 138130.0 556080.0 -1.0 354
356 0 347035.0 138128.0 556140.0 -1.0 355
357 0 346857.0 138107.0 556200.0 -1.0 356
358 0 346747.0 138069.0 556260.0 -1.0 357
359 0 346699.0 138059.0 556320.0 -1.0 358
360 0 346516.0 138082.0 556380.0 -1.0 359
361 0 346422.0 138080.0 556440.0 -1.0 360
362 0 346212.0 138052.0 556500.0 -1.0 361
363 0 346064.0 138027.0 556560.0 -1.0 362
364 0 345896.0 138071.0 556620.0 -1.0 363
365 0 345786.0 138020.0 556680.0 -1.0 364
366 0 345707.0 138126.0 556740.0 -1.0 365
367 0 345375.0 137885.0 556800.0 -1.0 366
368 0 345478.0 137972.0 556860.0 -1.0 367
369 0 345363.0 138000.0 556920.0 -1.0 368
370 0 345308.0 137956.0 556980.0 -1.0 369
371 0 345184.0 138012.0 557040.0 -1.0 370
372 0 345068.0 138031.0 557100.0 -1.0 371
373 0 344966.0 138017.0 557160.0 -1.0 372
374 0 344824.0 138039.0 557220.0 -1.0 373
375 0 344741.0 138000.0 557280.0 -1.0 374
376 0 344658.0 137982.0 557340.0 -1.0 375
377 0 344477.0 137958.0 557400.0 -1.0 376
378 0 344287.0 137999.0 557460.0 -1.0 377
379 0 344095.0 137923.0 557520.0 -1.0 378
380 0 343992.0 137978.0 557580.0 -1.0 379
381 0 343673.0 137874.0 557640.0 -1.0 380
382 0 343604.0 137874.0 557700.0 -1.0 381
383 0 343505.0 137778.0 557760.0 -1.0 382
384 0 343473.0 137830.0 557820.0 -1.0 383
385 0 343395.0 137805.0 557880.0 -1.0 384
386 0 343565.0 137884.0 557940.0 -1.0 385
387 0 343011.0 137658.0 558000.0 -1.0 386
388 0 343002.0 137769.0 558060.0 -1.0 387
389 0 342827.0 137775.0 558120.0 -1.0 388
390 0 342553.0 137771.0 558240.0 -1.0 389
391 0 342464.0 137704.0 558300.0 -1.0 390
392 0 342284.0 137697.0 558360.0 -1.0 391
393 0 341994.0 137692.0 558420.0 -1.0 392
394 0 341739.0 137699.0 558480.0 -1.0 393
395 0 341640.0 137698.0 558540.0 -1.0 394
396 0 341382.0 137636.0 558600.0 -1.0 395
397 0 341091.0 137664.0 558660.0 -1.0 396
398 0 340909.0 137628.0 558720.0 -1.0 397
399 0 340721.0 137680.0 558780.0 -1.0 398
400 0 340684.0 137710.0 558840.0 -1.0 399
401 0 340219.0 137650.0 558900.0 -1.0 400
402 0 340110.0 137613.0 558960.0 -1.0 401
403 0 339808.0 137568.0 559020.0 -1.0 402
404 0 339846.0 137577.0 559080.0 -1.0 403
405 0 339598.0 137635.0 559140.0 -1.0 404
406 0 339467.0 137632.0 559200.0 -1.0 405
407 0 339319.0 137621.0 559260.0 -1.0 406
408 0 339199.0 137611.0 559320.0 -1.0 407
409 0 339097.0 137579.0 559380.0 -1.0 408
410 0 339028.0 137606.0 559440.0 -1.0 409
411 0 338883.0 137605.0 559500.0 -1.0 410
412 0 338837.0 137596.0 559560.0 -1.0 411
413 0 338729.0 137571.0 559620.0 -1.0 412
414 0 338669.0 137520.0 559680.0 -1.0 413
415 0 338556.0 137482.0 559740.0 -1.0 414
416 0 338578.0 137489.0 559800.0 -1.0 415
417 0 338489.0 137457.0 559860.0 -1.0 416
418 0 338370.0 137410.0 559920.0 -1.0 417
419 0 338265.0 137286.0 559980.0 -1.0 418
420 0 338243.0 137331.0 560040.0 -1.0 419
421 0 338099.0 137304.0 560100.0 -1.0 420
422 0 338018.0 137292.0 560160.0 -1.0 421
423 0 337905.0 137197.0 560220.0 -1.0 422
424 0 337822.0 137167.0 560280.0 -1.0 423
425 0 337706.0 137135.0 560340.0 -1.0 424
426 0 337601.0 137174.0 560400.0 -1.0 425
427 0 337498.0 137120.0 560460.0 -1.0 426
428 0 337401.0 137046.0 560520.0 -1.0 427
429 0 337309.0 137028.0 560580.0 -1.0 428
430 0 337195.0 136978.0 560640.0 -1.0 429
431 0 337152.0 136965.0 560700.0 -1.0 430
432 0 337011.0 136943.0 560760.0 -1.0 431
433 0 336866.0 136883.0 560820.0 -1.0 432
434 0 336800.0 136860.0 560880.0 -1.0 433
435 0 336678.0 136875.0 560940.0 -1.0 434
436 0 336518.0 136820.0 561000.0 -1.0 435
437 0 336361.0 136785.0 561060.0 -1.0 436
438 0 336263.0 136765.0 561120.0 -1.0 437
439 0 336119.0 136681.0 561180.0 -1.0 438
440 0 336009.0 136692.0 561240.0 -1.0 439
441 0 335899.0 136636.0 561360.0 -1.0 440
442 0 335709.0 136668.0 561420.0 -1.0 441
443 0 335612.0 136671.0 561480.0 -1.0 442
444 0 335451.0 136681.0 561540.0 -1.0 443
445 0 335199.0 136820.0 561600.0 -1.0 444
446 0 335119.0 136823.0 561660.0 -1.0 445
447 0 334951.0 136792.0 561720.0 -1.0 446
448 0 334784.0 136747.0 561780.0 -1.0 447
449 0 334548.0 136712.0 561840.0 -1.0 448
450 0 334371.0 136693.0 561900.0 -1.0 449
451 0 334245.0 136654.0 561960.0 -1.0 450
452 0 334068.0 136630.0 562020.0 -1.0 451
453 0 333895.0 136645.0 562080.0 -1.0 452
454 0 333819.0 136665.0 562140.0 -1.0 453
455 0 333617.0 136552.0 562260.0 -1.0 454
456 0 333371.0 136698.0 562320.0 -1.0 455
457 0 333254.0 136692.0 562380.0 -1.0 456
458 0 333032.0 136687.0 562440.0 -1.0 457
459 0 332744.0 136717.0 562500.0 -1.0 458
460 0 332613.0 136689.0 562560.0 -1.0 459
461 0 332316.0 136651.0 562680.0 -1.0 460
462 0 331665.0 136397.0 562740.0 -1.0 461
463 0 332013.0 136622.0 562800.0 -1.0 462
464 0 331957.0 136648.0 562860.0 -1.0 463
465 0 331900.0 136651.0 562920.0 -1.0 464
466 0 331837.0 136711.0 562980.0 -1.0 465
467 0 331746.0 136695.0 563040.0 -1.0 466
468 0 331680.0 136709.0 563100.0 -1.0 467
469 0 331559.0 136777.0 563160.0 -1.0 468
470 0 331476.0 136865.0 563220.0 -1.0 469
471 0 331383.0 136922.0 563340.0 -1.0 470
472 0 331369.0 136987.0 563400.0 -1.0 471
473 0 331211.0 136998.0 563460.0 -1.0 472
474 0 331117.0 137197.0 563520.0 -1.0 473
475 0 331083.0 137185.0 563580.0 -1.0 474
476 0 330932.0 137256.0 563640.0 -1.0 475
477 0 330872.0 137298.0 563700.0 -1.0 476
478 0 330782.0 137390.0 563760.0 -1.0 477
479 0 330694.0 137420.0 563820.0 -1.0 478
480 0 330632.0 137472.0 563880.0 -1.0 479
481 0 330537.0 137491.0 563940.0 -1.0 480
482 0 330529.0 137547.0 564000.0 -1.0 481
483 0 330399.0 137578.0 564060.0 -1.0 482
484 0 330380.0 137633.0 564120.0 -1.0 483
485 0 330363.0 137611.0 564180.0 -1.0 484
486 0 330232.0 137599.0 564240.0 -1.0 485
487 0 330282.0 137618.0 564300.0 -1.0 486
488 0 330269.0 137737.0 564360.0 -1.0 487
489 0 330219.0 137746.0 564420.0 -1.0 488
490 0 330058.0 137790.0 564540.0 -1.0 489
491 0 329976.0 137891.0 564600.0 -1.0 490
492 0 329827.0 137880.0 564660.0 -1.0 491
493 0 329676.0 137931.0 564720.0 -1.0 492
494 0 329620.0 138002.0 564840.0 -1.0 493
495 0 329434.0 138031.0 564900.0 -1.0 494
496 0 329277.0 138013.0 564960.0 -1.0 495
497 0 328990.0 138085.0 565020.0 -1.0 496
498 0 328972.0 138095.0 565080.0 -1.0 497
499 0 328814.0 138114.0 565140.0 -1.0 498
500 0 328552.0 138242.0 565200.0 -1.0 499
501 0 328357.0 138516.0 565200.0 -1.0 500
502 0 328047.0 138640.0 565200.0 -1.0 501
503 0 327883.0 138652.0 565260.0 -1.0 502
504 0 327749.0 138617.0 565320.0 -1.0 503
505 0 327408.0 138681.0 565440.0 -1.0 504
506 0 327077.0 138721.0 565500.0 -1.0 505
507 0 326752.0 138768.0 565560.0 -1.0 506
508 0 326402.0 138899.0 565560.0 -1.0 507
509 0 326108.0 138957.0 565620.0 -1.0 508
510 0 325967.0 139020.0 565680.0 -1.0 509
511 0 325665.0 139045.0 565740.0 -1.0 510
512 0 325510.0 139091.0 565800.0 -1.0 511
513 0 325301.0 139049.0 565920.0 -1.0 512
514 0 325209.0 139113.0 565980.0 -1.0 513
515 0 325054.0 139169.0 566040.0 -1.0 514
516 0 324782.0 139228.0 566100.0 -1.0 515
517 0 324656.0 139292.0 566160.0 -1.0 516
518 0 324317.0 139450.0 566220.0 -1.0 517
519 0 324046.0 139654.0 566280.0 -1.0 518
520 0 323734.0 140018.0 566460.0 -1.0 519
521 0 323603.0 140173.0 566520.0 -1.0 520
522 0 323556.0 140277.0 566580.0 -1.0 521
523 0 323474.0 140353.0 566640.0 -1.0 522
524 0 323193.0 140447.0 566700.0 -1.0 523
525 0 323172.0 140490.0 566760.0 -1.0 524
526 0 323144.0 140550.0 566820.0 -1.0 525
527 0 322888.0 140675.0 566820.0 -1.0 526
528 0 322605.0 140933.0 566820.0 -1.0 527
529 0 322259.0 141140.0 566940.0 -1.0 528
530 0 321915.0 141297.0 566940.0 -1.0 529
531 0 321670.0 141456.0 567000.0 -1.0 530
532 0 321610.0 141538.0 567060.0 -1.0 531
533 0 321464.0 141686.0 567120.0 -1.0 532
534 0 321188.0 141905.0 567180.0 -1.0 533
535 0 320724.0 142078.0 567180.0 -1.0 534
536 0 320310.0 142153.0 567120.0 -1.0 535
537 0 319895.0 142380.0 567120.0 -1.0 536
538 0 319686.0 142523.0 567060.0 -1.0 537
539 0 319442.0 142752.0 567060.0 -1.0 538
540 0 319054.0 142967.0 567060.0 -1.0 539
541 0 318703.0 142996.0 567120.0 -1.0 540
542 0 318174.0 143050.0 567120.0 -1.0 541
543 0 317914.0 143374.0 567120.0 -1.0 542
544 0 317821.0 143404.0 567180.0 -1.0 543
545 0 317424.0 143621.0 567180.0 -1.0 544
546 0 317275.0 143868.0 567180.0 -1.0 545
547 0 316701.0 144478.0 567180.0 -1.0 546
548 0 316266.0 145004.0 567120.0 -1.0 547
549 0 315684.0 145500.0 567060.0 -1.0 548
550 0 315353.0 145930.0 567060.0 -1.0 549
551 0 315010.0 146207.0 567000.0 -1.0 550
552 0 314666.0 146410.0 566940.0 -1.0 551
553 0 314292.0 146690.0 566940.0 -1.0 552
554 0 314063.0 147207.0 566820.0 -1.0 553
555 0 313910.0 147628.0 566820.0 -1.0 554
556 0 313607.0 148274.0 566760.0 -1.0 555
557 0 313183.0 148672.0 566760.0 -1.0 556
558 0 312581.0 149040.0 566760.0 -1.0 557
559 0 312413.0 149311.0 566760.0 -1.0 558
560 0 312093.0 149805.0 566700.0 -1.0 559
561 0 311991.0 150241.0 566640.0 -1.0 560
562 0 311471.0 150756.0 566580.0 -1.0 561
563 0 311177.0 151286.0 566580.0 -1.0 562
564 0 310863.0 151514.0 566580.0 -1.0 563
565 0 310565.0 151728.0 566520.0 -1.0 564
566 0 310362.0 151830.0 566460.0 -1.0 565
567 0 310164.0 151966.0 566400.0 -1.0 566
568 0 309380.0 152585.0 566280.0 -1.0 567
569 0 308765.0 152973.0 566280.0 -1.0 568
570 0 308430.0 153490.0 566220.0 -1.0 569
571 0 308135.0 153668.0 566160.0 -1.0 570
572 0 307874.0 153969.0 566100.0 -1.0 571
573 0 307467.0 154246.0 566040.0 -1.0 572
574 0 306808.0 154525.0 565980.0 -1.0 573
575 0 306180.0 154710.0 565920.0 -1.0 574
576 0 305977.0 154878.0 565800.0 -1.0 575
577 0 305632.0 155174.0 565740.0 -1.0 576
578 0 305587.0 155358.0 565680.0 -1.0 577
579 0 305466.0 155476.0 565620.0 -1.0 578
580 0 305445.0 155615.0 565560.0 -1.0 579
581 0 305323.0 155657.0 565500.0 -1.0 580
582 0 305254.0 155702.0 565440.0 -1.0 581
583 0 305179.0 155740.0 565320.0 -1.0 582
584 0 305119.0 155912.0 565260.0 -1.0 583
585 0 304976.0 156116.0 565200.0 -1.0 584
586 0 304437.0 156313.0 565140.0 -1.0 585
587 0 304278.0 156298.0 565080.0 -1.0 586
588 0 304104.0 156461.0 565020.0 -1.0 587
589 0 303768.0 156775.0 564960.0 -1.0 588
590 0 303263.0 157092.0 564900.0 -1.0 589
591 0 302809.0 157242.0 564840.0 -1.0 590
592 0 302343.0 157431.0 564720.0 -1.0 591
593 0 301861.0 157717.0 564660.0 -1.0 592
594 0 301889.0 158018.0 564660.0 -1.0 593
595 0 301828.0 158208.0 564720.0 -1.0 594
596 0 301684.0 158427.0 564840.0 -1.0 595
597 0 301315.0 158737.0 564900.0 -1.0 596
598 0 300439.0 159357.0 564900.0 -1.0 597
599 0 299557.0 159741.0 564900.0 -1.0 598
600 0 298828.0 160237.0 564840.0 -1.0 599
601 0 298575.0 160352.0 564720.0 -1.0 600
602 0 298463.0 160472.0 564660.0 -1.0 601
603 0 298390.0 160517.0 564600.0 -1.0 602
604 0 298184.0 160641.0 564540.0 -1.0 603
605 0 298062.0 160933.0 564420.0 -1.0 604
606 0 297846.0 161063.0 564360.0 -1.0 605
607 0 297736.0 161140.0 564300.0 -1.0 606
608 0 297526.0 161168.0 564240.0 -1.0 607
609 0 297217.0 161470.0 564240.0 -1.0 608
610 0 296979.0 161743.0 564300.0 -1.0 609
611 0 296636.0 162027.0 564360.0 -1.0 610
612 0 296341.0 162340.0 564420.0 -1.0 611
613 0 295958.0 162755.0 564420.0 -1.0 612
614 0 295605.0 163114.0 564360.0 -1.0 613
615 0 295199.0 163372.0 564300.0 -1.0 614
616 0 294907.0 163631.0 564240.0 -1.0 615
617 0 294735.0 164368.0 564180.0 -1.0 616
618 0 294752.0 164877.0 564180.0 -1.0 617
619 0 294856.0 165788.0 564180.0 -1.0 618
620 0 294905.0 166330.0 564240.0 -1.0 619
621 0 294905.0 166500.0 564300.0 -1.0 620
622 0 294996.0 166817.0 564360.0 -1.0 621
623 0 294953.0 167020.0 564420.0 -1.0 622
624 0 295031.0 167308.0 564540.0 -1.0 623
625 0 295060.0 167396.0 564600.0 -1.0 624
626 0 295079.0 167511.0 564660.0 -1.0 625
627 0 295027.0 167540.0 564720.0 -1.0 626
628 0 295118.0 167679.0 564840.0 -1.0 627
629 0 295121.0 167776.0 564900.0 -1.0 628
630 0 295108.0 167886.0 564960.0 -1.0 629
631 0 295153.0 167943.0 565020.0 -1.0 630
632 0 295152.0 168049.0 565080.0 -1.0 631
633 0 295154.0 168210.0 565140.0 -1.0 632
634 0 295155.0 168318.0 565200.0 -1.0 633
635 0 295142.0 168302.0 565260.0 -1.0 634
636 0 295169.0 168364.0 565320.0 -1.0 635
637 0 295237.0 168691.0 565440.0 -1.0 636
638 0 295229.0 168840.0 565500.0 -1.0 637
639 0 295286.0 168925.0 565560.0 -1.0 638
640 0 295249.0 169159.0 565620.0 -1.0 639
641 0 295243.0 169259.0 565680.0 -1.0 640
642 0 295283.0 169392.0 565740.0 -1.0 641
643 0 295224.0 169531.0 565800.0 -1.0 642
644 0 295150.0 169546.0 565920.0 -1.0 643
645 0 295140.0 169673.0 565980.0 -1.0 644
646 0 295160.0 169740.0 566040.0 -1.0 645
647 0 295163.0 169809.0 566100.0 -1.0 646
648 0 295123.0 169875.0 566160.0 -1.0 647
649 0 295094.0 169895.0 566220.0 -1.0 648
650 0 295059.0 169984.0 566280.0 -1.0 649
651 0 295068.0 170138.0 566400.0 -1.0 650
652 0 294987.0 170207.0 566460.0 -1.0 651
653 0 294884.0 170289.0 566520.0 -1.0 652
654 0 294807.0 170414.0 566580.0 -1.0 653
655 0 294758.0 170457.0 566640.0 -1.0 654
656 0 294673.0 170396.0 566700.0 -1.0 655
657 0 294714.0 170505.0 566760.0 -1.0 656
658 0 294638.0 170599.0 566820.0 -1.0 657
659 0 294519.0 170687.0 566940.0 -1.0 658
660 0 294387.0 170745.0 567000.0 -1.0 659
661 0 294334.0 170832.0 567060.0 -1.0 660
662 0 294273.0 170756.0 567120.0 -1.0 661
663 0 294150.0 170887.0 567180.0 -1.0 662
664 0 294115.0 170821.0 567240.0 -1.0 663
665 0 293979.0 170911.0 567300.0 -1.0 664
666 0 293943.0 170848.0 567360.0 -1.0 665
667 0 293832.0 170931.0 567420.0 -1.0 666
668 0 293792.0 170851.0 567480.0 -1.0 667
669 0 293678.0 170990.0 567540.0 -1.0 668
670 0 293488.0 171050.0 567600.0 -1.0 669
671 0 293437.0 171072.0 567660.0 -1.0 670
672 0 293189.0 171066.0 567720.0 -1.0 671
673 0 293081.0 171072.0 567780.0 -1.0 672
674 0 293045.0 171100.0 567840.0 -1.0 673
675 0 292939.0 171076.0 567900.0 -1.0 674
676 0 292919.0 171128.0 567960.0 -1.0 675
677 0 292930.0 171132.0 568020.0 -1.0 676
678 0 292900.0 171153.0 568080.0 -1.0 677
679 0 292866.0 171157.0 568140.0 -1.0 678
680 0 292815.0 171240.0 568200.0 -1.0 679
681 0 292749.0 171261.0 568260.0 -1.0 680
682 0 292683.0 171336.0 568320.0 -1.0 681
683 0 292636.0 171326.0 568380.0 -1.0 682
684 0 292660.0 171353.0 568440.0 -1.0 683
685 0 292594.0 171366.0 568500.0 -1.0 684
686 0 292618.0 171398.0 568560.0 -1.0 685
687 0 292472.0 171390.0 568620.0 -1.0 686
688 0 292554.0 171448.0 568680.0 -1.0 687
689 0 292504.0 171427.0 568740.0 -1.0 688
690 0 292476.0 171466.0 568800.0 -1.0 689
691 0 292380.0 171395.0 568860.0 -1.0 690
692 0 292485.0 171454.0 568920.0 -1.0 691
693 0 292402.0 171480.0 568980.0 -1.0 692
694 0 292264.0 171497.0 569040.0 -1.0 693
695 0 292208.0 171507.0 569100.0 -1.0 694
696 0 292247.0 171554.0 569160.0 -1.0 695
697 0 292278.0 171662.0 569220.0 -1.0 696
698 0 292310.0 171732.0 569280.0 -1.0 697
699 0 292261.0 171731.0 569340.0 -1.0 698
700 0 292198.0 171710.0 569400.0 -1.0 699
701 0 292161.0 171688.0 569460.0 -1.0 700
702 0 292154.0 171726.0 569520.0 -1.0 701
703 0 292094.0 171762.0 569580.0 -1.0 702
704 0 292022.0 171763.0 569640.0 -1.0 703
705 0 291988.0 171745.0 569760.0 -1.0 704
706 0 291930.0 171778.0 569820.0 -1.0 705
707 0 291840.0 171756.0 569880.0 -1.0 706
708 0 291851.0 171767.0 569940.0 -1.0 707
709 0 291862.0 171801.0 570000.0 -1.0 708
710 0 291837.0 171762.0 570060.0 -1.0 709
711 0 291841.0 171731.0 570180.0 -1.0 710
712 0 291834.0 171771.0 570240.0 -1.0 711
713 0 291760.0 171743.0 570300.0 -1.0 712
714 0 291781.0 171787.0 570360.0 -1.0 713
715 0 291757.0 171845.0 570420.0 -1.0 714
716 0 291772.0 171849.0 570480.0 -1.0 715
717 0 291768.0 171808.0 570540.0 -1.0 716
718 0 291646.0 171869.0 570600.0 -1.0 717
719 0 291718.0 171956.0 570660.0 -1.0 718
720 0 291739.0 171977.0 570720.0 -1.0 719
721 0 291639.0 171920.0 570780.0 -1.0 720
722 0 291640.0 171988.0 570840.0 -1.0 721
723 0 291606.0 171921.0 570900.0 -1.0 722
724 0 291612.0 171994.0 570960.0 -1.0 723
725 0 291621.0 171976.0 571020.0 -1.0 724
726 0 291653.0 171990.0 571080.0 -1.0 725
727 0 291564.0 171984.0 571200.0 -1.0 726
728 0 291630.0 171993.0 571260.0 -1.0 727
729 0 291638.0 172029.0 571320.0 -1.0 728
730 0 291592.0 171997.0 571380.0 -1.0 729
731 0 291582.0 172047.0 571440.0 -1.0 730
732 0 291549.0 172050.0 571500.0 -1.0 731
733 0 291486.0 172044.0 571560.0 -1.0 732
734 0 291481.0 172053.0 571620.0 -1.0 733
735 0 291513.0 172065.0 571680.0 -1.0 734
736 0 291446.0 172167.0 571740.0 -1.0 735
737 0 291395.0 172078.0 571800.0 -1.0 736
738 0 291444.0 172130.0 571860.0 -1.0 737
739 0 291397.0 172115.0 571920.0 -1.0 738
740 0 291384.0 172047.0 571980.0 -1.0 739
741 0 291354.0 172057.0 572040.0 -1.0 740
742 0 291410.0 172127.0 572100.0 -1.0 741
743 0 291424.0 172120.0 572160.0 -1.0 742
744 0 291496.0 172179.0 572280.0 -1.0 743
745 0 291521.0 172356.0 572340.0 -1.0 744
746 0 291555.0 172308.0 572400.0 -1.0 745
747 0 291613.0 172471.0 572460.0 -1.0 746
748 0 291548.0 172508.0 572520.0 -1.0 747
749 0 291614.0 172538.0 572580.0 -1.0 748
750 0 291590.0 172495.0 572640.0 -1.0 749
751 0 291603.0 172530.0 572700.0 -1.0 750
752 0 291673.0 172508.0 572760.0 -1.0 751
753 0 291620.0 172572.0 572820.0 -1.0 752
754 0 291582.0 172549.0 572880.0 -1.0 753
755 0 291643.0 172589.0 572940.0 -1.0 754
756 0 291613.0 172508.0 573000.0 -1.0 755
757 0 291602.0 172564.0 573060.0 -1.0 756
758 0 291658.0 172560.0 573120.0 -1.0 757
759 0 291544.0 172503.0 573180.0 -1.0 758
760 0 291551.0 172525.0 573240.0 -1.0 759
761 0 291540.0 172541.0 573300.0 -1.0 760
762 0 291488.0 172530.0 573360.0 -1.0 761
763 0 291475.0 172572.0 573420.0 -1.0 762
764 0 291475.0 172603.0 573480.0 -1.0 763
765 0 291456.0 172644.0 573540.0 -1.0 764
766 0 291452.0 172608.0 573600.0 -1.0 765
767 0 291488.0 172657.0 573660.0 -1.0 766
768 0 291486.0 172655.0 573720.0 -1.0 767
769 0 291431.0 172650.0 573780.0 -1.0 768
770 0 291463.0 172619.0 573840.0 -1.0 769
771 0 291431.0 172587.0 573900.0 -1.0 770
772 0 291414.0 172573.0 573960.0 -1.0 771
773 0 291347.0 172489.0 574020.0 -1.0 772
774 0 291405.0 172430.0 574080.0 -1.0 773
775 0 291335.0 172353.0 574140.0 -1.0 774
776 0 291322.0 172374.0 574200.0 -1.0 775
777 0 291339.0 172381.0 574260.0 -1.0 776
778 0 291387.0 172330.0 574320.0 -1.0 777
779 0 291361.0 172394.0 574380.0 -1.0 778
780 0 291317.0 172260.0 574440.0 -1.0 779
781 0 291393.0 172345.0 574500.0 -1.0 780
782 0 291396.0 172294.0 574560.0 -1.0 781
783 0 291426.0 172316.0 574620.0 -1.0 782
784 0 291353.0 172270.0 574680.0 -1.0 783
785 0 291440.0 172326.0 574740.0 -1.0 784
786 0 291405.0 172276.0 574800.0 -1.0 785
787 0 291444.0 172323.0 574860.0 -1.0 786
788 0 291444.0 172234.0 574920.0 -1.0 787
789 0 291352.0 172224.0 574980.0 -1.0 788
790 0 291383.0 172266.0 575040.0 -1.0 789
791 0 291337.0 172267.0 575100.0 -1.0 790
792 0 291346.0 172216.0 575160.0 -1.0 791
793 0 291274.0 172214.0 575220.0 -1.0 792
794 0 291278.0 172260.0 575280.0 -1.0 793
795 0 291205.0 172222.0 575340.0 -1.0 794
796 0 291187.0 172217.0 575400.0 -1.0 795
797 0 291192.0 172234.0 575460.0 -1.0 796
798 0 291217.0 172199.0 575580.0 -1.0 797
799 0 291238.0 172261.0 575640.0 -1.0 798
800 0 291189.0 172234.0 575700.0 -1.0 799
801 0 291276.0 172265.0 575760.0 -1.0 800
802 0 291144.0 172241.0 575820.0 -1.0 801
803 0 291150.0 172268.0 575880.0 -1.0 802
804 0 291100.0 172253.0 575940.0 -1.0 803
805 0 291101.0 172230.0 576000.0 -1.0 804
806 0 291128.0 172274.0 576060.0 -1.0 805
807 0 291049.0 172210.0 576120.0 -1.0 806
808 0 291104.0 172238.0 576180.0 -1.0 807
809 0 291127.0 172223.0 576240.0 -1.0 808
810 0 291105.0 172216.0 576360.0 -1.0 809
811 0 291080.0 172213.0 576420.0 -1.0 810
812 0 291066.0 172200.0 576480.0 -1.0 811
813 0 291067.0 172184.0 576540.0 -1.0 812
814 0 291072.0 172114.0 576600.0 -1.0 813
815 0 291034.0 172142.0 576660.0 -1.0 814
816 0 291009.0 172110.0 576720.0 -1.0 815
817 0 290947.0 172106.0 576780.0 -1.0 816
818 0 290952.0 172136.0 576840.0 -1.0 817
819 0 290935.0 172041.0 576900.0 -1.0 818
820 0 290977.0 172052.0 576960.0 -1.0 819
821 0 290920.0 172129.0 577020.0 -1.0 820
822 0 290877.0 172093.0 577080.0 -1.0 821
823 0 290845.0 172079.0 577200.0 -1.0 822
824 0 290861.0 172096.0 577260.0 -1.0 823
825 0 290828.0 172079.0 577320.0 -1.0 824
826 0 290794.0 172149.0 577380.0 -1.0 825
827 0 290840.0 172123.0 577440.0 -1.0 826
828 0 290809.0 172110.0 577500.0 -1.0 827
829 0 290763.0 172080.0 577560.0 -1.0 828
830 0 290790.0 172165.0 577620.0 -1.0 829
831 0 290819.0 172117.0 577680.0 -1.0 830
832 0 290834.0 172140.0 577740.0 -1.0 831
833 0 290881.0 172145.0 577800.0 -1.0 832
834 0 290865.0 172157.0 577860.0 -1.0 833
835 0 290903.0 172216.0 577920.0 -1.0 834
836 0 290856.0 172199.0 577980.0 -1.0 835
837 0 290892.0 172241.0 578100.0 -1.0 836
838 0 290853.0 172224.0 578160.0 -1.0 837
839 0 290823.0 172145.0 578220.0 -1.0 838
840 0 290848.0 172133.0 578280.0 -1.0 839
841 0 290818.0 172202.0 578340.0 -1.0 840
842 0 290860.0 172193.0 578400.0 -1.0 841
843 0 290888.0 172196.0 578460.0 -1.0 842
844 0 290832.0 172122.0 578520.0 -1.0 843
845 0 290884.0 172166.0 578580.0 -1.0 844
846 0 290851.0 172009.0 578700.0 -1.0 845
847 0 290877.0 172174.0 578760.0 -1.0 846
848 0 290945.0 172147.0 578820.0 -1.0 847
849 0 290972.0 172197.0 578880.0 -1.0 848
850 0 290990.0 172189.0 578940.0 -1.0 849
851 0 291006.0 172206.0 579000.0 -1.0 850
852 0 291032.0 172199.0 579060.0 -1.0 851
853 0 291050.0 172213.0 579120.0 -1.0 852
854 0 291070.0 172265.0 579180.0 -1.0 853
855 0 291062.0 172275.0 579240.0 -1.0 854
856 0 291094.0 172225.0 579300.0 -1.0 855
857 0 291105.0 172230.0 579360.0 -1.0 856
858 0 291150.0 172230.0 579420.0 -1.0 857
859 0 291093.0 172176.0 579480.0 -1.0 858
860 0 291156.0 172104.0 579540.0 -1.0 859
861 0 291142.0 172193.0 579600.0 -1.0 860
862 0 291141.0 172141.0 579660.0 -1.0 861
863 0 291166.0 172159.0 579720.0 -1.0 862
864 0 291187.0 172109.0 579780.0 -1.0 863
865 0 291211.0 172179.0 579840.0 -1.0 864
866 0 291227.0 172104.0 579900.0 -1.0 865
867 0 291219.0 172160.0 579960.0 -1.0 866
868 0 291302.0 172134.0 580020.0 -1.0 867
869 0 291315.0 172146.0 580080.0 -1.0 868
870 0 291315.0 172163.0 580140.0 -1.0 869
871 0 291302.0 172133.0 580200.0 -1.0 870
872 0 291356.0 172168.0 580260.0 -1.0 871
873 0 291264.0 172092.0 580320.0 -1.0 872
874 0 291271.0 172186.0 580380.0 -1.0 873
875 0 291273.0 172054.0 580440.0 -1.0 874
876 0 291279.0 172055.0 580500.0 -1.0 875
877 0 291194.0 172099.0 580560.0 -1.0 876
878 0 291247.0 172163.0 580620.0 -1.0 877
879 0 291269.0 172199.0 580680.0 -1.0 878
880 0 291235.0 172151.0 580800.0 -1.0 879
881 0 291199.0 172093.0 580860.0 -1.0 880
882 0 291268.0 172165.0 580920.0 -1.0 881
883 0 291291.0 172295.0 580980.0 -1.0 882
884 0 291287.0 172264.0 581040.0 -1.0 883
885 0 291301.0 172246.0 581100.0 -1.0 884
886 0 291217.0 172285.0 581160.0 -1.0 885
887 0 291260.0 172291.0 581220.0 -1.0 886
888 0 291021.0 172109.0 581280.0 -1.0 887
889 0 291158.0 172275.0 581340.0 -1.0 888
890 0 291113.0 172307.0 581400.0 -1.0 889
891 0 291137.0 172339.0 581460.0 -1.0 890
892 0 291107.0 172379.0 581520.0 -1.0 891
893 0 291074.0 172312.0 581580.0 -1.0 892
894 0 291014.0 172347.0 581640.0 -1.0 893
895 0 290969.0 172406.0 581700.0 -1.0 894
896 0 290954.0 172356.0 581760.0 -1.0 895
897 0 290909.0 172404.0 581820.0 -1.0 896
898 0 290930.0 172406.0 581880.0 -1.0 897
899 0 290897.0 172332.0 582000.0 -1.0 898
900 0 290904.0 172345.0 582060.0 -1.0 899
901 0 290938.0 172436.0 582120.0 -1.0 900
902 0 290937.0 172411.0 582180.0 -1.0 901
903 0 290909.0 172456.0 582240.0 -1.0 902
904 0 290846.0 172454.0 582300.0 -1.0 903
905 0 290847.0 172530.0 582360.0 -1.0 904
906 0 290858.0 172490.0 582420.0 -1.0 905
907 0 290934.0 172492.0 582480.0 -1.0 906
908 0 290827.0 172486.0 582540.0 -1.0 907
909 0 290860.0 172517.0 582600.0 -1.0 908
910 0 290853.0 172423.0 582660.0 -1.0 909
911 0 290891.0 172395.0 582720.0 -1.0 910
912 0 290894.0 172398.0 582780.0 -1.0 911
913 0 290884.0 172380.0 582840.0 -1.0 912
914 0 290868.0 172356.0 582900.0 -1.0 913
915 0 290841.0 172313.0 582960.0 -1.0 914
916 0 290836.0 172286.0 583020.0 -1.0 915
917 0 290889.0 172254.0 583080.0 -1.0 916
918 0 290853.0 172206.0 583140.0 -1.0 917
919 0 290793.0 172182.0 583200.0 -1.0 918
920 0 290834.0 172120.0 583380.0 -1.0 919
921 0 290767.0 172009.0 583440.0 -1.0 920
922 0 290765.0 172010.0 583500.0 -1.0 921
923 0 290761.0 172063.0 583560.0 -1.0 922
924 0 290709.0 172003.0 583620.0 -1.0 923
925 0 290731.0 172015.0 583680.0 -1.0 924
926 0 290712.0 171970.0 583740.0 -1.0 925
927 0 290774.0 171971.0 583800.0 -1.0 926
928 0 290792.0 172012.0 583860.0 -1.0 927
929 0 290767.0 171964.0 583920.0 -1.0 928
930 0 290739.0 171906.0 583980.0 -1.0 929
931 0 290814.0 171903.0 584040.0 -1.0 930
932 0 290860.0 171834.0 584100.0 -1.0 931
933 0 290838.0 171748.0 584160.0 -1.0 932
934 0 290853.0 171759.0 584220.0 -1.0 933
935 0 290785.0 171824.0 584280.0 -1.0 934
936 0 290839.0 171670.0 584340.0 -1.0 935
937 0 290874.0 171729.0 584400.0 -1.0 936
938 0 290854.0 171768.0 584460.0 -1.0 937
939 0 290797.0 171742.0 584520.0 -1.0 938
940 0 290855.0 171731.0 584580.0 -1.0 939
941 0 290832.0 171748.0 584640.0 -1.0 940
942 0 290780.0 171752.0 584700.0 -1.0 941
943 0 290790.0 171757.0 584760.0 -1.0 942
944 0 290814.0 171634.0 584880.0 -1.0 943
945 0 290862.0 171618.0 584940.0 -1.0 944
946 0 290829.0 171605.0 585000.0 -1.0 945
947 0 290816.0 171489.0 585060.0 -1.0 946
948 0 290816.0 171477.0 585120.0 -1.0 947
949 0 290800.0 171406.0 585180.0 -1.0 948
950 0 290809.0 171433.0 585240.0 -1.0 949
951 0 290785.0 171400.0 585300.0 -1.0 950
952 0 290834.0 171347.0 585360.0 -1.0 951
953 0 290840.0 171308.0 585420.0 -1.0 952
954 0 290882.0 171312.0 585480.0 -1.0 953
955 0 290792.0 171269.0 585540.0 -1.0 954
956 0 290787.0 171153.0 585600.0 -1.0 955
957 0 290920.0 171204.0 585660.0 -1.0 956
958 0 290934.0 171175.0 585720.0 -1.0 957
959 0 291025.0 171158.0 585780.0 -1.0 958
960 0 291056.0 171121.0 585840.0 -1.0 959
961 0 291014.0 171070.0 585900.0 -1.0 960
962 0 291083.0 171021.0 585960.0 -1.0 961
963 0 291085.0 170946.0 586020.0 -1.0 962
964 0 291070.0 170894.0 586080.0 -1.0 963
965 0 291070.0 170925.0 586140.0 -1.0 964
966 0 291071.0 170952.0 586200.0 -1.0 965
967 0 291114.0 170894.0 586260.0 -1.0 966
968 0 291140.0 170900.0 586320.0 -1.0 967
969 0 291135.0 170841.0 586380.0 -1.0 968
970 0 291119.0 170831.0 586440.0 -1.0 969
971 0 291112.0 170819.0 586500.0 -1.0 970
972 0 291072.0 170770.0 586560.0 -1.0 971
973 0 291080.0 170703.0 586620.0 -1.0 972
974 0 291089.0 170717.0 586680.0 -1.0 973
975 0 291119.0 170714.0 586740.0 -1.0 974
976 0 291227.0 170749.0 586860.0 -1.0 975
977 0 291107.0 170626.0 586920.0 -1.0 976
978 0 291132.0 170629.0 586980.0 -1.0 977
979 0 291078.0 170554.0 587040.0 -1.0 978
980 0 291124.0 170571.0 587100.0 -1.0 979
981 0 291115.0 170512.0 587160.0 -1.0 980
982 0 291093.0 170479.0 587220.0 -1.0 981
983 0 291071.0 170433.0 587280.0 -1.0 982
984 0 291056.0 170390.0 587340.0 -1.0 983
985 0 291027.0 170219.0 587400.0 -1.0 984
986 0 291045.0 170174.0 587460.0 -1.0 985
987 0 291063.0 170087.0 587520.0 -1.0 986
988 0 291063.0 170123.0 587580.0 -1.0 987
989 0 291007.0 169992.0 587700.0 -1.0 988
990 0 291030.0 169976.0 587760.0 -1.0 989
991 0 291041.0 169905.0 587820.0 -1.0 990
992 0 290998.0 169844.0 587880.0 -1.0 991
993 0 290933.0 169775.0 587940.0 -1.0 992
994 0 291005.0 169776.0 588000.0 -1.0 993
995 0 291018.0 169749.0 588060.0 -1.0 994
996 0 290938.0 169705.0 588120.0 -1.0 995
997 0 291008.0 169718.0 588180.0 -1.0 996
998 0 290987.0 169606.0 588240.0 -1.0 997
999 0 290962.0 169566.0 588300.0 -1.0 998
1000 0 290998.0 169570.0 588360.0 -1.0 999
1001 0 291022.0 169562.0 588420.0 -1.0 1000
1002 0 290953.0 169540.0 588480.0 -1.0 1001
1003 0 290960.0 169487.0 588540.0 -1.0 1002
1004 0 290968.0 169384.0 588600.0 -1.0 1003
1005 0 291002.0 169393.0 588660.0 -1.0 1004
1006 0 291010.0 169380.0 588720.0 -1.0 1005
1007 0 291081.0 169299.0 588840.0 -1.0 1006
1008 0 291091.0 169268.0 588900.0 -1.0 1007
1009 0 291089.0 169234.0 588960.0 -1.0 1008
1010 0 291112.0 169133.0 589020.0 -1.0 1009
1011 0 291136.0 169090.0 589080.0 -1.0 1010
1012 0 291110.0 168990.0 589140.0 -1.0 1011
1013 0 291145.0 168932.0 589200.0 -1.0 1012
1014 0 291152.0 168886.0 589260.0 -1.0 1013
1015 0 291194.0 168755.0 589320.0 -1.0 1014
1016 0 291203.0 168708.0 589380.0 -1.0 1015
1017 0 291163.0 168646.0 589440.0 -1.0 1016
1018 0 291226.0 168589.0 589500.0 -1.0 1017
1019 0 291213.0 168578.0 589560.0 -1.0 1018
1020 0 291200.0 168436.0 589620.0 -1.0 1019
1021 0 291202.0 168437.0 589680.0 -1.0 1020
1022 0 291252.0 168288.0 589740.0 -1.0 1021
1023 0 291269.0 168218.0 589800.0 -1.0 1022
1024 0 291217.0 168189.0 589860.0 -1.0 1023
1025 0 291245.0 168186.0 589920.0 -1.0 1024
1026 0 291283.0 168101.0 589980.0 -1.0 1025
1027 0 291334.0 168141.0 590040.0 -1.0 1026
1028 0 291356.0 168052.0 590100.0 -1.0 1027
1029 0 291414.0 168026.0 590160.0 -1.0 1028
1030 0 291367.0 168008.0 590220.0 -1.0 1029
1031 0 291390.0 167932.0 590280.0 -1.0 1030
1032 0 291406.0 167957.0 590340.0 -1.0 1031
1033 0 291445.0 167884.0 590400.0 -1.0 1032
1034 0 291492.0 167839.0 590460.0 -1.0 1033
1035 0 291501.0 167782.0 590520.0 -1.0 1034
1036 0 291500.0 167728.0 590580.0 -1.0 1035
1037 0 291473.0 167726.0 590640.0 -1.0 1036
1038 0 291466.0 167621.0 590700.0 -1.0 1037
1039 0 291482.0 167632.0 590760.0 -1.0 1038
1040 0 291486.0 167565.0 590820.0 -1.0 1039
1041 0 291480.0 167542.0 590880.0 -1.0 1040
1042 0 291402.0 167482.0 590940.0 -1.0 1041
1043 0 291455.0 167412.0 591000.0 -1.0 1042
1044 0 291475.0 167314.0 591060.0 -1.0 1043
1045 0 291474.0 167313.0 591120.0 -1.0 1044
1046 0 291505.0 167298.0 591180.0 -1.0 1045
1047 0 291520.0 167288.0 591240.0 -1.0 1046
1048 0 291506.0 167217.0 591300.0 -1.0 1047
1049 0 291437.0 167157.0 591360.0 -1.0 1048
1050 0 291455.0 167168.0 591420.0 -1.0 1049
1051 0 291552.0 167191.0 591480.0 -1.0 1050
1052 0 291549.0 167122.0 591540.0 -1.0 1051
1053 0 291563.0 167112.0 591600.0 -1.0 1052
1054 0 291573.0 167060.0 591660.0 -1.0 1053
1055 0 291592.0 167089.0 591720.0 -1.0 1054
1056 0 291600.0 167080.0 591780.0 -1.0 1055
1057 0 291636.0 167048.0 591840.0 -1.0 1056
1058 0 291648.0 167027.0 591900.0 -1.0 1057
1059 0 291662.0 167002.0 591960.0 -1.0 1058
1060 0 291634.0 166943.0 592020.0 -1.0 1059
1061 0 291679.0 166941.0 592080.0 -1.0 1060
1062 0 291719.0 166969.0 592140.0 -1.0 1061
1063 0 291748.0 166951.0 592200.0 -1.0 1062
1064 0 291772.0 166929.0 592260.0 -1.0 1063
1065 0 291771.0 166867.0 592320.0 -1.0 1064
1066 0 291792.0 166861.0 592380.0 -1.0 1065
1067 0 291808.0 166871.0 592440.0 -1.0 1066
1068 0 291829.0 166852.0 592500.0 -1.0 1067
1069 0 291853.0 166778.0 592560.0 -1.0 1068
1070 0 291898.0 166827.0 592620.0 -1.0 1069
1071 0 291814.0 166744.0 592680.0 -1.0 1070
1072 0 291838.0 166766.0 592740.0 -1.0 1071
1073 0 291764.0 166697.0 592800.0 -1.0 1072
1074 0 291836.0 166733.0 592860.0 -1.0 1073
1075 0 291832.0 166716.0 592920.0 -1.0 1074
1076 0 291836.0 166685.0 592980.0 -1.0 1075
1077 0 291895.0 166722.0 593040.0 -1.0 1076
1078 0 291895.0 166727.0 593100.0 -1.0 1077
1079 0 291863.0 166712.0 593160.0 -1.0 1078
1080 0 291881.0 166752.0 593220.0 -1.0 1079
1081 0 291898.0 166741.0 593280.0 -1.0 1080
1082 0 291943.0 166832.0 593340.0 -1.0 1081
1083 0 291873.0 166726.0 593400.0 -1.0 1082
1084 0 291986.0 166761.0 593460.0 -1.0 1083
1085 0 291982.0 166802.0 593520.0 -1.0 1084
1086 0 291944.0 166800.0 593580.0 -1.0 1085
1087 0 291951.0 166776.0 593640.0 -1.0 1086
1088 0 292096.0 166839.0 593700.0 -1.0 1087
1089 0 292030.0 166820.0 593760.0 -1.0 1088
1090 0 292027.0 166853.0 593820.0 -1.0 1089
1091 0 291956.0 166835.0 593880.0 -1.0 1090
1092 0 292045.0 166783.0 593940.0 -1.0 1091
1093 0 292017.0 166841.0 594000.0 -1.0 1092
1094 0 292043.0 166796.0 594060.0 -1.0 1093
1095 0 292076.0 166794.0 594120.0 -1.0 1094
1096 0 292054.0 166807.0 594180.0 -1.0 1095
1097 0 292095.0 166698.0 594240.0 -1.0 1096
1098 0 292069.0 166710.0 594300.0 -1.0 1097
1099 0 292182.0 166707.0 594360.0 -1.0 1098
1100 0 292189.0 166633.0 594480.0 -1.0 1099
1101 0 292140.0 166613.0 594540.0 -1.0 1100
1102 0 292144.0 166665.0 594600.0 -1.0 1101
1103 0 292157.0 166581.0 594660.0 -1.0 1102
1104 0 292244.0 166628.0 594720.0 -1.0 1103
1105 0 292213.0 166551.0 594780.0 -1.0 1104
1106 0 292279.0 166523.0 594840.0 -1.0 1105
1107 0 292275.0 166538.0 594900.0 -1.0 1106
1108 0 292280.0 166440.0 594960.0 -1.0 1107
1109 0 292335.0 166460.0 595020.0 -1.0 1108
1110 0 292365.0 166430.0 595080.0 -1.0 1109
1111 0 292322.0 166378.0 595140.0 -1.0 1110
1112 0 292378.0 166320.0 595200.0 -1.0 1111
1113 0 292348.0 166314.0 595260.0 -1.0 1112
1114 0 292284.0 166246.0 595320.0 -1.0 1113
1115 0 292399.0 166299.0 595380.0 -1.0 1114
1116 0 292431.0 166233.0 595440.0 -1.0 1115
1117 0 292406.0 166179.0 595500.0 -1.0 1116
1118 0 292511.0 166150.0 595560.0 -1.0 1117
1119 0 292502.0 166085.0 595620.0 -1.0 1118
1120 0 292546.0 166117.0 595680.0 -1.0 1119
1121 0 292558.0 166091.0 595740.0 -1.0 1120
1122 0 292596.0 166024.0 595800.0 -1.0 1121
1123 0 292596.0 165978.0 595860.0 -1.0 1122
1124 0 292596.0 166025.0 595920.0 -1.0 1123
1125 0 292618.0 166020.0 595980.0 -1.0 1124
1126 0 292646.0 165920.0 596040.0 -1.0 1125
1127 0 292655.0 165897.0 596100.0 -1.0 1126
1128 0 292683.0 165841.0 596160.0 -1.0 1127
1129 0 292619.0 165795.0 596220.0 -1.0 1128
1130 0 292720.0 165773.0 596280.0 -1.0 1129
1131 0 292572.0 165729.0 596340.0 -1.0 1130
1132 0 292643.0 165699.0 596400.0 -1.0 1131
1133 0 292601.0 165713.0 596460.0 -1.0 1132
1134 0 292682.0 165731.0 596520.0 -1.0 1133
1135 0 292693.0 165720.0 596580.0 -1.0 1134
1136 0 292733.0 165707.0 596640.0 -1.0 1135
1137 0 292730.0 165708.0 596700.0 -1.0 1136
1138 0 292744.0 165681.0 596760.0 -1.0 1137
1139 0 292827.0 165663.0 596820.0 -1.0 1138
1140 0 292807.0 165694.0 596880.0 -1.0 1139
1141 0 292842.0 165608.0 596940.0 -1.0 1140
1142 0 292889.0 165653.0 597000.0 -1.0 1141
1143 0 292856.0 165633.0 597060.0 -1.0 1142
1144 0 292893.0 165626.0 597120.0 -1.0 1143
1145 0 292938.0 165573.0 597180.0 -1.0 1144
1146 0 292977.0 165523.0 597240.0 -1.0 1145
1147 0 292925.0 165397.0 597360.0 -1.0 1146
1148 0 293029.0 165363.0 597420.0 -1.0 1147
1149 0 293022.0 165361.0 597480.0 -1.0 1148
1150 0 293043.0 165334.0 597540.0 -1.0 1149
1151 0 293103.0 165385.0 597600.0 -1.0 1150
1152 0 293074.0 165306.0 597660.0 -1.0 1151
1153 0 293138.0 165270.0 597720.0 -1.0 1152
1154 0 293162.0 165258.0 597780.0 -1.0 1153
1155 0 293186.0 165213.0 597840.0 -1.0 1154
1156 0 293178.0 165156.0 597900.0 -1.0 1155
1157 0 293270.0 165092.0 597960.0 -1.0 1156
1158 0 293241.0 165064.0 598020.0 -1.0 1157
1159 0 293261.0 165019.0 598080.0 -1.0 1158
1160 0 293252.0 164990.0 598140.0 -1.0 1159
1161 0 293241.0 164968.0 598200.0 -1.0 1160
1162 0 293210.0 164902.0 598260.0 -1.0 1161
1163 0 293257.0 164881.0 598320.0 -1.0 1162
1164 0 293288.0 164850.0 598380.0 -1.0 1163
1165 0 293224.0 164662.0 598440.0 -1.0 1164
1166 0 293360.0 164822.0 598500.0 -1.0 1165
1167 0 293331.0 164805.0 598560.0 -1.0 1166
1168 0 293342.0 164664.0 598620.0 -1.0 1167
1169 0 293423.0 164691.0 598680.0 -1.0 1168
1170 0 293317.0 164601.0 598740.0 -1.0 1169
1171 0 293387.0 164510.0 598800.0 -1.0 1170
1172 0 293371.0 164418.0 598860.0 -1.0 1171
1173 0 293428.0 164367.0 598920.0 -1.0 1172
1174 0 293382.0 164215.0 598980.0 -1.0 1173
1175 0 293416.0 164254.0 599040.0 -1.0 1174
1176 0 293448.0 164243.0 599100.0 -1.0 1175
1177 0 293431.0 164177.0 599160.0 -1.0 1176
1178 0 293478.0 164164.0 599220.0 -1.0 1177
1179 0 293452.0 164187.0 599280.0 -1.0 1178
1180 0 293499.0 164107.0 599340.0 -1.0 1179
1181 0 293532.0 164001.0 599400.0 -1.0 1180
1182 0 293499.0 164037.0 599460.0 -1.0 1181
1183 0 293509.0 163958.0 599520.0 -1.0 1182
1184 0 293541.0 164034.0 599580.0 -1.0 1183
1185 0 293480.0 163854.0 599640.0 -1.0 1184
1186 0 293569.0 163835.0 599700.0 -1.0 1185
1187 0 293561.0 163773.0 599760.0 -1.0 1186
1188 0 293531.0 163682.0 599820.0 -1.0 1187
1189 0 293579.0 163681.0 599880.0 -1.0 1188
1190 0 293552.0 163667.0 599940.0 -1.0 1189
1191 0 293579.0 163587.0 600000.0 -1.0 1190
1192 0 293602.0 163534.0 600060.0 -1.0 1191
1193 0 293665.0 163469.0 600120.0 -1.0 1192
1194 0 293658.0 163421.0 600180.0 -1.0 1193
1195 0 293714.0 163412.0 600240.0 -1.0 1194
1196 0 293737.0 163349.0 600300.0 -1.0 1195
1197 0 293802.0 163305.0 600360.0 -1.0 1196
1198 0 293716.0 163249.0 600420.0 -1.0 1197
1199 0 293808.0 163205.0 600480.0 -1.0 1198
1200 0 293776.0 163171.0 600540.0 -1.0 1199
1201 0 293836.0 163197.0 600600.0 -1.0 1200
1202 0 293790.0 163081.0 600660.0 -1.0 1201
1203 0 293843.0 163043.0 600720.0 -1.0 1202
1204 0 293859.0 163010.0 600780.0 -1.0 1203
1205 0 293845.0 162935.0 600840.0 -1.0 1204
1206 0 293887.0 162845.0 600900.0 -1.0 1205
1207 0 293864.0 162820.0 600960.0 -1.0 1206
1208 0 293952.0 162852.0 601020.0 -1.0 1207
1209 0 293898.0 162832.0 601080.0 -1.0 1208
1210 0 293892.0 162825.0 601140.0 -1.0 1209
1211 0 293834.0 162834.0 601200.0 -1.0 1210
1212 0 293825.0 162698.0 601260.0 -1.0 1211
1213 0 293799.0 162750.0 601320.0 -1.0 1212
1214 0 293739.0 162641.0 601380.0 -1.0 1213
1215 0 293713.0 162640.0 601440.0 -1.0 1214
1216 0 293640.0 162411.0 601500.0 -1.0 1215
1217 0 293670.0 162430.0 601560.0 -1.0 1216
1218 0 293734.0 162483.0 601620.0 -1.0 1217
1219 0 293797.0 162437.0 601680.0 -1.0 1218
1220 0 293771.0 162394.0 601740.0 -1.0 1219
1221 0 293778.0 162440.0 601800.0 -1.0 1220
1222 0 293815.0 162395.0 601860.0 -1.0 1221
1223 0 293851.0 162371.0 601920.0 -1.0 1222
1224 0 293779.0 162391.0 601980.0 -1.0 1223
1225 0 293746.0 162312.0 602040.0 -1.0 1224
1226 0 293783.0 162293.0 602100.0 -1.0 1225
1227 0 293816.0 162311.0 602160.0 -1.0 1226
1228 0 293869.0 162342.0 602220.0 -1.0 1227
1229 0 293855.0 162306.0 602280.0 -1.0 1228
1230 0 293867.0 162232.0 602340.0 -1.0 1229
1231 0 293843.0 162169.0 602460.0 -1.0 1230
1232 0 293916.0 162158.0 602520.0 -1.0 1231
1233 0 293988.0 162096.0 602580.0 -1.0 1232
1234 0 294024.0 162073.0 602640.0 -1.0 1233
1235 0 294017.0 162012.0 602700.0 -1.0 1234
1236 0 294089.0 162001.0 602760.0 -1.0 1235
1237 0 294058.0 161889.0 602820.0 -1.0 1236
1238 0 294030.0 161809.0 602880.0 -1.0 1237
1239 0 294110.0 161874.0 602940.0 -1.0 1238
1240 0 294156.0 161852.0 603000.0 -1.0 1239
1241 0 294151.0 161815.0 603060.0 -1.0 1240
1242 0 294204.0 161822.0 603120.0 -1.0 1241
1243 0 294238.0 161757.0 603180.0 -1.0 1242
1244 0 294232.0 161801.0 603240.0 -1.0 1243
1245 0 294284.0 161757.0 603300.0 -1.0 1244
1246 0 294276.0 161766.0 603360.0 -1.0 1245
1247 0 294370.0 161759.0 603420.0 -1.0 1246
1248 0 294220.0 161726.0 603480.0 -1.0 1247
1249 0 294292.0 161783.0 603540.0 -1.0 1248
1250 0 294330.0 161703.0 603600.0 -1.0 1249
1251 0 294326.0 161725.0 603660.0 -1.0 1250
1252 0 294316.0 161706.0 603720.0 -1.0 1251
1253 0 294446.0 161729.0 603780.0 -1.0 1252
1254 0 294428.0 161643.0 603840.0 -1.0 1253
1255 0 294486.0 161666.0 603900.0 -1.0 1254
1256 0 294435.0 161641.0 603960.0 -1.0 1255
1257 0 294466.0 161613.0 604020.0 -1.0 1256
1258 0 294474.0 161668.0 604080.0 -1.0 1257
1259 0 294458.0 161595.0 604140.0 -1.0 1258
1260 0 294489.0 161668.0 604200.0 -1.0 1259
1261 0 294499.0 161647.0 604260.0 -1.0 1260
1262 0 294529.0 161655.0 604320.0 -1.0 1261
1263 0 294531.0 161686.0 604380.0 -1.0 1262
1264 0 294509.0 161648.0 604440.0 -1.0 1263
1265 0 294560.0 161685.0 604500.0 -1.0 1264
1266 0 294551.0 161723.0 604560.0 -1.0 1265
1267 0 294552.0 161682.0 604620.0 -1.0 1266
1268 0 294608.0 161788.0 604680.0 -1.0 1267
1269 0 294593.0 161765.0 604740.0 -1.0 1268
1270 0 294676.0 161807.0 604800.0 -1.0 1269
1271 0 294705.0 161799.0 604860.0 -1.0 1270
1272 0 294703.0 161845.0 604920.0 -1.0 1271
1273 0 294728.0 161798.0 604980.0 -1.0 1272
1274 0 294719.0 161810.0 605040.0 -1.0 1273
1275 0 294737.0 161787.0 605100.0 -1.0 1274
1276 0 294808.0 161781.0 605160.0 -1.0 1275
1277 0 294830.0 161766.0 605220.0 -1.0 1276
1278 0 294961.0 161735.0 605280.0 -1.0 1277
1279 0 294994.0 161800.0 605340.0 -1.0 1278
1280 0 294974.0 161772.0 605400.0 -1.0 1279
1281 0 294983.0 161798.0 605460.0 -1.0 1280
1282 0 294987.0 161737.0 605520.0 -1.0 1281
1283 0 295039.0 161824.0 605580.0 -1.0 1282
1284 0 295068.0 161770.0 605640.0 -1.0 1283
1285 0 295057.0 161777.0 605700.0 -1.0 1284
1286 0 295021.0 161771.0 605760.0 -1.0 1285
1287 0 295052.0 161708.0 605820.0 -1.0 1286
1288 0 295096.0 161718.0 605880.0 -1.0 1287
1289 0 295086.0 161660.0 605940.0 -1.0 1288
1290 0 295146.0 161636.0 606000.0 -1.0 1289
1291 0 295138.0 161602.0 606060.0 -1.0 1290
1292 0 295158.0 161523.0 606120.0 -1.0 1291
1293 0 295156.0 161550.0 606180.0 -1.0 1292
1294 0 295153.0 161501.0 606240.0 -1.0 1293
1295 0 295196.0 161517.0 606300.0 -1.0 1294
1296 0 295195.0 161486.0 606360.0 -1.0 1295
1297 0 295222.0 161451.0 606420.0 -1.0 1296
1298 0 295238.0 161407.0 606480.0 -1.0 1297
1299 0 295320.0 161431.0 606540.0 -1.0 1298
1300 0 295334.0 161433.0 606600.0 -1.0 1299
1301 0 295373.0 161465.0 606660.0 -1.0 1300
1302 0 295377.0 161435.0 606720.0 -1.0 1301
1303 0 295406.0 161423.0 606780.0 -1.0 1302
1304 0 295346.0 161371.0 606840.0 -1.0 1303
1305 0 295390.0 161406.0 606900.0 -1.0 1304
1306 0 295417.0 161400.0 606960.0 -1.0 1305
1307 0 295469.0 161428.0 607020.0 -1.0 1306
1308 0 295469.0 161421.0 607080.0 -1.0 1307
1309 0 295482.0 161420.0 607140.0 -1.0 1308
1310 0 295436.0 161397.0 607200.0 -1.0 1309
1311 0 295435.0 161389.0 607260.0 -1.0 1310
1312 0 295394.0 161336.0 607320.0 -1.0 1311
1313 0 295390.0 161316.0 607380.0 -1.0 1312
1314 0 295326.0 161244.0 607440.0 -1.0 1313
1315 0 295346.0 161242.0 607500.0 -1.0 1314
1316 0 295321.0 161222.0 607560.0 -1.0 1315
1317 0 295490.0 161246.0 607620.0 -1.0 1316
1318 0 295340.0 161217.0 607740.0 -1.0 1317
1319 0 295400.0 161270.0 607800.0 -1.0 1318
1320 0 295412.0 161253.0 607860.0 -1.0 1319
1321 0 295371.0 161227.0 607920.0 -1.0 1320
1322 0 295430.0 161285.0 607980.0 -1.0 1321
1323 0 295428.0 161232.0 608040.0 -1.0 1322
1324 0 295335.0 161169.0 608100.0 -1.0 1323
1325 0 295431.0 161218.0 608160.0 -1.0 1324
1326 0 295374.0 161266.0 608220.0 -1.0 1325
1327 0 295424.0 161263.0 608280.0 -1.0 1326
1328 0 295332.0 161297.0 608340.0 -1.0 1327
1329 0 295357.0 161271.0 608400.0 -1.0 1328
1330 0 295308.0 161303.0 608460.0 -1.0 1329
1331 0 295323.0 161219.0 608520.0 -1.0 1330
1332 0 295369.0 161297.0 608580.0 -1.0 1331
1333 0 295357.0 161258.0 608640.0 -1.0 1332
1334 0 295330.0 161298.0 608700.0 -1.0 1333
1335 0 295324.0 161262.0 608760.0 -1.0 1334
1336 0 295339.0 161293.0 608820.0 -1.0 1335
1337 0 295319.0 161305.0 608880.0 -1.0 1336
1338 0 295356.0 161281.0 608940.0 -1.0 1337
1339 0 295390.0 161337.0 609000.0 -1.0 1338
1340 0 295338.0 161333.0 609060.0 -1.0 1339
1341 0 295411.0 161333.0 609120.0 -1.0 1340
1342 0 295408.0 161349.0 609180.0 -1.0 1341
1343 0 295361.0 161344.0 609240.0 -1.0 1342
1344 0 295413.0 161368.0 609300.0 -1.0 1343
1345 0 295388.0 161341.0 609360.0 -1.0 1344
1346 0 295445.0 161386.0 609420.0 -1.0 1345
1347 0 295450.0 161360.0 609480.0 -1.0 1346
1348 0 295485.0 161399.0 609540.0 -1.0 1347
1349 0 295525.0 161430.0 609600.0 -1.0 1348
1350 0 295456.0 161391.0 609660.0 -1.0 1349
1351 0 295504.0 161402.0 609720.0 -1.0 1350
1352 0 295459.0 161408.0 609780.0 -1.0 1351
1353 0 295482.0 161409.0 609840.0 -1.0 1352
1354 0 295436.0 161412.0 609900.0 -1.0 1353
1355 0 295438.0 161381.0 609960.0 -1.0 1354
1356 0 295421.0 161416.0 610020.0 -1.0 1355
1357 0 295427.0 161398.0 610080.0 -1.0 1356
1358 0 295428.0 161334.0 610140.0 -1.0 1357
1359 0 295378.0 161380.0 610200.0 -1.0 1358
1360 0 295420.0 161362.0 610260.0 -1.0 1359
1361 0 295346.0 161341.0 610320.0 -1.0 1360
1362 0 295337.0 161333.0 610380.0 -1.0 1361
1363 0 295344.0 161341.0 610440.0 -1.0 1362
1364 0 295307.0 161291.0 610500.0 -1.0 1363
1365 0 295316.0 161287.0 610560.0 -1.0 1364
1366 0 295295.0 161245.0 610620.0 -1.0 1365
1367 0 295325.0 161268.0 610680.0 -1.0 1366
1368 0 295293.0 161215.0 610740.0 -1.0 1367
1369 0 295336.0 161231.0 610800.0 -1.0 1368
1370 0 295300.0 161170.0 610860.0 -1.0 1369
1371 0 295239.0 161125.0 610920.0 -1.0 1370
1372 0 295266.0 161119.0 610980.0 -1.0 1371
1373 0 295277.0 161019.0 611040.0 -1.0 1372
1374 0 295288.0 161010.0 611100.0 -1.0 1373
1375 0 295239.0 160978.0 611160.0 -1.0 1374
1376 0 295169.0 160922.0 611220.0 -1.0 1375
1377 0 295237.0 160925.0 611280.0 -1.0 1376
1378 0 295198.0 160885.0 611340.0 -1.0 1377
1379 0 295229.0 160886.0 611400.0 -1.0 1378
1380 0 295228.0 160883.0 611460.0 -1.0 1379
1381 0 295231.0 160876.0 611520.0 -1.0 1380
1382 0 295240.0 160853.0 611580.0 -1.0 1381
1383 0 295199.0 160844.0 611640.0 -1.0 1382
1384 0 295205.0 160836.0 611700.0 -1.0 1383
1385 0 295184.0 160806.0 611760.0 -1.0 1384
1386 0 295250.0 160836.0 611820.0 -1.0 1385
1387 0 295182.0 160759.0 611880.0 -1.0 1386
1388 0 295186.0 160775.0 611940.0 -1.0 1387
1389 0 295247.0 160750.0 612000.0 -1.0 1388
1390 0 295212.0 160726.0 612060.0 -1.0 1389
1391 0 295163.0 160606.0 612120.0 -1.0 1390
1392 0 295198.0 160718.0 612180.0 -1.0 1391
1393 0 295229.0 160738.0 612240.0 -1.0 1392
1394 0 295221.0 160681.0 612300.0 -1.0 1393
1395 0 295187.0 160627.0 612360.0 -1.0 1394
1396 0 295302.0 160607.0 612420.0 -1.0 1395
1397 0 295274.0 160554.0 612480.0 -1.0 1396
1398 0 295302.0 160621.0 612540.0 -1.0 1397
1399 0 295290.0 160593.0 612600.0 -1.0 1398
1400 0 295390.0 160580.0 612660.0 -1.0 1399
1401 0 295333.0 160587.0 612720.0 -1.0 1400
1402 0 295313.0 160574.0 612780.0 -1.0 1401
1403 0 295345.0 160575.0 612840.0 -1.0 1402
1404 0 295375.0 160575.0 612900.0 -1.0 1403
1405 0 295330.0 160572.0 612960.0 -1.0 1404
1406 0 295374.0 160587.0 613020.0 -1.0 1405
1407 0 295377.0 160613.0 613080.0 -1.0 1406
1408 0 295406.0 160595.0 613140.0 -1.0 1407
1409 0 295355.0 160535.0 613200.0 -1.0 1408
1410 0 295362.0 160524.0 613260.0 -1.0 1409
1411 0 295349.0 160595.0 613320.0 -1.0 1410
1412 0 295386.0 160544.0 613380.0 -1.0 1411
1413 0 295334.0 160506.0 613440.0 -1.0 1412
1414 0 295330.0 160522.0 613500.0 -1.0 1413
1415 0 295383.0 160491.0 613560.0 -1.0 1414
1416 0 295321.0 160436.0 613620.0 -1.0 1415
1417 0 295390.0 160446.0 613680.0 -1.0 1416
1418 0 295415.0 160446.0 613740.0 -1.0 1417
1419 0 295362.0 160406.0 613800.0 -1.0 1418
1420 0 295355.0 160376.0 613860.0 -1.0 1419
1421 0 295490.0 160528.0 613920.0 -1.0 1420
1422 0 295418.0 160389.0 613980.0 -1.0 1421
1423 0 295411.0 160348.0 614040.0 -1.0 1422
1424 0 295398.0 160369.0 614100.0 -1.0 1423
1425 0 295383.0 160371.0 614160.0 -1.0 1424
1426 0 295467.0 160305.0 614220.0 -1.0 1425
1427 0 295453.0 160321.0 614280.0 -1.0 1426
1428 0 295462.0 160285.0 614340.0 -1.0 1427
1429 0 295473.0 160270.0 614400.0 -1.0 1428
1430 0 295516.0 160211.0 614460.0 -1.0 1429
1431 0 295489.0 160284.0 614520.0 -1.0 1430
1432 0 295511.0 160241.0 614580.0 -1.0 1431
1433 0 295540.0 160302.0 614640.0 -1.0 1432
1434 0 295546.0 160271.0 614700.0 -1.0 1433
1435 0 295510.0 160196.0 614760.0 -1.0 1434
1436 0 295582.0 160195.0 614820.0 -1.0 1435
1437 0 295595.0 160205.0 614940.0 -1.0 1436
1438 0 295715.0 160206.0 615000.0 -1.0 1437
1439 0 295662.0 160192.0 615060.0 -1.0 1438
1440 0 295575.0 160108.0 615120.0 -1.0 1439
1441 0 295656.0 160126.0 615180.0 -1.0 1440
1442 0 295582.0 160056.0 615240.0 -1.0 1441
1443 0 295724.0 160074.0 615300.0 -1.0 1442
1444 0 295641.0 160072.0 615360.0 -1.0 1443
1445 0 295635.0 159964.0 615420.0 -1.0 1444
1446 0 295614.0 159980.0 615480.0 -1.0 1445
1447 0 295677.0 159950.0 615540.0 -1.0 1446
1448 0 295688.0 159955.0 615600.0 -1.0 1447
1449 0 295653.0 159900.0 615660.0 -1.0 1448
1450 0 295645.0 159868.0 615720.0 -1.0 1449
1451 0 295717.0 159864.0 615780.0 -1.0 1450
1452 0 295654.0 159860.0 615840.0 -1.0 1451
1453 0 295660.0 159821.0 615900.0 -1.0 1452
1454 0 295714.0 159829.0 615960.0 -1.0 1453
1455 0 295710.0 159786.0 616020.0 -1.0 1454
1456 0 295714.0 159751.0 616080.0 -1.0 1455
1457 0 295726.0 159752.0 616140.0 -1.0 1456
1458 0 295538.0 159667.0 616200.0 -1.0 1457
1459 0 295751.0 159652.0 616260.0 -1.0 1458
1460 0 295762.0 159631.0 616320.0 -1.0 1459
1461 0 295738.0 159575.0 616380.0 -1.0 1460
1462 0 295777.0 159552.0 616440.0 -1.0 1461
1463 0 295811.0 159540.0 616500.0 -1.0 1462
1464 0 295757.0 159502.0 616560.0 -1.0 1463
1465 0 295830.0 159523.0 616620.0 -1.0 1464
1466 0 295840.0 159500.0 616680.0 -1.0 1465
1467 0 295860.0 159492.0 616740.0 -1.0 1466
1468 0 295826.0 159456.0 616800.0 -1.0 1467
1469 0 295790.0 159369.0 616860.0 -1.0 1468
1470 0 295930.0 159388.0 616920.0 -1.0 1469
1471 0 295855.0 159404.0 616980.0 -1.0 1470
1472 0 295880.0 159381.0 617040.0 -1.0 1471
1473 0 295941.0 159354.0 617100.0 -1.0 1472
1474 0 295912.0 159328.0 617160.0 -1.0 1473
1475 0 295948.0 159248.0 617220.0 -1.0 1474
1476 0 295938.0 159218.0 617280.0 -1.0 1475
1477 0 295925.0 159237.0 617340.0 -1.0 1476
1478 0 296003.0 159281.0 617400.0 -1.0 1477
1479 0 295996.0 159181.0 617460.0 -1.0 1478
1480 0 296037.0 159181.0 617520.0 -1.0 1479
1481 0 296046.0 159142.0 617580.0 -1.0 1480
1482 0 296062.0 159139.0 617640.0 -1.0 1481
1483 0 295982.0 159076.0 617700.0 -1.0 1482
1484 0 296101.0 159068.0 617760.0 -1.0 1483
1485 0 296075.0 159059.0 617820.0 -1.0 1484
1486 0 296057.0 159085.0 617880.0 -1.0 1485
1487 0 296110.0 159049.0 617940.0 -1.0 1486
1488 0 296140.0 159080.0 618000.0 -1.0 1487
1489 0 296126.0 159025.0 618060.0 -1.0 1488
1490 0 296069.0 159008.0 618120.0 -1.0 1489
1491 0 296219.0 158968.0 618180.0 -1.0 1490
1492 0 296234.0 158934.0 618240.0 -1.0 1491
1493 0 296144.0 158941.0 618300.0 -1.0 1492
1494 0 296177.0 158917.0 618360.0 -1.0 1493
1495 0 296235.0 158920.0 618420.0 -1.0 1494
1496 0 296168.0 158829.0 618480.0 -1.0 1495
1497 0 296213.0 158825.0 618540.0 -1.0 1496
1498 0 296197.0 158761.0 618600.0 -1.0 1497
1499 0 296272.0 158769.0 618660.0 -1.0 1498
1500 0 296235.0 158742.0 618720.0 -1.0 1499
1501 0 296227.0 158758.0 618780.0 -1.0 1500
1502 0 296230.0 158733.0 618840.0 -1.0 1501
1503 0 296202.0 158741.0 618900.0 -1.0 1502
1504 0 296324.0 158776.0 618960.0 -1.0 1503
1505 0 296318.0 158696.0 619020.0 -1.0 1504
1506 0 296185.0 158662.0 619080.0 -1.0 1505
1507 0 296200.0 158649.0 619140.0 -1.0 1506
1508 0 296207.0 158631.0 619200.0 -1.0 1507
1509 0 296188.0 158570.0 619260.0 -1.0 1508
1510 0 296166.0 158556.0 619320.0 -1.0 1509
1511 0 296238.0 158505.0 619380.0 -1.0 1510
1512 0 296243.0 158520.0 619440.0 -1.0 1511
1513 0 296227.0 158466.0 619500.0 -1.0 1512
1514 0 296245.0 158416.0 619560.0 -1.0 1513
1515 0 296258.0 158437.0 619620.0 -1.0 1514
1516 0 296168.0 158400.0 619680.0 -1.0 1515
1517 0 296172.0 158372.0 619740.0 -1.0 1516
1518 0 296189.0 158323.0 619800.0 -1.0 1517
1519 0 296106.0 158346.0 619860.0 -1.0 1518
1520 0 296090.0 158278.0 619920.0 -1.0 1519
1521 0 296099.0 158326.0 619980.0 -1.0 1520
1522 0 296102.0 158221.0 620040.0 -1.0 1521
1523 0 296144.94 158242.3 620100.0 -1.0 1522
1524 0 296160.0 158225.0 620160.0 -1.0 1523
1525 0 296196.0 158196.0 620220.0 -1.0 1524
1526 0 296119.0 158187.0 620280.0 -1.0 1525
1527 0 296160.0 158237.0 620340.0 -1.0 1526
1528 0 296242.0 158209.0 620400.0 -1.0 1527
1529 0 296175.0 158117.0 620460.0 -1.0 1528
1530 0 296188.0 158126.0 620520.0 -1.0 1529
1531 0 296189.0 158104.0 620580.0 -1.0 1530
1532 0 296216.0 158107.0 620640.0 -1.0 1531
1533 0 296159.0 158076.0 620700.0 -1.0 1532
1534 0 296169.0 157960.0 620760.0 -1.0 1533
1535 0 296117.0 157980.0 620820.0 -1.0 1534
1536 0 296213.0 157961.0 620880.0 -1.0 1535
1537 0 296205.0 157957.0 620940.0 -1.0 1536
1538 0 296185.0 157921.0 621000.0 -1.0 1537
1539 0 296189.0 157888.0 621060.0 -1.0 1538
1540 0 296234.0 157881.0 621120.0 -1.0 1539
1541 0 296169.0 157883.0 621180.0 -1.0 1540
1542 0 296167.0 157819.0 621240.0 -1.0 1541
1543 0 296192.0 157856.0 621300.0 -1.0 1542
1544 0 296173.0 157822.0 621360.0 -1.0 1543
1545 0 296178.0 157765.0 621420.0 -1.0 1544
1546 0 296237.0 157759.0 621600.0 -1.0 1545
1547 0 296260.0 157760.0 621660.0 -1.0 1546
1548 0 296277.0 157695.0 621720.0 -1.0 1547
1549 0 296304.0 157790.0 621780.0 -1.0 1548
1550 0 296211.0 157732.0 621840.0 -1.0 1549
1551 0 296237.0 157721.0 621900.0 -1.0 1550
1552 0 296252.0 157660.0 621960.0 -1.0 1551
1553 0 296240.0 157628.0 622020.0 -1.0 1552
1554 0 296230.0 157648.0 622080.0 -1.0 1553
1555 0 296244.0 157596.0 622140.0 -1.0 1554
1556 0 296235.0 157531.0 622200.0 -1.0 1555
1557 0 296215.0 157491.0 622260.0 -1.0 1556
1558 0 296195.0 157520.0 622320.0 -1.0 1557
1559 0 296251.0 157509.0 622380.0 -1.0 1558
1560 0 296233.0 157522.0 622440.0 -1.0 1559
1561 0 296244.0 157442.0 622500.0 -1.0 1560
1562 0 296266.0 157411.0 622560.0 -1.0 1561
1563 0 296213.0 157429.0 622620.0 -1.0 1562
1564 0 296217.0 157375.0 622680.0 -1.0 1563
1565 0 296230.0 157384.0 622740.0 -1.0 1564
1566 0 296217.0 157362.0 622800.0 -1.0 1565
1567 0 296261.0 157354.0 622860.0 -1.0 1566
1568 0 296242.0 157379.0 622920.0 -1.0 1567
1569 0 296299.0 157385.0 622980.0 -1.0 1568
1570 0 296305.0 157339.0 623040.0 -1.0 1569
1571 0 296335.0 157333.0 623100.0 -1.0 1570
1572 0 296352.0 157384.0 623160.0 -1.0 1571
1573 0 296440.0 157354.0 623220.0 -1.0 1572
1574 0 296413.0 157322.0 623280.0 -1.0 1573
1575 0 296441.0 157281.0 623340.0 -1.0 1574
1576 0 296378.0 157244.0 623400.0 -1.0 1575
1577 0 296476.0 157304.0 623460.0 -1.0 1576
1578 0 296452.0 157201.0 623520.0 -1.0 1577
1579 0 296450.0 157227.0 623580.0 -1.0 1578
1580 0 296481.0 157201.0 623640.0 -1.0 1579
1581 0 296455.0 157071.0 623700.0 -1.0 1580
1582 0 296477.0 157074.0 623760.0 -1.0 1581
1583 0 296489.0 157060.0 623820.0 -1.0 1582
1584 0 296500.0 157068.0 623880.0 -1.0 1583
1585 0 296423.0 156972.0 623940.0 -1.0 1584
1586 0 296445.0 156951.0 624000.0 -1.0 1585
1587 0 296424.0 156934.0 624060.0 -1.0 1586
1588 0 296427.0 156895.0 624120.0 -1.0 1587
1589 0 296412.0 156834.0 624180.0 -1.0 1588
1590 0 296451.0 156879.0 624240.0 -1.0 1589
1591 0 296439.0 156838.0 624300.0 -1.0 1590
1592 0 296435.0 156810.0 624360.0 -1.0 1591
1593 0 296397.0 156847.0 624420.0 -1.0 1592
1594 0 296350.0 156799.0 624480.0 -1.0 1593
1595 0 296361.0 156734.0 624540.0 -1.0 1594
1596 0 296379.0 156697.0 624600.0 -1.0 1595
1597 0 296423.0 156733.0 624660.0 -1.0 1596
1598 0 296395.0 156617.0 624720.0 -1.0 1597
1599 0 296426.0 156643.0 624780.0 -1.0 1598
1600 0 296403.0 156560.0 624840.0 -1.0 1599
1601 0 296414.0 156553.0 624900.0 -1.0 1600
1602 0 296428.0 156555.0 624960.0 -1.0 1601
1603 0 296502.0 156503.0 625020.0 -1.0 1602
1604 0 296484.0 156511.0 625080.0 -1.0 1603
1605 0 296560.0 156417.0 625140.0 -1.0 1604
1606 0 296586.0 156402.0 625200.0 -1.0 1605
1607 0 296573.0 156402.0 625260.0 -1.0 1606
1608 0 296621.0 156386.0 625320.0 -1.0 1607
1609 0 296579.0 156328.0 625380.0 -1.0 1608
1610 0 296634.0 156309.0 625440.0 -1.0 1609
1611 0 296688.0 156317.0 625500.0 -1.0 1610
1612 0 296623.0 156267.0 625560.0 -1.0 1611
1613 0 296677.0 156249.0 625620.0 -1.0 1612
1614 0 296647.0 156260.0 625680.0 -1.0 1613
1615 0 296613.0 156187.0 625740.0 -1.0 1614
1616 0 296657.0 156195.0 625800.0 -1.0 1615
1617 0 296617.0 156161.0 625860.0 -1.0 1616
1618 0 296650.0 156189.0 625920.0 -1.0 1617
1619 0 296676.0 156178.0 625980.0 -1.0 1618
1620 0 296698.0 156125.0 626040.0 -1.0 1619
1621 0 296725.0 156072.0 626100.0 -1.0 1620
1622 0 296753.0 156076.0 626160.0 -1.0 1621
1623 0 296813.0 156046.0 626220.0 -1.0 1622
1624 0 296793.0 155916.0 626280.0 -1.0 1623
1625 0 296794.0 155875.0 626340.0 -1.0 1624
1626 0 296775.0 155838.0 626400.0 -1.0 1625
1627 0 296763.0 155813.0 626460.0 -1.0 1626
1628 0 296794.0 155804.0 626520.0 -1.0 1627
1629 0 296821.0 155743.0 626580.0 -1.0 1628
1630 0 296840.0 155726.0 626640.0 -1.0 1629
1631 0 296832.0 155678.0 626700.0 -1.0 1630
1632 0 296900.0 155684.0 626760.0 -1.0 1631
1633 0 296909.0 155625.0 626820.0 -1.0 1632
1634 0 296879.0 155660.0 626880.0 -1.0 1633
1635 0 296934.0 155614.0 626940.0 -1.0 1634
1636 0 296944.0 155564.0 627000.0 -1.0 1635
1637 0 296935.0 155591.0 627060.0 -1.0 1636
1638 0 296993.0 155614.0 627120.0 -1.0 1637
1639 0 296991.0 155619.0 627180.0 -1.0 1638
1640 0 296998.0 155571.0 627240.0 -1.0 1639
1641 0 297027.0 155522.0 627300.0 -1.0 1640
1642 0 296960.0 155537.0 627360.0 -1.0 1641
1643 0 297030.0 155516.0 627420.0 -1.0 1642
1644 0 296989.0 155515.0 627480.0 -1.0 1643
1645 0 297058.0 155495.0 627540.0 -1.0 1644
1646 0 297070.0 155500.0 627600.0 -1.0 1645
1647 0 296970.0 155436.0 627660.0 -1.0 1646
1648 0 297063.0 155455.0 627720.0 -1.0 1647
1649 0 297073.0 155417.0 627780.0 -1.0 1648
1650 0 297029.0 155375.0 627840.0 -1.0 1649
1651 0 297112.0 155367.0 627900.0 -1.0 1650
1652 0 297137.0 155348.0 627960.0 -1.0 1651
1653 0 297051.0 155264.0 628020.0 -1.0 1652
1654 0 297097.0 155301.0 628080.0 -1.0 1653
1655 0 297054.0 155249.0 628140.0 -1.0 1654
1656 0 297025.0 155227.0 628200.0 -1.0 1655
1657 0 297130.0 155235.0 628260.0 -1.0 1656
1658 0 297095.0 155145.0 628320.0 -1.0 1657
1659 0 297100.0 155201.0 628380.0 -1.0 1658
1660 0 297068.0 155121.0 628440.0 -1.0 1659
1661 0 297031.0 155077.0 628500.0 -1.0 1660
1662 0 297016.0 155078.0 628560.0 -1.0 1661
1663 0 297008.0 154991.0 628620.0 -1.0 1662
1664 0 297005.0 155001.0 628680.0 -1.0 1663
1665 0 297010.0 154972.0 628740.0 -1.0 1664
1666 0 296987.0 154993.0 628800.0 -1.0 1665
1667 0 296957.0 154935.0 628860.0 -1.0 1666
1668 0 296940.0 154897.0 628920.0 -1.0 1667
1669 0 296956.0 154907.0 628980.0 -1.0 1668
1670 0 296871.0 154871.0 629040.0 -1.0 1669
1671 0 296903.0 154898.0 629100.0 -1.0 1670
1672 0 296927.0 154878.0 629160.0 -1.0 1671
1673 0 296900.0 154894.0 629220.0 -1.0 1672
1674 0 297002.0 154885.0 629280.0 -1.0 1673
1675 0 296961.0 154839.0 629340.0 -1.0 1674
1676 0 296936.0 154810.0 629400.0 -1.0 1675
1677 0 296979.0 154821.0 629460.0 -1.0 1676
1678 0 296992.0 154750.0 629520.0 -1.0 1677
1679 0 297063.0 154740.0 629580.0 -1.0 1678
1680 0 296926.0 154734.0 629640.0 -1.0 1679
1681 0 297020.0 154669.0 629700.0 -1.0 1680
1682 0 297038.0 154686.0 629760.0 -1.0 1681
1683 0 297038.0 154640.0 629820.0 -1.0 1682
1684 0 296998.0 154654.0 629880.0 -1.0 1683
1685 0 297028.0 154644.0 629940.0 -1.0 1684
1686 0 297116.0 154632.0 630000.0 -1.0 1685
1687 0 297060.0 154541.0 630060.0 -1.0 1686
1688 0 297130.0 154575.0 630120.0 -1.0 1687
1689 0 297120.0 154569.0 630180.0 -1.0 1688
1690 0 297174.0 154598.0 630240.0 -1.0 1689
1691 0 297261.0 154608.0 630300.0 -1.0 1690
1692 0 297240.0 154583.0 630360.0 -1.0 1691
1693 0 297281.0 154613.0 630420.0 -1.0 1692
1694 0 297292.0 154590.0 630480.0 -1.0 1693
1695 0 297322.0 154591.0 630540.0 -1.0 1694
1696 0 297445.0 154437.0 630600.0 -1.0 1695
1697 0 297499.0 154523.0 630660.0 -1.0 1696
1698 0 297492.0 154511.0 630720.0 -1.0 1697
1699 0 297408.0 154478.0 630780.0 -1.0 1698
1700 0 297465.0 154449.0 630840.0 -1.0 1699
1701 0 297494.0 154433.0 630900.0 -1.0 1700
1702 0 297477.0 154424.0 630960.0 -1.0 1701
1703 0 297412.0 154305.0 631020.0 -1.0 1702
1704 0 297440.0 154292.0 631080.0 -1.0 1703
1705 0 297516.0 154313.0 631140.0 -1.0 1704
1706 0 297451.0 154312.0 631200.0 -1.0 1705
1707 0 297389.0 154178.0 631260.0 -1.0 1706
1708 0 297508.0 154206.0 631320.0 -1.0 1707
1709 0 297447.0 154080.0 631380.0 -1.0 1708
1710 0 297547.0 154091.0 631440.0 -1.0 1709
1711 0 297478.0 154046.0 631500.0 -1.0 1710
1712 0 297522.0 154068.0 631560.0 -1.0 1711
1713 0 297498.0 153993.0 631620.0 -1.0 1712
1714 0 297562.0 153961.0 631680.0 -1.0 1713
1715 0 297602.0 153995.0 631740.0 -1.0 1714
1716 0 297628.0 153885.0 631800.0 -1.0 1715
1717 0 297564.0 153851.0 631860.0 -1.0 1716
1718 0 297553.0 153849.0 631920.0 -1.0 1717
1719 0 297568.0 153839.0 631980.0 -1.0 1718
1720 0 297624.0 153837.0 632040.0 -1.0 1719
1721 0 297596.0 153825.0 632100.0 -1.0 1720
1722 0 297572.0 153828.0 632160.0 -1.0 1721
1723 0 297638.0 153786.0 632220.0 -1.0 1722
1724 0 297738.0 153868.0 632280.0 -1.0 1723
1725 0 297618.0 153833.0 632340.0 -1.0 1724
1726 0 297684.0 153847.0 632400.0 -1.0 1725
1727 0 297566.0 153779.0 632460.0 -1.0 1726
1728 0 297664.0 153800.0 632520.0 -1.0 1727
1729 0 297583.0 153753.0 632580.0 -1.0 1728
1730 0 297646.0 153710.0 632640.0 -1.0 1729
1731 0 297708.0 153782.0 632700.0 -1.0 1730
1732 0 297751.0 153660.0 632760.0 -1.0 1731
1733 0 297706.0 153715.0 632820.0 -1.0 1732
1734 0 297680.0 153706.0 632880.0 -1.0 1733
1735 0 297699.0 153678.0 632940.0 -1.0 1734
1736 0 297744.0 153686.0 633000.0 -1.0 1735
1737 0 297721.0 153658.0 633060.0 -1.0 1736
1738 0 297729.0 153704.0 633120.0 -1.0 1737
1739 0 297741.0 153709.0 633180.0 -1.0 1738
1740 0 297788.0 153651.0 633240.0 -1.0 1739
1741 0 297840.0 153697.0 633300.0 -1.0 1740
1742 0 297865.0 153641.0 633360.0 -1.0 1741
1743 0 297888.0 153666.0 633420.0 -1.0 1742
1744 0 297915.0 153657.0 633480.0 -1.0 1743
1745 0 297936.0 153648.0 633540.0 -1.0 1744
1746 0 297930.0 153652.0 633600.0 -1.0 1745
1747 0 297925.0 153630.0 633660.0 -1.0 1746
1748 0 297917.0 153638.0 633720.0 -1.0 1747
1749 0 297923.0 153641.0 633780.0 -1.0 1748
1750 0 298016.0 153671.0 633840.0 -1.0 1749
1751 0 297948.0 153595.0 633900.0 -1.0 1750
1752 0 297985.0 153607.0 633960.0 -1.0 1751
1753 0 298004.0 153635.0 634020.0 -1.0 1752
1754 0 298015.0 153669.0 634080.0 -1.0 1753
1755 0 298055.0 153686.0 634140.0 -1.0 1754
1756 0 298076.0 153690.0 634200.0 -1.0 1755
1757 0 298098.0 153711.0 634260.0 -1.0 1756
1758 0 298077.0 153745.0 634320.0 -1.0 1757
1759 0 298147.0 153704.0 634380.0 -1.0 1758
1760 0 298099.0 153702.0 634440.0 -1.0 1759
1761 0 298200.0 153828.0 634500.0 -1.0 1760
1762 0 298105.0 153781.0 634560.0 -1.0 1761
1763 0 298120.0 153814.0 634620.0 -1.0 1762
1764 0 298140.0 153771.0 634680.0 -1.0 1763
1765 0 298165.0 153768.0 634740.0 -1.0 1764
1766 0 298140.0 153776.0 634800.0 -1.0 1765
1767 0 298196.0 153812.0 634860.0 -1.0 1766
1768 0 298228.0 153859.0 634920.0 -1.0 1767
1769 0 298266.0 153838.0 634980.0 -1.0 1768
1770 0 298179.0 153779.0 635040.0 -1.0 1769
1771 0 298194.0 153798.0 635100.0 -1.0 1770
1772 0 298226.0 153828.0 635160.0 -1.0 1771
1773 0 298195.0 153826.0 635220.0 -1.0 1772
1774 0 298261.0 153847.0 635280.0 -1.0 1773
1775 0 298192.0 153795.0 635340.0 -1.0 1774
1776 0 298289.0 153845.0 635400.0 -1.0 1775
1777 0 298275.0 153798.0 635460.0 -1.0 1776
1778 0 298331.0 153872.0 635520.0 -1.0 1777
1779 0 298262.0 153760.0 635580.0 -1.0 1778
1780 0 298316.0 153850.0 635640.0 -1.0 1779
1781 0 298359.0 153860.0 635700.0 -1.0 1780
1782 0 298380.0 153869.0 635760.0 -1.0 1781
1783 0 298410.0 153816.0 635820.0 -1.0 1782
1784 0 298400.0 153797.0 635880.0 -1.0 1783
1785 0 298459.0 153853.0 635940.0 -1.0 1784
1786 0 298437.0 153867.0 636000.0 -1.0 1785
1787 0 298479.0 153838.0 636060.0 -1.0 1786
1788 0 298474.0 153886.0 636120.0 -1.0 1787
1789 0 298493.0 153917.0 636180.0 -1.0 1788
1790 0 298500.0 153935.0 636240.0 -1.0 1789
1791 0 298529.0 153917.0 636300.0 -1.0 1790
1792 0 298522.0 153936.0 636360.0 -1.0 1791
1793 0 298514.0 153938.0 636420.0 -1.0 1792
1794 0 298580.0 153934.0 636480.0 -1.0 1793
1795 0 298553.0 153934.0 636540.0 -1.0 1794
1796 0 298527.0 153885.0 636600.0 -1.0 1795
1797 0 298556.0 153960.0 636660.0 -1.0 1796
1798 0 298595.0 153917.0 636720.0 -1.0 1797
1799 0 298564.0 153913.0 636780.0 -1.0 1798
1800 0 298600.0 153913.0 636840.0 -1.0 1799
1801 0 298631.0 153935.0 636900.0 -1.0 1800
1802 0 298587.0 153877.0 636960.0 -1.0 1801
1803 0 298624.0 153903.0 637020.0 -1.0 1802
1804 0 298610.0 153924.0 637080.0 -1.0 1803
1805 0 298551.0 153833.0 637140.0 -1.0 1804
1806 0 298574.0 153854.0 637200.0 -1.0 1805
1807 0 298571.0 153851.0 637260.0 -1.0 1806
1808 0 298578.0 153799.0 637320.0 -1.0 1807
1809 0 298573.0 153795.0 637380.0 -1.0 1808
1810 0 298617.0 153788.0 637440.0 -1.0 1809
1811 0 298591.0 153763.0 637500.0 -1.0 1810
1812 0 298568.0 153784.0 637560.0 -1.0 1811
1813 0 298580.0 153748.0 637620.0 -1.0 1812
1814 0 298599.0 153703.0 637680.0 -1.0 1813
1815 0 298612.0 153732.0 637740.0 -1.0 1814
1816 0 298644.0 153670.0 637800.0 -1.0 1815
1817 0 298680.0 153614.0 637860.0 -1.0 1816
1818 0 298697.0 153586.0 637920.0 -1.0 1817
1819 0 298713.0 153578.0 637980.0 -1.0 1818
1820 0 298683.0 153536.0 638040.0 -1.0 1819
1821 0 298649.0 153502.0 638100.0 -1.0 1820
1822 0 298648.0 153480.0 638160.0 -1.0 1821
1823 0 298685.0 153406.0 638220.0 -1.0 1822
1824 0 298710.0 153447.0 638280.0 -1.0 1823
1825 0 298734.0 153418.0 638340.0 -1.0 1824
1826 0 298758.0 153357.0 638400.0 -1.0 1825
1827 0 298770.0 153276.0 638460.0 -1.0 1826
1828 0 298737.0 153253.0 638520.0 -1.0 1827
1829 0 298842.0 153303.0 638580.0 -1.0 1828
1830 0 298840.0 153196.0 638640.0 -1.0 1829
1831 0 298868.0 153224.0 638700.0 -1.0 1830
1832 0 298874.0 153177.0 638760.0 -1.0 1831
1833 0 298934.0 153124.0 638820.0 -1.0 1832
1834 0 298926.0 153105.0 638880.0 -1.0 1833
1835 0 298919.0 153011.0 638940.0 -1.0 1834
1836 0 298865.0 152922.0 639000.0 -1.0 1835
1837 0 298917.0 152956.0 639060.0 -1.0 1836
1838 0 298820.0 152938.0 639120.0 -1.0 1837
1839 0 298939.0 152903.0 639180.0 -1.0 1838
1840 0 298944.0 152917.0 639240.0 -1.0 1839
1841 0 298981.0 152807.0 639300.0 -1.0 1840
1842 0 298958.0 152776.0 639360.0 -1.0 1841
1843 0 299002.0 152665.0 639420.0 -1.0 1842
1844 0 299003.0 152515.0 639480.0 -1.0 1843
1845 0 299014.0 152484.0 639540.0 -1.0 1844
1846 0 298995.0 152480.0 639600.0 -1.0 1845
1847 0 298987.0 152501.0 639660.0 -1.0 1846
1848 0 298993.0 152356.0 639720.0 -1.0 1847
1849 0 299064.0 152275.0 639780.0 -1.0 1848
1850 0 299028.0 152206.0 639840.0 -1.0 1849
1851 0 299022.0 152165.0 639900.0 -1.0 1850
1852 0 298958.0 152074.0 639960.0 -1.0 1851
1853 0 299014.0 152021.0 640020.0 -1.0 1852
1854 0 299005.0 151909.0 640080.0 -1.0 1853
1855 0 299037.0 151924.0 640140.0 -1.0 1854
1856 0 299012.0 151906.0 640200.0 -1.0 1855
1857 0 298941.0 151823.0 640260.0 -1.0 1856
1858 0 298981.0 151779.0 640320.0 -1.0 1857
1859 0 299002.0 151756.0 640380.0 -1.0 1858
1860 0 298935.0 151672.0 640440.0 -1.0 1859
1861 0 299005.0 151664.0 640500.0 -1.0 1860
1862 0 298973.0 151689.0 640560.0 -1.0 1861
1863 0 299000.0 151598.0 640620.0 -1.0 1862
1864 0 299001.0 151504.0 640680.0 -1.0 1863
1865 0 298939.0 151531.0 640740.0 -1.0 1864
1866 0 298917.0 151424.0 640800.0 -1.0 1865
1867 0 298996.0 151400.0 640860.0 -1.0 1866
1868 0 298900.0 151324.0 640920.0 -1.0 1867
1869 0 298990.0 151255.0 640980.0 -1.0 1868
1870 0 298940.0 151136.0 641040.0 -1.0 1869
1871 0 298990.0 151142.0 641100.0 -1.0 1870
1872 0 298905.0 151003.0 641160.0 -1.0 1871
1873 0 299027.0 151053.0 641220.0 -1.0 1872
1874 0 298968.0 150913.0 641280.0 -1.0 1873
1875 0 298917.0 150625.0 641340.0 -1.0 1874
1876 0 298989.0 150582.0 641400.0 -1.0 1875
1877 0 299029.0 150516.0 641460.0 -1.0 1876
1878 0 299034.0 150446.0 641520.0 -1.0 1877
1879 0 299128.0 150399.0 641580.0 -1.0 1878
1880 0 299128.0 150281.0 641640.0 -1.0 1879
1881 0 299137.0 150192.0 641700.0 -1.0 1880
1882 0 299198.0 150150.0 641760.0 -1.0 1881
1883 0 299236.0 150065.0 641820.0 -1.0 1882
1884 0 299245.0 150060.0 641880.0 -1.0 1883
1885 0 299287.0 150056.0 641940.0 -1.0 1884
1886 0 299287.0 150023.0 642000.0 -1.0 1885
1887 0 299316.0 150023.0 642060.0 -1.0 1886
1888 0 299405.0 149985.0 642120.0 -1.0 1887
1889 0 299443.0 149938.0 642180.0 -1.0 1888
1890 0 299443.0 149896.0 642240.0 -1.0 1889
1891 0 299438.0 149868.0 642300.0 -1.0 1890
1892 0 299419.0 149811.0 642360.0 -1.0 1891
1893 0 299471.0 149811.0 642420.0 -1.0 1892
1894 0 299518.0 149816.0 642480.0 -1.0 1893
1895 0 299579.0 149872.0 642540.0 -1.0 1894
1896 0 299593.0 149821.0 642600.0 -1.0 1895
1897 0 299635.0 149797.0 642660.0 -1.0 1896
1898 0 299668.0 149788.0 642720.0 -1.0 1897
1899 0 299706.0 149727.0 642780.0 -1.0 1898
1900 0 299781.0 149718.0 642840.0 -1.0 1899
1901 0 299861.0 149591.0 642900.0 -1.0 1900
1902 0 299960.0 149473.0 642960.0 -1.0 1901
1903 0 299978.0 149379.0 643020.0 -1.0 1902
1904 0 300025.0 149327.0 643080.0 -1.0 1903
1905 0 300077.0 149290.0 643140.0 -1.0 1904
1906 0 300096.0 149233.0 643200.0 -1.0 1905
1907 0 300166.0 149172.0 643260.0 -1.0 1906
1908 0 300185.0 149022.0 643320.0 -1.0 1907
1909 0 300223.0 148975.0 643380.0 -1.0 1908
1910 0 300232.0 148937.0 643440.0 -1.0 1909
1911 0 300232.0 148918.0 643500.0 -1.0 1910
1912 0 300265.0 148899.0 643560.0 -1.0 1911
1913 0 300279.0 148866.0 643620.0 -1.0 1912
1914 0 300298.0 148834.0 643680.0 -1.0 1913
1915 0 300336.0 148768.0 643740.0 -1.0 1914
1916 0 300340.0 148744.0 643800.0 -1.0 1915
1917 0 300354.0 148697.0 643860.0 -1.0 1916
1918 0 300274.0 148650.0 643920.0 -1.0 1917
1919 0 300331.0 148669.0 643980.0 -1.0 1918
1920 0 300279.0 148627.0 644040.0 -1.0 1919
1921 0 300303.0 148678.0 644100.0 -1.0 1920
1922 0 300314.0 148636.0 644160.0 -1.0 1921
1923 0 300314.0 148655.0 644220.0 -1.0 1922
1924 0 300286.0 148646.0 644280.0 -1.0 1923
1925 0 300258.0 148664.0 644340.0 -1.0 1924
1926 0 300300.0 148650.0 644400.0 -1.0 1925
1927 0 300310.0 148599.0 644460.0 -1.0 1926
1928 0 300310.0 148580.0 644520.0 -1.0 1927
1929 0 300338.0 148561.0 644580.0 -1.0 1928
1930 0 300338.0 148570.0 644640.0 -1.0 1929
1931 0 300338.0 148542.0 644700.0 -1.0 1930
1932 0 300324.0 148528.0 644760.0 -1.0 1931
1933 0 300338.0 148542.0 644820.0 -1.0 1932
1934 0 300333.0 148505.0 644880.0 -1.0 1933
1935 0 300338.0 148523.0 644940.0 -1.0 1934
1936 0 300371.0 148500.0 645000.0 -1.0 1935
1937 0 300352.0 148448.0 645060.0 -1.0 1936
1938 0 300390.0 148476.0 645120.0 -1.0 1937
1939 0 300404.0 148462.0 645180.0 -1.0 1938
1940 0 300413.0 148439.0 645240.0 -1.0 1939
1941 0 300408.0 148476.0 645300.0 -1.0 1940
1942 0 300446.0 148490.0 645360.0 -1.0 1941
1943 0 300404.0 148453.0 645420.0 -1.0 1942
1944 0 300418.0 148415.0 645480.0 -1.0 1943
1945 0 300474.0 148439.0 645540.0 -1.0 1944
1946 0 300493.0 148425.0 645600.0 -1.0 1945
1947 0 300455.0 148420.0 645660.0 -1.0 1946
1948 0 300502.0 148401.0 645720.0 -1.0 1947
1949 0 300521.0 148387.0 645780.0 -1.0 1948
1950 0 300559.0 148359.0 645840.0 -1.0 1949
1951 0 300606.0 148387.0 645900.0 -1.0 1950
1952 0 300601.0 148368.0 645960.0 -1.0 1951
1953 0 300620.0 148364.0 646020.0 -1.0 1952
1954 0 300672.0 148359.0 646080.0 -1.0 1953
1955 0 300700.0 148378.0 646140.0 -1.0 1954
1956 0 300742.0 148364.0 646200.0 -1.0 1955
1957 0 300770.0 148364.0 646260.0 -1.0 1956
1958 0 300808.0 148345.0 646320.0 -1.0 1957
1959 0 300855.0 148331.0 646380.0 -1.0 1958
1960 0 300892.0 148350.0 646440.0 -1.0 1959
1961 0 300921.0 148335.0 646500.0 -1.0 1960
1962 0 300940.0 148335.0 646560.0 -1.0 1961
1963 0 301080.0 148392.0 646620.0 -1.0 1962
1964 0 301184.0 148364.0 646680.0 -1.0 1963
1965 0 301268.0 148444.0 646740.0 -1.0 1964
1966 0 301320.0 148444.0 646800.0 -1.0 1965
1967 0 301306.0 148340.0 646860.0 -1.0 1966
1968 0 301344.0 148317.0 646920.0 -1.0 1967
1969 0 301367.0 148298.0 646980.0 -1.0 1968
1970 0 301339.0 148194.0 647040.0 -1.0 1969
1971 0 301362.0 148162.0 647100.0 -1.0 1970
1972 0 301348.0 148147.0 647160.0 -1.0 1971
1973 0 301358.0 148157.0 647220.0 -1.0 1972
1974 0 301334.0 148152.0 647280.0 -1.0 1973
1975 0 301311.0 148110.0 647340.0 -1.0 1974
1976 0 301306.0 148096.0 647400.0 -1.0 1975
1977 0 301306.0 148053.0 647460.0 -1.0 1976
1978 0 301311.0 148077.0 647520.0 -1.0 1977
1979 0 301240.0 148021.0 647580.0 -1.0 1978
1980 0 301236.0 148006.0 647640.0 -1.0 1979
1981 0 301151.0 147917.0 647700.0 -1.0 1980
1982 0 301062.0 147828.0 647760.0 -1.0 1981
1983 0 301048.0 147856.0 647820.0 -1.0 1982
1984 0 301019.0 147903.0 647880.0 -1.0 1983
1985 0 301015.0 147912.0 647940.0 -1.0 1984
1986 0 301001.0 147908.0 648000.0 -1.0 1985
1987 0 300982.0 147861.0 648060.0 -1.0 1986
1988 0 300991.0 147856.0 648120.0 -1.0 1987
1989 0 300991.0 147856.0 648180.0 -1.0 1988
1990 0 300963.0 147842.0 648240.0 -1.0 1989
1991 0 301029.0 147926.0 648300.0 -1.0 1990
1992 0 301062.0 147894.0 648360.0 -1.0 1991
1993 0 301071.0 147903.0 648420.0 -1.0 1992
1994 0 301104.0 147936.0 648480.0 -1.0 1993
1995 0 301066.0 147908.0 648540.0 -1.0 1994
1996 0 301066.0 147931.0 648600.0 -1.0 1995
1997 0 301099.0 147950.0 648660.0 -1.0 1996
1998 0 301118.0 147894.0 648720.0 -1.0 1997
1999 0 301118.0 147922.0 648780.0 -1.0 1998
2000 0 301099.0 147894.0 648840.0 -1.0 1999
2001 0 301085.0 147889.0 648900.0 -1.0 2000
2002 0 301043.0 147847.0 648960.0 -1.0 2001
2003 0 301057.0 147856.0 649020.0 -1.0 2002
2004 0 301024.0 147818.0 649080.0 -1.0 2003
2005 0 301024.0 147842.0 649140.0 -1.0 2004
2006 0 300972.0 147814.0 649200.0 -1.0 2005
2007 0 300907.0 147804.0 649260.0 -1.0 2006
2008 0 300911.0 147795.0 649320.0 -1.0 2007
2009 0 300888.0 147790.0 649380.0 -1.0 2008
2010 0 300897.0 147804.0 649440.0 -1.0 2009
2011 0 300850.0 147762.0 649500.0 -1.0 2010
2012 0 300860.0 147776.0 649560.0 -1.0 2011
2013 0 300780.0 147734.0 649620.0 -1.0 2012
2014 0 300728.0 147767.0 649680.0 -1.0 2013
2015 0 300686.0 147706.0 649740.0 -1.0 2014
2016 0 300695.0 147696.0 649800.0 -1.0 2015
2017 0 300681.0 147710.0 649860.0 -1.0 2016
2018 0 300615.0 147701.0 649920.0 -1.0 2017
2019 0 300639.0 147715.0 649980.0 -1.0 2018
2020 0 300653.0 147734.0 650040.0 -1.0 2019
2021 0 300568.0 147682.0 650100.0 -1.0 2020
2022 0 300535.0 147692.0 650160.0 -1.0 2021
2023 0 300333.0 147715.0 650220.0 -1.0 2022
2024 0 300192.0 147720.0 650280.0 -1.0 2023
2025 0 300145.0 147743.0 650340.0 -1.0 2024
2026 0 300136.0 147696.0 650400.0 -1.0 2025
2027 0 300028.0 147710.0 650460.0 -1.0 2026
2028 0 300065.0 147771.0 650520.0 -1.0 2027
2029 0 299967.0 147767.0 650580.0 -1.0 2028
2030 0 299952.0 147762.0 650640.0 -1.0 2029
2031 0 299896.0 147771.0 650700.0 -1.0 2030
2032 0 299835.0 147673.0 650760.0 -1.0 2031
2033 0 299868.0 147602.0 650820.0 -1.0 2032
2034 0 299779.0 147588.0 650880.0 -1.0 2033
2035 0 299741.0 147527.0 650940.0 -1.0 2034
2036 0 299764.0 147555.0 651000.0 -1.0 2035
2037 0 299727.0 147532.0 651060.0 -1.0 2036
2038 0 299764.0 147546.0 651120.0 -1.0 2037
2039 0 299750.0 147504.0 651180.0 -1.0 2038
2040 0 299713.0 147536.0 651240.0 -1.0 2039
2041 0 299638.0 147485.0 651300.0 -1.0 2040
2042 0 299670.0 147480.0 651360.0 -1.0 2041
2043 0 299633.0 147461.0 651420.0 -1.0 2042
2044 0 299572.0 147391.0 651480.0 -1.0 2043
2045 0 299581.0 147400.0 651540.0 -1.0 2044
2046 0 299586.0 147353.0 651600.0 -1.0 2045
2047 0 299567.0 147428.0 651660.0 -1.0 2046
2048 0 299534.0 147372.0 651720.0 -1.0 2047
2049 0 299595.0 147424.0 651780.0 -1.0 2048
2050 0 299492.0 147311.0 651840.0 -1.0 2049
2051 0 299440.0 147330.0 651900.0 -1.0 2050
2052 0 299271.0 147259.0 651960.0 -1.0 2051
2053 0 299248.0 147236.0 652020.0 -1.0 2052
2054 0 299168.0 147174.0 652080.0 -1.0 2053
2055 0 299158.0 147146.0 652140.0 -1.0 2054
2056 0 299154.0 147109.0 652200.0 -1.0 2055
2057 0 299149.0 147071.0 652260.0 -1.0 2056
2058 0 299168.0 147099.0 652320.0 -1.0 2057
2059 0 299111.0 147029.0 652380.0 -1.0 2058
2060 0 299064.0 146991.0 652440.0 -1.0 2059
2061 0 299177.0 147034.0 652500.0 -1.0 2060
2062 0 299116.0 146963.0 652560.0 -1.0 2061
2063 0 299149.0 147005.0 652620.0 -1.0 2062
2064 0 299168.0 147029.0 652680.0 -1.0 2063
2065 0 299163.0 146972.0 652740.0 -1.0 2064
2066 0 299055.0 146958.0 652800.0 -1.0 2065
2067 0 299168.0 146996.0 652860.0 -1.0 2066
2068 0 299116.0 146954.0 652920.0 -1.0 2067
2069 0 299139.0 146921.0 652980.0 -1.0 2068
2070 0 299224.0 146878.0 653040.0 -1.0 2069
2071 0 299186.0 146869.0 653100.0 -1.0 2070
2072 0 299139.0 146813.0 653160.0 -1.0 2071
2073 0 299172.0 146761.0 653220.0 -1.0 2072
2074 0 299125.0 146714.0 653280.0 -1.0 2073
2075 0 299149.0 146695.0 653340.0 -1.0 2074
2076 0 299106.0 146639.0 653400.0 -1.0 2075
2077 0 299092.0 146658.0 653460.0 -1.0 2076
2078 0 299102.0 146568.0 653520.0 -1.0 2077
2079 0 299210.0 146592.0 653580.0 -1.0 2078
2080 0 299163.0 146479.0 653640.0 -1.0 2079
2081 0 299196.0 146507.0 653700.0 -1.0 2080
2082 0 299149.0 146432.0 653760.0 -1.0 2081
2083 0 299168.0 146470.0 653820.0 -1.0 2082
2084 0 299200.0 146488.0 653880.0 -1.0 2083
2085 0 299125.0 146451.0 653940.0 -1.0 2084
2086 0 299097.0 146366.0 654000.0 -1.0 2085
2087 0 298989.0 146324.0 654060.0 -1.0 2086
2088 0 298980.0 146216.0 654120.0 -1.0 2087
2089 0 298918.0 146159.0 654180.0 -1.0 2088
2090 0 298890.0 146103.0 654240.0 -1.0 2089
2091 0 298895.0 146065.0 654300.0 -1.0 2090
2092 0 298914.0 146070.0 654360.0 -1.0 2091
2093 0 298843.0 146000.0 654420.0 -1.0 2092
2094 0 298787.0 145896.0 654480.0 -1.0 2093
2095 0 298801.0 145934.0 654540.0 -1.0 2094
2096 0 298759.0 145901.0 654600.0 -1.0 2095
2097 0 298712.0 145868.0 654660.0 -1.0 2096
2098 0 298608.0 145783.0 654720.0 -1.0 2097
2099 0 298608.0 145797.0 654780.0 -1.0 2098
2100 0 298594.0 145779.0 654840.0 -1.0 2099
2101 0 298575.0 145732.0 654900.0 -1.0 2100
2102 0 298589.0 145722.0 654960.0 -1.0 2101
2103 0 298599.0 145666.0 655020.0 -1.0 2102
2104 0 298599.0 145638.0 655080.0 -1.0 2103
2105 0 298632.0 145624.0 655140.0 -1.0 2104
2106 0 298604.0 145586.0 655200.0 -1.0 2105
2107 0 298618.0 145595.0 655260.0 -1.0 2106
2108 0 298613.0 145600.0 655320.0 -1.0 2107
2109 0 298580.0 145567.0 655380.0 -1.0 2108
2110 0 298552.0 145558.0 655440.0 -1.0 2109
2111 0 298528.0 145553.0 655500.0 -1.0 2110
2112 0 298599.0 145544.0 655560.0 -1.0 2111
2113 0 298594.0 145506.0 655620.0 -1.0 2112
2114 0 298665.0 145497.0 655680.0 -1.0 2113
2115 0 298773.0 145478.0 655740.0 -1.0 2114
2116 0 298740.0 145464.0 655800.0 -1.0 2115
2117 0 298806.0 145421.0 655860.0 -1.0 2116
2118 0 298763.0 145337.0 655920.0 -1.0 2117
2119 0 298796.0 145323.0 655980.0 -1.0 2118
2120 0 298810.0 145323.0 656040.0 -1.0 2119
2121 0 298848.0 145299.0 656100.0 -1.0 2120
2122 0 298796.0 145276.0 656160.0 -1.0 2121
2123 0 298824.0 145294.0 656220.0 -1.0 2122
2124 0 298806.0 145262.0 656280.0 -1.0 2123
2125 0 298839.0 145271.0 656340.0 -1.0 2124
2126 0 298872.0 145243.0 656400.0 -1.0 2125
2127 0 298923.0 145304.0 656460.0 -1.0 2126
2128 0 298942.0 145243.0 656520.0 -1.0 2127
2129 0 299027.0 145252.0 656580.0 -1.0 2128
2130 0 299008.0 145224.0 656640.0 -1.0 2129
2131 0 298998.0 145219.0 656700.0 -1.0 2130
2132 0 298989.0 145186.0 656760.0 -1.0 2131
2133 0 299027.0 145135.0 656820.0 -1.0 2132
2134 0 299050.0 145106.0 656880.0 -1.0 2133
2135 0 299111.0 145083.0 656940.0 -1.0 2134
2136 0 299177.0 145050.0 657000.0 -1.0 2135
2137 0 299130.0 144975.0 657060.0 -1.0 2136
2138 0 299111.0 144848.0 657120.0 -1.0 2137
2139 0 299111.0 144782.0 657180.0 -1.0 2138
2140 0 299088.0 144754.0 657240.0 -1.0 2139
2141 0 299064.0 144768.0 657300.0 -1.0 2140
2142 0 299083.0 144792.0 657360.0 -1.0 2141
2143 0 299158.0 144782.0 657420.0 -1.0 2142
2144 0 299177.0 144787.0 657480.0 -1.0 2143
2145 0 299186.0 144787.0 657540.0 -1.0 2144
2146 0 299276.0 144792.0 657600.0 -1.0 2145
2147 0 299299.0 144754.0 657660.0 -1.0 2146
2148 0 299356.0 144726.0 657720.0 -1.0 2147
2149 0 299337.0 144665.0 657780.0 -1.0 2148
2150 0 299412.0 144660.0 657840.0 -1.0 2149
2151 0 299417.0 144632.0 657900.0 -1.0 2150
2152 0 299450.0 144651.0 657960.0 -1.0 2151
2153 0 299407.0 144651.0 658020.0 -1.0 2152
2154 0 299478.0 144613.0 658080.0 -1.0 2153
2155 0 299497.0 144641.0 658140.0 -1.0 2154
2156 0 299478.0 144608.0 658200.0 -1.0 2155
2157 0 299591.0 144632.0 658260.0 -1.0 2156
2158 0 299802.0 144627.0 658320.0 -1.0 2157
2159 0 299882.0 144561.0 658380.0 -1.0 2158
2160 0 299952.0 144571.0 658440.0 -1.0 2159
2161 0 300004.0 144594.0 658500.0 -1.0 2160
2162 0 300056.0 144557.0 658560.0 -1.0 2161
2163 0 300065.0 144500.0 658620.0 -1.0 2162
2164 0 300103.0 144467.0 658680.0 -1.0 2163
2165 0 300098.0 144477.0 658740.0 -1.0 2164
2166 0 300079.0 144420.0 658800.0 -1.0 2165
2167 0 300094.0 144411.0 658860.0 -1.0 2166
2168 0 300051.0 144354.0 658920.0 -1.0 2167
2169 0 300061.0 144369.0 658980.0 -1.0 2168
2170 0 300065.0 144345.0 659040.0 -1.0 2169
2171 0 300056.0 144373.0 659100.0 -1.0 2170
2172 0 300042.0 144350.0 659160.0 -1.0 2171
2173 0 300037.0 144331.0 659220.0 -1.0 2172
2174 0 300032.0 144303.0 659280.0 -1.0 2173
2175 0 300089.0 144312.0 659340.0 -1.0 2174
2176 0 300089.0 144284.0 659400.0 -1.0 2175
2177 0 300136.0 144223.0 659460.0 -1.0 2176
2178 0 300173.0 144181.0 659520.0 -1.0 2177
2179 0 300178.0 144152.0 659580.0 -1.0 2178
2180 0 300173.0 144166.0 659640.0 -1.0 2179
2181 0 300197.0 144209.0 659700.0 -1.0 2180
2182 0 300216.0 144209.0 659760.0 -1.0 2181
2183 0 300249.0 144204.0 659820.0 -1.0 2182
2184 0 300258.0 144185.0 659880.0 -1.0 2183
2185 0 300291.0 144237.0 659940.0 -1.0 2184
2186 0 300347.0 144199.0 660000.0 -1.0 2185
2187 0 300404.0 144232.0 660060.0 -1.0 2186
2188 0 300488.0 144270.0 660120.0 -1.0 2187
2189 0 300606.0 144293.0 660180.0 -1.0 2188
2190 0 300681.0 144298.0 660240.0 -1.0 2189
2191 0 300695.0 144209.0 660300.0 -1.0 2190
2192 0 300676.0 144223.0 660360.0 -1.0 2191
2193 0 300719.0 144209.0 660420.0 -1.0 2192
2194 0 300737.0 144176.0 660480.0 -1.0 2193
2195 0 300742.0 144218.0 660540.0 -1.0 2194
2196 0 300784.0 144242.0 660600.0 -1.0 2195
2197 0 300897.0 144279.0 660660.0 -1.0 2196
2198 0 301029.0 144293.0 660720.0 -1.0 2197
2199 0 301160.0 144246.0 660780.0 -1.0 2198
2200 0 301245.0 144260.0 660840.0 -1.0 2199
2201 0 301316.0 144312.0 660900.0 -1.0 2200
2202 0 301325.0 144275.0 660960.0 -1.0 2201
2203 0 301424.0 144260.0 661020.0 -1.0 2202
2204 0 301410.0 144284.0 661080.0 -1.0 2203
2205 0 301447.0 144293.0 661140.0 -1.0 2204
2206 0 301536.0 144260.0 661200.0 -1.0 2205
2207 0 301519.75 144250.72 661260.0 -1.0 2206
2208 0 301541.0 144284.0 661320.0 -1.0 2207
2209 0 301565.0 144232.0 661380.0 -1.0 2208
2210 0 301673.0 144289.0 661440.0 -1.0 2209
2211 0 301682.0 144312.0 661500.0 -1.0 2210
2212 0 301682.0 144270.0 661560.0 -1.0 2211
2213 0 301692.0 144256.0 661620.0 -1.0 2212
2214 0 301696.0 144279.0 661680.0 -1.0 2213
2215 0 301626.0 144336.0 661740.0 -1.0 2214
2216 0 301734.0 144270.0 661800.0 -1.0 2215
2217 0 301743.0 144242.0 661860.0 -1.0 2216
2218 0 301767.0 144246.0 661920.0 -1.0 2217
2219 0 301748.0 144251.0 661980.0 -1.0 2218
2220 0 301706.0 144275.0 662040.0 -1.0 2219
2221 0 301729.0 144260.0 662100.0 -1.0 2220
2222 0 301748.0 144256.0 662160.0 -1.0 2221
2223 0 301687.0 144190.0 662220.0 -1.0 2222
2224 0 301630.0 144134.0 662280.0 -1.0 2223
2225 0 301649.0 144138.0 662340.0 -1.0 2224
2226 0 301635.0 144115.0 662400.0 -1.0 2225
2227 0 301644.0 144044.0 662460.0 -1.0 2226
2228 0 301593.0 144007.0 662520.0 -1.0 2227
2229 0 301640.0 143983.0 662580.0 -1.0 2228
2230 0 301649.0 144030.0 662640.0 -1.0 2229
2231 0 301673.0 143950.0 662700.0 -1.0 2230
2232 0 301626.0 143913.0 662760.0 -1.0 2231
2233 0 301663.0 143941.0 662820.0 -1.0 2232
2234 0 301616.0 143838.0 662880.0 -1.0 2233
2235 0 301621.0 143852.0 662940.0 -1.0 2234
2236 0 301607.0 143842.0 663000.0 -1.0 2235
2237 0 301598.0 143800.0 663060.0 -1.0 2236
2238 0 301598.0 143781.0 663120.0 -1.0 2237
2239 0 301588.0 143748.0 663180.0 -1.0 2238
2240 0 301602.0 143744.0 663240.0 -1.0 2239
2241 0 301588.0 143682.0 663300.0 -1.0 2240
2242 0 301626.0 143640.0 663360.0 -1.0 2241
2243 0 301513.0 143513.0 663420.0 -1.0 2242
2244 0 301696.0 143668.0 663480.0 -1.0 2243
2245 0 301593.0 143551.0 663540.0 -1.0 2244
2246 0 301598.0 143570.0 663600.0 -1.0 2245
2247 0 301612.0 143565.0 663660.0 -1.0 2246
2248 0 301607.0 143560.0 663720.0 -1.0 2247
2249 0 301588.0 143570.0 663780.0 -1.0 2248
2250 0 301546.0 143499.0 663840.0 -1.0 2249
2251 0 301579.0 143462.0 663900.0 -1.0 2250
2252 0 301598.0 143433.0 663960.0 -1.0 2251
2253 0 301598.0 143414.0 664020.0 -1.0 2252
2254 0 301616.0 143400.0 664080.0 -1.0 2253
2255 0 301616.0 143339.0 664140.0 -1.0 2254
2256 0 301649.0 143335.0 664200.0 -1.0 2255
2257 0 301673.0 143353.0 664260.0 -1.0 2256
2258 0 301569.0 143288.0 664320.0 -1.0 2257
2259 0 301565.0 143330.0 664380.0 -1.0 2258
2260 0 301659.0 143316.0 664440.0 -1.0 2259
2261 0 301616.0 143250.0 664500.0 -1.0 2260
2262 0 301687.0 143255.0 664560.0 -1.0 2261
2263 0 301654.0 143212.0 664620.0 -1.0 2262
2264 0 301569.0 143170.0 664680.0 -1.0 2263
2265 0 301518.0 143104.0 664740.0 -1.0 2264
2266 0 301546.0 142954.0 664800.0 -1.0 2265
2267 0 301682.0 142851.0 664860.0 -1.0 2266
2268 0 301809.0 142738.0 664920.0 -1.0 2267
2269 0 301856.0 142592.0 664980.0 -1.0 2268
2270 0 301875.0 142634.0 665040.0 -1.0 2269
2271 0 301823.0 142597.0 665100.0 -1.0 2270
2272 0 301837.0 142602.0 665160.0 -1.0 2271
2273 0 301847.0 142583.0 665220.0 -1.0 2272
2274 0 301833.0 142512.0 665280.0 -1.0 2273
2275 0 301828.0 142470.0 665340.0 -1.0 2274
2276 0 301814.0 142423.0 665400.0 -1.0 2275
2277 0 301786.0 142428.0 665460.0 -1.0 2276
2278 0 301805.0 142390.0 665520.0 -1.0 2277
2279 0 301819.0 142381.0 665580.0 -1.0 2278
2280 0 301842.0 142339.0 665640.0 -1.0 2279
2281 0 301852.0 142343.0 665700.0 -1.0 2280
2282 0 301870.0 142324.0 665760.0 -1.0 2281
2283 0 301861.0 142334.0 665820.0 -1.0 2282
2284 0 301861.0 142324.0 665880.0 -1.0 2283
2285 0 301838.0 142278.0 665940.0 -1.0 2284
2286 0 301828.0 142287.0 666000.0 -1.0 2285
2287 0 301814.0 142273.0 666060.0 -1.0 2286
2288 0 301842.0 142273.0 666120.0 -1.0 2287
2289 0 301875.0 142287.0 666180.0 -1.0 2288
2290 0 301889.0 142245.0 666240.0 -1.0 2289
2291 0 301918.0 142278.0 666300.0 -1.0 2290
2292 0 301927.0 142230.0 666360.0 -1.0 2291
2293 0 301885.0 142212.0 666420.0 -1.0 2292
2294 0 301941.0 142245.0 666480.0 -1.0 2293
2295 0 301965.0 142216.0 666540.0 -1.0 2294
2296 0 302016.0 142179.0 666600.0 -1.0 2295
2297 0 302063.0 142184.0 666660.0 -1.0 2296
2298 0 302134.0 142122.0 666720.0 -1.0 2297
2299 0 302176.0 142141.0 666780.0 -1.0 2298
2300 0 302162.0 142146.0 666840.0 -1.0 2299
2301 0 302200.0 142118.0 666900.0 -1.0 2300
2302 0 302317.0 142094.0 666960.0 -1.0 2301
2303 0 302359.0 142122.0 667020.0 -1.0 2302
2304 0 302345.0 142108.0 667080.0 -1.0 2303
2305 0 302420.0 141887.0 667080.0 -1.0 2304
2306 0 302693.0 141662.0 667080.0 -1.0 2305
2307 0 302857.0 141568.0 667080.0 -1.0 2306
2308 0 302895.0 141455.0 667080.0 -1.0 2307
2309 0 303182.0 141309.0 667080.0 -1.0 2308
2310 0 303568.0 140872.0 667080.0 -1.0 2309
2311 0 303591.0 140820.0 667020.0 -1.0 2310
2312 0 303619.0 140764.0 666960.0 -1.0 2311
2313 0 303671.0 140735.0 666900.0 -1.0 2312
2314 0 303944.0 140754.0 666840.0 -1.0 2313
2315 0 304216.0 140707.0 666840.0 -1.0 2314
2316 0 304489.0 140388.0 666840.0 -1.0 2315
2317 0 304729.0 140087.0 666840.0 -1.0 2316
2318 0 304832.0 139805.0 666840.0 -1.0 2317
2319 0 304987.0 139650.0 666780.0 -1.0 2318
2320 0 305100.0 139453.0 666780.0 -1.0 2319
2321 0 305020.0 139298.0 666720.0 -1.0 2320
2322 0 305119.0 139194.0 666660.0 -1.0 2321
2323 0 305185.0 139048.0 666600.0 -1.0 2322
2324 0 305241.0 138776.0 666540.0 -1.0 2323
2325 0 305481.0 138456.0 666540.0 -1.0 2324
2326 0 305412.0 138191.0 666540.0 -1.0 2325
2327 0 305476.0 137916.0 666540.0 -1.0 2326
2328 0 305427.0 137676.0 666600.0 -1.0 2327
2329 0 305405.0 137415.0 666600.0 -1.0 2328
2330 0 305384.0 137345.0 666660.0 -1.0 2329
2331 0 305342.0 137225.0 666720.0 -1.0 2330
2332 0 305356.0 137112.0 666780.0 -1.0 2331
2333 0 305342.0 137049.0 666840.0 -1.0 2332
2334 0 305384.0 136950.0 666900.0 -1.0 2333
2335 0 305420.0 136823.0 666960.0 -1.0 2334
2336 0 305412.0 136767.0 667020.0 -1.0 2335
2337 0 305420.0 136696.0 667080.0 -1.0 2336
2338 0 305441.0 136541.0 667140.0 -1.0 2337
2339 0 305483.0 136393.0 667140.0 -1.0 2338
2340 0 305497.0 136231.0 667200.0 -1.0 2339
2341 0 305560.0 136069.0 667260.0 -1.0 2340
2342 0 305574.0 136034.0 667320.0 -1.0 2341
2343 0 305497.0 135836.0 667380.0 -1.0 2342
2344 0 305525.0 135857.0 667440.0 -1.0 2343
2345 0 305461.0 135794.0 667500.0 -1.0 2344
2346 0 305447.0 135843.0 667560.0 -1.0 2345
2347 0 305356.0 135752.0 667620.0 -1.0 2346
2348 0 305405.0 135822.0 667680.0 -1.0 2347
2349 0 305341.0 135843.0 667740.0 -1.0 2348
2350 0 305334.0 135766.0 667800.0 -1.0 2349
2351 0 305130.0 135611.0 667800.0 -1.0 2350
2352 0 304933.0 135498.0 667800.0 -1.0 2351
2353 0 304756.0 135371.0 667800.0 -1.0 2352
2354 0 304601.0 135308.0 667800.0 -1.0 2353
2355 0 304453.0 135174.0 667800.0 -1.0 2354
2356 0 304284.0 135075.0 667800.0 -1.0 2355
2357 0 303925.0 134962.0 667800.0 -1.0 2356
2358 0 303628.0 134828.0 667800.0 -1.0 2357
2359 0 303565.0 134772.0 667740.0 -1.0 2358
2360 0 303635.0 134758.0 667680.0 -1.0 2359
2361 0 303544.0 134638.0 667620.0 -1.0 2360
2362 0 303353.0 134419.0 667620.0 -1.0 2361
2363 0 303149.0 134144.0 667620.0 -1.0 2362
2364 0 302973.0 133891.0 667620.0 -1.0 2363
2365 0 302754.0 133545.0 667620.0 -1.0 2364
2366 0 302514.0 133136.0 667620.0 -1.0 2365
2367 0 302479.0 133044.0 667560.0 -1.0 2366
2368 0 302373.0 132917.0 667500.0 -1.0 2367
2369 0 302408.0 132988.0 667440.0 -1.0 2368
2370 0 302366.0 132946.0 667380.0 -1.0 2369
2371 0 302324.0 132967.0 667320.0 -1.0 2370
2372 0 302295.0 132875.0 667260.0 -1.0 2371
2373 0 302310.0 132812.0 667200.0 -1.0 2372
2374 0 302246.0 132791.0 667140.0 -1.0 2373
2375 0 302260.0 132833.0 667080.0 -1.0 2374
2376 0 302281.0 132784.0 667020.0 -1.0 2375
2377 0 302267.0 132748.0 666960.0 -1.0 2376
2378 0 302324.0 132791.0 666900.0 -1.0 2377
2379 0 302352.0 132727.0 666840.0 -1.0 2378
2380 0 302422.0 132741.0 666780.0 -1.0 2379
2381 0 302387.0 132699.0 666720.0 -1.0 2380
2382 6 302324.0 132586.0 666660.0 -1.0 2381
2383 0 358256.0 145722.0 550200.0 -1.0 2443
2384 0 358166.0 145372.0 550140.0 -1.0 2383
2385 0 357925.0 145072.0 550140.0 -1.0 2384
2386 0 357821.0 145017.0 550080.0 -1.0 2385
2387 0 357825.0 144923.0 550020.0 -1.0 2386
2388 0 357753.0 144857.0 549960.0 -1.0 2387
2389 0 357689.0 144764.0 549900.0 -1.0 2388
2390 0 357706.0 144746.0 549840.0 -1.0 2389
2391 0 357721.0 144738.0 549780.0 -1.0 2390
2392 0 357733.0 144708.0 549720.0 -1.0 2391
2393 0 357706.0 144581.0 549660.0 -1.0 2392
2394 0 357753.0 144543.0 549600.0 -1.0 2393
2395 0 357665.0 144418.0 549540.0 -1.0 2394
2396 0 357703.0 144236.0 549480.0 -1.0 2395
2397 0 357696.0 144116.0 549420.0 -1.0 2396
2398 0 357724.0 143982.0 549360.0 -1.0 2397
2399 0 357887.0 143841.0 549300.0 -1.0 2398
2400 0 357929.0 143566.0 549300.0 -1.0 2399
2401 0 357972.0 143460.0 549240.0 -1.0 2400
2402 0 357965.0 143390.0 549180.0 -1.0 2401
2403 0 358028.0 143362.0 549120.0 -1.0 2402
2404 0 358148.0 143277.0 549060.0 -1.0 2403
2405 0 358148.0 143270.0 549000.0 -1.0 2404
2406 0 358204.0 143298.0 548940.0 -1.0 2405
2407 0 358211.0 143319.0 548880.0 -1.0 2406
2408 0 358232.0 143305.0 548820.0 -1.0 2407
2409 0 358302.0 143326.0 548760.0 -1.0 2408
2410 0 358288.0 143361.0 548700.0 -1.0 2409
2411 0 358302.0 143347.0 548640.0 -1.0 2410
2412 0 358302.0 143383.0 548580.0 -1.0 2411
2413 0 358338.0 143361.0 548520.0 -1.0 2412
2414 0 358310.0 143361.0 548460.0 -1.0 2413
2415 0 358387.0 143397.0 548400.0 -1.0 2414
2416 0 358345.0 143354.0 548340.0 -1.0 2415
2417 0 358408.0 143467.0 548280.0 -1.0 2416
2418 0 358429.0 143439.0 548220.0 -1.0 2417
2419 0 358465.0 143432.0 548160.0 -1.0 2418
2420 0 358521.0 143460.0 548100.0 -1.0 2419
2421 0 358500.0 143460.0 548040.0 -1.0 2420
2422 0 358542.0 143432.0 547980.0 -1.0 2421
2423 0 358514.0 143425.0 547920.0 -1.0 2422
2424 0 358465.0 143411.0 547860.0 -1.0 2423
2425 0 358493.0 143488.0 547800.0 -1.0 2424
2426 0 358486.0 143432.0 547740.0 -1.0 2425
2427 0 358465.0 143432.0 547680.0 -1.0 2426
2428 0 358458.0 143467.0 547620.0 -1.0 2427
2429 0 358373.0 143488.0 547560.0 -1.0 2428
2430 0 358324.0 143495.0 547500.0 -1.0 2429
2431 0 358352.0 143552.0 547440.0 -1.0 2430
2432 0 358289.0 143580.0 547380.0 -1.0 2431
2433 0 358282.0 143615.0 547320.0 -1.0 2432
2434 0 358274.0 143630.0 547260.0 -1.0 2433
2435 0 358289.0 143651.0 547200.0 -1.0 2434
2436 0 358296.0 143637.0 547140.0 -1.0 2435
2437 0 358303.0 143651.0 547080.0 -1.0 2436
2438 0 358359.0 143587.0 547020.0 -1.0 2437
2439 0 358390.78 143641.88 546960.0 -1.0 2438
2440 6 358401.0 143622.0 546900.0 -1.0 2439
2441 0 358595.8 147999.12 552180.0 1203.0 5
2442 0 358278.7 146842.53 550740.0 300.0 2446
2443 0 358173.0 146457.0 550260.0 -1.0 2447
2444 0 358569.38 147902.73 552060.0 1127.0 2441
2445 0 358516.53 147709.97 551820.0 976.0 2444
2446 0 358318.34 146987.11 550920.0 413.0 2445
2447 0 358239.06 146697.95 550560.0 187.0 2442
2448 0 358991.4 146681.03 549840.0 -1.0 2
2449 0 358984.34 145919.62 549840.0 -1.0 2448
2450 0 358984.34 145905.53 549780.0 -1.0 2449
2451 0 359026.66 145870.28 549720.0 -1.0 2450
2452 0 359026.66 145827.97 549660.0 -1.0 2451
2453 0 359040.75 145743.38 549600.0 -1.0 2452
2454 0 359026.66 145701.08 549540.0 -1.0 2453
2455 6 359000.22 145731.05 549480.0 -1.0 2454
