# Supplementary material for: Organization of the gravity-sensing system in zebrafish
Source: Nat Commun. 2022 Aug 27;13:5060. doi: 10.1038/s41467-022-32824-w (PMC9420129; doi:10.1038/s41467-022-32824-w)
Supplement: Supplementary file 11 — Source Data [file 41467_2022_32824_MOESM11_ESM.zip › Reconstruction files/SuperiorVN_R_03.swc]

# SWC format file
# based on specifications at http://www.neuronland.org/NLMorphologyConverter/MorphologyFormats/SWC/Spec.html
# Created on 2022-04-20 using navis (https://github.com/navis-org/navis)
# Meta: {"id": "8100", "name": "SuperiorVN_R_03", "units": "1 nanometer"}
# PointNo Label X Y Z Radius Parent
# Labels:
# 0 = undefined, 1 = soma, 5 = fork point, 6 = end point
1 1 362360.0 146608.0 566460.0 1644.0 -1
2 0 362549.0 147228.0 564420.0 -1.0 1
3 0 361585.0 148294.0 568020.0 -1.0 1
4 0 361287.0 148666.0 568080.0 -1.0 3
5 0 361238.0 148912.0 568140.0 -1.0 4
6 5 361068.0 149163.0 568200.0 -1.0 5
7 0 360997.0 149269.0 568260.0 -1.0 6
8 0 361778.0 150694.0 568200.0 -1.0 6
9 0 360688.0 149422.0 568320.0 -1.0 7
10 0 359899.0 149492.0 568380.0 -1.0 9
11 0 359236.0 149647.0 568440.0 -1.0 10
12 0 358908.0 149671.0 568500.0 -1.0 11
13 0 358800.0 149711.0 568560.0 -1.0 12
14 0 358761.0 149708.0 568620.0 -1.0 13
15 0 358610.0 149749.0 568680.0 -1.0 14
16 0 358502.0 149785.0 568740.0 -1.0 15
17 0 358473.0 149801.0 568800.0 -1.0 16
18 0 358505.0 149840.0 568860.0 -1.0 17
19 0 358366.0 149900.0 568920.0 -1.0 18
20 0 358302.0 149897.0 568980.0 -1.0 19
21 0 358335.0 149939.0 569040.0 -1.0 20
22 0 358138.0 149880.0 569100.0 -1.0 21
23 0 358142.0 149944.0 569160.0 -1.0 22
24 0 358139.0 150017.0 569220.0 -1.0 23
25 0 358163.0 150078.0 569280.0 -1.0 24
26 0 358031.0 150013.0 569340.0 -1.0 25
27 0 357930.0 149947.0 569400.0 -1.0 26
28 0 357819.0 150012.0 569460.0 -1.0 27
29 0 357694.0 150021.0 569520.0 -1.0 28
30 0 357599.0 150034.0 569580.0 -1.0 29
31 0 357487.0 150052.0 569640.0 -1.0 30
32 0 357375.0 150063.0 569760.0 -1.0 31
33 0 357360.0 150119.0 569820.0 -1.0 32
34 0 357341.0 150181.0 569880.0 -1.0 33
35 0 357263.0 150147.0 569940.0 -1.0 34
36 0 357184.0 150173.0 570000.0 -1.0 35
37 0 357172.0 150177.0 570060.0 -1.0 36
38 0 357063.0 150142.0 570180.0 -1.0 37
39 0 357026.0 150124.0 570240.0 -1.0 38
40 0 356975.0 150166.0 570300.0 -1.0 39
41 0 356949.0 150176.0 570360.0 -1.0 40
42 0 356855.0 150179.0 570420.0 -1.0 41
43 0 356847.0 150180.0 570480.0 -1.0 42
44 0 356879.0 150204.0 570540.0 -1.0 43
45 0 356847.0 150259.0 570600.0 -1.0 44
46 0 356833.0 150276.0 570660.0 -1.0 45
47 0 356887.0 150330.0 570720.0 -1.0 46
48 0 356753.0 150202.0 570780.0 -1.0 47
49 0 356759.0 150172.0 570840.0 -1.0 48
50 0 356703.0 150135.0 570900.0 -1.0 49
51 0 356719.0 150063.0 570960.0 -1.0 50
52 0 356629.0 149998.0 571020.0 -1.0 51
53 0 356667.0 150007.0 571080.0 -1.0 52
54 0 356589.0 149981.0 571200.0 -1.0 53
55 0 356575.0 149997.0 571260.0 -1.0 54
56 0 356555.0 149966.0 571320.0 -1.0 55
57 0 356507.0 149955.0 571380.0 -1.0 56
58 0 356442.0 149872.0 571440.0 -1.0 57
59 0 356423.0 149858.0 571500.0 -1.0 58
60 0 356373.0 149795.0 571560.0 -1.0 59
61 0 356357.0 149728.0 571620.0 -1.0 60
62 0 356301.0 149673.0 571680.0 -1.0 61
63 0 356242.0 149569.0 571740.0 -1.0 62
64 0 356212.0 149572.0 571800.0 -1.0 63
65 0 356189.0 149545.0 571860.0 -1.0 64
66 0 356156.0 149538.0 571920.0 -1.0 65
67 0 356036.0 149450.0 571980.0 -1.0 66
68 0 355891.0 149396.0 572040.0 -1.0 67
69 0 355879.0 149385.0 572100.0 -1.0 68
70 0 355882.0 149387.0 572160.0 -1.0 69
71 0 355786.0 149317.0 572280.0 -1.0 70
72 0 355735.0 149330.0 572340.0 -1.0 71
73 0 355726.0 149352.0 572400.0 -1.0 72
74 0 355558.0 149322.0 572460.0 -1.0 73
75 0 355505.0 149338.0 572520.0 -1.0 74
76 0 355500.0 149380.0 572580.0 -1.0 75
77 0 355304.0 149334.0 572640.0 -1.0 76
78 0 355255.0 149347.0 572700.0 -1.0 77
79 0 355318.0 149338.0 572760.0 -1.0 78
80 0 355121.0 149405.0 572820.0 -1.0 79
81 0 355084.0 149354.0 572880.0 -1.0 80
82 0 355032.0 149364.0 572940.0 -1.0 81
83 0 354929.0 149374.0 573000.0 -1.0 82
84 0 354773.0 149298.0 573060.0 -1.0 83
85 0 354700.0 149348.0 573120.0 -1.0 84
86 0 354675.0 149283.0 573180.0 -1.0 85
87 0 354579.0 149314.0 573240.0 -1.0 86
88 0 354490.0 149314.0 573300.0 -1.0 87
89 0 354352.0 149287.0 573360.0 -1.0 88
90 0 354297.0 149327.0 573420.0 -1.0 89
91 0 354260.0 149305.0 573480.0 -1.0 90
92 0 354115.0 149304.0 573540.0 -1.0 91
93 0 354073.0 149299.0 573600.0 -1.0 92
94 0 353979.0 149361.0 573660.0 -1.0 93
95 0 353908.0 149386.0 573720.0 -1.0 94
96 0 353719.0 149442.0 573780.0 -1.0 95
97 0 353565.0 149412.0 573840.0 -1.0 96
98 0 353554.0 149435.0 573900.0 -1.0 97
99 0 353437.0 149401.0 573960.0 -1.0 98
100 0 353308.0 149401.0 574020.0 -1.0 99
101 0 353221.0 149417.0 574080.0 -1.0 100
102 0 353124.0 149412.0 574140.0 -1.0 101
103 0 353101.0 149489.0 574200.0 -1.0 102
104 0 352862.0 149408.0 574260.0 -1.0 103
105 0 352750.0 149440.0 574320.0 -1.0 104
106 0 352627.0 149494.0 574380.0 -1.0 105
107 0 352535.0 149378.0 574440.0 -1.0 106
108 0 352437.0 149401.0 574500.0 -1.0 107
109 0 352342.0 149393.0 574560.0 -1.0 108
110 0 352316.0 149433.0 574620.0 -1.0 109
111 0 352004.0 149418.0 574680.0 -1.0 110
112 0 351903.0 149472.0 574740.0 -1.0 111
113 0 351657.0 149419.0 574800.0 -1.0 112
114 0 351566.0 149427.0 574860.0 -1.0 113
115 0 351457.0 149460.0 574920.0 -1.0 114
116 0 351356.0 149462.0 574980.0 -1.0 115
117 0 351247.0 149489.0 575040.0 -1.0 116
118 0 351108.0 149551.0 575100.0 -1.0 117
119 0 351063.0 149551.0 575160.0 -1.0 118
120 0 350833.0 149603.0 575220.0 -1.0 119
121 0 350750.0 149612.0 575280.0 -1.0 120
122 0 350612.0 149622.0 575340.0 -1.0 121
123 0 350501.0 149594.0 575400.0 -1.0 122
124 0 350494.0 149631.0 575460.0 -1.0 123
125 0 350418.0 149527.0 575580.0 -1.0 124
126 0 350273.0 149672.0 575640.0 -1.0 125
127 0 350348.0 149602.0 575700.0 -1.0 126
128 0 350356.0 149680.0 575760.0 -1.0 127
129 0 350207.0 149699.0 575820.0 -1.0 128
130 0 350112.0 149648.0 575880.0 -1.0 129
131 0 350130.0 149709.0 575940.0 -1.0 130
132 0 349988.0 149773.0 576000.0 -1.0 131
133 0 350004.0 149767.0 576060.0 -1.0 132
134 0 349859.0 149795.0 576120.0 -1.0 133
135 0 349860.0 149721.0 576180.0 -1.0 134
136 0 349783.0 149763.0 576240.0 -1.0 135
137 0 349677.0 149735.0 576360.0 -1.0 136
138 0 349490.0 149775.0 576420.0 -1.0 137
139 0 349098.0 149682.0 576480.0 -1.0 138
140 0 348987.0 149600.0 576540.0 -1.0 139
141 0 348842.0 149769.0 576600.0 -1.0 140
142 0 348645.0 149713.0 576660.0 -1.0 141
143 0 348044.0 149668.0 576720.0 -1.0 142
144 0 347563.0 149641.0 576780.0 -1.0 143
145 0 347282.0 149824.0 576840.0 -1.0 144
146 0 346885.0 149888.0 576900.0 -1.0 145
147 0 346533.0 149987.0 576960.0 -1.0 146
148 0 346373.0 150080.0 577020.0 -1.0 147
149 0 346306.0 150062.0 577080.0 -1.0 148
150 0 346141.0 150264.0 577200.0 -1.0 149
151 0 345897.0 150333.0 577260.0 -1.0 150
152 0 345800.0 150388.0 577320.0 -1.0 151
153 0 345791.0 150472.0 577380.0 -1.0 152
154 0 345637.0 150604.0 577440.0 -1.0 153
155 0 345491.0 150582.0 577500.0 -1.0 154
156 0 345469.0 150633.0 577560.0 -1.0 155
157 0 345284.0 150717.0 577620.0 -1.0 156
158 0 345241.0 150805.0 577680.0 -1.0 157
159 0 345178.0 150858.0 577740.0 -1.0 158
160 0 345167.0 150903.0 577800.0 -1.0 159
161 0 344867.0 151017.0 577860.0 -1.0 160
162 0 344890.0 151131.0 577920.0 -1.0 161
163 0 344624.0 151117.0 577980.0 -1.0 162
164 0 344317.0 151279.0 578100.0 -1.0 163
165 0 344148.0 151303.0 578160.0 -1.0 164
166 0 343969.0 151414.0 578220.0 -1.0 165
167 0 343722.0 151442.0 578280.0 -1.0 166
168 0 343561.0 151559.0 578340.0 -1.0 167
169 0 343527.0 151649.0 578400.0 -1.0 168
170 0 343327.0 151643.0 578460.0 -1.0 169
171 0 342727.0 151664.0 578520.0 -1.0 170
172 0 342553.0 151596.0 578580.0 -1.0 171
173 0 342153.0 151896.0 578700.0 -1.0 172
174 0 341983.0 151867.0 578760.0 -1.0 173
175 0 341695.0 152031.0 578760.0 -1.0 174
176 0 341138.0 152389.0 578820.0 -1.0 175
177 0 340667.0 152517.0 578880.0 -1.0 176
178 0 340358.0 152588.0 578880.0 -1.0 177
179 0 340080.0 152620.0 578880.0 -1.0 178
180 0 339820.0 152608.0 578940.0 -1.0 179
181 0 339742.0 152658.0 579000.0 -1.0 180
182 0 339552.0 152885.0 579000.0 -1.0 181
183 0 339316.0 153114.0 579000.0 -1.0 182
184 0 338936.0 153074.0 579000.0 -1.0 183
185 0 338600.0 153107.0 579060.0 -1.0 184
186 0 338615.0 153180.0 579120.0 -1.0 185
187 0 338264.0 153170.0 579180.0 -1.0 186
188 0 337957.0 153198.0 579240.0 -1.0 187
189 0 337735.0 153216.0 579300.0 -1.0 188
190 0 337571.0 153264.0 579360.0 -1.0 189
191 0 337456.0 153321.0 579420.0 -1.0 190
192 0 337271.0 153383.0 579480.0 -1.0 191
193 0 337135.0 153333.0 579540.0 -1.0 192
194 0 336896.0 153484.0 579600.0 -1.0 193
195 0 336355.0 153778.0 579660.0 -1.0 194
196 0 335954.0 153960.0 579720.0 -1.0 195
197 0 335851.0 153940.0 579780.0 -1.0 196
198 0 335660.0 154138.0 579840.0 -1.0 197
199 0 335202.0 154419.0 579900.0 -1.0 198
200 0 334785.0 154427.0 579900.0 -1.0 199
201 0 334511.0 154353.0 579900.0 -1.0 200
202 0 334057.0 154323.0 579960.0 -1.0 201
203 0 333581.0 154403.0 580020.0 -1.0 202
204 0 333398.0 154509.0 580080.0 -1.0 203
205 0 333192.0 154560.0 580140.0 -1.0 204
206 0 332922.0 154720.0 580200.0 -1.0 205
207 0 332604.0 154835.0 580260.0 -1.0 206
208 0 332160.0 154985.0 580320.0 -1.0 207
209 0 331831.0 155181.0 580320.0 -1.0 208
210 0 331629.0 155284.0 580380.0 -1.0 209
211 0 331356.0 155413.0 580320.0 -1.0 210
212 0 330793.0 155459.0 580320.0 -1.0 211
213 0 330459.0 155637.0 580320.0 -1.0 212
214 0 330261.0 155711.0 580260.0 -1.0 213
215 0 330137.0 155712.0 580200.0 -1.0 214
216 0 329638.0 155886.0 580140.0 -1.0 215
217 0 329380.0 155888.0 580140.0 -1.0 216
218 0 328732.0 156117.0 580140.0 -1.0 217
219 0 328571.0 156123.0 580080.0 -1.0 218
220 0 328047.0 156330.0 580020.0 -1.0 219
221 0 327637.0 156600.0 579960.0 -1.0 220
222 0 327325.0 156667.0 579900.0 -1.0 221
223 0 327227.0 156798.0 579840.0 -1.0 222
224 0 327046.0 156700.0 579780.0 -1.0 223
225 0 326841.0 156838.0 579720.0 -1.0 224
226 0 326614.0 156895.0 579660.0 -1.0 225
227 0 326593.0 157020.0 579600.0 -1.0 226
228 0 326526.0 157061.0 579600.0 -1.0 227
229 0 326258.0 157123.0 579540.0 -1.0 228
230 0 326376.0 157163.0 579600.0 -1.0 229
231 0 326099.0 157421.0 579600.0 -1.0 230
232 0 325827.0 157528.0 579600.0 -1.0 231
233 0 325554.0 157732.0 579660.0 -1.0 232
234 0 325404.0 157880.0 579720.0 -1.0 233
235 0 325246.0 157945.0 579780.0 -1.0 234
236 0 325095.0 158104.0 579840.0 -1.0 235
237 0 324935.0 158185.0 579900.0 -1.0 236
238 0 324924.0 158218.0 579960.0 -1.0 237
239 0 324543.0 158366.0 580020.0 -1.0 238
240 0 324323.0 158366.0 580020.0 -1.0 239
241 0 324451.0 158509.0 580080.0 -1.0 240
242 0 324082.0 158539.0 580020.0 -1.0 241
243 0 324358.0 158510.0 579960.0 -1.0 242
244 0 324252.0 158641.0 579900.0 -1.0 243
245 0 323937.0 158752.0 579840.0 -1.0 244
246 0 323656.0 158938.0 579840.0 -1.0 245
247 0 323123.0 159068.0 579840.0 -1.0 246
248 0 322629.0 159191.0 579780.0 -1.0 247
249 0 322628.0 159306.0 579720.0 -1.0 248
250 0 322459.0 159384.0 579660.0 -1.0 249
251 0 322308.0 159457.0 579600.0 -1.0 250
252 0 322278.0 159481.0 579540.0 -1.0 251
253 0 322057.0 159586.0 579480.0 -1.0 252
254 0 321856.0 159701.0 579420.0 -1.0 253
255 0 321532.0 159565.0 579420.0 -1.0 254
256 0 321308.0 159671.0 579420.0 -1.0 255
257 0 321312.0 159684.0 579360.0 -1.0 256
258 0 321311.0 159795.0 579300.0 -1.0 257
259 0 321092.0 159982.0 579240.0 -1.0 258
260 0 320722.0 160174.0 579180.0 -1.0 259
261 0 320559.0 160343.0 579180.0 -1.0 260
262 0 320481.0 160429.0 579120.0 -1.0 261
263 0 320262.0 160509.0 579180.0 -1.0 262
264 0 319988.0 160594.0 579240.0 -1.0 263
265 0 319539.0 160720.0 579240.0 -1.0 264
266 0 319187.0 160814.0 579300.0 -1.0 265
267 0 318821.0 161020.0 579300.0 -1.0 266
268 0 318422.0 161117.0 579360.0 -1.0 267
269 0 318309.0 161089.0 579420.0 -1.0 268
270 0 318374.0 161112.0 579480.0 -1.0 269
271 0 318127.0 161209.0 579480.0 -1.0 270
272 0 318067.0 161346.0 579540.0 -1.0 271
273 0 317766.0 161520.0 579480.0 -1.0 272
274 0 317429.0 161680.0 579420.0 -1.0 273
275 0 317111.0 161748.0 579360.0 -1.0 274
276 0 317097.0 161726.0 579300.0 -1.0 275
277 0 317048.0 161826.0 579240.0 -1.0 276
278 0 316807.0 161885.0 579180.0 -1.0 277
279 0 316951.0 161906.0 579240.0 -1.0 278
280 0 316816.0 161834.0 579300.0 -1.0 279
281 0 316573.0 161896.0 579360.0 -1.0 280
282 0 316214.0 162134.0 579420.0 -1.0 281
283 0 315942.0 162297.0 579480.0 -1.0 282
284 0 315754.0 162431.0 579540.0 -1.0 283
285 0 315625.0 162466.0 579600.0 -1.0 284
286 0 315546.0 162542.0 579660.0 -1.0 285
287 0 315554.0 162712.0 579660.0 -1.0 286
288 0 315438.0 162790.0 579720.0 -1.0 287
289 0 315383.0 162852.0 579660.0 -1.0 288
290 0 314786.0 163166.0 579600.0 -1.0 289
291 0 314359.0 163369.0 579540.0 -1.0 290
292 0 313693.0 163672.0 579480.0 -1.0 291
293 0 313141.0 163803.0 579420.0 -1.0 292
294 0 312624.0 163938.0 579360.0 -1.0 293
295 0 312177.0 164085.0 579300.0 -1.0 294
296 0 311827.0 164285.0 579240.0 -1.0 295
297 0 311499.0 164324.0 579180.0 -1.0 296
298 0 311599.0 164389.0 579120.0 -1.0 297
299 0 311084.0 164557.0 579060.0 -1.0 298
300 0 310629.0 164736.0 579000.0 -1.0 299
301 0 310180.0 164753.0 578940.0 -1.0 300
302 0 309791.0 165031.0 578880.0 -1.0 301
303 0 309342.0 165117.0 578880.0 -1.0 302
304 0 309031.0 165045.0 578880.0 -1.0 303
305 0 308638.0 165120.0 578880.0 -1.0 304
306 0 308172.0 165199.0 578820.0 -1.0 305
307 0 307871.0 165299.0 578820.0 -1.0 306
308 0 307489.0 165369.0 578760.0 -1.0 307
309 0 307260.0 165238.0 578700.0 -1.0 308
310 0 307266.0 165287.0 578580.0 -1.0 309
311 0 307318.0 165444.0 578520.0 -1.0 310
312 0 306949.0 165524.0 578460.0 -1.0 311
313 0 307039.0 165585.0 578400.0 -1.0 312
314 0 306814.0 165690.0 578400.0 -1.0 313
315 0 306469.0 165764.0 578340.0 -1.0 314
316 0 306255.0 165800.0 578400.0 -1.0 315
317 0 305584.0 165968.0 578460.0 -1.0 316
318 0 305235.0 166020.0 578520.0 -1.0 317
319 0 304335.0 166187.0 578580.0 -1.0 318
320 0 303662.0 166406.0 578700.0 -1.0 319
321 0 303420.0 166582.0 578760.0 -1.0 320
322 0 303031.0 166648.0 578820.0 -1.0 321
323 0 302864.0 166666.0 578820.0 -1.0 322
324 0 302459.0 166660.0 578880.0 -1.0 323
325 0 302346.0 166776.0 578820.0 -1.0 324
326 0 301853.0 166641.0 578760.0 -1.0 325
327 0 301258.0 166689.0 578700.0 -1.0 326
328 0 301165.0 166718.0 578580.0 -1.0 327
329 0 301202.0 166747.0 578520.0 -1.0 328
330 0 301051.0 166839.0 578520.0 -1.0 329
331 0 300544.0 166870.0 578460.0 -1.0 330
332 0 300316.0 166852.0 578520.0 -1.0 331
333 0 299508.0 167005.0 578580.0 -1.0 332
334 0 299095.0 166940.0 578580.0 -1.0 333
335 0 298726.0 166911.0 578700.0 -1.0 334
336 0 298566.0 167062.0 578760.0 -1.0 335
337 0 298068.0 167106.0 578820.0 -1.0 336
338 0 297773.0 167207.0 578880.0 -1.0 337
339 0 297706.0 167271.0 578940.0 -1.0 338
340 0 297558.0 167330.0 579000.0 -1.0 339
341 0 297562.0 167412.0 579060.0 -1.0 340
342 0 297459.0 167542.0 579120.0 -1.0 341
343 0 297520.0 167542.0 579180.0 -1.0 342
344 0 297418.0 167691.0 579240.0 -1.0 343
345 0 297372.0 167570.0 579300.0 -1.0 344
346 0 297300.0 167675.0 579360.0 -1.0 345
347 0 297338.0 167633.0 579420.0 -1.0 346
348 0 297213.0 167833.0 579480.0 -1.0 347
349 0 297248.0 167873.0 579540.0 -1.0 348
350 0 297217.0 167904.0 579600.0 -1.0 349
351 0 297132.0 167996.0 579660.0 -1.0 350
352 0 297144.0 168052.0 579720.0 -1.0 351
353 0 297174.0 168071.0 579780.0 -1.0 352
354 0 297108.0 168232.0 579840.0 -1.0 353
355 0 297130.0 168230.0 579900.0 -1.0 354
356 0 297108.0 168370.0 579960.0 -1.0 355
357 0 297198.0 168408.0 580020.0 -1.0 356
358 0 297066.0 168462.0 580080.0 -1.0 357
359 0 297046.0 168597.0 580140.0 -1.0 358
360 0 297078.0 168632.0 580200.0 -1.0 359
361 0 297110.0 168809.0 580260.0 -1.0 360
362 0 297066.0 168880.0 580320.0 -1.0 361
363 0 297060.0 168898.0 580380.0 -1.0 362
364 0 297022.0 169069.0 580440.0 -1.0 363
365 0 297051.0 169039.0 580500.0 -1.0 364
366 0 297042.0 169060.0 580560.0 -1.0 365
367 0 297067.0 169246.0 580620.0 -1.0 366
368 0 297048.0 169292.0 580680.0 -1.0 367
369 0 297088.0 169399.0 580800.0 -1.0 368
370 0 297194.0 169377.0 580860.0 -1.0 369
371 0 297167.0 169549.0 580920.0 -1.0 370
372 0 297056.0 169634.0 580980.0 -1.0 371
373 0 297203.0 169857.0 581040.0 -1.0 372
374 0 297322.0 170156.0 581100.0 -1.0 373
375 0 297433.0 170216.0 581160.0 -1.0 374
376 0 297390.0 170397.0 581220.0 -1.0 375
377 0 297342.0 170335.0 581280.0 -1.0 376
378 0 297537.0 170678.0 581340.0 -1.0 377
379 0 297352.0 170483.0 581400.0 -1.0 378
380 0 297479.0 170754.0 581460.0 -1.0 379
381 0 297571.0 170878.0 581520.0 -1.0 380
382 0 297572.0 170818.0 581580.0 -1.0 381
383 0 297718.0 170927.0 581640.0 -1.0 382
384 0 297762.0 171239.0 581700.0 -1.0 383
385 0 297879.0 171258.0 581760.0 -1.0 384
386 0 297835.0 171358.0 581820.0 -1.0 385
387 0 298059.0 171591.0 581880.0 -1.0 386
388 0 298187.0 171729.0 582000.0 -1.0 387
389 0 298249.0 171764.0 582060.0 -1.0 388
390 0 298409.0 171881.0 582120.0 -1.0 389
391 0 298275.0 171705.0 582180.0 -1.0 390
392 0 298388.0 171726.0 582240.0 -1.0 391
393 0 298622.0 171943.0 582300.0 -1.0 392
394 0 298560.0 171900.0 582360.0 -1.0 393
395 0 298746.0 171970.0 582420.0 -1.0 394
396 0 298963.0 172140.0 582420.0 -1.0 395
397 0 299062.0 172229.0 582480.0 -1.0 396
398 0 299030.0 172365.0 582420.0 -1.0 397
399 0 299020.0 172410.0 582360.0 -1.0 398
400 0 299010.0 172379.0 582300.0 -1.0 399
401 0 299025.0 172389.0 582240.0 -1.0 400
402 0 298919.0 172405.0 582180.0 -1.0 401
403 0 299036.0 172591.0 582120.0 -1.0 402
404 0 299214.0 172544.0 582060.0 -1.0 403
405 0 299623.0 172938.0 582000.0 -1.0 404
406 0 299776.0 173023.0 581880.0 -1.0 405
407 0 300005.0 173215.0 581820.0 -1.0 406
408 0 300010.0 173133.0 581760.0 -1.0 407
409 0 300056.0 173411.0 581700.0 -1.0 408
410 0 300248.0 173323.0 581640.0 -1.0 409
411 0 300632.0 173586.0 581580.0 -1.0 410
412 0 300719.0 173666.0 581520.0 -1.0 411
413 0 300901.0 173692.0 581460.0 -1.0 412
414 0 301032.0 173834.0 581400.0 -1.0 413
415 0 301050.0 173819.0 581340.0 -1.0 414
416 0 300915.0 173608.0 581280.0 -1.0 415
417 0 301161.0 173838.0 581220.0 -1.0 416
418 0 301394.0 173968.0 581160.0 -1.0 417
419 0 301355.0 174008.0 581100.0 -1.0 418
420 0 301475.0 174032.0 581040.0 -1.0 419
421 0 301378.0 174009.0 580980.0 -1.0 420
422 0 301458.0 173962.0 580920.0 -1.0 421
423 0 301419.0 174014.0 580860.0 -1.0 422
424 0 301264.0 173963.0 580800.0 -1.0 423
425 0 301226.0 174067.0 580680.0 -1.0 424
426 0 301042.0 174039.0 580620.0 -1.0 425
427 0 301029.0 174061.0 580560.0 -1.0 426
428 0 301075.0 174032.0 580500.0 -1.0 427
429 0 300962.0 174031.0 580440.0 -1.0 428
430 0 300896.0 174013.0 580380.0 -1.0 429
431 0 300846.0 173914.0 580320.0 -1.0 430
432 0 300915.0 174022.0 580260.0 -1.0 431
433 0 300842.0 173960.0 580200.0 -1.0 432
434 0 300765.0 173910.0 580140.0 -1.0 433
435 0 300774.0 173995.0 580080.0 -1.0 434
436 0 300624.0 173980.0 580020.0 -1.0 435
437 0 300504.0 174006.0 579960.0 -1.0 436
438 0 300480.0 174032.0 579900.0 -1.0 437
439 0 300436.0 174072.0 579840.0 -1.0 438
440 0 300260.0 173991.0 579780.0 -1.0 439
441 0 300186.0 174039.0 579720.0 -1.0 440
442 0 300062.0 174018.0 579660.0 -1.0 441
443 0 299834.0 173979.0 579600.0 -1.0 442
444 0 299705.0 173877.0 579540.0 -1.0 443
445 0 299491.0 173870.0 579480.0 -1.0 444
446 0 299416.0 173863.0 579420.0 -1.0 445
447 0 299311.0 173758.0 579360.0 -1.0 446
448 0 299198.0 173679.0 579300.0 -1.0 447
449 0 299071.0 173694.0 579240.0 -1.0 448
450 0 299022.0 173632.0 579180.0 -1.0 449
451 0 298910.0 173613.0 579120.0 -1.0 450
452 0 298749.0 173571.0 579060.0 -1.0 451
453 0 298537.0 173634.0 579000.0 -1.0 452
454 0 298385.0 173571.0 578940.0 -1.0 453
455 0 298013.0 173507.0 578880.0 -1.0 454
456 0 297882.0 173526.0 578820.0 -1.0 455
457 0 297772.0 173572.0 578760.0 -1.0 456
458 0 297586.0 173508.0 578700.0 -1.0 457
459 0 297544.0 173645.0 578580.0 -1.0 458
460 0 297431.0 173533.0 578520.0 -1.0 459
461 0 297521.0 173485.0 578460.0 -1.0 460
462 0 297557.0 173632.0 578400.0 -1.0 461
463 0 297492.0 173553.0 578340.0 -1.0 462
464 0 297319.0 173531.0 578280.0 -1.0 463
465 0 297143.0 173464.0 578280.0 -1.0 464
466 0 297105.0 173596.0 578220.0 -1.0 465
467 0 296622.0 173516.0 578280.0 -1.0 466
468 0 296472.0 173534.0 578340.0 -1.0 467
469 0 296257.0 173521.0 578400.0 -1.0 468
470 0 295729.0 173495.0 578460.0 -1.0 469
471 0 295552.0 173486.0 578520.0 -1.0 470
472 0 295674.0 173601.0 578580.0 -1.0 471
473 0 295610.0 173489.0 578700.0 -1.0 472
474 0 295498.0 173664.0 578760.0 -1.0 473
475 0 295244.0 173522.0 578820.0 -1.0 474
476 0 295179.0 173614.0 578880.0 -1.0 475
477 0 294891.0 173635.0 578940.0 -1.0 476
478 0 294854.0 173590.0 579000.0 -1.0 477
479 0 294702.0 173535.0 579060.0 -1.0 478
480 0 294796.0 173599.0 579120.0 -1.0 479
481 0 294604.0 173586.0 579180.0 -1.0 480
482 0 294573.0 173587.0 579240.0 -1.0 481
483 0 294481.0 173590.0 579300.0 -1.0 482
484 0 294341.0 173562.0 579360.0 -1.0 483
485 0 294253.0 173513.0 579420.0 -1.0 484
486 0 294202.0 173525.0 579480.0 -1.0 485
487 0 294209.0 173519.0 579540.0 -1.0 486
488 0 294189.0 173519.0 579600.0 -1.0 487
489 0 294046.0 173518.0 579660.0 -1.0 488
490 0 294002.0 173512.0 579720.0 -1.0 489
491 0 293999.0 173411.0 579780.0 -1.0 490
492 0 294002.0 173510.0 579840.0 -1.0 491
493 0 293997.0 173522.0 579900.0 -1.0 492
494 0 293893.0 173354.0 579960.0 -1.0 493
495 0 293885.0 173456.0 580020.0 -1.0 494
496 0 293718.0 173228.0 580080.0 -1.0 495
497 0 293663.0 173234.0 580140.0 -1.0 496
498 0 293638.0 173118.0 580200.0 -1.0 497
499 0 293468.0 173062.0 580260.0 -1.0 498
500 0 293419.0 173072.0 580320.0 -1.0 499
501 0 293367.0 173098.0 580380.0 -1.0 500
502 0 293345.0 172949.0 580440.0 -1.0 501
503 0 293260.0 172884.0 580500.0 -1.0 502
504 0 293150.0 172882.0 580560.0 -1.0 503
505 0 293180.0 172891.0 580620.0 -1.0 504
506 0 293113.0 172850.0 580680.0 -1.0 505
507 0 293022.0 172697.0 580800.0 -1.0 506
508 0 292933.0 172603.0 580860.0 -1.0 507
509 0 292944.0 172732.0 580920.0 -1.0 508
510 0 292849.0 172706.0 580980.0 -1.0 509
511 0 292840.0 172693.0 581040.0 -1.0 510
512 0 292875.0 172677.0 581100.0 -1.0 511
513 0 292774.0 172639.0 581160.0 -1.0 512
514 0 292816.0 172655.0 581220.0 -1.0 513
515 0 292584.0 172523.0 581280.0 -1.0 514
516 0 292721.0 172600.0 581340.0 -1.0 515
517 0 292661.0 172653.0 581400.0 -1.0 516
518 0 292670.0 172620.0 581460.0 -1.0 517
519 0 292593.0 172614.0 581520.0 -1.0 518
520 0 292669.0 172588.0 581580.0 -1.0 519
521 0 292648.0 172527.0 581640.0 -1.0 520
522 0 292626.0 172556.0 581700.0 -1.0 521
523 0 292696.0 172519.0 581760.0 -1.0 522
524 0 292620.0 172524.0 581820.0 -1.0 523
525 0 292591.0 172523.0 581880.0 -1.0 524
526 0 292541.0 172520.0 582000.0 -1.0 525
527 0 292600.0 172466.0 582060.0 -1.0 526
528 0 292633.0 172490.0 582120.0 -1.0 527
529 0 292612.0 172467.0 582180.0 -1.0 528
530 0 292580.0 172541.0 582240.0 -1.0 529
531 0 292658.0 172492.0 582300.0 -1.0 530
532 0 292605.0 172495.0 582360.0 -1.0 531
533 0 292453.0 172443.0 582420.0 -1.0 532
534 0 292539.0 172445.0 582480.0 -1.0 533
535 0 292537.0 172369.0 582540.0 -1.0 534
536 0 292571.0 172381.0 582600.0 -1.0 535
537 0 292383.0 172390.0 582660.0 -1.0 536
538 0 292513.0 172382.0 582720.0 -1.0 537
539 0 292460.0 172261.0 582780.0 -1.0 538
540 0 292448.0 172246.0 582840.0 -1.0 539
541 0 292488.0 172293.0 582900.0 -1.0 540
542 0 292369.0 172099.0 582960.0 -1.0 541
543 0 292449.0 172145.0 583020.0 -1.0 542
544 0 292333.0 171910.0 583080.0 -1.0 543
545 0 292368.0 171849.0 583140.0 -1.0 544
546 0 292314.0 171873.0 583200.0 -1.0 545
547 0 292332.0 171719.0 583380.0 -1.0 546
548 0 292431.0 171825.0 583440.0 -1.0 547
549 0 292303.0 171585.0 583500.0 -1.0 548
550 0 292259.0 171459.0 583560.0 -1.0 549
551 0 292260.0 171486.0 583620.0 -1.0 550
552 0 292243.0 171464.0 583680.0 -1.0 551
553 0 292165.0 171339.0 583740.0 -1.0 552
554 0 292307.0 171331.0 583800.0 -1.0 553
555 0 292186.0 171286.0 583860.0 -1.0 554
556 0 292288.0 171306.0 583920.0 -1.0 555
557 0 292298.0 171295.0 583980.0 -1.0 556
558 0 292146.0 171208.0 584040.0 -1.0 557
559 0 292173.0 171179.0 584100.0 -1.0 558
560 0 292229.0 171117.0 584160.0 -1.0 559
561 0 292225.0 171121.0 584220.0 -1.0 560
562 0 292094.0 170981.0 584280.0 -1.0 561
563 0 292187.0 170973.0 584340.0 -1.0 562
564 0 292169.0 171047.0 584400.0 -1.0 563
565 0 292170.0 170971.0 584460.0 -1.0 564
566 0 292138.0 170925.0 584520.0 -1.0 565
567 0 292110.0 170966.0 584580.0 -1.0 566
568 0 292235.0 170926.0 584640.0 -1.0 567
569 0 292196.0 170982.0 584700.0 -1.0 568
570 0 292139.0 170893.0 584760.0 -1.0 569
571 0 292135.0 170816.0 584880.0 -1.0 570
572 0 291947.0 170532.0 584940.0 -1.0 571
573 0 292018.0 170606.0 585000.0 -1.0 572
574 0 291931.0 170468.0 585060.0 -1.0 573
575 0 292106.0 170559.0 585120.0 -1.0 574
576 0 291798.0 170361.0 585180.0 -1.0 575
577 0 291899.0 170347.0 585240.0 -1.0 576
578 0 291903.0 170396.0 585300.0 -1.0 577
579 0 291982.0 170420.0 585360.0 -1.0 578
580 0 291869.0 170203.0 585420.0 -1.0 579
581 0 291949.0 170279.0 585480.0 -1.0 580
582 0 291846.0 170167.0 585540.0 -1.0 581
583 0 291792.0 170128.0 585600.0 -1.0 582
584 0 291886.0 170094.0 585660.0 -1.0 583
585 0 291837.0 170032.0 585720.0 -1.0 584
586 0 291792.0 169946.0 585780.0 -1.0 585
587 0 291792.0 169911.0 585840.0 -1.0 586
588 0 291704.0 169822.0 585900.0 -1.0 587
589 0 291537.0 169749.0 585960.0 -1.0 588
590 0 291544.0 169565.0 586020.0 -1.0 589
591 0 291631.0 169640.0 586080.0 -1.0 590
592 0 291435.0 169461.0 586140.0 -1.0 591
593 0 291415.0 169550.0 586200.0 -1.0 592
594 0 291393.0 169449.0 586260.0 -1.0 593
595 0 291433.0 169459.0 586320.0 -1.0 594
596 0 291225.0 169202.0 586380.0 -1.0 595
597 0 291269.0 169199.0 586440.0 -1.0 596
598 0 291104.0 169131.0 586500.0 -1.0 597
599 0 291148.0 168970.0 586560.0 -1.0 598
600 0 291078.0 168939.0 586620.0 -1.0 599
601 0 291030.0 168898.0 586680.0 -1.0 600
602 0 291114.0 168825.0 586740.0 -1.0 601
603 0 291140.0 168829.0 586860.0 -1.0 602
604 0 291004.0 168740.0 586920.0 -1.0 603
605 0 290942.0 168592.0 586980.0 -1.0 604
606 0 291043.0 168621.0 587040.0 -1.0 605
607 0 290966.0 168578.0 587100.0 -1.0 606
608 0 290856.0 168567.0 587160.0 -1.0 607
609 0 290928.0 168510.0 587220.0 -1.0 608
610 0 290820.0 168391.0 587280.0 -1.0 609
611 0 290902.0 168385.0 587340.0 -1.0 610
612 0 290759.0 168353.0 587400.0 -1.0 611
613 0 290838.0 168235.0 587460.0 -1.0 612
614 0 290893.0 168220.0 587520.0 -1.0 613
615 0 290840.0 168099.0 587580.0 -1.0 614
616 0 290862.0 168254.0 587700.0 -1.0 615
617 0 291044.0 168241.0 587760.0 -1.0 616
618 0 290854.0 168046.0 587820.0 -1.0 617
619 0 290819.0 168073.0 587880.0 -1.0 618
620 0 290930.0 168012.0 587940.0 -1.0 619
621 0 290884.0 167951.0 588000.0 -1.0 620
622 0 290948.0 167956.0 588060.0 -1.0 621
623 0 290799.0 167894.0 588120.0 -1.0 622
624 0 290880.0 167928.0 588180.0 -1.0 623
625 0 290915.0 167823.0 588240.0 -1.0 624
626 0 290837.0 167812.0 588300.0 -1.0 625
627 0 290867.0 167694.0 588360.0 -1.0 626
628 0 290861.0 167787.0 588420.0 -1.0 627
629 0 290850.0 167789.0 588480.0 -1.0 628
630 0 290803.0 167744.0 588540.0 -1.0 629
631 0 290844.0 167753.0 588600.0 -1.0 630
632 0 290895.0 167646.0 588660.0 -1.0 631
633 0 290976.0 167716.0 588720.0 -1.0 632
634 0 290890.0 167642.0 588840.0 -1.0 633
635 0 290881.0 167528.0 588900.0 -1.0 634
636 0 290912.0 167536.0 588960.0 -1.0 635
637 0 290962.0 167563.0 589020.0 -1.0 636
638 0 291064.0 167530.0 589080.0 -1.0 637
639 0 290925.0 167520.0 589140.0 -1.0 638
640 0 290946.0 167506.0 589200.0 -1.0 639
641 0 290904.0 167421.0 589260.0 -1.0 640
642 0 290947.0 167475.0 589320.0 -1.0 641
643 0 290874.0 167444.0 589380.0 -1.0 642
644 0 290785.0 167366.0 589440.0 -1.0 643
645 0 290956.0 167409.0 589500.0 -1.0 644
646 0 290880.0 167398.0 589560.0 -1.0 645
647 0 290844.0 167223.0 589620.0 -1.0 646
648 0 290870.0 167343.0 589680.0 -1.0 647
649 0 290976.0 167280.0 589740.0 -1.0 648
650 0 290858.0 167176.0 589800.0 -1.0 649
651 0 290955.0 167190.0 589860.0 -1.0 650
652 0 290911.0 167189.0 589920.0 -1.0 651
653 0 290902.0 167060.0 589980.0 -1.0 652
654 0 290987.0 167196.0 590040.0 -1.0 653
655 0 290866.0 167031.0 590100.0 -1.0 654
656 0 290941.0 167150.0 590160.0 -1.0 655
657 0 290809.0 167107.0 590220.0 -1.0 656
658 0 290876.0 167092.0 590280.0 -1.0 657
659 0 290902.0 167082.0 590340.0 -1.0 658
660 0 290924.0 167042.0 590400.0 -1.0 659
661 0 290898.0 166992.0 590460.0 -1.0 660
662 0 290795.0 166840.0 590520.0 -1.0 661
663 0 290736.0 166823.0 590580.0 -1.0 662
664 0 290754.0 166848.0 590640.0 -1.0 663
665 0 290722.0 166744.0 590700.0 -1.0 664
666 0 290694.0 166745.0 590760.0 -1.0 665
667 0 290646.0 166794.0 590820.0 -1.0 666
668 0 290596.0 166739.0 590880.0 -1.0 667
669 0 290532.0 166549.0 590940.0 -1.0 668
670 0 290584.0 166711.0 591000.0 -1.0 669
671 0 290435.0 166544.0 591060.0 -1.0 670
672 0 290488.0 166615.0 591120.0 -1.0 671
673 0 290443.0 166511.0 591180.0 -1.0 672
674 0 290309.0 166425.0 591240.0 -1.0 673
675 0 290336.0 166463.0 591300.0 -1.0 674
676 0 290327.0 166403.0 591360.0 -1.0 675
677 0 290281.0 166394.0 591420.0 -1.0 676
678 0 290331.0 166497.0 591480.0 -1.0 677
679 0 290274.0 166457.0 591540.0 -1.0 678
680 0 290285.0 166357.0 591600.0 -1.0 679
681 0 290252.0 166342.0 591660.0 -1.0 680
682 0 290265.0 166374.0 591720.0 -1.0 681
683 0 290265.0 166268.0 591780.0 -1.0 682
684 0 290273.0 166267.0 591840.0 -1.0 683
685 0 290254.0 166237.0 591900.0 -1.0 684
686 0 290114.0 166147.0 591960.0 -1.0 685
687 0 290170.0 166193.0 592020.0 -1.0 686
688 0 290294.0 166197.0 592080.0 -1.0 687
689 0 290184.0 166093.0 592140.0 -1.0 688
690 0 290226.0 166072.0 592200.0 -1.0 689
691 0 290095.0 165977.0 592260.0 -1.0 690
692 0 290224.0 166069.0 592320.0 -1.0 691
693 0 290212.0 165996.0 592380.0 -1.0 692
694 0 290177.0 165868.0 592440.0 -1.0 693
695 0 290220.0 165933.0 592500.0 -1.0 694
696 0 290157.0 165763.0 592560.0 -1.0 695
697 0 290265.0 165805.0 592620.0 -1.0 696
698 0 290229.0 165769.0 592680.0 -1.0 697
699 0 290287.0 165787.0 592740.0 -1.0 698
700 0 290297.0 165744.0 592800.0 -1.0 699
701 0 290211.0 165768.0 592860.0 -1.0 700
702 0 290305.0 165755.0 592920.0 -1.0 701
703 0 290281.0 165709.0 592980.0 -1.0 702
704 0 290302.0 165710.0 593040.0 -1.0 703
705 0 290227.0 165762.0 593100.0 -1.0 704
706 0 290374.0 165618.0 593160.0 -1.0 705
707 0 290330.0 165687.0 593220.0 -1.0 706
708 0 290281.0 165587.0 593280.0 -1.0 707
709 0 290269.0 165585.0 593340.0 -1.0 708
710 0 290251.0 165544.0 593400.0 -1.0 709
711 0 290219.0 165520.0 593460.0 -1.0 710
712 0 290233.0 165575.0 593520.0 -1.0 711
713 0 290274.0 165469.0 593580.0 -1.0 712
714 0 290313.0 165426.0 593640.0 -1.0 713
715 0 290348.0 165503.0 593700.0 -1.0 714
716 0 290336.0 165480.0 593760.0 -1.0 715
717 0 290350.0 165425.0 593820.0 -1.0 716
718 0 290351.0 165456.0 593880.0 -1.0 717
719 0 290354.0 165346.0 593940.0 -1.0 718
720 0 290261.0 165326.0 594000.0 -1.0 719
721 0 290368.0 165353.0 594060.0 -1.0 720
722 0 290411.0 165361.0 594120.0 -1.0 721
723 0 290452.0 165368.0 594180.0 -1.0 722
724 0 290458.0 165396.0 594240.0 -1.0 723
725 0 290405.0 165373.0 594300.0 -1.0 724
726 0 290407.0 165359.0 594360.0 -1.0 725
727 0 290436.0 165345.0 594480.0 -1.0 726
728 0 290421.0 165324.0 594540.0 -1.0 727
729 0 290444.0 165267.0 594600.0 -1.0 728
730 0 290451.0 165219.0 594660.0 -1.0 729
731 0 290502.0 165279.0 594720.0 -1.0 730
732 0 290426.0 165206.0 594780.0 -1.0 731
733 0 290505.0 165296.0 594840.0 -1.0 732
734 0 290414.0 165208.0 594900.0 -1.0 733
735 0 290371.0 165160.0 594960.0 -1.0 734
736 0 290402.0 165188.0 595020.0 -1.0 735
737 0 290495.0 165165.0 595080.0 -1.0 736
738 0 290461.0 165134.0 595140.0 -1.0 737
739 0 290471.0 165088.0 595200.0 -1.0 738
740 0 290441.0 165095.0 595260.0 -1.0 739
741 0 290512.0 165018.0 595320.0 -1.0 740
742 0 290546.0 165026.0 595380.0 -1.0 741
743 0 290558.0 165011.0 595440.0 -1.0 742
744 0 290531.0 164962.0 595500.0 -1.0 743
745 0 290613.0 164976.0 595560.0 -1.0 744
746 0 290607.0 164976.0 595620.0 -1.0 745
747 0 290735.0 164997.0 595680.0 -1.0 746
748 0 290634.0 164928.0 595740.0 -1.0 747
749 0 290685.0 164914.0 595800.0 -1.0 748
750 0 290718.0 164857.0 595860.0 -1.0 749
751 0 290703.0 164770.0 595920.0 -1.0 750
752 0 290815.0 164825.0 595980.0 -1.0 751
753 0 290827.0 164816.0 596040.0 -1.0 752
754 0 290745.0 164779.0 596100.0 -1.0 753
755 0 290722.0 164783.0 596160.0 -1.0 754
756 0 290820.0 164768.0 596220.0 -1.0 755
757 0 290935.0 164800.0 596280.0 -1.0 756
758 0 290904.0 164755.0 596340.0 -1.0 757
759 0 290878.0 164704.0 596400.0 -1.0 758
760 0 290969.0 164836.0 596460.0 -1.0 759
761 0 290939.0 164734.0 596520.0 -1.0 760
762 0 291107.0 164733.0 596580.0 -1.0 761
763 0 291019.0 164699.0 596640.0 -1.0 762
764 0 291036.0 164653.0 596700.0 -1.0 763
765 0 291092.0 164674.0 596760.0 -1.0 764
766 0 290986.0 164501.0 596820.0 -1.0 765
767 0 291012.0 164523.0 596880.0 -1.0 766
768 0 291120.0 164564.0 596940.0 -1.0 767
769 0 291183.0 164613.0 597000.0 -1.0 768
770 0 291040.0 164566.0 597060.0 -1.0 769
771 0 291081.0 164451.0 597120.0 -1.0 770
772 0 291267.0 164424.0 597180.0 -1.0 771
773 0 291118.0 164449.0 597240.0 -1.0 772
774 0 291184.0 164338.0 597360.0 -1.0 773
775 0 291223.0 164398.0 597420.0 -1.0 774
776 0 291159.0 164355.0 597480.0 -1.0 775
777 0 291052.0 164363.0 597540.0 -1.0 776
778 0 291199.0 164353.0 597600.0 -1.0 777
779 0 291239.0 164271.0 597660.0 -1.0 778
780 0 291208.0 164227.0 597720.0 -1.0 779
781 0 291252.0 164213.0 597780.0 -1.0 780
782 0 291294.0 164129.0 597840.0 -1.0 781
783 0 291364.0 164224.0 597900.0 -1.0 782
784 0 291356.0 164163.0 597960.0 -1.0 783
785 0 291377.0 164118.0 598020.0 -1.0 784
786 0 291358.0 164097.0 598080.0 -1.0 785
787 0 291430.0 164090.0 598140.0 -1.0 786
788 0 291398.0 164132.0 598200.0 -1.0 787
789 0 291475.0 164193.0 598260.0 -1.0 788
790 0 291414.0 164074.0 598320.0 -1.0 789
791 0 291470.0 163984.0 598380.0 -1.0 790
792 0 291444.0 163980.0 598440.0 -1.0 791
793 0 291442.0 164031.0 598500.0 -1.0 792
794 0 291442.0 163931.0 598560.0 -1.0 793
795 0 291418.0 163912.0 598620.0 -1.0 794
796 0 291560.0 163937.0 598680.0 -1.0 795
797 0 291473.0 163878.0 598740.0 -1.0 796
798 0 291494.0 163902.0 598800.0 -1.0 797
799 0 291453.0 163739.0 598860.0 -1.0 798
800 0 291415.0 163718.0 598920.0 -1.0 799
801 0 291382.0 163592.0 598980.0 -1.0 800
802 0 291484.0 163631.0 599040.0 -1.0 801
803 0 291533.0 163604.0 599100.0 -1.0 802
804 0 291602.0 163607.0 599160.0 -1.0 803
805 0 291496.0 163549.0 599220.0 -1.0 804
806 0 291490.0 163511.0 599280.0 -1.0 805
807 0 291581.0 163595.0 599340.0 -1.0 806
808 0 291563.0 163532.0 599400.0 -1.0 807
809 0 291631.0 163522.0 599460.0 -1.0 808
810 0 291565.0 163479.0 599520.0 -1.0 809
811 0 291576.0 163428.0 599580.0 -1.0 810
812 0 291568.0 163359.0 599640.0 -1.0 811
813 0 291585.0 163372.0 599700.0 -1.0 812
814 0 291796.0 163376.0 599760.0 -1.0 813
815 0 291750.0 163277.0 599820.0 -1.0 814
816 0 291697.0 163208.0 599880.0 -1.0 815
817 0 291911.0 163258.0 599940.0 -1.0 816
818 0 291947.0 163168.0 600000.0 -1.0 817
819 0 292104.0 163134.0 600060.0 -1.0 818
820 0 292140.0 163056.0 600120.0 -1.0 819
821 0 292260.0 163005.0 600180.0 -1.0 820
822 0 292295.0 162819.0 600240.0 -1.0 821
823 0 292421.0 162759.0 600300.0 -1.0 822
824 0 292547.0 162730.0 600360.0 -1.0 823
825 0 292495.0 162607.0 600420.0 -1.0 824
826 0 292554.0 162415.0 600480.0 -1.0 825
827 0 292620.0 162462.0 600540.0 -1.0 826
828 0 292726.0 162325.0 600600.0 -1.0 827
829 0 292869.0 162318.0 600660.0 -1.0 828
830 0 292933.0 162291.0 600720.0 -1.0 829
831 0 293018.0 162220.0 600780.0 -1.0 830
832 0 293127.0 162287.0 600840.0 -1.0 831
833 0 293206.0 162228.0 600900.0 -1.0 832
834 0 293314.0 162162.0 600960.0 -1.0 833
835 0 293417.0 162114.0 601020.0 -1.0 834
836 0 293390.0 162030.0 601080.0 -1.0 835
837 0 293421.0 162036.0 601140.0 -1.0 836
838 0 293495.0 161954.0 601200.0 -1.0 837
839 0 293511.0 161963.0 601260.0 -1.0 838
840 0 293597.0 161970.0 601320.0 -1.0 839
841 0 293634.0 161874.0 601380.0 -1.0 840
842 0 293679.0 161851.0 601440.0 -1.0 841
843 0 293658.0 161668.0 601500.0 -1.0 842
844 0 293724.0 161781.0 601560.0 -1.0 843
845 0 293821.0 161820.0 601620.0 -1.0 844
846 0 293872.0 161680.0 601680.0 -1.0 845
847 0 293840.0 161600.0 601740.0 -1.0 846
848 0 294001.0 161620.0 601800.0 -1.0 847
849 0 293911.0 161562.0 601860.0 -1.0 848
850 0 293854.0 161495.0 601920.0 -1.0 849
851 0 293858.0 161474.0 601980.0 -1.0 850
852 0 293909.0 161485.0 602040.0 -1.0 851
853 0 293858.0 161404.0 602100.0 -1.0 852
854 0 293858.0 161404.0 602160.0 -1.0 853
855 0 293905.0 161437.0 602220.0 -1.0 854
856 0 293918.0 161408.0 602280.0 -1.0 855
857 0 293972.0 161429.0 602340.0 -1.0 856
858 0 293896.0 161279.0 602460.0 -1.0 857
859 0 293933.0 161349.0 602520.0 -1.0 858
860 0 293847.0 161249.0 602580.0 -1.0 859
861 0 293949.0 161269.0 602640.0 -1.0 860
862 0 293964.0 161226.0 602700.0 -1.0 861
863 0 293962.0 161180.0 602760.0 -1.0 862
864 0 293951.0 161114.0 602820.0 -1.0 863
865 0 293978.0 161116.0 602880.0 -1.0 864
866 0 294012.0 161192.0 602940.0 -1.0 865
867 0 294057.0 161199.0 603000.0 -1.0 866
868 0 294049.0 161162.0 603060.0 -1.0 867
869 0 294119.0 161188.0 603120.0 -1.0 868
870 0 294088.0 161051.0 603180.0 -1.0 869
871 0 294194.0 161125.0 603240.0 -1.0 870
872 0 294154.0 161134.0 603300.0 -1.0 871
873 0 294082.0 161080.0 603360.0 -1.0 872
874 0 294128.0 161057.0 603420.0 -1.0 873
875 0 294032.0 161029.0 603480.0 -1.0 874
876 0 294152.0 161021.0 603540.0 -1.0 875
877 0 294141.0 161013.0 603600.0 -1.0 876
878 0 294279.0 161099.0 603660.0 -1.0 877
879 0 294129.0 160919.0 603720.0 -1.0 878
880 0 294261.0 161005.0 603780.0 -1.0 879
881 0 294262.0 161015.0 603840.0 -1.0 880
882 0 294282.0 160980.0 603900.0 -1.0 881
883 0 294252.0 160988.0 603960.0 -1.0 882
884 0 294277.0 160832.0 604020.0 -1.0 883
885 0 294313.0 160922.0 604080.0 -1.0 884
886 0 294328.0 160836.0 604140.0 -1.0 885
887 0 294289.0 160867.0 604200.0 -1.0 886
888 0 294333.0 160843.0 604260.0 -1.0 887
889 0 294314.0 160797.0 604320.0 -1.0 888
890 0 294332.0 160857.0 604380.0 -1.0 889
891 0 294369.0 160794.0 604440.0 -1.0 890
892 0 294367.0 160752.0 604500.0 -1.0 891
893 0 294410.0 160862.0 604560.0 -1.0 892
894 0 294382.0 160698.0 604620.0 -1.0 893
895 0 294450.0 160847.0 604680.0 -1.0 894
896 0 294463.0 160780.0 604740.0 -1.0 895
897 0 294603.0 160736.0 604800.0 -1.0 896
898 0 294467.0 160756.0 604860.0 -1.0 897
899 0 294669.0 160773.0 604920.0 -1.0 898
900 0 294700.0 160764.0 604980.0 -1.0 899
901 0 294656.0 160824.0 605040.0 -1.0 900
902 0 294552.0 160723.0 605100.0 -1.0 901
903 0 294737.0 160720.0 605160.0 -1.0 902
904 0 294754.0 160639.0 605220.0 -1.0 903
905 0 294727.0 160718.0 605280.0 -1.0 904
906 0 294762.0 160684.0 605340.0 -1.0 905
907 0 294668.0 160637.0 605400.0 -1.0 906
908 0 294751.0 160680.0 605460.0 -1.0 907
909 0 294691.0 160602.0 605520.0 -1.0 908
910 0 294843.0 160658.0 605580.0 -1.0 909
911 0 294797.0 160655.0 605640.0 -1.0 910
912 0 294808.0 160641.0 605700.0 -1.0 911
913 0 295004.0 160651.0 605760.0 -1.0 912
914 0 294799.0 160550.0 605820.0 -1.0 913
915 0 294867.0 160527.0 605880.0 -1.0 914
916 0 294834.0 160474.0 605940.0 -1.0 915
917 0 294866.0 160483.0 606000.0 -1.0 916
918 0 294920.0 160510.0 606060.0 -1.0 917
919 0 294870.0 160311.0 606120.0 -1.0 918
920 0 295021.0 160453.0 606180.0 -1.0 919
921 0 294942.0 160401.0 606240.0 -1.0 920
922 0 294979.0 160388.0 606300.0 -1.0 921
923 0 295041.0 160429.0 606360.0 -1.0 922
924 0 295033.0 160415.0 606420.0 -1.0 923
925 0 295098.0 160377.0 606480.0 -1.0 924
926 0 295050.0 160363.0 606540.0 -1.0 925
927 0 295029.0 160331.0 606600.0 -1.0 926
928 0 295122.0 160281.0 606660.0 -1.0 927
929 0 295064.0 160256.0 606720.0 -1.0 928
930 0 295084.0 160243.0 606780.0 -1.0 929
931 0 295057.0 160187.0 606840.0 -1.0 930
932 0 295228.0 160228.0 606900.0 -1.0 931
933 0 295221.0 160166.0 606960.0 -1.0 932
934 0 295134.0 160137.0 607020.0 -1.0 933
935 0 295215.0 160086.0 607080.0 -1.0 934
936 0 295224.0 160201.0 607140.0 -1.0 935
937 0 295156.0 160066.0 607200.0 -1.0 936
938 0 295255.0 160080.0 607260.0 -1.0 937
939 0 295184.0 160075.0 607320.0 -1.0 938
940 0 295275.0 160051.0 607380.0 -1.0 939
941 0 295249.0 159941.0 607440.0 -1.0 940
942 0 295208.0 159975.0 607500.0 -1.0 941
943 0 295226.0 160007.0 607560.0 -1.0 942
944 0 295275.0 160070.0 607620.0 -1.0 943
945 0 295206.0 159957.0 607740.0 -1.0 944
946 0 295261.0 159988.0 607800.0 -1.0 945
947 0 295303.0 160063.0 607860.0 -1.0 946
948 0 295276.0 159932.0 607920.0 -1.0 947
949 0 295279.0 160072.0 607980.0 -1.0 948
950 0 295300.0 160054.0 608040.0 -1.0 949
951 0 295158.0 159870.0 608100.0 -1.0 950
952 0 295412.0 159975.0 608160.0 -1.0 951
953 0 295335.0 160006.0 608220.0 -1.0 952
954 0 295336.0 160091.0 608280.0 -1.0 953
955 0 295350.0 159998.0 608340.0 -1.0 954
956 0 295372.0 160133.0 608400.0 -1.0 955
957 0 295374.0 160018.0 608460.0 -1.0 956
958 0 295389.0 160011.0 608520.0 -1.0 957
959 0 295345.0 160066.0 608580.0 -1.0 958
960 0 295329.0 160007.0 608640.0 -1.0 959
961 0 295353.0 160064.0 608700.0 -1.0 960
962 0 295421.0 159938.0 608760.0 -1.0 961
963 0 295348.0 159949.0 608820.0 -1.0 962
964 0 295345.0 160004.0 608880.0 -1.0 963
965 0 295409.0 159902.0 608940.0 -1.0 964
966 0 295354.0 159942.0 609000.0 -1.0 965
967 0 295399.0 159914.0 609060.0 -1.0 966
968 0 295349.0 159902.0 609120.0 -1.0 967
969 0 295449.0 159959.0 609180.0 -1.0 968
970 0 295351.0 159901.0 609240.0 -1.0 969
971 0 295285.0 159974.0 609300.0 -1.0 970
972 0 295372.0 159902.0 609360.0 -1.0 971
973 0 295326.0 160012.0 609420.0 -1.0 972
974 0 295396.0 159965.0 609480.0 -1.0 973
975 0 295352.0 159915.0 609540.0 -1.0 974
976 0 295453.0 159961.0 609600.0 -1.0 975
977 0 295433.0 159998.0 609660.0 -1.0 976
978 0 295382.0 159934.0 609720.0 -1.0 977
979 0 295356.0 159912.0 609780.0 -1.0 978
980 0 295344.0 159889.0 609840.0 -1.0 979
981 0 295308.0 159901.0 609900.0 -1.0 980
982 0 295348.0 159944.0 609960.0 -1.0 981
983 0 295286.0 159867.0 610020.0 -1.0 982
984 0 295309.0 159924.0 610080.0 -1.0 983
985 0 295240.0 159797.0 610140.0 -1.0 984
986 0 295274.0 159792.0 610200.0 -1.0 985
987 0 295225.0 159912.0 610260.0 -1.0 986
988 0 295230.0 159783.0 610320.0 -1.0 987
989 0 295256.0 159810.0 610380.0 -1.0 988
990 0 295218.0 159829.0 610440.0 -1.0 989
991 0 295152.0 159820.0 610500.0 -1.0 990
992 0 295137.0 159836.0 610560.0 -1.0 991
993 0 295185.0 159808.0 610620.0 -1.0 992
994 0 295178.0 159768.0 610680.0 -1.0 993
995 0 295185.0 159793.0 610740.0 -1.0 994
996 0 295135.0 159667.0 610800.0 -1.0 995
997 0 295124.0 159689.0 610860.0 -1.0 996
998 0 295173.0 159759.0 610920.0 -1.0 997
999 0 295099.0 159683.0 610980.0 -1.0 998
1000 0 295087.0 159560.0 611040.0 -1.0 999
1001 0 295041.0 159537.0 611100.0 -1.0 1000
1002 0 295058.0 159647.0 611160.0 -1.0 1001
1003 0 294994.0 159487.0 611220.0 -1.0 1002
1004 0 295111.0 159637.0 611280.0 -1.0 1003
1005 0 295139.0 159557.0 611340.0 -1.0 1004
1006 0 295128.0 159585.0 611400.0 -1.0 1005
1007 0 295090.0 159487.0 611460.0 -1.0 1006
1008 0 295090.0 159430.0 611520.0 -1.0 1007
1009 0 295095.0 159473.0 611580.0 -1.0 1008
1010 0 295106.0 159496.0 611640.0 -1.0 1009
1011 0 295085.0 159483.0 611700.0 -1.0 1010
1012 0 295163.0 159476.0 611760.0 -1.0 1011
1013 0 295193.0 159507.0 611820.0 -1.0 1012
1014 0 295130.0 159468.0 611880.0 -1.0 1013
1015 0 295222.0 159488.0 611940.0 -1.0 1014
1016 0 295242.0 159454.0 612000.0 -1.0 1015
1017 0 295156.0 159368.0 612060.0 -1.0 1016
1018 0 295199.0 159459.0 612120.0 -1.0 1017
1019 0 295191.0 159404.0 612180.0 -1.0 1018
1020 0 295209.0 159461.0 612240.0 -1.0 1019
1021 0 295222.0 159451.0 612300.0 -1.0 1020
1022 0 295124.0 159418.0 612360.0 -1.0 1021
1023 0 295156.0 159395.0 612420.0 -1.0 1022
1024 0 295208.0 159382.0 612480.0 -1.0 1023
1025 0 295100.0 159282.0 612540.0 -1.0 1024
1026 0 295198.0 159300.0 612600.0 -1.0 1025
1027 0 295246.0 159300.0 612660.0 -1.0 1026
1028 0 295154.0 159310.0 612720.0 -1.0 1027
1029 0 295189.0 159399.0 612780.0 -1.0 1028
1030 0 295209.0 159341.0 612840.0 -1.0 1029
1031 0 295159.0 159362.0 612900.0 -1.0 1030
1032 0 295177.0 159425.0 612960.0 -1.0 1031
1033 0 295186.0 159373.0 613020.0 -1.0 1032
1034 0 295191.0 159391.0 613080.0 -1.0 1033
1035 0 295189.0 159374.0 613140.0 -1.0 1034
1036 0 295143.0 159386.0 613200.0 -1.0 1035
1037 0 295150.0 159365.0 613260.0 -1.0 1036
1038 0 295177.0 159398.0 613320.0 -1.0 1037
1039 0 295224.0 159410.0 613380.0 -1.0 1038
1040 0 295124.0 159358.0 613440.0 -1.0 1039
1041 0 295166.0 159418.0 613500.0 -1.0 1040
1042 0 295141.0 159372.0 613560.0 -1.0 1041
1043 0 295149.0 159332.0 613620.0 -1.0 1042
1044 0 295256.0 159386.0 613680.0 -1.0 1043
1045 0 295171.0 159316.0 613740.0 -1.0 1044
1046 0 295170.0 159293.0 613800.0 -1.0 1045
1047 0 295209.0 159267.0 613860.0 -1.0 1046
1048 0 295339.0 159393.0 613920.0 -1.0 1047
1049 0 295273.0 159284.0 613980.0 -1.0 1048
1050 0 295371.0 159334.0 614040.0 -1.0 1049
1051 0 295317.0 159146.0 614100.0 -1.0 1050
1052 0 295301.0 159214.0 614160.0 -1.0 1051
1053 0 295387.0 159197.0 614220.0 -1.0 1052
1054 0 295532.0 159197.0 614280.0 -1.0 1053
1055 0 295550.0 159186.0 614340.0 -1.0 1054
1056 0 295597.0 159188.0 614400.0 -1.0 1055
1057 0 295578.0 159114.0 614460.0 -1.0 1056
1058 0 295592.0 159165.0 614520.0 -1.0 1057
1059 0 295612.0 159188.0 614580.0 -1.0 1058
1060 0 295622.0 159166.0 614640.0 -1.0 1059
1061 0 295638.0 159126.0 614700.0 -1.0 1060
1062 0 295671.0 159068.0 614760.0 -1.0 1061
1063 0 295706.0 158983.0 614820.0 -1.0 1062
1064 0 295587.0 159077.0 614880.0 -1.0 1063
1065 0 295798.0 159055.0 614940.0 -1.0 1064
1066 0 295813.0 159012.0 615000.0 -1.0 1065
1067 0 295939.0 159083.0 615060.0 -1.0 1066
1068 0 295594.0 158806.0 615120.0 -1.0 1067
1069 0 295680.0 158990.0 615180.0 -1.0 1068
1070 0 295733.0 158803.0 615240.0 -1.0 1069
1071 0 295745.0 158775.0 615300.0 -1.0 1070
1072 0 295775.0 158791.0 615360.0 -1.0 1071
1073 0 295710.0 158770.0 615420.0 -1.0 1072
1074 0 295696.0 158714.0 615480.0 -1.0 1073
1075 0 295669.0 158576.0 615540.0 -1.0 1074
1076 0 295798.0 158703.0 615600.0 -1.0 1075
1077 0 295870.0 158692.0 615660.0 -1.0 1076
1078 0 295744.0 158646.0 615720.0 -1.0 1077
1079 0 295795.0 158627.0 615780.0 -1.0 1078
1080 0 295765.0 158639.0 615840.0 -1.0 1079
1081 0 295724.0 158572.0 615900.0 -1.0 1080
1082 0 295796.0 158524.0 615960.0 -1.0 1081
1083 0 295859.0 158516.0 616020.0 -1.0 1082
1084 0 295762.0 158467.0 616080.0 -1.0 1083
1085 0 295851.0 158520.0 616140.0 -1.0 1084
1086 0 295779.0 158560.0 616200.0 -1.0 1085
1087 0 295926.0 158465.0 616260.0 -1.0 1086
1088 0 295939.0 158452.0 616320.0 -1.0 1087
1089 0 295885.0 158404.0 616380.0 -1.0 1088
1090 0 295990.0 158446.0 616440.0 -1.0 1089
1091 0 295959.0 158394.0 616500.0 -1.0 1090
1092 0 295822.0 158276.0 616560.0 -1.0 1091
1093 0 296055.0 158342.0 616620.0 -1.0 1092
1094 0 295893.0 158226.0 616680.0 -1.0 1093
1095 0 295910.0 158216.0 616740.0 -1.0 1094
1096 0 295934.0 158245.0 616800.0 -1.0 1095
1097 0 295941.0 158157.0 616860.0 -1.0 1096
1098 0 296107.0 158142.0 616920.0 -1.0 1097
1099 0 295937.0 158084.0 616980.0 -1.0 1098
1100 0 296006.0 158109.0 617040.0 -1.0 1099
1101 0 295989.0 158098.0 617100.0 -1.0 1100
1102 0 295973.0 157969.0 617160.0 -1.0 1101
1103 0 296064.0 158095.0 617220.0 -1.0 1102
1104 0 295933.0 157940.0 617280.0 -1.0 1103
1105 0 295960.0 157989.0 617340.0 -1.0 1104
1106 0 296069.0 157987.0 617400.0 -1.0 1105
1107 0 296063.0 157937.0 617460.0 -1.0 1106
1108 0 296063.0 158019.0 617520.0 -1.0 1107
1109 0 295971.0 157940.0 617580.0 -1.0 1108
1110 0 296068.0 157992.0 617640.0 -1.0 1109
1111 0 296011.0 157893.0 617700.0 -1.0 1110
1112 0 295932.0 157862.0 617760.0 -1.0 1111
1113 0 296104.0 157899.0 617820.0 -1.0 1112
1114 0 296040.0 157877.0 617880.0 -1.0 1113
1115 0 296111.0 157797.0 617940.0 -1.0 1114
1116 0 296083.0 157784.0 618000.0 -1.0 1115
1117 0 296072.0 157802.0 618060.0 -1.0 1116
1118 0 296024.0 157721.0 618120.0 -1.0 1117
1119 0 296046.0 157662.0 618180.0 -1.0 1118
1120 0 296088.0 157670.0 618240.0 -1.0 1119
1121 0 296104.0 157613.0 618300.0 -1.0 1120
1122 0 296058.0 157644.0 618360.0 -1.0 1121
1123 0 296114.0 157562.0 618420.0 -1.0 1122
1124 0 296126.0 157608.0 618480.0 -1.0 1123
1125 0 296079.0 157533.0 618540.0 -1.0 1124
1126 0 296094.0 157514.0 618600.0 -1.0 1125
1127 0 296028.0 157455.0 618660.0 -1.0 1126
1128 0 296140.0 157533.0 618720.0 -1.0 1127
1129 0 296143.0 157480.0 618780.0 -1.0 1128
1130 0 296129.0 157495.0 618840.0 -1.0 1129
1131 0 296039.0 157409.0 618900.0 -1.0 1130
1132 0 296206.0 157485.0 618960.0 -1.0 1131
1133 0 296290.0 157591.0 619020.0 -1.0 1132
1134 0 296198.0 157430.0 619080.0 -1.0 1133
1135 0 296281.0 157422.0 619140.0 -1.0 1134
1136 0 296140.0 157390.0 619200.0 -1.0 1135
1137 0 296195.0 157393.0 619260.0 -1.0 1136
1138 0 296173.0 157293.0 619320.0 -1.0 1137
1139 0 296085.0 157204.0 619380.0 -1.0 1138
1140 0 296063.0 157221.0 619440.0 -1.0 1139
1141 0 296115.0 157266.0 619500.0 -1.0 1140
1142 0 296033.0 157210.0 619560.0 -1.0 1141
1143 0 296126.0 157231.0 619620.0 -1.0 1142
1144 0 296104.0 157245.0 619680.0 -1.0 1143
1145 0 296235.0 157362.0 619740.0 -1.0 1144
1146 0 296085.0 157270.0 619800.0 -1.0 1145
1147 0 296146.0 157241.0 619860.0 -1.0 1146
1148 0 296113.0 157268.0 619920.0 -1.0 1147
1149 0 296113.0 157264.0 619980.0 -1.0 1148
1150 0 295929.0 157106.0 620040.0 -1.0 1149
1151 0 296109.0 157132.0 620100.0 -1.0 1150
1152 0 296040.0 157419.0 620160.0 -1.0 1151
1153 0 296032.0 157249.0 620220.0 -1.0 1152
1154 0 296055.0 157248.0 620280.0 -1.0 1153
1155 0 296064.0 157196.0 620340.0 -1.0 1154
1156 0 296074.0 157237.0 620400.0 -1.0 1155
1157 0 296026.0 157219.0 620460.0 -1.0 1156
1158 0 296014.0 157088.0 620520.0 -1.0 1157
1159 0 296062.0 157187.0 620580.0 -1.0 1158
1160 0 296000.0 157089.0 620640.0 -1.0 1159
1161 0 296055.0 157113.0 620700.0 -1.0 1160
1162 0 296042.0 157081.0 620760.0 -1.0 1161
1163 0 296027.0 157059.0 620820.0 -1.0 1162
1164 0 295927.0 156967.0 620880.0 -1.0 1163
1165 0 295996.0 156997.0 620940.0 -1.0 1164
1166 0 296017.0 157033.0 621000.0 -1.0 1165
1167 0 295953.0 156931.0 621060.0 -1.0 1166
1168 0 296008.0 156910.0 621120.0 -1.0 1167
1169 0 296081.0 156923.0 621180.0 -1.0 1168
1170 0 296006.0 156829.0 621240.0 -1.0 1169
1171 0 296081.0 156965.0 621300.0 -1.0 1170
1172 0 295966.0 156872.0 621360.0 -1.0 1171
1173 0 296019.0 156922.0 621420.0 -1.0 1172
1174 0 296121.0 156872.0 621600.0 -1.0 1173
1175 0 296103.0 156870.0 621660.0 -1.0 1174
1176 0 295992.0 156777.0 621720.0 -1.0 1175
1177 0 296042.0 156896.0 621780.0 -1.0 1176
1178 0 296013.0 156835.0 621840.0 -1.0 1177
1179 0 296001.0 156687.0 621900.0 -1.0 1178
1180 0 296045.0 156841.0 621960.0 -1.0 1179
1181 0 296071.0 156767.0 622020.0 -1.0 1180
1182 0 296028.0 156809.0 622080.0 -1.0 1181
1183 0 296005.0 156627.0 622140.0 -1.0 1182
1184 0 296064.0 156634.0 622200.0 -1.0 1183
1185 0 296041.0 156605.0 622260.0 -1.0 1184
1186 0 296068.0 156640.0 622320.0 -1.0 1185
1187 0 296059.0 156632.0 622380.0 -1.0 1186
1188 0 296067.0 156597.0 622440.0 -1.0 1187
1189 0 295984.0 156467.0 622500.0 -1.0 1188
1190 0 296198.0 156622.0 622560.0 -1.0 1189
1191 0 296147.0 156565.0 622620.0 -1.0 1190
1192 0 296128.0 156492.0 622680.0 -1.0 1191
1193 0 296239.0 156467.0 622740.0 -1.0 1192
1194 0 296217.0 156447.0 622800.0 -1.0 1193
1195 0 296234.0 156373.0 622860.0 -1.0 1194
1196 0 296294.0 156451.0 622920.0 -1.0 1195
1197 0 296248.0 156346.0 622980.0 -1.0 1196
1198 0 296181.0 156335.0 623040.0 -1.0 1197
1199 0 296266.0 156335.0 623100.0 -1.0 1198
1200 0 296300.0 156396.0 623160.0 -1.0 1199
1201 0 296203.0 156242.0 623220.0 -1.0 1200
1202 0 296292.8 156281.52 623280.0 -1.0 1201
1203 0 296309.0 156171.0 623340.0 -1.0 1202
1204 0 296303.0 156238.0 623400.0 -1.0 1203
1205 0 296426.0 156179.0 623460.0 -1.0 1204
1206 0 296380.0 156129.0 623520.0 -1.0 1205
1207 0 296327.0 156161.0 623580.0 -1.0 1206
1208 0 296377.0 156114.0 623640.0 -1.0 1207
1209 0 296397.0 156102.0 623700.0 -1.0 1208
1210 0 296427.0 155971.0 623760.0 -1.0 1209
1211 0 296407.0 155989.0 623820.0 -1.0 1210
1212 0 296492.0 156067.0 623880.0 -1.0 1211
1213 0 296433.0 155944.0 623940.0 -1.0 1212
1214 0 296383.0 155913.0 624000.0 -1.0 1213
1215 0 296344.0 155916.0 624060.0 -1.0 1214
1216 0 296400.0 155841.0 624120.0 -1.0 1215
1217 0 296426.0 155866.0 624180.0 -1.0 1216
1218 0 296371.0 155826.0 624240.0 -1.0 1217
1219 0 296395.0 155831.0 624300.0 -1.0 1218
1220 0 296295.0 155719.0 624360.0 -1.0 1219
1221 0 296313.0 155859.0 624420.0 -1.0 1220
1222 0 296287.0 155668.0 624480.0 -1.0 1221
1223 0 296324.0 155637.0 624540.0 -1.0 1222
1224 0 296396.0 155610.0 624600.0 -1.0 1223
1225 0 296421.0 155593.0 624660.0 -1.0 1224
1226 0 296381.0 155629.0 624720.0 -1.0 1225
1227 0 296464.0 155591.0 624780.0 -1.0 1226
1228 0 296529.0 155519.0 624840.0 -1.0 1227
1229 0 296489.0 155539.0 624900.0 -1.0 1228
1230 0 296498.0 155617.0 624960.0 -1.0 1229
1231 0 296605.0 155547.0 625020.0 -1.0 1230
1232 0 296521.0 155515.0 625080.0 -1.0 1231
1233 0 296566.0 155431.0 625140.0 -1.0 1232
1234 0 296517.0 155513.0 625200.0 -1.0 1233
1235 0 296546.0 155473.0 625260.0 -1.0 1234
1236 0 296618.0 155482.0 625320.0 -1.0 1235
1237 0 296592.0 155412.0 625380.0 -1.0 1236
1238 0 296619.0 155380.0 625440.0 -1.0 1237
1239 0 296563.0 155356.0 625500.0 -1.0 1238
1240 0 296597.0 155340.0 625560.0 -1.0 1239
1241 0 296626.0 155309.0 625620.0 -1.0 1240
1242 0 296653.0 155317.0 625680.0 -1.0 1241
1243 0 296664.0 155265.0 625740.0 -1.0 1242
1244 0 296694.0 155252.0 625800.0 -1.0 1243
1245 0 296688.0 155209.0 625860.0 -1.0 1244
1246 0 296726.0 155213.0 625920.0 -1.0 1245
1247 0 296703.0 155168.0 625980.0 -1.0 1246
1248 0 296736.0 155174.0 626040.0 -1.0 1247
1249 0 296747.0 155147.0 626100.0 -1.0 1248
1250 0 296763.0 155189.0 626160.0 -1.0 1249
1251 0 296729.0 155155.0 626220.0 -1.0 1250
1252 0 296681.0 155083.0 626280.0 -1.0 1251
1253 0 296700.0 155107.0 626340.0 -1.0 1252
1254 0 296731.0 155010.0 626400.0 -1.0 1253
1255 0 296786.0 155020.0 626460.0 -1.0 1254
1256 0 296757.0 154957.0 626520.0 -1.0 1255
1257 0 296750.0 154918.0 626580.0 -1.0 1256
1258 0 296816.0 154983.0 626640.0 -1.0 1257
1259 0 296743.0 154947.0 626700.0 -1.0 1258
1260 0 296779.0 154881.0 626760.0 -1.0 1259
1261 0 296820.0 154885.0 626820.0 -1.0 1260
1262 0 296833.0 154852.0 626880.0 -1.0 1261
1263 0 296824.0 154912.0 626940.0 -1.0 1262
1264 0 296761.0 154869.0 627000.0 -1.0 1263
1265 0 296789.0 154892.0 627060.0 -1.0 1264
1266 0 296790.0 154788.0 627120.0 -1.0 1265
1267 0 296830.0 154816.0 627180.0 -1.0 1266
1268 0 296804.0 154659.0 627240.0 -1.0 1267
1269 0 296780.0 154715.0 627300.0 -1.0 1268
1270 0 296768.0 154662.0 627360.0 -1.0 1269
1271 0 296679.0 154574.0 627420.0 -1.0 1270
1272 0 296733.0 154569.0 627480.0 -1.0 1271
1273 0 296721.0 154449.0 627540.0 -1.0 1272
1274 0 296790.0 154498.0 627600.0 -1.0 1273
1275 0 296747.0 154422.0 627660.0 -1.0 1274
1276 0 296752.0 154304.0 627720.0 -1.0 1275
1277 0 296821.0 154310.0 627780.0 -1.0 1276
1278 0 296724.0 154345.0 627840.0 -1.0 1277
1279 0 296789.0 154246.0 627900.0 -1.0 1278
1280 0 296827.0 154159.0 627960.0 -1.0 1279
1281 0 296929.0 154283.0 628020.0 -1.0 1280
1282 0 296832.0 154148.0 628080.0 -1.0 1281
1283 0 296900.0 154174.0 628140.0 -1.0 1282
1284 0 296901.0 154190.0 628200.0 -1.0 1283
1285 0 296794.0 154265.0 628260.0 -1.0 1284
1286 0 296759.0 154052.0 628320.0 -1.0 1285
1287 0 296868.0 154150.0 628380.0 -1.0 1286
1288 0 296936.0 153931.0 628440.0 -1.0 1287
1289 0 296964.0 153829.0 628500.0 -1.0 1288
1290 0 296990.0 153753.0 628560.0 -1.0 1289
1291 0 296992.0 153806.0 628620.0 -1.0 1290
1292 0 296904.0 153858.0 628680.0 -1.0 1291
1293 0 297054.0 153679.0 628740.0 -1.0 1292
1294 0 297070.0 153697.0 628800.0 -1.0 1293
1295 0 296950.0 153570.0 628860.0 -1.0 1294
1296 0 297062.0 153610.0 628920.0 -1.0 1295
1297 0 297077.0 153572.0 628980.0 -1.0 1296
1298 0 296876.0 153552.0 629040.0 -1.0 1297
1299 0 297059.0 153636.0 629100.0 -1.0 1298
1300 0 297079.0 153645.0 629160.0 -1.0 1299
1301 0 297091.0 153566.0 629220.0 -1.0 1300
1302 0 297180.0 153510.0 629280.0 -1.0 1301
1303 0 297225.0 153469.0 629340.0 -1.0 1302
1304 0 297220.0 153486.0 629400.0 -1.0 1303
1305 0 297352.0 153549.0 629460.0 -1.0 1304
1306 0 297363.0 153338.0 629520.0 -1.0 1305
1307 0 297384.0 153375.0 629580.0 -1.0 1306
1308 0 297427.0 153400.0 629640.0 -1.0 1307
1309 0 297495.0 153306.0 629700.0 -1.0 1308
1310 0 297613.0 153309.0 629760.0 -1.0 1309
1311 0 297613.0 153232.0 629820.0 -1.0 1310
1312 0 297583.0 153275.0 629880.0 -1.0 1311
1313 0 297627.0 153247.0 629940.0 -1.0 1312
1314 0 297732.0 153233.0 630000.0 -1.0 1313
1315 0 297752.0 153222.0 630060.0 -1.0 1314
1316 0 297839.0 153223.0 630120.0 -1.0 1315
1317 0 297798.0 153185.0 630180.0 -1.0 1316
1318 0 297850.0 153167.0 630240.0 -1.0 1317
1319 0 297907.0 153115.0 630300.0 -1.0 1318
1320 0 297974.0 153111.0 630360.0 -1.0 1319
1321 0 298030.0 153123.0 630420.0 -1.0 1320
1322 0 298026.0 153080.0 630480.0 -1.0 1321
1323 0 298029.0 153046.0 630540.0 -1.0 1322
1324 0 298094.0 153053.0 630600.0 -1.0 1323
1325 0 298121.0 153027.0 630660.0 -1.0 1324
1326 0 298151.0 153044.0 630720.0 -1.0 1325
1327 0 298150.0 152991.0 630780.0 -1.0 1326
1328 0 298173.0 153035.0 630840.0 -1.0 1327
1329 0 298189.0 152914.0 630900.0 -1.0 1328
1330 0 298295.0 152995.0 630960.0 -1.0 1329
1331 0 298270.0 152930.0 631020.0 -1.0 1330
1332 0 298297.0 152926.0 631080.0 -1.0 1331
1333 0 298369.0 152934.0 631140.0 -1.0 1332
1334 0 298393.0 153056.0 631200.0 -1.0 1333
1335 0 298359.0 152974.0 631260.0 -1.0 1334
1336 0 298445.0 152947.0 631320.0 -1.0 1335
1337 0 298448.0 152970.0 631380.0 -1.0 1336
1338 0 298478.0 152926.0 631440.0 -1.0 1337
1339 0 298570.0 152975.0 631500.0 -1.0 1338
1340 0 298467.0 152891.0 631560.0 -1.0 1339
1341 0 298534.0 152881.0 631620.0 -1.0 1340
1342 0 298525.0 152913.0 631680.0 -1.0 1341
1343 0 298534.0 152916.0 631740.0 -1.0 1342
1344 0 298519.0 152846.0 631800.0 -1.0 1343
1345 0 298502.0 152902.0 631860.0 -1.0 1344
1346 0 298637.0 152957.0 631920.0 -1.0 1345
1347 0 298568.0 152905.0 631980.0 -1.0 1346
1348 0 298615.0 152960.0 632040.0 -1.0 1347
1349 0 298667.0 152955.0 632100.0 -1.0 1348
1350 0 298605.0 152968.0 632160.0 -1.0 1349
1351 0 298497.0 152860.0 632220.0 -1.0 1350
1352 0 298684.0 152962.0 632280.0 -1.0 1351
1353 0 298618.0 152900.0 632340.0 -1.0 1352
1354 0 298721.0 152964.0 632400.0 -1.0 1353
1355 0 298669.0 152933.0 632460.0 -1.0 1354
1356 0 298668.0 152900.0 632520.0 -1.0 1355
1357 0 298597.0 152939.0 632580.0 -1.0 1356
1358 0 298653.0 153027.0 632640.0 -1.0 1357
1359 0 298635.0 152916.0 632700.0 -1.0 1358
1360 0 298602.0 152951.0 632760.0 -1.0 1359
1361 0 298671.0 152971.0 632820.0 -1.0 1360
1362 0 298544.0 152905.0 632880.0 -1.0 1361
1363 0 298517.0 152844.0 632940.0 -1.0 1362
1364 0 298563.0 152946.0 633000.0 -1.0 1363
1365 0 298577.0 152869.0 633060.0 -1.0 1364
1366 0 298573.0 152990.0 633120.0 -1.0 1365
1367 0 298563.0 152940.0 633180.0 -1.0 1366
1368 0 298564.0 152930.0 633240.0 -1.0 1367
1369 0 298520.0 152872.0 633300.0 -1.0 1368
1370 0 298569.0 152981.0 633360.0 -1.0 1369
1371 0 298525.0 153030.0 633420.0 -1.0 1370
1372 0 298487.0 152912.0 633480.0 -1.0 1371
1373 0 298474.0 152953.0 633540.0 -1.0 1372
1374 0 298438.0 152825.0 633600.0 -1.0 1373
1375 0 298419.0 152908.0 633660.0 -1.0 1374
1376 0 298359.0 152900.0 633720.0 -1.0 1375
1377 0 298342.0 152924.0 633780.0 -1.0 1376
1378 0 298415.0 153001.0 633840.0 -1.0 1377
1379 0 298414.0 152999.0 633900.0 -1.0 1378
1380 0 298474.0 153036.0 633960.0 -1.0 1379
1381 0 298445.0 152935.0 634020.0 -1.0 1380
1382 0 298400.0 152964.0 634080.0 -1.0 1381
1383 0 298500.0 153012.0 634140.0 -1.0 1382
1384 0 298461.0 153070.0 634200.0 -1.0 1383
1385 0 298543.0 152982.0 634260.0 -1.0 1384
1386 0 298560.0 153061.0 634320.0 -1.0 1385
1387 0 298534.0 153015.0 634380.0 -1.0 1386
1388 0 298572.0 153010.0 634440.0 -1.0 1387
1389 0 298561.0 153044.0 634500.0 -1.0 1388
1390 0 298636.0 153049.0 634560.0 -1.0 1389
1391 0 298616.0 153079.0 634620.0 -1.0 1390
1392 0 298595.0 153040.0 634680.0 -1.0 1391
1393 0 298639.0 153063.0 634740.0 -1.0 1392
1394 0 298617.0 153075.0 634800.0 -1.0 1393
1395 0 298648.0 153068.0 634860.0 -1.0 1394
1396 0 298663.0 153086.0 634920.0 -1.0 1395
1397 0 298689.0 153119.0 634980.0 -1.0 1396
1398 0 298639.0 153044.0 635040.0 -1.0 1397
1399 0 298684.0 153090.0 635100.0 -1.0 1398
1400 0 298715.0 153031.0 635160.0 -1.0 1399
1401 0 298618.0 153022.0 635220.0 -1.0 1400
1402 0 298660.0 153037.0 635280.0 -1.0 1401
1403 0 298646.0 152987.0 635340.0 -1.0 1402
1404 0 298624.0 153061.0 635400.0 -1.0 1403
1405 0 298669.0 153018.0 635460.0 -1.0 1404
1406 0 298802.0 153056.0 635520.0 -1.0 1405
1407 0 298666.0 152971.0 635580.0 -1.0 1406
1408 0 298650.0 153031.0 635640.0 -1.0 1407
1409 0 298685.0 153020.0 635700.0 -1.0 1408
1410 0 298693.0 152986.0 635760.0 -1.0 1409
1411 0 298649.0 152999.0 635820.0 -1.0 1410
1412 0 298670.0 152987.0 635880.0 -1.0 1411
1413 0 298720.0 153000.0 635940.0 -1.0 1412
1414 0 298639.0 152970.0 636000.0 -1.0 1413
1415 0 298730.0 153033.0 636060.0 -1.0 1414
1416 0 298677.0 152969.0 636120.0 -1.0 1415
1417 0 298714.0 152965.0 636180.0 -1.0 1416
1418 0 298698.0 152911.0 636240.0 -1.0 1417
1419 0 298707.0 152885.0 636300.0 -1.0 1418
1420 0 298738.0 152874.0 636360.0 -1.0 1419
1421 0 298690.0 152828.0 636420.0 -1.0 1420
1422 0 298742.0 152858.0 636480.0 -1.0 1421
1423 0 298706.0 152854.0 636540.0 -1.0 1422
1424 0 298665.0 152812.0 636600.0 -1.0 1423
1425 0 298675.0 152805.0 636660.0 -1.0 1424
1426 0 298719.0 152813.0 636720.0 -1.0 1425
1427 0 298719.0 152757.0 636780.0 -1.0 1426
1428 0 298750.0 152801.0 636840.0 -1.0 1427
1429 0 298755.0 152800.0 636900.0 -1.0 1428
1430 0 298785.0 152740.0 636960.0 -1.0 1429
1431 0 298719.0 152761.0 637020.0 -1.0 1430
1432 0 298748.0 152754.0 637080.0 -1.0 1431
1433 0 298720.0 152695.0 637140.0 -1.0 1432
1434 0 298780.0 152673.0 637200.0 -1.0 1433
1435 0 298796.0 152664.0 637260.0 -1.0 1434
1436 0 298894.0 152657.0 637320.0 -1.0 1435
1437 0 298915.0 152693.0 637380.0 -1.0 1436
1438 0 298920.0 152667.0 637440.0 -1.0 1437
1439 0 299007.0 152648.0 637500.0 -1.0 1438
1440 0 299078.0 152619.0 637560.0 -1.0 1439
1441 0 299137.0 152561.0 637620.0 -1.0 1440
1442 0 299156.0 152523.0 637680.0 -1.0 1441
1443 0 299226.0 152489.0 637740.0 -1.0 1442
1444 0 299236.0 152441.0 637800.0 -1.0 1443
1445 0 299265.0 152500.0 637860.0 -1.0 1444
1446 0 299279.0 152451.0 637920.0 -1.0 1445
1447 0 299304.0 152429.0 637980.0 -1.0 1446
1448 0 299382.0 152367.0 638040.0 -1.0 1447
1449 0 299375.0 152420.0 638100.0 -1.0 1448
1450 0 299363.0 152339.0 638160.0 -1.0 1449
1451 0 299414.0 152372.0 638220.0 -1.0 1450
1452 0 299409.0 152350.0 638280.0 -1.0 1451
1453 0 299412.0 152400.0 638340.0 -1.0 1452
1454 0 299475.0 152356.0 638400.0 -1.0 1453
1455 0 299472.0 152407.0 638460.0 -1.0 1454
1456 0 299513.0 152372.0 638520.0 -1.0 1455
1457 0 299559.0 152472.0 638580.0 -1.0 1456
1458 0 299541.0 152427.0 638640.0 -1.0 1457
1459 0 299615.0 152476.0 638700.0 -1.0 1458
1460 0 299514.0 152493.0 638760.0 -1.0 1459
1461 0 299603.0 152487.0 638820.0 -1.0 1460
1462 0 299556.0 152503.0 638880.0 -1.0 1461
1463 0 299522.0 152462.0 638940.0 -1.0 1462
1464 0 299602.0 152475.0 639000.0 -1.0 1463
1465 0 299579.0 152499.0 639060.0 -1.0 1464
1466 0 299536.0 152477.0 639120.0 -1.0 1465
1467 0 299543.0 152479.0 639180.0 -1.0 1466
1468 0 299538.0 152469.0 639240.0 -1.0 1467
1469 0 299510.0 152456.0 639300.0 -1.0 1468
1470 0 299592.0 152486.0 639360.0 -1.0 1469
1471 0 299602.0 152420.0 639420.0 -1.0 1470
1472 0 299609.0 152442.0 639480.0 -1.0 1471
1473 0 299657.0 152416.0 639540.0 -1.0 1472
1474 0 299598.0 152446.0 639600.0 -1.0 1473
1475 0 299655.0 152493.0 639660.0 -1.0 1474
1476 0 299656.0 152458.0 639720.0 -1.0 1475
1477 0 299715.0 152512.0 639780.0 -1.0 1476
1478 0 299789.0 152444.0 639840.0 -1.0 1477
1479 0 299727.0 152502.0 639900.0 -1.0 1478
1480 0 299721.0 152438.0 639960.0 -1.0 1479
1481 0 299661.0 152353.0 640020.0 -1.0 1480
1482 0 299655.0 152332.0 640080.0 -1.0 1481
1483 0 299746.0 152335.0 640140.0 -1.0 1482
1484 0 299632.0 152257.0 640200.0 -1.0 1483
1485 0 299677.0 152239.0 640260.0 -1.0 1484
1486 0 299694.0 152213.0 640320.0 -1.0 1485
1487 0 299649.0 152175.0 640380.0 -1.0 1486
1488 0 299568.0 152164.0 640440.0 -1.0 1487
1489 0 299629.0 152188.0 640500.0 -1.0 1488
1490 0 299673.0 152206.0 640560.0 -1.0 1489
1491 0 299559.0 152127.0 640620.0 -1.0 1490
1492 0 299656.0 152072.0 640680.0 -1.0 1491
1493 0 299543.0 152100.0 640740.0 -1.0 1492
1494 0 299547.0 152023.0 640800.0 -1.0 1493
1495 0 299550.0 152008.0 640860.0 -1.0 1494
1496 0 299459.0 152014.0 640920.0 -1.0 1495
1497 0 299518.0 152014.0 640980.0 -1.0 1496
1498 0 299499.0 151918.0 641040.0 -1.0 1497
1499 0 299514.0 151927.0 641100.0 -1.0 1498
1500 0 299549.0 151882.0 641160.0 -1.0 1499
1501 0 299630.0 151858.0 641220.0 -1.0 1500
1502 0 299542.0 151984.0 641280.0 -1.0 1501
1503 0 299558.0 151881.0 641340.0 -1.0 1502
1504 0 299532.0 151833.0 641400.0 -1.0 1503
1505 0 299406.0 151772.0 641460.0 -1.0 1504
1506 0 299653.0 151856.0 641520.0 -1.0 1505
1507 0 299786.0 151832.0 641580.0 -1.0 1506
1508 0 299938.0 151815.0 641640.0 -1.0 1507
1509 0 300019.0 151862.0 641700.0 -1.0 1508
1510 0 300047.0 151838.0 641760.0 -1.0 1509
1511 0 300098.0 151794.0 641820.0 -1.0 1510
1512 0 300092.0 151751.0 641880.0 -1.0 1511
1513 0 300133.0 151772.0 641940.0 -1.0 1512
1514 0 300205.0 151724.0 642000.0 -1.0 1513
1515 0 300277.0 151682.0 642060.0 -1.0 1514
1516 0 300290.0 151616.0 642120.0 -1.0 1515
1517 0 300271.0 151620.0 642180.0 -1.0 1516
1518 0 300261.0 151577.0 642240.0 -1.0 1517
1519 0 300326.0 151545.0 642300.0 -1.0 1518
1520 0 300337.0 151494.0 642360.0 -1.0 1519
1521 0 300335.0 151468.0 642420.0 -1.0 1520
1522 0 300238.0 151395.0 642480.0 -1.0 1521
1523 0 300326.0 151356.0 642540.0 -1.0 1522
1524 0 300304.0 151302.0 642600.0 -1.0 1523
1525 0 300299.0 151321.0 642660.0 -1.0 1524
1526 0 300411.0 151189.0 642720.0 -1.0 1525
1527 0 300395.0 151200.0 642780.0 -1.0 1526
1528 0 300360.0 151148.0 642840.0 -1.0 1527
1529 0 300432.0 151107.0 642900.0 -1.0 1528
1530 0 300461.0 151115.0 642960.0 -1.0 1529
1531 0 300489.0 151119.0 643020.0 -1.0 1530
1532 0 300479.0 151066.0 643080.0 -1.0 1531
1533 0 300500.0 151047.0 643140.0 -1.0 1532
1534 0 300552.0 151047.0 643200.0 -1.0 1533
1535 0 300586.0 151025.0 643260.0 -1.0 1534
1536 0 300640.0 151004.0 643320.0 -1.0 1535
1537 0 300623.0 150997.0 643380.0 -1.0 1536
1538 0 300692.0 150902.0 643440.0 -1.0 1537
1539 0 300693.0 150945.0 643500.0 -1.0 1538
1540 0 300803.0 150905.0 643560.0 -1.0 1539
1541 0 300830.0 150962.0 643620.0 -1.0 1540
1542 0 300814.0 150920.0 643680.0 -1.0 1541
1543 0 300868.0 150942.0 643740.0 -1.0 1542
1544 0 300815.0 150890.0 643800.0 -1.0 1543
1545 0 300818.0 150907.0 643860.0 -1.0 1544
1546 0 300846.0 150890.0 643920.0 -1.0 1545
1547 0 300874.0 150893.0 643980.0 -1.0 1546
1548 0 300874.0 150848.0 644040.0 -1.0 1547
1549 0 300917.0 150862.0 644100.0 -1.0 1548
1550 0 300940.0 150847.0 644160.0 -1.0 1549
1551 0 301005.0 150884.0 644220.0 -1.0 1550
1552 0 300986.0 150763.0 644280.0 -1.0 1551
1553 0 301030.0 150849.0 644340.0 -1.0 1552
1554 0 301073.0 150792.0 644400.0 -1.0 1553
1555 0 301058.0 150792.0 644460.0 -1.0 1554
1556 0 301041.0 150791.0 644520.0 -1.0 1555
1557 0 301064.0 150739.0 644580.0 -1.0 1556
1558 0 301087.0 150712.0 644640.0 -1.0 1557
1559 0 301063.0 150661.0 644700.0 -1.0 1558
1560 0 301114.0 150632.0 644760.0 -1.0 1559
1561 0 301190.0 150738.0 644820.0 -1.0 1560
1562 0 301205.0 150657.0 644880.0 -1.0 1561
1563 0 301246.0 150709.0 644940.0 -1.0 1562
1564 0 301267.0 150720.0 645000.0 -1.0 1563
1565 0 301319.0 150693.0 645060.0 -1.0 1564
1566 0 301357.0 150666.0 645120.0 -1.0 1565
1567 0 301341.0 150633.0 645180.0 -1.0 1566
1568 0 301391.0 150648.0 645240.0 -1.0 1567
1569 0 301445.0 150710.0 645300.0 -1.0 1568
1570 0 301543.0 150749.0 645360.0 -1.0 1569
1571 0 301522.0 150682.0 645420.0 -1.0 1570
1572 0 301536.0 150691.0 645480.0 -1.0 1571
1573 0 301551.0 150650.0 645540.0 -1.0 1572
1574 0 301550.0 150703.0 645600.0 -1.0 1573
1575 0 301536.0 150676.0 645660.0 -1.0 1574
1576 0 301579.0 150607.0 645720.0 -1.0 1575
1577 0 301583.0 150597.0 645780.0 -1.0 1576
1578 0 301652.0 150577.0 645840.0 -1.0 1577
1579 0 301716.0 150664.0 645900.0 -1.0 1578
1580 0 301654.0 150588.0 645960.0 -1.0 1579
1581 0 301649.0 150585.0 646020.0 -1.0 1580
1582 0 301698.0 150561.0 646080.0 -1.0 1581
1583 0 301707.0 150587.0 646140.0 -1.0 1582
1584 0 301727.0 150537.0 646200.0 -1.0 1583
1585 0 301732.0 150531.0 646260.0 -1.0 1584
1586 0 301723.0 150512.0 646320.0 -1.0 1585
1587 0 301671.0 150506.0 646380.0 -1.0 1586
1588 0 301669.0 150444.0 646440.0 -1.0 1587
1589 0 301673.0 150543.0 646500.0 -1.0 1588
1590 0 301712.0 150481.0 646560.0 -1.0 1589
1591 0 301720.0 150505.0 646620.0 -1.0 1590
1592 0 301748.0 150471.0 646680.0 -1.0 1591
1593 0 301765.0 150520.0 646740.0 -1.0 1592
1594 0 301764.0 150506.0 646800.0 -1.0 1593
1595 0 301723.0 150492.0 646860.0 -1.0 1594
1596 0 301775.0 150472.0 646920.0 -1.0 1595
1597 0 301777.0 150477.0 646980.0 -1.0 1596
1598 0 301761.0 150417.0 647040.0 -1.0 1597
1599 0 301845.0 150459.0 647100.0 -1.0 1598
1600 0 301798.0 150435.0 647160.0 -1.0 1599
1601 0 301839.0 150437.0 647220.0 -1.0 1600
1602 0 301786.0 150409.0 647280.0 -1.0 1601
1603 0 301806.0 150442.0 647340.0 -1.0 1602
1604 0 301838.0 150373.0 647400.0 -1.0 1603
1605 0 301775.0 150347.0 647460.0 -1.0 1604
1606 0 301790.0 150370.0 647520.0 -1.0 1605
1607 0 301738.0 150376.0 647580.0 -1.0 1606
1608 0 301772.0 150412.0 647640.0 -1.0 1607
1609 0 301737.0 150361.0 647700.0 -1.0 1608
1610 0 301765.0 150369.0 647760.0 -1.0 1609
1611 0 301804.0 150331.0 647820.0 -1.0 1610
1612 0 301842.0 150348.0 647880.0 -1.0 1611
1613 0 301877.0 150366.0 647940.0 -1.0 1612
1614 0 301859.0 150315.0 648000.0 -1.0 1613
1615 0 301891.0 150296.0 648060.0 -1.0 1614
1616 0 301922.0 150299.0 648120.0 -1.0 1615
1617 0 302003.0 150298.0 648180.0 -1.0 1616
1618 0 302031.0 150277.0 648240.0 -1.0 1617
1619 0 302047.0 150265.0 648300.0 -1.0 1618
1620 0 302047.0 150273.0 648360.0 -1.0 1619
1621 0 302069.0 150229.0 648420.0 -1.0 1620
1622 0 302139.0 150213.0 648480.0 -1.0 1621
1623 0 302145.0 150232.0 648540.0 -1.0 1622
1624 0 302170.0 150225.0 648600.0 -1.0 1623
1625 0 302221.0 150208.0 648660.0 -1.0 1624
1626 0 302235.0 150248.0 648720.0 -1.0 1625
1627 0 302287.0 150229.0 648780.0 -1.0 1626
1628 0 302261.0 150258.0 648840.0 -1.0 1627
1629 0 302322.0 150203.0 648900.0 -1.0 1628
1630 0 302285.0 150165.0 648960.0 -1.0 1629
1631 0 302351.0 150186.0 649020.0 -1.0 1630
1632 0 302341.0 150144.0 649080.0 -1.0 1631
1633 0 302433.0 150189.0 649140.0 -1.0 1632
1634 0 302388.0 150159.0 649200.0 -1.0 1633
1635 0 302390.0 150176.0 649260.0 -1.0 1634
1636 0 302412.0 150165.0 649320.0 -1.0 1635
1637 0 302415.0 150119.0 649380.0 -1.0 1636
1638 0 302415.0 150150.0 649440.0 -1.0 1637
1639 0 302434.0 150078.0 649500.0 -1.0 1638
1640 0 302434.0 150114.0 649560.0 -1.0 1639
1641 0 302488.0 150082.0 649620.0 -1.0 1640
1642 0 302443.0 150124.0 649680.0 -1.0 1641
1643 0 302492.0 150146.0 649740.0 -1.0 1642
1644 0 302475.0 150101.0 649800.0 -1.0 1643
1645 0 302465.0 150113.0 649860.0 -1.0 1644
1646 0 302386.0 150075.0 649920.0 -1.0 1645
1647 0 302376.0 150012.0 649980.0 -1.0 1646
1648 0 302409.0 149960.0 650040.0 -1.0 1647
1649 0 302374.0 149947.0 650100.0 -1.0 1648
1650 0 302368.0 149950.0 650160.0 -1.0 1649
1651 0 302340.0 149966.0 650220.0 -1.0 1650
1652 0 302318.0 149994.0 650280.0 -1.0 1651
1653 0 302284.0 149989.0 650340.0 -1.0 1652
1654 0 302306.0 150008.0 650400.0 -1.0 1653
1655 0 302292.0 150002.0 650460.0 -1.0 1654
1656 0 302332.0 149990.0 650520.0 -1.0 1655
1657 0 302337.0 149963.0 650580.0 -1.0 1656
1658 0 302305.0 149922.0 650640.0 -1.0 1657
1659 0 302346.0 149939.0 650700.0 -1.0 1658
1660 0 302261.0 149884.0 650760.0 -1.0 1659
1661 0 302299.0 149868.0 650820.0 -1.0 1660
1662 0 302330.0 149820.0 650880.0 -1.0 1661
1663 0 302275.0 149745.0 650940.0 -1.0 1662
1664 0 302268.0 149739.0 651000.0 -1.0 1663
1665 0 302245.0 149732.0 651060.0 -1.0 1664
1666 0 302262.0 149708.0 651120.0 -1.0 1665
1667 0 302308.0 149705.0 651180.0 -1.0 1666
1668 0 302306.0 149701.0 651240.0 -1.0 1667
1669 0 302309.0 149678.0 651300.0 -1.0 1668
1670 0 302261.0 149704.0 651360.0 -1.0 1669
1671 0 302314.0 149565.0 651420.0 -1.0 1670
1672 0 302426.0 149597.0 651480.0 -1.0 1671
1673 0 302562.0 149590.0 651540.0 -1.0 1672
1674 0 302465.0 149629.0 651600.0 -1.0 1673
1675 0 302433.0 149591.0 651660.0 -1.0 1674
1676 0 302403.0 149606.0 651720.0 -1.0 1675
1677 0 302478.0 149606.0 651780.0 -1.0 1676
1678 0 302503.0 149642.0 651840.0 -1.0 1677
1679 0 302581.0 149633.0 651900.0 -1.0 1678
1680 0 302496.0 149624.0 651960.0 -1.0 1679
1681 0 302651.0 149722.0 652020.0 -1.0 1680
1682 0 302589.0 149682.0 652080.0 -1.0 1681
1683 0 302574.0 149659.0 652140.0 -1.0 1682
1684 0 302604.0 149695.0 652200.0 -1.0 1683
1685 0 302640.0 149708.0 652260.0 -1.0 1684
1686 0 302603.0 149703.0 652320.0 -1.0 1685
1687 0 302657.0 149690.0 652380.0 -1.0 1686
1688 0 302643.0 149651.0 652440.0 -1.0 1687
1689 0 302655.0 149645.0 652500.0 -1.0 1688
1690 0 302662.0 149601.0 652560.0 -1.0 1689
1691 0 302633.0 149586.0 652620.0 -1.0 1690
1692 0 302669.0 149602.0 652680.0 -1.0 1691
1693 0 302584.0 149560.0 652740.0 -1.0 1692
1694 0 302657.0 149463.0 652800.0 -1.0 1693
1695 0 302656.0 149463.0 652860.0 -1.0 1694
1696 0 302607.0 149403.0 652920.0 -1.0 1695
1697 0 302739.0 149449.0 652980.0 -1.0 1696
1698 0 302695.0 149414.0 653040.0 -1.0 1697
1699 0 302749.0 149340.0 653100.0 -1.0 1698
1700 0 302703.0 149289.0 653160.0 -1.0 1699
1701 0 302708.0 149238.0 653220.0 -1.0 1700
1702 0 302714.0 149148.0 653280.0 -1.0 1701
1703 0 302812.0 149184.0 653340.0 -1.0 1702
1704 0 302748.0 149176.0 653400.0 -1.0 1703
1705 0 302749.0 149159.0 653460.0 -1.0 1704
1706 0 302733.0 149117.0 653520.0 -1.0 1705
1707 0 302699.0 149111.0 653580.0 -1.0 1706
1708 0 302738.0 149062.0 653640.0 -1.0 1707
1709 0 302735.0 149092.0 653700.0 -1.0 1708
1710 0 302660.0 148956.0 653760.0 -1.0 1709
1711 0 302631.0 148939.0 653820.0 -1.0 1710
1712 0 302760.0 148956.0 653880.0 -1.0 1711
1713 0 302729.0 148816.0 653940.0 -1.0 1712
1714 0 302771.0 148852.0 654000.0 -1.0 1713
1715 0 302680.0 148743.0 654060.0 -1.0 1714
1716 0 302753.0 148723.0 654120.0 -1.0 1715
1717 0 302699.0 148665.0 654180.0 -1.0 1716
1718 0 302712.0 148636.0 654240.0 -1.0 1717
1719 0 302712.0 148523.0 654300.0 -1.0 1718
1720 0 302719.0 148383.0 654360.0 -1.0 1719
1721 0 302707.0 148294.0 654420.0 -1.0 1720
1722 0 302693.0 148218.0 654480.0 -1.0 1721
1723 0 302710.0 148119.0 654540.0 -1.0 1722
1724 0 302695.0 148011.0 654600.0 -1.0 1723
1725 0 302993.0 147432.0 654660.0 -1.0 1724
1726 0 302964.0 147139.0 654720.0 -1.0 1725
1727 0 303127.0 147136.0 654780.0 -1.0 1726
1728 0 303037.0 146920.0 654840.0 -1.0 1727
1729 0 303213.0 147033.0 654900.0 -1.0 1728
1730 0 303276.0 147039.0 654960.0 -1.0 1729
1731 0 303152.0 147000.0 655020.0 -1.0 1730
1732 0 303225.0 146951.0 655080.0 -1.0 1731
1733 0 303212.0 146875.0 655140.0 -1.0 1732
1734 0 303315.0 146914.0 655200.0 -1.0 1733
1735 0 303293.0 146925.0 655260.0 -1.0 1734
1736 0 303253.0 146849.0 655320.0 -1.0 1735
1737 0 303307.0 146855.0 655380.0 -1.0 1736
1738 0 303332.0 146810.0 655440.0 -1.0 1737
1739 0 303284.0 146829.0 655500.0 -1.0 1738
1740 0 303412.0 146863.0 655560.0 -1.0 1739
1741 0 303348.0 146519.0 655620.0 -1.0 1740
1742 0 303775.0 146446.0 655680.0 -1.0 1741
1743 0 304178.0 146364.0 655740.0 -1.0 1742
1744 0 304347.0 146020.0 655800.0 -1.0 1743
1745 0 304462.0 145941.0 655860.0 -1.0 1744
1746 0 304417.0 145888.0 655920.0 -1.0 1745
1747 5 304425.0 145833.0 655980.0 -1.0 1746
1748 0 304574.0 145387.0 655920.0 -1.0 1747
1749 0 304554.0 145812.0 656040.0 -1.0 1747
1750 0 304625.0 145750.0 656100.0 -1.0 1749
1751 0 304696.0 145792.0 656160.0 -1.0 1750
1752 0 304730.0 145755.0 656220.0 -1.0 1751
1753 0 304786.0 145765.0 656280.0 -1.0 1752
1754 0 305079.0 145949.0 656340.0 -1.0 1753
1755 0 305201.0 146006.0 656400.0 -1.0 1754
1756 0 305387.0 146040.0 656460.0 -1.0 1755
1757 0 305523.0 145994.0 656520.0 -1.0 1756
1758 0 305611.0 146022.0 656580.0 -1.0 1757
1759 0 305707.0 145989.0 656640.0 -1.0 1758
1760 0 305817.0 145996.0 656700.0 -1.0 1759
1761 0 306006.0 146062.0 656760.0 -1.0 1760
1762 0 306128.0 146001.0 656820.0 -1.0 1761
1763 0 306355.0 146030.0 656880.0 -1.0 1762
1764 0 306644.0 146070.0 656940.0 -1.0 1763
1765 0 306804.0 146100.0 657000.0 -1.0 1764
1766 0 306787.0 146053.0 657060.0 -1.0 1765
1767 0 306804.0 146064.0 657120.0 -1.0 1766
1768 0 306795.0 146043.0 657180.0 -1.0 1767
1769 0 306858.0 145910.0 657240.0 -1.0 1768
1770 0 306940.0 145900.0 657300.0 -1.0 1769
1771 0 306955.0 145858.0 657360.0 -1.0 1770
1772 0 306974.0 145895.0 657420.0 -1.0 1771
1773 0 307052.0 145892.0 657480.0 -1.0 1772
1774 0 307126.0 145862.0 657540.0 -1.0 1773
1775 0 307085.0 145818.0 657600.0 -1.0 1774
1776 0 307136.0 145775.0 657660.0 -1.0 1775
1777 0 307180.0 145837.0 657720.0 -1.0 1776
1778 0 307236.0 145815.0 657780.0 -1.0 1777
1779 0 307218.0 145756.0 657840.0 -1.0 1778
1780 0 307277.0 145784.0 657900.0 -1.0 1779
1781 0 307225.0 145707.0 657960.0 -1.0 1780
1782 0 307229.0 145766.0 658020.0 -1.0 1781
1783 0 307296.0 145818.0 658080.0 -1.0 1782
1784 0 307304.0 145842.0 658140.0 -1.0 1783
1785 0 307294.0 145798.0 658200.0 -1.0 1784
1786 0 307269.0 145850.0 658260.0 -1.0 1785
1787 0 307341.0 145869.0 658320.0 -1.0 1786
1788 0 307423.0 145912.0 658380.0 -1.0 1787
1789 0 307272.0 145877.0 658440.0 -1.0 1788
1790 0 307340.0 146051.0 658500.0 -1.0 1789
1791 0 307318.0 146095.0 658560.0 -1.0 1790
1792 0 307336.0 146132.0 658620.0 -1.0 1791
1793 0 307378.0 146190.0 658680.0 -1.0 1792
1794 0 307364.0 146106.0 658740.0 -1.0 1793
1795 0 307414.0 146172.0 658800.0 -1.0 1794
1796 0 307390.0 146187.0 658860.0 -1.0 1795
1797 0 307447.0 146194.0 658920.0 -1.0 1796
1798 0 307520.0 146170.0 658980.0 -1.0 1797
1799 0 307577.0 146267.0 659040.0 -1.0 1798
1800 0 307547.0 146282.0 659100.0 -1.0 1799
1801 0 307593.0 146297.0 659160.0 -1.0 1800
1802 0 307567.0 146280.0 659220.0 -1.0 1801
1803 0 307595.0 146279.0 659280.0 -1.0 1802
1804 0 307650.0 146295.0 659340.0 -1.0 1803
1805 0 307703.0 146272.0 659400.0 -1.0 1804
1806 0 307753.0 146298.0 659460.0 -1.0 1805
1807 0 307773.0 146320.0 659520.0 -1.0 1806
1808 0 307773.0 146370.0 659580.0 -1.0 1807
1809 0 307855.0 146365.0 659640.0 -1.0 1808
1810 0 307868.0 146286.0 659700.0 -1.0 1809
1811 0 307861.0 146215.0 659760.0 -1.0 1810
1812 0 307880.0 146170.0 659820.0 -1.0 1811
1813 0 307845.0 146130.0 659880.0 -1.0 1812
1814 0 307877.0 146132.0 659940.0 -1.0 1813
1815 0 307916.0 146100.0 660000.0 -1.0 1814
1816 0 307865.0 146127.0 660060.0 -1.0 1815
1817 0 307853.0 146031.0 660120.0 -1.0 1816
1818 0 307823.0 146003.0 660180.0 -1.0 1817
1819 0 307876.0 146070.0 660240.0 -1.0 1818
1820 0 307912.0 146115.0 660300.0 -1.0 1819
1821 0 307910.0 146103.0 660360.0 -1.0 1820
1822 0 307846.0 146096.0 660420.0 -1.0 1821
1823 0 307908.0 146053.0 660480.0 -1.0 1822
1824 0 307877.0 146102.0 660540.0 -1.0 1823
1825 0 307878.0 146135.0 660600.0 -1.0 1824
1826 0 307947.0 146071.0 660660.0 -1.0 1825
1827 0 307989.0 146096.0 660720.0 -1.0 1826
1828 0 308004.0 146122.0 660780.0 -1.0 1827
1829 0 308055.0 146118.0 660840.0 -1.0 1828
1830 0 308071.0 146110.0 660900.0 -1.0 1829
1831 0 308070.0 146065.0 660960.0 -1.0 1830
1832 0 308190.0 146063.0 661020.0 -1.0 1831
1833 0 308196.0 146089.0 661080.0 -1.0 1832
1834 0 308205.0 146039.0 661140.0 -1.0 1833
1835 0 308260.0 146073.0 661200.0 -1.0 1834
1836 0 308255.0 146077.0 661260.0 -1.0 1835
1837 0 308316.0 146022.0 661320.0 -1.0 1836
1838 0 308309.0 145991.0 661380.0 -1.0 1837
1839 0 308338.0 146000.0 661440.0 -1.0 1838
1840 0 308372.0 145921.0 661500.0 -1.0 1839
1841 0 308438.0 145888.0 661560.0 -1.0 1840
1842 0 308447.0 145886.0 661620.0 -1.0 1841
1843 0 308454.0 145900.0 661680.0 -1.0 1842
1844 0 308502.0 145879.0 661740.0 -1.0 1843
1845 0 308571.0 145859.0 661800.0 -1.0 1844
1846 0 308629.0 145824.0 661860.0 -1.0 1845
1847 0 308641.0 145776.0 661920.0 -1.0 1846
1848 0 308752.0 145813.0 661980.0 -1.0 1847
1849 0 308792.0 145778.0 662040.0 -1.0 1848
1850 0 308811.0 145767.0 662100.0 -1.0 1849
1851 0 308846.0 145753.0 662160.0 -1.0 1850
1852 0 308927.0 145656.0 662220.0 -1.0 1851
1853 0 308968.0 145589.0 662280.0 -1.0 1852
1854 0 308970.0 145479.0 662340.0 -1.0 1853
1855 0 309027.0 145479.0 662400.0 -1.0 1854
1856 0 309065.0 145390.0 662460.0 -1.0 1855
1857 0 309068.0 145378.0 662520.0 -1.0 1856
1858 0 309158.0 145329.0 662580.0 -1.0 1857
1859 0 309224.0 145316.0 662640.0 -1.0 1858
1860 0 309229.0 145275.0 662700.0 -1.0 1859
1861 0 309203.0 145172.0 662760.0 -1.0 1860
1862 0 309400.0 145278.0 662820.0 -1.0 1861
1863 0 309423.0 145180.0 662880.0 -1.0 1862
1864 0 309455.0 145198.0 662940.0 -1.0 1863
1865 0 309479.0 145154.0 663000.0 -1.0 1864
1866 0 309529.0 145124.0 663060.0 -1.0 1865
1867 0 309589.0 145117.0 663120.0 -1.0 1866
1868 0 309602.0 145074.0 663180.0 -1.0 1867
1869 0 309684.0 145028.0 663240.0 -1.0 1868
1870 0 309672.0 144986.0 663300.0 -1.0 1869
1871 0 309723.0 144921.0 663360.0 -1.0 1870
1872 0 309141.0 144295.0 663420.0 -1.0 1871
1873 0 309738.0 144858.0 663480.0 -1.0 1872
1874 0 309857.0 144791.0 663540.0 -1.0 1873
1875 0 309882.0 144744.0 663600.0 -1.0 1874
1876 0 309889.0 144691.0 663660.0 -1.0 1875
1877 0 309926.0 144671.0 663720.0 -1.0 1876
1878 0 309903.0 144641.0 663780.0 -1.0 1877
1879 0 309986.0 144620.0 663840.0 -1.0 1878
1880 0 309960.0 144573.0 663900.0 -1.0 1879
1881 0 310040.0 144539.0 663960.0 -1.0 1880
1882 0 310063.0 144474.0 664020.0 -1.0 1881
1883 0 310100.0 144443.0 664080.0 -1.0 1882
1884 0 310105.0 144405.0 664140.0 -1.0 1883
1885 0 310124.0 144359.0 664200.0 -1.0 1884
1886 0 310189.0 144259.0 664320.0 -1.0 1885
1887 0 310207.0 144253.0 664380.0 -1.0 1886
1888 0 310296.0 144238.0 664440.0 -1.0 1887
1889 0 310276.0 144188.0 664500.0 -1.0 1888
1890 0 310324.0 144149.0 664560.0 -1.0 1889
1891 0 310334.0 144083.0 664620.0 -1.0 1890
1892 0 310351.0 144088.0 664680.0 -1.0 1891
1893 0 310358.0 144050.0 664740.0 -1.0 1892
1894 0 310393.0 144007.0 664800.0 -1.0 1893
1895 0 310410.0 144022.0 664860.0 -1.0 1894
1896 0 310446.0 144051.0 664920.0 -1.0 1895
1897 0 310545.0 144066.0 664980.0 -1.0 1896
1898 0 310562.0 144037.0 665040.0 -1.0 1897
1899 0 310540.0 143940.0 665100.0 -1.0 1898
1900 0 310603.0 143920.0 665160.0 -1.0 1899
1901 0 310695.0 143906.0 665220.0 -1.0 1900
1902 0 310744.0 143885.0 665280.0 -1.0 1901
1903 0 310772.0 143906.0 665340.0 -1.0 1902
1904 0 310737.0 143857.0 665400.0 -1.0 1903
1905 0 310730.0 143906.0 665460.0 -1.0 1904
1906 0 310674.0 143892.0 665520.0 -1.0 1905
1907 0 310702.0 143857.0 665580.0 -1.0 1906
1908 0 310688.0 143885.0 665640.0 -1.0 1907
1909 0 310744.0 143899.0 665700.0 -1.0 1908
1910 0 310730.0 143913.0 665760.0 -1.0 1909
1911 0 310723.0 143969.0 665820.0 -1.0 1910
1912 0 310716.0 143899.0 665880.0 -1.0 1911
1913 0 310688.0 143878.0 665940.0 -1.0 1912
1914 0 310688.0 143892.0 666000.0 -1.0 1913
1915 0 310688.0 143899.0 666060.0 -1.0 1914
1916 0 310730.0 143948.0 666120.0 -1.0 1915
1917 0 310730.0 143962.0 666180.0 -1.0 1916
1918 0 310744.0 143962.0 666240.0 -1.0 1917
1919 0 310822.0 143969.0 666300.0 -1.0 1918
1920 0 310793.0 143927.0 666360.0 -1.0 1919
1921 0 310709.0 143878.0 666420.0 -1.0 1920
1922 0 310758.0 143906.0 666480.0 -1.0 1921
1923 0 310744.0 143899.0 666540.0 -1.0 1922
1924 0 310772.0 143892.0 666600.0 -1.0 1923
1925 0 310758.0 143906.0 666660.0 -1.0 1924
1926 0 310758.0 143892.0 666720.0 -1.0 1925
1927 0 310814.0 143885.0 666780.0 -1.0 1926
1928 0 310786.0 143871.0 666840.0 -1.0 1927
1929 0 310751.0 143793.0 666900.0 -1.0 1928
1930 0 310765.0 143751.0 666960.0 -1.0 1929
1931 0 310779.0 143765.0 667020.0 -1.0 1930
1932 0 310800.0 143744.0 667080.0 -1.0 1931
1933 0 310779.0 143758.0 667140.0 -1.0 1932
1934 0 310786.0 143772.0 667200.0 -1.0 1933
1935 0 310793.0 143744.0 667260.0 -1.0 1934
1936 0 310829.0 143793.0 667320.0 -1.0 1935
1937 0 310800.0 143751.0 667380.0 -1.0 1936
1938 0 310807.0 143765.0 667440.0 -1.0 1937
1939 0 310772.0 143737.0 667500.0 -1.0 1938
1940 0 310793.0 143772.0 667560.0 -1.0 1939
1941 0 310751.0 143701.0 667620.0 -1.0 1940
1942 0 310758.0 143723.0 667680.0 -1.0 1941
1943 0 310681.0 143659.0 667740.0 -1.0 1942
1944 0 310575.0 143645.0 667800.0 -1.0 1943
1945 0 310659.0 143617.0 667860.0 -1.0 1944
1946 0 310638.0 143631.0 667920.0 -1.0 1945
1947 0 310624.0 143624.0 667980.0 -1.0 1946
1948 0 310631.0 143575.0 668040.0 -1.0 1947
1949 0 310596.0 143582.0 668100.0 -1.0 1948
1950 0 310568.0 143553.0 668160.0 -1.0 1949
1951 0 310483.0 143518.0 668220.0 -1.0 1950
1952 0 310413.0 143455.0 668280.0 -1.0 1951
1953 0 310413.0 143384.0 668340.0 -1.0 1952
1954 0 310377.0 143349.0 668400.0 -1.0 1953
1955 0 310286.0 143300.0 668460.0 -1.0 1954
1956 0 310222.0 143208.0 668520.0 -1.0 1955
1957 0 310201.0 143166.0 668580.0 -1.0 1956
1958 0 310173.0 143081.0 668640.0 -1.0 1957
1959 0 310145.0 143088.0 668700.0 -1.0 1958
1960 0 310173.0 143053.0 668760.0 -1.0 1959
1961 0 310110.0 142975.0 668820.0 -1.0 1960
1962 0 310074.0 142884.0 668880.0 -1.0 1961
1963 0 310039.0 142884.0 668940.0 -1.0 1962
1964 0 310046.0 143004.0 669000.0 -1.0 1963
1965 0 310039.0 142954.0 669060.0 -1.0 1964
1966 0 310046.0 142976.0 669120.0 -1.0 1965
1967 0 310018.0 142983.0 669180.0 -1.0 1966
1968 0 310081.0 142962.0 669240.0 -1.0 1967
1969 0 310067.0 143011.0 669300.0 -1.0 1968
1970 0 310074.0 142990.0 669360.0 -1.0 1969
1971 0 310067.0 142997.0 669420.0 -1.0 1970
1972 0 310067.0 142997.0 669480.0 -1.0 1971
1973 0 310018.0 143039.0 669540.0 -1.0 1972
1974 0 309863.0 142976.0 669600.0 -1.0 1973
1975 0 309940.0 143074.0 669660.0 -1.0 1974
1976 0 309919.0 143018.0 669720.0 -1.0 1975
1977 0 309954.0 143081.0 669780.0 -1.0 1976
1978 0 309877.0 143110.0 669840.0 -1.0 1977
1979 0 309884.0 143131.0 669900.0 -1.0 1978
1980 0 309912.0 143222.0 669960.0 -1.0 1979
1981 0 309863.0 143272.0 670020.0 -1.0 1980
1982 0 309771.0 143378.0 670080.0 -1.0 1981
1983 0 309672.0 143420.0 670140.0 -1.0 1982
1984 0 309482.0 143660.0 670200.0 -1.0 1983
1985 0 309341.0 143723.0 670260.0 -1.0 1984
1986 0 309327.0 143744.0 670320.0 -1.0 1985
1987 0 309299.0 143765.0 670380.0 -1.0 1986
1988 0 309235.0 143737.0 670440.0 -1.0 1987
1989 0 309242.0 143772.0 670500.0 -1.0 1988
1990 0 309179.0 143737.0 670560.0 -1.0 1989
1991 0 309172.0 143716.0 670620.0 -1.0 1990
1992 0 309122.0 143744.0 670680.0 -1.0 1991
1993 0 309115.0 143744.0 670740.0 -1.0 1992
1994 0 309016.0 143850.0 670800.0 -1.0 1993
1995 0 308967.0 143814.0 670860.0 -1.0 1994
1996 0 308967.0 143850.0 670920.0 -1.0 1995
1997 0 308904.0 143829.0 670980.0 -1.0 1996
1998 0 308889.0 143793.0 671040.0 -1.0 1997
1999 0 308784.0 143744.0 671100.0 -1.0 1998
2000 0 308770.0 143765.0 671160.0 -1.0 1999
2001 0 308762.0 143800.0 671220.0 -1.0 2000
2002 0 308755.0 143807.0 671280.0 -1.0 2001
2003 0 308755.0 143836.0 671340.0 -1.0 2002
2004 0 308741.0 143864.0 671400.0 -1.0 2003
2005 0 308741.0 143843.0 671460.0 -1.0 2004
2006 0 308741.0 143892.0 671520.0 -1.0 2005
2007 0 308720.0 143956.0 671580.0 -1.0 2006
2008 0 308678.0 143871.0 671640.0 -1.0 2007
2009 0 308650.0 143843.0 671700.0 -1.0 2008
2010 0 308643.0 143871.0 671760.0 -1.0 2009
2011 0 308600.0 143829.0 671820.0 -1.0 2010
2012 0 308565.0 143814.0 671880.0 -1.0 2011
2013 0 308551.0 143836.0 671940.0 -1.0 2012
2014 0 308565.0 143829.0 672000.0 -1.0 2013
2015 0 308473.0 143807.0 672060.0 -1.0 2014
2016 0 308509.0 143920.0 672120.0 -1.0 2015
2017 0 308431.0 143927.0 672180.0 -1.0 2016
2018 0 308431.0 143920.0 672240.0 -1.0 2017
2019 0 308382.0 143913.0 672300.0 -1.0 2018
2020 0 308340.0 143913.0 672360.0 -1.0 2019
2021 0 308396.0 143941.0 672420.0 -1.0 2020
2022 0 308389.0 143913.0 672480.0 -1.0 2021
2023 0 308403.0 143941.0 672540.0 -1.0 2022
2024 0 308375.0 143920.0 672600.0 -1.0 2023
2025 0 308389.0 143963.0 672660.0 -1.0 2024
2026 0 308311.0 143963.0 672720.0 -1.0 2025
2027 0 308297.0 143977.0 672780.0 -1.0 2026
2028 0 308220.0 143913.0 672840.0 -1.0 2027
2029 0 308177.0 143906.0 672900.0 -1.0 2028
2030 0 308065.0 143892.0 672960.0 -1.0 2029
2031 0 307895.0 143956.0 673020.0 -1.0 2030
2032 0 307811.0 144005.0 673080.0 -1.0 2031
2033 0 307733.0 144153.0 673140.0 -1.0 2032
2034 0 307698.0 144146.0 673200.0 -1.0 2033
2035 0 307705.0 144174.0 673260.0 -1.0 2034
2036 0 307599.0 144167.0 673320.0 -1.0 2035
2037 0 307543.0 144216.0 673380.0 -1.0 2036
2038 0 307501.0 144202.0 673440.0 -1.0 2037
2039 0 307472.0 144230.0 673500.0 -1.0 2038
2040 0 307437.0 144181.0 673560.0 -1.0 2039
2041 0 307472.0 144266.0 673620.0 -1.0 2040
2042 0 307430.0 144245.0 673680.0 -1.0 2041
2043 0 307331.0 144259.0 673740.0 -1.0 2042
2044 0 307219.0 144322.0 673800.0 -1.0 2043
2045 0 307120.0 144287.0 673860.0 -1.0 2044
2046 0 307106.0 144280.0 673920.0 -1.0 2045
2047 0 307070.0 144294.0 673980.0 -1.0 2046
2048 0 307007.0 144266.0 674040.0 -1.0 2047
2049 0 307000.0 144308.0 674100.0 -1.0 2048
2050 0 307014.0 144301.0 674160.0 -1.0 2049
2051 0 306993.0 144280.0 674220.0 -1.0 2050
2052 0 306908.0 144202.0 674280.0 -1.0 2051
2053 0 306831.0 144231.0 674340.0 -1.0 2052
2054 0 306803.0 144294.0 674400.0 -1.0 2053
2055 0 306774.0 144315.0 674460.0 -1.0 2054
2056 0 306760.0 144322.0 674520.0 -1.0 2055
2057 0 306739.0 144343.0 674580.0 -1.0 2056
2058 0 306725.0 144315.0 674640.0 -1.0 2057
2059 0 306704.0 144280.0 674700.0 -1.0 2058
2060 0 306690.0 144379.0 674760.0 -1.0 2059
2061 0 306556.0 144407.0 674820.0 -1.0 2060
2062 0 306471.0 144435.0 674880.0 -1.0 2061
2063 0 306436.0 144449.0 674940.0 -1.0 2062
2064 0 306387.0 144336.0 675000.0 -1.0 2063
2065 0 306422.0 144442.0 675060.0 -1.0 2064
2066 0 306337.0 144393.0 675120.0 -1.0 2065
2067 0 306351.0 144379.0 675180.0 -1.0 2066
2068 0 306309.0 144287.0 675240.0 -1.0 2067
2069 0 306288.0 144294.0 675300.0 -1.0 2068
2070 0 306330.0 144266.0 675360.0 -1.0 2069
2071 0 306232.0 144174.0 675420.0 -1.0 2070
2072 0 306274.0 144188.0 675480.0 -1.0 2071
2073 0 306302.0 144195.0 675540.0 -1.0 2072
2074 0 306267.0 144146.0 675600.0 -1.0 2073
2075 0 306260.0 144153.0 675660.0 -1.0 2074
2076 0 306274.0 144132.0 675720.0 -1.0 2075
2077 0 306274.0 144118.0 675780.0 -1.0 2076
2078 0 306260.0 144104.0 675840.0 -1.0 2077
2079 0 306316.0 144111.0 675900.0 -1.0 2078
2080 0 306288.0 144019.0 675960.0 -1.0 2079
2081 0 306302.0 144033.0 676020.0 -1.0 2080
2082 0 306323.0 144040.0 676080.0 -1.0 2081
2083 0 306295.0 144068.0 676140.0 -1.0 2082
2084 0 306323.0 144061.0 676200.0 -1.0 2083
2085 0 306358.0 144104.0 676260.0 -1.0 2084
2086 0 306358.0 144083.0 676320.0 -1.0 2085
2087 0 306366.0 144097.0 676380.0 -1.0 2086
2088 0 306380.0 144111.0 676440.0 -1.0 2087
2089 0 306380.0 144111.0 676500.0 -1.0 2088
2090 0 306344.0 144047.0 676560.0 -1.0 2089
2091 0 306394.0 144139.0 676620.0 -1.0 2090
2092 0 306380.0 144104.0 676680.0 -1.0 2091
2093 0 306401.0 144118.0 676740.0 -1.0 2092
2094 0 306387.0 144146.0 676800.0 -1.0 2093
2095 0 306408.0 144153.0 676860.0 -1.0 2094
2096 0 306471.0 144224.0 676920.0 -1.0 2095
2097 0 306485.0 144301.0 676980.0 -1.0 2096
2098 0 306478.0 144308.0 677040.0 -1.0 2097
2099 0 306521.0 144308.0 677100.0 -1.0 2098
2100 0 306549.0 144343.0 677160.0 -1.0 2099
2101 0 306556.0 144393.0 677220.0 -1.0 2100
2102 0 306528.0 144442.0 677280.0 -1.0 2101
2103 0 306429.0 144548.0 677340.0 -1.0 2102
2104 0 306217.0 144632.0 677400.0 -1.0 2103
2105 0 305985.0 144674.0 677460.0 -1.0 2104
2106 0 305886.0 144661.0 677520.0 -1.0 2105
2107 0 305709.0 144654.0 677580.0 -1.0 2106
2108 0 305568.0 144682.0 677640.0 -1.0 2107
2109 0 305484.0 144710.0 677700.0 -1.0 2108
2110 0 305364.0 144696.0 677760.0 -1.0 2109
2111 0 305265.0 144710.0 677820.0 -1.0 2110
2112 0 305180.0 144682.0 677880.0 -1.0 2111
2113 0 305011.0 144696.0 677940.0 -1.0 2112
2114 0 304877.0 144682.0 678000.0 -1.0 2113
2115 0 304779.0 144745.0 678060.0 -1.0 2114
2116 0 304694.0 144767.0 678120.0 -1.0 2115
2117 0 304630.0 144816.0 678180.0 -1.0 2116
2118 0 304553.0 144823.0 678240.0 -1.0 2117
2119 0 304454.0 144851.0 678300.0 -1.0 2118
2120 0 304398.0 144837.0 678360.0 -1.0 2119
2121 0 304363.0 144978.0 678420.0 -1.0 2120
2122 0 304292.0 144964.0 678480.0 -1.0 2121
2123 0 304158.0 144929.0 678540.0 -1.0 2122
2124 0 304130.0 144950.0 678600.0 -1.0 2123
2125 0 304045.0 144992.0 678660.0 -1.0 2124
2126 0 303911.0 145013.0 678720.0 -1.0 2125
2127 0 303876.0 144978.0 678780.0 -1.0 2126
2128 0 303827.0 144985.0 678840.0 -1.0 2127
2129 0 303806.0 144985.0 678900.0 -1.0 2128
2130 0 303784.0 144985.0 678960.0 -1.0 2129
2131 0 303700.0 145006.0 679020.0 -1.0 2130
2132 0 303580.0 144936.0 679080.0 -1.0 2131
2133 0 303517.0 144837.0 679140.0 -1.0 2132
2134 0 303432.0 144781.0 679200.0 -1.0 2133
2135 0 303425.0 144866.0 679260.0 -1.0 2134
2136 0 303291.0 144851.0 679320.0 -1.0 2135
2137 0 303228.0 144866.0 679380.0 -1.0 2136
2138 0 303150.0 144894.0 679440.0 -1.0 2137
2139 0 303150.0 144929.0 679500.0 -1.0 2138
2140 0 303108.0 144880.0 679560.0 -1.0 2139
2141 0 303079.0 144943.0 679620.0 -1.0 2140
2142 0 303030.0 144894.0 679680.0 -1.0 2141
2143 0 303051.0 144992.0 679740.0 -1.0 2142
2144 0 303002.0 144992.0 679800.0 -1.0 2143
2145 0 302988.0 145042.0 679860.0 -1.0 2144
2146 0 302931.0 145091.0 679920.0 -1.0 2145
2147 0 302931.0 145035.0 679980.0 -1.0 2146
2148 0 302903.0 145056.0 680040.0 -1.0 2147
2149 0 302840.0 145070.0 680100.0 -1.0 2148
2150 0 302790.0 145155.0 680160.0 -1.0 2149
2151 0 302586.0 145169.0 680220.0 -1.0 2150
2152 0 302473.0 145162.0 680280.0 -1.0 2151
2153 0 302382.0 145140.0 680340.0 -1.0 2152
2154 0 302226.0 145155.0 680400.0 -1.0 2153
2155 0 302254.0 145162.0 680460.0 -1.0 2154
2156 0 302219.0 145162.0 680520.0 -1.0 2155
2157 0 302099.0 145106.0 680580.0 -1.0 2156
2158 0 302057.0 145070.0 680640.0 -1.0 2157
2159 0 302014.0 145092.0 680700.0 -1.0 2158
2160 0 301888.0 145063.0 680760.0 -1.0 2159
2161 0 301810.0 145007.0 680820.0 -1.0 2160
2162 0 301725.0 144915.0 680880.0 -1.0 2161
2163 0 301669.0 144894.0 680940.0 -1.0 2162
2164 0 301683.0 144944.0 681000.0 -1.0 2163
2165 0 301563.0 144901.0 681060.0 -1.0 2164
2166 0 301556.0 144944.0 681120.0 -1.0 2165
2167 0 301479.0 144958.0 681180.0 -1.0 2166
2168 0 301394.0 144958.0 681240.0 -1.0 2167
2169 0 301190.0 144922.0 681300.0 -1.0 2168
2170 0 301119.0 144922.0 681360.0 -1.0 2169
2171 0 300738.0 144697.0 681420.0 -1.0 2170
2172 0 300964.0 144908.0 681480.0 -1.0 2171
2173 0 300851.0 144852.0 681540.0 -1.0 2172
2174 0 300830.0 144951.0 681600.0 -1.0 2173
2175 0 300781.0 144986.0 681660.0 -1.0 2174
2176 0 300668.0 144929.0 681720.0 -1.0 2175
2177 0 300541.0 144859.0 681780.0 -1.0 2176
2178 0 300527.0 144873.0 681840.0 -1.0 2177
2179 0 300633.0 144944.0 681900.0 -1.0 2178
2180 0 300372.0 144831.0 681960.0 -1.0 2179
2181 0 300259.0 144909.0 682020.0 -1.0 2180
2182 0 300118.0 144852.0 682080.0 -1.0 2181
2183 0 299907.0 144803.0 682140.0 -1.0 2182
2184 0 299886.0 144704.0 682260.0 -1.0 2183
2185 0 299808.0 144683.0 682320.0 -1.0 2184
2186 0 299724.0 144655.0 682380.0 -1.0 2185
2187 0 299597.0 144577.0 682440.0 -1.0 2186
2188 0 299519.0 144556.0 682500.0 -1.0 2187
2189 0 299477.0 144514.0 682560.0 -1.0 2188
2190 0 299329.0 144429.0 682620.0 -1.0 2189
2191 0 299329.0 144465.0 682680.0 -1.0 2190
2192 0 299082.0 144387.0 682740.0 -1.0 2191
2193 0 298913.0 144394.0 682800.0 -1.0 2192
2194 0 298645.0 144281.0 682860.0 -1.0 2193
2195 0 298581.0 144267.0 682920.0 -1.0 2194
2196 0 298511.0 144211.0 682980.0 -1.0 2195
2197 0 298448.0 144218.0 683040.0 -1.0 2196
2198 0 298335.0 144211.0 683100.0 -1.0 2197
2199 0 298278.0 144154.0 683160.0 -1.0 2198
2200 0 298173.0 144105.0 683220.0 -1.0 2199
2201 0 298130.0 144091.0 683280.0 -1.0 2200
2202 0 298130.0 144091.0 683340.0 -1.0 2201
2203 0 298130.0 144006.0 683400.0 -1.0 2202
2204 0 298116.0 144020.0 683460.0 -1.0 2203
2205 0 297989.0 143936.0 683520.0 -1.0 2204
2206 0 297961.0 143851.0 683580.0 -1.0 2205
2207 0 297954.0 143936.0 683640.0 -1.0 2206
2208 0 297869.0 143858.0 683700.0 -1.0 2207
2209 0 297898.0 143929.0 683760.0 -1.0 2208
2210 0 297806.0 143823.0 683820.0 -1.0 2209
2211 0 297848.0 143809.0 683880.0 -1.0 2210
2212 0 297630.0 143633.0 683940.0 -1.0 2211
2213 0 297651.0 143633.0 684000.0 -1.0 2212
2214 0 297602.0 143590.0 684060.0 -1.0 2213
2215 0 297573.0 143562.0 684120.0 -1.0 2214
2216 0 297545.0 143597.0 684180.0 -1.0 2215
2217 0 297552.0 143562.0 684240.0 -1.0 2216
2218 0 297510.0 143527.0 684300.0 -1.0 2217
2219 0 297411.0 143492.0 684360.0 -1.0 2218
2220 0 297369.0 143407.0 684420.0 -1.0 2219
2221 0 297320.0 143407.0 684480.0 -1.0 2220
2222 0 297207.0 143449.0 684540.0 -1.0 2221
2223 0 297171.0 143456.0 684600.0 -1.0 2222
2224 0 297030.0 143379.0 684660.0 -1.0 2223
2225 0 297052.0 143421.0 684720.0 -1.0 2224
2226 0 296854.0 143337.0 684780.0 -1.0 2225
2227 0 296572.0 143217.0 684840.0 -1.0 2226
2228 0 296565.0 143294.0 684900.0 -1.0 2227
2229 0 296502.0 143160.0 684960.0 -1.0 2228
2230 0 296551.0 143231.0 685020.0 -1.0 2229
2231 0 296481.0 143196.0 685080.0 -1.0 2230
2232 0 296502.0 143252.0 685140.0 -1.0 2231
2233 0 296466.0 143259.0 685200.0 -1.0 2232
2234 0 296516.0 143245.0 685260.0 -1.0 2233
2235 0 296565.0 143203.0 685320.0 -1.0 2234
2236 0 296572.0 143118.0 685380.0 -1.0 2235
2237 0 296488.0 143097.0 685440.0 -1.0 2236
2238 0 296459.0 143118.0 685500.0 -1.0 2237
2239 0 296396.0 143132.0 685560.0 -1.0 2238
2240 0 296311.0 143167.0 685620.0 -1.0 2239
2241 0 296255.0 143146.0 685680.0 -1.0 2240
2242 0 296135.0 143132.0 685740.0 -1.0 2241
2243 0 296086.0 143083.0 685800.0 -1.0 2242
2244 0 295987.0 143069.0 685860.0 -1.0 2243
2245 0 295917.0 143097.0 685920.0 -1.0 2244
2246 0 295846.0 143062.0 685980.0 -1.0 2245
2247 0 295719.0 143048.0 686040.0 -1.0 2246
2248 0 295529.0 142984.0 686100.0 -1.0 2247
2249 0 295437.0 142864.0 686160.0 -1.0 2248
2250 0 295367.0 142808.0 686220.0 -1.0 2249
2251 0 295331.0 142773.0 686280.0 -1.0 2250
2252 0 295296.0 142780.0 686340.0 -1.0 2251
2253 0 295155.0 142716.0 686400.0 -1.0 2252
2254 0 294901.0 142667.0 686460.0 -1.0 2253
2255 0 294782.0 142575.0 686520.0 -1.0 2254
2256 0 294669.0 142575.0 686580.0 -1.0 2255
2257 0 294563.0 142505.0 686640.0 -1.0 2256
2258 0 294507.0 142505.0 686700.0 -1.0 2257
2259 0 294288.0 142455.0 686760.0 -1.0 2258
2260 0 294034.0 142286.0 686820.0 -1.0 2259
2261 0 293844.0 142237.0 686880.0 -1.0 2260
2262 0 293597.0 142089.0 686940.0 -1.0 2261
2263 0 293386.0 141948.0 687000.0 -1.0 2262
2264 0 293174.0 141743.0 687060.0 -1.0 2263
2265 0 293040.0 141652.0 687120.0 -1.0 2264
2266 0 292941.0 141623.0 687180.0 -1.0 2265
2267 0 292899.0 141546.0 687240.0 -1.0 2266
2268 0 292885.0 141581.0 687300.0 -1.0 2267
2269 5 292857.0 141595.0 687360.0 -1.0 2268
2270 0 292561.0 141411.0 687300.0 -1.0 2269
2271 0 292815.0 141630.0 687420.0 -1.0 2269
2272 0 292871.0 141694.0 687480.0 -1.0 2271
2273 0 292843.0 141715.0 687540.0 -1.0 2272
2274 0 292815.0 141736.0 687600.0 -1.0 2273
2275 0 292836.0 141821.0 687660.0 -1.0 2274
2276 0 292793.0 141772.0 687720.0 -1.0 2275
2277 0 292808.0 141764.0 687780.0 -1.0 2276
2278 0 292808.0 141703.0 687840.0 -1.0 2277
2279 0 292799.0 141689.0 687900.0 -1.0 2278
2280 0 292775.0 141585.0 687960.0 -1.0 2279
2281 0 292794.0 141604.0 688020.0 -1.0 2280
2282 0 292784.0 141543.0 688080.0 -1.0 2281
2283 0 292789.0 141581.0 688140.0 -1.0 2282
2284 0 292794.0 141600.0 688200.0 -1.0 2283
2285 0 292780.0 141609.0 688260.0 -1.0 2284
2286 0 292738.0 141562.0 688320.0 -1.0 2285
2287 0 292738.0 141595.0 688380.0 -1.0 2286
2288 0 292714.0 141595.0 688440.0 -1.0 2287
2289 0 292705.0 141595.0 688500.0 -1.0 2288
2290 0 292653.0 141595.0 688560.0 -1.0 2289
2291 0 292667.0 141642.0 688620.0 -1.0 2290
2292 0 292634.0 141595.0 688680.0 -1.0 2291
2293 0 292639.0 141604.0 688740.0 -1.0 2292
2294 0 292672.0 141590.0 688800.0 -1.0 2293
2295 0 292667.0 141590.0 688860.0 -1.0 2294
2296 0 292662.0 141590.0 688920.0 -1.0 2295
2297 0 292620.0 141604.0 688980.0 -1.0 2296
2298 0 292606.0 141585.0 689040.0 -1.0 2297
2299 0 292582.0 141609.0 689100.0 -1.0 2298
2300 0 292545.0 141609.0 689160.0 -1.0 2299
2301 0 292484.0 141646.0 689220.0 -1.0 2300
2302 0 292451.0 141628.0 689280.0 -1.0 2301
2303 0 292451.0 141632.0 689340.0 -1.0 2302
2304 0 292437.0 141614.0 689400.0 -1.0 2303
2305 0 292394.0 141585.0 689460.0 -1.0 2304
2306 0 292324.0 141529.0 689520.0 -1.0 2305
2307 0 292343.0 141562.0 689580.0 -1.0 2306
2308 0 292333.0 141552.0 689700.0 -1.0 2307
2309 0 292343.0 141571.0 689760.0 -1.0 2308
2310 0 292333.0 141543.0 689820.0 -1.0 2309
2311 0 292319.0 141524.0 689880.0 -1.0 2310
2312 5 292434.0 141115.0 689880.0 -1.0 2311
2313 0 292343.0 141557.0 689940.0 -1.0 2312
2314 0 292519.0 140776.0 689880.0 -1.0 2312
2315 0 292533.0 140692.0 689820.0 -1.0 2314
2316 0 292533.0 140382.0 689760.0 -1.0 2315
2317 0 292646.0 140086.0 689700.0 -1.0 2316
2318 0 292660.0 140001.0 689580.0 -1.0 2317
2319 0 292660.0 139846.0 689520.0 -1.0 2318
2320 0 292646.0 139874.0 689460.0 -1.0 2319
2321 0 292716.0 139719.0 689400.0 -1.0 2320
2322 0 292801.0 139677.0 689340.0 -1.0 2321
2323 0 292843.0 139536.0 689280.0 -1.0 2322
2324 0 292885.0 139522.0 689220.0 -1.0 2323
2325 0 292913.0 139550.0 689160.0 -1.0 2324
2326 0 292843.0 139536.0 689100.0 -1.0 2325
2327 0 292857.0 139536.0 689040.0 -1.0 2326
2328 0 292815.0 139508.0 688980.0 -1.0 2327
2329 0 292913.0 139479.0 688920.0 -1.0 2328
2330 0 292928.0 139451.0 688860.0 -1.0 2329
2331 0 293012.0 139324.0 688800.0 -1.0 2330
2332 0 293012.0 139310.0 688740.0 -1.0 2331
2333 0 292998.0 139240.0 688680.0 -1.0 2332
2334 6 293012.0 139268.0 688620.0 -1.0 2333
2335 0 292188.0 141745.0 690000.0 -1.0 2313
2336 0 292131.0 141926.0 690060.0 -1.0 2335
2337 0 292096.0 142032.0 690120.0 -1.0 2336
2338 0 292075.0 142060.0 690180.0 -1.0 2337
2339 0 292047.0 142131.0 690240.0 -1.0 2338
2340 0 292174.0 142243.0 690300.0 -1.0 2339
2341 0 292047.0 142215.0 690360.0 -1.0 2340
2342 0 292082.0 142293.0 690420.0 -1.0 2341
2343 0 292025.0 142258.0 690480.0 -1.0 2342
2344 0 292089.0 142258.0 690540.0 -1.0 2343
2345 0 292131.0 142370.0 690600.0 -1.0 2344
2346 0 292110.0 142406.0 690660.0 -1.0 2345
2347 0 292166.0 142504.0 690720.0 -1.0 2346
2348 0 292068.0 142462.0 690780.0 -1.0 2347
2349 0 292068.0 142511.0 690840.0 -1.0 2348
2350 0 292061.0 142554.0 690900.0 -1.0 2349
2351 0 292025.0 142631.0 690960.0 -1.0 2350
2352 0 292089.0 142772.0 691020.0 -1.0 2351
2353 0 292032.0 142814.0 691080.0 -1.0 2352
2354 0 292075.0 142878.0 691140.0 -1.0 2353
2355 0 292082.0 142962.0 691200.0 -1.0 2354
2356 0 292152.0 142998.0 691260.0 -1.0 2355
2357 0 292103.0 142998.0 691320.0 -1.0 2356
2358 0 292075.0 143026.0 691380.0 -1.0 2357
2359 0 292096.0 142998.0 691440.0 -1.0 2358
2360 0 292089.0 143019.0 691500.0 -1.0 2359
2361 0 292047.0 143068.0 691560.0 -1.0 2360
2362 0 292103.0 143139.0 691620.0 -1.0 2361
2363 0 292018.0 143132.0 691680.0 -1.0 2362
2364 0 292054.0 143181.0 691740.0 -1.0 2363
2365 0 292025.0 143195.0 691800.0 -1.0 2364
2366 0 292011.0 143244.0 691860.0 -1.0 2365
2367 0 292025.0 143166.0 691920.0 -1.0 2366
2368 0 292074.0 143209.0 691980.0 -1.0 2367
2369 0 291933.0 143413.0 692040.0 -1.0 2368
2370 0 291912.0 143561.0 692100.0 -1.0 2369
2371 0 291849.0 143526.0 692160.0 -1.0 2370
2372 0 291828.0 143582.0 692220.0 -1.0 2371
2373 0 291701.0 143759.0 692280.0 -1.0 2372
2374 0 291694.0 143977.0 692280.0 -1.0 2373
2375 0 291651.0 144125.0 692340.0 -1.0 2374
2376 0 291623.0 144245.0 692400.0 -1.0 2375
2377 0 291573.0 144351.0 692460.0 -1.0 2376
2378 0 291538.0 144471.0 692520.0 -1.0 2377
2379 0 291510.0 144548.0 692580.0 -1.0 2378
2380 0 291425.0 144618.0 692640.0 -1.0 2379
2381 0 291291.0 144611.0 692700.0 -1.0 2380
2382 0 291213.0 144759.0 692760.0 -1.0 2381
2383 0 291058.0 144886.0 692760.0 -1.0 2382
2384 0 290903.0 145083.0 692760.0 -1.0 2383
2385 0 290783.0 145246.0 692760.0 -1.0 2384
2386 0 290614.0 145316.0 692820.0 -1.0 2385
2387 0 290494.0 145506.0 692820.0 -1.0 2386
2388 0 290382.0 145697.0 692820.0 -1.0 2387
2389 0 290290.0 145894.0 692880.0 -1.0 2388
2390 0 290163.0 146134.0 692940.0 -1.0 2389
2391 0 290099.0 146374.0 693000.0 -1.0 2390
2392 0 289874.0 146522.0 693060.0 -1.0 2391
2393 0 289782.0 146712.0 693120.0 -1.0 2392
2394 0 289684.0 146719.0 693180.0 -1.0 2393
2395 0 289719.0 146754.0 693240.0 -1.0 2394
2396 0 289578.0 146952.0 693240.0 -1.0 2395
2397 0 289564.0 147100.0 693240.0 -1.0 2396
2398 0 289486.0 147093.0 693300.0 -1.0 2397
2399 0 289571.0 147192.0 693360.0 -1.0 2398
2400 0 289592.0 147290.0 693420.0 -1.0 2399
2401 0 289528.0 147375.0 693420.0 -1.0 2400
2402 0 289465.0 147488.0 693480.0 -1.0 2401
2403 0 289416.0 147664.0 693540.0 -1.0 2402
2404 0 289409.0 147812.0 693600.0 -1.0 2403
2405 0 289388.0 147911.0 693660.0 -1.0 2404
2406 6 289280.0 148064.0 693720.0 -1.0 2405
2407 0 292279.0 141214.0 687240.0 -1.0 2270
2408 0 292025.0 140974.0 687180.0 -1.0 2407
2409 0 291884.0 140791.0 687180.0 -1.0 2408
2410 0 291658.0 140593.0 687120.0 -1.0 2409
2411 0 291546.0 140509.0 687060.0 -1.0 2410
2412 0 291419.0 140297.0 687000.0 -1.0 2411
2413 0 291250.0 139916.0 686940.0 -1.0 2412
2414 0 291264.0 139959.0 686880.0 -1.0 2413
2415 0 291193.0 139832.0 686820.0 -1.0 2414
2416 0 291221.0 139846.0 686760.0 -1.0 2415
2417 0 291151.0 139804.0 686700.0 -1.0 2416
2418 0 291094.0 139677.0 686640.0 -1.0 2417
2419 0 291094.0 139648.0 686580.0 -1.0 2418
2420 0 291066.0 139620.0 686520.0 -1.0 2419
2421 0 290982.0 139550.0 686460.0 -1.0 2420
2422 0 290968.0 139564.0 686400.0 -1.0 2421
2423 0 290996.0 139536.0 686340.0 -1.0 2422
2424 0 291024.0 139550.0 686280.0 -1.0 2423
2425 0 291052.0 139522.0 686220.0 -1.0 2424
2426 0 290982.0 139508.0 686160.0 -1.0 2425
2427 0 290968.0 139437.0 686100.0 -1.0 2426
2428 0 291010.0 139479.0 686040.0 -1.0 2427
2429 0 291024.0 139451.0 685980.0 -1.0 2428
2430 0 291123.0 139437.0 685920.0 -1.0 2429
2431 0 291123.0 139409.0 685860.0 -1.0 2430
2432 0 291137.0 139352.0 685800.0 -1.0 2431
2433 6 291137.0 139183.0 685740.0 -1.0 2432
2434 0 304638.0 145028.0 655920.0 -1.0 1748
2435 0 304532.0 144781.0 655920.0 -1.0 2434
2436 0 304454.0 144633.0 655860.0 -1.0 2435
2437 0 304348.0 144273.0 655860.0 -1.0 2436
2438 0 304299.0 143977.0 655860.0 -1.0 2437
2439 0 304214.0 143758.0 655800.0 -1.0 2438
2440 0 304151.0 143709.0 655740.0 -1.0 2439
2441 0 304102.0 143617.0 655680.0 -1.0 2440
2442 0 304102.0 143575.0 655620.0 -1.0 2441
2443 0 304088.0 143533.0 655560.0 -1.0 2442
2444 0 303890.0 143350.0 655500.0 -1.0 2443
2445 0 303862.0 143046.0 655500.0 -1.0 2444
2446 0 303693.0 142715.0 655500.0 -1.0 2445
2447 0 303608.0 142616.0 655560.0 -1.0 2446
2448 0 303474.0 142397.0 655620.0 -1.0 2447
2449 0 303368.0 142327.0 655680.0 -1.0 2448
2450 0 303298.0 142193.0 655740.0 -1.0 2449
2451 0 303136.0 142101.0 655800.0 -1.0 2450
2452 0 303058.0 142031.0 655860.0 -1.0 2451
2453 0 303009.0 141925.0 655920.0 -1.0 2452
2454 0 302945.0 141869.0 655980.0 -1.0 2453
2455 0 302903.0 141784.0 656040.0 -1.0 2454
2456 0 302868.0 141735.0 656100.0 -1.0 2455
2457 0 302825.0 141678.0 656160.0 -1.0 2456
2458 0 302797.0 141629.0 656220.0 -1.0 2457
2459 0 302755.0 141495.0 656280.0 -1.0 2458
2460 0 302741.0 141453.0 656340.0 -1.0 2459
2461 0 302656.0 141255.0 656400.0 -1.0 2460
2462 0 302600.0 141213.0 656460.0 -1.0 2461
2463 0 302529.0 141114.0 656520.0 -1.0 2462
2464 0 302586.0 141058.0 656580.0 -1.0 2463
2465 0 302544.0 141030.0 656640.0 -1.0 2464
2466 0 302459.0 141002.0 656700.0 -1.0 2465
2467 0 302346.0 140931.0 656760.0 -1.0 2466
2468 0 301994.0 140945.0 656820.0 -1.0 2467
2469 0 301782.0 140748.0 656880.0 -1.0 2468
2470 0 301585.0 140564.0 656940.0 -1.0 2469
2471 0 301571.0 140423.0 657000.0 -1.0 2470
2472 0 301571.0 140423.0 657060.0 -1.0 2471
2473 0 301528.0 140423.0 657120.0 -1.0 2472
2474 0 301528.0 140381.0 657180.0 -1.0 2473
2475 0 301500.0 140325.0 657240.0 -1.0 2474
2476 0 301430.0 140282.0 657300.0 -1.0 2475
2477 0 301458.0 140296.0 657360.0 -1.0 2476
2478 0 301458.0 140212.0 657420.0 -1.0 2477
2479 0 301458.0 140212.0 657480.0 -1.0 2478
2480 0 301345.0 140099.0 657540.0 -1.0 2479
2481 0 301373.0 140085.0 657600.0 -1.0 2480
2482 0 301458.0 140014.0 657660.0 -1.0 2481
2483 0 301373.0 140014.0 657720.0 -1.0 2482
2484 0 301345.0 139972.0 657780.0 -1.0 2483
2485 0 301416.0 139986.0 657840.0 -1.0 2484
2486 0 301359.0 139930.0 657900.0 -1.0 2485
2487 0 301190.0 139704.0 657900.0 -1.0 2486
2488 0 300880.0 139479.0 657900.0 -1.0 2487
2489 0 300640.0 139168.0 657900.0 -1.0 2488
2490 0 300485.0 138957.0 657900.0 -1.0 2489
2491 0 300386.0 138872.0 657960.0 -1.0 2490
2492 0 300273.0 138774.0 658020.0 -1.0 2491
2493 0 300203.0 138703.0 658080.0 -1.0 2492
2494 0 300175.0 138633.0 658140.0 -1.0 2493
2495 0 300076.0 138534.0 658200.0 -1.0 2494
2496 0 300048.0 138449.0 658260.0 -1.0 2495
2497 6 299991.0 138365.0 658320.0 -1.0 2496
2498 0 362521.0 147270.0 564360.0 -1.0 2
2499 0 362464.0 147270.0 564300.0 -1.0 2498
2500 0 362408.0 147242.0 564240.0 -1.0 2499
2501 0 362450.0 147327.0 564180.0 -1.0 2500
2502 0 362450.0 147425.0 564120.0 -1.0 2501
2503 0 362422.0 147454.0 564060.0 -1.0 2502
2504 0 362479.0 147496.0 564000.0 -1.0 2503
2505 0 362493.0 147411.0 563940.0 -1.0 2504
2506 0 362479.0 147341.0 563880.0 -1.0 2505
2507 0 362577.0 147298.0 563820.0 -1.0 2506
2508 0 362507.0 147327.0 563760.0 -1.0 2507
2509 0 362577.0 147397.0 563700.0 -1.0 2508
2510 0 362620.0 147383.0 563640.0 -1.0 2509
2511 0 362634.0 147355.0 563580.0 -1.0 2510
2512 0 362662.0 147284.0 563520.0 -1.0 2511
2513 0 362662.0 147425.0 563460.0 -1.0 2512
2514 0 362605.0 147665.0 563400.0 -1.0 2513
2515 0 362634.0 147834.0 563340.0 -1.0 2514
2516 0 362648.0 147989.0 563220.0 -1.0 2515
2517 0 362563.0 148158.0 563160.0 -1.0 2516
2518 5 362563.0 148342.0 563100.0 -1.0 2517
2519 0 362783.0 147575.0 563160.0 -1.0 2518
2520 0 362704.0 148567.0 563040.0 -1.0 2518
2521 0 362817.0 148553.0 562980.0 -1.0 2520
2522 0 362944.0 148638.0 562920.0 -1.0 2521
2523 0 363028.0 148708.0 562860.0 -1.0 2522
2524 0 363099.0 148751.0 562800.0 -1.0 2523
2525 0 363184.0 148807.0 562740.0 -1.0 2524
2526 0 363508.0 149033.0 562680.0 -1.0 2525
2527 5 363804.0 149258.0 562560.0 -1.0 2526
2528 0 363416.0 148719.0 562680.0 -1.0 2527
2529 0 364100.0 149681.0 562560.0 -1.0 2527
2530 0 364255.0 150034.0 562500.0 -1.0 2529
2531 0 364375.0 150062.0 562440.0 -1.0 2530
2532 0 364424.0 150203.0 562380.0 -1.0 2531
2533 0 364495.0 150387.0 562320.0 -1.0 2532
2534 0 364607.0 150513.0 562260.0 -1.0 2533
2535 0 364701.0 150636.0 562140.0 -1.0 2534
2536 0 364799.0 150683.0 562080.0 -1.0 2535
2537 0 364879.0 150772.0 562020.0 -1.0 2536
2538 0 364916.0 150848.0 561960.0 -1.0 2537
2539 0 364940.0 150979.0 561900.0 -1.0 2538
2540 0 364945.0 151097.0 561840.0 -1.0 2539
2541 0 364940.0 151226.0 561780.0 -1.0 2540
2542 0 364898.0 151225.0 561720.0 -1.0 2541
2543 0 364870.0 151211.0 561660.0 -1.0 2542
2544 0 364877.0 151232.0 561600.0 -1.0 2543
2545 0 364841.0 151169.0 561540.0 -1.0 2544
2546 0 364848.0 151197.0 561480.0 -1.0 2545
2547 0 364827.0 151190.0 561420.0 -1.0 2546
2548 0 364813.0 151134.0 561360.0 -1.0 2547
2549 0 364736.0 151176.0 561240.0 -1.0 2548
2550 0 364694.0 151204.0 561180.0 -1.0 2549
2551 0 364757.0 151267.0 561120.0 -1.0 2550
2552 0 364694.0 151267.0 561060.0 -1.0 2551
2553 0 364757.0 151380.0 561000.0 -1.0 2552
2554 0 364779.0 151373.0 560940.0 -1.0 2553
2555 0 364539.0 151373.0 560880.0 -1.0 2554
2556 0 364814.0 151415.0 560820.0 -1.0 2555
2557 0 364877.0 151465.0 560760.0 -1.0 2556
2558 0 364856.0 151437.0 560700.0 -1.0 2557
2559 6 364877.0 151444.0 560640.0 -1.0 2558
2560 0 363514.0 148670.0 562560.0 -1.0 2528
2561 0 363465.0 148670.0 562500.0 -1.0 2560
2562 0 363465.0 148695.0 562440.0 -1.0 2561
2563 0 363465.0 148695.0 562380.0 -1.0 2562
2564 0 363612.0 148621.0 562320.0 -1.0 2563
2565 0 363563.0 148523.0 562260.0 -1.0 2564
2566 0 363808.0 148523.0 562140.0 -1.0 2565
2567 0 363833.0 148449.0 562080.0 -1.0 2566
2568 0 363907.0 148376.0 562020.0 -1.0 2567
2569 0 364103.0 148351.0 561960.0 -1.0 2568
2570 0 364078.0 148277.0 561900.0 -1.0 2569
2571 0 364201.0 148228.0 561840.0 -1.0 2570
2572 0 364324.0 148277.0 561780.0 -1.0 2571
2573 0 364299.0 148302.0 561720.0 -1.0 2572
2574 0 364398.0 148277.0 561660.0 -1.0 2573
2575 0 364373.0 148326.0 561600.0 -1.0 2574
2576 0 364422.0 148253.0 561540.0 -1.0 2575
2577 0 364471.0 148277.0 561480.0 -1.0 2576
2578 0 364545.0 148326.0 561420.0 -1.0 2577
2579 0 364594.0 148302.0 561360.0 -1.0 2578
2580 0 364569.0 148277.0 561240.0 -1.0 2579
2581 0 364692.0 148400.0 561180.0 -1.0 2580
2582 0 364643.0 148351.0 561120.0 -1.0 2581
2583 0 364668.0 148277.0 561060.0 -1.0 2582
2584 0 364741.0 148326.0 561000.0 -1.0 2583
2585 0 364717.0 148302.0 560940.0 -1.0 2584
2586 0 364496.0 148253.0 560880.0 -1.0 2585
2587 0 364692.0 148253.0 560820.0 -1.0 2586
2588 0 364717.0 148277.0 560760.0 -1.0 2587
2589 0 364790.0 148228.0 560700.0 -1.0 2588
2590 0 364766.0 148204.0 560640.0 -1.0 2589
2591 0 364815.0 148155.0 560580.0 -1.0 2590
2592 0 364962.0 148155.0 560520.0 -1.0 2591
2593 0 364840.0 148130.0 560460.0 -1.0 2592
2594 0 364889.0 148106.0 560400.0 -1.0 2593
2595 0 364889.0 148130.0 560340.0 -1.0 2594
2596 0 364815.0 148081.0 560280.0 -1.0 2595
2597 0 364815.0 148155.0 560220.0 -1.0 2596
2598 0 364864.0 148081.0 560160.0 -1.0 2597
2599 0 364840.0 148081.0 560100.0 -1.0 2598
2600 0 364840.0 148106.0 560040.0 -1.0 2599
2601 0 364889.0 148204.0 559980.0 -1.0 2600
2602 0 364766.0 148130.0 559920.0 -1.0 2601
2603 0 364791.0 148228.0 559860.0 -1.0 2602
2604 0 364864.0 148228.0 559800.0 -1.0 2603
2605 0 364938.0 148179.0 559740.0 -1.0 2604
2606 0 364913.0 148253.0 559680.0 -1.0 2605
2607 0 364938.0 148253.0 559620.0 -1.0 2606
2608 0 364913.0 148228.0 559560.0 -1.0 2607
2609 0 364913.0 148277.0 559500.0 -1.0 2608
2610 0 364889.0 148253.0 559440.0 -1.0 2609
2611 0 364864.0 148277.0 559380.0 -1.0 2610
2612 0 364815.0 148277.0 559320.0 -1.0 2611
2613 0 364840.0 148302.0 559260.0 -1.0 2612
2614 0 364815.0 148376.0 559200.0 -1.0 2613
2615 0 364864.0 148474.0 559140.0 -1.0 2614
2616 0 364913.0 148474.0 559020.0 -1.0 2615
2617 0 364938.0 148474.0 558960.0 -1.0 2616
2618 0 364913.0 148523.0 558900.0 -1.0 2617
2619 0 365085.0 148547.0 558840.0 -1.0 2618
2620 0 364987.0 148523.0 558780.0 -1.0 2619
2621 0 365110.0 148547.0 558720.0 -1.0 2620
2622 0 365061.0 148572.0 558660.0 -1.0 2621
2623 0 365085.0 148695.0 558600.0 -1.0 2622
2624 0 364913.0 148670.0 558540.0 -1.0 2623
2625 0 364889.0 148695.0 558480.0 -1.0 2624
2626 0 364717.0 148596.0 558420.0 -1.0 2625
2627 0 364668.0 148547.0 558360.0 -1.0 2626
2628 0 364570.0 148474.0 558300.0 -1.0 2627
2629 0 364668.0 148596.0 558240.0 -1.0 2628
2630 0 364619.0 148621.0 558120.0 -1.0 2629
2631 0 364570.0 148498.0 558060.0 -1.0 2630
2632 0 364520.0 148547.0 558000.0 -1.0 2631
2633 0 364570.0 148646.0 557940.0 -1.0 2632
2634 0 364643.0 148646.0 557880.0 -1.0 2633
2635 0 364594.0 148572.0 557820.0 -1.0 2634
2636 0 364594.0 148523.0 557760.0 -1.0 2635
2637 0 364619.0 148523.0 557700.0 -1.0 2636
2638 0 364668.0 148498.0 557640.0 -1.0 2637
2639 0 364681.0 148527.0 557580.0 -1.0 2638
2640 0 364630.0 148493.0 557520.0 -1.0 2639
2641 0 364736.0 148432.0 557460.0 -1.0 2640
2642 0 364751.0 148432.0 557400.0 -1.0 2641
2643 0 364781.0 148402.0 557340.0 -1.0 2642
2644 0 364736.0 148372.0 557280.0 -1.0 2643
2645 0 364766.0 148478.0 557220.0 -1.0 2644
2646 0 364751.0 148402.0 557160.0 -1.0 2645
2647 0 364751.0 148417.0 557100.0 -1.0 2646
2648 0 364827.0 148462.0 557040.0 -1.0 2647
2649 0 364872.0 148447.0 556980.0 -1.0 2648
2650 0 364857.0 148402.0 556920.0 -1.0 2649
2651 0 364902.0 148311.0 556860.0 -1.0 2650
2652 0 364887.0 148296.0 556800.0 -1.0 2651
2653 0 364902.0 148236.0 556740.0 -1.0 2652
2654 0 364978.0 148100.0 556680.0 -1.0 2653
2655 0 364932.0 148160.0 556620.0 -1.0 2654
2656 0 364947.0 148175.0 556560.0 -1.0 2655
2657 0 364993.0 148130.0 556500.0 -1.0 2656
2658 0 365053.0 148145.0 556440.0 -1.0 2657
2659 0 365068.0 148145.0 556380.0 -1.0 2658
2660 0 365099.0 148100.0 556320.0 -1.0 2659
2661 0 365038.0 148084.0 556260.0 -1.0 2660
2662 0 365038.0 148070.0 556200.0 -1.0 2661
2663 0 365129.0 148054.0 556140.0 -1.0 2662
2664 0 365114.0 148069.0 556080.0 -1.0 2663
2665 0 365099.0 148130.0 556020.0 -1.0 2664
2666 0 365114.0 148130.0 555960.0 -1.0 2665
2667 0 365114.0 148085.0 555900.0 -1.0 2666
2668 0 365174.0 148085.0 555840.0 -1.0 2667
2669 0 365174.0 148100.0 555780.0 -1.0 2668
2670 0 365174.0 148039.0 555720.0 -1.0 2669
2671 0 365174.0 148069.0 555660.0 -1.0 2670
2672 0 365083.0 148054.0 555600.0 -1.0 2671
2673 0 365083.0 147994.0 555480.0 -1.0 2672
2674 0 365023.0 147964.0 555420.0 -1.0 2673
2675 0 364947.0 147949.0 555360.0 -1.0 2674
2676 0 364947.0 147873.0 555300.0 -1.0 2675
2677 0 364947.0 147858.0 555240.0 -1.0 2676
2678 0 364842.0 147843.0 555180.0 -1.0 2677
2679 0 364721.0 147813.0 555060.0 -1.0 2678
2680 0 364751.0 147707.0 555000.0 -1.0 2679
2681 0 364706.0 147707.0 554940.0 -1.0 2680
2682 0 364660.0 147616.0 554880.0 -1.0 2681
2683 0 364600.0 147601.0 554820.0 -1.0 2682
2684 0 364585.0 147586.0 554760.0 -1.0 2683
2685 0 364615.0 147601.0 554700.0 -1.0 2684
2686 0 364555.0 147631.0 554640.0 -1.0 2685
2687 0 364570.0 147586.0 554580.0 -1.0 2686
2688 0 364555.0 147571.0 554520.0 -1.0 2687
2689 0 364555.0 147586.0 554460.0 -1.0 2688
2690 0 364449.0 147616.0 554400.0 -1.0 2689
2691 0 364449.0 147616.0 554340.0 -1.0 2690
2692 0 364373.0 147616.0 554280.0 -1.0 2691
2693 0 364373.0 147616.0 554220.0 -1.0 2692
2694 0 364328.0 147601.0 554160.0 -1.0 2693
2695 0 364328.0 147601.0 554100.0 -1.0 2694
2696 0 364177.0 147556.0 554040.0 -1.0 2695
2697 0 364162.0 147601.0 553980.0 -1.0 2696
2698 0 364162.0 147510.0 553920.0 -1.0 2697
2699 0 364131.0 147450.0 553860.0 -1.0 2698
2700 0 364177.0 147495.0 553800.0 -1.0 2699
2701 0 364116.0 147465.0 553740.0 -1.0 2700
2702 0 364101.0 147450.0 553680.0 -1.0 2701
2703 0 364041.0 147495.0 553620.0 -1.0 2702
2704 0 363995.0 147465.0 553560.0 -1.0 2703
2705 0 363920.0 147450.0 553500.0 -1.0 2704
2706 0 363935.0 147435.0 553440.0 -1.0 2705
2707 0 363875.0 147405.0 553380.0 -1.0 2706
2708 0 363905.0 147495.0 553320.0 -1.0 2707
2709 0 363920.0 147465.0 553260.0 -1.0 2708
2710 0 363844.0 147526.0 553200.0 -1.0 2709
2711 0 363814.0 147601.0 553140.0 -1.0 2710
2712 0 363844.0 147601.0 553080.0 -1.0 2711
2713 0 363754.0 147601.0 553020.0 -1.0 2712
2714 0 363739.0 147646.0 552960.0 -1.0 2713
2715 0 363693.0 147631.0 552900.0 -1.0 2714
2716 0 363678.0 147662.0 552840.0 -1.0 2715
2717 0 363708.0 147707.0 552780.0 -1.0 2716
2718 0 363663.0 147662.0 552720.0 -1.0 2717
2719 0 363633.0 147677.0 552660.0 -1.0 2718
2720 0 363588.0 147631.0 552600.0 -1.0 2719
2721 0 363603.0 147616.0 552540.0 -1.0 2720
2722 0 363467.0 147616.0 552480.0 -1.0 2721
2723 0 363391.0 147601.0 552420.0 -1.0 2722
2724 0 363421.0 147646.0 552360.0 -1.0 2723
2725 0 363376.0 147662.0 552300.0 -1.0 2724
2726 0 363361.0 147616.0 552240.0 -1.0 2725
2727 0 363391.0 147616.0 552180.0 -1.0 2726
2728 0 363331.0 147631.0 552120.0 -1.0 2727
2729 0 363331.0 147631.0 552060.0 -1.0 2728
2730 0 363346.0 147631.0 552000.0 -1.0 2729
2731 0 363270.0 147601.0 551940.0 -1.0 2730
2732 0 363270.0 147601.0 551880.0 -1.0 2731
2733 0 363270.0 147601.0 551820.0 -1.0 2732
2734 0 363316.0 147601.0 551760.0 -1.0 2733
2735 0 363255.0 147631.0 551700.0 -1.0 2734
2736 5 362983.0 147768.0 551700.0 -1.0 2735
2737 0 362968.0 147813.0 551640.0 -1.0 2736
2738 0 363331.0 147631.0 551640.0 -1.0 2736
2739 0 362922.0 147783.0 551580.0 -1.0 2737
2740 0 362847.0 147738.0 551520.0 -1.0 2739
2741 0 362681.0 147707.0 551460.0 -1.0 2740
2742 0 362484.0 147707.0 551400.0 -1.0 2741
2743 0 362378.0 147753.0 551340.0 -1.0 2742
2744 0 362182.0 147738.0 551280.0 -1.0 2743
2745 0 361970.0 147783.0 551220.0 -1.0 2744
2746 0 361683.0 147738.0 551160.0 -1.0 2745
2747 0 361608.0 147858.0 551100.0 -1.0 2746
2748 5 361396.0 148100.0 551040.0 -1.0 2747
2749 0 361568.0 147754.0 551040.0 -1.0 2748
2750 0 361230.0 148161.0 550980.0 -1.0 2748
2751 0 361094.0 148342.0 550920.0 -1.0 2750
2752 0 361018.0 148342.0 550860.0 -1.0 2751
2753 0 361101.0 148334.0 550800.0 -1.0 2752
2754 0 361094.0 148327.0 550740.0 -1.0 2753
2755 0 361018.0 148584.0 550740.0 -1.0 2754
2756 0 360943.0 148795.0 550800.0 -1.0 2755
2757 0 360867.0 148871.0 550860.0 -1.0 2756
2758 0 360867.0 148947.0 550920.0 -1.0 2757
2759 0 360716.0 149188.0 550980.0 -1.0 2758
2760 0 360731.0 149400.0 551040.0 -1.0 2759
2761 0 360746.0 149566.0 551100.0 -1.0 2760
2762 0 360822.0 149778.0 551160.0 -1.0 2761
2763 0 360807.0 150004.0 551160.0 -1.0 2762
2764 0 360776.0 150276.0 551160.0 -1.0 2763
2765 0 360822.0 150503.0 551220.0 -1.0 2764
2766 0 360943.0 150775.0 551280.0 -1.0 2765
2767 0 361094.0 151153.0 551280.0 -1.0 2766
2768 0 361215.0 151440.0 551340.0 -1.0 2767
2769 0 361200.0 151712.0 551400.0 -1.0 2768
2770 0 361290.0 152165.0 551460.0 -1.0 2769
2771 0 361396.0 152573.0 551520.0 -1.0 2770
2772 0 361290.0 152679.0 551580.0 -1.0 2771
2773 0 361154.0 152785.0 551640.0 -1.0 2772
2774 0 361109.0 152830.0 551700.0 -1.0 2773
2775 0 361064.0 152845.0 551760.0 -1.0 2774
2776 0 361033.0 152830.0 551820.0 -1.0 2775
2777 0 360973.0 152845.0 551880.0 -1.0 2776
2778 0 360958.0 152861.0 551940.0 -1.0 2777
2779 0 360973.0 152936.0 552000.0 -1.0 2778
2780 0 360867.0 152951.0 552060.0 -1.0 2779
2781 0 360867.0 152951.0 552120.0 -1.0 2780
2782 0 360928.0 153027.0 552180.0 -1.0 2781
2783 0 360792.0 153027.0 552240.0 -1.0 2782
2784 0 360776.0 153072.0 552300.0 -1.0 2783
2785 0 360807.0 153163.0 552360.0 -1.0 2784
2786 0 360716.0 153253.0 552420.0 -1.0 2785
2787 0 360822.0 153329.0 552480.0 -1.0 2786
2788 0 360792.0 153344.0 552540.0 -1.0 2787
2789 0 360792.0 153389.0 552600.0 -1.0 2788
2790 0 360792.0 153450.0 552660.0 -1.0 2789
2791 0 360686.0 153389.0 552720.0 -1.0 2790
2792 0 360761.0 153495.0 552780.0 -1.0 2791
2793 0 360671.0 153541.0 552840.0 -1.0 2792
2794 0 360610.0 153586.0 552900.0 -1.0 2793
2795 0 360656.0 153677.0 552960.0 -1.0 2794
2796 0 360580.0 153737.0 553020.0 -1.0 2795
2797 0 360550.0 153933.0 553080.0 -1.0 2796
2798 0 360565.0 154070.0 553140.0 -1.0 2797
2799 0 360595.0 154070.0 553200.0 -1.0 2798
2800 0 360610.0 154190.0 553260.0 -1.0 2799
2801 0 360550.0 154447.0 553320.0 -1.0 2800
2802 0 360550.0 154432.0 553380.0 -1.0 2801
2803 0 360520.0 154478.0 553440.0 -1.0 2802
2804 0 360459.0 154523.0 553500.0 -1.0 2803
2805 0 360459.0 154523.0 553560.0 -1.0 2804
2806 0 360429.0 154598.0 553620.0 -1.0 2805
2807 0 360504.0 154644.0 553680.0 -1.0 2806
2808 0 360550.0 154719.0 553740.0 -1.0 2807
2809 0 360504.0 154810.0 553800.0 -1.0 2808
2810 5 360520.0 154765.0 553860.0 -1.0 2809
2811 0 360459.0 154734.0 553920.0 -1.0 2810
2812 0 360848.0 155216.0 553860.0 -1.0 2810
2813 0 360414.0 154780.0 553980.0 -1.0 2811
2814 0 360459.0 154734.0 554040.0 -1.0 2813
2815 6 360444.0 154704.0 554100.0 -1.0 2814
2816 0 363316.0 147646.0 551580.0 -1.0 2738
2817 0 363391.0 147571.0 551520.0 -1.0 2816
2818 0 363406.0 147510.0 551460.0 -1.0 2817
2819 0 363421.0 147420.0 551400.0 -1.0 2818
2820 0 363497.0 147435.0 551340.0 -1.0 2819
2821 0 363421.0 147344.0 551280.0 -1.0 2820
2822 0 363497.0 147284.0 551220.0 -1.0 2821
2823 0 363512.0 147223.0 551160.0 -1.0 2822
2824 0 363467.0 147148.0 551100.0 -1.0 2823
2825 0 363466.0 147102.0 551040.0 -1.0 2824
2826 0 363406.0 147072.0 550980.0 -1.0 2825
2827 0 363406.0 146966.0 550920.0 -1.0 2826
2828 0 363376.0 146891.0 550860.0 -1.0 2827
2829 0 363361.0 146694.0 550800.0 -1.0 2828
2830 0 363331.0 146528.0 550740.0 -1.0 2829
2831 0 363300.0 146483.0 550680.0 -1.0 2830
2832 0 363285.0 146347.0 550620.0 -1.0 2831
2833 0 363225.0 146317.0 550560.0 -1.0 2832
2834 0 363225.0 146241.0 550500.0 -1.0 2833
2835 0 363164.0 146196.0 550440.0 -1.0 2834
2836 0 363195.0 146150.0 550380.0 -1.0 2835
2837 0 363104.0 146120.0 550320.0 -1.0 2836
2838 0 363104.0 146090.0 550260.0 -1.0 2837
2839 0 362983.0 146060.0 550200.0 -1.0 2838
2840 0 363028.0 145999.0 550140.0 -1.0 2839
2841 0 362878.5 145851.69 550080.0 -1.0 2840
2842 0 362696.0 145637.0 550020.0 -1.0 2841
2843 0 362651.0 145606.0 549960.0 -1.0 2842
2844 0 362409.0 145410.0 549960.0 -1.0 2843
2845 0 362348.0 145335.0 550020.0 -1.0 2844
2846 0 362192.72 145236.25 550080.0 -1.0 2845
2847 0 362182.0 145229.0 550140.0 -1.0 2846
2848 0 361985.0 145169.0 550200.0 -1.0 2847
2849 0 361925.0 145123.0 550260.0 -1.0 2848
2850 0 361834.0 145108.0 550320.0 -1.0 2849
2851 0 361789.0 145138.0 550380.0 -1.0 2850
2852 0 361608.0 145184.0 550440.0 -1.0 2851
2853 0 361472.0 145229.0 550500.0 -1.0 2852
2854 0 361411.0 145274.0 550560.0 -1.0 2853
2855 0 361290.0 145244.0 550620.0 -1.0 2854
2856 0 361184.0 145259.0 550680.0 -1.0 2855
2857 0 360837.0 145169.0 550740.0 -1.0 2856
2858 0 360640.0 145078.0 550800.0 -1.0 2857
2859 0 360489.0 145017.0 550860.0 -1.0 2858
2860 0 360414.0 144942.0 550920.0 -1.0 2859
2861 0 360256.0 144867.0 550980.0 -1.0 2860
2862 0 360232.0 144685.0 551040.0 -1.0 2861
2863 0 360157.0 144624.0 551100.0 -1.0 2862
2864 0 360112.0 144549.0 551160.0 -1.0 2863
2865 0 360006.0 144564.0 551220.0 -1.0 2864
2866 0 359698.0 144309.0 551280.0 -1.0 2865
2867 0 359688.0 144262.0 551340.0 -1.0 2866
2868 0 359492.0 144171.0 551400.0 -1.0 2867
2869 0 359492.0 144171.0 551460.0 -1.0 2868
2870 0 359492.0 144171.0 551520.0 -1.0 2869
2871 0 359386.0 144232.0 551580.0 -1.0 2870
2872 0 359280.0 144232.0 551640.0 -1.0 2871
2873 0 359205.0 144171.0 551700.0 -1.0 2872
2874 0 359311.0 144216.0 551760.0 -1.0 2873
2875 0 359205.0 144201.0 551820.0 -1.0 2874
2876 0 359175.0 144201.0 551880.0 -1.0 2875
2877 0 359114.0 144201.0 551940.0 -1.0 2876
2878 0 359114.0 144201.0 552000.0 -1.0 2877
2879 0 359009.0 144080.0 552060.0 -1.0 2878
2880 0 358857.0 144020.0 552120.0 -1.0 2879
2881 0 358829.0 143971.0 552180.0 -1.0 2880
2882 0 358672.0 143828.0 552240.0 -1.0 2881
2883 0 358610.0 143879.0 552300.0 -1.0 2882
2884 0 358512.0 143781.0 552300.0 -1.0 2883
2885 0 358533.0 143731.0 552360.0 -1.0 2884
2886 0 358385.0 143668.0 552420.0 -1.0 2885
2887 0 358357.0 143633.0 552480.0 -1.0 2886
2888 0 358272.0 143569.0 552540.0 -1.0 2887
2889 0 358202.0 143576.0 552600.0 -1.0 2888
2890 0 358159.0 143569.0 552660.0 -1.0 2889
2891 0 358068.0 143485.0 552720.0 -1.0 2890
2892 0 358054.0 143506.0 552780.0 -1.0 2891
2893 0 357920.0 143449.0 552840.0 -1.0 2892
2894 0 357821.0 143351.0 552900.0 -1.0 2893
2895 0 357835.0 143365.0 552960.0 -1.0 2894
2896 0 357602.0 143245.0 553020.0 -1.0 2895
2897 0 357546.0 143238.0 553080.0 -1.0 2896
2898 0 357490.0 143203.0 553140.0 -1.0 2897
2899 0 357412.0 143139.0 553200.0 -1.0 2898
2900 0 357348.0 143047.0 553260.0 -1.0 2899
2901 0 357229.0 142984.0 553320.0 -1.0 2900
2902 0 357172.0 142928.0 553380.0 -1.0 2901
2903 0 357088.0 142899.0 553440.0 -1.0 2902
2904 0 357003.0 142850.0 553500.0 -1.0 2903
2905 0 357024.0 142780.0 553560.0 -1.0 2904
2906 0 356848.0 142695.0 553620.0 -1.0 2905
2907 0 356784.0 142617.0 553680.0 -1.0 2906
2908 0 356756.0 142582.0 553740.0 -1.0 2907
2909 0 356714.0 142554.0 553800.0 -1.0 2908
2910 0 356559.0 142455.0 553860.0 -1.0 2909
2911 0 356481.0 142399.0 553920.0 -1.0 2910
2912 0 356298.0 142251.0 553980.0 -1.0 2911
2913 0 356206.0 142180.0 554040.0 -1.0 2912
2914 0 356094.0 142082.0 554100.0 -1.0 2913
2915 0 355938.0 141990.0 554160.0 -1.0 2914
2916 0 355833.0 141969.0 554220.0 -1.0 2915
2917 0 355776.0 141842.0 554280.0 -1.0 2916
2918 0 355748.0 141905.0 554340.0 -1.0 2917
2919 0 355568.0 141792.0 554400.0 -1.0 2918
2920 0 355533.0 141813.0 554460.0 -1.0 2919
2921 0 355406.0 141708.0 554520.0 -1.0 2920
2922 0 355371.0 141686.0 554580.0 -1.0 2921
2923 0 355230.0 141609.0 554640.0 -1.0 2922
2924 0 355265.0 141630.0 554700.0 -1.0 2923
2925 0 355145.0 141524.0 554760.0 -1.0 2924
2926 0 355103.0 141552.0 554820.0 -1.0 2925
2927 0 354990.0 141475.0 554880.0 -1.0 2926
2928 0 354800.0 141503.0 554940.0 -1.0 2927
2929 0 354687.0 141404.0 555000.0 -1.0 2928
2930 0 354454.0 141285.0 555060.0 -1.0 2929
2931 0 354434.0 141094.0 555120.0 -1.0 2930
2932 0 354292.0 141073.0 555180.0 -1.0 2931
2933 0 354214.0 140995.0 555240.0 -1.0 2932
2934 0 354137.0 140953.0 555300.0 -1.0 2933
2935 0 354081.0 140911.0 555360.0 -1.0 2934
2936 0 354031.0 140833.0 555420.0 -1.0 2935
2937 0 354088.0 140826.0 555480.0 -1.0 2936
2938 0 353968.0 140664.0 555600.0 -1.0 2937
2939 0 353904.0 140629.0 555660.0 -1.0 2938
2940 0 353897.0 140551.0 555720.0 -1.0 2939
2941 0 353848.0 140559.0 555780.0 -1.0 2940
2942 0 353841.0 140481.0 555840.0 -1.0 2941
2943 0 353912.0 140481.0 555900.0 -1.0 2942
2944 0 353834.0 140509.0 555960.0 -1.0 2943
2945 0 353792.0 140474.0 556020.0 -1.0 2944
2946 0 353785.0 140439.0 556080.0 -1.0 2945
2947 0 353735.0 140403.0 556140.0 -1.0 2946
2948 0 353693.0 140389.0 556200.0 -1.0 2947
2949 0 353651.0 140368.0 556260.0 -1.0 2948
2950 0 353622.0 140368.0 556320.0 -1.0 2949
2951 0 353481.0 140417.0 556380.0 -1.0 2950
2952 0 353425.0 140417.0 556440.0 -1.0 2951
2953 0 353298.0 140453.0 556500.0 -1.0 2952
2954 6 353284.0 140446.0 556560.0 -1.0 2953
2955 0 363025.0 146940.0 563100.0 -1.0 2519
2956 0 363327.0 146276.0 563040.0 -1.0 2955
2957 0 363327.0 146245.0 562980.0 -1.0 2956
2958 0 363388.0 146033.0 562920.0 -1.0 2957
2959 0 363478.0 145671.0 562860.0 -1.0 2958
2960 0 363569.0 145611.0 562800.0 -1.0 2959
2961 0 363569.0 145641.0 562740.0 -1.0 2960
2962 0 363901.0 145127.0 562680.0 -1.0 2961
2963 0 363962.0 145097.0 562560.0 -1.0 2962
2964 0 363932.0 145006.0 562500.0 -1.0 2963
2965 0 363932.0 144946.0 562440.0 -1.0 2964
2966 0 363811.0 144825.0 562380.0 -1.0 2965
2967 0 363841.0 144825.0 562320.0 -1.0 2966
2968 0 363750.0 144734.0 562260.0 -1.0 2967
2969 0 363811.0 144643.0 562140.0 -1.0 2968
2970 0 363836.0 144494.0 562080.0 -1.0 2969
2971 0 363816.0 144395.0 562020.0 -1.0 2970
2972 0 363796.0 144315.0 561960.0 -1.0 2971
2973 0 363756.0 144195.0 561900.0 -1.0 2972
2974 0 363816.0 144155.0 561840.0 -1.0 2973
2975 0 363776.0 144096.0 561780.0 -1.0 2974
2976 0 363756.0 144056.0 561720.0 -1.0 2975
2977 0 363756.0 143916.0 561660.0 -1.0 2976
2978 0 363796.0 143916.0 561600.0 -1.0 2977
2979 0 363716.0 143896.0 561540.0 -1.0 2978
2980 0 363756.0 143876.0 561480.0 -1.0 2979
2981 0 363736.0 143757.0 561420.0 -1.0 2980
2982 0 363716.0 143757.0 561360.0 -1.0 2981
2983 0 363636.0 143617.0 561240.0 -1.0 2982
2984 0 363536.0 143457.0 561180.0 -1.0 2983
2985 0 363536.0 143398.0 561120.0 -1.0 2984
2986 0 363457.0 143258.0 561060.0 -1.0 2985
2987 0 363450.0 143089.0 561000.0 -1.0 2986
2988 0 363365.0 143011.0 560940.0 -1.0 2987
2989 0 363133.0 142927.0 560880.0 -1.0 2988
2990 0 363224.0 142757.0 560820.0 -1.0 2989
2991 0 363210.0 142786.0 560760.0 -1.0 2990
2992 0 363224.0 142673.0 560700.0 -1.0 2991
2993 0 363168.0 142490.0 560700.0 -1.0 2992
2994 0 363083.0 142292.0 560700.0 -1.0 2993
2995 0 363111.0 142292.0 560640.0 -1.0 2994
2996 0 362992.0 142208.0 560580.0 -1.0 2995
2997 0 362942.0 142123.0 560520.0 -1.0 2996
2998 0 362808.0 142017.0 560460.0 -1.0 2997
2999 0 362773.0 141940.0 560400.0 -1.0 2998
3000 0 362738.0 141897.0 560340.0 -1.0 2999
3001 0 362674.0 141813.0 560280.0 -1.0 3000
3002 0 362611.0 141806.0 560220.0 -1.0 3001
3003 0 362569.0 141721.0 560160.0 -1.0 3002
3004 0 362548.0 141735.0 560100.0 -1.0 3003
3005 0 362484.0 141735.0 560040.0 -1.0 3004
3006 0 362470.0 141770.0 559980.0 -1.0 3005
3007 0 362371.0 141770.0 559920.0 -1.0 3006
3008 0 362371.0 141749.0 559860.0 -1.0 3007
3009 0 362364.0 141827.0 559800.0 -1.0 3008
3010 0 362357.0 141792.0 559740.0 -1.0 3009
3011 0 362301.0 141848.0 559680.0 -1.0 3010
3012 0 362251.0 141862.0 559620.0 -1.0 3011
3013 0 362237.0 141897.0 559560.0 -1.0 3012
3014 0 362216.0 141890.0 559500.0 -1.0 3013
3015 0 362216.0 141883.0 559440.0 -1.0 3014
3016 0 362244.0 141968.0 559380.0 -1.0 3015
3017 0 362209.0 142003.0 559320.0 -1.0 3016
3018 0 362244.0 142010.0 559260.0 -1.0 3017
3019 0 362244.0 142067.0 559200.0 -1.0 3018
3020 0 362230.0 142123.0 559140.0 -1.0 3019
3021 0 362061.0 142285.0 559020.0 -1.0 3020
3022 0 361976.0 142238.0 558960.0 -1.0 3021
3023 0 361892.0 142191.0 558900.0 -1.0 3022
3024 0 361962.0 142262.0 558840.0 -1.0 3023
3025 0 361887.0 142224.0 558780.0 -1.0 3024
3026 0 361920.0 142238.0 558720.0 -1.0 3025
3027 0 361920.0 142243.0 558660.0 -1.0 3026
3028 0 361920.0 142332.0 558600.0 -1.0 3027
3029 0 361967.0 142355.0 558540.0 -1.0 3028
3030 0 361929.0 142370.0 558480.0 -1.0 3029
3031 0 361911.0 142407.0 558420.0 -1.0 3030
3032 0 361845.0 142445.0 558300.0 -1.0 3031
3033 0 361777.0 142496.0 558240.0 -1.0 3032
3034 0 361772.0 142626.0 558120.0 -1.0 3033
3035 0 361807.0 142625.0 558060.0 -1.0 3034
3036 0 361757.0 142668.0 558000.0 -1.0 3035
3037 6 361722.0 142795.0 557940.0 -1.0 3036
3038 0 361890.0 151110.0 568260.0 -1.0 8
3039 0 361954.0 151142.0 568440.0 -1.0 3038
3040 0 361842.0 151094.0 568560.0 -1.0 3039
3041 0 361970.0 151046.0 568680.0 -1.0 3040
3042 6 361954.0 151062.0 568740.0 -1.0 3041
3043 0 361176.0 155508.0 553860.0 -1.0 2812
3044 0 361224.0 155568.0 553920.0 -1.0 3043
3045 0 361140.0 155656.0 553980.0 -1.0 3044
3046 0 361228.0 155692.0 554040.0 -1.0 3045
3047 0 361284.0 155748.0 554100.0 -1.0 3046
3048 0 361336.0 155832.0 554160.0 -1.0 3047
3049 0 361408.0 155988.0 554220.0 -1.0 3048
3050 0 361608.0 156056.0 554280.0 -1.0 3049
3051 0 361524.0 156056.0 554340.0 -1.0 3050
3052 0 361560.0 156068.0 554400.0 -1.0 3051
3053 0 361688.0 156116.0 554460.0 -1.0 3052
3054 0 361672.0 156136.0 554520.0 -1.0 3053
3055 0 361744.0 156172.0 554580.0 -1.0 3054
3056 0 361660.0 156268.0 554640.0 -1.0 3055
3057 0 361748.0 156376.0 554700.0 -1.0 3056
3058 0 361764.0 156408.0 554760.0 -1.0 3057
3059 0 361808.0 156532.0 554820.0 -1.0 3058
3060 0 361816.0 156524.0 554880.0 -1.0 3059
3061 0 361840.0 156664.0 554940.0 -1.0 3060
3062 0 361856.0 156660.0 555000.0 -1.0 3061
3063 0 361836.0 156700.0 555060.0 -1.0 3062
3064 0 361904.0 156988.0 555060.0 -1.0 3063
3065 0 361452.0 158248.0 555120.0 -1.0 3064
3066 0 361568.0 158684.0 555120.0 -1.0 3065
3067 0 362032.0 157368.0 555180.0 -1.0 3066
3068 0 362128.0 157672.0 555180.0 -1.0 3067
3069 0 362196.0 157712.0 555240.0 -1.0 3068
3070 0 362196.0 157764.0 555300.0 -1.0 3069
3071 0 362276.0 157708.0 555360.0 -1.0 3070
3072 0 362204.0 157728.0 555420.0 -1.0 3071
3073 0 362268.0 157796.0 555480.0 -1.0 3072
3074 0 362248.0 157812.0 555600.0 -1.0 3073
3075 0 362428.0 157924.0 555660.0 -1.0 3074
3076 0 362456.0 157888.0 555720.0 -1.0 3075
3077 0 362492.0 157944.0 555780.0 -1.0 3076
3078 0 362512.0 157984.0 555840.0 -1.0 3077
3079 0 362536.0 157980.0 555900.0 -1.0 3078
3080 0 362532.0 158100.0 555960.0 -1.0 3079
3081 0 362524.0 158128.0 556020.0 -1.0 3080
3082 0 362520.0 158164.0 556080.0 -1.0 3081
3083 0 362520.0 158116.0 556140.0 -1.0 3082
3084 0 362632.0 158448.0 556200.0 -1.0 3083
3085 0 362744.0 158680.0 556260.0 -1.0 3084
3086 0 362832.0 158712.0 556380.0 -1.0 3085
3087 0 362884.0 158824.0 556500.0 -1.0 3086
3088 0 362840.0 158964.0 556560.0 -1.0 3087
3089 0 362840.0 158988.0 556680.0 -1.0 3088
3090 0 362768.0 158996.0 556740.0 -1.0 3089
3091 0 362920.0 159244.0 556800.0 -1.0 3090
3092 0 363084.0 159656.0 556800.0 -1.0 3091
3093 0 363448.0 159960.0 556800.0 -1.0 3092
3094 0 363800.0 160084.0 556800.0 -1.0 3093
3095 0 363804.0 160116.0 556860.0 -1.0 3094
3096 0 363720.0 160000.0 556980.0 -1.0 3095
3097 0 364112.0 160560.0 557280.0 -1.0 3096
3098 0 364660.0 161248.0 557280.0 -1.0 3097
3099 0 364624.0 161508.0 557340.0 -1.0 3098
3100 0 364492.0 161424.0 557460.0 -1.0 3099
3101 0 364512.0 161912.0 557460.0 -1.0 3100
3102 0 364528.0 161516.0 557580.0 -1.0 3101
3103 0 364464.0 161516.0 557640.0 -1.0 3102
3104 0 364408.0 161596.0 557700.0 -1.0 3103
3105 0 364372.0 161560.0 557760.0 -1.0 3104
3106 0 364356.0 161696.0 557820.0 -1.0 3105
3107 0 364445.94 161751.83 557880.0 -1.0 3106
3108 0 364416.0 161848.0 557940.0 -1.0 3107
3109 0 364484.0 162112.0 558000.0 -1.0 3108
3110 0 364528.0 162216.0 558060.0 -1.0 3109
3111 6 364804.0 162528.0 558120.0 -1.0 3110
3112 0 361408.0 147462.0 551040.0 -1.0 2749
3113 0 361172.0 147210.0 551040.0 -1.0 3112
3114 0 360984.0 146798.0 551040.0 -1.0 3113
3115 0 360912.0 146686.0 550980.0 -1.0 3114
3116 0 360952.0 146678.0 550920.0 -1.0 3115
3117 6 360944.0 146662.0 550860.0 -1.0 3116
