# Supplementary material for: Organization of the gravity-sensing system in zebrafish
Source: Nat Commun. 2022 Aug 27;13:5060. doi: 10.1038/s41467-022-32824-w (PMC9420129; doi:10.1038/s41467-022-32824-w)
Supplement: Supplementary file 11 — Source Data [file 41467_2022_32824_MOESM11_ESM.zip › Reconstruction files/SuperiorVN_R_07.swc]

# SWC format file
# based on specifications at http://www.neuronland.org/NLMorphologyConverter/MorphologyFormats/SWC/Spec.html
# Created on 2022-04-20 using navis (https://github.com/navis-org/navis)
# Meta: {"id": "70235", "name": "SuperiorVN_R_07", "units": "1 nanometer"}
# PointNo Label X Y Z Radius Parent
# Labels:
# 0 = undefined, 1 = soma, 5 = fork point, 6 = end point
1 1 364092.78 148879.69 540060.0 2756.0 -1
2 0 282314.0 167243.0 551520.0 -1.0 1638
3 0 282254.0 167252.0 551580.0 -1.0 2
4 0 282248.0 167292.0 551640.0 -1.0 3
5 0 282243.0 167256.0 551700.0 -1.0 4
6 0 282239.0 167297.0 551760.0 -1.0 5
7 0 282293.0 167353.0 551820.0 -1.0 6
8 0 282272.0 167285.0 551880.0 -1.0 7
9 0 282240.0 167307.0 551940.0 -1.0 8
10 0 282278.0 167454.0 552000.0 -1.0 9
11 0 282257.0 167514.0 552060.0 -1.0 10
12 0 282236.0 167532.0 552120.0 -1.0 11
13 0 282241.0 167617.0 552180.0 -1.0 12
14 0 282230.0 167578.0 552240.0 -1.0 13
15 0 282219.0 167661.0 552300.0 -1.0 14
16 0 282281.0 167867.0 552360.0 -1.0 15
17 0 282274.0 167946.0 552420.0 -1.0 16
18 0 282310.0 168084.0 552480.0 -1.0 17
19 0 282280.0 168209.0 552540.0 -1.0 18
20 0 282157.0 168288.0 552600.0 -1.0 19
21 0 282175.0 168377.0 552660.0 -1.0 20
22 0 282224.0 168467.0 552720.0 -1.0 21
23 0 282315.0 168585.0 552780.0 -1.0 22
24 0 282343.0 168791.0 552840.0 -1.0 23
25 0 282333.0 168898.0 552900.0 -1.0 24
26 0 282292.0 169117.0 552960.0 -1.0 25
27 0 282287.0 169112.0 553020.0 -1.0 26
28 0 282254.0 169105.0 553080.0 -1.0 27
29 0 282301.0 169201.0 553140.0 -1.0 28
30 0 282352.0 169246.0 553200.0 -1.0 29
31 0 282342.0 169358.0 553260.0 -1.0 30
32 0 282380.0 169298.0 553320.0 -1.0 31
33 0 282349.0 169382.0 553380.0 -1.0 32
34 0 282344.0 169366.0 553440.0 -1.0 33
35 0 282361.0 169465.0 553500.0 -1.0 34
36 0 282402.0 169436.0 553560.0 -1.0 35
37 0 282350.0 169449.0 553620.0 -1.0 36
38 0 282424.0 169506.0 553680.0 -1.0 37
39 0 282368.0 169485.0 553740.0 -1.0 38
40 0 282314.0 169528.0 553800.0 -1.0 39
41 0 282291.0 169484.0 553860.0 -1.0 40
42 0 282249.0 169466.0 553920.0 -1.0 41
43 0 282316.0 169492.0 553980.0 -1.0 42
44 0 282261.0 169485.0 554040.0 -1.0 43
45 0 282241.0 169463.0 554100.0 -1.0 44
46 0 282261.0 169551.0 554160.0 -1.0 45
47 0 282294.0 169565.0 554220.0 -1.0 46
48 0 282143.0 169500.0 554280.0 -1.0 47
49 0 282248.0 169588.0 554340.0 -1.0 48
50 0 282201.0 169565.0 554400.0 -1.0 49
51 0 282279.0 169648.0 554460.0 -1.0 50
52 0 282191.0 169568.0 554520.0 -1.0 51
53 0 282193.0 169650.0 554580.0 -1.0 52
54 0 282153.0 169655.0 554640.0 -1.0 53
55 0 282149.0 169722.0 554700.0 -1.0 54
56 0 282082.0 169710.0 554760.0 -1.0 55
57 0 282111.0 169727.0 554820.0 -1.0 56
58 0 282067.0 169728.0 554880.0 -1.0 57
59 0 282041.0 169732.0 554940.0 -1.0 58
60 0 282123.0 169767.0 555000.0 -1.0 59
61 0 282156.0 169854.0 555060.0 -1.0 60
62 0 282028.0 169839.0 555120.0 -1.0 61
63 0 282098.0 169796.0 555180.0 -1.0 62
64 0 282141.0 169852.0 555240.0 -1.0 63
65 0 282135.0 169847.0 555300.0 -1.0 64
66 0 282162.0 169897.0 555360.0 -1.0 65
67 0 282059.0 169834.0 555420.0 -1.0 66
68 0 282139.0 169941.0 555480.0 -1.0 67
69 0 282102.0 169976.0 555600.0 -1.0 68
70 0 282039.0 169986.0 555660.0 -1.0 69
71 0 282142.0 170080.0 555720.0 -1.0 70
72 0 282030.0 170083.0 555780.0 -1.0 71
73 0 282067.0 170131.0 555840.0 -1.0 72
74 0 281944.0 170115.0 555900.0 -1.0 73
75 0 281975.0 170214.0 555960.0 -1.0 74
76 0 281832.0 170178.0 556020.0 -1.0 75
77 0 282014.0 170206.0 556080.0 -1.0 76
78 0 282052.0 170210.0 556140.0 -1.0 77
79 0 282120.0 170277.0 556200.0 -1.0 78
80 0 282033.0 170248.0 556260.0 -1.0 79
81 0 282129.0 170337.0 556320.0 -1.0 80
82 0 282127.0 170451.0 556380.0 -1.0 81
83 0 282105.0 170464.0 556440.0 -1.0 82
84 0 282070.0 170520.0 556500.0 -1.0 83
85 0 282117.0 170598.0 556560.0 -1.0 84
86 0 282065.0 170647.0 556620.0 -1.0 85
87 0 282059.0 170642.0 556680.0 -1.0 86
88 0 282111.0 170731.0 556740.0 -1.0 87
89 0 281980.0 170735.0 556800.0 -1.0 88
90 0 282051.0 170702.0 556860.0 -1.0 89
91 0 282109.0 170773.0 556920.0 -1.0 90
92 0 282064.0 170735.0 556980.0 -1.0 91
93 0 282032.0 170816.0 557040.0 -1.0 92
94 0 282017.0 170805.0 557100.0 -1.0 93
95 0 282010.0 170809.0 557160.0 -1.0 94
96 0 281959.0 170774.0 557220.0 -1.0 95
97 0 281932.0 170778.0 557280.0 -1.0 96
98 0 281884.0 170736.0 557340.0 -1.0 97
99 0 281819.0 170735.0 557400.0 -1.0 98
100 0 281825.0 170737.0 557460.0 -1.0 99
101 0 281840.0 170677.0 557520.0 -1.0 100
102 0 281703.0 170669.0 557580.0 -1.0 101
103 0 281698.0 170669.0 557640.0 -1.0 102
104 0 281626.0 170670.0 557700.0 -1.0 103
105 0 281636.0 170674.0 557760.0 -1.0 104
106 0 281643.0 170664.0 557820.0 -1.0 105
107 0 281653.0 170705.0 557880.0 -1.0 106
108 0 281811.0 170662.0 557940.0 -1.0 107
109 0 281550.0 170644.0 558000.0 -1.0 108
110 0 281579.0 170599.0 558060.0 -1.0 109
111 0 281553.0 170617.0 558120.0 -1.0 110
112 0 281419.0 170569.0 558240.0 -1.0 111
113 0 281484.0 170442.0 558300.0 -1.0 112
114 0 281469.0 170508.0 558360.0 -1.0 113
115 0 281439.0 170397.0 558420.0 -1.0 114
116 0 281447.0 170380.0 558480.0 -1.0 115
117 0 281412.0 170427.0 558540.0 -1.0 116
118 0 281411.0 170417.0 558600.0 -1.0 117
119 0 281381.0 170434.0 558660.0 -1.0 118
120 0 281359.0 170373.0 558720.0 -1.0 119
121 0 281375.0 170323.0 558780.0 -1.0 120
122 0 281413.0 170337.0 558840.0 -1.0 121
123 0 281330.0 170342.0 558900.0 -1.0 122
124 0 281361.0 170385.0 558960.0 -1.0 123
125 0 281307.0 170314.0 559020.0 -1.0 124
126 0 281385.0 170289.0 559140.0 -1.0 125
127 0 281353.0 170257.0 559200.0 -1.0 126
128 0 281287.0 170178.0 559260.0 -1.0 127
129 0 281268.0 170190.0 559320.0 -1.0 128
130 0 281296.0 170201.0 559380.0 -1.0 129
131 0 281280.0 170219.0 559440.0 -1.0 130
132 0 281303.0 170229.0 559500.0 -1.0 131
133 0 281327.0 170325.0 559560.0 -1.0 132
134 0 281285.0 170303.0 559620.0 -1.0 133
135 0 281278.0 170263.0 559680.0 -1.0 134
136 0 281361.0 170193.0 559740.0 -1.0 135
137 0 281369.0 170195.0 559800.0 -1.0 136
138 0 281348.0 170226.0 559860.0 -1.0 137
139 0 281350.0 170256.0 559920.0 -1.0 138
140 0 281471.0 170254.0 559980.0 -1.0 139
141 0 281444.0 170260.0 560040.0 -1.0 140
142 0 281530.0 170301.0 560100.0 -1.0 141
143 0 281497.0 170191.0 560160.0 -1.0 142
144 0 281466.0 170175.0 560220.0 -1.0 143
145 0 281535.0 170188.0 560280.0 -1.0 144
146 0 281693.0 170192.0 560340.0 -1.0 145
147 0 281733.0 170198.0 560400.0 -1.0 146
148 0 281702.0 170146.0 560460.0 -1.0 147
149 0 281759.0 170182.0 560520.0 -1.0 148
150 0 281751.0 170198.0 560580.0 -1.0 149
151 0 281819.0 170241.0 560640.0 -1.0 150
152 0 281830.0 170197.0 560700.0 -1.0 151
153 0 281798.0 170292.0 560760.0 -1.0 152
154 0 281895.0 170292.0 560820.0 -1.0 153
155 0 281923.0 170285.0 560880.0 -1.0 154
156 0 281915.0 170324.0 560940.0 -1.0 155
157 0 281944.0 170383.0 561000.0 -1.0 156
158 0 281980.0 170337.0 561060.0 -1.0 157
159 0 282030.0 170456.0 561120.0 -1.0 158
160 0 282040.0 170428.0 561180.0 -1.0 159
161 0 282147.0 170495.0 561240.0 -1.0 160
162 0 282106.0 170347.0 561360.0 -1.0 161
163 0 282169.0 170435.0 561420.0 -1.0 162
164 0 282253.0 170517.0 561480.0 -1.0 163
165 0 282203.0 170480.0 561540.0 -1.0 164
166 0 282267.0 170577.0 561600.0 -1.0 165
167 0 282299.0 170554.0 561660.0 -1.0 166
168 0 282256.0 170602.0 561720.0 -1.0 167
169 0 282274.0 170649.0 561780.0 -1.0 168
170 0 282256.0 170658.0 561840.0 -1.0 169
171 0 282260.0 170691.0 561900.0 -1.0 170
172 0 282279.0 170651.0 561960.0 -1.0 171
173 0 282345.0 170701.0 562020.0 -1.0 172
174 0 282313.0 170691.0 562080.0 -1.0 173
175 0 282368.0 170727.0 562140.0 -1.0 174
176 0 282281.0 170708.0 562260.0 -1.0 175
177 0 282410.0 170806.0 562320.0 -1.0 176
178 0 282350.0 170775.0 562380.0 -1.0 177
179 0 282421.0 170878.0 562440.0 -1.0 178
180 0 282397.0 170837.0 562500.0 -1.0 179
181 0 282463.0 170845.0 562560.0 -1.0 180
182 0 282475.0 170858.0 562680.0 -1.0 181
183 0 282420.0 170823.0 562740.0 -1.0 182
184 0 282515.0 170887.0 562800.0 -1.0 183
185 0 282560.0 170864.0 562860.0 -1.0 184
186 0 282574.0 170868.0 562920.0 -1.0 185
187 0 282694.0 170918.0 562980.0 -1.0 186
188 0 282683.0 170891.0 563040.0 -1.0 187
189 0 282633.0 170919.0 563100.0 -1.0 188
190 0 282732.0 170984.0 563160.0 -1.0 189
191 0 282766.0 171013.0 563220.0 -1.0 190
192 0 282866.0 171048.0 563340.0 -1.0 191
193 0 282876.0 171053.0 563400.0 -1.0 192
194 0 282794.0 171041.0 563460.0 -1.0 193
195 0 282851.0 171129.0 563520.0 -1.0 194
196 0 282880.0 171073.0 563580.0 -1.0 195
197 0 282899.0 171205.0 563640.0 -1.0 196
198 0 282942.0 171174.0 563700.0 -1.0 197
199 0 282967.0 171207.0 563760.0 -1.0 198
200 0 282944.0 171179.0 563820.0 -1.0 199
201 0 282927.0 171201.0 563880.0 -1.0 200
202 0 282988.0 171180.0 563940.0 -1.0 201
203 0 283062.0 171225.0 564000.0 -1.0 202
204 0 283108.0 171180.0 564060.0 -1.0 203
205 0 283114.0 171201.0 564120.0 -1.0 204
206 0 283126.0 171247.0 564180.0 -1.0 205
207 0 283158.0 171250.0 564240.0 -1.0 206
208 0 283200.0 171232.0 564300.0 -1.0 207
209 0 283212.0 171276.0 564360.0 -1.0 208
210 0 283205.0 171300.0 564420.0 -1.0 209
211 0 283201.0 171308.0 564540.0 -1.0 210
212 0 283279.0 171312.0 564600.0 -1.0 211
213 0 283220.0 171222.0 564660.0 -1.0 212
214 0 283296.0 171244.0 564720.0 -1.0 213
215 0 283396.0 171360.0 564840.0 -1.0 214
216 0 283394.0 171345.0 564900.0 -1.0 215
217 0 283434.0 171352.0 564960.0 -1.0 216
218 0 283468.0 171369.0 565020.0 -1.0 217
219 0 283464.0 171314.0 565080.0 -1.0 218
220 0 283519.0 171342.0 565140.0 -1.0 219
221 0 283587.0 171387.0 565200.0 -1.0 220
222 0 283605.0 171400.0 565260.0 -1.0 221
223 0 283633.0 171353.0 565320.0 -1.0 222
224 0 283608.0 171356.0 565440.0 -1.0 223
225 0 283624.0 171394.0 565500.0 -1.0 224
226 0 283684.0 171367.0 565560.0 -1.0 225
227 0 283739.0 171364.0 565620.0 -1.0 226
228 0 283754.0 171402.0 565680.0 -1.0 227
229 0 283777.0 171374.0 565740.0 -1.0 228
230 0 283770.0 171382.0 565800.0 -1.0 229
231 0 283776.0 171405.0 565920.0 -1.0 230
232 0 283811.0 171462.0 565980.0 -1.0 231
233 0 283872.0 171489.0 566040.0 -1.0 232
234 0 283942.0 171457.0 566100.0 -1.0 233
235 0 283950.0 171439.0 566160.0 -1.0 234
236 0 284057.0 171533.0 566220.0 -1.0 235
237 0 284018.0 171413.0 566280.0 -1.0 236
238 0 284051.0 171495.0 566400.0 -1.0 237
239 0 284143.0 171525.0 566460.0 -1.0 238
240 0 284137.0 171558.0 566520.0 -1.0 239
241 0 284221.0 171573.0 566580.0 -1.0 240
242 0 284320.0 171589.0 566640.0 -1.0 241
243 0 284331.0 171621.0 566700.0 -1.0 242
244 0 284431.0 171672.0 566760.0 -1.0 243
245 0 284413.0 171706.0 566820.0 -1.0 244
246 0 284545.0 171756.0 566940.0 -1.0 245
247 0 284511.0 171691.0 567000.0 -1.0 246
248 0 284611.0 171823.0 567060.0 -1.0 247
249 0 284624.0 171832.0 567120.0 -1.0 248
250 0 284664.0 171915.0 567180.0 -1.0 249
251 0 284706.0 171931.0 567240.0 -1.0 250
252 0 284703.0 171843.0 567300.0 -1.0 251
253 0 284724.0 171851.0 567360.0 -1.0 252
254 0 284726.0 171906.0 567420.0 -1.0 253
255 0 284799.0 171884.0 567480.0 -1.0 254
256 0 284899.0 172001.0 567540.0 -1.0 255
257 0 284892.0 172024.0 567600.0 -1.0 256
258 0 284944.0 172014.0 567660.0 -1.0 257
259 0 284971.0 171993.0 567720.0 -1.0 258
260 0 284903.0 171984.0 567780.0 -1.0 259
261 0 285013.0 172047.0 567840.0 -1.0 260
262 0 284995.0 172049.0 567900.0 -1.0 261
263 0 285030.0 172081.0 567960.0 -1.0 262
264 0 285050.0 172015.0 568020.0 -1.0 263
265 0 285215.0 172110.0 568080.0 -1.0 264
266 0 285238.0 172006.0 568140.0 -1.0 265
267 0 285328.0 172108.0 568200.0 -1.0 266
268 0 285346.0 172074.0 568260.0 -1.0 267
269 0 285364.0 172084.0 568320.0 -1.0 268
270 0 285405.0 172097.0 568380.0 -1.0 269
271 0 285500.0 172052.0 568440.0 -1.0 270
272 0 285495.0 172001.0 568500.0 -1.0 271
273 0 285508.0 171967.0 568560.0 -1.0 272
274 0 285507.0 171964.0 568620.0 -1.0 273
275 0 285588.0 171936.0 568680.0 -1.0 274
276 0 285605.0 171922.0 568740.0 -1.0 275
277 0 285577.0 171859.0 568800.0 -1.0 276
278 0 285554.0 171827.0 568860.0 -1.0 277
279 0 285618.0 171827.0 568920.0 -1.0 278
280 0 285656.0 171824.0 568980.0 -1.0 279
281 0 285655.0 171754.0 569040.0 -1.0 280
282 0 285632.0 171718.0 569100.0 -1.0 281
283 0 285756.0 171730.0 569160.0 -1.0 282
284 0 285836.0 171740.0 569220.0 -1.0 283
285 0 285892.0 171799.0 569280.0 -1.0 284
286 0 285936.0 171820.0 569340.0 -1.0 285
287 0 285913.0 171651.0 569400.0 -1.0 286
288 0 285972.0 171728.0 569460.0 -1.0 287
289 0 286009.0 171719.0 569520.0 -1.0 288
290 0 285995.0 171674.0 569580.0 -1.0 289
291 0 286089.0 171718.0 569640.0 -1.0 290
292 0 286027.0 171701.0 569760.0 -1.0 291
293 0 286124.0 171668.0 569820.0 -1.0 292
294 0 286082.0 171732.0 569880.0 -1.0 293
295 0 286105.0 171744.0 569940.0 -1.0 294
296 0 286135.0 171795.0 570000.0 -1.0 295
297 0 286198.0 171757.0 570060.0 -1.0 296
298 0 286197.0 171754.0 570180.0 -1.0 297
299 0 286189.0 171823.0 570240.0 -1.0 298
300 0 286148.0 171777.0 570300.0 -1.0 299
301 0 286233.0 171826.0 570360.0 -1.0 300
302 0 286131.0 171842.0 570420.0 -1.0 301
303 0 286191.0 171820.0 570480.0 -1.0 302
304 0 286165.0 171846.0 570540.0 -1.0 303
305 0 286240.0 171848.0 570600.0 -1.0 304
306 0 286258.0 171809.0 570660.0 -1.0 305
307 0 286260.0 171924.0 570720.0 -1.0 306
308 0 286202.0 171882.0 570780.0 -1.0 307
309 0 286265.0 171842.0 570840.0 -1.0 308
310 0 286185.0 171820.0 570900.0 -1.0 309
311 0 286253.0 171825.0 570960.0 -1.0 310
312 0 286260.0 171772.0 571020.0 -1.0 311
313 0 286304.0 171846.0 571080.0 -1.0 312
314 0 286253.0 171747.0 571200.0 -1.0 313
315 0 286321.0 171859.0 571260.0 -1.0 314
316 0 286338.0 171851.0 571320.0 -1.0 315
317 0 286420.0 171874.0 571380.0 -1.0 316
318 0 286389.0 171898.0 571440.0 -1.0 317
319 0 286403.0 171842.0 571500.0 -1.0 318
320 0 286434.0 171790.0 571560.0 -1.0 319
321 0 286454.0 171730.0 571620.0 -1.0 320
322 0 286467.0 171765.0 571680.0 -1.0 321
323 0 286555.0 171793.0 571740.0 -1.0 322
324 0 286501.0 171715.0 571800.0 -1.0 323
325 0 286571.0 171812.0 571860.0 -1.0 324
326 0 286505.0 171734.0 571920.0 -1.0 325
327 0 286520.0 171749.0 571980.0 -1.0 326
328 0 286508.0 171696.0 572040.0 -1.0 327
329 0 286497.0 171671.0 572100.0 -1.0 328
330 0 286536.0 171746.0 572160.0 -1.0 329
331 0 286586.0 171726.0 572280.0 -1.0 330
332 0 286614.0 171735.0 572340.0 -1.0 331
333 0 286656.0 171695.0 572400.0 -1.0 332
334 0 286788.0 171768.0 572460.0 -1.0 333
335 0 286748.0 171723.0 572520.0 -1.0 334
336 0 286855.0 171776.0 572580.0 -1.0 335
337 0 286938.0 171761.0 572640.0 -1.0 336
338 0 286947.0 171753.0 572700.0 -1.0 337
339 0 286954.0 171704.0 572760.0 -1.0 338
340 0 286936.0 171765.0 572820.0 -1.0 339
341 0 287069.0 171802.0 572880.0 -1.0 340
342 0 286991.0 171717.0 572940.0 -1.0 341
343 0 287075.0 171818.0 573000.0 -1.0 342
344 0 287028.0 171815.0 573060.0 -1.0 343
345 0 287040.0 171776.0 573120.0 -1.0 344
346 0 287024.0 171780.0 573180.0 -1.0 345
347 0 287033.0 171772.0 573240.0 -1.0 346
348 0 287058.0 171719.0 573300.0 -1.0 347
349 0 286996.0 171658.0 573360.0 -1.0 348
350 0 287040.0 171710.0 573420.0 -1.0 349
351 0 287042.0 171698.0 573480.0 -1.0 350
352 0 287009.0 171660.0 573540.0 -1.0 351
353 0 287026.0 171660.0 573600.0 -1.0 352
354 0 287030.0 171608.0 573660.0 -1.0 353
355 0 287003.0 171564.0 573720.0 -1.0 354
356 0 287015.0 171608.0 573780.0 -1.0 355
357 0 286930.0 171554.0 573840.0 -1.0 356
358 0 286971.0 171567.0 573900.0 -1.0 357
359 0 286987.0 171568.0 573960.0 -1.0 358
360 0 286945.0 171427.0 574020.0 -1.0 359
361 0 286982.0 171463.0 574080.0 -1.0 360
362 0 286956.0 171432.0 574140.0 -1.0 361
363 0 287011.0 171451.0 574200.0 -1.0 362
364 0 286968.0 171357.0 574260.0 -1.0 363
365 0 287044.0 171312.0 574320.0 -1.0 364
366 0 287016.0 171304.0 574380.0 -1.0 365
367 0 286962.0 171180.0 574440.0 -1.0 366
368 0 287061.0 171190.0 574500.0 -1.0 367
369 0 287111.0 171190.0 574560.0 -1.0 368
370 0 287210.0 171230.0 574620.0 -1.0 369
371 0 287102.0 171144.0 574680.0 -1.0 370
372 0 287148.0 171125.0 574740.0 -1.0 371
373 0 287148.0 171073.0 574800.0 -1.0 372
374 0 287172.0 171052.0 574860.0 -1.0 373
375 0 287171.0 170989.0 574920.0 -1.0 374
376 0 287091.0 170979.0 574980.0 -1.0 375
377 0 287094.0 170938.0 575040.0 -1.0 376
378 0 287060.0 170864.0 575100.0 -1.0 377
379 0 287142.0 170900.0 575160.0 -1.0 378
380 0 287026.0 170878.0 575220.0 -1.0 379
381 0 287038.0 170925.0 575280.0 -1.0 380
382 0 287043.0 170898.0 575340.0 -1.0 381
383 0 287026.0 170931.0 575400.0 -1.0 382
384 0 287047.0 170961.0 575460.0 -1.0 383
385 0 287061.0 170955.0 575580.0 -1.0 384
386 0 287077.0 171003.0 575640.0 -1.0 385
387 0 287083.0 171015.0 575700.0 -1.0 386
388 0 287218.0 171133.0 575760.0 -1.0 387
389 0 287102.0 171082.0 575820.0 -1.0 388
390 0 287138.0 171111.0 575880.0 -1.0 389
391 0 287179.0 171153.0 575940.0 -1.0 390
392 0 287177.0 171061.0 576000.0 -1.0 391
393 0 287229.0 171047.0 576060.0 -1.0 392
394 0 287202.0 171079.0 576120.0 -1.0 393
395 0 287304.0 171041.0 576180.0 -1.0 394
396 0 287274.0 171034.0 576240.0 -1.0 395
397 0 287330.0 171104.0 576360.0 -1.0 396
398 0 287303.0 171065.0 576420.0 -1.0 397
399 0 287467.0 171070.0 576480.0 -1.0 398
400 0 287470.0 170981.0 576540.0 -1.0 399
401 0 287576.0 171015.0 576600.0 -1.0 400
402 0 287499.0 170964.0 576660.0 -1.0 401
403 0 287515.0 170940.0 576720.0 -1.0 402
404 0 287494.0 170878.0 576780.0 -1.0 403
405 0 287449.0 170856.0 576840.0 -1.0 404
406 0 287418.0 170827.0 576900.0 -1.0 405
407 0 287403.0 170846.0 576960.0 -1.0 406
408 0 287355.0 170790.0 577020.0 -1.0 407
409 0 287396.0 170790.0 577080.0 -1.0 408
410 0 287440.0 170783.0 577200.0 -1.0 409
411 0 287426.0 170794.0 577260.0 -1.0 410
412 0 287373.0 170859.0 577320.0 -1.0 411
413 0 287381.0 170829.0 577380.0 -1.0 412
414 0 287454.0 170808.0 577440.0 -1.0 413
415 0 287430.0 170855.0 577500.0 -1.0 414
416 0 287450.0 170823.0 577560.0 -1.0 415
417 0 287428.0 170954.0 577620.0 -1.0 416
418 0 287402.0 170911.0 577680.0 -1.0 417
419 0 287397.0 170971.0 577740.0 -1.0 418
420 0 287391.0 170979.0 577800.0 -1.0 419
421 0 287391.0 170997.0 577860.0 -1.0 420
422 0 287469.0 171057.0 577920.0 -1.0 421
423 0 287463.0 171065.0 577980.0 -1.0 422
424 0 287554.0 171118.0 578100.0 -1.0 423
425 0 287555.0 171169.0 578160.0 -1.0 424
426 0 287517.0 171144.0 578220.0 -1.0 425
427 0 287524.0 171162.0 578280.0 -1.0 426
428 0 287456.0 171173.0 578340.0 -1.0 427
429 0 287471.0 171239.0 578400.0 -1.0 428
430 0 287486.0 171220.0 578460.0 -1.0 429
431 0 287401.0 171147.0 578520.0 -1.0 430
432 0 287509.0 171243.0 578580.0 -1.0 431
433 0 287527.0 171113.0 578700.0 -1.0 432
434 0 287542.0 171292.0 578760.0 -1.0 433
435 0 287598.0 171261.0 578820.0 -1.0 434
436 0 287650.0 171342.0 578880.0 -1.0 435
437 0 287630.0 171309.0 578940.0 -1.0 436
438 0 287683.0 171343.0 579000.0 -1.0 437
439 0 287686.0 171391.0 579060.0 -1.0 438
440 0 287694.0 171398.0 579120.0 -1.0 439
441 0 287766.0 171470.0 579180.0 -1.0 440
442 0 287776.0 171470.0 579240.0 -1.0 441
443 0 287745.0 171461.0 579300.0 -1.0 442
444 0 287739.0 171476.0 579360.0 -1.0 443
445 0 287739.0 171528.0 579420.0 -1.0 444
446 0 287784.0 171563.0 579480.0 -1.0 445
447 0 287790.0 171515.0 579540.0 -1.0 446
448 0 287857.0 171593.0 579600.0 -1.0 447
449 0 287877.0 171515.0 579660.0 -1.0 448
450 0 287924.0 171607.0 579720.0 -1.0 449
451 0 287874.0 171507.0 579780.0 -1.0 450
452 0 287995.0 171620.0 579840.0 -1.0 451
453 0 288011.0 171602.0 579900.0 -1.0 452
454 0 287949.0 171550.0 579960.0 -1.0 453
455 0 287992.0 171647.0 580020.0 -1.0 454
456 0 287930.0 171622.0 580080.0 -1.0 455
457 0 287952.0 171678.0 580140.0 -1.0 456
458 0 287925.0 171660.0 580200.0 -1.0 457
459 0 287994.0 171783.0 580260.0 -1.0 458
460 0 287870.0 171812.0 580320.0 -1.0 459
461 0 287930.0 171945.0 580380.0 -1.0 460
462 0 287866.0 172007.0 580440.0 -1.0 461
463 0 287806.0 172034.0 580500.0 -1.0 462
464 0 287870.0 172039.0 580560.0 -1.0 463
465 0 287872.0 172089.0 580620.0 -1.0 464
466 0 287836.0 172110.0 580680.0 -1.0 465
467 0 287773.0 172112.0 580800.0 -1.0 466
468 0 287814.0 172294.0 580860.0 -1.0 467
469 0 287793.0 172288.0 580920.0 -1.0 468
470 0 287851.0 172402.0 580980.0 -1.0 469
471 0 287836.0 172404.0 581040.0 -1.0 470
472 0 287809.0 172453.0 581100.0 -1.0 471
473 0 287763.0 172432.0 581160.0 -1.0 472
474 0 287765.0 172446.0 581220.0 -1.0 473
475 0 287839.56 172498.5 581280.0 -1.0 474
476 0 287724.0 172446.0 581340.0 -1.0 475
477 0 287757.0 172517.0 581400.0 -1.0 476
478 0 287780.0 172464.0 581460.0 -1.0 477
479 0 287760.0 172549.0 581520.0 -1.0 478
480 0 287757.0 172458.0 581580.0 -1.0 479
481 0 287794.0 172515.0 581640.0 -1.0 480
482 0 287756.0 172504.0 581700.0 -1.0 481
483 0 287866.0 172549.0 581760.0 -1.0 482
484 0 287786.0 172515.0 581820.0 -1.0 483
485 0 287846.0 172570.0 581880.0 -1.0 484
486 0 287901.0 172511.0 582000.0 -1.0 485
487 0 287977.0 172525.0 582060.0 -1.0 486
488 0 287925.0 172554.0 582120.0 -1.0 487
489 0 288035.0 172506.0 582180.0 -1.0 488
490 0 287983.0 172483.0 582240.0 -1.0 489
491 0 288030.0 172591.0 582300.0 -1.0 490
492 0 288095.0 172598.0 582360.0 -1.0 491
493 0 288037.0 172601.0 582420.0 -1.0 492
494 0 288187.0 172628.0 582480.0 -1.0 493
495 0 288122.0 172601.0 582540.0 -1.0 494
496 0 288090.0 172605.0 582600.0 -1.0 495
497 0 288030.0 172550.0 582660.0 -1.0 496
498 0 288060.0 172590.0 582720.0 -1.0 497
499 0 288044.0 172550.0 582780.0 -1.0 498
500 0 288040.0 172498.0 582840.0 -1.0 499
501 0 288091.0 172497.0 582900.0 -1.0 500
502 0 287986.0 172371.0 582960.0 -1.0 501
503 0 288028.0 172412.0 583020.0 -1.0 502
504 0 287932.0 172286.0 583080.0 -1.0 503
505 0 287982.0 172279.0 583140.0 -1.0 504
506 0 287934.0 172218.0 583200.0 -1.0 505
507 0 287986.0 172110.0 583380.0 -1.0 506
508 0 287924.0 172047.0 583440.0 -1.0 507
509 0 287889.0 171947.0 583500.0 -1.0 508
510 0 287948.0 171902.0 583560.0 -1.0 509
511 0 287865.0 171819.0 583620.0 -1.0 510
512 0 287827.0 171773.0 583680.0 -1.0 511
513 0 287806.0 171775.0 583740.0 -1.0 512
514 0 287762.0 171685.0 583800.0 -1.0 513
515 0 287780.0 171704.0 583860.0 -1.0 514
516 0 287736.0 171736.0 583920.0 -1.0 515
517 0 287827.0 171691.0 583980.0 -1.0 516
518 0 287695.0 171688.0 584040.0 -1.0 517
519 0 287754.0 171657.0 584100.0 -1.0 518
520 0 287754.0 171686.0 584160.0 -1.0 519
521 0 287730.0 171580.0 584220.0 -1.0 520
522 0 287800.0 171664.0 584280.0 -1.0 521
523 0 287793.0 171645.0 584340.0 -1.0 522
524 0 287795.0 171631.0 584400.0 -1.0 523
525 0 287811.0 171628.0 584460.0 -1.0 524
526 0 287802.0 171654.0 584520.0 -1.0 525
527 0 287818.0 171613.0 584580.0 -1.0 526
528 0 287848.0 171607.0 584640.0 -1.0 527
529 0 287846.0 171646.0 584700.0 -1.0 528
530 0 287844.0 171621.0 584760.0 -1.0 529
531 0 287848.0 171569.0 584880.0 -1.0 530
532 0 287905.0 171520.0 584940.0 -1.0 531
533 0 287914.0 171588.0 585000.0 -1.0 532
534 0 288000.0 171563.0 585060.0 -1.0 533
535 0 287973.0 171515.0 585120.0 -1.0 534
536 0 287958.0 171552.0 585180.0 -1.0 535
537 0 287925.0 171571.0 585240.0 -1.0 536
538 0 287956.0 171514.0 585300.0 -1.0 537
539 0 288053.0 171519.0 585360.0 -1.0 538
540 0 288036.0 171528.0 585420.0 -1.0 539
541 0 288005.0 171530.0 585480.0 -1.0 540
542 0 287990.0 171563.0 585540.0 -1.0 541
543 0 287882.0 171479.0 585600.0 -1.0 542
544 0 287973.0 171565.0 585660.0 -1.0 543
545 0 287999.0 171504.0 585720.0 -1.0 544
546 0 287992.0 171539.0 585780.0 -1.0 545
547 0 287912.0 171472.0 585840.0 -1.0 546
548 0 287960.0 171515.0 585900.0 -1.0 547
549 0 287943.0 171474.0 585960.0 -1.0 548
550 0 287902.0 171426.0 586020.0 -1.0 549
551 0 287826.0 171430.0 586080.0 -1.0 550
552 0 287818.0 171422.0 586140.0 -1.0 551
553 0 287822.0 171425.0 586200.0 -1.0 552
554 0 287777.0 171389.0 586260.0 -1.0 553
555 0 287760.0 171333.0 586320.0 -1.0 554
556 0 287717.0 171352.0 586380.0 -1.0 555
557 0 287686.0 171358.0 586440.0 -1.0 556
558 0 287610.0 171298.0 586500.0 -1.0 557
559 0 287602.0 171299.0 586560.0 -1.0 558
560 0 287601.0 171313.0 586620.0 -1.0 559
561 0 287588.0 171304.0 586680.0 -1.0 560
562 0 287558.0 171182.0 586740.0 -1.0 561
563 0 287627.0 171185.0 586860.0 -1.0 562
564 0 287518.0 171122.0 586920.0 -1.0 563
565 0 287510.0 171066.0 586980.0 -1.0 564
566 0 287438.0 171022.0 587040.0 -1.0 565
567 0 287469.0 171033.0 587100.0 -1.0 566
568 0 287482.0 170987.0 587160.0 -1.0 567
569 0 287472.0 171018.0 587220.0 -1.0 568
570 0 287450.0 170946.0 587280.0 -1.0 569
571 0 287493.0 171021.0 587340.0 -1.0 570
572 0 287474.0 170982.0 587400.0 -1.0 571
573 0 287463.0 170946.0 587460.0 -1.0 572
574 0 287447.0 170922.0 587520.0 -1.0 573
575 0 287505.0 170890.0 587580.0 -1.0 574
576 0 287439.0 170844.0 587700.0 -1.0 575
577 0 287469.0 170845.0 587760.0 -1.0 576
578 0 287511.0 170806.0 587820.0 -1.0 577
579 0 287434.0 170726.0 587880.0 -1.0 578
580 0 287496.0 170772.0 587940.0 -1.0 579
581 0 287474.0 170669.0 588000.0 -1.0 580
582 0 287496.0 170689.0 588060.0 -1.0 581
583 0 287445.0 170633.0 588120.0 -1.0 582
584 0 287518.0 170651.0 588180.0 -1.0 583
585 0 287518.0 170572.0 588240.0 -1.0 584
586 0 287479.0 170549.0 588300.0 -1.0 585
587 0 287450.0 170452.0 588360.0 -1.0 586
588 0 287487.0 170453.0 588420.0 -1.0 587
589 0 287498.0 170422.0 588480.0 -1.0 588
590 0 287488.0 170374.0 588540.0 -1.0 589
591 0 287514.0 170378.0 588600.0 -1.0 590
592 0 287529.0 170266.0 588660.0 -1.0 591
593 0 287556.0 170234.0 588720.0 -1.0 592
594 0 287542.0 170075.0 588840.0 -1.0 593
595 0 287591.0 170073.0 588900.0 -1.0 594
596 0 287638.0 170010.0 588960.0 -1.0 595
597 0 287617.0 169970.0 589020.0 -1.0 596
598 0 287696.0 169994.0 589080.0 -1.0 597
599 0 287629.0 169858.0 589140.0 -1.0 598
600 0 287710.0 169905.0 589200.0 -1.0 599
601 0 287691.0 169885.0 589260.0 -1.0 600
602 0 287655.0 169836.0 589320.0 -1.0 601
603 0 287681.0 169780.0 589380.0 -1.0 602
604 0 287726.0 169827.0 589440.0 -1.0 603
605 0 287744.0 169742.0 589500.0 -1.0 604
606 0 287720.0 169723.0 589560.0 -1.0 605
607 0 287677.0 169639.0 589620.0 -1.0 606
608 0 287720.0 169628.0 589680.0 -1.0 607
609 0 287752.0 169560.0 589740.0 -1.0 608
610 0 287720.0 169556.0 589800.0 -1.0 609
611 0 287726.0 169434.0 589860.0 -1.0 610
612 0 287784.0 169492.0 589920.0 -1.0 611
613 0 287741.0 169384.0 589980.0 -1.0 612
614 0 287808.0 169407.0 590040.0 -1.0 613
615 0 287795.0 169363.0 590100.0 -1.0 614
616 0 287769.0 169374.0 590160.0 -1.0 615
617 0 287770.0 169323.0 590220.0 -1.0 616
618 0 287783.0 169324.0 590280.0 -1.0 617
619 0 287756.0 169296.0 590340.0 -1.0 618
620 0 287750.0 169290.0 590400.0 -1.0 619
621 0 287798.0 169281.0 590460.0 -1.0 620
622 0 287747.0 169254.0 590520.0 -1.0 621
623 0 287735.0 169201.0 590580.0 -1.0 622
624 0 287739.0 169241.0 590640.0 -1.0 623
625 0 287684.0 169173.0 590700.0 -1.0 624
626 0 287732.0 169189.0 590760.0 -1.0 625
627 0 287685.0 169159.0 590820.0 -1.0 626
628 0 287712.0 169136.0 590880.0 -1.0 627
629 0 287616.0 169067.0 590940.0 -1.0 628
630 0 287668.72 169080.77 591000.0 -1.0 629
631 0 287592.0 169001.0 591060.0 -1.0 630
632 0 287630.0 168959.0 591120.0 -1.0 631
633 0 287598.0 168956.0 591180.0 -1.0 632
634 0 287543.0 168881.0 591240.0 -1.0 633
635 0 287551.0 168836.0 591300.0 -1.0 634
636 0 287529.0 168851.0 591360.0 -1.0 635
637 0 287489.0 168829.0 591420.0 -1.0 636
638 0 287546.0 168836.0 591480.0 -1.0 637
639 0 287479.0 168800.0 591540.0 -1.0 638
640 0 287504.0 168814.0 591600.0 -1.0 639
641 0 287478.0 168734.0 591660.0 -1.0 640
642 0 287490.0 168754.0 591720.0 -1.0 641
643 0 287414.0 168660.0 591780.0 -1.0 642
644 0 287475.0 168679.0 591840.0 -1.0 643
645 0 287414.0 168601.0 591900.0 -1.0 644
646 0 287417.0 168588.0 591960.0 -1.0 645
647 0 287394.0 168538.0 592020.0 -1.0 646
648 0 287469.0 168532.0 592080.0 -1.0 647
649 0 287436.0 168510.0 592140.0 -1.0 648
650 0 287447.0 168447.0 592200.0 -1.0 649
651 0 287436.0 168427.0 592260.0 -1.0 650
652 0 287430.0 168415.0 592320.0 -1.0 651
653 0 287439.0 168405.0 592380.0 -1.0 652
654 0 287412.0 168353.0 592440.0 -1.0 653
655 0 287448.0 168360.0 592500.0 -1.0 654
656 0 287388.0 168268.0 592560.0 -1.0 655
657 0 287424.0 168290.0 592620.0 -1.0 656
658 0 287318.0 168193.0 592680.0 -1.0 657
659 0 287324.0 168242.0 592740.0 -1.0 658
660 0 287291.0 168153.0 592800.0 -1.0 659
661 0 287293.0 168210.0 592860.0 -1.0 660
662 0 287339.0 168172.0 592920.0 -1.0 661
663 0 287287.0 168142.0 592980.0 -1.0 662
664 0 287333.0 168131.0 593040.0 -1.0 663
665 0 287329.0 168091.0 593100.0 -1.0 664
666 0 287346.0 168033.0 593160.0 -1.0 665
667 0 287295.0 168084.0 593220.0 -1.0 666
668 0 287249.0 167986.0 593280.0 -1.0 667
669 0 287319.0 168062.0 593340.0 -1.0 668
670 0 287306.0 167992.0 593400.0 -1.0 669
671 0 287281.0 168013.0 593460.0 -1.0 670
672 0 287311.0 168003.0 593520.0 -1.0 671
673 0 287315.0 168021.0 593580.0 -1.0 672
674 0 287317.0 167982.0 593640.0 -1.0 673
675 0 287348.0 168009.0 593700.0 -1.0 674
676 0 287312.0 167961.0 593760.0 -1.0 675
677 0 287297.0 167997.0 593820.0 -1.0 676
678 0 287253.0 167953.0 593880.0 -1.0 677
679 0 287349.0 167954.0 593940.0 -1.0 678
680 0 287352.0 167880.0 594000.0 -1.0 679
681 0 287372.0 167961.0 594060.0 -1.0 680
682 0 287314.0 167943.0 594120.0 -1.0 681
683 0 287416.0 167938.0 594180.0 -1.0 682
684 0 287336.0 167854.0 594240.0 -1.0 683
685 0 287275.0 167820.0 594300.0 -1.0 684
686 0 287315.0 167865.0 594360.0 -1.0 685
687 0 287350.0 167790.0 594480.0 -1.0 686
688 0 287294.0 167754.0 594540.0 -1.0 687
689 0 287307.0 167756.0 594600.0 -1.0 688
690 0 287265.0 167670.0 594660.0 -1.0 689
691 0 287280.0 167666.0 594720.0 -1.0 690
692 0 287214.0 167668.0 594780.0 -1.0 691
693 0 287300.0 167654.0 594840.0 -1.0 692
694 0 287238.0 167656.0 594900.0 -1.0 693
695 0 287185.0 167563.0 594960.0 -1.0 694
696 0 287265.0 167591.0 595020.0 -1.0 695
697 0 287225.0 167581.0 595080.0 -1.0 696
698 0 287188.0 167576.0 595140.0 -1.0 697
699 0 287155.0 167548.0 595200.0 -1.0 698
700 0 287139.0 167541.0 595260.0 -1.0 699
701 0 287221.0 167487.0 595320.0 -1.0 700
702 0 287166.0 167541.0 595380.0 -1.0 701
703 0 287178.0 167508.0 595440.0 -1.0 702
704 0 287174.0 167492.0 595500.0 -1.0 703
705 0 287181.0 167507.0 595560.0 -1.0 704
706 0 287203.0 167510.0 595620.0 -1.0 705
707 0 287217.0 167522.0 595680.0 -1.0 706
708 0 287191.0 167489.0 595740.0 -1.0 707
709 0 287210.0 167527.0 595800.0 -1.0 708
710 0 287218.0 167471.0 595860.0 -1.0 709
711 0 287233.0 167378.0 595920.0 -1.0 710
712 0 287298.0 167412.0 595980.0 -1.0 711
713 0 287297.0 167396.0 596040.0 -1.0 712
714 0 287292.0 167366.0 596100.0 -1.0 713
715 0 287281.0 167365.0 596160.0 -1.0 714
716 0 287321.0 167322.0 596220.0 -1.0 715
717 0 287304.0 167382.0 596280.0 -1.0 716
718 0 287359.0 167344.0 596340.0 -1.0 717
719 0 287355.0 167326.0 596400.0 -1.0 718
720 0 287355.0 167322.0 596460.0 -1.0 719
721 0 287378.0 167356.0 596520.0 -1.0 720
722 0 287322.0 167357.0 596580.0 -1.0 721
723 0 287315.0 167342.0 596640.0 -1.0 722
724 0 287335.0 167397.0 596700.0 -1.0 723
725 0 287344.0 167356.0 596760.0 -1.0 724
726 0 287355.0 167373.0 596820.0 -1.0 725
727 0 287368.0 167348.0 596880.0 -1.0 726
728 0 287330.0 167353.0 596940.0 -1.0 727
729 0 287377.0 167331.0 597000.0 -1.0 728
730 0 287337.0 167324.0 597060.0 -1.0 729
731 0 287349.0 167293.0 597120.0 -1.0 730
732 0 287399.0 167317.0 597180.0 -1.0 731
733 0 287388.0 167244.0 597240.0 -1.0 732
734 0 287364.0 167266.0 597360.0 -1.0 733
735 0 287329.0 167203.0 597420.0 -1.0 734
736 0 287325.0 167168.0 597480.0 -1.0 735
737 0 287280.0 167113.0 597540.0 -1.0 736
738 0 287339.0 167143.0 597600.0 -1.0 737
739 0 287281.0 167090.0 597660.0 -1.0 738
740 0 287317.0 167065.0 597720.0 -1.0 739
741 0 287319.0 167034.0 597780.0 -1.0 740
742 0 287307.0 166999.0 597840.0 -1.0 741
743 0 287298.0 166980.0 597900.0 -1.0 742
744 0 287226.0 166907.0 597960.0 -1.0 743
745 0 287286.0 166894.0 598020.0 -1.0 744
746 0 287259.0 166828.0 598080.0 -1.0 745
747 0 287335.0 166820.0 598140.0 -1.0 746
748 0 287337.0 166835.0 598200.0 -1.0 747
749 0 287334.0 166805.0 598260.0 -1.0 748
750 0 287314.0 166735.0 598320.0 -1.0 749
751 0 287341.0 166752.0 598380.0 -1.0 750
752 0 287286.0 166577.0 598440.0 -1.0 751
753 0 287282.0 166640.0 598500.0 -1.0 752
754 0 287211.0 166599.0 598560.0 -1.0 753
755 0 287143.0 166419.0 598620.0 -1.0 754
756 0 287172.0 166488.0 598680.0 -1.0 755
757 0 287101.0 166383.0 598740.0 -1.0 756
758 0 287146.0 166476.0 598800.0 -1.0 757
759 0 287124.0 166300.0 598860.0 -1.0 758
760 0 287115.0 166333.0 598920.0 -1.0 759
761 0 287013.0 166275.0 598980.0 -1.0 760
762 0 287050.0 166286.0 599040.0 -1.0 761
763 0 287051.0 166179.0 599100.0 -1.0 762
764 0 286989.0 166146.0 599160.0 -1.0 763
765 0 286986.0 166061.0 599220.0 -1.0 764
766 0 286967.0 166079.0 599280.0 -1.0 765
767 0 286969.0 166078.0 599340.0 -1.0 766
768 0 286988.0 166025.0 599400.0 -1.0 767
769 0 286978.0 166052.0 599460.0 -1.0 768
770 0 286936.0 165959.0 599520.0 -1.0 769
771 0 286959.0 165925.0 599580.0 -1.0 770
772 0 286805.0 165914.0 599640.0 -1.0 771
773 0 286855.0 165874.0 599700.0 -1.0 772
774 0 286854.0 165819.0 599760.0 -1.0 773
775 0 286872.0 165811.0 599820.0 -1.0 774
776 0 286849.0 165767.0 599880.0 -1.0 775
777 0 286858.0 165728.0 599940.0 -1.0 776
778 0 286876.0 165705.0 600000.0 -1.0 777
779 0 286874.0 165691.0 600060.0 -1.0 778
780 0 286830.0 165578.0 600120.0 -1.0 779
781 0 286859.0 165549.0 600180.0 -1.0 780
782 0 286769.0 165513.0 600240.0 -1.0 781
783 0 286711.0 165473.0 600300.0 -1.0 782
784 0 286757.0 165428.0 600360.0 -1.0 783
785 0 286687.0 165418.0 600420.0 -1.0 784
786 0 286700.0 165448.0 600480.0 -1.0 785
787 0 286735.0 165413.0 600540.0 -1.0 786
788 0 286719.0 165431.0 600600.0 -1.0 787
789 0 286678.0 165378.0 600660.0 -1.0 788
790 0 286707.0 165400.0 600720.0 -1.0 789
791 0 286684.0 165348.0 600780.0 -1.0 790
792 0 286654.0 165309.0 600840.0 -1.0 791
793 0 286614.0 165241.0 600900.0 -1.0 792
794 0 286602.0 165241.0 600960.0 -1.0 793
795 0 286629.0 165193.0 601020.0 -1.0 794
796 0 286699.0 165208.0 601080.0 -1.0 795
797 0 286707.0 165126.0 601140.0 -1.0 796
798 0 286653.0 165063.0 601200.0 -1.0 797
799 0 286682.0 165032.0 601260.0 -1.0 798
800 0 286645.0 164993.0 601320.0 -1.0 799
801 0 286677.0 165021.0 601380.0 -1.0 800
802 0 286692.0 165016.0 601440.0 -1.0 801
803 0 286614.0 164911.0 601500.0 -1.0 802
804 0 286621.0 164914.0 601560.0 -1.0 803
805 0 286739.0 165005.0 601620.0 -1.0 804
806 0 286792.0 164966.0 601680.0 -1.0 805
807 0 286813.0 164902.0 601740.0 -1.0 806
808 0 286857.0 164892.0 601800.0 -1.0 807
809 0 286856.0 164846.0 601860.0 -1.0 808
810 0 286821.0 164839.0 601920.0 -1.0 809
811 0 286846.0 164804.0 601980.0 -1.0 810
812 0 286930.0 164727.0 602040.0 -1.0 811
813 0 286902.0 164772.0 602100.0 -1.0 812
814 0 286881.0 164730.0 602160.0 -1.0 813
815 0 286985.0 164723.0 602220.0 -1.0 814
816 0 287012.0 164715.0 602280.0 -1.0 815
817 0 286964.0 164659.0 602340.0 -1.0 816
818 0 287012.0 164645.0 602460.0 -1.0 817
819 0 287028.0 164650.0 602520.0 -1.0 818
820 0 287127.0 164687.0 602580.0 -1.0 819
821 0 287119.0 164658.0 602640.0 -1.0 820
822 0 287110.0 164620.0 602700.0 -1.0 821
823 0 287125.0 164602.0 602760.0 -1.0 822
824 0 287142.0 164557.0 602820.0 -1.0 823
825 0 287187.0 164577.0 602880.0 -1.0 824
826 0 287194.0 164569.0 602940.0 -1.0 825
827 0 287168.0 164568.0 603000.0 -1.0 826
828 0 287231.0 164546.0 603060.0 -1.0 827
829 0 287304.0 164535.0 603120.0 -1.0 828
830 0 287348.0 164428.0 603180.0 -1.0 829
831 0 287376.0 164486.0 603300.0 -1.0 830
832 0 287373.0 164464.0 603360.0 -1.0 831
833 0 287401.0 164475.0 603420.0 -1.0 832
834 0 287374.0 164445.0 603480.0 -1.0 833
835 0 287449.0 164457.0 603540.0 -1.0 834
836 0 287461.0 164413.0 603600.0 -1.0 835
837 0 287413.0 164460.0 603660.0 -1.0 836
838 0 287467.0 164464.0 603720.0 -1.0 837
839 0 287502.0 164438.0 603780.0 -1.0 838
840 0 287462.0 164397.0 603840.0 -1.0 839
841 0 287534.0 164350.0 603900.0 -1.0 840
842 0 287546.0 164370.0 603960.0 -1.0 841
843 0 287592.0 164339.0 604020.0 -1.0 842
844 0 287552.0 164364.0 604080.0 -1.0 843
845 0 287589.0 164314.0 604140.0 -1.0 844
846 0 287576.0 164323.0 604200.0 -1.0 845
847 0 287624.0 164314.0 604260.0 -1.0 846
848 0 287638.0 164290.0 604320.0 -1.0 847
849 0 287603.0 164299.0 604380.0 -1.0 848
850 0 287626.0 164305.0 604440.0 -1.0 849
851 0 287688.0 164355.0 604500.0 -1.0 850
852 0 287684.0 164271.0 604560.0 -1.0 851
853 0 287735.0 164255.0 604620.0 -1.0 852
854 0 287773.0 164284.0 604680.0 -1.0 853
855 0 287744.0 164220.0 604740.0 -1.0 854
856 0 287837.0 164267.0 604800.0 -1.0 855
857 0 287848.0 164211.0 604860.0 -1.0 856
858 0 287856.0 164214.0 604920.0 -1.0 857
859 0 287890.0 164180.0 604980.0 -1.0 858
860 0 287921.0 164166.0 605040.0 -1.0 859
861 0 287969.0 164220.0 605100.0 -1.0 860
862 0 287984.0 164215.0 605160.0 -1.0 861
863 0 287985.0 164223.0 605220.0 -1.0 862
864 0 288052.0 164209.0 605280.0 -1.0 863
865 0 288095.0 164241.0 605340.0 -1.0 864
866 0 288040.0 164160.0 605400.0 -1.0 865
867 0 288073.0 164138.0 605460.0 -1.0 866
868 0 288124.0 164070.0 605520.0 -1.0 867
869 0 288172.0 164057.0 605580.0 -1.0 868
870 0 288153.0 163997.0 605640.0 -1.0 869
871 0 288187.0 164019.0 605700.0 -1.0 870
872 0 288265.0 164024.0 605760.0 -1.0 871
873 0 288171.0 163909.0 605820.0 -1.0 872
874 0 288291.0 163949.0 605880.0 -1.0 873
875 0 288297.0 163870.0 605940.0 -1.0 874
876 0 288340.0 163859.0 606000.0 -1.0 875
877 0 288382.0 163798.0 606060.0 -1.0 876
878 0 288371.0 163751.0 606120.0 -1.0 877
879 0 288384.0 163633.0 606180.0 -1.0 878
880 0 288400.0 163608.0 606240.0 -1.0 879
881 0 288400.0 163557.0 606300.0 -1.0 880
882 0 288441.0 163468.0 606360.0 -1.0 881
883 0 288446.0 163490.0 606420.0 -1.0 882
884 0 288475.0 163444.0 606480.0 -1.0 883
885 0 288471.0 163402.0 606540.0 -1.0 884
886 0 288545.0 163333.0 606600.0 -1.0 885
887 0 288556.0 163329.0 606660.0 -1.0 886
888 0 288629.0 163275.0 606720.0 -1.0 887
889 0 288685.0 163202.0 606780.0 -1.0 888
890 0 288692.0 163123.0 606840.0 -1.0 889
891 0 288650.0 163122.0 606900.0 -1.0 890
892 0 288703.0 163064.0 606960.0 -1.0 891
893 0 288709.0 163064.0 607020.0 -1.0 892
894 0 288679.0 163035.0 607080.0 -1.0 893
895 0 288752.0 163081.0 607140.0 -1.0 894
896 0 288700.0 163042.0 607200.0 -1.0 895
897 0 288714.0 163059.0 607260.0 -1.0 896
898 0 288717.0 163001.0 607320.0 -1.0 897
899 0 288811.0 162978.0 607380.0 -1.0 898
900 0 288819.0 162963.0 607440.0 -1.0 899
901 0 288789.0 162942.0 607500.0 -1.0 900
902 0 288802.0 162966.0 607560.0 -1.0 901
903 0 288973.0 162954.0 607620.0 -1.0 902
904 0 288969.0 162967.0 607740.0 -1.0 903
905 0 288900.0 162912.0 607800.0 -1.0 904
906 0 288994.0 162957.0 607860.0 -1.0 905
907 0 288995.0 162862.0 607920.0 -1.0 906
908 0 289024.0 162883.0 607980.0 -1.0 907
909 0 288950.0 162808.0 608040.0 -1.0 908
910 0 288989.0 162784.0 608100.0 -1.0 909
911 0 288960.0 162698.0 608160.0 -1.0 910
912 0 288960.0 162731.0 608220.0 -1.0 911
913 0 288986.0 162715.0 608280.0 -1.0 912
914 0 288966.0 162678.0 608340.0 -1.0 913
915 0 288972.0 162626.0 608400.0 -1.0 914
916 0 288983.0 162662.0 608460.0 -1.0 915
917 0 288986.0 162626.0 608520.0 -1.0 916
918 0 288985.0 162603.0 608580.0 -1.0 917
919 0 288899.0 162524.0 608640.0 -1.0 918
920 0 288925.0 162557.0 608700.0 -1.0 919
921 0 288910.0 162546.0 608760.0 -1.0 920
922 0 288970.0 162580.0 608820.0 -1.0 921
923 0 288928.0 162518.0 608880.0 -1.0 922
924 0 288977.0 162549.0 608940.0 -1.0 923
925 0 288943.0 162487.0 609000.0 -1.0 924
926 0 288907.0 162449.0 609060.0 -1.0 925
927 0 288889.0 162446.0 609120.0 -1.0 926
928 0 288912.0 162477.0 609180.0 -1.0 927
929 0 288916.0 162482.0 609240.0 -1.0 928
930 0 288912.0 162457.0 609300.0 -1.0 929
931 0 288888.0 162427.0 609360.0 -1.0 930
932 0 288866.0 162417.0 609420.0 -1.0 931
933 0 288925.0 162433.0 609480.0 -1.0 932
934 0 288901.0 162404.0 609540.0 -1.0 933
935 0 288906.0 162430.0 609600.0 -1.0 934
936 0 288855.0 162468.0 609660.0 -1.0 935
937 0 288889.0 162413.0 609720.0 -1.0 936
938 0 288797.0 162446.0 609780.0 -1.0 937
939 0 288895.0 162495.0 609840.0 -1.0 938
940 0 288889.0 162455.0 609900.0 -1.0 939
941 0 288863.0 162460.0 609960.0 -1.0 940
942 0 288846.0 162418.0 610020.0 -1.0 941
943 0 288908.0 162470.0 610080.0 -1.0 942
944 0 288851.0 162399.0 610140.0 -1.0 943
945 0 288809.0 162415.0 610200.0 -1.0 944
946 0 288778.0 162291.0 610260.0 -1.0 945
947 0 288818.0 162354.0 610320.0 -1.0 946
948 0 288769.0 162369.0 610380.0 -1.0 947
949 0 288778.0 162378.0 610440.0 -1.0 948
950 0 288755.0 162374.0 610500.0 -1.0 949
951 0 288739.0 162309.0 610560.0 -1.0 950
952 0 288729.0 162281.0 610620.0 -1.0 951
953 0 288677.0 162271.0 610680.0 -1.0 952
954 0 288686.0 162286.0 610740.0 -1.0 953
955 0 288663.0 162272.0 610800.0 -1.0 954
956 0 288657.0 162218.0 610860.0 -1.0 955
957 0 288675.0 162173.0 610920.0 -1.0 956
958 0 288611.0 162131.0 610980.0 -1.0 957
959 0 288589.0 162113.0 611040.0 -1.0 958
960 0 288639.0 162019.0 611100.0 -1.0 959
961 0 288661.0 162099.0 611160.0 -1.0 960
962 0 288603.0 162064.0 611220.0 -1.0 961
963 0 288636.0 162065.0 611280.0 -1.0 962
964 0 288633.0 162064.0 611340.0 -1.0 963
965 0 288633.0 162033.0 611400.0 -1.0 964
966 0 288660.0 162031.0 611460.0 -1.0 965
967 0 288685.0 161992.0 611520.0 -1.0 966
968 0 288646.0 161993.0 611580.0 -1.0 967
969 0 288675.0 161980.0 611640.0 -1.0 968
970 0 288679.0 161989.0 611700.0 -1.0 969
971 0 288672.0 161949.0 611760.0 -1.0 970
972 0 288771.0 161962.0 611820.0 -1.0 971
973 0 288729.0 161929.0 611880.0 -1.0 972
974 0 288751.0 161909.0 611940.0 -1.0 973
975 0 288731.0 161827.0 612000.0 -1.0 974
976 0 288804.0 161854.0 612060.0 -1.0 975
977 0 288758.0 161788.0 612120.0 -1.0 976
978 0 288797.0 161792.0 612180.0 -1.0 977
979 0 288846.0 161774.0 612240.0 -1.0 978
980 0 288875.0 161796.0 612300.0 -1.0 979
981 0 288829.0 161750.0 612360.0 -1.0 980
982 0 288790.0 161773.0 612420.0 -1.0 981
983 0 288881.0 161686.0 612480.0 -1.0 982
984 0 288827.0 161680.0 612540.0 -1.0 983
985 0 288785.0 161625.0 612600.0 -1.0 984
986 0 288895.0 161693.0 612660.0 -1.0 985
987 0 288922.0 161652.0 612720.0 -1.0 986
988 0 288905.0 161657.0 612780.0 -1.0 987
989 0 288967.0 161588.0 612840.0 -1.0 988
990 0 289002.0 161593.0 612900.0 -1.0 989
991 0 288945.0 161597.0 612960.0 -1.0 990
992 0 288943.0 161548.0 613020.0 -1.0 991
993 0 289027.0 161629.0 613080.0 -1.0 992
994 0 289008.0 161604.0 613140.0 -1.0 993
995 0 289070.0 161632.0 613200.0 -1.0 994
996 0 289036.0 161563.0 613260.0 -1.0 995
997 0 289056.0 161633.0 613320.0 -1.0 996
998 0 289060.0 161607.0 613380.0 -1.0 997
999 0 289038.0 161642.0 613440.0 -1.0 998
1000 0 289106.0 161522.0 613500.0 -1.0 999
1001 0 289087.0 161534.0 613560.0 -1.0 1000
1002 0 289067.0 161495.0 613620.0 -1.0 1001
1003 0 289129.0 161499.0 613680.0 -1.0 1002
1004 0 289126.0 161504.0 613740.0 -1.0 1003
1005 0 289176.0 161481.0 613800.0 -1.0 1004
1006 0 289113.0 161489.0 613860.0 -1.0 1005
1007 0 289212.0 161565.0 613920.0 -1.0 1006
1008 0 289073.0 161473.0 613980.0 -1.0 1007
1009 0 289161.0 161474.0 614040.0 -1.0 1008
1010 0 289139.0 161367.0 614100.0 -1.0 1009
1011 0 289145.0 161367.0 614160.0 -1.0 1010
1012 0 289109.0 161411.0 614220.0 -1.0 1011
1013 0 289187.0 161435.0 614280.0 -1.0 1012
1014 0 289162.0 161347.0 614340.0 -1.0 1013
1015 0 289218.0 161376.0 614400.0 -1.0 1014
1016 0 289275.0 161330.0 614460.0 -1.0 1015
1017 0 289252.0 161386.0 614520.0 -1.0 1016
1018 0 289301.0 161323.0 614580.0 -1.0 1017
1019 0 289388.0 161343.0 614640.0 -1.0 1018
1020 0 289324.0 161298.0 614700.0 -1.0 1019
1021 0 289259.0 161267.0 614760.0 -1.0 1020
1022 0 289336.0 161272.0 614820.0 -1.0 1021
1023 0 289358.0 161188.0 614940.0 -1.0 1022
1024 0 289353.0 161175.0 615000.0 -1.0 1023
1025 0 289373.0 161182.0 615060.0 -1.0 1024
1026 0 289356.0 161081.0 615120.0 -1.0 1025
1027 0 289396.0 161135.0 615180.0 -1.0 1026
1028 0 289398.0 161016.0 615240.0 -1.0 1027
1029 0 289431.0 161075.0 615300.0 -1.0 1028
1030 0 289364.0 161036.0 615360.0 -1.0 1029
1031 0 289465.0 160907.0 615420.0 -1.0 1030
1032 0 289507.0 160939.0 615480.0 -1.0 1031
1033 0 289485.0 160917.0 615540.0 -1.0 1032
1034 0 289497.0 160909.0 615600.0 -1.0 1033
1035 0 289504.0 160849.0 615660.0 -1.0 1034
1036 0 289496.0 160819.0 615720.0 -1.0 1035
1037 0 289523.0 160794.0 615780.0 -1.0 1036
1038 0 289525.0 160773.0 615840.0 -1.0 1037
1039 0 289529.0 160736.0 615900.0 -1.0 1038
1040 0 289515.0 160731.0 615960.0 -1.0 1039
1041 0 289525.0 160726.0 616020.0 -1.0 1040
1042 0 289461.0 160702.0 616080.0 -1.0 1041
1043 0 289588.0 160711.0 616140.0 -1.0 1042
1044 0 289566.0 160608.0 616200.0 -1.0 1043
1045 0 289584.0 160652.0 616260.0 -1.0 1044
1046 0 289595.0 160645.0 616320.0 -1.0 1045
1047 0 289522.0 160593.0 616380.0 -1.0 1046
1048 0 289582.0 160615.0 616440.0 -1.0 1047
1049 0 289593.0 160564.0 616500.0 -1.0 1048
1050 0 289512.0 160490.0 616560.0 -1.0 1049
1051 0 289626.0 160588.0 616620.0 -1.0 1050
1052 0 289552.0 160525.0 616680.0 -1.0 1051
1053 0 289516.0 160545.0 616740.0 -1.0 1052
1054 0 289505.0 160511.0 616800.0 -1.0 1053
1055 0 289512.0 160479.0 616860.0 -1.0 1054
1056 0 289649.0 160460.0 616920.0 -1.0 1055
1057 0 289534.0 160437.0 616980.0 -1.0 1056
1058 0 289593.0 160467.0 617040.0 -1.0 1057
1059 0 289576.0 160373.0 617100.0 -1.0 1058
1060 0 289549.0 160307.0 617160.0 -1.0 1059
1061 0 289479.0 160239.0 617220.0 -1.0 1060
1062 0 289530.0 160250.0 617280.0 -1.0 1061
1063 0 289446.0 160239.0 617340.0 -1.0 1062
1064 0 289507.0 160246.0 617400.0 -1.0 1063
1065 0 289545.0 160225.0 617460.0 -1.0 1064
1066 0 289555.0 160240.0 617520.0 -1.0 1065
1067 0 289588.0 160226.0 617580.0 -1.0 1066
1068 0 289552.0 160198.0 617640.0 -1.0 1067
1069 0 289540.0 160193.0 617700.0 -1.0 1068
1070 0 289531.0 160190.0 617760.0 -1.0 1069
1071 0 289548.0 160159.0 617820.0 -1.0 1070
1072 0 289532.0 160091.0 617880.0 -1.0 1071
1073 0 289547.0 160098.0 617940.0 -1.0 1072
1074 0 289547.0 160060.0 618000.0 -1.0 1073
1075 0 289522.0 160050.0 618060.0 -1.0 1074
1076 0 289522.0 160008.0 618120.0 -1.0 1075
1077 0 289622.0 160068.0 618180.0 -1.0 1076
1078 0 289556.0 160041.0 618240.0 -1.0 1077
1079 0 289511.0 159979.0 618300.0 -1.0 1078
1080 0 289610.0 159999.0 618360.0 -1.0 1079
1081 0 289578.0 159977.0 618420.0 -1.0 1080
1082 0 289628.0 159953.0 618480.0 -1.0 1081
1083 0 289613.0 159924.0 618540.0 -1.0 1082
1084 0 289580.0 159872.0 618600.0 -1.0 1083
1085 0 289566.0 159839.0 618660.0 -1.0 1084
1086 0 289587.0 159856.0 618720.0 -1.0 1085
1087 0 289608.0 159824.0 618780.0 -1.0 1086
1088 0 289622.0 159829.0 618840.0 -1.0 1087
1089 0 289567.0 159781.0 618900.0 -1.0 1088
1090 0 289624.0 159777.0 618960.0 -1.0 1089
1091 0 289696.0 159815.0 619020.0 -1.0 1090
1092 0 289668.0 159759.0 619080.0 -1.0 1091
1093 0 289659.0 159759.0 619140.0 -1.0 1092
1094 0 289670.0 159719.0 619200.0 -1.0 1093
1095 0 289697.0 159701.0 619260.0 -1.0 1094
1096 0 289738.0 159633.0 619320.0 -1.0 1095
1097 0 289763.0 159650.0 619380.0 -1.0 1096
1098 0 289777.0 159643.0 619440.0 -1.0 1097
1099 0 289755.0 159636.0 619500.0 -1.0 1098
1100 0 289779.0 159644.0 619560.0 -1.0 1099
1101 0 289767.0 159627.0 619620.0 -1.0 1100
1102 0 289785.0 159591.0 619680.0 -1.0 1101
1103 0 289777.0 159636.0 619740.0 -1.0 1102
1104 0 289763.0 159626.0 619800.0 -1.0 1103
1105 0 289716.0 159642.0 619860.0 -1.0 1104
1106 0 289750.0 159653.0 619920.0 -1.0 1105
1107 0 289726.0 159662.0 619980.0 -1.0 1106
1108 0 289705.0 159592.0 620040.0 -1.0 1107
1109 0 289700.0 159643.0 620100.0 -1.0 1108
1110 0 289665.0 159614.0 620160.0 -1.0 1109
1111 0 289670.0 159616.0 620220.0 -1.0 1110
1112 0 289678.0 159697.0 620280.0 -1.0 1111
1113 0 289663.0 159662.0 620340.0 -1.0 1112
1114 0 289677.0 159690.0 620400.0 -1.0 1113
1115 0 289700.0 159642.0 620460.0 -1.0 1114
1116 0 289718.0 159697.0 620520.0 -1.0 1115
1117 0 289671.0 159701.0 620580.0 -1.0 1116
1118 0 289646.0 159662.0 620640.0 -1.0 1117
1119 0 289624.0 159651.0 620700.0 -1.0 1118
1120 0 289617.0 159606.0 620760.0 -1.0 1119
1121 0 289683.0 159592.0 620820.0 -1.0 1120
1122 0 289622.0 159589.0 620880.0 -1.0 1121
1123 0 289640.0 159561.0 620940.0 -1.0 1122
1124 0 289642.0 159517.0 621000.0 -1.0 1123
1125 0 289685.0 159542.0 621060.0 -1.0 1124
1126 0 289643.0 159496.0 621120.0 -1.0 1125
1127 0 289704.0 159491.0 621180.0 -1.0 1126
1128 0 289615.0 159412.0 621240.0 -1.0 1127
1129 0 289661.0 159441.0 621300.0 -1.0 1128
1130 0 289664.0 159463.0 621360.0 -1.0 1129
1131 0 289710.0 159454.0 621420.0 -1.0 1130
1132 0 289756.0 159404.0 621600.0 -1.0 1131
1133 0 289784.0 159429.0 621660.0 -1.0 1132
1134 0 289809.0 159361.0 621720.0 -1.0 1133
1135 0 289810.0 159391.0 621780.0 -1.0 1134
1136 0 289793.0 159373.0 621840.0 -1.0 1135
1137 0 289708.0 159333.0 621900.0 -1.0 1136
1138 0 289749.0 159326.0 621960.0 -1.0 1137
1139 0 289708.0 159328.0 622020.0 -1.0 1138
1140 0 289675.0 159311.0 622080.0 -1.0 1139
1141 0 289697.0 159268.0 622140.0 -1.0 1140
1142 0 289759.0 159222.0 622200.0 -1.0 1141
1143 0 289688.0 159196.0 622260.0 -1.0 1142
1144 0 289708.0 159187.0 622320.0 -1.0 1143
1145 0 289717.0 159222.0 622380.0 -1.0 1144
1146 0 289723.0 159203.0 622440.0 -1.0 1145
1147 0 289774.0 159235.0 622500.0 -1.0 1146
1148 0 289710.0 159166.0 622560.0 -1.0 1147
1149 0 289767.0 159196.0 622620.0 -1.0 1148
1150 0 289795.0 159173.0 622680.0 -1.0 1149
1151 0 289775.0 159165.0 622740.0 -1.0 1150
1152 0 289771.0 159156.0 622800.0 -1.0 1151
1153 0 289767.0 159118.0 622860.0 -1.0 1152
1154 0 289758.0 159110.0 622920.0 -1.0 1153
1155 0 289738.0 159065.0 622980.0 -1.0 1154
1156 0 289776.0 159070.0 623040.0 -1.0 1155
1157 0 289801.0 159088.0 623100.0 -1.0 1156
1158 0 289797.0 159095.0 623160.0 -1.0 1157
1159 0 289803.0 159106.0 623220.0 -1.0 1158
1160 0 289823.0 159071.0 623280.0 -1.0 1159
1161 0 289776.0 159031.0 623340.0 -1.0 1160
1162 0 289804.0 159046.0 623400.0 -1.0 1161
1163 0 289821.0 159016.0 623460.0 -1.0 1162
1164 0 289824.0 159051.0 623520.0 -1.0 1163
1165 0 289786.0 159018.0 623580.0 -1.0 1164
1166 0 289810.0 158991.0 623640.0 -1.0 1165
1167 0 289808.0 159007.0 623700.0 -1.0 1166
1168 0 289811.0 158983.0 623760.0 -1.0 1167
1169 0 289799.0 158980.0 623820.0 -1.0 1168
1170 0 289796.0 158946.0 623880.0 -1.0 1169
1171 0 289797.0 158979.0 623940.0 -1.0 1170
1172 0 289799.0 158967.0 624000.0 -1.0 1171
1173 0 289717.0 158942.0 624060.0 -1.0 1172
1174 0 289735.0 158903.0 624120.0 -1.0 1173
1175 0 289730.0 158897.0 624180.0 -1.0 1174
1176 0 289766.0 158915.0 624240.0 -1.0 1175
1177 0 289735.0 158852.0 624300.0 -1.0 1176
1178 0 289704.0 158839.0 624360.0 -1.0 1177
1179 0 289727.0 158835.0 624420.0 -1.0 1178
1180 0 289677.0 158823.0 624480.0 -1.0 1179
1181 0 289749.0 158800.0 624540.0 -1.0 1180
1182 0 289692.0 158737.0 624600.0 -1.0 1181
1183 0 289712.0 158787.0 624660.0 -1.0 1182
1184 0 289643.0 158746.0 624720.0 -1.0 1183
1185 0 289670.0 158708.0 624780.0 -1.0 1184
1186 0 289671.0 158727.0 624840.0 -1.0 1185
1187 0 289675.0 158739.0 624900.0 -1.0 1186
1188 0 289685.0 158694.0 624960.0 -1.0 1187
1189 0 289683.0 158695.0 625020.0 -1.0 1188
1190 0 289692.0 158704.0 625080.0 -1.0 1189
1191 0 289688.0 158642.0 625140.0 -1.0 1190
1192 0 289732.0 158694.0 625200.0 -1.0 1191
1193 0 289713.0 158688.0 625260.0 -1.0 1192
1194 0 289730.0 158675.0 625320.0 -1.0 1193
1195 0 289709.0 158627.0 625380.0 -1.0 1194
1196 0 289731.0 158655.0 625440.0 -1.0 1195
1197 0 289694.0 158580.0 625500.0 -1.0 1196
1198 0 289713.0 158617.0 625560.0 -1.0 1197
1199 0 289705.0 158590.0 625620.0 -1.0 1198
1200 0 289731.0 158628.0 625680.0 -1.0 1199
1201 0 289753.0 158569.0 625740.0 -1.0 1200
1202 0 289741.0 158583.0 625800.0 -1.0 1201
1203 0 289745.0 158539.0 625860.0 -1.0 1202
1204 0 289758.0 158584.0 625920.0 -1.0 1203
1205 0 289778.0 158542.0 625980.0 -1.0 1204
1206 0 289771.0 158518.0 626040.0 -1.0 1205
1207 0 289836.0 158497.0 626100.0 -1.0 1206
1208 0 289787.0 158486.0 626160.0 -1.0 1207
1209 0 289861.0 158539.0 626220.0 -1.0 1208
1210 0 289802.0 158544.0 626280.0 -1.0 1209
1211 0 289826.0 158521.0 626340.0 -1.0 1210
1212 0 289823.0 158438.0 626400.0 -1.0 1211
1213 0 289832.0 158421.0 626460.0 -1.0 1212
1214 0 289855.0 158414.0 626520.0 -1.0 1213
1215 0 289822.0 158372.0 626580.0 -1.0 1214
1216 0 289817.0 158333.0 626640.0 -1.0 1215
1217 0 289750.0 158333.0 626700.0 -1.0 1216
1218 0 289834.0 158340.0 626760.0 -1.0 1217
1219 0 289821.0 158329.0 626820.0 -1.0 1218
1220 0 289811.0 158346.0 626880.0 -1.0 1219
1221 0 289777.0 158319.0 626940.0 -1.0 1220
1222 0 289776.0 158345.0 627000.0 -1.0 1221
1223 0 289806.0 158359.0 627060.0 -1.0 1222
1224 0 289790.0 158326.0 627120.0 -1.0 1223
1225 0 289822.0 158378.0 627180.0 -1.0 1224
1226 0 289762.0 158323.0 627240.0 -1.0 1225
1227 0 289772.0 158284.0 627300.0 -1.0 1226
1228 0 289728.0 158297.0 627360.0 -1.0 1227
1229 0 289734.0 158255.0 627420.0 -1.0 1228
1230 0 289778.0 158262.0 627480.0 -1.0 1229
1231 0 289752.0 158236.0 627540.0 -1.0 1230
1232 0 289749.0 158225.0 627600.0 -1.0 1231
1233 0 289742.0 158231.0 627660.0 -1.0 1232
1234 0 289774.0 158192.0 627720.0 -1.0 1233
1235 0 289766.0 158156.0 627780.0 -1.0 1234
1236 0 289839.0 158094.0 627840.0 -1.0 1235
1237 0 289782.0 158112.0 627900.0 -1.0 1236
1238 0 289788.0 158058.0 627960.0 -1.0 1237
1239 0 289812.0 158062.0 628020.0 -1.0 1238
1240 0 289818.0 158047.0 628080.0 -1.0 1239
1241 0 289818.0 158040.0 628140.0 -1.0 1240
1242 0 289849.0 157987.0 628200.0 -1.0 1241
1243 0 289815.0 157974.0 628260.0 -1.0 1242
1244 0 289794.0 157934.0 628320.0 -1.0 1243
1245 0 289870.0 157987.0 628380.0 -1.0 1244
1246 0 289831.0 157857.0 628440.0 -1.0 1245
1247 0 289858.0 157919.0 628500.0 -1.0 1246
1248 0 289856.0 157860.0 628560.0 -1.0 1247
1249 0 289754.0 157847.0 628620.0 -1.0 1248
1250 0 289854.0 157844.0 628680.0 -1.0 1249
1251 0 289792.0 157845.0 628740.0 -1.0 1250
1252 0 289864.0 157858.0 628800.0 -1.0 1251
1253 0 289816.0 157844.0 628860.0 -1.0 1252
1254 0 289793.0 157840.0 628920.0 -1.0 1253
1255 0 289827.0 157857.0 628980.0 -1.0 1254
1256 0 289820.0 157814.0 629040.0 -1.0 1255
1257 0 289846.0 157826.0 629100.0 -1.0 1256
1258 0 289839.0 157813.0 629160.0 -1.0 1257
1259 0 289859.0 157824.0 629220.0 -1.0 1258
1260 0 289838.0 157756.0 629280.0 -1.0 1259
1261 0 289876.0 157808.0 629340.0 -1.0 1260
1262 0 289870.0 157725.0 629400.0 -1.0 1261
1263 0 289850.0 157741.0 629460.0 -1.0 1262
1264 0 289843.0 157667.0 629520.0 -1.0 1263
1265 0 289859.0 157667.0 629580.0 -1.0 1264
1266 0 289870.0 157661.0 629640.0 -1.0 1265
1267 0 289926.0 157606.0 629700.0 -1.0 1266
1268 0 289907.0 157673.0 629760.0 -1.0 1267
1269 0 289910.0 157617.0 629820.0 -1.0 1268
1270 0 289881.0 157634.0 629880.0 -1.0 1269
1271 0 289917.0 157632.0 629940.0 -1.0 1270
1272 0 289902.0 157579.0 630000.0 -1.0 1271
1273 0 289924.0 157574.0 630060.0 -1.0 1272
1274 0 289917.0 157568.0 630120.0 -1.0 1273
1275 0 289977.0 157557.0 630180.0 -1.0 1274
1276 0 289938.0 157544.0 630240.0 -1.0 1275
1277 0 289964.0 157531.0 630300.0 -1.0 1276
1278 0 289945.0 157523.0 630360.0 -1.0 1277
1279 0 289936.0 157469.0 630420.0 -1.0 1278
1280 0 289962.0 157482.0 630480.0 -1.0 1279
1281 0 289985.0 157494.0 630540.0 -1.0 1280
1282 0 290001.0 157475.0 630600.0 -1.0 1281
1283 0 289965.0 157459.0 630660.0 -1.0 1282
1284 0 290015.0 157477.0 630720.0 -1.0 1283
1285 0 289961.0 157416.0 630780.0 -1.0 1284
1286 0 289978.0 157462.0 630840.0 -1.0 1285
1287 0 289903.0 157378.0 630900.0 -1.0 1286
1288 0 289962.0 157432.0 630960.0 -1.0 1287
1289 0 289941.0 157373.0 631020.0 -1.0 1288
1290 0 289950.0 157357.0 631080.0 -1.0 1289
1291 0 289932.0 157308.0 631140.0 -1.0 1290
1292 0 289973.0 157346.0 631200.0 -1.0 1291
1293 0 289957.0 157266.0 631260.0 -1.0 1292
1294 0 289954.0 157205.0 631320.0 -1.0 1293
1295 0 289977.0 157129.0 631380.0 -1.0 1294
1296 0 289959.0 157013.0 631440.0 -1.0 1295
1297 0 289946.0 157053.0 631500.0 -1.0 1296
1298 0 290014.0 157011.0 631560.0 -1.0 1297
1299 0 290014.0 156968.0 631620.0 -1.0 1298
1300 0 290002.0 156863.0 631680.0 -1.0 1299
1301 0 290034.0 156861.0 631740.0 -1.0 1300
1302 0 290066.0 156826.0 631800.0 -1.0 1301
1303 0 290034.0 156743.0 631860.0 -1.0 1302
1304 0 290083.0 156759.0 631920.0 -1.0 1303
1305 0 290075.0 156672.0 631980.0 -1.0 1304
1306 0 290120.0 156605.0 632040.0 -1.0 1305
1307 0 290108.0 156552.0 632100.0 -1.0 1306
1308 0 290114.0 156548.0 632160.0 -1.0 1307
1309 0 290148.0 156513.0 632220.0 -1.0 1308
1310 0 290144.0 156481.0 632280.0 -1.0 1309
1311 0 290148.0 156438.0 632340.0 -1.0 1310
1312 0 290188.0 156425.0 632400.0 -1.0 1311
1313 0 290160.0 156407.0 632460.0 -1.0 1312
1314 0 290177.0 156403.0 632520.0 -1.0 1313
1315 0 290211.0 156391.0 632580.0 -1.0 1314
1316 0 290195.0 156322.0 632640.0 -1.0 1315
1317 0 290238.0 156320.0 632700.0 -1.0 1316
1318 0 290274.0 156307.0 632760.0 -1.0 1317
1319 0 290263.0 156278.0 632820.0 -1.0 1318
1320 0 290250.0 156251.0 632880.0 -1.0 1319
1321 0 290290.0 156218.0 632940.0 -1.0 1320
1322 0 290299.0 156227.0 633000.0 -1.0 1321
1323 0 290287.0 156204.0 633060.0 -1.0 1322
1324 0 290267.0 156211.0 633120.0 -1.0 1323
1325 0 290272.0 156138.0 633180.0 -1.0 1324
1326 0 290304.0 156062.0 633240.0 -1.0 1325
1327 0 290322.0 156051.0 633300.0 -1.0 1326
1328 0 290378.0 156025.0 633360.0 -1.0 1327
1329 0 290355.0 156042.0 633420.0 -1.0 1328
1330 0 290357.0 155980.0 633480.0 -1.0 1329
1331 0 290399.0 155956.0 633540.0 -1.0 1330
1332 0 290392.0 155936.0 633600.0 -1.0 1331
1333 0 290379.0 155927.0 633660.0 -1.0 1332
1334 0 290449.0 155977.0 633720.0 -1.0 1333
1335 0 290401.0 155908.0 633780.0 -1.0 1334
1336 0 290470.0 155856.0 633840.0 -1.0 1335
1337 0 290458.0 155803.0 633900.0 -1.0 1336
1338 0 290463.0 155828.0 633960.0 -1.0 1337
1339 0 290462.0 155779.0 634020.0 -1.0 1338
1340 0 290495.0 155767.0 634080.0 -1.0 1339
1341 0 290466.0 155779.0 634140.0 -1.0 1340
1342 0 290515.0 155842.0 634200.0 -1.0 1341
1343 0 290549.0 155810.0 634260.0 -1.0 1342
1344 0 290560.0 155865.0 634320.0 -1.0 1343
1345 0 290492.0 155771.0 634380.0 -1.0 1344
1346 0 290515.0 155772.0 634440.0 -1.0 1345
1347 0 290473.0 155736.0 634500.0 -1.0 1346
1348 0 290519.0 155759.0 634560.0 -1.0 1347
1349 0 290467.0 155738.0 634620.0 -1.0 1348
1350 0 290502.0 155746.0 634680.0 -1.0 1349
1351 0 290481.0 155736.0 634740.0 -1.0 1350
1352 0 290466.0 155730.0 634800.0 -1.0 1351
1353 0 290468.0 155729.0 634860.0 -1.0 1352
1354 0 290454.0 155706.0 634920.0 -1.0 1353
1355 0 290535.0 155777.0 634980.0 -1.0 1354
1356 0 290501.0 155746.0 635040.0 -1.0 1355
1357 0 290531.0 155772.0 635100.0 -1.0 1356
1358 0 290507.0 155757.0 635160.0 -1.0 1357
1359 0 290505.0 155774.0 635220.0 -1.0 1358
1360 0 290503.0 155786.0 635280.0 -1.0 1359
1361 0 290518.0 155793.0 635340.0 -1.0 1360
1362 0 290516.0 155799.0 635400.0 -1.0 1361
1363 0 290558.0 155819.0 635460.0 -1.0 1362
1364 0 290606.0 155829.0 635520.0 -1.0 1363
1365 0 290565.0 155772.0 635580.0 -1.0 1364
1366 0 290538.0 155763.0 635640.0 -1.0 1365
1367 0 290567.0 155815.0 635700.0 -1.0 1366
1368 0 290542.0 155892.0 635760.0 -1.0 1367
1369 0 290602.0 155927.0 635820.0 -1.0 1368
1370 0 290566.0 155912.0 635880.0 -1.0 1369
1371 0 290594.0 155971.0 635940.0 -1.0 1370
1372 0 290580.0 155950.0 636000.0 -1.0 1371
1373 0 290578.0 155967.0 636060.0 -1.0 1372
1374 0 290593.0 155953.0 636120.0 -1.0 1373
1375 0 290589.0 155968.0 636180.0 -1.0 1374
1376 0 290606.0 155997.0 636240.0 -1.0 1375
1377 0 290613.0 155977.0 636300.0 -1.0 1376
1378 0 290578.0 155938.0 636360.0 -1.0 1377
1379 0 290564.0 155973.0 636420.0 -1.0 1378
1380 0 290560.0 155976.0 636480.0 -1.0 1379
1381 0 290552.0 155996.0 636540.0 -1.0 1380
1382 0 290559.0 156001.0 636600.0 -1.0 1381
1383 0 290584.0 155964.0 636660.0 -1.0 1382
1384 0 290551.0 155941.0 636720.0 -1.0 1383
1385 0 290528.0 155983.0 636780.0 -1.0 1384
1386 0 290497.0 155980.0 636840.0 -1.0 1385
1387 0 290461.0 156001.0 636900.0 -1.0 1386
1388 0 290443.0 155988.0 636960.0 -1.0 1387
1389 0 290423.0 156043.0 637020.0 -1.0 1388
1390 0 290422.0 156030.0 637080.0 -1.0 1389
1391 0 290422.0 156057.0 637140.0 -1.0 1390
1392 0 290467.0 156070.0 637200.0 -1.0 1391
1393 0 290493.0 156114.0 637260.0 -1.0 1392
1394 0 290440.0 156073.0 637320.0 -1.0 1393
1395 0 290410.0 156095.0 637380.0 -1.0 1394
1396 0 290399.0 156116.0 637440.0 -1.0 1395
1397 0 290437.0 156138.0 637500.0 -1.0 1396
1398 0 290427.0 156138.0 637560.0 -1.0 1397
1399 0 290431.0 156165.0 637620.0 -1.0 1398
1400 0 290387.0 156142.0 637680.0 -1.0 1399
1401 0 290420.0 156168.0 637740.0 -1.0 1400
1402 0 290422.0 156164.0 637800.0 -1.0 1401
1403 0 290396.0 156203.0 637860.0 -1.0 1402
1404 0 290390.0 156248.0 637920.0 -1.0 1403
1405 0 290402.0 156221.0 637980.0 -1.0 1404
1406 0 290394.0 156272.0 638040.0 -1.0 1405
1407 0 290419.0 156269.0 638100.0 -1.0 1406
1408 0 290493.0 156275.0 638160.0 -1.0 1407
1409 0 290415.0 156279.0 638220.0 -1.0 1408
1410 0 290431.0 156339.0 638280.0 -1.0 1409
1411 0 290461.0 156320.0 638340.0 -1.0 1410
1412 0 290465.0 156340.0 638400.0 -1.0 1411
1413 0 290463.0 156349.0 638460.0 -1.0 1412
1414 0 290414.0 156365.0 638520.0 -1.0 1413
1415 0 290473.0 156455.0 638580.0 -1.0 1414
1416 0 290469.0 156450.0 638640.0 -1.0 1415
1417 0 290470.0 156446.0 638700.0 -1.0 1416
1418 0 290478.0 156491.0 638760.0 -1.0 1417
1419 0 290471.0 156491.0 638820.0 -1.0 1418
1420 0 290415.0 156516.0 638880.0 -1.0 1419
1421 0 290452.0 156502.0 638940.0 -1.0 1420
1422 0 290435.0 156533.0 639000.0 -1.0 1421
1423 0 290450.0 156552.0 639060.0 -1.0 1422
1424 0 290422.0 156545.0 639120.0 -1.0 1423
1425 0 290431.0 156559.0 639180.0 -1.0 1424
1426 0 290422.0 156583.0 639240.0 -1.0 1425
1427 0 290364.0 156547.0 639300.0 -1.0 1426
1428 0 290311.0 156512.0 639360.0 -1.0 1427
1429 0 290365.0 156528.0 639420.0 -1.0 1428
1430 0 290402.0 156530.0 639480.0 -1.0 1429
1431 0 290422.0 156528.0 639540.0 -1.0 1430
1432 0 290348.0 156555.0 639600.0 -1.0 1431
1433 0 290386.0 156564.0 639660.0 -1.0 1432
1434 0 290322.0 156512.0 639720.0 -1.0 1433
1435 0 290333.0 156566.0 639780.0 -1.0 1434
1436 0 290256.0 156491.0 639840.0 -1.0 1435
1437 0 290255.0 156530.0 639900.0 -1.0 1436
1438 0 290255.0 156495.0 639960.0 -1.0 1437
1439 0 290188.0 156511.0 640020.0 -1.0 1438
1440 0 290175.0 156517.0 640080.0 -1.0 1439
1441 0 290192.0 156422.0 640140.0 -1.0 1440
1442 0 290129.0 156393.0 640200.0 -1.0 1441
1443 0 290155.0 156416.0 640260.0 -1.0 1442
1444 0 290095.0 156417.0 640320.0 -1.0 1443
1445 0 290074.0 156420.0 640380.0 -1.0 1444
1446 0 289963.0 156451.0 640440.0 -1.0 1445
1447 0 290003.0 156488.0 640500.0 -1.0 1446
1448 0 289964.0 156452.0 640560.0 -1.0 1447
1449 0 289911.0 156424.0 640620.0 -1.0 1448
1450 0 289886.0 156350.0 640680.0 -1.0 1449
1451 0 289843.0 156399.0 640740.0 -1.0 1450
1452 0 289838.0 156367.0 640800.0 -1.0 1451
1453 0 289804.0 156315.0 640860.0 -1.0 1452
1454 0 289784.0 156311.0 640920.0 -1.0 1453
1455 0 289745.0 156335.0 640980.0 -1.0 1454
1456 0 289740.0 156265.0 641040.0 -1.0 1455
1457 0 289756.0 156258.0 641100.0 -1.0 1456
1458 0 289717.0 156225.0 641160.0 -1.0 1457
1459 0 289755.0 156239.0 641220.0 -1.0 1458
1460 0 289724.0 156188.0 641280.0 -1.0 1459
1461 0 289685.0 156152.0 641340.0 -1.0 1460
1462 0 289673.0 156109.0 641400.0 -1.0 1461
1463 0 289672.0 156147.0 641460.0 -1.0 1462
1464 0 289615.0 156082.0 641520.0 -1.0 1463
1465 0 289634.0 156103.0 641580.0 -1.0 1464
1466 0 289585.0 156080.0 641640.0 -1.0 1465
1467 0 289594.0 156101.0 641700.0 -1.0 1466
1468 0 289591.0 156124.0 641760.0 -1.0 1467
1469 0 289606.0 156146.0 641820.0 -1.0 1468
1470 0 289571.0 156084.0 641880.0 -1.0 1469
1471 0 289565.0 156046.0 641940.0 -1.0 1470
1472 0 289576.0 156129.0 642000.0 -1.0 1471
1473 0 289595.0 156104.0 642060.0 -1.0 1472
1474 0 289544.0 156111.0 642120.0 -1.0 1473
1475 0 289512.0 156140.0 642180.0 -1.0 1474
1476 0 289536.0 156123.0 642240.0 -1.0 1475
1477 0 289577.0 156173.0 642300.0 -1.0 1476
1478 0 289547.0 156140.0 642360.0 -1.0 1477
1479 0 289562.0 156124.0 642420.0 -1.0 1478
1480 0 289548.0 156088.0 642480.0 -1.0 1479
1481 0 289480.0 156140.0 642540.0 -1.0 1480
1482 0 289568.0 156185.0 642600.0 -1.0 1481
1483 0 289559.0 156168.0 642660.0 -1.0 1482
1484 0 289545.0 156168.0 642720.0 -1.0 1483
1485 0 289577.0 156173.0 642780.0 -1.0 1484
1486 0 289559.0 156154.0 642840.0 -1.0 1485
1487 0 289528.0 156105.0 642900.0 -1.0 1486
1488 0 289498.0 156143.0 642960.0 -1.0 1487
1489 0 289488.0 156105.0 643020.0 -1.0 1488
1490 0 289415.0 156068.0 643080.0 -1.0 1489
1491 0 289450.0 156116.0 643140.0 -1.0 1490
1492 0 289427.0 156113.0 643200.0 -1.0 1491
1493 0 289432.0 156112.0 643260.0 -1.0 1492
1494 0 289400.0 156081.0 643320.0 -1.0 1493
1495 0 289435.0 156137.0 643380.0 -1.0 1494
1496 0 289386.0 156141.0 643440.0 -1.0 1495
1497 0 289318.0 156031.0 643500.0 -1.0 1496
1498 0 289315.0 156053.0 643560.0 -1.0 1497
1499 0 289339.0 156094.0 643620.0 -1.0 1498
1500 0 289301.0 156053.0 643680.0 -1.0 1499
1501 0 289256.0 156016.0 643740.0 -1.0 1500
1502 0 289218.0 156028.0 643800.0 -1.0 1501
1503 0 289256.0 156068.0 643860.0 -1.0 1502
1504 0 289139.0 155989.0 643920.0 -1.0 1503
1505 0 289155.0 156048.0 643980.0 -1.0 1504
1506 0 289058.0 155946.0 644040.0 -1.0 1505
1507 0 289137.0 156006.0 644100.0 -1.0 1506
1508 0 289024.0 155937.0 644160.0 -1.0 1507
1509 0 289048.0 156002.0 644220.0 -1.0 1508
1510 0 289001.0 156022.0 644280.0 -1.0 1509
1511 0 288982.0 156016.0 644340.0 -1.0 1510
1512 0 288952.0 156047.0 644400.0 -1.0 1511
1513 0 288895.0 156046.0 644460.0 -1.0 1512
1514 0 288881.0 156051.0 644520.0 -1.0 1513
1515 0 288858.0 156051.0 644580.0 -1.0 1514
1516 0 288857.0 156095.0 644640.0 -1.0 1515
1517 0 288818.0 156100.0 644700.0 -1.0 1516
1518 0 288756.0 156125.0 644760.0 -1.0 1517
1519 0 288760.0 156150.0 644820.0 -1.0 1518
1520 0 288672.0 156092.0 644880.0 -1.0 1519
1521 0 288672.0 156169.0 644940.0 -1.0 1520
1522 0 288617.0 156172.0 645000.0 -1.0 1521
1523 0 288591.0 156172.0 645060.0 -1.0 1522
1524 0 288559.0 156230.0 645120.0 -1.0 1523
1525 0 288497.0 156265.0 645180.0 -1.0 1524
1526 0 288450.0 156346.0 645240.0 -1.0 1525
1527 0 288320.0 156359.0 645300.0 -1.0 1526
1528 0 288377.0 156417.0 645360.0 -1.0 1527
1529 0 288293.0 156364.0 645420.0 -1.0 1528
1530 0 288295.0 156368.0 645480.0 -1.0 1529
1531 0 288287.0 156402.0 645540.0 -1.0 1530
1532 0 288280.0 156482.0 645600.0 -1.0 1531
1533 0 288283.0 156489.0 645660.0 -1.0 1532
1534 0 288272.0 156661.0 645720.0 -1.0 1533
1535 0 288256.0 156740.0 645780.0 -1.0 1534
1536 0 288258.0 156809.0 645840.0 -1.0 1535
1537 0 288254.0 156877.0 645900.0 -1.0 1536
1538 0 288220.0 156839.0 645960.0 -1.0 1537
1539 0 288214.0 156886.0 646020.0 -1.0 1538
1540 0 288231.0 156827.0 646080.0 -1.0 1539
1541 0 288132.0 156831.0 646140.0 -1.0 1540
1542 0 288114.0 156863.0 646200.0 -1.0 1541
1543 0 288099.0 156887.0 646260.0 -1.0 1542
1544 0 288035.0 156813.0 646320.0 -1.0 1543
1545 0 287932.0 156760.0 646380.0 -1.0 1544
1546 0 287933.0 156726.0 646440.0 -1.0 1545
1547 0 287936.0 156740.0 646500.0 -1.0 1546
1548 0 287950.0 156785.0 646560.0 -1.0 1547
1549 0 287913.0 156697.0 646620.0 -1.0 1548
1550 0 287848.0 156689.0 646680.0 -1.0 1549
1551 0 287814.0 156710.0 646740.0 -1.0 1550
1552 0 287798.0 156705.0 646800.0 -1.0 1551
1553 0 287757.0 156631.0 646860.0 -1.0 1552
1554 0 287579.0 156500.0 646920.0 -1.0 1553
1555 0 287486.0 156443.0 646980.0 -1.0 1554
1556 0 287416.0 156240.0 647040.0 -1.0 1555
1557 0 287354.0 156225.0 647100.0 -1.0 1556
1558 0 287234.0 156187.0 647160.0 -1.0 1557
1559 0 287125.0 156149.0 647220.0 -1.0 1558
1560 0 287051.0 156052.0 647280.0 -1.0 1559
1561 0 286972.0 155985.0 647340.0 -1.0 1560
1562 5 286893.0 155929.0 647400.0 -1.0 1561
1563 0 286850.0 155879.0 647460.0 -1.0 1562
1564 0 286831.3 155535.97 647400.0 -1.0 1562
1565 0 286867.0 155916.0 647520.0 -1.0 1563
1566 0 286757.0 155819.0 647580.0 -1.0 1565
1567 0 286706.0 155777.0 647640.0 -1.0 1566
1568 0 286630.0 155649.0 647700.0 -1.0 1567
1569 0 286650.0 155590.0 647760.0 -1.0 1568
1570 0 286633.0 155584.0 647820.0 -1.0 1569
1571 0 286628.0 155548.0 647880.0 -1.0 1570
1572 0 286657.0 155555.0 647940.0 -1.0 1571
1573 0 286611.0 155519.0 648000.0 -1.0 1572
1574 0 286548.0 155423.0 648060.0 -1.0 1573
1575 0 286509.0 155358.0 648120.0 -1.0 1574
1576 0 286461.0 155286.0 648180.0 -1.0 1575
1577 0 286405.0 155258.0 648240.0 -1.0 1576
1578 0 286343.0 155227.0 648300.0 -1.0 1577
1579 0 286366.0 155230.0 648360.0 -1.0 1578
1580 0 286303.0 155110.0 648420.0 -1.0 1579
1581 0 286319.0 155108.0 648480.0 -1.0 1580
1582 0 286308.0 155085.0 648540.0 -1.0 1581
1583 0 286304.0 155052.0 648600.0 -1.0 1582
1584 0 286279.0 155061.0 648660.0 -1.0 1583
1585 0 286222.0 155059.0 648720.0 -1.0 1584
1586 0 286232.0 155091.0 648780.0 -1.0 1585
1587 0 286227.0 155090.0 648840.0 -1.0 1586
1588 0 286216.0 155040.0 648900.0 -1.0 1587
1589 0 286171.0 155085.0 648960.0 -1.0 1588
1590 0 286188.0 155054.0 649020.0 -1.0 1589
1591 0 286216.0 155090.0 649080.0 -1.0 1590
1592 0 286169.0 155051.0 649140.0 -1.0 1591
1593 0 286031.0 154979.0 649200.0 -1.0 1592
1594 0 286033.0 154982.0 649260.0 -1.0 1593
1595 0 285984.0 154947.0 649320.0 -1.0 1594
1596 0 285980.0 154937.0 649380.0 -1.0 1595
1597 0 285948.0 154931.0 649440.0 -1.0 1596
1598 0 285800.0 154933.0 649500.0 -1.0 1597
1599 0 285843.0 154828.0 649560.0 -1.0 1598
1600 0 285745.0 154827.0 649620.0 -1.0 1599
1601 0 285696.0 154829.0 649680.0 -1.0 1600
1602 0 285700.0 154824.0 649740.0 -1.0 1601
1603 0 285554.0 154792.0 649800.0 -1.0 1602
1604 0 285493.0 154740.0 649860.0 -1.0 1603
1605 0 285357.0 154779.0 649920.0 -1.0 1604
1606 0 285218.0 154713.0 649980.0 -1.0 1605
1607 0 285123.0 154723.0 650040.0 -1.0 1606
1608 0 285169.0 154742.0 650100.0 -1.0 1607
1609 0 285022.0 154769.0 650160.0 -1.0 1608
1610 0 284787.0 154795.0 650220.0 -1.0 1609
1611 0 284824.0 154787.0 650280.0 -1.0 1610
1612 0 284755.0 154788.0 650340.0 -1.0 1611
1613 0 284685.0 154789.0 650400.0 -1.0 1612
1614 0 284685.0 154719.0 650460.0 -1.0 1613
1615 0 284611.0 154628.0 650520.0 -1.0 1614
1616 0 284523.0 154500.0 650580.0 -1.0 1615
1617 0 284530.0 154535.0 650640.0 -1.0 1616
1618 0 284475.0 154526.0 650700.0 -1.0 1617
1619 0 284425.0 154535.0 650760.0 -1.0 1618
1620 0 284439.0 154618.0 650820.0 -1.0 1619
1621 0 284405.25 154574.77 650880.0 -1.0 1620
1622 0 284238.0 154490.0 650940.0 -1.0 1621
1623 0 284102.0 154378.0 651000.0 -1.0 1622
1624 0 284119.0 154396.0 651060.0 -1.0 1623
1625 0 284055.0 154322.0 651120.0 -1.0 1624
1626 0 283953.0 154296.0 651180.0 -1.0 1625
1627 0 283990.0 154383.0 651240.0 -1.0 1626
1628 0 284140.0 154379.0 651300.0 -1.0 1627
1629 0 284143.0 154330.0 651360.0 -1.0 1628
1630 0 284159.0 154320.0 651420.0 -1.0 1629
1631 0 284200.0 154321.0 651480.0 -1.0 1630
1632 0 284227.0 154324.0 651540.0 -1.0 1631
1633 0 284295.0 154200.0 651600.0 -1.0 1632
1634 0 284288.0 154199.0 651660.0 -1.0 1633
1635 0 284304.0 154206.0 651720.0 -1.0 1634
1636 0 284298.0 154158.0 651780.0 -1.0 1635
1637 0 284377.3 154117.47 651840.0 -1.0 1636
1638 0 282301.0 167209.0 551460.0 -1.0 1639
1639 0 282396.0 167151.0 551400.0 -1.0 1640
1640 0 282414.0 167173.0 551340.0 -1.0 1641
1641 0 282321.0 167107.0 551280.0 -1.0 1642
1642 0 282378.0 167045.0 551220.0 -1.0 1643
1643 0 282421.0 167061.0 551160.0 -1.0 1644
1644 0 282554.0 167038.0 551100.0 -1.0 1645
1645 0 282459.0 167036.0 551040.0 -1.0 1646
1646 0 282516.0 166996.0 550980.0 -1.0 1647
1647 0 282534.0 166973.0 550920.0 -1.0 1648
1648 0 282530.0 166989.0 550860.0 -1.0 1649
1649 0 282548.0 166985.0 550800.0 -1.0 1650
1650 0 282595.0 166928.0 550740.0 -1.0 1651
1651 0 282660.0 166931.0 550680.0 -1.0 1652
1652 0 282647.0 166903.0 550620.0 -1.0 1653
1653 0 282694.0 166918.0 550560.0 -1.0 1654
1654 0 282662.0 166880.0 550500.0 -1.0 1655
1655 0 282656.0 166843.0 550440.0 -1.0 1656
1656 0 282667.0 166814.0 550380.0 -1.0 1657
1657 0 282650.0 166736.0 550320.0 -1.0 1658
1658 0 282693.0 166755.0 550260.0 -1.0 1659
1659 0 282669.0 166704.0 550200.0 -1.0 1660
1660 0 282719.0 166684.0 550140.0 -1.0 1661
1661 0 282720.0 166626.0 550080.0 -1.0 1662
1662 0 282774.0 166614.0 550020.0 -1.0 1663
1663 0 282757.0 166561.0 549960.0 -1.0 1664
1664 0 282786.0 166538.0 549900.0 -1.0 1665
1665 0 282801.0 166526.0 549840.0 -1.0 1666
1666 0 282775.0 166426.0 549780.0 -1.0 1667
1667 0 282870.0 166438.0 549720.0 -1.0 1668
1668 0 282853.0 166373.0 549660.0 -1.0 1669
1669 0 282902.0 166379.0 549600.0 -1.0 1670
1670 0 282934.0 166304.0 549540.0 -1.0 1671
1671 0 282947.0 166247.0 549480.0 -1.0 1672
1672 0 282953.0 166197.0 549420.0 -1.0 1673
1673 0 283006.0 166145.0 549360.0 -1.0 1674
1674 0 283078.0 166163.0 549300.0 -1.0 1675
1675 0 283059.0 166079.0 549240.0 -1.0 1676
1676 0 283098.0 166127.0 549180.0 -1.0 1677
1677 0 283104.0 166074.0 549120.0 -1.0 1678
1678 0 283127.0 166021.0 549060.0 -1.0 1679
1679 0 283149.0 165853.0 549000.0 -1.0 1680
1680 0 283230.0 165786.0 548940.0 -1.0 1681
1681 0 283220.0 165713.0 548880.0 -1.0 1682
1682 0 283311.0 165625.0 548820.0 -1.0 1683
1683 0 283346.0 165551.0 548760.0 -1.0 1684
1684 0 283413.0 165615.0 548700.0 -1.0 1685
1685 0 283429.0 165520.0 548640.0 -1.0 1686
1686 0 283517.0 165524.0 548580.0 -1.0 1687
1687 0 283552.0 165524.0 548520.0 -1.0 1688
1688 0 283704.0 165474.0 548460.0 -1.0 1689
1689 0 283822.0 165448.0 548400.0 -1.0 1690
1690 0 283910.0 165337.0 548340.0 -1.0 1691
1691 0 284047.0 165374.0 548280.0 -1.0 1692
1692 0 284105.0 165236.0 548220.0 -1.0 1693
1693 0 284206.0 165237.0 548160.0 -1.0 1694
1694 0 284312.0 165174.0 548100.0 -1.0 1695
1695 0 284327.0 165097.0 548040.0 -1.0 1696
1696 0 284425.0 165003.0 547980.0 -1.0 1697
1697 0 284675.0 164539.0 547980.0 -1.0 1698
1698 0 284958.0 164052.0 547980.0 -1.0 1699
1699 0 285272.0 163913.0 547980.0 -1.0 1700
1700 0 285354.0 163848.0 547920.0 -1.0 1701
1701 0 285547.0 163809.0 547860.0 -1.0 1702
1702 0 285616.0 163788.0 547800.0 -1.0 1703
1703 0 285755.0 163784.0 547740.0 -1.0 1704
1704 0 285775.0 163702.0 547680.0 -1.0 1705
1705 0 286006.0 163734.0 547620.0 -1.0 1706
1706 0 286308.0 163539.0 547620.0 -1.0 1707
1707 0 286528.0 163312.0 547680.0 -1.0 1708
1708 0 286594.0 163288.0 547740.0 -1.0 1709
1709 0 286894.0 162985.0 547800.0 -1.0 1710
1710 0 286999.0 162959.0 547860.0 -1.0 1711
1711 0 287268.0 162858.0 547920.0 -1.0 1712
1712 0 287672.0 162826.0 547920.0 -1.0 1713
1713 0 288047.0 162748.0 547920.0 -1.0 1714
1714 0 288449.0 162755.0 547920.0 -1.0 1715
1715 0 288983.0 162715.0 547920.0 -1.0 1716
1716 0 289339.0 162638.0 547920.0 -1.0 1717
1717 0 289782.0 162614.0 547920.0 -1.0 1718
1718 0 289872.0 162619.0 547980.0 -1.0 1719
1719 0 290030.0 162549.0 548040.0 -1.0 1720
1720 0 290238.0 162611.0 548100.0 -1.0 1721
1721 0 290434.0 162627.0 548160.0 -1.0 1722
1722 0 290494.0 162583.0 548220.0 -1.0 1723
1723 0 290718.0 162613.0 548280.0 -1.0 1724
1724 0 291001.0 162396.0 548340.0 -1.0 1725
1725 0 291199.0 162374.0 548400.0 -1.0 1726
1726 0 291445.0 162183.0 548460.0 -1.0 1727
1727 0 291955.0 162042.0 548520.0 -1.0 1728
1728 0 291977.0 161971.0 548580.0 -1.0 1729
1729 0 292115.0 161938.0 548640.0 -1.0 1730
1730 0 292159.0 161919.0 548700.0 -1.0 1731
1731 0 292255.0 161743.0 548760.0 -1.0 1732
1732 0 292460.0 161541.0 548820.0 -1.0 1733
1733 0 292592.0 161408.0 548880.0 -1.0 1734
1734 0 292783.0 161239.0 548940.0 -1.0 1735
1735 0 292910.0 161118.0 549000.0 -1.0 1736
1736 0 293111.0 160935.0 549060.0 -1.0 1737
1737 0 293358.0 160813.0 549120.0 -1.0 1738
1738 0 293539.0 160751.0 549180.0 -1.0 1739
1739 0 293749.0 160439.0 549180.0 -1.0 1740
1740 0 294001.0 160191.0 549180.0 -1.0 1741
1741 0 294176.0 159976.0 549180.0 -1.0 1742
1742 0 294281.0 159697.0 549180.0 -1.0 1743
1743 0 294306.0 159494.0 549240.0 -1.0 1744
1744 0 294345.0 159447.0 549300.0 -1.0 1745
1745 0 294662.0 159279.0 549300.0 -1.0 1746
1746 0 294782.0 159028.0 549300.0 -1.0 1747
1747 0 295000.0 158715.0 549300.0 -1.0 1748
1748 0 295331.0 158406.0 549300.0 -1.0 1749
1749 0 295361.0 158193.0 549360.0 -1.0 1750
1750 0 295526.0 158115.0 549420.0 -1.0 1751
1751 0 295739.0 157934.0 549480.0 -1.0 1752
1752 0 295786.0 157845.0 549540.0 -1.0 1753
1753 0 296009.0 157635.0 549540.0 -1.0 1754
1754 0 296285.0 157451.0 549540.0 -1.0 1755
1755 0 296629.0 157319.0 549540.0 -1.0 1756
1756 0 297119.0 157133.0 549540.0 -1.0 1757
1757 0 297258.0 157088.0 549480.0 -1.0 1758
1758 0 297745.0 156768.0 549480.0 -1.0 1759
1759 0 298078.0 156600.0 549480.0 -1.0 1760
1760 0 298421.0 156430.0 549480.0 -1.0 1761
1761 0 298966.0 156164.0 549480.0 -1.0 1762
1762 0 298862.0 156137.0 549540.0 -1.0 1763
1763 0 299235.0 155966.0 549540.0 -1.0 1764
1764 0 299462.0 155891.0 549480.0 -1.0 1765
1765 0 299552.0 155796.0 549420.0 -1.0 1766
1766 0 299877.0 155581.0 549420.0 -1.0 1767
1767 0 300072.0 155410.0 549420.0 -1.0 1768
1768 0 300234.0 155313.0 549480.0 -1.0 1769
1769 0 300395.0 155236.0 549540.0 -1.0 1770
1770 0 300547.0 155176.0 549600.0 -1.0 1771
1771 0 300725.0 154999.0 549660.0 -1.0 1772
1772 0 301169.0 154779.0 549660.0 -1.0 1773
1773 0 301889.0 154572.0 549660.0 -1.0 1774
1774 0 302032.0 154538.0 549600.0 -1.0 1775
1775 0 301968.0 154512.0 549540.0 -1.0 1776
1776 0 302174.0 154511.0 549540.0 -1.0 1777
1777 0 302390.0 154433.0 549540.0 -1.0 1778
1778 0 302507.0 154385.0 549480.0 -1.0 1779
1779 0 302540.0 154342.0 549420.0 -1.0 1780
1780 0 302619.0 154168.0 549360.0 -1.0 1781
1781 0 302835.0 154141.0 549300.0 -1.0 1782
1782 0 302948.0 154086.0 549240.0 -1.0 1783
1783 0 303239.0 153967.0 549240.0 -1.0 1784
1784 0 303459.0 153838.0 549180.0 -1.0 1785
1785 0 303460.0 153763.0 549120.0 -1.0 1786
1786 0 303755.0 153258.0 549120.0 -1.0 1787
1787 0 304022.0 152623.0 549120.0 -1.0 1788
1788 0 304115.0 152625.0 549060.0 -1.0 1789
1789 0 304048.0 152535.0 549000.0 -1.0 1790
1790 0 304102.0 152506.0 548940.0 -1.0 1791
1791 0 304038.0 152466.0 548880.0 -1.0 1792
1792 0 304145.0 152112.0 548880.0 -1.0 1793
1793 0 304373.0 151799.0 548880.0 -1.0 1794
1794 0 304634.0 151550.0 548880.0 -1.0 1795
1795 0 304708.0 151515.0 548940.0 -1.0 1796
1796 0 304870.0 151290.0 548940.0 -1.0 1797
1797 0 304924.0 151072.0 548940.0 -1.0 1798
1798 0 304967.0 151003.0 549000.0 -1.0 1799
1799 0 305155.0 150683.0 549000.0 -1.0 1800
1800 0 305460.0 150422.0 549000.0 -1.0 1801
1801 0 305601.0 150104.0 549000.0 -1.0 1802
1802 0 305731.0 149816.0 549000.0 -1.0 1803
1803 0 305931.0 149467.0 549000.0 -1.0 1804
1804 0 305938.0 149520.0 549060.0 -1.0 1805
1805 0 305900.0 149502.0 549120.0 -1.0 1806
1806 0 305909.0 149490.0 549180.0 -1.0 1807
1807 0 305902.0 149398.0 549240.0 -1.0 1808
1808 0 306028.0 149293.0 549300.0 -1.0 1809
1809 0 306013.0 149315.0 549360.0 -1.0 1810
1810 0 306359.0 149109.0 549360.0 -1.0 1811
1811 0 306504.0 148846.0 549360.0 -1.0 1812
1812 0 306575.0 148513.0 549420.0 -1.0 1813
1813 0 306604.0 148229.0 549420.0 -1.0 1814
1814 0 306753.0 147977.0 549420.0 -1.0 1815
1815 0 306889.0 147740.0 549480.0 -1.0 1816
1816 0 307054.0 147487.0 549480.0 -1.0 1817
1817 0 307196.0 147169.0 549480.0 -1.0 1818
1818 0 307263.0 146958.0 549540.0 -1.0 1819
1819 0 307356.0 146898.0 549600.0 -1.0 1820
1820 0 307398.0 146808.0 549660.0 -1.0 1821
1821 0 307476.0 146771.0 549720.0 -1.0 1822
1822 0 307602.0 146566.0 549780.0 -1.0 1823
1823 0 307830.0 146360.0 549840.0 -1.0 1824
1824 0 307915.0 146198.0 549900.0 -1.0 1825
1825 0 308024.0 146016.0 549960.0 -1.0 1826
1826 0 308369.0 145687.0 549960.0 -1.0 1827
1827 0 308712.0 145480.0 549960.0 -1.0 1828
1828 0 309175.0 145266.0 549960.0 -1.0 1829
1829 0 309308.0 145100.0 550020.0 -1.0 1830
1830 0 309372.0 145096.0 550080.0 -1.0 1831
1831 0 309531.0 144959.0 550140.0 -1.0 1832
1832 0 309599.0 144986.0 550200.0 -1.0 1833
1833 0 309969.0 144929.0 550200.0 -1.0 1834
1834 0 310208.0 144793.0 550200.0 -1.0 1835
1835 0 310230.0 144799.0 550260.0 -1.0 1836
1836 0 310308.0 144797.0 550320.0 -1.0 1837
1837 0 310429.0 144660.0 550380.0 -1.0 1838
1838 0 310589.0 144464.0 550380.0 -1.0 1839
1839 0 310941.0 144248.0 550380.0 -1.0 1840
1840 0 311308.0 143974.0 550380.0 -1.0 1841
1841 0 311559.0 143726.0 550380.0 -1.0 1842
1842 0 311886.0 143483.0 550380.0 -1.0 1843
1843 0 312159.0 143222.0 550320.0 -1.0 1844
1844 0 312449.0 143117.0 550260.0 -1.0 1845
1845 0 312408.0 143094.0 550200.0 -1.0 1846
1846 0 312511.0 143004.0 550140.0 -1.0 1847
1847 0 312951.0 142812.0 550140.0 -1.0 1848
1848 0 313182.0 142713.0 550200.0 -1.0 1849
1849 0 313333.0 142580.0 550260.0 -1.0 2062
1850 0 356380.6 148123.14 541980.0 -1.0 1867
1851 0 356305.8 148108.19 541920.0 -1.0 1850
1852 0 356273.4 148148.06 541860.0 -1.0 1851
1853 0 356151.28 148200.4 541800.0 -1.0 1852
1854 0 356086.47 148135.61 541740.0 -1.0 1853
1855 0 356061.53 148160.53 541680.0 -1.0 1854
1856 0 356044.1 148075.78 541620.0 -1.0 1855
1857 0 356021.66 148145.58 541560.0 -1.0 1856
1858 0 355990.5 148171.75 541500.0 -1.0 1857
1859 0 355595.5 157550.17 531660.0 -1.0 1897
1860 0 355995.5 148151.81 541440.0 -1.0 1858
1861 0 355960.6 148096.97 541380.0 -1.0 1860
1862 0 355960.6 148096.97 541320.0 -1.0 1861
1863 0 355890.8 148104.45 541260.0 -1.0 1862
1864 0 355870.88 148131.88 541200.0 -1.0 1863
1865 0 355948.12 148082.02 541140.0 -1.0 1864
1866 6 356010.44 148062.08 541080.0 -1.0 1865
1867 0 356378.1 148035.9 542040.0 -1.0 1868
1868 0 356511.44 147860.17 542100.0 -1.0 1869
1869 0 356875.38 147660.77 542160.0 -1.0 1870
1870 0 357102.2 147453.89 542220.0 -1.0 1872
1871 0 357525.9 147351.69 542340.0 -1.0 1872
1872 5 357498.5 147376.62 542280.0 -1.0 1876
1873 0 357590.72 147423.98 542400.0 -1.0 1871
1874 0 357618.16 147406.53 542460.0 -1.0 1873
1875 0 357761.22 147460.39 542520.0 -1.0 1874
1876 0 358024.44 147244.52 542280.0 -1.0 1877
1877 0 358522.94 147219.6 542280.0 -1.0 1878
1878 0 358901.8 147381.61 542280.0 -1.0 1879
1879 0 358924.25 147361.67 542220.0 -1.0 1880
1880 0 359033.9 147386.6 542160.0 -1.0 1881
1881 0 359156.06 147438.94 542100.0 -1.0 1882
1882 0 359350.47 147448.9 542040.0 -1.0 1883
1883 0 359447.7 147513.7 541980.0 -1.0 1884
1884 0 359452.66 147486.3 541920.0 -1.0 1885
1885 0 359456.75 147488.6 541860.0 -1.0 1886
1886 0 359435.22 147441.42 541800.0 -1.0 1887
1887 0 359559.84 147376.62 541740.0 -1.0 1888
1888 0 360050.88 147453.89 541740.0 -1.0 1890
1889 0 366747.1 148227.56 541320.0 -1.0 1
1890 0 360554.38 147528.67 541740.0 -1.0 1
1891 0 364002.62 151547.1 539820.0 -1.0 1
1892 0 367240.6 147994.92 541320.0 -1.0 1889
1893 0 367395.72 147889.17 541260.0 -1.0 1892
1894 0 367430.97 147811.61 541200.0 -1.0 1893
1895 0 367571.97 147684.72 541140.0 -1.0 1894
1896 6 367571.97 147677.67 541080.0 -1.0 1895
1897 0 355533.8 157506.11 531720.0 -1.0 1898
1898 0 355563.75 157543.12 531780.0 -1.0 1899
1899 0 355602.53 157578.38 531840.0 -1.0 1900
1900 0 355602.53 157610.1 531900.0 -1.0 1901
1901 0 355627.22 157648.88 531960.0 -1.0 1902
1902 0 355655.4 157719.38 532020.0 -1.0 1903
1903 0 355673.03 157733.47 532080.0 -1.0 1904
1904 0 355680.1 157744.05 532140.0 -1.0 1905
1905 0 355680.1 157744.05 532200.0 -1.0 1906
1906 0 355687.12 157772.25 532260.0 -1.0 1907
1907 0 355768.22 157765.2 532320.0 -1.0 1908
1908 0 355768.22 157765.2 532380.0 -1.0 1909
1909 0 355754.12 157768.72 532440.0 -1.0 1910
1910 0 355750.6 157779.3 532500.0 -1.0 1911
1911 0 355789.38 157828.64 532560.0 -1.0 1912
1912 0 355718.88 157828.64 532620.0 -1.0 1913
1913 0 355750.6 157959.08 532680.0 -1.0 1914
1914 0 355789.38 157962.6 532740.0 -1.0 1915
1915 0 355768.22 158015.47 532800.0 -1.0 1916
1916 0 355732.97 158036.62 532860.0 -1.0 1917
1917 0 355743.53 158114.17 532920.0 -1.0 1918
1918 0 355785.84 158064.83 532980.0 -1.0 1919
1919 0 355785.84 158110.64 533040.0 -1.0 1920
1920 0 355785.84 158110.64 533100.0 -1.0 1921
1921 0 355835.2 158223.45 533160.0 -1.0 1922
1922 0 355842.25 158332.72 533220.0 -1.0 1923
1923 0 355884.53 158410.27 533280.0 -1.0 1924
1924 0 355884.53 158519.55 533340.0 -1.0 1925
1925 0 355863.38 158649.97 533400.0 -1.0 1926
1926 0 355866.9 158738.1 533460.0 -1.0 1927
1927 0 355849.28 158886.14 533520.0 -1.0 1928
1928 0 355852.8 159072.97 533580.0 -1.0 1929
1929 0 355912.75 159125.84 533640.0 -1.0 1930
1930 0 355905.7 159164.62 533700.0 -1.0 1931
1931 0 355951.5 159206.92 533760.0 -1.0 1932
1932 0 356036.12 159295.05 533880.0 -1.0 1933
1933 0 356018.5 159340.88 533940.0 -1.0 1934
1934 0 356089.0 159340.88 534000.0 -1.0 1935
1935 0 356103.1 159312.67 534060.0 -1.0 1936
1936 0 356124.25 159386.7 534120.0 -1.0 1937
1937 0 356163.0 159295.05 534180.0 -1.0 1938
1938 0 356244.1 159259.8 534240.0 -1.0 1939
1939 0 356332.22 159323.25 534300.0 -1.0 1940
1940 0 356332.22 159323.25 534360.0 -1.0 1941
1941 0 356399.2 159323.25 534420.0 -1.0 1942
1942 0 356452.06 159266.84 534480.0 -1.0 1943
1943 0 356473.22 159277.42 534540.0 -1.0 1944
1944 0 356540.2 159277.42 534600.0 -1.0 1945
1945 0 356628.3 159347.92 534660.0 -1.0 1946
1946 0 356649.47 159347.92 534720.0 -1.0 1947
1947 0 356688.25 159390.22 534780.0 -1.0 1948
1948 0 356843.34 159499.5 534840.0 -1.0 1949
1949 0 356825.72 159513.6 534900.0 -1.0 1950
1950 0 356910.3 159601.72 534960.0 -1.0 1951
1951 0 356963.2 159573.52 535020.0 -1.0 1952
1952 0 357068.94 159594.67 535080.0 -1.0 1953
1953 0 357107.72 159689.84 535140.0 -1.0 1954
1954 0 357213.47 159622.88 535200.0 -1.0 1955
1955 0 357245.2 159682.8 535260.0 -1.0 1956
1956 0 357273.38 159577.05 535320.0 -1.0 1957
1957 0 357432.0 159555.89 535380.0 -1.0 1958
1958 0 357396.75 159605.25 535440.0 -1.0 1959
1959 0 357562.44 159665.17 535500.0 -1.0 1960
1960 0 357721.06 159820.27 535560.0 -1.0 1961
1961 0 357819.75 159890.77 535620.0 -1.0 1962
1962 0 357876.16 160077.6 535680.0 -1.0 1963
1963 0 357922.0 160134.0 535740.0 -1.0 1964
1964 0 357936.1 160193.92 535800.0 -1.0 1965
1965 0 357953.72 160468.88 535800.0 -1.0 1966
1966 0 357932.56 160779.08 535800.0 -1.0 1967
1967 0 357900.84 161276.1 535860.0 -1.0 1968
1968 0 357936.1 161473.5 535920.0 -1.0 1969
1969 0 358073.56 161642.7 535980.0 -1.0 1970
1970 0 358126.44 161625.08 536040.0 -1.0 1971
1971 0 358126.44 161688.52 536100.0 -1.0 1972
1972 0 358158.16 161776.64 536160.0 -1.0 1973
1973 0 358161.7 161790.75 536220.0 -1.0 1974
1974 0 358189.88 161917.64 536280.0 -1.0 1975
1975 0 358193.4 161984.62 536340.0 -1.0 1976
1976 0 358151.12 162115.05 536400.0 -1.0 1977
1977 0 358129.97 162160.88 536460.0 -1.0 1978
1978 0 358144.06 162238.42 536520.0 -1.0 1979
1979 0 358080.62 162263.1 536580.0 -1.0 1980
1980 0 358048.88 162340.64 536640.0 -1.0 1981
1981 0 358010.12 162330.08 536700.0 -1.0 1982
1982 0 358010.12 162330.08 536760.0 -1.0 1983
1983 0 357992.5 162326.55 536820.0 -1.0 1984
1984 0 357953.72 162323.02 536880.0 -1.0 1985
1985 0 357900.84 162337.12 536940.0 -1.0 1986
1986 0 357900.84 162337.12 537000.0 -1.0 1987
1987 0 357900.84 162337.12 537060.0 -1.0 1988
1988 0 357900.84 162337.12 537120.0 -1.0 1989
1989 0 357890.25 162333.6 537180.0 -1.0 1990
1990 0 357844.44 162312.45 537240.0 -1.0 1991
1991 0 357844.44 162312.45 537300.0 -1.0 1992
1992 0 357872.62 162291.3 537360.0 -1.0 1993
1993 0 357883.22 162315.97 537420.0 -1.0 1994
1994 0 357939.62 162354.75 537480.0 -1.0 1995
1995 0 357939.62 162354.75 537540.0 -1.0 1996
1996 0 357932.56 162340.64 537600.0 -1.0 1997
1997 0 357876.16 162273.67 537660.0 -1.0 1998
1998 0 357858.53 162217.27 537720.0 -1.0 1999
1999 0 357802.12 162115.05 537780.0 -1.0 2000
2000 0 357770.4 161924.7 537840.0 -1.0 2001
2001 0 357777.47 161889.45 537900.0 -1.0 2002
2002 0 357773.94 161836.58 537960.0 -1.0 2003
2003 0 357855.0 161910.6 538020.0 -1.0 2004
2004 0 357971.34 161977.58 538080.0 -1.0 2013
2005 0 358052.4 162115.05 538200.0 -1.0 2013
2006 0 358059.47 162136.2 538260.0 -1.0 2005
2007 0 358059.47 162196.12 538320.0 -1.0 2006
2008 0 358094.72 162414.67 538380.0 -1.0 2007
2009 0 358041.84 162428.77 538440.0 -1.0 2008
2010 0 358031.25 162449.92 538500.0 -1.0 2009
2011 0 358027.75 162495.75 538560.0 -1.0 2010
2012 0 357881.47 163040.36 538560.0 -1.0 2011
2013 5 358013.62 162058.64 538140.0 -1.0 2014
2014 0 357946.66 161593.34 538140.0 -1.0 2015
2015 0 357893.78 161431.2 538200.0 -1.0 2016
2016 0 357929.03 161385.38 538260.0 -1.0 2017
2017 0 357914.94 161321.92 538320.0 -1.0 2018
2018 0 357904.38 161290.2 538380.0 -1.0 2019
2019 0 357872.62 161283.14 538440.0 -1.0 2020
2020 0 357816.25 161272.58 538500.0 -1.0 2021
2021 0 357812.72 161262.0 538560.0 -1.0 2022
2022 0 357781.0 161128.05 538620.0 -1.0 2023
2023 0 357872.62 160740.3 538620.0 -1.0 2024
2024 0 358288.6 160327.88 538620.0 -1.0 2025
2025 0 358912.5 160200.97 538620.0 -1.0 2026
2026 0 358856.12 160197.45 538680.0 -1.0 2027
2027 0 358856.12 160200.97 538740.0 -1.0 2028
2028 0 359050.0 160183.34 538800.0 -1.0 2029
2029 0 359303.78 160151.62 538860.0 -1.0 2030
2030 0 359321.4 160141.05 538920.0 -1.0 2031
2031 0 359680.97 160091.7 538980.0 -1.0 2032
2032 0 359723.25 160074.08 539040.0 -1.0 2033
2033 0 359836.06 160014.14 539100.0 -1.0 2034
2034 0 360033.47 159862.58 539160.0 -1.0 2036
2035 0 360377.12 159832.61 539400.0 -1.0 2037
2036 0 360319.0 159714.52 539280.0 -1.0 2037
2037 5 360604.5 159506.55 539340.0 -1.0 2038
2038 0 360773.72 159404.33 539400.0 -1.0 2039
2039 0 361038.1 158988.38 539400.0 -1.0 2040
2040 0 361214.34 158678.17 539400.0 -1.0 2041
2041 0 361298.94 158642.92 539340.0 -1.0 2042
2042 0 361344.75 158565.38 539280.0 -1.0 2043
2043 0 361605.62 158371.5 539220.0 -1.0 2044
2044 0 361795.97 157878.0 539160.0 -1.0 2045
2045 0 361905.25 157521.97 539160.0 -1.0 2047
2046 0 362368.78 157266.4 539100.0 -1.0 2047
2047 5 362367.0 157229.39 539160.0 -1.0 2048
2048 0 363156.62 157010.84 539160.0 -1.0 2050
2049 0 364346.28 156395.73 539220.0 -1.0 2050
2050 5 364200.0 156411.6 539160.0 -1.0 2051
2051 0 364436.2 155625.52 539160.0 -1.0 2052
2052 0 364552.5 155001.6 539160.0 -1.0 2053
2053 0 364566.62 154501.05 539220.0 -1.0 2054
2054 0 364534.88 153905.33 539280.0 -1.0 2055
2055 0 364566.62 153799.58 539340.0 -1.0 2056
2056 0 364541.94 153570.45 539400.0 -1.0 2057
2057 0 364464.38 153242.62 539460.0 -1.0 2058
2058 0 364425.62 152964.14 539520.0 -1.0 2059
2059 0 364362.16 152727.97 539580.0 -1.0 2060
2060 0 364154.2 152502.38 539640.0 -1.0 2061
2061 0 364087.22 151917.22 539700.0 -1.0 1891
2062 0 313563.0 142506.0 550320.0 -1.0 2063
2063 0 313705.06 142438.7 550380.0 -1.0 2064
2064 0 314088.94 142229.33 550440.0 -1.0 2065
2065 0 314318.25 142109.69 550500.0 -1.0 2066
2066 0 314498.88 141908.52 550500.0 -1.0 2067
2067 0 314562.34 141809.81 550560.0 -1.0 2068
2068 0 314925.4 141570.11 550620.0 -1.0 2069
2069 0 315161.6 141478.47 550620.0 -1.0 2070
2070 0 315235.62 141450.27 550680.0 -1.0 2071
2071 0 315309.62 141397.39 550740.0 -1.0 2072
2072 0 315387.2 141333.94 550800.0 -1.0 2073
2073 0 315517.62 141214.1 550860.0 -1.0 2074
2074 0 315824.28 140974.39 550860.0 -1.0 2075
2075 0 316028.75 140861.6 550920.0 -1.0 2076
2076 0 316271.97 140650.1 550920.0 -1.0 2077
2077 0 316356.56 140537.28 550860.0 -1.0 2078
2078 0 316497.56 140361.03 550800.0 -1.0 2079
2079 0 316596.25 140287.02 550740.0 -1.0 2080
2080 0 316733.75 140114.28 550680.0 -1.0 2081
2081 0 316839.5 140022.64 550620.0 -1.0 2082
2082 0 316867.7 139923.94 550560.0 -1.0 2083
2083 0 316976.97 139864.02 550500.0 -1.0 2084
2084 0 316998.12 139775.89 550440.0 -1.0 2085
2085 0 317068.62 139659.56 550380.0 -1.0 2086
2086 0 317103.88 139620.78 550320.0 -1.0 2087
2087 0 317160.25 139529.14 550260.0 -1.0 2088
2088 0 317160.25 139476.27 550200.0 -1.0 2089
2089 0 317199.03 139335.27 550140.0 -1.0 2090
2090 0 317375.28 139102.61 550080.0 -1.0 2091
2091 0 317456.38 138954.56 550020.0 -1.0 2092
2092 0 317548.0 138877.02 549960.0 -1.0 2093
2093 0 317741.88 138580.9 549900.0 -1.0 2094
2094 0 318207.2 138182.6 549900.0 -1.0 2095
2095 0 318422.22 138094.47 549960.0 -1.0 2096
2096 0 318665.44 137942.89 549960.0 -1.0 2097
2097 0 319017.94 137734.9 549900.0 -1.0 2098
2098 0 319250.6 137615.06 549840.0 -1.0 2099
2099 0 319578.4 137371.84 549780.0 -1.0 2100
2100 0 320015.5 137146.23 549720.0 -1.0 2101
2101 0 320135.38 137015.81 549660.0 -1.0 2102
2102 0 320304.56 136945.31 549600.0 -1.0 2103
2103 0 320364.5 136864.23 549540.0 -1.0 2104
2104 0 320509.0 136800.78 549480.0 -1.0 2105
2105 0 320639.44 136687.98 549420.0 -1.0 2106
2106 0 320850.94 136536.4 549360.0 -1.0 2107
2107 0 321467.8 136152.19 549360.0 -1.0 2108
2108 0 322038.88 135870.19 549360.0 -1.0 2109
2109 0 322479.5 135785.6 549300.0 -1.0 2110
2110 0 322624.0 135718.61 549240.0 -1.0 2111
2111 0 322772.06 135708.03 549240.0 -1.0 2112
2112 0 322997.66 135626.97 549180.0 -1.0 2113
2113 0 323424.2 135574.1 549120.0 -1.0 2114
2114 0 324005.8 135630.48 549120.0 -1.0 2115
2115 0 324249.03 135574.1 549120.0 -1.0 2116
2116 0 324506.38 135567.03 549060.0 -1.0 2117
2117 0 324665.0 135531.78 549000.0 -1.0 2118
2118 0 324911.75 135616.39 548940.0 -1.0 2119
2119 0 324982.25 135619.9 548880.0 -1.0 2120
2120 0 325070.38 135630.48 548820.0 -1.0 2121
2121 0 325147.9 135637.53 548760.0 -1.0 2122
2122 0 325285.38 135729.19 548700.0 -1.0 2123
2123 0 325370.0 135746.81 548640.0 -1.0 2124
2124 0 325496.88 135732.72 548580.0 -1.0 2125
2125 0 325666.1 135753.86 548520.0 -1.0 2126
2126 0 325733.06 135739.77 548460.0 -1.0 2127
2127 0 325842.34 135831.4 548400.0 -1.0 2128
2128 0 325937.5 135799.69 548340.0 -1.0 2129
2129 0 326106.72 135845.52 548280.0 -1.0 2130
2130 0 326198.38 135817.31 548220.0 -1.0 2131
2131 0 326321.75 135803.22 548160.0 -1.0 2132
2132 0 326526.2 135834.94 548100.0 -1.0 2133
2133 0 326557.9 135810.27 548040.0 -1.0 2134
2134 0 326734.16 135898.39 547980.0 -1.0 2135
2135 0 326854.0 135873.72 547920.0 -1.0 2136
2136 0 326959.75 135859.61 547860.0 -1.0 2137
2137 0 327047.88 135863.14 547800.0 -1.0 2138
2138 0 327185.38 135891.34 547740.0 -1.0 2139
2139 0 327241.75 135884.28 547680.0 -1.0 2140
2140 0 327372.2 135965.36 547620.0 -1.0 2141
2141 0 327425.06 135954.78 547560.0 -1.0 2142
2142 0 327520.25 135968.89 547500.0 -1.0 2143
2143 0 327583.7 135947.73 547440.0 -1.0 2144
2144 0 327647.12 135947.73 547380.0 -1.0 2145
2145 0 327738.78 135908.97 547320.0 -1.0 2146
2146 0 327795.2 135940.69 547260.0 -1.0 2147
2147 0 327876.25 135990.03 547200.0 -1.0 2148
2148 0 327946.75 135954.78 547140.0 -1.0 2149
2149 0 327953.8 135986.52 547080.0 -1.0 2150
2150 0 328073.66 135975.94 547020.0 -1.0 2151
2151 0 328133.6 135975.94 546960.0 -1.0 2152
2152 0 328306.3 135975.94 546900.0 -1.0 2153
2153 0 328475.5 135954.78 546840.0 -1.0 2154
2154 0 328856.22 135982.98 546840.0 -1.0 2155
2155 0 329043.03 135986.52 546780.0 -1.0 2156
2156 0 329251.0 135954.78 546720.0 -1.0 2157
2157 0 329504.8 135954.78 546660.0 -1.0 2158
2158 0 329628.2 135961.84 546540.0 -1.0 2159
2159 0 329670.5 135940.69 546480.0 -1.0 2160
2160 0 329744.5 135919.53 546420.0 -1.0 2161
2161 0 329843.22 135933.64 546360.0 -1.0 2162
2162 0 330019.47 135944.22 546360.0 -1.0 2163
2163 0 330097.0 135887.81 546420.0 -1.0 2164
2164 0 330178.1 135817.31 546480.0 -1.0 2165
2165 0 330361.38 135813.78 546540.0 -1.0 2166
2166 0 330576.4 135901.9 546540.0 -1.0 2167
2167 0 330668.06 135979.47 546480.0 -1.0 2168
2168 0 330812.6 136032.34 546420.0 -1.0 2169
2169 0 330964.16 136141.61 546420.0 -1.0 2170
2170 0 331186.25 136229.73 546360.0 -1.0 2171
2171 0 331394.22 136314.34 546300.0 -1.0 2172
2172 0 331810.16 136441.23 546300.0 -1.0 2173
2173 0 332071.0 136469.44 546300.0 -1.0 2174
2174 0 332229.62 136539.94 546240.0 -1.0 2175
2175 0 332649.12 136610.44 546240.0 -1.0 2176
2176 0 332920.53 136709.14 546240.0 -1.0 2177
2177 0 333184.9 136910.06 546360.0 -1.0 2178
2178 0 333414.03 137121.56 546420.0 -1.0 2179
2179 0 333713.66 137414.14 546480.0 -1.0 2180
2180 0 333914.6 137533.98 546540.0 -1.0 2181
2181 0 334016.8 137632.69 546660.0 -1.0 2182
2182 0 334263.56 137805.4 546720.0 -1.0 2183
2183 0 334570.25 137960.52 546720.0 -1.0 2184
2184 0 334690.1 138038.06 546780.0 -1.0 2185
2185 0 334813.47 138154.39 546840.0 -1.0 2186
2186 0 335120.12 138450.48 546780.0 -1.0 2187
2187 0 335500.84 138598.53 546720.0 -1.0 2188
2188 0 335980.25 138602.06 546720.0 -1.0 2189
2189 0 336227.0 138679.61 546780.0 -1.0 2190
2190 0 336262.25 138704.28 546840.0 -1.0 2191
2191 0 336304.53 138757.16 546900.0 -1.0 2192
2192 0 336561.88 138982.77 546960.0 -1.0 2193
2193 0 336896.75 139183.69 547020.0 -1.0 2194
2194 0 337203.4 139218.94 547080.0 -1.0 2195
2195 0 337355.0 139236.56 547140.0 -1.0 2196
2196 0 337534.75 139374.03 547200.0 -1.0 2197
2197 0 337675.75 139522.1 547260.0 -1.0 2198
2198 0 337869.62 139705.39 547320.0 -1.0 2199
2199 0 337996.53 139825.23 547380.0 -1.0 2200
2200 0 338155.16 139909.84 547440.0 -1.0 2201
2201 0 338289.12 140036.73 547500.0 -1.0 2202
2202 0 338419.53 140188.31 547560.0 -1.0 2203
2203 0 338701.53 140315.22 547620.0 -1.0 2204
2204 0 338930.66 140435.06 547680.0 -1.0 2205
2205 0 339279.62 140519.66 547740.0 -1.0 2206
2206 0 339473.5 140685.34 547800.0 -1.0 2207
2207 0 339988.16 141051.94 547800.0 -1.0 2208
2208 0 340072.75 141101.28 547860.0 -1.0 2209
2209 0 340442.88 141443.22 547920.0 -1.0 2210
2210 0 340707.25 141693.48 547980.0 -1.0 2211
2211 0 341310.03 142070.66 548040.0 -1.0 2212
2212 0 341496.88 142278.64 548100.0 -1.0 2213
2213 0 341634.34 142310.36 548160.0 -1.0 2214
2214 0 341775.34 142419.64 548220.0 -1.0 2215
2215 0 341891.66 142497.19 548280.0 -1.0 2216
2216 0 342032.66 142539.48 548340.0 -1.0 2217
2217 0 342184.25 142652.28 548400.0 -1.0 2218
2218 0 342328.75 142638.19 548460.0 -1.0 2219
2219 0 342466.25 142687.53 548520.0 -1.0 2220
2220 0 342554.38 142694.6 548580.0 -1.0 2221
2221 0 342804.62 142782.72 548640.0 -1.0 2222
2222 0 343248.78 142997.73 548700.0 -1.0 2223
2223 0 343439.12 143085.86 548760.0 -1.0 2224
2224 0 343900.9 143364.34 548820.0 -1.0 2225
2225 0 344468.44 143540.6 548880.0 -1.0 2226
2226 0 345141.72 143769.72 548820.0 -1.0 2227
2227 0 345458.97 143907.19 548760.0 -1.0 2228
2228 0 345649.3 144009.4 548700.0 -1.0 2229
2229 0 345853.75 144034.1 548640.0 -1.0 2230
2230 0 346195.7 144044.66 548580.0 -1.0 2231
2231 0 346678.62 144192.72 548520.0 -1.0 2232
2232 0 346886.6 144213.86 548460.0 -1.0 2233
2233 0 347024.06 144347.81 548400.0 -1.0 2234
2234 0 347161.53 144323.14 548340.0 -1.0 2235
2235 0 347274.34 144400.69 548280.0 -1.0 2236
2236 0 347411.8 144390.11 548220.0 -1.0 2237
2237 0 348071.0 144425.36 548160.0 -1.0 2238
2238 0 348197.88 144428.89 548100.0 -1.0 2239
2239 0 348286.0 144400.69 548040.0 -1.0 2240
2240 0 348465.78 144442.98 547980.0 -1.0 2241
2241 0 348691.38 144376.02 547920.0 -1.0 2242
2242 0 348839.44 144393.64 547860.0 -1.0 2243
2243 0 349163.75 144425.36 547800.0 -1.0 2244
2244 0 350009.75 144548.73 547800.0 -1.0 2245
2245 0 350506.75 144608.66 547740.0 -1.0 2246
2246 0 350876.88 144689.73 547680.0 -1.0 2247
2247 0 351532.53 144985.84 547680.0 -1.0 2248
2248 0 351825.12 145158.56 547620.0 -1.0 2249
2249 0 352026.03 145190.28 547560.0 -1.0 2250
2250 0 352900.25 145257.27 547560.0 -1.0 2251
2251 0 353104.7 145320.72 547500.0 -1.0 2252
2252 0 353411.38 145380.64 547440.0 -1.0 2253
2253 0 353661.62 145479.34 547380.0 -1.0 2254
2254 0 353855.5 145532.22 547320.0 -1.0 2255
2255 0 353985.94 145595.66 547260.0 -1.0 2256
2256 0 354169.25 145743.72 547200.0 -1.0 2257
2257 0 354310.25 145733.14 547140.0 -1.0 2258
2258 0 354341.97 145789.53 547080.0 -1.0 2259
2259 0 354370.16 145754.28 547020.0 -1.0 2260
2260 0 354479.44 145778.97 546960.0 -1.0 2261
2261 0 354528.78 145796.6 546900.0 -1.0 2262
2262 0 354599.28 145810.69 546840.0 -1.0 2263
2263 0 354719.12 145849.47 546780.0 -1.0 2264
2264 0 354779.06 145867.1 546720.0 -1.0 2265
2265 0 354905.97 145927.02 546660.0 -1.0 2266
2266 0 355018.75 145983.4 546540.0 -1.0 2267
2267 0 355029.34 146001.03 546480.0 -1.0 2268
2268 0 355068.12 146025.72 546420.0 -1.0 2269
2269 0 355184.44 146110.31 546360.0 -1.0 2270
2270 0 355195.0 146134.98 546300.0 -1.0 2271
2271 0 355233.78 146230.16 546240.0 -1.0 2272
2272 0 355346.6 146300.66 546180.0 -1.0 2273
2273 0 355357.16 146318.28 546120.0 -1.0 2274
2274 0 355388.88 146378.22 546060.0 -1.0 2275
2275 0 355519.3 146483.97 546000.0 -1.0 2276
2276 0 355600.38 146561.52 545940.0 -1.0 2277
2277 0 355646.22 146642.6 545880.0 -1.0 2278
2278 0 355674.4 146716.61 545820.0 -1.0 2279
2279 0 355741.38 146794.16 545760.0 -1.0 2280
2280 0 355815.4 146889.34 545700.0 -1.0 2281
2281 0 355900.0 147009.19 545640.0 -1.0 2282
2282 0 355931.75 147079.69 545580.0 -1.0 2283
2283 0 356030.44 147210.11 545520.0 -1.0 2284
2284 0 356009.28 147245.36 545460.0 -1.0 2285
2285 0 355984.62 147291.19 545400.0 -1.0 2286
2286 0 355949.38 147368.73 545340.0 -1.0 2287
2287 0 355931.75 147418.1 545280.0 -1.0 2288
2288 0 355903.53 147467.44 545220.0 -1.0 2289
2289 0 356023.38 147520.31 545160.0 -1.0 2290
2290 0 356019.88 147552.03 545100.0 -1.0 2291
2291 0 356044.53 147576.72 545040.0 -1.0 2292
2292 0 356097.4 147611.97 544980.0 -1.0 2293
2293 0 356108.0 147654.27 544920.0 -1.0 2294
2294 0 356122.1 147678.94 544860.0 -1.0 2295
2295 0 356174.97 147633.11 544800.0 -1.0 2296
2296 0 356227.84 147664.84 544740.0 -1.0 2297
2297 0 356263.1 147636.64 544680.0 -1.0 2298
2298 0 356312.44 147636.64 544620.0 -1.0 2299
2299 0 356351.22 147654.27 544560.0 -1.0 2300
2300 0 356291.28 147580.23 544500.0 -1.0 2301
2301 0 356330.06 147619.02 544440.0 -1.0 2302
2302 0 356390.0 147731.81 544380.0 -1.0 2303
2303 0 356368.84 147721.23 544320.0 -1.0 2304
2304 0 356414.66 147749.44 544260.0 -1.0 2305
2305 0 356435.8 147756.48 544200.0 -1.0 2306
2306 0 356464.0 147788.22 544140.0 -1.0 2307
2307 0 356495.75 147823.47 544080.0 -1.0 2308
2308 0 356495.75 147819.94 544020.0 -1.0 2309
2309 0 356700.2 147784.69 543840.0 -1.0 2310
2310 0 356774.22 147823.47 543780.0 -1.0 2311
2311 0 356876.44 147788.22 543720.0 -1.0 2312
2312 0 356982.2 147841.1 543660.0 -1.0 2313
2313 0 357056.22 147812.89 543540.0 -1.0 2314
2314 0 357204.25 147802.31 543480.0 -1.0 2315
2315 0 357299.44 147770.6 543420.0 -1.0 2316
2316 0 357324.12 147738.86 543360.0 -1.0 2317
2317 0 357345.25 147742.39 543300.0 -1.0 2318
2318 0 357380.5 147700.1 543240.0 -1.0 2319
2319 0 357387.56 147671.89 543180.0 -1.0 2320
2320 0 357394.62 147650.73 543120.0 -1.0 2321
2321 0 357451.0 147689.52 543060.0 -1.0 2322
2322 0 357525.03 147657.78 543000.0 -1.0 2323
2323 0 357542.66 147675.4 542940.0 -1.0 2324
2324 0 357623.75 147597.86 542880.0 -1.0 2325
2325 0 357641.38 147587.28 542820.0 -1.0 2326
2326 0 357697.75 147523.84 542760.0 -1.0 2327
2327 0 357740.06 147485.06 542700.0 -1.0 2328
2328 0 357771.78 147492.11 542640.0 -1.0 2329
2329 0 357761.22 147460.39 542580.0 -1.0 1875
2330 0 284444.28 154124.52 651900.0 -1.0 1637
2331 0 284472.5 154054.02 651960.0 -1.0 2330
2332 0 284476.0 154029.34 652020.0 -1.0 2331
2333 0 284476.0 154057.53 652080.0 -1.0 2332
2334 0 284486.6 154071.64 652140.0 -1.0 2333
2335 0 284507.75 154085.73 652200.0 -1.0 2334
2336 0 284511.25 154085.73 652260.0 -1.0 2335
2337 0 284525.38 154089.27 652320.0 -1.0 2336
2338 0 284560.62 154046.97 652380.0 -1.0 2337
2339 0 284557.1 154025.81 652440.0 -1.0 2338
2340 0 284539.47 153965.89 652500.0 -1.0 2339
2341 0 284546.5 153905.97 652560.0 -1.0 2340
2342 0 284550.03 153909.48 652620.0 -1.0 2341
2343 0 284567.66 153877.77 652680.0 -1.0 2342
2344 0 284574.72 153863.66 652740.0 -1.0 2343
2345 0 284578.25 153835.47 652800.0 -1.0 2344
2346 0 284574.72 153796.69 652860.0 -1.0 2345
2347 0 284571.2 153775.53 652920.0 -1.0 2346
2348 0 284571.2 153775.53 652980.0 -1.0 2347
2349 0 284571.2 153775.53 653040.0 -1.0 2348
2350 0 284574.72 153796.69 653100.0 -1.0 2349
2351 0 284574.72 153796.69 653160.0 -1.0 2350
2352 0 284564.12 153803.73 653220.0 -1.0 2351
2353 0 284525.38 153817.84 653280.0 -1.0 2352
2354 0 284546.5 153807.27 653340.0 -1.0 2353
2355 0 284557.1 153800.22 653400.0 -1.0 2354
2356 0 284553.56 153772.02 653460.0 -1.0 2355
2357 0 284553.56 153782.6 653520.0 -1.0 2356
2358 0 284535.94 153740.28 653580.0 -1.0 2357
2359 0 284535.94 153740.28 653640.0 -1.0 2358
2360 0 284543.0 153719.14 653700.0 -1.0 2359
2361 0 284539.47 153715.61 653760.0 -1.0 2360
2362 0 284532.4 153708.56 653820.0 -1.0 2361
2363 0 284532.4 153708.56 653880.0 -1.0 2362
2364 0 284535.94 153694.47 653940.0 -1.0 2363
2365 0 284535.94 153697.98 654000.0 -1.0 2364
2366 0 284564.12 153655.69 654060.0 -1.0 2365
2367 0 284557.1 153631.02 654120.0 -1.0 2366
2368 0 284525.38 153532.31 654180.0 -1.0 2367
2369 0 284528.88 153539.36 654240.0 -1.0 2368
2370 0 284609.97 153412.47 654300.0 -1.0 2369
2371 0 284793.25 153271.47 654360.0 -1.0 2370
2372 0 285078.78 153211.53 654420.0 -1.0 2371
2373 0 285438.34 153095.22 654480.0 -1.0 2372
2374 0 285586.38 153000.03 654540.0 -1.0 2373
2375 0 285748.53 152876.66 654600.0 -1.0 2374
2376 0 285928.3 152809.69 654660.0 -1.0 2375
2377 0 285949.47 152714.52 654720.0 -1.0 2376
2378 0 286062.25 152584.1 654780.0 -1.0 2377
2379 0 285998.8 152513.6 654840.0 -1.0 2378
2380 0 286048.16 152400.78 654900.0 -1.0 2379
2381 0 286079.88 152326.77 654960.0 -1.0 2380
2382 0 286178.6 152171.66 655020.0 -1.0 2381
2383 0 286206.78 152037.72 655080.0 -1.0 2382
2384 6 286273.75 151998.94 655140.0 -1.0 2383
2385 0 286383.62 154961.39 647400.0 -1.0 1564
2386 0 285999.4 154541.9 647400.0 -1.0 2385
2387 0 285925.38 154446.73 647460.0 -1.0 2386
2388 6 285851.38 154312.78 647520.0 -1.0 2387
2389 0 357782.75 163184.89 538620.0 -1.0 2012
2390 0 357701.7 163269.48 538680.0 -1.0 2389
2391 0 357613.56 163304.73 538740.0 -1.0 2390
2392 0 357536.0 163339.98 538800.0 -1.0 2391
2393 5 357469.03 163339.98 538860.0 -1.0 2392
2394 0 357254.0 163403.44 538860.0 -1.0 2393
2395 0 357659.38 163456.31 538920.0 -1.0 2393
2396 0 357724.6 163556.77 538980.0 -1.0 2395
2397 0 357204.66 163449.27 538920.0 -1.0 2394
2398 0 356894.47 163466.89 538980.0 -1.0 2397
2399 0 356922.66 163466.89 539040.0 -1.0 2398
2400 0 356866.25 163473.94 539100.0 -1.0 2399
2401 0 356792.25 163484.52 539160.0 -1.0 2400
2402 0 356813.38 163562.06 539220.0 -1.0 2401
2403 0 356697.06 163565.6 539280.0 -1.0 2402
2404 0 356626.56 163604.36 539340.0 -1.0 2403
2405 0 356503.2 163597.31 539400.0 -1.0 2404
2406 0 356475.0 163614.94 539460.0 -1.0 2405
2407 0 356464.4 163629.03 539520.0 -1.0 2406
2408 0 356446.78 163639.61 539580.0 -1.0 2407
2409 0 356446.78 163639.61 539640.0 -1.0 2408
2410 0 356323.4 163755.94 539700.0 -1.0 2409
2411 0 356267.0 163791.19 539760.0 -1.0 2410
2412 0 356252.9 163999.16 539820.0 -1.0 2411
2413 0 356168.3 164256.48 539880.0 -1.0 2412
2414 0 356062.56 164513.81 539940.0 -1.0 2413
2415 0 355918.03 164954.44 540000.0 -1.0 2414
2416 0 355752.38 165306.94 540000.0 -1.0 2415
2417 0 355678.34 165518.44 540000.0 -1.0 2416
2418 0 355671.28 165543.11 539940.0 -1.0 2417
2419 0 355650.12 165567.78 539880.0 -1.0 2418
2420 0 355660.72 165768.72 539820.0 -1.0 2419
2421 0 355583.16 165990.78 539760.0 -1.0 2420
2422 0 355551.44 166272.78 539700.0 -1.0 2421
2423 0 355547.9 166417.31 539640.0 -1.0 2422
2424 0 355406.9 166833.27 539640.0 -1.0 2423
2425 0 355336.4 167122.31 539580.0 -1.0 2424
2426 0 355237.72 167376.11 539520.0 -1.0 2425
2427 0 355160.16 167499.48 539460.0 -1.0 2426
2428 0 355117.88 167714.52 539400.0 -1.0 2427
2429 0 355065.0 167848.47 539340.0 -1.0 2428
2430 0 355068.5 167732.14 539280.0 -1.0 2429
2431 0 355096.72 167785.02 539220.0 -1.0 2430
2432 0 355079.1 167802.64 539160.0 -1.0 2431
2433 0 355026.22 167859.03 539100.0 -1.0 2432
2434 0 354987.44 167876.66 539040.0 -1.0 2433
2435 0 354973.34 167936.6 538980.0 -1.0 2434
2436 0 354906.38 168010.61 538920.0 -1.0 2435
2437 0 354941.62 168049.39 538860.0 -1.0 2436
2438 0 354941.62 168049.39 538800.0 -1.0 2437
2439 0 354934.56 168102.27 538740.0 -1.0 2438
2440 0 354952.2 168098.73 538680.0 -1.0 2439
2441 0 354994.5 168208.02 538620.0 -1.0 2440
2442 0 354994.5 168215.06 538560.0 -1.0 2441
2443 0 355001.53 168236.22 538500.0 -1.0 2442
2444 0 355001.53 168236.22 538440.0 -1.0 2443
2445 0 355022.7 168324.34 538380.0 -1.0 2444
2446 0 355001.53 168430.1 538320.0 -1.0 2445
2447 0 354969.8 168585.19 538260.0 -1.0 2446
2448 0 354966.28 168588.72 538200.0 -1.0 2447
2449 0 354959.25 168620.44 538140.0 -1.0 2448
2450 0 354842.9 168669.78 538080.0 -1.0 2449
2451 0 354849.97 168687.4 538020.0 -1.0 2450
2452 0 354800.62 168754.39 537960.0 -1.0 2451
2453 0 354804.12 168828.4 537900.0 -1.0 2452
2454 0 354765.38 168937.69 537840.0 -1.0 2453
2455 0 354712.5 168969.4 537780.0 -1.0 2454
2456 0 354596.16 169085.73 537720.0 -1.0 2455
2457 0 354501.0 169131.56 537660.0 -1.0 2456
2458 0 354314.16 169258.47 537600.0 -1.0 2457
2459 0 354278.9 169385.36 537540.0 -1.0 2458
2460 0 354264.8 169427.66 537480.0 -1.0 2459
2461 0 354271.88 169529.89 537420.0 -1.0 2460
2462 0 354250.72 169621.53 537360.0 -1.0 2461
2463 0 354169.62 169776.64 537300.0 -1.0 2462
2464 0 354176.7 169825.98 537240.0 -1.0 2463
2465 0 354130.88 169981.1 537180.0 -1.0 2464
2466 0 354099.12 170048.06 537120.0 -1.0 2465
2467 0 354035.7 170136.19 537060.0 -1.0 2466
2468 0 354042.75 170192.6 537000.0 -1.0 2467
2469 0 354039.22 170305.39 536940.0 -1.0 2468
2470 0 354042.75 170372.36 536880.0 -1.0 2469
2471 0 354028.62 170587.39 536820.0 -1.0 2470
2472 0 354113.25 170767.16 536760.0 -1.0 2471
2473 0 354162.6 170834.14 536700.0 -1.0 2472
2474 0 354180.22 170929.31 536640.0 -1.0 2473
2475 0 354173.16 171056.22 536580.0 -1.0 2474
2476 0 354088.56 171246.56 536520.0 -1.0 2475
2477 0 354049.78 171486.27 536460.0 -1.0 2476
2478 0 353937.0 171944.52 536400.0 -1.0 2477
2479 0 353718.44 172268.81 536340.0 -1.0 2478
2480 0 353595.06 172660.1 536280.0 -1.0 2479
2481 0 353373.0 173157.11 536280.0 -1.0 2480
2482 0 353221.4 173340.4 536220.0 -1.0 2481
2483 0 353161.5 173650.61 536160.0 -1.0 2482
2484 0 353122.72 173974.9 536100.0 -1.0 2483
2485 0 353122.72 174055.98 536040.0 -1.0 2484
2486 0 353147.38 174182.89 535980.0 -1.0 2485
2487 0 353119.2 174168.78 535920.0 -1.0 2486
2488 0 353059.25 174260.44 535860.0 -1.0 2487
2489 0 352921.78 174352.1 535800.0 -1.0 2488
2490 0 352809.0 174584.73 535740.0 -1.0 2489
2491 6 352699.72 174771.56 535680.0 -1.0 2490
2492 0 357749.28 163620.22 539040.0 -1.0 2396
2493 0 357766.9 163669.56 539100.0 -1.0 2492
2494 0 357696.4 163637.84 539160.0 -1.0 2493
2495 0 357795.1 163747.12 539220.0 -1.0 2494
2496 0 357788.03 163747.12 539280.0 -1.0 2495
2497 0 357840.9 163792.94 539340.0 -1.0 2496
2498 0 357890.28 163891.64 539400.0 -1.0 2497
2499 0 357932.56 163955.1 539460.0 -1.0 2498
2500 0 357985.44 164071.42 539520.0 -1.0 2499
2501 0 358098.25 164163.06 539580.0 -1.0 2500
2502 0 358189.9 164399.25 539640.0 -1.0 2501
2503 0 358172.28 164473.27 539700.0 -1.0 2502
2504 0 358306.22 164649.52 539760.0 -1.0 2503
2505 0 358471.9 164850.44 539820.0 -1.0 2504
2506 0 358588.22 165030.22 539880.0 -1.0 2505
2507 0 358602.3 165150.06 539940.0 -1.0 2506
2508 0 358591.75 165118.34 540000.0 -1.0 2507
2509 0 358644.62 165195.89 540060.0 -1.0 2508
2510 0 358679.88 165269.92 540120.0 -1.0 2509
2511 0 358704.53 165280.5 540180.0 -1.0 2510
2512 0 358764.47 165361.56 540240.0 -1.0 2511
2513 0 358764.47 165361.56 540300.0 -1.0 2512
2514 0 358916.03 165474.38 540360.0 -1.0 2513
2515 0 358983.03 165481.42 540420.0 -1.0 2514
2516 0 358993.6 165566.02 540480.0 -1.0 2515
2517 0 358947.78 165551.92 540540.0 -1.0 2516
2518 0 358986.53 165555.44 540600.0 -1.0 2517
2519 0 358986.53 165555.44 540660.0 -1.0 2518
2520 0 358986.53 165555.44 540720.0 -1.0 2519
2521 0 358990.06 165601.27 540780.0 -1.0 2520
2522 0 359025.3 165640.05 540840.0 -1.0 2521
2523 0 359035.9 165661.19 540900.0 -1.0 2522
2524 0 359109.9 165692.92 540960.0 -1.0 2523
2525 0 359102.88 165707.02 541020.0 -1.0 2524
2526 0 359169.84 165830.39 541080.0 -1.0 2525
2527 0 359205.1 165890.31 541140.0 -1.0 2526
2528 0 359226.25 165939.67 541200.0 -1.0 2527
2529 0 359275.6 166048.94 541260.0 -1.0 2528
2530 0 359356.66 166133.55 541320.0 -1.0 2529
2531 0 359391.9 166175.84 541380.0 -1.0 2530
2532 0 359437.75 166263.97 541440.0 -1.0 2531
2533 0 359444.78 166380.3 541500.0 -1.0 2532
2534 0 359444.78 166440.22 541560.0 -1.0 2533
2535 0 359444.78 166440.22 541620.0 -1.0 2534
2536 0 359448.3 166454.31 541680.0 -1.0 2535
2537 0 359434.22 166531.88 541740.0 -1.0 2536
2538 0 359462.4 166694.02 541800.0 -1.0 2537
2539 0 359518.8 166842.06 541860.0 -1.0 2538
2540 0 359487.1 166930.19 541920.0 -1.0 2539
2541 0 359575.22 167064.14 541980.0 -1.0 2540
2542 0 359624.56 167455.42 542040.0 -1.0 2541
2543 6 359635.16 167628.14 542100.0 -1.0 2542
2544 0 355584.9 157490.25 531600.0 -1.0 1859
2545 0 355852.8 157402.12 531540.0 -1.0 2544
2546 0 356191.22 157271.7 531480.0 -1.0 2545
2547 0 356363.94 157187.1 531420.0 -1.0 2546
2548 0 356378.03 157187.1 531360.0 -1.0 2547
2549 0 356466.16 157176.52 531300.0 -1.0 2548
2550 0 356526.1 157120.12 531240.0 -1.0 2549
2551 0 356670.62 157028.47 531180.0 -1.0 2550
2552 0 356818.66 156950.92 531120.0 -1.0 2551
2553 0 356906.78 156806.39 531060.0 -1.0 2552
2554 0 356952.62 156683.02 531060.0 -1.0 2553
2555 0 357079.5 156626.62 531120.0 -1.0 2554
2556 0 357287.5 156468.0 531120.0 -1.0 2555
2557 0 357407.34 156376.34 531060.0 -1.0 2556
2558 0 357368.56 156281.17 531060.0 -1.0 2557
2559 0 357379.12 156196.58 531000.0 -1.0 2558
2560 0 357424.97 156087.3 530940.0 -1.0 2559
2561 0 357421.44 156069.67 530880.0 -1.0 2560
2562 0 357442.6 156069.67 530820.0 -1.0 2561
2563 0 357460.22 155967.45 530760.0 -1.0 2562
2564 0 357477.84 155918.1 530700.0 -1.0 2563
2565 0 357551.88 155879.33 530640.0 -1.0 2564
2566 0 357590.62 155854.64 530580.0 -1.0 2565
2567 0 357675.25 155773.58 530520.0 -1.0 2566
2568 0 357759.84 155706.6 530460.0 -1.0 2567
2569 0 357759.84 155667.83 530400.0 -1.0 2568
2570 0 357816.25 155607.89 530340.0 -1.0 2569
2571 0 357844.44 155540.92 530280.0 -1.0 2570
2572 0 357932.56 155481.0 530220.0 -1.0 2571
2573 0 357960.75 155442.22 530160.0 -1.0 2572
2574 0 358084.12 155389.34 530100.0 -1.0 2573
2575 0 358129.97 155311.8 530040.0 -1.0 2574
2576 0 358225.12 155149.64 529980.0 -1.0 2575
2577 0 358270.97 155054.47 529920.0 -1.0 2576
2578 0 358323.84 155026.27 529860.0 -1.0 2577
2579 0 358345.0 155008.64 529800.0 -1.0 2578
2580 0 358369.66 155058.0 529740.0 -1.0 2579
2581 0 358376.72 155008.64 529680.0 -1.0 2580
2582 0 358359.1 155015.7 529620.0 -1.0 2581
2583 0 358362.62 155001.6 529560.0 -1.0 2582
2584 0 358348.5 154962.83 529500.0 -1.0 2583
2585 0 358330.88 154924.05 529440.0 -1.0 2584
2586 0 358278.0 154874.7 529380.0 -1.0 2585
2587 0 358221.62 154800.67 529320.0 -1.0 2586
2588 0 358186.38 154768.95 529260.0 -1.0 2587
2589 0 358175.78 154765.42 529200.0 -1.0 2588
2590 0 358154.62 154761.89 529140.0 -1.0 2589
2591 0 358087.66 154779.52 529080.0 -1.0 2590
2592 0 358087.66 154779.52 529020.0 -1.0 2591
2593 0 358087.66 154779.52 528960.0 -1.0 2592
2594 0 358003.06 154765.42 528900.0 -1.0 2593
2595 0 357967.8 154663.2 528840.0 -1.0 2594
2596 0 357953.72 154663.2 528780.0 -1.0 2595
2597 0 357929.03 154582.12 528720.0 -1.0 2596
2598 0 357918.47 154486.95 528660.0 -1.0 2597
2599 0 357865.6 154423.5 528600.0 -1.0 2598
2600 6 357837.38 154360.05 528540.0 -1.0 2599
2601 0 360232.62 160075.84 539460.0 -1.0 2035
2602 0 360165.62 160248.56 539520.0 -1.0 2601
2603 0 360148.0 160241.52 539580.0 -1.0 2602
2604 0 360116.28 160276.77 539640.0 -1.0 2603
2605 0 360070.47 160505.89 539640.0 -1.0 2604
2606 0 360074.0 160625.73 539700.0 -1.0 2605
2607 0 360162.12 160636.31 539760.0 -1.0 2606
2608 0 360176.22 160766.73 539820.0 -1.0 2607
2609 0 360155.06 160851.34 539880.0 -1.0 2608
2610 0 360193.84 161048.73 539940.0 -1.0 2609
2611 0 360257.28 161122.77 540000.0 -1.0 2610
2612 0 360222.03 161165.06 540060.0 -1.0 2611
2613 0 360267.88 161267.28 540120.0 -1.0 2612
2614 0 360148.0 161263.77 540180.0 -1.0 2613
2615 0 360158.6 161302.53 540240.0 -1.0 2614
2616 0 359982.34 161323.69 540300.0 -1.0 2615
2617 0 360042.25 161387.14 540360.0 -1.0 2616
2618 0 360017.6 161404.77 540420.0 -1.0 2617
2619 0 359989.38 161478.78 540480.0 -1.0 2618
2620 0 359929.47 161485.84 540540.0 -1.0 2619
2621 0 359880.12 161549.28 540600.0 -1.0 2620
2622 0 359770.84 161556.34 540660.0 -1.0 2621
2623 0 359693.28 161595.11 540720.0 -1.0 2622
2624 0 359675.66 161566.9 540780.0 -1.0 2623
2625 0 359665.1 161612.73 540840.0 -1.0 2624
2626 0 359626.3 161616.27 540900.0 -1.0 2625
2627 0 359598.12 161662.1 540960.0 -1.0 2626
2628 0 359552.28 161693.81 541020.0 -1.0 2627
2629 0 359432.44 161891.22 541080.0 -1.0 2628
2630 0 359467.7 161905.31 541140.0 -1.0 2629
2631 0 359404.25 161929.98 541200.0 -1.0 2630
2632 0 359372.5 161901.78 541260.0 -1.0 2631
2633 0 359358.4 161898.27 541320.0 -1.0 2632
2634 0 359309.06 161870.06 541380.0 -1.0 2633
2635 0 359312.6 161859.48 541440.0 -1.0 2634
2636 0 359277.34 161901.78 541500.0 -1.0 2635
2637 0 359298.5 161884.16 541560.0 -1.0 2636
2638 0 359210.38 161884.16 541620.0 -1.0 2637
2639 0 359224.47 162049.84 541680.0 -1.0 2638
2640 0 359199.78 162049.84 541740.0 -1.0 2639
2641 0 359157.5 162067.47 541800.0 -1.0 2640
2642 0 359178.62 162155.6 541860.0 -1.0 2641
2643 0 359178.62 162152.06 541920.0 -1.0 2642
2644 0 359266.75 162264.86 541980.0 -1.0 2643
2645 0 359252.66 162257.81 542040.0 -1.0 2644
2646 0 359245.62 162275.44 542100.0 -1.0 2645
2647 0 359224.47 162303.64 542160.0 -1.0 2646
2648 0 359185.7 162254.28 542220.0 -1.0 2647
2649 0 359192.75 162247.23 542280.0 -1.0 2648
2650 0 359168.06 162331.84 542340.0 -1.0 2649
2651 0 359125.75 162374.14 542400.0 -1.0 2650
2652 0 359065.84 162405.86 542460.0 -1.0 2651
2653 0 359034.12 162448.16 542520.0 -1.0 2652
2654 0 359027.06 162419.97 542580.0 -1.0 2653
2655 0 358910.75 162458.73 542640.0 -1.0 2654
2656 0 358935.4 162423.48 542700.0 -1.0 2655
2657 0 358917.78 162412.9 542760.0 -1.0 2656
2658 0 358815.56 162384.72 542820.0 -1.0 2657
2659 0 358847.28 162349.47 542880.0 -1.0 2658
2660 0 358822.62 162352.98 542940.0 -1.0 2659
2661 0 358829.66 162349.47 543000.0 -1.0 2660
2662 0 358822.62 162335.36 543060.0 -1.0 2661
2663 0 358808.5 162257.81 543120.0 -1.0 2662
2664 0 358826.12 162321.27 543180.0 -1.0 2663
2665 0 358829.66 162286.02 543240.0 -1.0 2664
2666 0 358797.94 162271.9 543300.0 -1.0 2665
2667 0 358797.94 162271.9 543360.0 -1.0 2666
2668 0 358766.22 162296.6 543420.0 -1.0 2667
2669 0 358759.16 162335.36 543480.0 -1.0 2668
2670 0 358664.0 162352.98 543540.0 -1.0 2669
2671 0 358660.47 162395.28 543660.0 -1.0 2670
2672 0 358607.6 162391.77 543720.0 -1.0 2671
2673 0 358568.8 162465.78 543780.0 -1.0 2672
2674 0 358558.25 162546.86 543840.0 -1.0 2673
2675 0 358604.06 162663.19 543900.0 -1.0 2674
2676 0 358649.88 162687.86 543960.0 -1.0 2675
2677 0 358589.97 162709.02 544020.0 -1.0 2676
2678 0 358582.9 162744.27 544080.0 -1.0 2677
2679 0 358554.72 162730.16 544140.0 -1.0 2678
2680 0 358561.75 162765.4 544200.0 -1.0 2679
2681 0 358558.25 162807.72 544260.0 -1.0 2680
2682 0 358554.72 162835.9 544320.0 -1.0 2681
2683 0 358572.34 162913.47 544380.0 -1.0 2682
2684 0 358519.47 162885.27 544440.0 -1.0 2683
2685 0 358515.94 162878.22 544500.0 -1.0 2684
2686 0 358501.84 162913.47 544560.0 -1.0 2685
2687 0 358494.78 162931.1 544620.0 -1.0 2686
2688 0 358498.3 162945.19 544680.0 -1.0 2687
2689 0 358519.47 163047.4 544740.0 -1.0 2688
2690 0 358396.1 163019.22 544800.0 -1.0 2689
2691 0 358537.1 163181.36 544860.0 -1.0 2690
2692 0 358519.47 163156.69 544920.0 -1.0 2691
2693 0 358515.94 163255.39 544980.0 -1.0 2692
2694 0 358508.88 163276.53 545100.0 -1.0 2693
2695 0 358498.3 163273.02 545160.0 -1.0 2694
2696 0 358508.88 163230.72 545220.0 -1.0 2695
2697 0 358448.97 163280.06 545280.0 -1.0 2696
2698 0 358413.72 163325.89 545340.0 -1.0 2697
2699 0 358385.5 163385.81 545400.0 -1.0 2698
2700 0 358399.62 163332.94 545460.0 -1.0 2699
2701 0 358410.2 163329.4 545520.0 -1.0 2700
2702 0 358526.5 163332.94 545580.0 -1.0 2701
2703 0 358607.6 163301.22 545640.0 -1.0 2702
2704 0 358628.75 163301.22 545700.0 -1.0 2703
2705 0 358621.7 163276.53 545760.0 -1.0 2704
2706 0 358597.0 163241.28 545820.0 -1.0 2705
2707 0 358586.44 163202.52 545880.0 -1.0 2706
2708 0 358554.72 163160.22 545940.0 -1.0 2707
2709 0 358501.84 163124.97 546000.0 -1.0 2708
2710 0 358501.84 163121.44 546060.0 -1.0 2709
2711 0 358501.84 163121.44 546120.0 -1.0 2710
2712 0 358470.12 163089.72 546180.0 -1.0 2711
2713 0 358463.06 163086.19 546240.0 -1.0 2712
2714 0 358434.88 163075.61 546300.0 -1.0 2713
2715 0 358396.1 163065.03 546360.0 -1.0 2714
2716 0 358389.03 163040.36 546420.0 -1.0 2715
2717 6 358410.2 163012.16 546480.0 -1.0 2716
2718 0 364448.5 156423.94 539280.0 -1.0 2049
2719 0 364497.88 156427.47 539340.0 -1.0 2718
2720 0 364596.56 156438.03 539400.0 -1.0 2719
2721 0 364596.56 156438.03 539460.0 -1.0 2720
2722 0 364586.0 156423.94 539520.0 -1.0 2721
2723 0 364610.66 156427.47 539580.0 -1.0 2722
2724 0 364614.2 156529.69 539640.0 -1.0 2723
2725 0 364593.03 156533.22 539700.0 -1.0 2724
2726 0 364628.28 156554.36 539760.0 -1.0 2725
2727 0 364635.34 156614.28 539820.0 -1.0 2726
2728 0 364596.56 156596.66 539880.0 -1.0 2727
2729 0 364621.25 156653.06 539940.0 -1.0 2728
2730 0 364652.97 156649.53 540000.0 -1.0 2729
2731 0 364663.53 156670.69 540060.0 -1.0 2730
2732 0 364748.12 156762.34 540120.0 -1.0 2731
2733 0 364748.12 156762.34 540180.0 -1.0 2732
2734 0 364765.75 156779.97 540240.0 -1.0 2733
2735 0 364744.62 156737.66 540300.0 -1.0 2734
2736 0 364758.72 156787.02 540360.0 -1.0 2735
2737 0 364825.7 156790.53 540420.0 -1.0 2736
2738 0 364839.78 156839.89 540480.0 -1.0 2737
2739 0 364899.72 156885.72 540540.0 -1.0 2738
2740 0 364977.25 156853.98 540600.0 -1.0 2739
2741 0 364970.22 156857.52 540660.0 -1.0 2740
2742 0 364970.22 156857.52 540720.0 -1.0 2741
2743 0 364994.88 156829.31 540780.0 -1.0 2742
2744 0 365104.16 156790.53 540840.0 -1.0 2743
2745 0 365164.1 156741.19 540900.0 -1.0 2744
2746 0 365283.94 156716.52 540960.0 -1.0 2745
2747 0 365565.94 156660.11 541020.0 -1.0 2746
2748 5 365939.6 156519.11 541020.0 -1.0 2747
2749 0 365925.5 156526.16 541080.0 -1.0 2748
2750 0 366313.25 156483.86 540960.0 -1.0 2748
2751 0 365914.9 156522.64 541140.0 -1.0 2749
2752 0 366355.53 156438.03 540900.0 -1.0 2750
2753 0 366443.66 156427.47 540840.0 -1.0 2752
2754 0 366542.38 156385.16 540780.0 -1.0 2753
2755 0 366637.53 156385.16 540720.0 -1.0 2754
2756 0 366676.3 156381.64 540660.0 -1.0 2755
2757 0 366711.56 156353.44 540600.0 -1.0 2756
2758 0 366708.03 156307.61 540540.0 -1.0 2757
2759 6 366757.38 156289.98 540480.0 -1.0 2758
2760 0 365914.9 156522.64 541200.0 -1.0 2751
2761 0 365914.9 156522.64 541260.0 -1.0 2760
2762 0 365914.9 156522.64 541320.0 -1.0 2761
2763 0 365907.88 156476.81 541380.0 -1.0 2762
2764 0 365950.16 156430.98 541500.0 -1.0 2763
2765 0 365897.28 156254.73 541560.0 -1.0 2764
2766 0 365773.9 156131.36 541620.0 -1.0 2765
2767 0 365784.5 156117.27 541680.0 -1.0 2766
2768 0 365763.34 156050.28 541740.0 -1.0 2767
2769 0 365766.88 156039.72 541800.0 -1.0 2768
2770 0 365798.6 156064.39 541860.0 -1.0 2769
2771 0 365802.12 156036.19 541920.0 -1.0 2770
2772 0 365833.84 156043.23 541980.0 -1.0 2771
2773 0 365858.5 156060.86 542040.0 -1.0 2772
2774 0 365823.25 156050.28 542100.0 -1.0 2773
2775 0 365798.6 155948.06 542160.0 -1.0 2774
2776 0 365731.62 155874.03 542220.0 -1.0 2775
2777 0 365714.0 155831.73 542280.0 -1.0 2776
2778 0 365689.3 155796.48 542340.0 -1.0 2777
2779 0 365678.75 155761.23 542400.0 -1.0 2778
2780 0 365675.22 155743.61 542460.0 -1.0 2779
2781 0 365647.0 155729.52 542520.0 -1.0 2780
2782 0 365587.1 155718.94 542580.0 -1.0 2781
2783 0 365537.75 155701.31 542640.0 -1.0 2782
2784 0 365534.22 155736.56 542700.0 -1.0 2783
2785 0 365534.22 155736.56 542760.0 -1.0 2784
2786 0 365410.84 155821.16 542820.0 -1.0 2785
2787 0 365400.25 155782.39 542880.0 -1.0 2786
2788 0 365403.78 155778.86 542940.0 -1.0 2787
2789 0 365379.12 155824.69 543000.0 -1.0 2788
2790 0 365382.62 155821.16 543060.0 -1.0 2789
2791 0 365502.5 155838.78 543120.0 -1.0 2790
2792 6 365530.7 155948.06 543180.0 -1.0 2791
2793 0 362322.97 157386.25 539040.0 -1.0 2046
2794 0 362270.1 157492.0 538980.0 -1.0 2793
2795 0 362270.1 157499.06 538920.0 -1.0 2794
2796 0 362270.1 157499.06 538860.0 -1.0 2795
2797 0 362270.1 157513.16 538800.0 -1.0 2796
2798 0 362248.94 157566.03 538740.0 -1.0 2797
2799 0 362273.62 157558.98 538680.0 -1.0 2798
2800 0 362270.1 157604.81 538620.0 -1.0 2799
2801 0 362153.75 157756.38 538560.0 -1.0 2800
2802 0 362150.25 157752.86 538500.0 -1.0 2801
2803 0 362171.38 157728.19 538440.0 -1.0 2802
2804 0 362143.2 157728.19 538380.0 -1.0 2803
2805 0 362167.88 157601.28 538320.0 -1.0 2804
2806 0 362174.9 157583.66 538260.0 -1.0 2805
2807 0 362220.75 157555.45 538200.0 -1.0 2806
2808 0 362231.3 157548.4 538140.0 -1.0 2807
2809 0 362266.56 157566.03 538080.0 -1.0 2808
2810 0 362308.88 157562.5 538020.0 -1.0 2809
2811 0 362308.88 157562.5 537960.0 -1.0 2810
2812 0 362308.88 157562.5 537900.0 -1.0 2811
2813 0 362308.88 157562.5 537840.0 -1.0 2812
2814 0 362312.38 157576.61 537780.0 -1.0 2813
2815 0 362213.7 157548.4 537720.0 -1.0 2814
2816 0 362245.4 157428.56 537660.0 -1.0 2815
2817 0 362241.88 157400.36 537600.0 -1.0 2816
2818 0 362266.56 157354.53 537540.0 -1.0 2817
2819 0 362270.1 157322.81 537480.0 -1.0 2818
2820 0 362270.1 157322.81 537420.0 -1.0 2819
2821 0 362266.56 157255.83 537360.0 -1.0 2820
2822 0 362213.7 157160.66 537300.0 -1.0 2821
2823 0 362199.6 157104.25 537240.0 -1.0 2822
2824 0 362185.5 157030.23 537180.0 -1.0 2823
2825 0 362160.8 156984.4 537120.0 -1.0 2824
2826 0 362146.72 156949.16 537060.0 -1.0 2825
2827 0 362079.75 156832.83 537000.0 -1.0 2826
2828 0 362072.7 156804.62 536940.0 -1.0 2827
2829 0 362051.53 156748.23 536880.0 -1.0 2828
2830 0 361977.5 156674.2 536820.0 -1.0 2829
2831 0 361966.94 156635.44 536760.0 -1.0 2830
2832 0 361963.4 156628.38 536700.0 -1.0 2831
2833 0 361966.94 156564.94 536640.0 -1.0 2832
2834 0 362002.2 156522.62 536580.0 -1.0 2833
2835 0 362005.72 156480.33 536520.0 -1.0 2834
2836 0 361991.62 156392.2 536460.0 -1.0 2835
2837 0 361956.38 156247.69 536400.0 -1.0 2836
2838 0 361942.25 156145.45 536340.0 -1.0 2837
2839 0 361914.06 156134.88 536280.0 -1.0 2838
2840 0 361850.62 156057.33 536220.0 -1.0 2839
2841 0 361554.5 155845.83 536160.0 -1.0 2840
2842 0 361448.75 155778.86 536100.0 -1.0 2841
2843 0 361431.12 155715.4 536040.0 -1.0 2842
2844 0 361353.6 155560.31 535980.0 -1.0 2843
2845 0 361191.44 154756.61 535980.0 -1.0 2844
2846 0 361092.75 154523.95 535920.0 -1.0 2845
2847 0 361039.88 154435.83 535860.0 -1.0 2846
2848 0 361018.72 154446.4 535800.0 -1.0 2847
2849 0 360853.03 154333.61 535740.0 -1.0 2848
2850 0 360835.4 154312.45 535680.0 -1.0 2849
2851 0 360796.62 154210.23 535620.0 -1.0 2850
2852 6 360786.06 154203.19 535560.0 -1.0 2851
