# Supplementary material for: Organization of the gravity-sensing system in zebrafish
Source: Nat Commun. 2022 Aug 27;13:5060. doi: 10.1038/s41467-022-32824-w (PMC9420129; doi:10.1038/s41467-022-32824-w)
Supplement: Supplementary file 11 — Source Data [file 41467_2022_32824_MOESM11_ESM.zip › Reconstruction files/SuperiorVN_R_12.swc]

# SWC format file
# based on specifications at http://www.neuronland.org/NLMorphologyConverter/MorphologyFormats/SWC/Spec.html
# Created on 2022-04-20 using navis (https://github.com/navis-org/navis)
# Meta: {"id": "71305", "name": "SuperiorVN_R_12", "units": "1 nanometer"}
# PointNo Label X Y Z Radius Parent
# Labels:
# 0 = undefined, 1 = soma, 5 = fork point, 6 = end point
1 1 353704.72 156811.81 538560.0 2160.0 -1
2 0 281561.0 168286.0 551520.0 -1.0 3
3 0 281519.0 168283.0 551460.0 -1.0 4
4 0 281546.0 168255.0 551400.0 -1.0 5
5 0 281501.0 168238.0 551340.0 -1.0 6
6 0 281543.0 168245.0 551280.0 -1.0 7
7 0 281494.0 168243.0 551220.0 -1.0 8
8 0 281497.0 168246.0 551160.0 -1.0 9
9 0 281530.0 168271.0 551100.0 -1.0 10
10 0 281491.0 168281.0 551040.0 -1.0 11
11 0 281517.0 168309.0 550980.0 -1.0 12
12 0 281579.0 168311.0 550920.0 -1.0 13
13 0 281573.0 168326.0 550860.0 -1.0 14
14 0 281593.0 168322.0 550800.0 -1.0 15
15 0 281668.0 168348.0 550740.0 -1.0 16
16 0 281699.0 168411.0 550680.0 -1.0 17
17 0 281750.0 168463.0 550620.0 -1.0 18
18 0 281810.0 168487.0 550560.0 -1.0 19
19 0 281808.0 168418.0 550500.0 -1.0 20
20 0 281809.0 168419.0 550440.0 -1.0 21
21 0 281919.0 168402.0 550380.0 -1.0 22
22 0 281957.0 168408.0 550320.0 -1.0 23
23 0 281961.0 168334.0 550260.0 -1.0 24
24 0 281979.0 168309.0 550200.0 -1.0 25
25 0 282004.0 168294.0 550140.0 -1.0 26
26 0 282066.0 167870.0 550140.0 -1.0 27
27 0 282065.0 167733.0 550080.0 -1.0 28
28 0 282135.0 167670.0 550020.0 -1.0 29
29 0 282126.0 167480.0 549960.0 -1.0 30
30 0 282162.0 167491.0 549900.0 -1.0 31
31 0 282155.0 167342.0 549840.0 -1.0 32
32 0 282175.0 167238.0 549780.0 -1.0 33
33 0 282217.0 167178.0 549720.0 -1.0 34
34 0 282254.0 167025.0 549660.0 -1.0 35
35 0 282281.0 166931.0 549600.0 -1.0 36
36 0 282306.0 166863.0 549540.0 -1.0 37
37 0 282313.0 166820.0 549480.0 -1.0 38
38 0 282416.0 166753.0 549420.0 -1.0 39
39 0 282355.0 166689.0 549360.0 -1.0 40
40 0 282450.0 166603.0 549300.0 -1.0 41
41 0 282424.0 166528.0 549240.0 -1.0 42
42 0 282504.0 166554.0 549180.0 -1.0 43
43 0 282539.0 166463.0 549120.0 -1.0 44
44 0 282539.0 166269.0 549060.0 -1.0 45
45 0 282567.0 166121.0 549000.0 -1.0 46
46 0 282628.0 166053.0 548940.0 -1.0 47
47 0 282631.0 165783.0 548880.0 -1.0 48
48 0 282711.0 165734.0 548820.0 -1.0 49
49 0 282743.0 165529.0 548760.0 -1.0 50
50 0 282798.0 165462.0 548700.0 -1.0 51
51 0 282836.0 165254.0 548640.0 -1.0 52
52 0 282845.0 165113.0 548580.0 -1.0 53
53 0 282863.0 165009.0 548520.0 -1.0 54
54 0 282921.0 164861.0 548460.0 -1.0 55
55 0 282987.0 164726.0 548400.0 -1.0 56
56 0 283057.0 164493.0 548340.0 -1.0 57
57 0 283135.0 164393.0 548280.0 -1.0 58
58 0 283169.0 164198.0 548220.0 -1.0 59
59 0 283231.0 164099.0 548160.0 -1.0 60
60 0 283202.0 163725.0 548160.0 -1.0 61
61 0 283257.0 163385.0 548160.0 -1.0 62
62 0 283290.0 163341.0 548100.0 -1.0 63
63 0 283243.0 162724.0 548100.0 -1.0 64
64 0 283350.0 162285.0 548100.0 -1.0 65
65 0 283337.0 162254.0 548040.0 -1.0 66
66 0 283514.0 161911.0 547980.0 -1.0 67
67 0 283498.0 161803.0 547920.0 -1.0 68
68 0 283580.0 161674.0 547860.0 -1.0 69
69 0 283606.0 161631.0 547800.0 -1.0 70
70 0 283683.0 161342.0 547740.0 -1.0 71
71 0 283719.0 161257.0 547680.0 -1.0 72
72 0 283819.0 161130.0 547620.0 -1.0 73
73 0 283989.0 160737.0 547560.0 -1.0 74
74 0 284105.0 160336.0 547560.0 -1.0 75
75 0 284205.0 159954.0 547560.0 -1.0 76
76 0 284342.0 159805.0 547620.0 -1.0 77
77 0 284531.0 159400.0 547620.0 -1.0 78
78 0 284426.0 158935.0 547620.0 -1.0 79
79 0 284458.0 158980.0 547680.0 -1.0 80
80 0 284689.0 158592.0 547680.0 -1.0 81
81 0 284871.0 158318.0 547680.0 -1.0 82
82 0 285015.0 157878.0 547680.0 -1.0 83
83 0 285086.0 157808.0 547740.0 -1.0 84
84 0 285232.0 157654.0 547800.0 -1.0 85
85 0 285268.0 157486.0 547860.0 -1.0 86
86 0 285312.0 157362.0 547920.0 -1.0 87
87 0 285482.0 157220.0 547980.0 -1.0 88
88 0 285554.0 157072.0 548040.0 -1.0 89
89 0 285667.0 157008.0 548100.0 -1.0 90
90 0 285804.0 156877.0 548160.0 -1.0 91
91 0 285821.0 156764.0 548220.0 -1.0 92
92 0 285887.0 156727.0 548280.0 -1.0 93
93 0 285911.0 156558.0 548340.0 -1.0 94
94 0 286024.0 156487.0 548400.0 -1.0 95
95 0 285931.0 156271.0 548460.0 -1.0 96
96 0 286097.0 156018.0 548460.0 -1.0 97
97 0 286330.0 155723.0 548460.0 -1.0 98
98 0 286495.0 155376.0 548460.0 -1.0 99
99 0 286591.0 154976.0 548460.0 -1.0 100
100 0 286641.0 154616.0 548460.0 -1.0 101
101 0 286617.0 154185.0 548460.0 -1.0 102
102 0 286607.0 153642.0 548460.0 -1.0 103
103 0 286652.0 153264.0 548460.0 -1.0 104
104 0 286702.0 152735.0 548460.0 -1.0 105
105 0 286754.0 152225.0 548460.0 -1.0 106
106 0 286802.0 151696.0 548460.0 -1.0 107
107 0 286850.0 151243.0 548460.0 -1.0 108
108 0 286742.0 151095.0 548520.0 -1.0 109
109 0 286773.0 150979.0 548580.0 -1.0 110
110 0 286755.0 150838.0 548640.0 -1.0 111
111 0 286764.0 150606.0 548700.0 -1.0 112
112 0 286680.0 150405.0 548760.0 -1.0 113
113 0 286870.0 150391.0 548820.0 -1.0 114
114 0 286862.0 150222.0 548880.0 -1.0 115
115 0 286972.0 150159.0 548940.0 -1.0 116
116 0 287006.0 149944.0 549000.0 -1.0 117
117 0 287052.0 149709.0 549060.0 -1.0 118
118 0 287036.0 149603.0 549120.0 -1.0 119
119 0 287073.0 149518.0 549180.0 -1.0 120
120 0 286982.0 149411.0 549240.0 -1.0 121
121 0 287013.0 149330.0 549300.0 -1.0 122
122 0 286989.0 149252.0 549360.0 -1.0 123
123 0 287125.0 149233.0 549420.0 -1.0 124
124 0 287048.0 149190.0 549480.0 -1.0 125
125 0 287085.0 149090.0 549540.0 -1.0 126
126 0 287093.0 149081.0 549600.0 -1.0 127
127 0 287113.0 149040.0 549660.0 -1.0 128
128 0 287207.0 149013.0 549720.0 -1.0 129
129 0 287167.0 148924.0 549780.0 -1.0 130
130 0 287240.0 148930.0 549840.0 -1.0 131
131 0 287216.0 148840.0 549900.0 -1.0 132
132 0 287280.0 148796.0 549960.0 -1.0 133
133 0 287347.0 148762.0 550020.0 -1.0 134
134 0 287382.0 148736.0 550080.0 -1.0 135
135 0 287466.0 148727.0 550140.0 -1.0 136
136 0 287720.0 148619.0 550140.0 -1.0 137
137 0 287977.0 148604.0 550140.0 -1.0 138
138 0 288036.0 148586.0 550080.0 -1.0 139
139 0 288070.0 148573.0 550020.0 -1.0 140
140 0 288123.0 148579.0 549960.0 -1.0 141
141 0 288206.0 148600.0 549900.0 -1.0 142
142 0 288334.0 148738.0 549840.0 -1.0 143
143 0 288394.0 148741.0 549780.0 -1.0 144
144 0 288530.0 148921.0 549720.0 -1.0 145
145 0 288569.0 148869.0 549660.0 -1.0 146
146 0 288699.0 148933.0 549600.0 -1.0 147
147 0 288733.0 148944.0 549540.0 -1.0 148
148 0 288855.0 148955.0 549480.0 -1.0 149
149 0 289100.0 149020.0 549360.0 -1.0 150
150 0 289214.0 149076.0 549300.0 -1.0 151
151 0 289300.0 149111.0 549240.0 -1.0 152
152 0 289514.0 149176.0 549180.0 -1.0 153
153 0 289531.0 149253.0 549120.0 -1.0 154
154 0 289726.0 149241.0 549060.0 -1.0 155
155 0 289848.0 149261.0 549000.0 -1.0 156
156 0 290027.0 149329.0 548940.0 -1.0 157
157 0 290510.0 149564.0 548940.0 -1.0 158
158 0 291090.0 149737.0 548940.0 -1.0 159
159 0 291141.0 149739.0 548880.0 -1.0 160
160 0 291178.0 149814.0 548820.0 -1.0 161
161 0 291265.0 149793.0 548760.0 -1.0 162
162 0 291590.0 149963.0 548700.0 -1.0 163
163 0 291738.0 149939.0 548640.0 -1.0 164
164 0 292149.0 150047.0 548580.0 -1.0 165
165 0 292179.0 150049.0 548520.0 -1.0 166
166 0 292296.0 150040.0 548460.0 -1.0 167
167 0 292394.0 150091.0 548400.0 -1.0 168
168 0 292598.0 149948.0 548340.0 -1.0 169
169 0 292783.0 150106.0 548340.0 -1.0 170
170 0 293096.0 150333.0 548340.0 -1.0 171
171 0 293235.0 150344.0 548400.0 -1.0 172
172 0 293439.0 150221.0 548460.0 -1.0 173
173 0 293507.0 150222.0 548520.0 -1.0 174
174 0 293558.0 150246.0 548580.0 -1.0 175
175 0 293556.0 150138.0 548640.0 -1.0 176
176 0 294089.0 149939.0 548640.0 -1.0 177
177 0 294507.0 149803.0 548640.0 -1.0 178
178 0 295006.0 149701.0 548640.0 -1.0 179
179 0 295107.0 149731.0 548700.0 -1.0 180
180 0 295455.0 149786.0 548700.0 -1.0 181
181 0 295494.0 149671.0 548760.0 -1.0 182
182 0 295622.0 149586.0 548820.0 -1.0 183
183 0 295797.0 149346.0 548880.0 -1.0 184
184 0 296133.0 149208.0 548940.0 -1.0 185
185 0 296343.0 149088.0 549000.0 -1.0 186
186 0 296485.0 149017.0 549060.0 -1.0 187
187 0 296559.0 148982.0 549120.0 -1.0 188
188 0 296686.0 148966.0 549180.0 -1.0 189
189 0 296659.0 148941.0 549240.0 -1.0 190
190 0 297239.0 148869.0 549240.0 -1.0 191
191 0 297717.0 148843.0 549240.0 -1.0 192
192 0 298407.0 148842.0 549240.0 -1.0 1769
193 0 281494.0 168259.0 551580.0 -1.0 2
194 0 281570.0 168295.0 551640.0 -1.0 193
195 0 281550.0 168263.0 551700.0 -1.0 194
196 0 281572.0 168308.0 551760.0 -1.0 195
197 0 281590.0 168285.0 551820.0 -1.0 196
198 0 281637.0 168314.0 551880.0 -1.0 197
199 0 281618.0 168308.0 551940.0 -1.0 198
200 0 281641.0 168304.0 552000.0 -1.0 199
201 0 281588.0 168310.0 552060.0 -1.0 200
202 0 281593.0 168317.0 552120.0 -1.0 201
203 0 281590.0 168405.0 552180.0 -1.0 202
204 0 281560.0 168450.0 552240.0 -1.0 203
205 0 281612.0 168528.0 552300.0 -1.0 204
206 0 281638.0 168607.0 552360.0 -1.0 205
207 0 281660.0 168655.0 552420.0 -1.0 206
208 0 281654.0 168777.0 552480.0 -1.0 207
209 0 281704.0 168841.0 552540.0 -1.0 208
210 0 281649.0 168844.0 552600.0 -1.0 209
211 0 281714.0 168889.0 552660.0 -1.0 210
212 0 281743.0 168897.0 552720.0 -1.0 211
213 0 281805.0 169007.0 552780.0 -1.0 212
214 0 281795.0 169047.0 552840.0 -1.0 213
215 0 281798.0 169096.0 552900.0 -1.0 214
216 0 281829.0 169171.0 552960.0 -1.0 215
217 0 281814.0 169127.0 553020.0 -1.0 216
218 0 281851.0 169175.0 553080.0 -1.0 217
219 0 281870.0 169196.0 553140.0 -1.0 218
220 0 281873.0 169188.0 553200.0 -1.0 219
221 0 281849.0 169282.0 553260.0 -1.0 220
222 0 281864.0 169251.0 553320.0 -1.0 221
223 0 281826.0 169336.0 553380.0 -1.0 222
224 0 281903.0 169439.0 553440.0 -1.0 223
225 0 281905.0 169555.0 553500.0 -1.0 224
226 0 281987.0 169581.0 553560.0 -1.0 225
227 0 281958.0 169611.0 553620.0 -1.0 226
228 0 281962.0 169606.0 553680.0 -1.0 227
229 0 281971.0 169629.0 553740.0 -1.0 228
230 0 281968.0 169650.0 553800.0 -1.0 229
231 0 281963.0 169643.0 553860.0 -1.0 230
232 0 281966.0 169660.0 553920.0 -1.0 231
233 0 281998.0 169698.0 553980.0 -1.0 232
234 0 282004.0 169715.0 554040.0 -1.0 233
235 0 282008.0 169757.0 554100.0 -1.0 234
236 0 281953.0 169765.0 554160.0 -1.0 235
237 0 282067.0 169925.0 554220.0 -1.0 236
238 0 281897.0 169884.0 554280.0 -1.0 237
239 0 282070.0 170002.0 554340.0 -1.0 238
240 0 281988.0 169982.0 554400.0 -1.0 239
241 0 281981.0 169984.0 554460.0 -1.0 240
242 0 281920.0 169941.0 554520.0 -1.0 241
243 0 281931.0 170022.0 554580.0 -1.0 242
244 0 281929.0 170035.0 554640.0 -1.0 243
245 0 281878.0 170095.0 554700.0 -1.0 244
246 0 281905.0 170048.0 554760.0 -1.0 245
247 0 281849.0 170024.0 554820.0 -1.0 246
248 0 281820.0 170043.0 554880.0 -1.0 247
249 0 281787.0 170018.0 554940.0 -1.0 248
250 0 281764.0 170003.0 555000.0 -1.0 249
251 0 281729.0 170036.0 555060.0 -1.0 250
252 0 281691.0 170112.0 555120.0 -1.0 251
253 0 281737.0 170018.0 555180.0 -1.0 252
254 0 281726.0 170048.0 555240.0 -1.0 253
255 0 281593.0 170145.0 555300.0 -1.0 254
256 0 281696.0 170284.0 555360.0 -1.0 255
257 0 281532.0 170234.0 555420.0 -1.0 256
258 0 281608.0 170286.0 555480.0 -1.0 257
259 0 281619.0 170280.0 555600.0 -1.0 258
260 0 281349.0 170245.0 555660.0 -1.0 259
261 0 281416.0 170311.0 555720.0 -1.0 260
262 0 281307.0 170287.0 555780.0 -1.0 261
263 0 281280.0 170340.0 555840.0 -1.0 262
264 0 281150.0 170302.0 555900.0 -1.0 263
265 0 281143.0 170340.0 555960.0 -1.0 264
266 0 280987.0 170311.0 556020.0 -1.0 265
267 0 281106.0 170335.0 556080.0 -1.0 266
268 0 280994.0 170299.0 556140.0 -1.0 267
269 0 281010.0 170388.0 556200.0 -1.0 268
270 0 280953.0 170283.0 556260.0 -1.0 269
271 0 280908.0 170247.0 556320.0 -1.0 270
272 0 280897.0 170277.0 556380.0 -1.0 271
273 0 280869.0 170216.0 556440.0 -1.0 272
274 0 280747.0 170147.0 556500.0 -1.0 273
275 0 280794.0 170179.0 556560.0 -1.0 274
276 0 280729.0 170186.0 556620.0 -1.0 275
277 0 280697.0 170085.0 556680.0 -1.0 276
278 0 280658.0 170089.0 556740.0 -1.0 277
279 0 280492.0 169998.0 556800.0 -1.0 278
280 0 280564.0 169976.0 556860.0 -1.0 279
281 0 280575.0 170015.0 556920.0 -1.0 280
282 0 280611.0 170001.0 556980.0 -1.0 281
283 0 280593.0 170023.0 557040.0 -1.0 282
284 0 280569.0 170010.0 557100.0 -1.0 283
285 0 280582.0 170062.0 557160.0 -1.0 284
286 0 280615.0 170154.0 557220.0 -1.0 285
287 0 280631.0 170223.0 557280.0 -1.0 286
288 0 280558.0 170247.0 557340.0 -1.0 287
289 0 280516.0 170264.0 557400.0 -1.0 288
290 0 280515.0 170315.0 557460.0 -1.0 289
291 0 280472.0 170272.0 557520.0 -1.0 290
292 0 280402.0 170247.0 557580.0 -1.0 291
293 0 280413.0 170321.0 557640.0 -1.0 292
294 0 280362.0 170332.0 557700.0 -1.0 293
295 0 280379.0 170346.0 557760.0 -1.0 294
296 0 280306.0 170347.0 557820.0 -1.0 295
297 0 280341.0 170420.0 557880.0 -1.0 296
298 0 280567.0 170435.0 557940.0 -1.0 297
299 0 280305.0 170414.0 558000.0 -1.0 298
300 0 280351.0 170395.0 558060.0 -1.0 299
301 0 280328.0 170418.0 558120.0 -1.0 300
302 0 280285.0 170403.0 558240.0 -1.0 301
303 0 280282.0 170321.0 558300.0 -1.0 302
304 0 280276.0 170382.0 558360.0 -1.0 303
305 0 280254.0 170309.0 558420.0 -1.0 304
306 0 280236.0 170295.0 558480.0 -1.0 305
307 0 280160.0 170232.0 558540.0 -1.0 306
308 0 280214.0 170273.0 558600.0 -1.0 307
309 0 280223.0 170211.0 558660.0 -1.0 308
310 0 280212.0 170197.0 558720.0 -1.0 309
311 0 280227.0 170194.0 558780.0 -1.0 310
312 0 280325.0 170177.0 558840.0 -1.0 311
313 0 280163.0 170098.0 558900.0 -1.0 312
314 0 280162.0 170116.0 558960.0 -1.0 313
315 0 280140.0 170096.0 559020.0 -1.0 314
316 0 280090.0 170008.0 559140.0 -1.0 315
317 0 280151.0 169941.0 559200.0 -1.0 316
318 0 280177.0 169886.0 559260.0 -1.0 317
319 0 280234.0 169860.0 559320.0 -1.0 318
320 0 280196.0 169829.0 559380.0 -1.0 319
321 0 280228.0 169804.0 559440.0 -1.0 320
322 0 280287.0 169774.0 559500.0 -1.0 321
323 0 280272.0 169770.0 559560.0 -1.0 322
324 0 280338.0 169769.0 559620.0 -1.0 323
325 0 280274.0 169687.0 559680.0 -1.0 324
326 0 280425.0 169706.0 559740.0 -1.0 325
327 0 280369.0 169637.0 559800.0 -1.0 326
328 0 280472.0 169678.0 559860.0 -1.0 327
329 0 280461.0 169683.0 559920.0 -1.0 328
330 0 280563.0 169643.0 559980.0 -1.0 329
331 0 280546.0 169603.0 560040.0 -1.0 330
332 0 280638.0 169602.0 560100.0 -1.0 331
333 0 280594.0 169610.0 560160.0 -1.0 332
334 0 280578.0 169521.0 560220.0 -1.0 333
335 0 280625.0 169540.0 560280.0 -1.0 334
336 0 280642.0 169465.0 560340.0 -1.0 335
337 0 280733.0 169481.0 560400.0 -1.0 336
338 0 280715.0 169455.0 560460.0 -1.0 337
339 0 280658.0 169399.0 560520.0 -1.0 338
340 0 280644.0 169430.0 560580.0 -1.0 339
341 0 280706.0 169441.0 560640.0 -1.0 340
342 0 280672.0 169413.0 560700.0 -1.0 341
343 0 280645.0 169439.0 560760.0 -1.0 342
344 0 280679.0 169373.0 560820.0 -1.0 343
345 0 280751.0 169401.0 560880.0 -1.0 344
346 0 280716.0 169352.0 560940.0 -1.0 345
347 0 280773.0 169417.0 561000.0 -1.0 346
348 0 280792.0 169464.0 561060.0 -1.0 347
349 0 280798.0 169458.0 561120.0 -1.0 348
350 0 280788.0 169391.0 561180.0 -1.0 349
351 0 280867.0 169373.0 561240.0 -1.0 350
352 0 280836.0 169362.0 561360.0 -1.0 351
353 0 280835.0 169412.0 561420.0 -1.0 352
354 0 280902.0 169458.0 561480.0 -1.0 353
355 0 280806.0 169377.0 561540.0 -1.0 354
356 0 280909.0 169488.0 561600.0 -1.0 355
357 0 280898.0 169453.0 561660.0 -1.0 356
358 0 280939.0 169475.0 561720.0 -1.0 357
359 0 280959.0 169493.0 561780.0 -1.0 358
360 0 280947.0 169493.0 561840.0 -1.0 359
361 0 280919.0 169468.0 561900.0 -1.0 360
362 0 280987.0 169458.0 561960.0 -1.0 361
363 0 281156.0 169536.0 562020.0 -1.0 362
364 0 281126.0 169545.0 562080.0 -1.0 363
365 0 281182.0 169599.0 562140.0 -1.0 364
366 0 281126.0 169633.0 562260.0 -1.0 365
367 0 281205.0 169678.0 562320.0 -1.0 366
368 0 281199.0 169665.0 562380.0 -1.0 367
369 0 281286.0 169758.0 562440.0 -1.0 368
370 0 281342.0 169747.0 562500.0 -1.0 369
371 0 281340.0 169782.0 562560.0 -1.0 370
372 0 281316.0 169827.0 562680.0 -1.0 371
373 0 281346.0 169920.0 562740.0 -1.0 372
374 0 281375.0 169958.0 562800.0 -1.0 373
375 0 281500.0 170058.0 562860.0 -1.0 374
376 0 281440.0 170051.0 562920.0 -1.0 375
377 0 281543.0 170070.0 562980.0 -1.0 376
378 0 281539.0 170073.0 563040.0 -1.0 377
379 0 281649.0 170185.0 563100.0 -1.0 378
380 0 281727.0 170196.0 563160.0 -1.0 379
381 0 281784.0 170237.0 563220.0 -1.0 380
382 0 281841.0 170293.0 563340.0 -1.0 381
383 0 281874.0 170367.0 563400.0 -1.0 382
384 0 281838.0 170329.0 563460.0 -1.0 383
385 0 281864.0 170339.0 563520.0 -1.0 384
386 0 281924.0 170292.0 563580.0 -1.0 385
387 0 281981.0 170324.0 563640.0 -1.0 386
388 0 281975.0 170292.0 563700.0 -1.0 387
389 0 282058.0 170330.0 563760.0 -1.0 388
390 0 282083.0 170271.0 563820.0 -1.0 389
391 0 282100.0 170242.0 563880.0 -1.0 390
392 0 282165.0 170262.0 563940.0 -1.0 391
393 0 282249.0 170329.0 564000.0 -1.0 392
394 0 282279.0 170327.0 564060.0 -1.0 393
395 0 282267.0 170279.0 564120.0 -1.0 394
396 0 282304.0 170299.0 564180.0 -1.0 395
397 0 282362.0 170287.0 564240.0 -1.0 396
398 0 282362.0 170249.0 564300.0 -1.0 397
399 0 282428.0 170318.0 564360.0 -1.0 398
400 0 282463.0 170321.0 564420.0 -1.0 399
401 0 282504.0 170319.0 564540.0 -1.0 400
402 0 282539.0 170303.0 564600.0 -1.0 401
403 0 282558.0 170313.0 564660.0 -1.0 402
404 0 282612.0 170349.0 564720.0 -1.0 403
405 0 282659.0 170362.0 564840.0 -1.0 404
406 0 282708.0 170418.0 564900.0 -1.0 405
407 0 282755.0 170447.0 564960.0 -1.0 406
408 0 282741.0 170463.0 565020.0 -1.0 407
409 0 282821.0 170481.0 565080.0 -1.0 408
410 0 282822.0 170484.0 565140.0 -1.0 409
411 0 282859.0 170474.0 565200.0 -1.0 410
412 0 282916.0 170533.0 565260.0 -1.0 411
413 0 282905.0 170521.0 565320.0 -1.0 412
414 0 282912.0 170590.0 565440.0 -1.0 413
415 0 282909.0 170537.0 565500.0 -1.0 414
416 0 282899.0 170533.0 565560.0 -1.0 415
417 0 282912.0 170474.0 565620.0 -1.0 416
418 0 282904.0 170533.0 565680.0 -1.0 417
419 0 282919.0 170551.0 565740.0 -1.0 418
420 0 282902.0 170608.0 565800.0 -1.0 419
421 0 282907.0 170608.0 565920.0 -1.0 420
422 0 282930.0 170669.0 565980.0 -1.0 421
423 0 282995.0 170754.0 566040.0 -1.0 422
424 0 282995.0 170751.0 566100.0 -1.0 423
425 0 282995.0 170696.0 566160.0 -1.0 424
426 0 283039.0 170756.0 566220.0 -1.0 425
427 0 283058.0 170774.0 566280.0 -1.0 426
428 0 283019.0 170789.0 566400.0 -1.0 427
429 0 283092.0 170817.0 566460.0 -1.0 428
430 0 283130.0 170789.0 566520.0 -1.0 429
431 0 283155.0 170791.0 566580.0 -1.0 430
432 0 283188.0 170808.0 566640.0 -1.0 431
433 0 283164.0 170813.0 566700.0 -1.0 432
434 0 283257.0 170867.0 566760.0 -1.0 433
435 0 283238.0 170824.0 566820.0 -1.0 434
436 0 283286.0 170918.0 566940.0 -1.0 435
437 0 283259.0 170850.0 567000.0 -1.0 436
438 0 283335.0 170911.0 567060.0 -1.0 437
439 0 283355.0 170908.0 567120.0 -1.0 438
440 0 283403.0 170982.0 567180.0 -1.0 439
441 0 283492.0 170957.0 567240.0 -1.0 440
442 0 283402.0 170892.0 567300.0 -1.0 441
443 0 283552.0 170989.0 567360.0 -1.0 442
444 0 283528.0 170986.0 567420.0 -1.0 443
445 0 283545.0 170939.0 567480.0 -1.0 444
446 0 283647.0 171021.0 567540.0 -1.0 445
447 0 283625.0 170977.0 567600.0 -1.0 446
448 0 283709.0 170995.0 567660.0 -1.0 447
449 0 283729.0 171018.0 567720.0 -1.0 448
450 0 283720.0 170980.0 567780.0 -1.0 449
451 0 283789.0 171042.0 567840.0 -1.0 450
452 0 283871.0 171031.0 567900.0 -1.0 451
453 0 283862.0 171042.0 567960.0 -1.0 452
454 0 283916.0 171065.0 568020.0 -1.0 453
455 0 284077.0 171111.0 568080.0 -1.0 454
456 0 284108.0 171113.0 568140.0 -1.0 455
457 0 284262.0 171172.0 568200.0 -1.0 456
458 0 284307.0 171118.0 568260.0 -1.0 457
459 0 284351.0 171166.0 568320.0 -1.0 458
460 0 284404.0 171188.0 568380.0 -1.0 459
461 0 284455.0 171201.0 568440.0 -1.0 460
462 0 284549.0 171219.0 568500.0 -1.0 461
463 0 284513.0 171179.0 568560.0 -1.0 462
464 0 284526.0 171155.0 568620.0 -1.0 463
465 0 284555.0 171132.0 568680.0 -1.0 464
466 0 284643.0 171113.0 568740.0 -1.0 465
467 0 284616.0 171080.0 568800.0 -1.0 466
468 0 284632.0 171038.0 568860.0 -1.0 467
469 0 284659.0 171057.0 568920.0 -1.0 468
470 0 284706.0 171062.0 568980.0 -1.0 469
471 0 284695.0 170991.0 569040.0 -1.0 470
472 0 284710.0 170999.0 569100.0 -1.0 471
473 0 284796.0 170968.0 569160.0 -1.0 472
474 0 284911.0 171011.0 569220.0 -1.0 473
475 0 284980.0 171017.0 569340.0 -1.0 474
476 0 285021.0 170896.0 569400.0 -1.0 475
477 0 285025.0 170853.0 569460.0 -1.0 476
478 0 285051.0 170872.0 569520.0 -1.0 477
479 0 285096.0 170748.0 569580.0 -1.0 478
480 0 285141.0 170794.0 569640.0 -1.0 479
481 0 285128.0 170684.0 569760.0 -1.0 480
482 0 285205.0 170704.0 569820.0 -1.0 481
483 0 285148.0 170694.0 569880.0 -1.0 482
484 0 285196.0 170696.0 569940.0 -1.0 483
485 0 285202.0 170721.0 570000.0 -1.0 484
486 0 285276.0 170690.0 570060.0 -1.0 485
487 0 285311.0 170685.0 570180.0 -1.0 486
488 0 285348.0 170743.0 570240.0 -1.0 487
489 0 285333.0 170686.0 570300.0 -1.0 488
490 0 285413.0 170746.0 570360.0 -1.0 489
491 0 285365.0 170673.0 570420.0 -1.0 490
492 0 285444.0 170690.0 570480.0 -1.0 491
493 0 285487.0 170689.0 570540.0 -1.0 492
494 0 285493.0 170717.0 570600.0 -1.0 493
495 0 285541.0 170686.0 570660.0 -1.0 494
496 0 285618.0 170701.0 570720.0 -1.0 495
497 0 285584.0 170596.0 570780.0 -1.0 496
498 0 285585.0 170584.0 570840.0 -1.0 497
499 0 285601.0 170481.0 570900.0 -1.0 498
500 0 285619.0 170465.0 570960.0 -1.0 499
501 0 285636.0 170410.0 571020.0 -1.0 500
502 0 285663.0 170434.0 571080.0 -1.0 501
503 0 285602.0 170396.0 571200.0 -1.0 502
504 0 285677.0 170450.0 571260.0 -1.0 503
505 0 285682.0 170435.0 571320.0 -1.0 504
506 0 285714.0 170447.0 571380.0 -1.0 505
507 0 285727.0 170450.0 571440.0 -1.0 506
508 0 285692.0 170432.0 571500.0 -1.0 507
509 0 285785.0 170437.0 571560.0 -1.0 508
510 0 285782.0 170444.0 571620.0 -1.0 509
511 0 285760.0 170421.0 571680.0 -1.0 510
512 0 285801.0 170436.0 571740.0 -1.0 511
513 0 285827.0 170419.0 571800.0 -1.0 512
514 0 285873.0 170499.0 571860.0 -1.0 513
515 0 285809.0 170476.0 571920.0 -1.0 514
516 0 285822.0 170474.0 571980.0 -1.0 515
517 0 285826.0 170496.0 572040.0 -1.0 516
518 0 285826.0 170523.0 572100.0 -1.0 517
519 0 285837.0 170590.0 572160.0 -1.0 518
520 0 285892.0 170615.0 572280.0 -1.0 519
521 0 285968.0 170690.0 572340.0 -1.0 520
522 0 286013.0 170737.0 572400.0 -1.0 521
523 0 286101.0 170783.0 572460.0 -1.0 522
524 0 286025.0 170794.0 572520.0 -1.0 523
525 0 286127.0 170783.0 572580.0 -1.0 524
526 0 286131.0 170752.0 572640.0 -1.0 525
527 0 286132.0 170770.0 572700.0 -1.0 526
528 0 286219.0 170719.0 572760.0 -1.0 527
529 0 286226.0 170798.0 572820.0 -1.0 528
530 0 286281.0 170799.0 572880.0 -1.0 529
531 0 286300.0 170750.0 572940.0 -1.0 530
532 0 286295.0 170804.0 573000.0 -1.0 531
533 0 286339.0 170819.0 573060.0 -1.0 532
534 0 286324.0 170797.0 573120.0 -1.0 533
535 0 286357.0 170801.0 573180.0 -1.0 534
536 0 286272.0 170684.0 573300.0 -1.0 535
537 0 286354.0 170753.0 573360.0 -1.0 536
538 0 286391.0 170782.0 573420.0 -1.0 537
539 0 286350.0 170736.0 573480.0 -1.0 538
540 0 286418.0 170816.0 573540.0 -1.0 539
541 0 286434.0 170807.0 573600.0 -1.0 540
542 0 286493.0 170837.0 573660.0 -1.0 541
543 0 286444.0 170785.0 573720.0 -1.0 542
544 0 286477.0 170790.0 573780.0 -1.0 543
545 0 286425.0 170744.0 573840.0 -1.0 544
546 0 286465.0 170726.0 573900.0 -1.0 545
547 0 286535.0 170747.0 573960.0 -1.0 546
548 0 286540.0 170744.0 574020.0 -1.0 547
549 0 286636.0 170692.0 574080.0 -1.0 548
550 0 286601.0 170624.0 574140.0 -1.0 549
551 0 286717.0 170697.0 574200.0 -1.0 550
552 0 286702.0 170649.0 574260.0 -1.0 551
553 0 286706.0 170674.0 574320.0 -1.0 552
554 0 286699.0 170727.0 574380.0 -1.0 553
555 0 286673.0 170587.0 574440.0 -1.0 554
556 0 286838.0 170641.0 574500.0 -1.0 555
557 0 286877.0 170546.0 574560.0 -1.0 556
558 0 286952.0 170559.0 574620.0 -1.0 557
559 0 286901.0 170507.0 574680.0 -1.0 558
560 0 287048.0 170521.0 574740.0 -1.0 559
561 0 287094.0 170506.0 574800.0 -1.0 560
562 0 287189.0 170624.0 574860.0 -1.0 561
563 0 287328.0 170593.0 574920.0 -1.0 562
564 0 287354.0 170586.0 574980.0 -1.0 563
565 0 287487.0 170617.0 575040.0 -1.0 564
566 0 287437.0 170607.0 575100.0 -1.0 565
567 0 287471.0 170639.0 575160.0 -1.0 566
568 0 287456.0 170640.0 575220.0 -1.0 567
569 0 287511.0 170675.0 575280.0 -1.0 568
570 0 287438.0 170633.0 575340.0 -1.0 569
571 0 287495.0 170701.0 575400.0 -1.0 570
572 0 287522.0 170664.0 575460.0 -1.0 571
573 0 287567.0 170676.0 575580.0 -1.0 572
574 0 287559.0 170783.0 575640.0 -1.0 573
575 0 287601.0 170840.0 575700.0 -1.0 574
576 0 287724.0 170948.0 575760.0 -1.0 575
577 0 287626.0 170897.0 575820.0 -1.0 576
578 0 287636.0 170929.0 575880.0 -1.0 577
579 0 287679.0 170940.0 575940.0 -1.0 578
580 0 287729.0 170999.0 576000.0 -1.0 579
581 0 287727.0 170996.0 576060.0 -1.0 580
582 0 287766.0 171004.0 576120.0 -1.0 581
583 0 287799.0 171113.0 576180.0 -1.0 582
584 0 287754.0 171078.0 576240.0 -1.0 583
585 0 287777.0 171130.0 576360.0 -1.0 584
586 0 287871.0 171076.0 576420.0 -1.0 585
587 0 287946.0 171198.0 576480.0 -1.0 586
588 0 287965.0 171233.0 576540.0 -1.0 587
589 0 287992.0 171298.0 576600.0 -1.0 588
590 0 288016.0 171320.0 576660.0 -1.0 589
591 0 287959.0 171307.0 576720.0 -1.0 590
592 0 288036.0 171345.0 576780.0 -1.0 591
593 0 288109.0 171383.0 576840.0 -1.0 592
594 0 288073.0 171288.0 576900.0 -1.0 593
595 0 288045.0 171306.0 576960.0 -1.0 594
596 0 288052.0 171317.0 577020.0 -1.0 595
597 0 288078.0 171336.0 577080.0 -1.0 596
598 0 288182.0 171398.0 577200.0 -1.0 597
599 0 288174.0 171393.0 577260.0 -1.0 598
600 0 288157.0 171438.0 577320.0 -1.0 599
601 0 288118.0 171371.0 577380.0 -1.0 600
602 0 288103.0 171335.0 577440.0 -1.0 601
603 0 288097.0 171343.0 577500.0 -1.0 602
604 0 288043.0 171267.0 577560.0 -1.0 603
605 0 288044.0 171285.0 577620.0 -1.0 604
606 0 287997.0 171233.0 577680.0 -1.0 605
607 0 288012.0 171292.0 577740.0 -1.0 606
608 0 287951.0 171265.0 577800.0 -1.0 607
609 0 287930.0 171238.0 577860.0 -1.0 608
610 0 287951.0 171205.0 577920.0 -1.0 609
611 0 287977.0 171183.0 577980.0 -1.0 610
612 0 288016.0 171172.0 578100.0 -1.0 611
613 0 287980.0 171179.0 578160.0 -1.0 612
614 0 287899.0 171041.0 578220.0 -1.0 613
615 0 287880.0 171070.0 578280.0 -1.0 614
616 0 287832.0 171050.0 578340.0 -1.0 615
617 0 287806.0 171052.0 578400.0 -1.0 616
618 0 287813.0 171044.0 578460.0 -1.0 617
619 0 287759.0 170971.0 578520.0 -1.0 618
620 0 287810.0 170992.0 578580.0 -1.0 619
621 0 287743.0 170810.0 578700.0 -1.0 620
622 0 287744.0 170925.0 578760.0 -1.0 621
623 0 287775.0 170950.0 578820.0 -1.0 622
624 0 287775.0 170968.0 578880.0 -1.0 623
625 0 287751.0 170962.0 578940.0 -1.0 624
626 0 287779.0 170970.0 579000.0 -1.0 625
627 0 287721.0 170954.0 579060.0 -1.0 626
628 0 287783.0 170964.0 579120.0 -1.0 627
629 0 287764.0 170996.0 579180.0 -1.0 628
630 0 287779.0 171014.0 579240.0 -1.0 629
631 0 287769.0 171014.0 579300.0 -1.0 630
632 0 287793.0 171038.0 579360.0 -1.0 631
633 0 287776.0 171014.0 579420.0 -1.0 632
634 0 287791.0 171041.0 579480.0 -1.0 633
635 0 287810.0 171012.0 579540.0 -1.0 634
636 0 287845.0 171025.0 579600.0 -1.0 635
637 0 287829.0 170996.0 579660.0 -1.0 636
638 0 287938.0 171066.0 579720.0 -1.0 637
639 0 287908.0 171021.0 579780.0 -1.0 638
640 0 287919.0 171087.0 579840.0 -1.0 639
641 0 287931.0 171074.0 579900.0 -1.0 640
642 0 287872.0 171032.0 579960.0 -1.0 641
643 0 287962.0 171079.0 580020.0 -1.0 642
644 0 287919.0 171052.0 580080.0 -1.0 643
645 0 287951.0 171070.0 580140.0 -1.0 644
646 0 287892.0 171035.0 580200.0 -1.0 645
647 0 287940.0 171110.0 580260.0 -1.0 646
648 0 287877.0 171100.0 580320.0 -1.0 647
649 0 287918.0 171147.0 580380.0 -1.0 648
650 0 287910.0 171111.0 580440.0 -1.0 649
651 0 287854.0 171119.0 580500.0 -1.0 650
652 0 287945.0 171114.0 580560.0 -1.0 651
653 0 287939.0 171106.0 580620.0 -1.0 652
654 0 287942.0 171096.0 580680.0 -1.0 653
655 0 287960.0 171061.0 580800.0 -1.0 654
656 0 288014.0 171088.0 580860.0 -1.0 655
657 0 288040.0 171070.0 580920.0 -1.0 656
658 0 288084.0 171126.0 580980.0 -1.0 657
659 0 288085.0 171108.0 581040.0 -1.0 658
660 0 288024.0 171088.0 581100.0 -1.0 659
661 0 288075.0 171113.0 581160.0 -1.0 660
662 0 288016.0 171173.0 581220.0 -1.0 661
663 0 287911.0 171023.0 581280.0 -1.0 662
664 0 288012.0 171151.0 581340.0 -1.0 663
665 0 287998.0 171229.0 581400.0 -1.0 664
666 0 287992.0 171203.0 581460.0 -1.0 665
667 0 288034.0 171230.0 581520.0 -1.0 666
668 0 288068.0 171174.0 581580.0 -1.0 667
669 0 288053.0 171215.0 581640.0 -1.0 668
670 0 287981.0 171182.0 581700.0 -1.0 669
671 0 288036.0 171150.0 581760.0 -1.0 670
672 0 287985.0 171160.0 581820.0 -1.0 671
673 0 287960.0 171164.0 581880.0 -1.0 672
674 0 287956.0 171108.0 582000.0 -1.0 673
675 0 288011.0 171154.0 582060.0 -1.0 674
676 0 287976.0 171123.0 582120.0 -1.0 675
677 0 288029.0 171125.0 582180.0 -1.0 676
678 0 287982.0 171083.0 582240.0 -1.0 677
679 0 288013.0 171116.0 582300.0 -1.0 678
680 0 288037.0 171115.0 582360.0 -1.0 679
681 0 288024.0 171096.0 582420.0 -1.0 680
682 0 288123.0 171030.0 582480.0 -1.0 681
683 0 288108.0 171003.0 582540.0 -1.0 682
684 0 288017.0 170967.0 582600.0 -1.0 683
685 0 287989.0 170877.0 582660.0 -1.0 684
686 0 288084.0 170964.0 582720.0 -1.0 685
687 0 288092.0 170995.0 582780.0 -1.0 686
688 0 288121.0 170943.0 582840.0 -1.0 687
689 0 288070.0 170916.0 582900.0 -1.0 688
690 0 287989.0 170860.0 582960.0 -1.0 689
691 0 288077.0 170890.0 583020.0 -1.0 690
692 0 288033.0 170836.0 583080.0 -1.0 691
693 0 288072.0 170915.0 583140.0 -1.0 692
694 0 288008.0 170823.0 583200.0 -1.0 693
695 0 288134.0 170832.0 583380.0 -1.0 694
696 0 288090.0 170787.0 583440.0 -1.0 695
697 0 288021.0 170781.0 583500.0 -1.0 696
698 0 288074.0 170802.0 583560.0 -1.0 697
699 0 288014.0 170783.0 583620.0 -1.0 698
700 0 288016.0 170841.0 583680.0 -1.0 699
701 0 288012.0 170776.0 583740.0 -1.0 700
702 0 287973.0 170723.0 583800.0 -1.0 701
703 0 287972.0 170779.0 583860.0 -1.0 702
704 0 288014.0 170731.0 583920.0 -1.0 703
705 0 288093.0 170718.0 583980.0 -1.0 704
706 0 288009.0 170721.0 584040.0 -1.0 705
707 0 288057.0 170680.0 584100.0 -1.0 706
708 0 288028.0 170704.0 584160.0 -1.0 707
709 0 288026.0 170661.0 584220.0 -1.0 708
710 0 288004.0 170628.0 584280.0 -1.0 709
711 0 288031.0 170637.0 584340.0 -1.0 710
712 0 288076.0 170647.0 584400.0 -1.0 711
713 0 288067.0 170656.0 584460.0 -1.0 712
714 0 288009.0 170590.0 584520.0 -1.0 713
715 0 287972.0 170569.0 584580.0 -1.0 714
716 0 288054.0 170533.0 584640.0 -1.0 715
717 0 288062.0 170535.0 584700.0 -1.0 716
718 0 288088.0 170510.0 584760.0 -1.0 717
719 0 288257.0 170524.0 584880.0 -1.0 718
720 0 288105.0 170351.0 584940.0 -1.0 719
721 0 288084.0 170393.0 585000.0 -1.0 720
722 0 288075.0 170281.0 585060.0 -1.0 721
723 0 288086.0 170277.0 585120.0 -1.0 722
724 0 288102.0 170286.0 585180.0 -1.0 723
725 0 288031.0 170256.0 585240.0 -1.0 724
726 0 288030.0 170221.0 585300.0 -1.0 725
727 0 288105.0 170263.0 585360.0 -1.0 726
728 0 288093.0 170254.0 585420.0 -1.0 727
729 0 288127.0 170212.0 585480.0 -1.0 728
730 0 288072.0 170234.0 585540.0 -1.0 729
731 0 287938.0 170069.0 585600.0 -1.0 730
732 0 288104.0 170159.0 585660.0 -1.0 731
733 0 288049.0 170061.0 585720.0 -1.0 732
734 0 288077.0 170173.0 585780.0 -1.0 733
735 0 288013.0 170049.0 585840.0 -1.0 734
736 0 288036.0 169978.0 585900.0 -1.0 735
737 0 288051.0 170041.0 585960.0 -1.0 736
738 0 288021.0 169992.0 586020.0 -1.0 737
739 0 287963.0 169958.0 586080.0 -1.0 738
740 0 287927.0 169944.0 586140.0 -1.0 739
741 0 287948.0 169983.0 586200.0 -1.0 740
742 0 287916.0 169965.0 586260.0 -1.0 741
743 0 287955.0 169917.0 586320.0 -1.0 742
744 0 287900.0 169870.0 586380.0 -1.0 743
745 0 287929.0 169884.0 586440.0 -1.0 744
746 0 287916.0 169826.0 586500.0 -1.0 745
747 0 287883.0 169842.0 586560.0 -1.0 746
748 0 287899.0 169762.0 586620.0 -1.0 747
749 0 287898.0 169744.0 586680.0 -1.0 748
750 0 287923.0 169701.0 586740.0 -1.0 749
751 0 288025.0 169757.0 586860.0 -1.0 750
752 0 287937.0 169644.0 586920.0 -1.0 751
753 0 287926.0 169578.0 586980.0 -1.0 752
754 0 287902.0 169489.0 587040.0 -1.0 753
755 0 287968.0 169519.0 587100.0 -1.0 754
756 0 287920.0 169417.0 587160.0 -1.0 755
757 0 287965.0 169316.0 587220.0 -1.0 756
758 0 287976.0 169250.0 587280.0 -1.0 757
759 0 288026.0 169280.0 587340.0 -1.0 758
760 0 288008.0 169157.0 587400.0 -1.0 759
761 0 288080.0 169130.0 587460.0 -1.0 760
762 0 288073.0 169053.0 587520.0 -1.0 761
763 0 288153.0 168937.0 587580.0 -1.0 762
764 0 288096.0 168844.0 587700.0 -1.0 763
765 0 288183.0 168889.0 587760.0 -1.0 764
766 0 288184.0 168881.0 587820.0 -1.0 765
767 0 288119.0 168777.0 587880.0 -1.0 766
768 0 288173.0 168788.0 587940.0 -1.0 767
769 0 288212.0 168701.0 588000.0 -1.0 768
770 0 288236.0 168635.0 588060.0 -1.0 769
771 0 288175.0 168503.0 588120.0 -1.0 770
772 0 288263.0 168514.0 588180.0 -1.0 771
773 0 288237.0 168443.0 588240.0 -1.0 772
774 0 288266.0 168410.0 588300.0 -1.0 773
775 0 288216.0 168304.0 588360.0 -1.0 774
776 0 288230.0 168295.0 588420.0 -1.0 775
777 0 288243.0 168268.0 588480.0 -1.0 776
778 0 288193.0 168220.0 588540.0 -1.0 777
779 0 288150.0 168241.0 588600.0 -1.0 778
780 0 288210.0 168124.0 588660.0 -1.0 779
781 0 288287.0 168143.0 588720.0 -1.0 780
782 0 288272.0 168030.0 588840.0 -1.0 781
783 0 288305.0 167919.0 588900.0 -1.0 782
784 0 288290.0 167964.0 588960.0 -1.0 783
785 0 288269.0 167876.0 589020.0 -1.0 784
786 0 288307.0 167919.0 589080.0 -1.0 785
787 0 288230.0 167831.0 589140.0 -1.0 786
788 0 288271.0 167871.0 589200.0 -1.0 787
789 0 288256.0 167814.0 589260.0 -1.0 788
790 0 288186.0 167714.0 589320.0 -1.0 789
791 0 288186.0 167700.0 589380.0 -1.0 790
792 0 288194.0 167765.0 589440.0 -1.0 791
793 0 288193.0 167673.0 589500.0 -1.0 792
794 0 288201.0 167653.0 589560.0 -1.0 793
795 0 288157.0 167576.0 589620.0 -1.0 794
796 0 288143.0 167569.0 589680.0 -1.0 795
797 0 288192.0 167523.0 589740.0 -1.0 796
798 0 288172.0 167551.0 589800.0 -1.0 797
799 0 288185.0 167405.0 589860.0 -1.0 798
800 0 288215.0 167463.0 589920.0 -1.0 799
801 0 288168.0 167346.0 589980.0 -1.0 800
802 0 288176.0 167351.0 590040.0 -1.0 801
803 0 288224.0 167372.0 590100.0 -1.0 802
804 0 288244.0 167378.0 590160.0 -1.0 803
805 0 288211.0 167349.0 590220.0 -1.0 804
806 0 288242.0 167308.0 590280.0 -1.0 805
807 0 288299.0 167298.0 590340.0 -1.0 806
808 0 288287.0 167328.0 590400.0 -1.0 807
809 0 288374.0 167309.0 590460.0 -1.0 808
810 0 288368.0 167326.0 590520.0 -1.0 809
811 0 288390.0 167267.0 590580.0 -1.0 810
812 0 288433.0 167331.0 590640.0 -1.0 811
813 0 288382.0 167220.0 590700.0 -1.0 812
814 0 288422.0 167230.0 590760.0 -1.0 813
815 0 288399.0 167234.0 590820.0 -1.0 814
816 0 288437.0 167218.0 590880.0 -1.0 815
817 0 288456.0 167122.0 590940.0 -1.0 816
818 0 288479.0 167093.0 591000.0 -1.0 817
819 0 288416.0 167060.0 591060.0 -1.0 818
820 0 288454.0 167019.0 591120.0 -1.0 819
821 0 288444.0 166986.0 591180.0 -1.0 820
822 0 288458.0 166927.0 591240.0 -1.0 821
823 0 288440.0 166899.0 591300.0 -1.0 822
824 0 288478.0 166876.0 591360.0 -1.0 823
825 0 288471.0 166880.0 591420.0 -1.0 824
826 0 288571.0 166859.0 591480.0 -1.0 825
827 0 288576.0 166815.0 591540.0 -1.0 826
828 0 288642.0 166856.0 591600.0 -1.0 827
829 0 288615.0 166799.0 591660.0 -1.0 828
830 0 288661.0 166805.0 591720.0 -1.0 829
831 0 288642.0 166707.0 591780.0 -1.0 830
832 0 288716.0 166742.0 591840.0 -1.0 831
833 0 288674.0 166702.0 591900.0 -1.0 832
834 0 288708.0 166660.0 591960.0 -1.0 833
835 0 288689.0 166636.0 592020.0 -1.0 834
836 0 288678.0 166627.0 592080.0 -1.0 835
837 0 288690.0 166641.0 592140.0 -1.0 836
838 0 288739.0 166615.0 592200.0 -1.0 837
839 0 288694.0 166566.0 592260.0 -1.0 838
840 0 288704.0 166544.0 592320.0 -1.0 839
841 0 288724.0 166533.0 592380.0 -1.0 840
842 0 288724.0 166526.0 592440.0 -1.0 841
843 0 288745.0 166536.0 592500.0 -1.0 842
844 0 288724.0 166458.0 592560.0 -1.0 843
845 0 288790.0 166491.0 592620.0 -1.0 844
846 0 288706.0 166449.0 592680.0 -1.0 845
847 0 288734.0 166421.0 592740.0 -1.0 846
848 0 288710.0 166431.0 592800.0 -1.0 847
849 0 288735.0 166453.0 592860.0 -1.0 848
850 0 288721.0 166410.0 592920.0 -1.0 849
851 0 288726.0 166421.0 592980.0 -1.0 850
852 0 288806.0 166428.0 593040.0 -1.0 851
853 0 288833.0 166467.0 593100.0 -1.0 852
854 0 288819.0 166414.0 593160.0 -1.0 853
855 0 288860.0 166449.0 593220.0 -1.0 854
856 0 288804.0 166399.0 593280.0 -1.0 855
857 0 288819.0 166432.0 593340.0 -1.0 856
858 0 288784.0 166401.0 593400.0 -1.0 857
859 0 288849.0 166438.0 593460.0 -1.0 858
860 0 288796.0 166438.0 593520.0 -1.0 859
861 0 288816.0 166448.0 593580.0 -1.0 860
862 0 288831.0 166426.0 593640.0 -1.0 861
863 0 288897.0 166482.0 593700.0 -1.0 862
864 0 288846.0 166452.0 593760.0 -1.0 863
865 0 288886.0 166478.0 593820.0 -1.0 864
866 0 288880.0 166495.0 593880.0 -1.0 865
867 0 288938.0 166485.0 593940.0 -1.0 866
868 0 288909.0 166462.0 594000.0 -1.0 867
869 0 288951.0 166489.0 594060.0 -1.0 868
870 0 288931.0 166465.0 594120.0 -1.0 869
871 0 289026.0 166466.0 594180.0 -1.0 870
872 0 288973.0 166424.0 594240.0 -1.0 871
873 0 288991.0 166396.0 594300.0 -1.0 872
874 0 289003.0 166413.0 594360.0 -1.0 873
875 0 289036.0 166396.0 594480.0 -1.0 874
876 0 289058.0 166369.0 594540.0 -1.0 875
877 0 289025.0 166349.0 594600.0 -1.0 876
878 0 289002.0 166296.0 594660.0 -1.0 877
879 0 289025.0 166371.0 594720.0 -1.0 878
880 0 288956.0 166322.0 594780.0 -1.0 879
881 0 288987.0 166343.0 594840.0 -1.0 880
882 0 288956.0 166280.0 594900.0 -1.0 881
883 0 288941.0 166236.0 594960.0 -1.0 882
884 0 288939.0 166286.0 595020.0 -1.0 883
885 0 289004.0 166267.0 595080.0 -1.0 884
886 0 289004.0 166262.0 595140.0 -1.0 885
887 0 288939.0 166223.0 595200.0 -1.0 886
888 0 288996.0 166242.0 595260.0 -1.0 887
889 0 288965.0 166201.0 595320.0 -1.0 888
890 0 288997.0 166188.0 595380.0 -1.0 889
891 0 289012.0 166220.0 595440.0 -1.0 890
892 0 288961.0 166227.0 595500.0 -1.0 891
893 0 289008.0 166251.0 595560.0 -1.0 892
894 0 288999.0 166234.0 595620.0 -1.0 893
895 0 289015.0 166262.0 595680.0 -1.0 894
896 0 289044.0 166226.0 595740.0 -1.0 895
897 0 289095.0 166181.0 595800.0 -1.0 896
898 0 289083.0 166211.0 595860.0 -1.0 897
899 0 289119.0 166133.0 595920.0 -1.0 898
900 0 289191.0 166150.0 595980.0 -1.0 899
901 0 289167.0 166045.0 596040.0 -1.0 900
902 0 289138.0 166068.0 596100.0 -1.0 901
903 0 289230.0 166129.0 596160.0 -1.0 902
904 0 289171.0 166108.0 596220.0 -1.0 903
905 0 289244.0 166051.0 596280.0 -1.0 904
906 0 289267.0 166067.0 596340.0 -1.0 905
907 0 289194.0 165978.0 596400.0 -1.0 906
908 0 289248.0 166014.0 596460.0 -1.0 907
909 0 289201.0 165944.0 596520.0 -1.0 908
910 0 289282.0 165991.0 596580.0 -1.0 909
911 0 289293.0 165934.0 596640.0 -1.0 910
912 0 289380.0 165996.0 596700.0 -1.0 911
913 0 289374.0 165961.0 596760.0 -1.0 912
914 0 289409.0 165977.0 596820.0 -1.0 913
915 0 289419.0 165995.0 596880.0 -1.0 914
916 0 289436.0 165976.0 596940.0 -1.0 915
917 0 289545.0 165955.0 597000.0 -1.0 916
918 0 289510.0 165957.0 597060.0 -1.0 917
919 0 289511.0 165933.0 597120.0 -1.0 918
920 0 289595.0 165943.0 597180.0 -1.0 919
921 0 289594.0 165948.0 597240.0 -1.0 920
922 0 289655.0 165928.0 597360.0 -1.0 921
923 0 289546.0 165824.0 597420.0 -1.0 922
924 0 289663.0 165858.0 597480.0 -1.0 923
925 0 289622.0 165793.0 597540.0 -1.0 924
926 0 289777.0 165844.0 597600.0 -1.0 925
927 0 289830.0 165841.0 597660.0 -1.0 926
928 0 289864.0 165864.0 597720.0 -1.0 927
929 0 289914.0 165879.0 597780.0 -1.0 928
930 0 289963.0 165954.0 597840.0 -1.0 929
931 0 289973.0 165911.0 597900.0 -1.0 930
932 0 289968.0 165852.0 597960.0 -1.0 931
933 0 289986.0 165852.0 598020.0 -1.0 932
934 0 290096.0 165803.0 598080.0 -1.0 933
935 0 290118.0 165857.0 598140.0 -1.0 934
936 0 290014.0 165830.0 598200.0 -1.0 935
937 0 290070.0 165796.0 598260.0 -1.0 936
938 0 290047.0 165800.0 598320.0 -1.0 937
939 0 290070.0 165827.0 598380.0 -1.0 938
940 0 289999.0 165659.0 598440.0 -1.0 939
941 0 290028.0 165773.0 598500.0 -1.0 940
942 0 290109.0 165742.0 598560.0 -1.0 941
943 0 290094.0 165662.0 598620.0 -1.0 942
944 0 290097.0 165728.0 598680.0 -1.0 943
945 0 290040.0 165620.0 598740.0 -1.0 944
946 0 290106.0 165634.0 598800.0 -1.0 945
947 0 290089.0 165618.0 598860.0 -1.0 946
948 0 290110.0 165618.0 598920.0 -1.0 947
949 0 290098.0 165569.0 598980.0 -1.0 948
950 0 290145.0 165595.0 599040.0 -1.0 949
951 0 290102.0 165559.0 599100.0 -1.0 950
952 0 290080.0 165570.0 599160.0 -1.0 951
953 0 290103.0 165549.0 599220.0 -1.0 952
954 0 290075.0 165507.0 599280.0 -1.0 953
955 0 290095.0 165521.0 599340.0 -1.0 954
956 0 290056.0 165471.0 599400.0 -1.0 955
957 0 290083.0 165483.0 599460.0 -1.0 956
958 0 290110.0 165513.0 599520.0 -1.0 957
959 0 290172.0 165550.0 599580.0 -1.0 958
960 0 290049.0 165458.0 599640.0 -1.0 959
961 0 290180.0 165545.0 599700.0 -1.0 960
962 0 290113.0 165478.0 599760.0 -1.0 961
963 0 290164.0 165480.0 599820.0 -1.0 962
964 0 290161.0 165483.0 599880.0 -1.0 963
965 0 290209.0 165490.0 599940.0 -1.0 964
966 0 290193.0 165462.0 600000.0 -1.0 965
967 0 290239.0 165485.0 600060.0 -1.0 966
968 0 290263.0 165495.0 600120.0 -1.0 967
969 0 290292.0 165502.0 600180.0 -1.0 968
970 0 290292.0 165450.0 600240.0 -1.0 969
971 0 290305.0 165465.0 600300.0 -1.0 970
972 0 290334.0 165468.0 600360.0 -1.0 971
973 0 290283.0 165429.0 600420.0 -1.0 972
974 0 290312.0 165391.0 600480.0 -1.0 973
975 0 290357.0 165332.0 600540.0 -1.0 974
976 0 290363.0 165366.0 600600.0 -1.0 975
977 0 290341.0 165353.0 600660.0 -1.0 976
978 0 290375.0 165319.0 600720.0 -1.0 977
979 0 290394.0 165304.0 600780.0 -1.0 978
980 0 290463.0 165293.0 600840.0 -1.0 979
981 0 290406.0 165260.0 600900.0 -1.0 980
982 0 290441.0 165262.0 600960.0 -1.0 981
983 0 290446.0 165247.0 601020.0 -1.0 982
984 0 290471.0 165273.0 601080.0 -1.0 983
985 0 290432.0 165257.0 601140.0 -1.0 984
986 0 290461.0 165191.0 601200.0 -1.0 985
987 0 290437.0 165180.0 601260.0 -1.0 986
988 0 290500.0 165226.0 601320.0 -1.0 987
989 0 290460.0 165197.0 601380.0 -1.0 988
990 0 290512.0 165261.0 601440.0 -1.0 989
991 0 290440.0 165145.0 601500.0 -1.0 990
992 0 290502.0 165140.0 601560.0 -1.0 991
993 0 290607.0 165262.0 601620.0 -1.0 992
994 0 290615.0 165242.0 601680.0 -1.0 993
995 0 290552.0 165178.0 601740.0 -1.0 994
996 0 290578.0 165212.0 601800.0 -1.0 995
997 0 290564.0 165219.0 601860.0 -1.0 996
998 0 290565.0 165209.0 601920.0 -1.0 997
999 0 290600.0 165166.0 601980.0 -1.0 998
1000 0 290628.0 165220.0 602100.0 -1.0 999
1001 0 290624.0 165174.0 602160.0 -1.0 1000
1002 0 290631.0 165177.0 602220.0 -1.0 1001
1003 0 290668.0 165187.0 602280.0 -1.0 1002
1004 0 290625.0 165169.0 602340.0 -1.0 1003
1005 0 290652.0 165220.0 602460.0 -1.0 1004
1006 0 290719.0 165189.0 602520.0 -1.0 1005
1007 0 290689.0 165197.0 602580.0 -1.0 1006
1008 0 290756.0 165184.0 602640.0 -1.0 1007
1009 0 290792.0 165137.0 602700.0 -1.0 1008
1010 0 290784.0 165190.0 602760.0 -1.0 1009
1011 0 290771.0 165162.0 602820.0 -1.0 1010
1012 0 290809.0 165199.0 602880.0 -1.0 1011
1013 0 290738.0 165214.0 602940.0 -1.0 1012
1014 0 290798.0 165214.0 603000.0 -1.0 1013
1015 0 290768.0 165184.0 603060.0 -1.0 1014
1016 0 290840.0 165210.0 603120.0 -1.0 1015
1017 0 290824.0 165140.0 603180.0 -1.0 1016
1018 0 290863.0 165178.0 603240.0 -1.0 1017
1019 0 290814.0 165114.0 603300.0 -1.0 1018
1020 0 290873.0 165120.0 603360.0 -1.0 1019
1021 0 290926.0 165100.0 603420.0 -1.0 1020
1022 0 290878.0 165067.0 603480.0 -1.0 1021
1023 0 290886.0 165032.0 603540.0 -1.0 1022
1024 0 290911.0 164980.0 603600.0 -1.0 1023
1025 0 290882.0 164956.0 603660.0 -1.0 1024
1026 0 290857.0 164880.0 603720.0 -1.0 1025
1027 0 290915.0 164926.0 603780.0 -1.0 1026
1028 0 290905.0 164929.0 603840.0 -1.0 1027
1029 0 290606.0 164774.0 603900.0 -1.0 1028
1030 0 290908.0 164817.0 603960.0 -1.0 1029
1031 0 290946.0 164802.0 604020.0 -1.0 1030
1032 0 290972.0 164773.0 604080.0 -1.0 1031
1033 0 290947.0 164747.0 604140.0 -1.0 1032
1034 0 291009.0 164746.0 604200.0 -1.0 1033
1035 0 291008.0 164751.0 604260.0 -1.0 1034
1036 0 290993.0 164736.0 604320.0 -1.0 1035
1037 0 291058.0 164742.0 604380.0 -1.0 1036
1038 0 290966.0 164732.0 604440.0 -1.0 1037
1039 0 290979.0 164771.0 604500.0 -1.0 1038
1040 0 290975.0 164712.0 604560.0 -1.0 1039
1041 0 290987.0 164677.0 604620.0 -1.0 1040
1042 0 291061.0 164699.0 604680.0 -1.0 1041
1043 0 291098.0 164667.0 604740.0 -1.0 1042
1044 0 291163.0 164625.0 604800.0 -1.0 1043
1045 0 291120.0 164565.0 604860.0 -1.0 1044
1046 0 291167.0 164563.0 604920.0 -1.0 1045
1047 0 291201.0 164484.0 604980.0 -1.0 1046
1048 0 291191.0 164443.0 605040.0 -1.0 1047
1049 0 291183.0 164405.0 605100.0 -1.0 1048
1050 0 291261.0 164351.0 605160.0 -1.0 1049
1051 0 291258.0 164300.0 605220.0 -1.0 1050
1052 0 291269.0 164299.0 605280.0 -1.0 1051
1053 0 291331.0 164295.0 605340.0 -1.0 1052
1054 0 291290.0 164236.0 605400.0 -1.0 1053
1055 0 291338.0 164226.0 605460.0 -1.0 1054
1056 0 291373.0 164179.0 605520.0 -1.0 1055
1057 0 291410.0 164196.0 605580.0 -1.0 1056
1058 0 291357.0 164144.0 605640.0 -1.0 1057
1059 0 291330.0 164132.0 605700.0 -1.0 1058
1060 0 291376.0 164110.0 605760.0 -1.0 1059
1061 0 291386.0 164042.0 605820.0 -1.0 1060
1062 0 291420.0 164102.0 605880.0 -1.0 1061
1063 0 291413.0 164071.0 605940.0 -1.0 1062
1064 0 291410.0 164033.0 606000.0 -1.0 1063
1065 0 291477.0 164049.0 606060.0 -1.0 1064
1066 0 291488.0 164043.0 606120.0 -1.0 1065
1067 0 291519.0 164021.0 606180.0 -1.0 1066
1068 0 291550.0 163985.0 606240.0 -1.0 1067
1069 0 291559.0 164017.0 606300.0 -1.0 1068
1070 0 291580.0 164004.0 606360.0 -1.0 1069
1071 0 291631.0 163985.0 606420.0 -1.0 1070
1072 0 291625.0 163973.0 606480.0 -1.0 1071
1073 0 291621.0 163999.0 606540.0 -1.0 1072
1074 0 291615.0 163965.0 606600.0 -1.0 1073
1075 0 291658.0 163989.0 606660.0 -1.0 1074
1076 0 291668.0 163919.0 606720.0 -1.0 1075
1077 0 291653.0 163899.0 606780.0 -1.0 1076
1078 0 291662.0 163863.0 606840.0 -1.0 1077
1079 0 291696.0 163889.0 606900.0 -1.0 1078
1080 0 291691.0 163836.0 606960.0 -1.0 1079
1081 0 291727.0 163858.0 607020.0 -1.0 1080
1082 0 291675.0 163778.0 607080.0 -1.0 1081
1083 0 291701.0 163805.0 607140.0 -1.0 1082
1084 0 291683.0 163753.0 607200.0 -1.0 1083
1085 0 291709.0 163779.0 607260.0 -1.0 1084
1086 0 291697.0 163726.0 607320.0 -1.0 1085
1087 0 291742.0 163749.0 607380.0 -1.0 1086
1088 0 291714.0 163715.0 607440.0 -1.0 1087
1089 0 291736.0 163707.0 607500.0 -1.0 1088
1090 0 291801.0 163730.0 607560.0 -1.0 1089
1091 0 291866.0 163734.0 607620.0 -1.0 1090
1092 0 291829.0 163686.0 607740.0 -1.0 1091
1093 0 291813.0 163605.0 607800.0 -1.0 1092
1094 0 291894.0 163645.0 607860.0 -1.0 1093
1095 0 291928.0 163566.0 607920.0 -1.0 1094
1096 0 291951.0 163592.0 607980.0 -1.0 1095
1097 0 291926.0 163549.0 608040.0 -1.0 1096
1098 0 291948.0 163538.0 608100.0 -1.0 1097
1099 0 292004.0 163449.0 608160.0 -1.0 1098
1100 0 292010.0 163470.0 608220.0 -1.0 1099
1101 0 292047.0 163424.0 608280.0 -1.0 1100
1102 0 292087.0 163392.0 608340.0 -1.0 1101
1103 0 292082.0 163375.0 608400.0 -1.0 1102
1104 0 292144.0 163464.0 608460.0 -1.0 1103
1105 0 292137.0 163413.0 608520.0 -1.0 1104
1106 0 292254.0 163442.0 608580.0 -1.0 1105
1107 0 292225.0 163402.0 608640.0 -1.0 1106
1108 0 292256.0 163404.0 608700.0 -1.0 1107
1109 0 292293.0 163386.0 608760.0 -1.0 1108
1110 0 292326.0 163387.0 608820.0 -1.0 1109
1111 0 292290.0 163344.0 608880.0 -1.0 1110
1112 0 292300.0 163347.0 608940.0 -1.0 1111
1113 0 292360.0 163330.0 609000.0 -1.0 1112
1114 0 292326.0 163267.0 609060.0 -1.0 1113
1115 0 292362.0 163270.0 609120.0 -1.0 1114
1116 0 292422.0 163219.0 609180.0 -1.0 1115
1117 0 292417.0 163237.0 609240.0 -1.0 1116
1118 0 292427.0 163208.0 609300.0 -1.0 1117
1119 0 292415.0 163232.0 609360.0 -1.0 1118
1120 0 292415.0 163192.0 609420.0 -1.0 1119
1121 0 292425.0 163192.0 609480.0 -1.0 1120
1122 0 292415.0 163102.0 609540.0 -1.0 1121
1123 0 292414.0 163127.0 609600.0 -1.0 1122
1124 0 292400.0 163121.0 609660.0 -1.0 1123
1125 0 292340.0 163109.0 609720.0 -1.0 1124
1126 0 292295.0 163101.0 609780.0 -1.0 1125
1127 0 292288.0 163109.0 609840.0 -1.0 1126
1128 0 292295.0 163082.0 609900.0 -1.0 1127
1129 0 292288.0 163107.0 609960.0 -1.0 1128
1130 0 292285.0 163069.0 610020.0 -1.0 1129
1131 0 292314.0 163138.0 610080.0 -1.0 1130
1132 0 292267.0 163042.0 610140.0 -1.0 1131
1133 0 292244.0 163102.0 610200.0 -1.0 1132
1134 0 292260.0 163068.0 610260.0 -1.0 1133
1135 0 292290.0 163116.0 610320.0 -1.0 1134
1136 0 292203.0 163089.0 610380.0 -1.0 1135
1137 0 292256.0 163121.0 610440.0 -1.0 1136
1138 0 292238.0 163096.0 610500.0 -1.0 1137
1139 0 292184.0 163096.0 610560.0 -1.0 1138
1140 0 292247.0 163051.0 610620.0 -1.0 1139
1141 0 292175.0 163047.0 610680.0 -1.0 1140
1142 0 292172.0 163035.0 610740.0 -1.0 1141
1143 0 292160.0 163066.0 610800.0 -1.0 1142
1144 0 292140.0 163030.0 610860.0 -1.0 1143
1145 0 292162.0 163027.0 610920.0 -1.0 1144
1146 0 292122.0 163054.0 610980.0 -1.0 1145
1147 0 292119.0 162989.0 611040.0 -1.0 1146
1148 0 292078.0 162933.0 611100.0 -1.0 1147
1149 0 292088.0 162971.0 611160.0 -1.0 1148
1150 0 292066.0 162937.0 611220.0 -1.0 1149
1151 0 292169.0 162948.0 611280.0 -1.0 1150
1152 0 292137.0 162958.0 611340.0 -1.0 1151
1153 0 292094.0 162890.0 611400.0 -1.0 1152
1154 0 292118.0 162899.0 611460.0 -1.0 1153
1155 0 292141.0 162892.0 611520.0 -1.0 1154
1156 0 292177.0 162909.0 611580.0 -1.0 1155
1157 0 292154.0 162946.0 611640.0 -1.0 1156
1158 0 292176.0 162915.0 611700.0 -1.0 1157
1159 0 292145.0 162894.0 611760.0 -1.0 1158
1160 0 292208.0 162936.0 611820.0 -1.0 1159
1161 0 292197.0 162919.0 611880.0 -1.0 1160
1162 0 292213.0 162897.0 611940.0 -1.0 1161
1163 0 292172.0 162855.0 612000.0 -1.0 1162
1164 0 292234.0 162850.0 612060.0 -1.0 1163
1165 0 292244.0 162823.0 612120.0 -1.0 1164
1166 0 292273.0 162841.0 612180.0 -1.0 1165
1167 0 292226.0 162792.0 612240.0 -1.0 1166
1168 0 292299.0 162804.0 612300.0 -1.0 1167
1169 0 292224.0 162775.0 612360.0 -1.0 1168
1170 0 292297.0 162790.0 612420.0 -1.0 1169
1171 0 292269.0 162723.0 612480.0 -1.0 1170
1172 0 292301.0 162740.0 612540.0 -1.0 1171
1173 0 292330.0 162711.0 612600.0 -1.0 1172
1174 0 292375.0 162713.0 612660.0 -1.0 1173
1175 0 292327.0 162695.0 612720.0 -1.0 1174
1176 0 292379.0 162726.0 612780.0 -1.0 1175
1177 0 292382.0 162678.0 612840.0 -1.0 1176
1178 0 292334.0 162637.0 612900.0 -1.0 1177
1179 0 292398.0 162636.0 612960.0 -1.0 1178
1180 0 292365.0 162624.0 613020.0 -1.0 1179
1181 0 292437.0 162638.0 613080.0 -1.0 1180
1182 0 292444.0 162603.0 613140.0 -1.0 1181
1183 0 292437.0 162657.0 613200.0 -1.0 1182
1184 0 292470.0 162610.0 613260.0 -1.0 1183
1185 0 292497.0 162659.0 613320.0 -1.0 1184
1186 0 292541.0 162589.0 613380.0 -1.0 1185
1187 0 292520.0 162585.0 613440.0 -1.0 1186
1188 0 292487.0 162578.0 613500.0 -1.0 1187
1189 0 292542.0 162544.0 613560.0 -1.0 1188
1190 0 292519.0 162508.0 613620.0 -1.0 1189
1191 0 292508.0 162466.0 613680.0 -1.0 1190
1192 0 292521.0 162411.0 613740.0 -1.0 1191
1193 0 292587.0 162447.0 613800.0 -1.0 1192
1194 0 292621.0 162430.0 613860.0 -1.0 1193
1195 0 292702.0 162565.0 613920.0 -1.0 1194
1196 0 292609.0 162462.0 613980.0 -1.0 1195
1197 0 292699.0 162475.0 614040.0 -1.0 1196
1198 0 292680.0 162403.0 614100.0 -1.0 1197
1199 0 292707.0 162403.0 614160.0 -1.0 1198
1200 0 292705.0 162365.0 614220.0 -1.0 1199
1201 0 292747.0 162396.0 614280.0 -1.0 1200
1202 0 292741.0 162344.0 614340.0 -1.0 1201
1203 0 292762.0 162324.0 614400.0 -1.0 1202
1204 0 292814.0 162228.0 614460.0 -1.0 1203
1205 0 292817.0 162273.0 614520.0 -1.0 1204
1206 0 292807.0 162222.0 614580.0 -1.0 1205
1207 0 292837.0 162244.0 614640.0 -1.0 1206
1208 0 292820.0 162204.0 614700.0 -1.0 1207
1209 0 292794.0 162170.0 614760.0 -1.0 1208
1210 0 292894.0 162206.0 614820.0 -1.0 1209
1211 0 292710.0 162037.0 614880.0 -1.0 1210
1212 0 292920.0 162152.0 614940.0 -1.0 1211
1213 0 292913.0 162069.0 615000.0 -1.0 1212
1214 0 292964.0 162125.0 615060.0 -1.0 1213
1215 0 292873.0 162007.0 615120.0 -1.0 1214
1216 0 292858.0 162021.0 615180.0 -1.0 1215
1217 0 292830.0 161941.0 615240.0 -1.0 1216
1218 0 292872.0 161950.0 615300.0 -1.0 1217
1219 0 292841.0 161903.0 615360.0 -1.0 1218
1220 0 292827.0 161881.0 615420.0 -1.0 1219
1221 0 292827.0 161889.0 615480.0 -1.0 1220
1222 0 292858.0 161864.0 615540.0 -1.0 1221
1223 0 292824.0 161840.0 615600.0 -1.0 1222
1224 0 292872.0 161857.0 615660.0 -1.0 1223
1225 0 292859.0 161835.0 615720.0 -1.0 1224
1226 0 292920.0 161838.0 615780.0 -1.0 1225
1227 0 292859.0 161836.0 615840.0 -1.0 1226
1228 0 292861.0 161821.0 615900.0 -1.0 1227
1229 0 292860.0 161839.0 615960.0 -1.0 1228
1230 0 292939.0 161821.0 616020.0 -1.0 1229
1231 0 292867.0 161772.0 616080.0 -1.0 1230
1232 0 292915.0 161787.0 616140.0 -1.0 1231
1233 0 292885.0 161696.0 616200.0 -1.0 1232
1234 0 292890.0 161781.0 616260.0 -1.0 1233
1235 0 292877.0 161784.0 616320.0 -1.0 1234
1236 0 292897.0 161786.0 616380.0 -1.0 1235
1237 0 292915.0 161760.0 616440.0 -1.0 1236
1238 0 292880.0 161697.0 616500.0 -1.0 1237
1239 0 292859.0 161669.0 616560.0 -1.0 1238
1240 0 292872.0 161637.0 616620.0 -1.0 1239
1241 0 292857.0 161617.0 616680.0 -1.0 1240
1242 0 292873.0 161598.0 616740.0 -1.0 1241
1243 0 292827.0 161558.0 616800.0 -1.0 1242
1244 0 292785.0 161514.0 616860.0 -1.0 1243
1245 0 292825.0 161440.0 616920.0 -1.0 1244
1246 0 292880.0 161474.0 616980.0 -1.0 1245
1247 0 292816.0 161487.0 617040.0 -1.0 1246
1248 0 292843.0 161437.0 617100.0 -1.0 1247
1249 0 292853.0 161356.0 617160.0 -1.0 1248
1250 0 292850.0 161301.0 617220.0 -1.0 1249
1251 0 292846.0 161251.0 617280.0 -1.0 1250
1252 0 292830.0 161319.0 617340.0 -1.0 1251
1253 0 292810.0 161249.0 617400.0 -1.0 1252
1254 0 292805.0 161208.0 617460.0 -1.0 1253
1255 0 292810.0 161133.0 617520.0 -1.0 1254
1256 0 292812.0 161159.0 617580.0 -1.0 1255
1257 0 292880.0 161139.0 617640.0 -1.0 1256
1258 0 292878.0 161139.0 617700.0 -1.0 1257
1259 0 292895.0 161122.0 617760.0 -1.0 1258
1260 0 292900.0 161096.0 617820.0 -1.0 1259
1261 0 292854.0 161091.0 617880.0 -1.0 1260
1262 0 292934.0 161060.0 617940.0 -1.0 1261
1263 0 292871.0 161014.0 618000.0 -1.0 1262
1264 0 292797.0 160967.0 618060.0 -1.0 1263
1265 0 292875.0 160972.0 618120.0 -1.0 1264
1266 0 292870.0 160989.0 618180.0 -1.0 1265
1267 0 292862.0 160984.0 618240.0 -1.0 1266
1268 0 292814.0 160958.0 618300.0 -1.0 1267
1269 0 292864.0 160888.0 618360.0 -1.0 1268
1270 0 292798.0 160809.0 618420.0 -1.0 1269
1271 0 292790.0 160777.0 618480.0 -1.0 1270
1272 0 292788.0 160788.0 618540.0 -1.0 1271
1273 0 292812.0 160754.0 618600.0 -1.0 1272
1274 0 292808.0 160705.0 618660.0 -1.0 1273
1275 0 292886.0 160733.0 618720.0 -1.0 1274
1276 0 292852.0 160701.0 618780.0 -1.0 1275
1277 0 292902.0 160727.0 618840.0 -1.0 1276
1278 0 292858.0 160655.0 618900.0 -1.0 1277
1279 0 292843.0 160674.0 618960.0 -1.0 1278
1280 0 292917.0 160683.0 619020.0 -1.0 1279
1281 0 292780.0 160616.0 619080.0 -1.0 1280
1282 0 292862.0 160573.0 619140.0 -1.0 1281
1283 0 292808.0 160528.0 619200.0 -1.0 1282
1284 0 292870.0 160571.0 619260.0 -1.0 1283
1285 0 292790.0 160494.0 619320.0 -1.0 1284
1286 0 292859.0 160459.0 619380.0 -1.0 1285
1287 0 292828.0 160453.0 619440.0 -1.0 1286
1288 0 292754.0 160382.0 619500.0 -1.0 1287
1289 0 292787.0 160408.0 619560.0 -1.0 1288
1290 0 292782.0 160382.0 619620.0 -1.0 1289
1291 0 292693.0 160300.0 619680.0 -1.0 1290
1292 0 292715.0 160342.0 619740.0 -1.0 1291
1293 0 292646.0 160298.0 619800.0 -1.0 1292
1294 0 292669.0 160344.0 619860.0 -1.0 1293
1295 0 292646.0 160279.0 619920.0 -1.0 1294
1296 0 292643.0 160306.0 619980.0 -1.0 1295
1297 0 292577.0 160214.0 620040.0 -1.0 1296
1298 0 292595.0 160249.0 620100.0 -1.0 1297
1299 0 292503.0 160191.0 620160.0 -1.0 1298
1300 0 292518.0 160117.0 620220.0 -1.0 1299
1301 0 292458.0 160086.0 620280.0 -1.0 1300
1302 0 292445.0 160090.0 620340.0 -1.0 1301
1303 0 292439.0 160054.0 620400.0 -1.0 1302
1304 0 292460.0 160020.0 620460.0 -1.0 1303
1305 0 292373.0 159942.0 620520.0 -1.0 1304
1306 0 292420.0 159984.0 620580.0 -1.0 1305
1307 0 292372.0 159898.0 620640.0 -1.0 1306
1308 0 292401.0 159922.0 620700.0 -1.0 1307
1309 0 292350.0 159847.0 620760.0 -1.0 1308
1310 0 292321.0 159802.0 620820.0 -1.0 1309
1311 0 292304.0 159800.0 620880.0 -1.0 1310
1312 0 292322.0 159808.0 620940.0 -1.0 1311
1313 0 292281.0 159727.0 621000.0 -1.0 1312
1314 0 292291.0 159720.0 621060.0 -1.0 1313
1315 0 292237.0 159597.0 621120.0 -1.0 1314
1316 0 292287.0 159639.0 621180.0 -1.0 1315
1317 0 292188.0 159580.0 621240.0 -1.0 1316
1318 0 292201.0 159620.0 621300.0 -1.0 1317
1319 0 292193.0 159621.0 621360.0 -1.0 1318
1320 0 292194.0 159587.0 621420.0 -1.0 1319
1321 0 292214.0 159551.0 621600.0 -1.0 1320
1322 0 292235.0 159526.0 621660.0 -1.0 1321
1323 0 292207.0 159510.0 621720.0 -1.0 1322
1324 0 292204.0 159549.0 621780.0 -1.0 1323
1325 0 292178.0 159510.0 621840.0 -1.0 1324
1326 0 292151.0 159445.0 621900.0 -1.0 1325
1327 0 292189.0 159484.0 621960.0 -1.0 1326
1328 0 292125.0 159403.0 622020.0 -1.0 1327
1329 0 292112.0 159441.0 622080.0 -1.0 1328
1330 0 292109.0 159329.0 622140.0 -1.0 1329
1331 0 291990.0 159287.0 622200.0 -1.0 1330
1332 0 291970.0 159227.0 622260.0 -1.0 1331
1333 0 291953.0 159194.0 622320.0 -1.0 1332
1334 0 291925.0 159219.0 622380.0 -1.0 1333
1335 0 291898.0 159166.0 622440.0 -1.0 1334
1336 0 291894.0 159137.0 622500.0 -1.0 1335
1337 0 291845.0 159090.0 622560.0 -1.0 1336
1338 0 291888.0 159086.0 622620.0 -1.0 1337
1339 0 291882.0 159038.0 622680.0 -1.0 1338
1340 0 291864.0 159006.0 622740.0 -1.0 1339
1341 0 291796.0 158945.0 622800.0 -1.0 1340
1342 0 291817.0 158909.0 622860.0 -1.0 1341
1343 0 291791.0 158860.0 622920.0 -1.0 1342
1344 0 291750.0 158817.0 622980.0 -1.0 1343
1345 0 291816.0 158820.0 623040.0 -1.0 1344
1346 0 291790.0 158827.0 623100.0 -1.0 1345
1347 0 291772.0 158808.0 623160.0 -1.0 1346
1348 0 291821.0 158829.0 623220.0 -1.0 1347
1349 0 291810.0 158769.0 623280.0 -1.0 1348
1350 0 291824.0 158749.0 623340.0 -1.0 1349
1351 0 291798.0 158706.0 623400.0 -1.0 1350
1352 0 291836.0 158720.0 623460.0 -1.0 1351
1353 0 291862.0 158748.0 623520.0 -1.0 1352
1354 0 291754.0 158651.0 623580.0 -1.0 1353
1355 0 291823.0 158659.0 623640.0 -1.0 1354
1356 0 291793.0 158648.0 623700.0 -1.0 1355
1357 0 291822.0 158562.0 623760.0 -1.0 1356
1358 0 291803.0 158540.0 623820.0 -1.0 1357
1359 0 291772.0 158517.0 623880.0 -1.0 1358
1360 0 291828.0 158544.0 623940.0 -1.0 1359
1361 0 291778.0 158495.0 624000.0 -1.0 1360
1362 0 291767.0 158474.0 624060.0 -1.0 1361
1363 0 291767.0 158453.0 624120.0 -1.0 1362
1364 0 291796.0 158395.0 624180.0 -1.0 1363
1365 0 291806.0 158404.0 624240.0 -1.0 1364
1366 0 291816.0 158348.0 624300.0 -1.0 1365
1367 0 291809.0 158357.0 624360.0 -1.0 1366
1368 0 291788.0 158284.0 624420.0 -1.0 1367
1369 0 291735.0 158207.0 624480.0 -1.0 1368
1370 0 291803.0 158240.0 624540.0 -1.0 1369
1371 0 291810.0 158138.0 624600.0 -1.0 1370
1372 0 291800.0 158137.0 624660.0 -1.0 1371
1373 0 291762.0 158112.0 624720.0 -1.0 1372
1374 0 291852.0 158188.0 624780.0 -1.0 1373
1375 0 291827.0 158195.0 624840.0 -1.0 1374
1376 0 291815.0 158156.0 624900.0 -1.0 1375
1377 0 291860.0 158156.0 624960.0 -1.0 1376
1378 0 291838.0 158133.0 625020.0 -1.0 1377
1379 0 291833.0 158119.0 625080.0 -1.0 1378
1380 0 291837.0 158109.0 625140.0 -1.0 1379
1381 0 291829.0 158092.0 625200.0 -1.0 1380
1382 0 291798.0 158075.0 625260.0 -1.0 1381
1383 0 291867.0 158079.0 625320.0 -1.0 1382
1384 0 291781.0 158018.0 625380.0 -1.0 1383
1385 0 291794.0 158022.0 625440.0 -1.0 1384
1386 0 291775.0 157988.0 625500.0 -1.0 1385
1387 0 291748.0 157956.0 625560.0 -1.0 1386
1388 0 291809.0 157923.0 625620.0 -1.0 1387
1389 0 291803.0 157952.0 625680.0 -1.0 1388
1390 0 291790.0 157901.0 625740.0 -1.0 1389
1391 0 291836.0 157914.0 625800.0 -1.0 1390
1392 0 291852.0 157872.0 625860.0 -1.0 1391
1393 0 291775.0 157847.0 625920.0 -1.0 1392
1394 0 291778.0 157855.0 625980.0 -1.0 1393
1395 0 291798.0 157880.0 626040.0 -1.0 1394
1396 0 291759.0 157866.0 626100.0 -1.0 1395
1397 0 291770.0 157791.0 626160.0 -1.0 1396
1398 0 291776.0 157807.0 626220.0 -1.0 1397
1399 0 291790.0 157737.0 626280.0 -1.0 1398
1400 0 291781.0 157714.0 626340.0 -1.0 1399
1401 0 291737.0 157675.0 626400.0 -1.0 1400
1402 0 291772.0 157681.0 626460.0 -1.0 1401
1403 0 291713.0 157620.0 626520.0 -1.0 1402
1404 0 291751.0 157607.0 626580.0 -1.0 1403
1405 0 291801.0 157606.0 626640.0 -1.0 1404
1406 0 291800.0 157582.0 626700.0 -1.0 1405
1407 0 291816.0 157548.0 626760.0 -1.0 1406
1408 0 291779.0 157575.0 626820.0 -1.0 1407
1409 0 291703.0 157516.0 626880.0 -1.0 1408
1410 0 291688.0 157466.0 626940.0 -1.0 1409
1411 0 291670.0 157405.0 627000.0 -1.0 1410
1412 0 291669.0 157420.0 627060.0 -1.0 1411
1413 0 291668.0 157363.0 627120.0 -1.0 1412
1414 0 291595.0 157356.0 627180.0 -1.0 1413
1415 0 291658.0 157380.0 627240.0 -1.0 1414
1416 0 291656.0 157292.0 627300.0 -1.0 1415
1417 0 291506.0 157242.0 627360.0 -1.0 1416
1418 0 291494.0 157199.0 627420.0 -1.0 1417
1419 0 291521.0 157221.0 627480.0 -1.0 1418
1420 0 291406.0 157147.0 627540.0 -1.0 1419
1421 0 291432.0 157149.0 627600.0 -1.0 1420
1422 0 291397.0 157062.0 627660.0 -1.0 1421
1423 0 291392.0 157073.0 627720.0 -1.0 1422
1424 0 291461.0 157064.0 627780.0 -1.0 1423
1425 0 291432.0 156930.0 627840.0 -1.0 1424
1426 0 291366.0 156971.0 627900.0 -1.0 1425
1427 0 291379.0 156944.0 627960.0 -1.0 1426
1428 0 291352.0 156953.0 628020.0 -1.0 1427
1429 0 291351.0 156987.0 628080.0 -1.0 1428
1430 0 291334.0 156910.0 628140.0 -1.0 1429
1431 0 291313.0 156845.0 628200.0 -1.0 1430
1432 0 291244.0 156786.0 628260.0 -1.0 1431
1433 0 291234.0 156753.0 628320.0 -1.0 1432
1434 0 291241.0 156790.0 628380.0 -1.0 1433
1435 0 291170.0 156675.0 628440.0 -1.0 1434
1436 0 291190.0 156711.0 628500.0 -1.0 1435
1437 0 291185.0 156694.0 628560.0 -1.0 1436
1438 0 291096.0 156609.0 628620.0 -1.0 1437
1439 0 291105.0 156617.0 628680.0 -1.0 1438
1440 0 291096.0 156571.0 628740.0 -1.0 1439
1441 0 291088.0 156569.0 628800.0 -1.0 1440
1442 0 291059.0 156546.0 628860.0 -1.0 1441
1443 0 291028.0 156501.0 628920.0 -1.0 1442
1444 0 291040.0 156519.0 628980.0 -1.0 1443
1445 0 291012.0 156470.0 629040.0 -1.0 1444
1446 0 291049.0 156474.0 629100.0 -1.0 1445
1447 0 291094.0 156508.0 629160.0 -1.0 1446
1448 0 291044.0 156471.0 629220.0 -1.0 1447
1449 0 291014.0 156408.0 629280.0 -1.0 1448
1450 0 291035.0 156418.0 629340.0 -1.0 1449
1451 0 291015.0 156335.0 629400.0 -1.0 1450
1452 0 291033.0 156357.0 629460.0 -1.0 1451
1453 0 291056.0 156289.0 629520.0 -1.0 1452
1454 0 291036.0 156274.0 629580.0 -1.0 1453
1455 0 291043.0 156300.0 629640.0 -1.0 1454
1456 0 291057.0 156280.0 629700.0 -1.0 1455
1457 0 291071.0 156275.0 629760.0 -1.0 1456
1458 0 291061.0 156266.0 629820.0 -1.0 1457
1459 0 291094.0 156227.0 629880.0 -1.0 1458
1460 0 291076.0 156172.0 629940.0 -1.0 1459
1461 0 291101.0 156192.0 630000.0 -1.0 1460
1462 0 291108.0 156174.0 630060.0 -1.0 1461
1463 0 291103.0 156129.0 630120.0 -1.0 1462
1464 0 291123.0 156145.0 630180.0 -1.0 1463
1465 0 291128.0 156088.0 630240.0 -1.0 1464
1466 0 291135.0 156161.0 630300.0 -1.0 1465
1467 0 291136.0 156094.0 630360.0 -1.0 1466
1468 0 291171.0 156045.0 630420.0 -1.0 1467
1469 0 291166.0 156017.0 630480.0 -1.0 1468
1470 0 291222.0 156020.0 630540.0 -1.0 1469
1471 0 291239.0 155979.0 630600.0 -1.0 1470
1472 0 291255.0 155909.0 630660.0 -1.0 1471
1473 0 291253.0 155878.0 630720.0 -1.0 1472
1474 0 291255.0 155750.0 630780.0 -1.0 1473
1475 0 291276.0 155752.0 630840.0 -1.0 1474
1476 0 291220.0 155687.0 630900.0 -1.0 1475
1477 0 291277.0 155636.0 630960.0 -1.0 1476
1478 0 291251.0 155592.0 631020.0 -1.0 1477
1479 0 291276.0 155588.0 631080.0 -1.0 1478
1480 0 291262.0 155506.0 631140.0 -1.0 1479
1481 0 291287.0 155531.0 631200.0 -1.0 1480
1482 0 291265.0 155471.0 631260.0 -1.0 1481
1483 0 291296.0 155481.0 631320.0 -1.0 1482
1484 0 291286.0 155462.0 631380.0 -1.0 1483
1485 0 291266.0 155377.0 631440.0 -1.0 1484
1486 0 291268.0 155359.0 631500.0 -1.0 1485
1487 0 291279.0 155333.0 631560.0 -1.0 1486
1488 0 291290.0 155324.0 631620.0 -1.0 1487
1489 0 291261.0 155260.0 631680.0 -1.0 1488
1490 0 291243.0 155226.0 631740.0 -1.0 1489
1491 0 291232.0 155199.0 631800.0 -1.0 1490
1492 0 291241.0 155154.0 631860.0 -1.0 1491
1493 0 291260.0 155178.0 631920.0 -1.0 1492
1494 0 291224.0 155130.0 631980.0 -1.0 1493
1495 0 291220.0 155113.0 632040.0 -1.0 1494
1496 0 291246.0 155076.0 632100.0 -1.0 1495
1497 0 291264.0 155074.0 632160.0 -1.0 1496
1498 0 291253.0 155030.0 632220.0 -1.0 1497
1499 0 291291.0 155011.0 632280.0 -1.0 1498
1500 0 291264.0 154997.0 632340.0 -1.0 1499
1501 0 291283.0 154974.0 632400.0 -1.0 1500
1502 0 291312.0 154920.0 632460.0 -1.0 1501
1503 0 291339.0 154905.0 632520.0 -1.0 1502
1504 0 291334.0 154876.0 632580.0 -1.0 1503
1505 0 291359.0 154846.0 632640.0 -1.0 1504
1506 0 291387.0 154799.0 632700.0 -1.0 1505
1507 0 291362.0 154808.0 632760.0 -1.0 1506
1508 0 291383.0 154799.0 632820.0 -1.0 1507
1509 0 291311.0 154724.0 632880.0 -1.0 1508
1510 0 291338.0 154729.0 632940.0 -1.0 1509
1511 0 291357.0 154722.0 633000.0 -1.0 1510
1512 0 291366.0 154698.0 633060.0 -1.0 1511
1513 0 291366.0 154669.0 633120.0 -1.0 1512
1514 0 291334.0 154689.0 633180.0 -1.0 1513
1515 0 291343.0 154606.0 633240.0 -1.0 1514
1516 0 291344.0 154601.0 633300.0 -1.0 1515
1517 0 291376.0 154585.0 633360.0 -1.0 1516
1518 0 291417.0 154649.0 633420.0 -1.0 1517
1519 0 291421.0 154580.0 633480.0 -1.0 1518
1520 0 291480.0 154591.0 633540.0 -1.0 1519
1521 0 291447.0 154546.0 633600.0 -1.0 1520
1522 0 291470.0 154576.0 633660.0 -1.0 1521
1523 0 291513.0 154571.0 633720.0 -1.0 1522
1524 0 291501.0 154499.0 633780.0 -1.0 1523
1525 0 291543.0 154516.0 633840.0 -1.0 1524
1526 0 291526.0 154512.0 633900.0 -1.0 1525
1527 0 291498.0 154509.0 633960.0 -1.0 1526
1528 0 291481.0 154494.0 634020.0 -1.0 1527
1529 0 291504.0 154516.0 634080.0 -1.0 1528
1530 0 291472.0 154506.0 634140.0 -1.0 1529
1531 0 291528.0 154541.0 634200.0 -1.0 1530
1532 0 291528.0 154528.0 634260.0 -1.0 1531
1533 0 291558.0 154574.0 634320.0 -1.0 1532
1534 0 291522.0 154537.0 634380.0 -1.0 1533
1535 0 291566.0 154552.0 634440.0 -1.0 1534
1536 0 291525.0 154511.0 634500.0 -1.0 1535
1537 0 291555.0 154532.0 634560.0 -1.0 1536
1538 0 291527.0 154530.0 634620.0 -1.0 1537
1539 0 291567.0 154524.0 634680.0 -1.0 1538
1540 0 291580.0 154541.0 634740.0 -1.0 1539
1541 0 291548.0 154539.0 634800.0 -1.0 1540
1542 0 291563.0 154571.0 634860.0 -1.0 1541
1543 0 291550.0 154568.0 634920.0 -1.0 1542
1544 0 291612.0 154617.0 634980.0 -1.0 1543
1545 0 291578.0 154587.0 635040.0 -1.0 1544
1546 0 291640.0 154590.0 635100.0 -1.0 1545
1547 0 291652.0 154598.0 635160.0 -1.0 1546
1548 0 291624.0 154571.0 635220.0 -1.0 1547
1549 0 291665.0 154626.0 635280.0 -1.0 1548
1550 0 291658.0 154654.0 635340.0 -1.0 1549
1551 0 291680.0 154638.0 635400.0 -1.0 1550
1552 0 291698.0 154621.0 635460.0 -1.0 1551
1553 0 291731.0 154683.0 635520.0 -1.0 1552
1554 0 291723.0 154617.0 635580.0 -1.0 1553
1555 0 291686.0 154612.0 635640.0 -1.0 1554
1556 0 291732.0 154665.0 635700.0 -1.0 1555
1557 0 291709.0 154660.0 635760.0 -1.0 1556
1558 0 291732.0 154659.0 635820.0 -1.0 1557
1559 0 291758.0 154661.0 635880.0 -1.0 1558
1560 0 291774.0 154708.0 635940.0 -1.0 1559
1561 0 291752.0 154715.0 636000.0 -1.0 1560
1562 0 291759.0 154768.0 636060.0 -1.0 1561
1563 0 291759.0 154788.0 636120.0 -1.0 1562
1564 0 291761.0 154761.0 636180.0 -1.0 1563
1565 0 291758.0 154791.0 636240.0 -1.0 1564
1566 0 291765.0 154780.0 636300.0 -1.0 1565
1567 0 291745.0 154785.0 636360.0 -1.0 1566
1568 0 291734.0 154760.0 636420.0 -1.0 1567
1569 0 291753.0 154776.0 636480.0 -1.0 1568
1570 0 291701.0 154784.0 636540.0 -1.0 1569
1571 0 291700.0 154784.0 636600.0 -1.0 1570
1572 0 291728.0 154766.0 636660.0 -1.0 1571
1573 0 291728.0 154798.0 636720.0 -1.0 1572
1574 0 291723.0 154789.0 636780.0 -1.0 1573
1575 0 291741.0 154811.0 636840.0 -1.0 1574
1576 0 291738.0 154842.0 636900.0 -1.0 1575
1577 0 291725.0 154806.0 636960.0 -1.0 1576
1578 0 291696.0 154832.0 637020.0 -1.0 1577
1579 0 291704.0 154828.0 637080.0 -1.0 1578
1580 0 291646.0 154818.0 637140.0 -1.0 1579
1581 0 291632.0 154817.0 637200.0 -1.0 1580
1582 0 291604.0 154820.0 637260.0 -1.0 1581
1583 0 291621.0 154768.0 637320.0 -1.0 1582
1584 0 291568.0 154757.0 637380.0 -1.0 1583
1585 0 291574.0 154728.0 637440.0 -1.0 1584
1586 0 291589.0 154713.0 637500.0 -1.0 1585
1587 0 291584.0 154719.0 637560.0 -1.0 1586
1588 0 291558.0 154694.0 637620.0 -1.0 1587
1589 0 291554.0 154672.0 637680.0 -1.0 1588
1590 0 291576.0 154701.0 637740.0 -1.0 1589
1591 0 291537.0 154705.0 637800.0 -1.0 1590
1592 0 291505.0 154685.0 637860.0 -1.0 1591
1593 0 291473.0 154699.0 637920.0 -1.0 1592
1594 0 291427.0 154643.0 637980.0 -1.0 1593
1595 0 291443.0 154609.0 638040.0 -1.0 1594
1596 0 291440.0 154627.0 638100.0 -1.0 1595
1597 0 291517.0 154678.0 638160.0 -1.0 1596
1598 0 291446.0 154651.0 638220.0 -1.0 1597
1599 0 291383.0 154622.0 638280.0 -1.0 1598
1600 0 291396.0 154609.0 638340.0 -1.0 1599
1601 0 291351.0 154567.0 638400.0 -1.0 1600
1602 0 291338.0 154562.0 638460.0 -1.0 1601
1603 0 291314.0 154531.0 638520.0 -1.0 1602
1604 0 291372.0 154531.0 638580.0 -1.0 1603
1605 0 291354.0 154519.0 638640.0 -1.0 1604
1606 0 291287.0 154475.0 638700.0 -1.0 1605
1607 0 291260.0 154457.0 638760.0 -1.0 1606
1608 0 291265.0 154450.0 638820.0 -1.0 1607
1609 0 291230.0 154420.0 638880.0 -1.0 1608
1610 0 291235.0 154403.0 638940.0 -1.0 1609
1611 0 291192.0 154335.0 639000.0 -1.0 1610
1612 0 291184.0 154332.0 639060.0 -1.0 1611
1613 0 291202.0 154335.0 639120.0 -1.0 1612
1614 0 291223.0 154338.0 639180.0 -1.0 1613
1615 0 291210.0 154339.0 639240.0 -1.0 1614
1616 0 291184.0 154321.0 639300.0 -1.0 1615
1617 0 291219.0 154314.0 639360.0 -1.0 1616
1618 0 291233.0 154316.0 639420.0 -1.0 1617
1619 0 291229.0 154249.0 639480.0 -1.0 1618
1620 0 291292.0 154269.0 639540.0 -1.0 1619
1621 0 291189.0 154229.0 639600.0 -1.0 1620
1622 0 291232.0 154238.0 639660.0 -1.0 1621
1623 0 291173.0 154189.0 639720.0 -1.0 1622
1624 0 291186.0 154177.0 639780.0 -1.0 1623
1625 0 291174.0 154177.0 639840.0 -1.0 1624
1626 0 291148.0 154146.0 639900.0 -1.0 1625
1627 0 291120.0 154143.0 639960.0 -1.0 1626
1628 0 291097.0 154108.0 640020.0 -1.0 1627
1629 0 291067.0 154172.0 640080.0 -1.0 1628
1630 0 291104.0 154129.0 640140.0 -1.0 1629
1631 0 291077.0 154100.0 640200.0 -1.0 1630
1632 0 291072.0 154139.0 640260.0 -1.0 1631
1633 0 290996.0 154098.0 640320.0 -1.0 1632
1634 0 291067.0 154110.0 640380.0 -1.0 1633
1635 0 290963.0 154114.0 640440.0 -1.0 1634
1636 0 290971.0 154185.0 640500.0 -1.0 1635
1637 0 290926.0 154167.0 640560.0 -1.0 1636
1638 0 290878.0 154180.0 640620.0 -1.0 1637
1639 0 290857.0 154080.0 640680.0 -1.0 1638
1640 0 290843.0 154137.0 640740.0 -1.0 1639
1641 0 290832.0 154137.0 640800.0 -1.0 1640
1642 0 290770.0 154075.0 640860.0 -1.0 1641
1643 0 290766.0 154049.0 640920.0 -1.0 1642
1644 0 290713.0 154020.0 640980.0 -1.0 1643
1645 0 290713.0 153975.0 641040.0 -1.0 1644
1646 0 290681.0 153979.0 641100.0 -1.0 1645
1647 0 290691.0 153972.0 641160.0 -1.0 1646
1648 0 290703.0 153980.0 641220.0 -1.0 1647
1649 0 290674.0 153962.0 641280.0 -1.0 1648
1650 0 290653.0 153960.0 641340.0 -1.0 1649
1651 0 290606.0 153852.0 641400.0 -1.0 1650
1652 0 290571.0 153848.0 641460.0 -1.0 1651
1653 0 290550.0 153804.0 641520.0 -1.0 1652
1654 0 290564.0 153775.0 641580.0 -1.0 1653
1655 0 290464.0 153679.0 641640.0 -1.0 1654
1656 0 290432.0 153664.0 641700.0 -1.0 1655
1657 0 290428.0 153690.0 641760.0 -1.0 1656
1658 0 290410.0 153691.0 641820.0 -1.0 1657
1659 0 290373.0 153614.0 641880.0 -1.0 1658
1660 0 290356.0 153594.0 641940.0 -1.0 1659
1661 0 290323.0 153593.0 642000.0 -1.0 1660
1662 0 290292.0 153537.0 642060.0 -1.0 1661
1663 0 290276.0 153530.0 642120.0 -1.0 1662
1664 0 290318.0 153560.0 642180.0 -1.0 1663
1665 0 290223.0 153532.0 642240.0 -1.0 1664
1666 0 290245.0 153536.0 642300.0 -1.0 1665
1667 0 290160.0 153454.0 642360.0 -1.0 1666
1668 0 290234.0 153508.0 642420.0 -1.0 1667
1669 0 290185.0 153447.0 642480.0 -1.0 1668
1670 0 290170.0 153440.0 642540.0 -1.0 1669
1671 0 290218.0 153458.0 642600.0 -1.0 1670
1672 0 290123.0 153407.0 642660.0 -1.0 1671
1673 0 290097.0 153370.0 642720.0 -1.0 1672
1674 0 290049.0 153345.0 642780.0 -1.0 1673
1675 0 290013.0 153300.0 642840.0 -1.0 1674
1676 0 290008.0 153255.0 642900.0 -1.0 1675
1677 0 289986.0 153216.0 642960.0 -1.0 1676
1678 0 289942.0 153145.0 643020.0 -1.0 1677
1679 0 289938.0 153144.0 643080.0 -1.0 1678
1680 0 289958.0 153075.0 643140.0 -1.0 1679
1681 0 289956.0 153040.0 643200.0 -1.0 1680
1682 0 289938.0 152982.0 643260.0 -1.0 1681
1683 0 289881.0 152982.0 643320.0 -1.0 1682
1684 0 289874.0 152890.0 643380.0 -1.0 1683
1685 0 289851.0 152871.0 643440.0 -1.0 1684
1686 0 289829.0 152890.0 643500.0 -1.0 1685
1687 0 289861.0 152887.0 643560.0 -1.0 1686
1688 0 289813.0 152833.0 643620.0 -1.0 1687
1689 0 289748.0 152810.0 643680.0 -1.0 1688
1690 0 289739.0 152827.0 643740.0 -1.0 1689
1691 0 289667.0 152776.0 643800.0 -1.0 1690
1692 0 289681.0 152681.0 643860.0 -1.0 1691
1693 0 289676.0 152654.0 643920.0 -1.0 1692
1694 0 289689.0 152629.0 643980.0 -1.0 1693
1695 0 289634.0 152533.0 644040.0 -1.0 1694
1696 0 289652.0 152531.0 644100.0 -1.0 1695
1697 0 289640.0 152525.0 644160.0 -1.0 1696
1698 0 289604.0 152490.0 644220.0 -1.0 1697
1699 0 289621.0 152481.0 644280.0 -1.0 1698
1700 0 289628.0 152461.0 644340.0 -1.0 1699
1701 0 289622.0 152415.0 644400.0 -1.0 1700
1702 0 289617.0 152429.0 644460.0 -1.0 1701
1703 0 289570.0 152377.0 644520.0 -1.0 1702
1704 0 289589.0 152359.0 644580.0 -1.0 1703
1705 0 289531.0 152394.0 644640.0 -1.0 1704
1706 0 289553.0 152364.0 644700.0 -1.0 1705
1707 0 289515.0 152313.0 644760.0 -1.0 1706
1708 0 289543.0 152336.0 644820.0 -1.0 1707
1709 0 289505.0 152264.0 644880.0 -1.0 1708
1710 0 289557.0 152312.0 644940.0 -1.0 1709
1711 0 289542.0 152252.0 645000.0 -1.0 1710
1712 0 289524.0 152219.0 645060.0 -1.0 1711
1713 0 289581.0 152276.0 645120.0 -1.0 1712
1714 0 289567.0 152184.0 645180.0 -1.0 1713
1715 0 289619.0 152196.0 645240.0 -1.0 1714
1716 0 289617.0 152159.0 645300.0 -1.0 1715
1717 0 289647.0 152193.0 645360.0 -1.0 1716
1718 0 289590.0 152160.0 645420.0 -1.0 1717
1719 0 289582.0 152169.0 645480.0 -1.0 1718
1720 0 289600.0 152168.0 645540.0 -1.0 1719
1721 0 289629.0 152155.0 645600.0 -1.0 1720
1722 0 289663.0 152149.0 645660.0 -1.0 1721
1723 0 289688.0 152107.0 645720.0 -1.0 1722
1724 0 289657.0 152090.0 645780.0 -1.0 1723
1725 0 289723.0 152110.0 645840.0 -1.0 1724
1726 0 289724.0 152133.0 645900.0 -1.0 1725
1727 0 289678.0 152085.0 645960.0 -1.0 1726
1728 0 289640.0 152070.0 646020.0 -1.0 1727
1729 0 289657.0 152070.0 646080.0 -1.0 1728
1730 0 289659.0 152097.0 646140.0 -1.0 1729
1731 0 289686.0 152121.0 646200.0 -1.0 1730
1732 0 289601.0 152068.0 646260.0 -1.0 1731
1733 0 289600.0 152035.0 646320.0 -1.0 1732
1734 0 289541.0 152044.0 646380.0 -1.0 1733
1735 0 289460.0 151980.0 646440.0 -1.0 1734
1736 0 289592.0 152057.0 646500.0 -1.0 1735
1737 0 289532.0 152041.0 646560.0 -1.0 1736
1738 0 289577.0 152006.0 646620.0 -1.0 1737
1739 0 289569.0 152017.0 646680.0 -1.0 1738
1740 0 289534.0 151995.0 646740.0 -1.0 1739
1741 0 289507.0 151978.0 646800.0 -1.0 1740
1742 0 289469.0 151986.0 646860.0 -1.0 1741
1743 0 289469.0 151983.0 646920.0 -1.0 1742
1744 0 289437.0 152018.0 646980.0 -1.0 1743
1745 0 289425.0 151952.0 647040.0 -1.0 1744
1746 0 289415.0 151963.0 647100.0 -1.0 1745
1747 0 289323.0 151920.0 647160.0 -1.0 1746
1748 0 289278.0 151913.0 647220.0 -1.0 1747
1749 0 289284.0 151895.0 647280.0 -1.0 1748
1750 0 289267.0 151951.0 647340.0 -1.0 1749
1751 0 289304.0 151955.0 647400.0 -1.0 1750
1752 0 289262.0 151853.0 647460.0 -1.0 1751
1753 0 289268.0 151911.0 647520.0 -1.0 1752
1754 0 289211.0 151806.0 647580.0 -1.0 1753
1755 0 289241.0 151816.0 647640.0 -1.0 1754
1756 0 289202.0 151775.0 647700.0 -1.0 1755
1757 0 289166.0 151728.0 647760.0 -1.0 1756
1758 0 289262.0 151724.0 647820.0 -1.0 1757
1759 0 289317.0 151732.0 647880.0 -1.0 1758
1760 0 289317.0 151803.0 647940.0 -1.0 1759
1761 0 289203.0 151787.0 648000.0 -1.0 1760
1762 6 289235.0 151725.0 648060.0 -1.0 1761
1763 0 353152.72 158795.81 541320.0 -1.0 1
1764 0 352912.72 155211.81 540300.0 -1.0 1
1765 0 354800.72 155067.81 538500.0 -1.0 1
1766 0 354984.12 155109.38 537360.0 101.0 1
1767 6 355040.72 155003.81 537240.0 -1.0 1768
1768 0 355047.75 155024.95 537300.0 -1.0 1766
1769 0 298542.0 148822.0 549300.0 -1.0 1770
1770 0 299417.97 148763.84 549300.0 -1.0 1771
1771 0 300200.5 148665.14 549300.0 -1.0 2107
1772 0 355288.72 154323.81 538500.0 -1.0 1765
1773 0 355704.72 153939.81 538500.0 -1.0 1772
1774 0 356192.72 153427.81 538500.0 -1.0 1773
1775 0 356392.72 153175.81 538440.0 -1.0 1774
1776 0 353192.72 154483.81 540300.0 -1.0 1764
1777 0 353208.72 153211.81 540300.0 -1.0 1776
1778 0 352968.72 152667.81 540300.0 -1.0 1777
1779 0 352496.72 151923.81 540300.0 -1.0 1778
1780 0 352332.72 151735.81 540360.0 -1.0 1779
1781 0 353136.72 160067.81 541320.0 -1.0 1763
1782 0 353192.72 160915.81 541320.0 -1.0 1781
1783 5 353360.72 161859.81 541320.0 -1.0 1782
1784 0 353687.72 162631.27 541320.0 -1.0 1783
1785 0 353180.88 161909.98 541260.0 -1.0 1783
1786 0 353817.7 162702.75 541140.0 -1.0 1784
1787 0 356504.72 153099.81 538380.0 -1.0 1775
1788 0 356848.72 152775.81 538320.0 -1.0 1787
1789 5 357496.72 152515.81 538260.0 -1.0 1788
1790 0 357736.72 151827.81 538260.0 -1.0 1789
1791 0 357988.72 152763.81 538260.0 -1.0 1789
1792 0 357752.72 151667.81 538320.0 -1.0 1790
1793 0 358328.72 152891.81 538200.0 -1.0 1791
1794 0 358756.72 153123.81 538140.0 -1.0 1793
1795 5 358968.72 153287.81 538080.0 -1.0 1794
1796 0 358896.72 153431.81 538080.0 -1.0 1795
1797 0 359488.72 153303.81 538020.0 -1.0 1795
1798 0 359864.72 153339.81 537960.0 -1.0 1797
1799 0 360032.72 153367.81 537900.0 -1.0 1798
1800 0 360156.72 153375.81 537840.0 -1.0 1799
1801 0 360372.72 153427.81 537780.0 -1.0 1800
1802 0 360792.72 153387.81 537780.0 -1.0 1801
1803 0 361136.72 153319.81 537780.0 -1.0 1802
1804 0 361252.72 153267.81 537720.0 -1.0 1803
1805 0 361384.72 153379.81 537780.0 -1.0 1804
1806 0 361368.72 153343.81 537840.0 -1.0 1805
1807 0 361384.72 153327.81 537900.0 -1.0 1806
1808 0 361380.72 153271.81 537960.0 -1.0 1807
1809 0 361384.72 153259.81 538020.0 -1.0 1808
1810 0 361404.72 153247.81 538080.0 -1.0 1809
1811 0 361416.72 153283.81 538140.0 -1.0 1810
1812 0 361436.72 153275.81 538200.0 -1.0 1811
1813 0 361488.72 153267.81 538260.0 -1.0 1812
1814 0 361496.72 153219.81 538320.0 -1.0 1813
1815 0 361532.72 153203.81 538380.0 -1.0 1814
1816 0 361596.72 153155.81 538440.0 -1.0 1815
1817 0 361584.72 153131.81 538500.0 -1.0 1816
1818 0 361644.72 153119.81 538560.0 -1.0 1817
1819 0 361620.72 153099.81 538620.0 -1.0 1818
1820 0 361612.72 153079.81 538680.0 -1.0 1819
1821 0 361584.72 153055.81 538740.0 -1.0 1820
1822 0 361564.72 153019.81 538860.0 -1.0 1821
1823 0 361552.72 153107.81 538920.0 -1.0 1822
1824 6 361540.72 153103.81 538980.0 -1.0 1823
1825 0 357808.72 151551.81 538380.0 -1.0 1792
1826 0 358184.72 151191.81 538440.0 -1.0 1825
1827 0 358268.72 151087.81 538500.0 -1.0 1826
1828 0 358268.72 151091.81 538560.0 -1.0 1827
1829 0 358304.72 151039.81 538620.0 -1.0 1828
1830 0 358328.72 150999.81 538680.0 -1.0 1829
1831 0 358360.72 150867.81 538740.0 -1.0 1830
1832 0 358412.72 150791.81 538800.0 -1.0 1831
1833 0 358540.72 150631.81 538860.0 -1.0 1832
1834 0 358592.72 150607.81 538920.0 -1.0 1833
1835 0 358676.72 150535.81 538980.0 -1.0 1834
1836 0 358728.72 150471.81 539040.0 -1.0 1835
1837 0 358764.72 150399.81 539100.0 -1.0 1836
1838 0 358760.72 150287.81 539160.0 -1.0 1837
1839 0 358940.72 150287.81 539220.0 -1.0 1838
1840 0 358932.72 150211.81 539280.0 -1.0 1839
1841 0 358964.72 150283.81 539340.0 -1.0 1840
1842 0 358960.72 150235.81 539400.0 -1.0 1841
1843 0 358972.72 150283.81 539460.0 -1.0 1842
1844 0 358972.72 150267.81 539520.0 -1.0 1843
1845 0 359072.72 150235.81 539580.0 -1.0 1844
1846 0 359272.72 150179.81 539640.0 -1.0 1845
1847 0 359376.72 150171.81 539700.0 -1.0 1846
1848 0 359424.72 150147.81 539760.0 -1.0 1847
1849 0 359432.72 150159.81 539820.0 -1.0 1848
1850 0 359456.72 150155.81 539880.0 -1.0 1849
1851 0 359492.72 150143.81 539940.0 -1.0 1850
1852 0 359592.72 150139.81 540000.0 -1.0 1851
1853 0 359556.72 150099.81 540060.0 -1.0 1852
1854 0 359644.72 150139.81 540120.0 -1.0 1853
1855 0 359588.72 150071.81 540180.0 -1.0 1854
1856 0 359644.72 150075.81 540240.0 -1.0 1855
1857 0 359632.72 150047.81 540300.0 -1.0 1856
1858 0 359680.72 150075.81 540360.0 -1.0 1857
1859 0 359680.72 150039.81 540420.0 -1.0 1858
1860 0 359700.72 150063.81 540480.0 -1.0 1859
1861 0 359696.72 150059.81 540540.0 -1.0 1860
1862 0 359692.72 150043.81 540600.0 -1.0 1861
1863 0 359696.72 150051.81 540660.0 -1.0 1862
1864 0 359704.72 150071.81 540720.0 -1.0 1863
1865 0 359708.72 150055.81 540780.0 -1.0 1864
1866 0 359748.72 150067.81 540840.0 -1.0 1865
1867 0 359748.72 150055.81 540900.0 -1.0 1866
1868 0 359780.72 150043.81 540960.0 -1.0 1867
1869 0 359792.72 150035.81 541020.0 -1.0 1868
1870 0 359900.72 150127.81 541080.0 -1.0 1869
1871 0 359932.72 150083.81 541140.0 -1.0 1870
1872 0 359944.72 150147.81 541200.0 -1.0 1871
1873 0 359984.72 150023.81 541260.0 -1.0 1872
1874 0 360028.72 149987.81 541320.0 -1.0 1873
1875 0 360072.72 149891.81 541380.0 -1.0 1874
1876 0 360148.72 149859.81 541440.0 -1.0 1875
1877 0 360208.72 149943.81 541500.0 -1.0 1876
1878 0 360280.72 149923.81 541560.0 -1.0 1877
1879 6 360264.72 149955.81 541620.0 -1.0 1878
1880 0 352004.72 151523.81 540420.0 -1.0 1780
1881 0 351648.72 151207.81 540480.0 -1.0 1880
1882 0 351584.72 151047.81 540540.0 -1.0 1881
1883 0 351532.72 151027.81 540600.0 -1.0 1882
1884 0 351440.72 150991.81 540660.0 -1.0 1883
1885 0 351344.72 150935.81 540720.0 -1.0 1884
1886 0 351180.72 150831.81 540780.0 -1.0 1885
1887 0 351100.72 150743.81 540840.0 -1.0 1886
1888 0 350988.72 150675.81 540900.0 -1.0 1887
1889 0 350856.72 150583.81 540960.0 -1.0 1888
1890 0 350632.72 150407.81 541020.0 -1.0 1889
1891 0 350496.72 150319.81 541080.0 -1.0 1890
1892 0 350364.72 150135.81 541140.0 -1.0 1891
1893 0 350240.72 150035.81 541200.0 -1.0 1892
1894 0 350068.72 149831.81 541260.0 -1.0 1893
1895 0 349836.72 149671.81 541320.0 -1.0 1894
1896 0 349540.72 149463.81 541380.0 -1.0 1895
1897 0 349312.72 149263.81 541440.0 -1.0 1896
1898 0 349128.72 149171.81 541500.0 -1.0 1897
1899 0 348984.72 149095.81 541560.0 -1.0 1898
1900 0 348784.72 148923.81 541620.0 -1.0 1899
1901 0 348504.72 148775.81 541680.0 -1.0 1900
1902 0 348220.72 148579.81 541740.0 -1.0 1901
1903 0 347984.72 148475.81 541800.0 -1.0 1902
1904 0 347748.72 148267.81 541860.0 -1.0 1903
1905 0 347560.72 148183.81 541920.0 -1.0 1904
1906 0 347428.72 148115.81 541980.0 -1.0 1905
1907 0 347336.72 148043.81 542040.0 -1.0 1906
1908 0 347236.72 147975.81 542100.0 -1.0 1907
1909 0 347076.72 147831.81 542160.0 -1.0 1908
1910 0 346876.72 147643.81 542220.0 -1.0 1909
1911 0 346648.72 147435.81 542280.0 -1.0 1910
1912 0 346388.72 147275.81 542340.0 -1.0 1911
1913 0 346168.72 147119.81 542400.0 -1.0 1912
1914 0 345868.72 146951.81 542460.0 -1.0 1913
1915 0 345680.72 146819.81 542520.0 -1.0 1914
1916 0 345360.72 146643.81 542580.0 -1.0 1915
1917 0 345276.72 146579.81 542640.0 -1.0 1916
1918 0 345184.72 146511.81 542700.0 -1.0 1917
1919 0 344916.72 146347.81 542760.0 -1.0 1918
1920 0 344656.72 146111.81 542820.0 -1.0 1919
1921 0 344348.72 145843.81 542880.0 -1.0 1920
1922 0 344068.72 145639.81 542940.0 -1.0 1921
1923 0 343904.72 145555.81 543000.0 -1.0 1922
1924 0 343596.72 145319.81 543060.0 -1.0 1923
1925 0 343196.72 145087.81 543120.0 -1.0 1924
1926 0 342756.72 144735.81 543180.0 -1.0 1925
1927 0 342300.72 144499.81 543240.0 -1.0 1926
1928 0 342056.72 144323.81 543300.0 -1.0 1927
1929 0 341768.72 144107.81 543360.0 -1.0 1928
1930 0 341284.72 143719.81 543420.0 -1.0 1929
1931 0 341160.72 143539.81 543480.0 -1.0 1930
1932 0 341008.72 143291.81 543540.0 -1.0 1931
1933 0 340788.72 143055.81 543660.0 -1.0 1932
1934 0 340136.72 142343.81 543720.0 -1.0 1933
1935 0 339660.72 141927.81 543720.0 -1.0 1934
1936 0 339000.72 141475.81 543780.0 -1.0 1935
1937 0 338520.72 141039.81 543840.0 -1.0 1936
1938 0 337972.72 140439.81 543840.0 -1.0 1937
1939 0 337572.72 140055.81 543840.0 -1.0 1938
1940 0 337256.72 139799.81 543900.0 -1.0 1939
1941 0 336532.72 139159.81 543900.0 -1.0 1940
1942 0 335936.72 138799.81 543900.0 -1.0 1941
1943 0 335788.72 138711.81 543960.0 -1.0 1942
1944 0 335372.72 138567.81 544020.0 -1.0 1943
1945 0 335132.72 138419.81 544080.0 -1.0 1944
1946 0 335008.72 138263.81 544140.0 -1.0 1945
1947 0 334884.72 138123.81 544200.0 -1.0 1946
1948 0 334680.72 137927.81 544260.0 -1.0 1947
1949 0 334164.72 137575.81 544320.0 -1.0 1948
1950 0 333640.72 137231.81 544320.0 -1.0 1949
1951 0 333508.72 137175.81 544380.0 -1.0 1950
1952 0 333300.72 137043.81 544440.0 -1.0 1951
1953 0 333024.72 136831.81 544500.0 -1.0 1952
1954 0 333084.72 136943.81 544560.0 -1.0 1953
1955 0 333020.72 136935.81 544620.0 -1.0 1954
1956 0 332772.72 136855.81 544680.0 -1.0 1955
1957 0 332472.72 136811.81 544740.0 -1.0 1956
1958 0 332364.72 136523.81 544800.0 -1.0 1957
1959 0 331800.72 136471.81 544800.0 -1.0 1958
1960 0 331340.72 136487.81 544800.0 -1.0 1959
1961 0 331140.72 136659.81 544740.0 -1.0 1960
1962 0 330448.72 136531.81 544740.0 -1.0 1961
1963 0 330624.72 136351.81 544800.0 -1.0 1962
1964 0 330260.72 136479.81 544860.0 -1.0 1963
1965 0 330032.72 136495.81 544920.0 -1.0 1964
1966 0 329828.72 136523.81 544980.0 -1.0 1965
1967 0 329656.72 136519.81 545040.0 -1.0 1966
1968 0 329496.72 136567.81 545040.0 -1.0 1967
1969 0 329372.72 136559.81 545100.0 -1.0 1968
1970 0 329080.72 136507.81 545100.0 -1.0 1969
1971 0 328756.72 136423.81 545040.0 -1.0 1970
1972 0 328536.72 136423.81 545040.0 -1.0 1971
1973 0 328356.72 136383.81 545100.0 -1.0 1972
1974 0 328108.72 136319.81 545160.0 -1.0 1973
1975 0 327576.72 136247.81 545220.0 -1.0 1974
1976 0 327060.72 136127.81 545280.0 -1.0 1975
1977 0 326388.72 135999.81 545340.0 -1.0 1976
1978 0 325820.72 135839.81 545340.0 -1.0 1977
1979 0 325168.72 135731.81 545340.0 -1.0 1978
1980 0 325064.72 135695.81 545400.0 -1.0 1979
1981 0 324816.72 135647.81 545460.0 -1.0 1980
1982 0 324628.72 135595.81 545520.0 -1.0 1981
1983 0 324280.72 135503.81 545580.0 -1.0 1982
1984 0 324008.72 135507.81 545520.0 -1.0 1983
1985 0 323548.72 135563.81 545460.0 -1.0 1984
1986 0 322800.72 135695.81 545400.0 -1.0 1985
1987 0 322032.72 135719.81 545400.0 -1.0 1986
1988 0 321060.72 135835.81 545400.0 -1.0 1987
1989 0 320888.72 135823.81 545460.0 -1.0 1988
1990 0 320656.72 135827.81 545520.0 -1.0 1989
1991 0 320268.72 135867.81 545520.0 -1.0 1990
1992 0 320004.72 135919.81 545460.0 -1.0 1991
1993 0 319664.72 135951.81 545400.0 -1.0 1992
1994 0 319156.72 135979.81 545340.0 -1.0 1993
1995 0 318684.72 136087.81 545340.0 -1.0 1994
1996 0 318164.72 136487.81 545340.0 -1.0 1995
1997 0 317788.72 136743.81 545340.0 -1.0 1996
1998 0 317692.72 136815.81 545280.0 -1.0 1997
1999 0 317592.72 136919.81 545220.0 -1.0 1998
2000 0 317448.72 137003.81 545160.0 -1.0 1999
2001 0 317348.72 137131.81 545100.0 -1.0 2000
2002 0 317232.72 137199.81 545040.0 -1.0 2001
2003 0 316976.72 137391.81 545040.0 -1.0 2002
2004 0 316684.72 137555.81 545040.0 -1.0 2003
2005 0 316096.72 137863.81 545040.0 -1.0 2004
2006 0 315908.72 137999.81 544980.0 -1.0 2005
2007 0 315744.72 138075.81 544920.0 -1.0 2006
2008 0 315604.72 138139.81 544860.0 -1.0 2007
2009 0 315488.72 137975.81 544800.0 -1.0 2008
2010 0 315432.72 138255.81 544740.0 -1.0 2009
2011 0 315296.72 138231.81 544680.0 -1.0 2010
2012 0 314864.72 138299.81 544620.0 -1.0 2011
2013 0 314248.72 138515.81 544560.0 -1.0 2012
2014 0 313984.72 138567.81 544500.0 -1.0 2013
2015 0 313900.72 138687.81 544440.0 -1.0 2014
2016 0 313640.72 138947.81 544380.0 -1.0 2015
2017 0 313312.72 139139.81 544380.0 -1.0 2016
2018 0 313048.72 139535.81 544380.0 -1.0 2017
2019 0 312896.72 139635.81 544440.0 -1.0 2018
2020 0 312584.72 139895.81 544440.0 -1.0 2019
2021 0 311980.72 140291.81 544440.0 -1.0 2020
2022 0 311608.72 140619.81 544440.0 -1.0 2021
2023 0 311084.72 141103.81 544440.0 -1.0 2022
2024 0 310948.72 141203.81 544500.0 -1.0 2023
2025 0 310812.72 141339.81 544560.0 -1.0 2024
2026 0 310692.72 141499.81 544620.0 -1.0 2025
2027 0 310288.72 141703.81 544680.0 -1.0 2026
2028 0 310152.72 141799.81 544740.0 -1.0 2027
2029 0 309932.72 141731.81 544800.0 -1.0 2028
2030 0 309724.72 141875.81 544800.0 -1.0 2029
2031 0 309272.72 141951.81 544800.0 -1.0 2030
2032 0 309204.72 142287.81 544860.0 -1.0 2031
2033 0 308976.72 142399.81 544920.0 -1.0 2032
2034 0 308920.72 142471.81 544980.0 -1.0 2033
2035 0 308792.72 142607.81 545040.0 -1.0 2034
2036 0 308676.72 142659.81 545100.0 -1.0 2035
2037 0 308572.72 142755.81 545160.0 -1.0 2036
2038 0 308420.72 142859.81 545220.0 -1.0 2037
2039 0 308400.72 142927.81 545280.0 -1.0 2038
2040 0 308344.72 143007.81 545340.0 -1.0 2039
2041 0 308284.72 143095.81 545400.0 -1.0 2040
2042 0 308208.72 143203.81 545460.0 -1.0 2041
2043 0 308164.72 143267.81 545520.0 -1.0 2042
2044 0 308112.72 143299.81 545580.0 -1.0 2043
2045 0 308012.72 143391.81 545640.0 -1.0 2044
2046 0 307868.72 143603.81 545700.0 -1.0 2045
2047 0 307788.72 143691.81 545760.0 -1.0 2046
2048 0 307716.72 143755.81 545820.0 -1.0 2047
2049 0 307660.72 143839.81 545880.0 -1.0 2048
2050 0 307604.72 143951.81 545940.0 -1.0 2049
2051 0 307516.72 144075.81 546000.0 -1.0 2050
2052 0 307444.72 144171.81 546060.0 -1.0 2051
2053 0 307332.72 144299.81 546120.0 -1.0 2052
2054 0 307292.72 144347.81 546180.0 -1.0 2053
2055 0 307256.72 144435.81 546240.0 -1.0 2054
2056 0 307176.72 144539.81 546300.0 -1.0 2055
2057 0 307144.72 144579.81 546360.0 -1.0 2056
2058 0 307080.72 144651.81 546420.0 -1.0 2057
2059 0 306996.72 144747.81 546480.0 -1.0 2058
2060 0 306952.72 144827.81 546540.0 -1.0 2059
2061 0 306844.72 145003.81 546660.0 -1.0 2060
2062 0 306796.72 145083.81 546720.0 -1.0 2061
2063 0 306688.72 145127.81 546780.0 -1.0 2062
2064 0 306596.72 145179.81 546840.0 -1.0 2063
2065 0 306552.72 145287.81 546900.0 -1.0 2064
2066 0 306512.72 145307.81 546960.0 -1.0 2065
2067 0 306408.72 145375.81 547020.0 -1.0 2066
2068 0 306364.72 145423.81 547080.0 -1.0 2067
2069 0 306312.72 145411.81 547140.0 -1.0 2068
2070 0 306268.72 145511.81 547200.0 -1.0 2069
2071 0 306192.72 145591.81 547260.0 -1.0 2070
2072 0 306124.72 145635.81 547320.0 -1.0 2071
2073 0 306044.72 145719.81 547380.0 -1.0 2072
2074 0 305964.72 145779.81 547440.0 -1.0 2073
2075 0 305900.72 145851.81 547500.0 -1.0 2074
2076 0 305848.72 145887.81 547560.0 -1.0 2075
2077 0 305716.72 145911.81 547620.0 -1.0 2076
2078 0 305644.72 145955.81 547680.0 -1.0 2077
2079 0 305612.72 145971.81 547740.0 -1.0 2078
2080 0 305448.72 146015.81 547800.0 -1.0 2079
2081 0 305392.72 146055.81 547860.0 -1.0 2080
2082 0 305312.72 146079.81 547920.0 -1.0 2081
2083 0 305260.72 146123.81 547980.0 -1.0 2082
2084 0 305188.72 146099.81 548040.0 -1.0 2083
2085 0 305160.72 146211.81 548100.0 -1.0 2084
2086 0 305124.72 146283.81 548160.0 -1.0 2085
2087 0 305016.72 146323.81 548220.0 -1.0 2086
2088 0 304988.72 146419.81 548280.0 -1.0 2087
2089 0 304792.72 146559.81 548340.0 -1.0 2088
2090 0 304756.72 146683.81 548400.0 -1.0 2089
2091 0 304748.72 146695.81 548460.0 -1.0 2090
2092 0 304624.72 146867.81 548520.0 -1.0 2091
2093 0 304500.72 146883.81 548580.0 -1.0 2092
2094 0 304308.72 146947.81 548640.0 -1.0 2093
2095 0 304268.72 146975.81 548700.0 -1.0 2094
2096 0 304164.72 146951.81 548760.0 -1.0 2095
2097 0 304144.72 146999.81 548820.0 -1.0 2096
2098 0 303812.72 147115.81 548880.0 -1.0 2097
2099 0 303472.72 147327.81 548940.0 -1.0 2098
2100 0 302884.72 147403.81 548940.0 -1.0 2099
2101 0 302724.72 147403.81 549000.0 -1.0 2100
2102 0 302608.72 147439.81 549060.0 -1.0 2101
2103 0 302452.72 147499.81 549120.0 -1.0 2102
2104 0 302412.72 147519.81 549180.0 -1.0 2103
2105 0 302340.72 147535.81 549240.0 -1.0 2104
2106 0 302216.72 147651.81 549180.0 -1.0 2105
2107 0 301039.47 148284.44 549300.0 -1.0 2108
2108 0 301232.72 148079.81 549240.0 -1.0 2109
2109 0 301536.72 147959.81 549180.0 -1.0 2110
2110 0 301756.72 147903.81 549120.0 -1.0 2111
2111 0 302004.72 147751.81 549060.0 -1.0 2112
2112 0 302132.72 147695.81 549120.0 -1.0 2106
2113 0 353908.66 162845.7 540960.0 -1.0 1786
2114 0 354064.6 163170.61 540960.0 -1.0 2113
2115 0 354168.56 163300.56 540840.0 -1.0 2114
2116 0 353193.88 161909.98 541200.0 -1.0 1785
2117 0 353206.88 161948.98 541140.0 -1.0 2116
2118 0 353219.88 161909.98 541080.0 -1.0 2117
2119 6 353089.9 161845.02 541020.0 -1.0 2118
2120 0 354285.53 163391.53 540780.0 -1.0 2115
2121 0 354376.5 163482.52 540660.0 -1.0 2120
2122 0 354337.53 163625.47 540540.0 -1.0 2121
2123 0 354675.4 163963.36 540480.0 -1.0 2122
2124 0 354922.34 164054.34 540360.0 -1.0 2123
2125 5 355468.2 164444.22 540360.0 -1.0 2124
2126 0 355728.1 164587.17 540360.0 -1.0 2125
2127 0 355312.22 164470.2 540180.0 -1.0 2125
2128 0 356169.97 164886.08 540360.0 -1.0 2126
2129 0 356169.97 164886.08 540240.0 -1.0 2128
2130 6 356234.94 164860.1 540180.0 -1.0 2129
2131 0 355325.22 164535.19 540060.0 -1.0 2127
2132 0 355416.2 164665.16 539940.0 -1.0 2131
2133 0 355364.22 164743.12 539820.0 -1.0 2132
2134 0 355598.12 165081.02 539700.0 -1.0 2133
2135 0 355637.12 164938.06 539580.0 -1.0 2134
2136 0 355871.06 165301.95 539520.0 -1.0 2135
2137 0 355915.47 165295.1 539460.0 -1.0 2136
2138 0 355949.03 165210.98 539280.0 -1.0 2527
2139 0 356040.0 165613.86 539220.0 -1.0 2138
2140 0 355962.03 166120.7 539220.0 -1.0 2139
2141 5 355299.22 166588.56 539220.0 -1.0 2140
2142 0 355338.22 166601.56 539100.0 -1.0 2141
2143 0 355146.06 166702.38 539400.0 -1.0 2141
2144 0 355377.22 166588.56 538980.0 -1.0 2142
2145 0 355481.2 166588.56 538920.0 -1.0 2144
2146 0 355198.06 166826.38 538920.0 -1.0 2145
2147 0 354842.06 166986.38 538920.0 -1.0 2146
2148 0 354790.06 167022.38 538800.0 -1.0 2147
2149 0 354810.06 167094.38 538680.0 -1.0 2148
2150 0 354798.06 167158.38 538560.0 -1.0 2149
2151 0 354750.06 167334.38 538440.0 -1.0 2150
2152 0 354771.22 167462.56 538380.0 -1.0 2151
2153 0 355146.06 166770.38 539520.0 -1.0 2143
2154 0 354994.06 166778.38 539640.0 -1.0 2153
2155 0 354854.06 166850.38 539760.0 -1.0 2154
2156 0 354838.06 166946.38 539820.0 -1.0 2155
2157 0 354690.06 167038.38 539880.0 -1.0 2156
2158 0 354686.06 167190.38 539940.0 -1.0 2157
2159 0 354686.06 167194.38 540000.0 -1.0 2158
2160 0 354610.06 167262.38 540060.0 -1.0 2159
2161 0 354602.06 167366.38 540120.0 -1.0 2160
2162 0 354458.06 167486.38 540180.0 -1.0 2161
2163 0 354490.06 167710.38 540240.0 -1.0 2162
2164 0 354474.06 167770.38 540300.0 -1.0 2163
2165 0 354478.06 167866.38 540360.0 -1.0 2164
2166 0 354410.06 167914.38 540420.0 -1.0 2165
2167 0 354362.06 168026.38 540540.0 -1.0 2166
2168 0 354370.06 168246.38 540600.0 -1.0 2167
2169 0 354302.06 168650.38 540660.0 -1.0 2168
2170 0 354298.06 168614.38 540720.0 -1.0 2169
2171 5 354210.06 169010.38 540840.0 -1.0 2170
2172 0 353964.06 169744.12 540840.0 -1.0 2171
2173 0 354182.06 169134.38 540900.0 -1.0 2171
2174 0 354258.06 169270.38 540960.0 -1.0 2173
2175 0 354238.06 169258.38 541020.0 -1.0 2174
2176 0 354394.06 169566.38 541080.0 -1.0 2175
2177 0 354390.06 169438.38 541140.0 -1.0 2176
2178 0 354722.06 169734.38 541200.0 -1.0 2177
2179 0 354618.06 169730.38 541260.0 -1.0 2178
2180 0 354782.06 169850.38 541320.0 -1.0 2179
2181 0 354862.06 169810.38 541380.0 -1.0 2180
2182 0 354918.06 169874.38 541440.0 -1.0 2181
2183 0 355018.06 169910.38 541500.0 -1.0 2182
2184 0 355202.06 169986.38 541560.0 -1.0 2183
2185 0 355194.06 169994.38 541620.0 -1.0 2184
2186 0 355258.06 170158.38 541680.0 -1.0 2185
2187 0 355326.06 170206.38 541740.0 -1.0 2186
2188 0 355498.06 170286.38 541800.0 -1.0 2187
2189 0 355530.06 170354.38 541920.0 -1.0 2188
2190 0 355706.06 170466.38 541980.0 -1.0 2189
2191 0 356014.06 170506.38 542040.0 -1.0 2190
2192 0 356022.06 170546.38 542100.0 -1.0 2191
2193 0 356094.06 170462.38 542220.0 -1.0 2192
2194 0 356118.06 170534.38 542280.0 -1.0 2193
2195 0 356166.06 170662.38 542340.0 -1.0 2194
2196 0 356166.06 170702.38 542520.0 -1.0 2195
2197 0 356186.06 170670.38 542640.0 -1.0 2196
2198 0 356202.06 170690.38 542760.0 -1.0 2197
2199 0 356118.06 170746.38 542820.0 -1.0 2198
2200 0 356202.06 170666.38 542880.0 -1.0 2199
2201 0 356158.06 170710.38 542940.0 -1.0 2200
2202 0 356162.06 170770.38 543000.0 -1.0 2201
2203 0 356282.06 170902.38 543060.0 -1.0 2202
2204 0 356286.06 170786.38 543120.0 -1.0 2203
2205 0 356238.06 170838.38 543180.0 -1.0 2204
2206 0 356314.06 170818.38 543240.0 -1.0 2205
2207 0 356218.06 170842.38 543300.0 -1.0 2206
2208 0 356242.06 170862.38 543360.0 -1.0 2207
2209 0 356278.06 170862.38 543420.0 -1.0 2208
2210 0 356354.06 170874.38 543480.0 -1.0 2209
2211 0 356286.06 170846.38 543540.0 -1.0 2210
2212 5 356338.06 170890.38 543660.0 -1.0 2211
2213 0 356310.06 171330.38 543660.0 -1.0 2212
2214 0 356414.06 170310.38 543660.0 -1.0 2212
2215 0 356510.06 171570.38 543660.0 -1.0 2213
2216 0 356474.06 172230.38 543660.0 -1.0 2215
2217 0 356546.06 172234.38 543720.0 -1.0 2216
2218 0 356594.06 172408.38 543720.0 -1.0 2217
2219 0 356434.06 170066.38 543720.0 -1.0 2214
2220 0 356698.06 169774.38 543720.0 -1.0 2219
2221 0 357010.06 169618.38 543780.0 -1.0 2220
2222 0 357290.06 169478.38 543720.0 -1.0 2221
2223 0 357402.06 169326.38 543660.0 -1.0 2222
2224 0 357586.06 169194.38 543540.0 -1.0 2223
2225 0 357662.06 168790.38 543540.0 -1.0 2224
2226 0 357710.06 168510.38 543480.0 -1.0 2225
2227 0 357798.06 168142.38 543480.0 -1.0 2226
2228 0 357862.06 168086.38 543360.0 -1.0 2227
2229 0 358150.06 167826.38 543360.0 -1.0 2228
2230 0 358358.06 167550.38 543300.0 -1.0 2229
2231 0 358566.06 167314.38 543300.0 -1.0 2230
2232 0 358882.06 166810.38 543300.0 -1.0 2231
2233 0 359178.06 166354.38 543300.0 -1.0 2232
2234 0 359470.06 166030.38 543300.0 -1.0 2233
2235 0 359582.06 165610.38 543420.0 -1.0 2234
2236 0 359714.06 165286.38 543480.0 -1.0 2235
2237 0 359778.06 165146.38 543660.0 -1.0 2236
2238 0 359770.06 164954.38 543780.0 -1.0 2237
2239 0 359770.06 164802.38 543900.0 -1.0 2238
2240 0 359834.06 164270.38 544080.0 -1.0 2239
2241 0 359918.06 163846.38 544080.0 -1.0 2240
2242 0 359978.06 163566.38 544200.0 -1.0 2241
2243 0 360070.06 163322.38 544200.0 -1.0 2242
2244 0 360006.06 163258.38 544320.0 -1.0 2243
2245 0 360062.06 163122.38 544440.0 -1.0 2244
2246 0 360086.06 163022.38 544500.0 -1.0 2245
2247 0 360114.06 163034.38 544560.0 -1.0 2246
2248 0 360166.06 163014.38 544620.0 -1.0 2247
2249 0 360238.06 162998.38 544680.0 -1.0 2248
2250 0 360262.06 162954.38 544740.0 -1.0 2249
2251 0 359874.06 162826.38 544800.0 -1.0 2250
2252 0 360246.06 162978.38 544860.0 -1.0 2251
2253 0 360170.06 162930.38 544920.0 -1.0 2252
2254 0 360210.06 162934.38 544980.0 -1.0 2253
2255 0 360230.06 162854.38 545040.0 -1.0 2254
2256 0 360306.06 162886.38 545100.0 -1.0 2255
2257 0 360362.06 162766.38 545160.0 -1.0 2256
2258 0 360338.06 162686.38 545220.0 -1.0 2257
2259 0 360398.06 162658.38 545280.0 -1.0 2258
2260 0 360442.06 162602.38 545340.0 -1.0 2259
2261 0 360570.06 162670.38 545400.0 -1.0 2260
2262 0 360554.06 162546.38 545460.0 -1.0 2261
2263 0 360582.06 162558.38 545520.0 -1.0 2262
2264 0 360638.06 162482.38 545580.0 -1.0 2263
2265 0 360802.06 162434.38 545640.0 -1.0 2264
2266 0 360702.06 162470.38 545700.0 -1.0 2265
2267 0 360730.06 162386.38 545760.0 -1.0 2266
2268 0 360750.06 162394.38 545820.0 -1.0 2267
2269 0 360718.06 162386.38 545880.0 -1.0 2268
2270 0 360806.06 162354.38 545940.0 -1.0 2269
2271 0 361230.06 162278.38 546000.0 -1.0 2270
2272 0 361858.06 161894.38 546060.0 -1.0 2271
2273 0 362102.06 161790.38 546120.0 -1.0 2272
2274 0 362406.06 161222.38 546120.0 -1.0 2273
2275 0 362662.06 160926.38 546120.0 -1.0 2274
2276 0 362922.06 160490.38 546120.0 -1.0 2275
2277 0 363086.06 159894.38 546120.0 -1.0 2276
2278 0 363238.06 159162.38 546120.0 -1.0 2277
2279 0 363286.06 158686.38 546120.0 -1.0 2278
2280 0 363358.06 158478.38 545940.0 -1.0 2279
2281 0 363238.06 158082.38 545940.0 -1.0 2280
2282 0 362918.06 157670.38 545940.0 -1.0 2281
2283 0 362778.06 157338.38 545940.0 -1.0 2282
2284 0 362406.06 156858.38 545940.0 -1.0 2283
2285 0 362362.06 156346.38 545940.0 -1.0 2284
2286 0 362118.06 155998.38 545940.0 -1.0 2285
2287 0 361914.06 155874.38 546000.0 -1.0 2286
2288 0 361746.06 155766.38 546060.0 -1.0 2287
2289 0 361610.06 155646.38 546060.0 -1.0 2288
2290 0 361458.06 155446.38 546180.0 -1.0 2289
2291 0 361286.06 155270.38 546300.0 -1.0 2290
2292 0 361082.06 155010.38 546420.0 -1.0 2291
2293 0 360990.06 154898.38 546480.0 -1.0 2292
2294 0 360914.06 154842.38 546540.0 -1.0 2293
2295 0 360826.06 154738.38 546660.0 -1.0 2294
2296 0 360610.06 154726.38 546720.0 -1.0 2295
2297 6 360582.06 154646.38 546780.0 -1.0 2296
2298 0 356698.06 172664.38 543720.0 -1.0 2218
2299 0 357014.06 173008.38 543720.0 -1.0 2298
2300 0 357098.06 173256.38 543780.0 -1.0 2299
2301 0 357094.06 173396.38 543900.0 -1.0 2300
2302 0 357118.06 173528.38 543960.0 -1.0 2301
2303 0 357110.06 173492.38 544020.0 -1.0 2302
2304 0 357106.06 173536.38 544140.0 -1.0 2303
2305 0 357146.06 173676.38 544200.0 -1.0 2304
2306 0 357150.06 173684.38 544320.0 -1.0 2305
2307 0 357178.06 173864.38 544380.0 -1.0 2306
2308 0 357158.06 173992.38 544500.0 -1.0 2307
2309 0 357174.06 174252.38 544500.0 -1.0 2308
2310 0 357162.06 174208.38 544560.0 -1.0 2309
2311 0 357170.06 174320.38 544620.0 -1.0 2310
2312 0 357210.06 174452.38 544680.0 -1.0 2311
2313 0 354743.22 167554.56 538320.0 -1.0 2152
2314 0 354735.22 167610.56 538260.0 -1.0 2313
2315 0 354675.22 167746.56 538200.0 -1.0 2314
2316 0 354563.22 167934.56 538200.0 -1.0 2315
2317 0 354395.22 168206.56 538200.0 -1.0 2316
2318 0 354231.22 168410.56 538200.0 -1.0 2317
2319 0 354267.22 168430.56 538140.0 -1.0 2318
2320 0 354287.22 168510.56 538080.0 -1.0 2319
2321 0 354307.22 168586.56 538020.0 -1.0 2320
2322 0 354327.22 168654.56 537960.0 -1.0 2321
2323 0 354239.22 168718.56 537900.0 -1.0 2322
2324 0 354115.22 168854.56 537840.0 -1.0 2323
2325 0 354143.22 168886.56 537780.0 -1.0 2324
2326 6 354131.22 168854.56 537720.0 -1.0 2325
2327 0 357338.06 174732.38 544680.0 -1.0 2312
2328 0 357610.06 175108.38 544740.0 -1.0 2327
2329 0 357802.06 175332.38 544740.0 -1.0 2328
2330 0 357634.06 175292.38 544800.0 -1.0 2329
2331 0 357850.06 175300.38 544860.0 -1.0 2330
2332 0 357890.06 175540.38 544920.0 -1.0 2331
2333 0 357922.06 175636.38 544980.0 -1.0 2332
2334 0 357994.06 175684.38 545040.0 -1.0 2333
2335 0 358330.06 175988.38 545100.0 -1.0 2334
2336 0 358306.06 176004.38 545160.0 -1.0 2335
2337 0 358338.06 176052.38 545220.0 -1.0 2336
2338 0 358290.06 176044.38 545280.0 -1.0 2337
2339 0 358402.06 176212.38 545340.0 -1.0 2338
2340 0 358450.06 176508.38 545340.0 -1.0 2339
2341 0 358402.06 176700.38 545400.0 -1.0 2340
2342 0 358442.06 176812.38 545460.0 -1.0 2341
2343 0 358458.06 177276.38 545460.0 -1.0 2342
2344 0 358658.06 177756.38 545460.0 -1.0 2343
2345 0 358786.06 178252.38 545520.0 -1.0 2344
2346 0 358706.06 178356.38 545400.0 -1.0 2345
2347 0 358762.06 178380.38 545280.0 -1.0 2346
2348 0 358402.06 178660.38 545280.0 -1.0 2347
2349 0 358050.06 178956.38 545160.0 -1.0 2348
2350 0 357962.06 179252.38 545100.0 -1.0 2349
2351 0 357906.06 179228.38 545040.0 -1.0 2350
2352 0 357810.06 179348.38 544980.0 -1.0 2351
2353 0 357698.06 179404.38 544920.0 -1.0 2352
2354 0 357482.06 179508.38 544920.0 -1.0 2353
2355 0 357306.06 179876.38 544920.0 -1.0 2354
2356 0 357202.06 179972.38 544860.0 -1.0 2355
2357 0 356730.06 179788.38 544800.0 -1.0 2356
2358 0 357258.06 179956.38 544740.0 -1.0 2357
2359 0 357226.06 180348.38 544740.0 -1.0 2358
2360 0 357066.06 180700.38 544740.0 -1.0 2359
2361 6 356922.06 180892.38 544740.0 -1.0 2360
2362 0 353860.06 170072.12 540840.0 -1.0 2172
2363 0 353868.06 169960.12 540780.0 -1.0 2362
2364 0 353700.06 170248.12 540780.0 -1.0 2363
2365 0 353588.06 170648.12 540720.0 -1.0 2364
2366 0 353420.06 170800.12 540660.0 -1.0 2365
2367 0 353324.06 171160.12 540600.0 -1.0 2366
2368 0 352980.06 171560.12 540600.0 -1.0 2367
2369 0 352788.06 171624.12 540480.0 -1.0 2368
2370 0 352828.06 171704.12 540360.0 -1.0 2369
2371 0 352820.06 171872.12 540300.0 -1.0 2370
2372 0 352740.06 172072.12 540240.0 -1.0 2371
2373 0 352692.06 172216.12 540120.0 -1.0 2372
2374 0 352604.06 172336.12 540000.0 -1.0 2373
2375 0 352508.06 172488.12 539940.0 -1.0 2374
2376 0 352460.06 172448.12 539880.0 -1.0 2375
2377 0 352460.06 172560.12 539820.0 -1.0 2376
2378 0 352396.06 172616.12 539760.0 -1.0 2377
2379 0 352340.06 172712.12 539640.0 -1.0 2378
2380 0 352292.06 172872.12 539580.0 -1.0 2379
2381 0 352052.06 173032.12 539520.0 -1.0 2380
2382 0 352132.06 173256.12 539460.0 -1.0 2381
2383 0 352100.06 173368.12 539400.0 -1.0 2382
2384 0 351916.06 173768.12 539400.0 -1.0 2383
2385 5 351804.06 174120.12 539400.0 -1.0 2384
2386 0 351852.06 174216.12 539220.0 -1.0 2385
2387 0 351620.06 174664.12 539400.0 -1.0 2385
2388 0 351452.06 174984.12 539400.0 -1.0 2387
2389 0 351428.06 175568.12 539340.0 -1.0 2388
2390 0 351388.06 175728.12 539280.0 -1.0 2389
2391 0 351220.06 175648.12 539160.0 -1.0 2390
2392 0 351292.06 175768.12 539040.0 -1.0 2391
2393 0 351252.06 175932.12 538980.0 -1.0 2392
2394 0 351780.06 174288.12 539100.0 -1.0 2386
2395 0 351676.06 174296.12 538980.0 -1.0 2394
2396 0 351708.06 174224.12 538860.0 -1.0 2395
2397 6 351684.06 174232.12 538800.0 -1.0 2396
2398 0 351244.06 175972.12 538920.0 -1.0 2393
2399 0 351092.06 176124.12 538860.0 -1.0 2398
2400 0 350804.06 176420.12 538860.0 -1.0 2399
2401 0 350556.06 176724.12 538860.0 -1.0 2400
2402 0 350380.06 177116.12 538860.0 -1.0 2401
2403 0 350300.06 177492.12 538860.0 -1.0 2402
2404 0 350188.06 178132.12 538860.0 -1.0 2403
2405 0 350004.06 178596.12 538860.0 -1.0 2404
2406 0 350068.06 178716.12 538800.0 -1.0 2405
2407 0 349948.06 178852.12 538740.0 -1.0 2406
2408 0 349892.06 178988.12 538920.0 -1.0 2407
2409 0 349612.06 178996.12 539100.0 -1.0 2408
2410 0 349204.06 179332.12 539100.0 -1.0 2409
2411 0 348836.06 179772.12 539160.0 -1.0 2410
2412 0 348836.06 180084.12 539100.0 -1.0 2411
2413 0 348588.06 180300.12 539040.0 -1.0 2412
2414 0 348260.06 180500.12 538980.0 -1.0 2413
2415 0 348308.06 180572.12 538800.0 -1.0 2414
2416 0 348172.06 180892.12 538680.0 -1.0 2415
2417 0 348004.06 180852.12 538560.0 -1.0 2416
2418 0 347884.06 180972.12 538320.0 -1.0 2417
2419 0 347836.06 181020.12 538260.0 -1.0 2418
2420 0 347780.06 181084.12 538200.0 -1.0 2419
2421 0 347716.06 181156.12 538140.0 -1.0 2420
2422 0 347652.06 181156.12 538080.0 -1.0 2421
2423 0 347524.06 181188.12 538020.0 -1.0 2422
2424 0 347588.06 181220.12 537960.0 -1.0 2423
2425 0 347612.06 181340.12 537900.0 -1.0 2424
2426 0 347628.06 181348.12 537840.0 -1.0 2425
2427 0 347524.06 181356.12 537780.0 -1.0 2426
2428 0 347380.06 181428.12 537720.0 -1.0 2427
2429 0 347228.06 181540.12 537660.0 -1.0 2428
2430 0 347124.06 181628.12 537600.0 -1.0 2429
2431 0 346980.06 181660.12 537540.0 -1.0 2430
2432 0 346964.06 181756.12 537480.0 -1.0 2431
2433 0 346964.06 181852.12 537420.0 -1.0 2432
2434 0 346860.06 181980.12 537360.0 -1.0 2433
2435 0 346940.06 182132.12 537300.0 -1.0 2434
2436 0 346828.06 182124.12 537240.0 -1.0 2435
2437 0 346820.06 182220.12 537180.0 -1.0 2436
2438 0 346668.06 182516.12 537180.0 -1.0 2437
2439 0 346668.06 182516.12 537120.0 -1.0 2438
2440 0 346692.06 182476.12 537060.0 -1.0 2439
2441 0 346716.06 182596.12 537000.0 -1.0 2440
2442 0 346564.06 182628.12 537000.0 -1.0 2441
2443 0 346452.06 182612.12 536940.0 -1.0 2442
2444 0 346228.06 182620.12 536880.0 -1.0 2443
2445 0 346244.06 182636.12 536820.0 -1.0 2444
2446 0 346188.06 182708.12 536700.0 -1.0 2445
2447 0 346124.06 182852.12 536640.0 -1.0 2446
2448 0 346164.06 182796.12 536580.0 -1.0 2447
2449 0 345996.06 182964.12 536460.0 -1.0 2448
2450 0 345836.06 183028.12 536340.0 -1.0 2449
2451 0 345692.06 183020.12 536280.0 -1.0 2450
2452 0 345620.06 183044.12 536220.0 -1.0 2451
2453 0 345548.06 183164.12 536160.0 -1.0 2452
2454 0 345492.06 183276.12 536100.0 -1.0 2453
2455 0 345308.06 183316.12 536040.0 -1.0 2454
2456 0 345076.06 183540.12 535980.0 -1.0 2455
2457 0 344772.06 183644.12 535920.0 -1.0 2456
2458 0 344644.06 183772.12 535860.0 -1.0 2457
2459 0 344428.06 183884.12 535740.0 -1.0 2458
2460 0 344324.06 183924.12 535620.0 -1.0 2459
2461 0 343972.06 184164.12 535620.0 -1.0 2460
2462 0 343876.06 184100.12 535440.0 -1.0 2461
2463 0 343708.06 184204.12 535440.0 -1.0 2462
2464 0 343444.06 184260.12 535440.0 -1.0 2463
2465 0 343212.06 184452.12 535440.0 -1.0 2464
2466 0 342972.06 184796.12 535440.0 -1.0 2465
2467 0 342604.06 185212.12 535440.0 -1.0 2466
2468 0 342684.06 185492.12 535380.0 -1.0 2467
2469 0 342532.06 185612.12 535320.0 -1.0 2468
2470 0 342444.06 185612.12 535260.0 -1.0 2469
2471 0 342452.06 185724.12 535200.0 -1.0 2470
2472 0 342364.06 186012.12 535140.0 -1.0 2471
2473 0 342412.06 186212.12 535080.0 -1.0 2472
2474 0 342308.06 186348.12 535020.0 -1.0 2473
2475 0 342316.06 186524.12 535020.0 -1.0 2474
2476 0 342068.06 186708.12 534960.0 -1.0 2475
2477 0 342052.06 186756.12 534900.0 -1.0 2476
2478 0 342132.06 186796.12 534840.0 -1.0 2477
2479 0 341852.06 186756.12 534780.0 -1.0 2478
2480 0 342084.06 186860.12 534720.0 -1.0 2479
2481 0 342108.06 186860.12 534660.0 -1.0 2480
2482 0 342028.06 186820.12 534600.0 -1.0 2481
2483 0 341980.06 186844.12 534540.0 -1.0 2482
2484 0 341724.06 187148.12 534480.0 -1.0 2483
2485 0 341812.06 187372.12 534420.0 -1.0 2484
2486 0 341660.06 187660.12 534420.0 -1.0 2485
2487 0 341460.06 187812.12 534360.0 -1.0 2486
2488 0 341396.06 187852.12 534300.0 -1.0 2487
2489 0 341300.06 187892.12 534240.0 -1.0 2488
2490 5 340916.06 187780.12 534180.0 -1.0 2489
2491 0 341164.06 188004.12 534060.0 -1.0 2490
2492 0 340556.06 187548.12 534180.0 -1.0 2490
2493 0 339932.06 187156.12 534180.0 -1.0 2492
2494 0 339500.06 187228.12 534120.0 -1.0 2493
2495 0 339252.06 187224.12 534240.0 -1.0 2494
2496 0 340924.06 187916.12 533880.0 -1.0 2491
2497 0 341132.06 187996.12 533760.0 -1.0 2496
2498 0 341124.06 188100.12 533700.0 -1.0 2497
2499 0 341004.06 188028.12 533640.0 -1.0 2498
2500 0 341020.06 188092.12 533580.0 -1.0 2499
2501 0 340940.06 187988.12 533520.0 -1.0 2500
2502 6 341052.06 187940.12 533460.0 -1.0 2501
2503 0 339028.06 187472.12 534240.0 -1.0 2495
2504 0 338540.06 187600.12 534300.0 -1.0 2503
2505 0 338300.06 187872.12 534300.0 -1.0 2504
2506 0 338220.06 187880.12 534360.0 -1.0 2505
2507 0 338084.06 188000.12 534120.0 -1.0 2506
2508 0 338100.06 188088.12 534000.0 -1.0 2507
2509 0 337788.06 188096.12 533940.0 -1.0 2508
2510 0 337588.06 188280.12 533940.0 -1.0 2509
2511 0 337364.06 188288.12 533880.0 -1.0 2510
2512 5 337308.06 188580.12 533880.0 -1.0 2511
2513 6 337348.06 188412.12 534180.0 -1.0 2512
2514 0 337460.06 188648.12 533760.0 -1.0 2512
2515 0 337196.06 188856.12 533700.0 -1.0 2514
2516 0 337156.06 188928.12 533640.0 -1.0 2515
2517 0 337092.06 189024.12 533580.0 -1.0 2516
2518 0 337012.06 188960.12 533520.0 -1.0 2517
2519 0 337004.06 189088.12 533460.0 -1.0 2518
2520 0 336972.06 189176.12 533400.0 -1.0 2519
2521 0 336860.06 189256.12 533340.0 -1.0 2520
2522 0 336748.06 189312.12 533280.0 -1.0 2521
2523 0 336716.06 189448.12 533160.0 -1.0 2522
2524 6 336460.06 189376.12 533100.0 -1.0 2523
2525 0 358944.72 153471.81 537960.0 -1.0 1796
2526 6 358968.72 153535.81 537900.0 -1.0 2525
2527 0 355975.03 165301.95 539400.0 -1.0 2137
