# Supplementary material for: Organization of the gravity-sensing system in zebrafish
Source: Nat Commun. 2022 Aug 27;13:5060. doi: 10.1038/s41467-022-32824-w (PMC9420129; doi:10.1038/s41467-022-32824-w)
Supplement: Supplementary file 11 — Source Data [file 41467_2022_32824_MOESM11_ESM.zip › Reconstruction files/SuperiorVN_R_06.swc]

# SWC format file
# based on specifications at http://www.neuronland.org/NLMorphologyConverter/MorphologyFormats/SWC/Spec.html
# Created on 2022-04-20 using navis (https://github.com/navis-org/navis)
# Meta: {"id": "49946", "name": "SuperiorVN_R_06", "units": "1 nanometer"}
# PointNo Label X Y Z Radius Parent
# Labels:
# 0 = undefined, 1 = soma, 5 = fork point, 6 = end point
1 1 350011.0 153409.0 542280.0 1979.0 -1
2 0 350038.44 152804.16 540840.0 581.0 1
3 0 350702.0 155249.0 543180.0 878.0 1
4 0 348172.0 149928.0 541860.0 -1.0 1
5 0 350331.0 152427.0 540180.0 -1.0 684
6 0 350465.0 152608.0 540120.0 -1.0 5
7 0 350430.0 152577.0 540060.0 -1.0 6
8 0 350329.0 152453.0 540000.0 -1.0 7
9 0 350802.0 152653.0 539940.0 -1.0 8
10 0 350381.0 152323.0 539880.0 -1.0 9
11 0 350400.0 152515.0 539820.0 -1.0 10
12 0 350336.88 152264.92 539760.0 -1.0 11
13 0 350493.0 152424.0 539700.0 -1.0 12
14 0 350614.0 152719.0 539640.0 -1.0 13
15 0 350612.0 152695.0 539580.0 -1.0 14
16 0 350617.0 152550.0 539520.0 -1.0 15
17 0 350695.0 152597.0 539460.0 -1.0 16
18 0 350722.0 152613.0 539400.0 -1.0 17
19 0 350862.0 152659.0 539340.0 -1.0 18
20 0 350953.0 152629.0 539280.0 -1.0 19
21 0 350934.0 152628.0 539220.0 -1.0 20
22 0 350910.0 152747.0 539160.0 -1.0 21
23 0 351052.0 152746.0 539100.0 -1.0 22
24 0 350800.0 152841.0 539040.0 -1.0 23
25 0 351053.0 152808.0 538980.0 -1.0 24
26 0 350952.0 152723.0 538920.0 -1.0 25
27 0 351111.0 152777.0 538860.0 -1.0 26
28 0 351236.0 152820.0 538800.0 -1.0 27
29 0 351300.0 152916.0 538740.0 -1.0 28
30 0 351460.0 152969.0 538680.0 -1.0 29
31 0 351485.0 152981.0 538620.0 -1.0 30
32 0 351561.0 153118.0 538560.0 -1.0 31
33 0 351559.0 153012.0 538500.0 -1.0 32
34 0 351601.0 153031.0 538440.0 -1.0 33
35 0 351737.0 153059.0 538380.0 -1.0 34
36 0 351778.0 153087.0 538320.0 -1.0 35
37 0 351962.0 153187.0 538260.0 -1.0 36
38 0 352053.0 153202.0 538200.0 -1.0 37
39 0 352206.0 153283.0 538140.0 -1.0 38
40 0 352318.0 153331.0 538080.0 -1.0 39
41 0 352431.0 153537.0 538020.0 -1.0 40
42 5 352633.0 153516.0 537960.0 -1.0 41
43 0 351822.84 154660.38 537960.0 -1.0 42
44 0 352893.0 153521.0 537900.0 -1.0 42
45 0 353230.0 153585.0 537840.0 -1.0 44
46 0 353509.0 153511.0 537780.0 -1.0 45
47 0 353727.0 153398.0 537720.0 -1.0 46
48 0 353788.0 153393.0 537660.0 -1.0 47
49 0 354272.0 153369.0 537600.0 -1.0 48
50 0 354562.0 153306.0 537540.0 -1.0 49
51 0 354777.0 153293.0 537480.0 -1.0 50
52 0 355100.0 153255.0 537420.0 -1.0 51
53 0 355099.0 153186.0 537360.0 -1.0 52
54 0 355418.0 153290.0 537300.0 -1.0 53
55 0 355756.0 153226.0 537240.0 -1.0 54
56 0 355839.0 153310.0 537180.0 -1.0 55
57 0 356039.0 153252.0 537120.0 -1.0 56
58 0 356152.0 153386.0 537060.0 -1.0 57
59 0 356292.0 153392.0 537000.0 -1.0 58
60 0 356394.0 153386.0 536940.0 -1.0 59
61 0 356287.0 153404.0 536880.0 -1.0 60
62 0 356488.0 153395.0 536820.0 -1.0 61
63 0 356355.0 153339.0 536760.0 -1.0 62
64 0 356627.0 153363.0 536700.0 -1.0 63
65 0 356940.0 153463.0 536640.0 -1.0 64
66 0 356941.0 153473.0 536580.0 -1.0 65
67 0 356912.72 153517.52 536520.0 -1.0 66
68 0 356826.0 153509.0 536460.0 -1.0 67
69 0 357105.0 153688.0 536400.0 -1.0 68
70 0 357414.0 153773.0 536340.0 -1.0 69
71 0 358260.0 153940.0 536280.0 -1.0 70
72 0 358617.0 153848.0 536220.0 -1.0 71
73 0 359484.0 153870.0 536220.0 -1.0 72
74 0 360007.0 153998.0 536160.0 -1.0 73
75 0 360479.0 154297.0 536220.0 -1.0 74
76 0 360627.0 154374.0 536220.0 -1.0 75
77 5 360289.0 153781.0 536220.0 -1.0 76
78 0 360501.0 154401.0 536280.0 -1.0 77
79 0 360500.0 153676.0 536220.0 -1.0 77
80 0 360572.0 153677.0 536280.0 -1.0 79
81 0 360536.0 153571.0 536340.0 -1.0 80
82 0 360687.0 153385.0 536400.0 -1.0 81
83 0 360728.0 153226.0 536460.0 -1.0 82
84 0 360839.0 152916.0 536520.0 -1.0 83
85 0 360892.0 152764.0 536580.0 -1.0 84
86 0 361011.0 152771.0 536640.0 -1.0 85
87 0 360912.0 152638.0 536700.0 -1.0 86
88 0 360937.0 152658.0 536760.0 -1.0 87
89 0 360916.0 152611.0 536820.0 -1.0 88
90 0 360964.0 152557.0 536880.0 -1.0 89
91 0 360917.0 152426.0 536940.0 -1.0 90
92 0 360882.0 152376.0 537000.0 -1.0 91
93 0 360871.0 152247.0 537060.0 -1.0 92
94 0 360769.0 152215.0 537120.0 -1.0 93
95 0 360814.0 152177.0 537180.0 -1.0 94
96 0 360764.0 152090.0 537240.0 -1.0 95
97 0 360727.0 152098.0 537300.0 -1.0 96
98 0 360694.0 152061.0 537360.0 -1.0 97
99 0 360821.0 152089.0 537420.0 -1.0 98
100 0 360732.0 152048.0 537480.0 -1.0 99
101 0 360765.0 152034.0 537540.0 -1.0 100
102 0 360775.0 152010.0 537600.0 -1.0 101
103 0 360711.0 151878.0 537660.0 -1.0 102
104 0 360759.0 151845.0 537720.0 -1.0 103
105 0 360789.0 151854.0 537780.0 -1.0 104
106 0 360902.0 151889.0 537840.0 -1.0 105
107 0 360930.0 151939.0 537900.0 -1.0 106
108 0 360895.0 151826.0 537960.0 -1.0 107
109 0 360888.0 151741.0 538020.0 -1.0 108
110 0 360930.0 151699.0 538080.0 -1.0 109
111 0 360923.0 151678.0 538140.0 -1.0 110
112 0 360944.0 151614.0 538200.0 -1.0 111
113 0 360937.0 151614.0 538260.0 -1.0 112
114 0 360916.0 151544.0 538320.0 -1.0 113
115 0 360923.0 151593.0 538380.0 -1.0 114
116 0 360980.0 151544.0 538440.0 -1.0 115
117 0 360987.0 151522.0 538500.0 -1.0 116
118 0 360994.0 151494.0 538560.0 -1.0 117
119 0 361001.0 151459.0 538620.0 -1.0 118
120 0 360980.0 151459.0 538680.0 -1.0 119
121 0 360966.0 151494.0 538740.0 -1.0 120
122 0 360973.0 151558.0 538800.0 -1.0 121
123 0 360944.0 151537.0 538860.0 -1.0 122
124 0 360909.0 151501.0 538920.0 -1.0 123
125 0 360895.0 151487.0 538980.0 -1.0 124
126 0 360888.0 151501.0 539040.0 -1.0 125
127 0 360909.0 151508.0 539100.0 -1.0 126
128 0 360916.0 151515.0 539160.0 -1.0 127
129 0 360874.0 151515.0 539220.0 -1.0 128
130 0 360916.0 151565.0 539280.0 -1.0 129
131 0 360916.0 151515.0 539340.0 -1.0 130
132 0 360966.0 151593.0 539400.0 -1.0 131
133 0 361051.0 151643.0 539460.0 -1.0 132
134 0 360987.0 151663.0 539520.0 -1.0 133
135 0 361057.0 151621.0 539580.0 -1.0 134
136 0 361064.0 151649.0 539640.0 -1.0 135
137 0 361036.0 151726.0 539700.0 -1.0 136
138 0 361008.0 151663.0 539760.0 -1.0 137
139 0 361085.0 151826.0 539820.0 -1.0 138
140 0 361085.0 151812.0 539880.0 -1.0 139
141 0 361191.0 151952.0 539940.0 -1.0 140
142 0 361219.0 151924.0 540000.0 -1.0 141
143 0 361283.0 152016.0 540060.0 -1.0 142
144 0 361410.0 152079.0 540120.0 -1.0 143
145 0 361480.0 152115.0 540180.0 -1.0 144
146 0 361480.0 152150.0 540240.0 -1.0 145
147 0 361628.0 152340.0 540300.0 -1.0 146
148 0 361664.0 152404.0 540360.0 -1.0 147
149 0 361572.0 152361.0 540420.0 -1.0 148
150 0 361614.0 152439.0 540480.0 -1.0 149
151 0 361586.0 152481.0 540540.0 -1.0 150
152 0 361501.0 152453.0 540600.0 -1.0 151
153 0 361487.0 152489.0 540660.0 -1.0 152
154 0 361445.0 152566.0 540720.0 -1.0 153
155 0 361508.0 152573.0 540780.0 -1.0 154
156 0 361508.0 152615.0 540840.0 -1.0 155
157 0 361360.0 152622.0 540900.0 -1.0 156
158 0 361501.0 152643.0 540960.0 -1.0 157
159 0 361480.0 152707.0 541020.0 -1.0 158
160 0 361614.0 152777.0 541080.0 -1.0 159
161 0 361353.0 152749.0 541140.0 -1.0 160
162 0 361247.0 152904.0 541200.0 -1.0 161
163 0 361177.0 152904.0 541260.0 -1.0 162
164 0 361177.0 152981.0 541320.0 -1.0 163
165 0 361071.0 152960.0 541380.0 -1.0 164
166 0 361092.0 153016.0 541440.0 -1.0 165
167 0 361078.0 153052.0 541500.0 -1.0 166
168 0 361078.0 153136.0 541560.0 -1.0 167
169 0 361057.0 153171.0 541620.0 -1.0 168
170 0 361085.0 153150.0 541680.0 -1.0 169
171 0 361099.0 153207.0 541740.0 -1.0 170
172 0 361149.0 153242.0 541800.0 -1.0 171
173 0 361135.0 153298.0 541860.0 -1.0 172
174 0 361107.0 153336.0 541920.0 -1.0 173
175 0 361177.0 153416.0 541980.0 -1.0 174
176 0 361201.0 153491.0 542040.0 -1.0 175
177 0 361158.0 153519.0 542100.0 -1.0 176
178 0 361154.0 153519.0 542160.0 -1.0 177
179 0 361158.0 153505.0 542220.0 -1.0 178
180 0 361149.0 153519.0 542280.0 -1.0 179
181 0 361154.0 153571.0 542340.0 -1.0 180
182 0 361158.0 153693.0 542400.0 -1.0 181
183 0 361135.0 153717.0 542460.0 -1.0 182
184 0 361116.0 153820.0 542520.0 -1.0 183
185 0 361135.0 153905.0 542580.0 -1.0 184
186 0 361102.0 153933.0 542640.0 -1.0 185
187 0 361149.0 154032.0 542700.0 -1.0 186
188 0 361168.0 154126.0 542760.0 -1.0 187
189 0 361144.0 154158.0 542820.0 -1.0 188
190 0 361154.0 154168.0 542880.0 -1.0 189
191 0 361177.0 154314.0 542940.0 -1.0 190
192 0 361262.0 154412.0 543000.0 -1.0 191
193 0 361304.0 154476.0 543060.0 -1.0 192
194 0 361332.0 154525.0 543120.0 -1.0 193
195 0 361445.0 154574.0 543180.0 -1.0 194
196 0 361565.0 154652.0 543240.0 -1.0 195
197 0 361713.0 154744.0 543300.0 -1.0 196
198 0 361734.0 154814.0 543360.0 -1.0 197
199 0 361784.0 154885.0 543420.0 -1.0 198
200 0 361805.0 154885.0 543480.0 -1.0 199
201 0 361917.0 154941.0 543540.0 -1.0 200
202 0 362037.0 154976.0 543660.0 -1.0 201
203 0 362171.0 155061.0 543720.0 -1.0 202
204 0 362333.0 155230.0 543780.0 -1.0 203
205 0 362503.0 155364.0 543840.0 -1.0 204
206 0 362552.0 155449.0 543900.0 -1.0 205
207 0 362651.0 155456.0 543960.0 -1.0 206
208 0 362672.0 155484.0 544020.0 -1.0 207
209 0 362672.0 155519.0 544080.0 -1.0 208
210 0 362749.0 155533.0 544140.0 -1.0 209
211 0 362778.0 155618.0 544200.0 -1.0 210
212 0 362841.0 155745.0 544260.0 -1.0 211
213 0 362876.0 155717.0 544320.0 -1.0 212
214 0 362904.0 155787.0 544380.0 -1.0 213
215 0 362954.0 155829.0 544440.0 -1.0 214
216 0 362989.0 155914.0 544500.0 -1.0 215
217 0 362982.0 155907.0 544560.0 -1.0 216
218 0 362989.0 155900.0 544620.0 -1.0 217
219 0 362996.0 155956.0 544680.0 -1.0 218
220 0 363017.0 155984.0 544740.0 -1.0 219
221 0 362996.0 155956.0 544800.0 -1.0 220
222 0 363109.0 156062.0 544860.0 -1.0 221
223 0 363158.0 156217.0 544920.0 -1.0 222
224 0 363144.0 156259.0 544980.0 -1.0 223
225 0 363158.0 156337.0 545040.0 -1.0 224
226 0 363250.0 156379.0 545100.0 -1.0 225
227 0 363250.0 156443.0 545160.0 -1.0 226
228 0 363257.0 156450.0 545220.0 -1.0 227
229 0 363335.0 156492.0 545280.0 -1.0 228
230 0 363455.0 156513.0 545340.0 -1.0 229
231 0 363469.0 156548.0 545400.0 -1.0 230
232 0 363539.0 156577.0 545460.0 -1.0 231
233 0 363575.0 156647.0 545520.0 -1.0 232
234 0 363624.0 156732.0 545580.0 -1.0 233
235 0 363899.0 157077.0 545640.0 -1.0 234
236 0 364047.0 157423.0 545700.0 -1.0 235
237 0 364195.0 157761.0 545760.0 -1.0 236
238 0 364315.0 158057.0 545820.0 -1.0 237
239 0 364442.0 158212.0 545880.0 -1.0 238
240 0 364435.0 158332.0 545940.0 -1.0 239
241 0 364533.0 158509.0 546000.0 -1.0 240
242 0 364639.0 158769.0 546060.0 -1.0 241
243 0 364879.0 158953.0 546120.0 -1.0 242
244 5 365309.0 159214.0 546120.0 -1.0 243
245 0 366049.25 159268.64 546120.0 -1.0 244
246 0 365492.0 159284.0 546180.0 -1.0 244
247 0 365464.0 159277.0 546240.0 -1.0 246
248 0 365492.0 159305.0 546300.0 -1.0 247
249 0 365577.0 159312.0 546360.0 -1.0 248
250 0 365577.0 159298.0 546420.0 -1.0 249
251 0 365401.0 159312.0 546480.0 -1.0 250
252 0 365260.0 159319.0 546540.0 -1.0 251
253 0 365189.0 159411.0 546660.0 -1.0 252
254 0 365203.0 159510.0 546720.0 -1.0 253
255 0 365189.0 159552.0 546780.0 -1.0 254
256 0 365133.0 159637.0 546840.0 -1.0 255
257 0 365062.0 159630.0 546900.0 -1.0 256
258 0 365041.0 159721.0 546960.0 -1.0 257
259 0 364925.56 159762.9 547020.0 -1.0 258
260 0 364978.0 159806.0 547080.0 -1.0 259
261 0 364907.0 159848.0 547140.0 -1.0 260
262 0 364949.0 159897.0 547200.0 -1.0 261
263 0 364738.0 159869.0 547260.0 -1.0 262
264 0 364639.0 159876.0 547320.0 -1.0 263
265 0 364575.0 159918.0 547380.0 -1.0 264
266 0 364505.0 159925.0 547440.0 -1.0 265
267 0 364463.0 159953.0 547500.0 -1.0 266
268 0 364371.0 159946.0 547560.0 -1.0 267
269 0 364322.0 159939.0 547620.0 -1.0 268
270 0 364181.0 160031.0 547680.0 -1.0 269
271 0 364117.0 160087.0 547740.0 -1.0 270
272 0 364040.0 160087.0 547800.0 -1.0 271
273 0 363997.0 160073.0 547860.0 -1.0 272
274 0 363955.0 160130.0 547920.0 -1.0 273
275 0 363906.0 160144.0 547980.0 -1.0 274
276 0 363828.0 160179.0 548040.0 -1.0 275
277 0 363828.0 160214.0 548100.0 -1.0 276
278 0 363807.0 160257.0 548160.0 -1.0 277
279 0 363645.0 160348.0 548220.0 -1.0 278
280 0 363447.0 160524.0 548280.0 -1.0 279
281 0 363271.0 160799.0 548340.0 -1.0 280
282 0 363031.0 161088.0 548400.0 -1.0 281
283 0 362707.0 161293.0 548460.0 -1.0 282
284 0 362538.0 161497.0 548520.0 -1.0 283
285 0 362376.0 161568.0 548580.0 -1.0 284
286 0 362340.0 161638.0 548640.0 -1.0 285
287 0 362249.0 161779.0 548700.0 -1.0 286
288 0 362214.0 161871.0 548760.0 -1.0 287
289 0 362221.0 161949.0 548820.0 -1.0 288
290 0 362143.0 162047.0 548880.0 -1.0 289
291 0 362178.0 162118.0 548940.0 -1.0 290
292 0 362157.0 162188.0 549000.0 -1.0 291
293 0 362129.0 162245.0 549060.0 -1.0 292
294 0 362002.0 162364.0 549120.0 -1.0 293
295 0 361953.0 162527.0 549180.0 -1.0 294
296 0 361896.0 162632.0 549240.0 -1.0 295
297 0 361720.0 163232.0 549300.0 -1.0 296
298 0 361417.0 163817.0 549360.0 -1.0 297
299 0 361064.0 164606.0 549360.0 -1.0 298
300 0 360881.0 164874.0 549420.0 -1.0 299
301 0 360909.0 165107.0 549480.0 -1.0 300
302 0 360881.0 165227.0 549540.0 -1.0 301
303 0 360902.0 165488.0 549600.0 -1.0 302
304 0 360888.0 165579.0 549660.0 -1.0 303
305 0 360959.0 165805.0 549720.0 -1.0 304
306 0 360952.0 166263.0 549780.0 -1.0 305
307 0 360987.0 166820.0 549840.0 -1.0 306
308 0 360762.0 167667.0 549840.0 -1.0 307
309 0 360720.0 167956.0 549900.0 -1.0 308
310 0 360748.0 168252.0 549960.0 -1.0 309
311 0 360692.0 168309.0 550020.0 -1.0 310
312 0 360692.0 168386.0 550080.0 -1.0 311
313 0 360713.0 168457.0 550140.0 -1.0 312
314 0 360656.0 168548.0 550200.0 -1.0 313
315 0 360656.0 168576.0 550260.0 -1.0 314
316 0 360621.0 168668.0 550320.0 -1.0 315
317 0 360515.0 168809.0 550380.0 -1.0 316
318 0 360381.0 168999.0 550440.0 -1.0 317
319 0 360417.0 169267.0 550500.0 -1.0 318
320 0 360367.0 169634.0 550560.0 -1.0 319
321 0 360501.0 169902.0 550560.0 -1.0 320
322 0 360558.0 170290.0 550620.0 -1.0 321
323 0 360607.0 170727.0 550620.0 -1.0 322
324 0 360656.0 170931.0 550680.0 -1.0 323
325 0 360798.0 171277.0 550680.0 -1.0 324
326 0 360840.0 171537.0 550620.0 -1.0 325
327 0 360875.0 171742.0 550560.0 -1.0 326
328 0 360952.0 171897.0 550500.0 -1.0 327
329 0 360959.0 172010.0 550440.0 -1.0 328
330 0 361009.0 172038.0 550380.0 -1.0 329
331 0 361002.0 172101.0 550320.0 -1.0 330
332 0 361051.0 172179.0 550260.0 -1.0 331
333 0 361044.0 172151.0 550200.0 -1.0 332
334 0 361051.0 172235.0 550140.0 -1.0 333
335 5 361009.0 172341.0 550080.0 -1.0 334
336 0 361227.56 172631.81 550080.0 -1.0 335
337 0 360988.0 172355.0 550020.0 -1.0 335
338 0 360889.0 172433.0 549960.0 -1.0 337
339 0 360917.0 172510.0 549900.0 -1.0 338
340 0 360875.0 172602.0 549840.0 -1.0 339
341 0 360846.0 172595.0 549780.0 -1.0 340
342 0 360861.0 172679.0 549720.0 -1.0 341
343 0 360776.0 172898.0 549660.0 -1.0 342
344 0 360783.0 173074.0 549600.0 -1.0 343
345 0 360776.0 173060.0 549540.0 -1.0 344
346 0 360811.0 173187.0 549480.0 -1.0 345
347 0 360846.0 173286.0 549420.0 -1.0 346
348 0 360860.0 173427.0 549360.0 -1.0 347
349 0 360889.0 173539.0 549300.0 -1.0 348
350 0 360804.0 173659.0 549240.0 -1.0 349
351 0 360755.0 173934.0 549240.0 -1.0 350
352 0 360713.0 174061.0 549180.0 -1.0 351
353 0 360649.0 174118.0 549120.0 -1.0 352
354 0 360698.0 174308.0 549060.0 -1.0 353
355 0 360677.0 174407.0 549000.0 -1.0 354
356 0 360677.0 174484.0 548940.0 -1.0 355
357 0 360557.0 174583.0 548880.0 -1.0 356
358 0 360353.0 174830.0 548820.0 -1.0 357
359 0 360141.0 174942.0 548820.0 -1.0 358
360 0 359958.0 175055.0 548760.0 -1.0 359
361 0 359838.0 175295.0 548700.0 -1.0 360
362 0 359824.0 175323.0 548640.0 -1.0 361
363 0 359782.0 175408.0 548580.0 -1.0 362
364 0 359725.0 175436.0 548520.0 -1.0 363
365 0 359838.0 175450.0 548460.0 -1.0 364
366 0 359796.0 175528.0 548400.0 -1.0 365
367 0 359817.0 175535.0 548340.0 -1.0 366
368 0 359852.0 175584.0 548280.0 -1.0 367
369 0 359796.0 175647.0 548220.0 -1.0 368
370 0 359782.0 175725.0 548160.0 -1.0 369
371 0 359810.0 175795.0 548100.0 -1.0 370
372 0 359824.0 175802.0 548040.0 -1.0 371
373 0 359852.0 175845.0 547980.0 -1.0 372
374 0 359901.0 175894.0 547920.0 -1.0 373
375 0 359894.0 175951.0 547860.0 -1.0 374
376 0 359904.56 176019.73 547800.0 -1.0 375
377 0 360609.0 154486.0 536340.0 -1.0 78
378 0 360654.0 154555.0 536400.0 -1.0 377
379 0 361001.0 154668.0 536460.0 -1.0 378
380 0 361525.0 154791.0 536460.0 -1.0 379
381 0 361969.0 155009.0 536520.0 -1.0 380
382 0 362116.0 155093.0 536580.0 -1.0 381
383 5 362396.9 155092.77 536640.0 -1.0 382
384 0 362002.1 155417.06 536640.0 -1.0 383
385 0 362884.0 155164.0 536640.0 -1.0 383
386 0 363069.0 155163.0 536700.0 -1.0 385
387 5 363474.25 155209.72 536760.0 -1.0 386
388 0 363548.0 155222.0 536820.0 -1.0 387
389 0 364010.06 155036.98 536760.0 -1.0 387
390 0 363534.0 155201.0 536880.0 -1.0 388
391 0 363499.0 155257.0 536940.0 -1.0 390
392 0 363485.0 155257.0 537000.0 -1.0 391
393 0 363492.0 155328.0 537060.0 -1.0 392
394 0 363506.0 155363.0 537120.0 -1.0 393
395 0 363520.0 155433.0 537180.0 -1.0 394
396 0 363541.0 155468.0 537240.0 -1.0 395
397 0 363647.0 155595.0 537300.0 -1.0 396
398 0 363639.94 155677.84 537360.0 -1.0 397
399 0 347831.0 149433.0 541920.0 -1.0 4
400 0 347836.0 149145.0 541980.0 -1.0 399
401 0 347676.0 148987.0 542040.0 -1.0 400
402 0 347385.0 148551.0 542100.0 -1.0 401
403 0 347183.0 148356.0 542160.0 -1.0 402
404 0 347050.0 148180.0 542220.0 -1.0 403
405 0 346780.0 147939.0 542280.0 -1.0 404
406 0 346591.0 147809.0 542340.0 -1.0 405
407 0 346456.0 147667.0 542400.0 -1.0 406
408 0 346310.0 147573.0 542460.0 -1.0 407
409 0 346185.0 147472.0 542520.0 -1.0 408
410 0 346017.0 147351.0 542580.0 -1.0 409
411 0 345817.0 147253.0 542640.0 -1.0 410
412 0 345526.0 147064.0 542700.0 -1.0 411
413 0 345408.0 147018.0 542760.0 -1.0 412
414 0 345183.0 146888.0 542820.0 -1.0 413
415 0 345102.0 146774.0 542880.0 -1.0 414
416 0 344822.0 146551.0 542940.0 -1.0 415
417 0 344848.0 146500.0 543000.0 -1.0 416
418 0 344794.0 146451.0 543060.0 -1.0 417
419 0 344598.0 146242.0 543120.0 -1.0 418
420 0 344328.0 145928.0 543180.0 -1.0 419
421 0 344187.0 145881.0 543240.0 -1.0 420
422 0 343872.0 145720.0 543300.0 -1.0 421
423 0 343429.0 145355.0 543360.0 -1.0 422
424 0 342865.0 144836.0 543420.0 -1.0 423
425 0 342884.0 144889.0 543480.0 -1.0 424
426 0 342653.0 144777.0 543540.0 -1.0 425
427 0 342379.12 144500.83 543660.0 -1.0 426
428 0 342144.0 144274.0 543720.0 -1.0 427
429 0 341790.0 143999.0 543720.0 -1.0 428
430 0 341429.0 143648.0 543720.0 -1.0 429
431 0 341115.0 143271.0 543780.0 -1.0 430
432 0 340958.0 143038.0 543840.0 -1.0 431
433 0 340764.0 142902.0 543900.0 -1.0 432
434 0 340627.0 142689.0 543960.0 -1.0 433
435 0 340617.0 142673.0 544020.0 -1.0 434
436 0 340461.0 142581.0 544080.0 -1.0 435
437 0 340269.0 142445.0 544140.0 -1.0 436
438 0 339972.0 142230.0 544140.0 -1.0 437
439 0 339681.0 141957.0 544140.0 -1.0 438
440 0 339358.0 141704.0 544140.0 -1.0 439
441 0 339055.0 141456.0 544140.0 -1.0 440
442 0 338658.0 141064.0 544080.0 -1.0 441
443 0 338426.0 140796.0 544020.0 -1.0 442
444 0 338236.0 140540.0 544020.0 -1.0 443
445 0 338014.0 140266.0 544020.0 -1.0 444
446 0 337910.0 140219.0 544080.0 -1.0 445
447 0 337775.0 140091.0 544140.0 -1.0 446
448 0 337178.0 139584.0 544200.0 -1.0 447
449 0 337247.0 139607.0 544260.0 -1.0 448
450 0 337207.0 139617.0 544320.0 -1.0 449
451 0 336706.12 139373.53 544380.0 -1.0 450
452 0 336448.8 139176.14 544380.0 -1.0 451
453 0 336103.34 139021.03 544380.0 -1.0 452
454 0 335775.53 138954.06 544380.0 -1.0 453
455 0 335554.84 138946.47 544380.0 -1.0 454
456 0 335482.0 138752.0 544320.0 -1.0 455
457 0 335086.0 138553.0 544320.0 -1.0 456
458 0 334618.0 138291.0 544320.0 -1.0 457
459 0 334161.0 138199.0 544320.0 -1.0 458
460 0 333719.0 138050.0 544320.0 -1.0 459
461 0 333124.97 137966.84 544380.0 -1.0 460
462 0 333080.0 137859.0 544440.0 -1.0 461
463 0 333025.0 137770.0 544500.0 -1.0 462
464 0 333019.0 137877.0 544560.0 -1.0 463
465 0 333054.0 137937.0 544620.0 -1.0 464
466 0 332802.0 137693.0 544620.0 -1.0 465
467 0 332558.0 137574.0 544620.0 -1.0 466
468 0 332261.0 137428.0 544620.0 -1.0 467
469 0 331962.0 137336.0 544560.0 -1.0 468
470 0 331920.0 137210.0 544500.0 -1.0 469
471 0 332027.0 137341.0 544440.0 -1.0 470
472 0 332004.03 137473.34 544380.0 -1.0 471
473 0 331871.0 137391.0 544320.0 -1.0 472
474 0 331483.0 137267.0 544320.0 -1.0 473
475 0 331154.0 137113.0 544320.0 -1.0 474
476 0 330803.78 137084.6 544320.0 -1.0 475
477 0 330548.2 136842.36 544380.0 -1.0 476
478 0 330443.0 136650.0 544440.0 -1.0 477
479 0 330245.0 136517.0 544500.0 -1.0 478
480 0 330180.0 136557.0 544560.0 -1.0 479
481 0 329998.0 136494.0 544620.0 -1.0 480
482 0 329645.0 136367.0 544680.0 -1.0 481
483 0 329201.0 136285.0 544740.0 -1.0 482
484 0 329110.0 136150.0 544800.0 -1.0 483
485 0 328816.0 136147.0 544860.0 -1.0 484
486 0 328673.0 136102.0 544920.0 -1.0 485
487 0 328675.0 136069.0 544980.0 -1.0 486
488 0 328365.0 136076.0 544980.0 -1.0 487
489 0 327974.0 135935.0 544980.0 -1.0 488
490 0 327656.0 135819.0 544980.0 -1.0 489
491 0 327385.0 135806.0 545040.0 -1.0 490
492 0 327044.0 135687.0 545100.0 -1.0 491
493 0 326660.0 135611.0 545160.0 -1.0 492
494 0 326235.0 135642.0 545220.0 -1.0 493
495 0 325642.0 135520.0 545220.0 -1.0 494
496 0 325028.0 135289.0 545280.0 -1.0 495
497 0 324726.0 135223.0 545340.0 -1.0 496
498 0 324608.0 135220.0 545400.0 -1.0 497
499 0 324409.0 135158.0 545460.0 -1.0 498
500 0 323967.0 135063.0 545520.0 -1.0 499
501 0 323677.0 135077.0 545580.0 -1.0 500
502 0 323446.0 135154.0 545640.0 -1.0 501
503 0 323261.0 135191.0 545700.0 -1.0 502
504 0 323152.0 135258.0 545760.0 -1.0 503
505 0 322788.0 135306.0 545760.0 -1.0 504
506 0 322708.0 135287.0 545700.0 -1.0 505
507 0 322761.0 135285.0 545640.0 -1.0 506
508 0 322842.0 135367.0 545580.0 -1.0 507
509 0 322597.0 135317.0 545520.0 -1.0 508
510 0 322311.0 135264.0 545460.0 -1.0 509
511 0 321796.0 135194.0 545460.0 -1.0 510
512 0 321448.0 135233.0 545400.0 -1.0 511
513 0 321318.0 135277.0 545340.0 -1.0 512
514 0 321180.0 135296.0 545280.0 -1.0 513
515 0 321229.0 135420.0 545220.0 -1.0 514
516 0 320904.0 135530.0 545160.0 -1.0 515
517 0 320719.28 135703.78 545100.0 -1.0 516
518 0 320637.1 135775.27 545040.0 -1.0 517
519 0 320511.66 135909.06 544980.0 -1.0 518
520 0 320317.78 135926.69 544980.0 -1.0 519
521 0 320190.38 135927.16 544920.0 -1.0 520
522 0 319715.0 135896.0 544860.0 -1.0 521
523 0 319614.0 135874.0 544800.0 -1.0 522
524 0 319516.0 136014.0 544740.0 -1.0 523
525 0 319246.0 135966.0 544680.0 -1.0 524
526 0 318999.0 135982.0 544620.0 -1.0 525
527 0 318667.0 136042.0 544560.0 -1.0 526
528 0 318515.28 136095.23 544500.0 -1.0 527
529 0 318359.2 136138.14 544440.0 -1.0 528
530 0 318179.2 136177.72 544380.0 -1.0 529
531 0 318054.0 136157.0 544320.0 -1.0 530
532 0 317579.0 136114.0 544320.0 -1.0 531
533 0 317338.0 136006.0 544260.0 -1.0 532
534 0 317064.0 135967.0 544260.0 -1.0 533
535 0 316703.0 135999.0 544260.0 -1.0 534
536 0 316582.0 136017.0 544200.0 -1.0 535
537 0 316477.0 136150.0 544140.0 -1.0 536
538 0 316271.0 136252.0 544080.0 -1.0 537
539 0 315982.0 136276.0 544080.0 -1.0 538
540 0 315976.0 136350.0 544140.0 -1.0 539
541 0 315921.0 136278.0 544200.0 -1.0 540
542 0 315866.0 136311.0 544260.0 -1.0 541
543 0 315993.0 136601.0 544320.0 -1.0 542
544 0 315611.16 136789.53 544380.0 -1.0 543
545 0 315541.0 136789.97 544440.0 -1.0 544
546 0 315434.56 136800.78 544500.0 -1.0 545
547 0 315230.1 136828.98 544500.0 -1.0 546
548 0 315181.44 136885.14 544440.0 -1.0 547
549 0 315152.9 136912.9 544380.0 -1.0 548
550 0 315167.0 136890.0 544320.0 -1.0 549
551 0 314622.0 136781.0 544260.0 -1.0 550
552 0 314304.0 136857.0 544200.0 -1.0 551
553 0 314005.0 137005.0 544200.0 -1.0 552
554 0 313772.0 137164.0 544140.0 -1.0 553
555 0 313387.0 137264.0 544080.0 -1.0 554
556 0 312701.0 137426.0 544020.0 -1.0 555
557 0 312424.0 137400.0 543960.0 -1.0 556
558 0 312382.0 137436.0 543900.0 -1.0 557
559 0 311903.0 137574.0 543900.0 -1.0 558
560 0 311466.0 137644.0 543900.0 -1.0 559
561 0 311094.0 137650.0 543960.0 -1.0 560
562 0 310897.0 137796.0 544020.0 -1.0 561
563 0 310596.0 138023.0 544080.0 -1.0 562
564 0 310434.0 138195.0 544140.0 -1.0 563
565 0 310097.0 138263.0 544200.0 -1.0 564
566 0 309907.0 138365.0 544260.0 -1.0 565
567 0 309669.0 138583.0 544320.0 -1.0 566
568 0 309317.1 138697.53 544380.0 -1.0 567
569 0 308756.62 138799.77 544380.0 -1.0 568
570 0 308428.8 138909.03 544380.0 -1.0 569
571 0 308365.0 138819.0 544440.0 -1.0 570
572 0 308326.0 138854.0 544500.0 -1.0 571
573 0 308072.0 139196.0 544560.0 -1.0 572
574 0 307961.0 139408.0 544620.0 -1.0 573
575 0 307878.0 139488.0 544680.0 -1.0 574
576 0 307725.0 139611.0 544740.0 -1.0 575
577 0 307511.0 139640.0 544800.0 -1.0 576
578 0 307518.0 139911.0 544860.0 -1.0 577
579 0 307298.0 140210.0 544920.0 -1.0 578
580 0 307315.0 140275.0 544980.0 -1.0 579
581 0 307265.0 140477.0 545040.0 -1.0 580
582 0 307218.0 140607.0 545100.0 -1.0 581
583 0 307201.0 140966.0 545160.0 -1.0 582
584 0 307024.0 141204.0 545220.0 -1.0 583
585 0 306840.0 141453.0 545280.0 -1.0 584
586 0 306859.0 141524.0 545340.0 -1.0 585
587 0 306826.0 141549.0 545400.0 -1.0 586
588 0 306823.0 141655.0 545460.0 -1.0 587
589 0 306849.0 141764.0 545520.0 -1.0 588
590 0 306760.0 141803.0 545580.0 -1.0 589
591 0 306754.0 141870.0 545640.0 -1.0 590
592 0 306686.0 141975.0 545700.0 -1.0 591
593 0 306593.0 142082.0 545760.0 -1.0 592
594 0 306611.0 142153.0 545820.0 -1.0 593
595 0 306564.0 142208.0 545880.0 -1.0 594
596 0 306567.0 142275.0 545940.0 -1.0 595
597 0 306527.0 142365.0 546000.0 -1.0 596
598 0 306476.12 142475.78 546060.0 -1.0 597
599 0 306377.0 142515.0 546120.0 -1.0 598
600 0 306352.0 142545.0 546180.0 -1.0 599
601 0 306379.3 142645.97 546240.0 -1.0 600
602 0 306295.0 142697.0 546300.0 -1.0 601
603 0 306287.0 142782.0 546360.0 -1.0 602
604 0 306240.0 142809.0 546420.0 -1.0 603
605 0 306223.0 142963.0 546480.0 -1.0 604
606 0 306161.0 143028.0 546540.0 -1.0 605
607 0 306117.0 143219.0 546660.0 -1.0 606
608 0 306055.0 143292.0 546720.0 -1.0 607
609 0 305985.0 143330.0 546780.0 -1.0 608
610 0 305903.0 143471.0 546840.0 -1.0 609
611 0 305905.0 143571.0 546900.0 -1.0 610
612 0 305869.0 143569.0 546960.0 -1.0 611
613 0 305808.0 143672.0 547020.0 -1.0 612
614 0 305780.0 143685.0 547080.0 -1.0 613
615 0 305682.0 143744.0 547140.0 -1.0 614
616 0 305718.75 143878.27 547200.0 -1.0 615
617 0 305646.0 143918.0 547260.0 -1.0 616
618 0 305564.0 143970.0 547320.0 -1.0 617
619 0 305536.0 144095.0 547380.0 -1.0 618
620 0 305517.0 144165.0 547440.0 -1.0 619
621 0 305496.0 144211.0 547500.0 -1.0 620
622 0 305415.0 144276.0 547560.0 -1.0 621
623 0 305301.0 144335.0 547620.0 -1.0 622
624 0 305233.0 144390.0 547680.0 -1.0 623
625 0 305214.0 144433.0 547740.0 -1.0 624
626 0 305085.0 144499.0 547800.0 -1.0 625
627 0 305065.0 144533.0 547860.0 -1.0 626
628 0 304990.0 144632.0 547920.0 -1.0 627
629 0 304918.0 144690.0 547980.0 -1.0 628
630 0 304812.0 144703.0 548040.0 -1.0 629
631 0 304817.0 144799.0 548100.0 -1.0 630
632 0 304759.0 144885.0 548160.0 -1.0 631
633 0 304633.0 144911.0 548220.0 -1.0 632
634 0 304597.0 144994.0 548280.0 -1.0 633
635 0 304508.0 144966.0 548340.0 -1.0 634
636 0 304478.0 145024.0 548400.0 -1.0 635
637 0 304436.56 145078.16 548460.0 -1.0 636
638 0 304369.8 145173.47 548520.0 -1.0 637
639 0 304216.0 145236.0 548580.0 -1.0 638
640 0 304230.0 145316.0 548640.0 -1.0 639
641 0 304209.0 145500.0 548700.0 -1.0 640
642 0 304153.0 145500.0 548760.0 -1.0 641
643 0 304096.0 145591.0 548820.0 -1.0 642
644 0 304033.0 145626.0 548880.0 -1.0 643
645 0 304005.0 145718.0 548940.0 -1.0 644
646 0 303899.0 145760.0 549000.0 -1.0 645
647 0 303850.0 145873.0 549060.0 -1.0 646
648 0 303709.0 146000.0 549120.0 -1.0 647
649 0 303490.0 146169.0 549180.0 -1.0 648
650 0 303286.0 146268.0 549240.0 -1.0 649
651 0 303103.0 146423.0 549240.0 -1.0 650
652 0 303067.0 146472.0 549300.0 -1.0 651
653 0 302905.0 146437.0 549360.0 -1.0 652
654 0 302553.0 146536.0 549420.0 -1.0 653
655 0 302391.0 146628.0 549420.0 -1.0 654
656 0 302109.0 146811.0 549420.0 -1.0 655
657 0 301791.0 147022.0 549420.0 -1.0 656
658 0 301234.0 147227.0 549420.0 -1.0 657
659 0 300656.0 147459.0 549420.0 -1.0 658
660 0 300036.0 147593.0 549420.0 -1.0 659
661 0 299627.0 147777.0 549480.0 -1.0 660
662 0 298964.0 148030.0 549540.0 -1.0 661
663 0 298654.0 148242.0 549600.0 -1.0 662
664 0 298330.0 148411.0 549600.0 -1.0 663
665 0 297998.0 148510.0 549540.0 -1.0 664
666 0 297294.0 148912.0 549540.0 -1.0 665
667 0 296955.0 149144.0 549480.0 -1.0 666
668 0 296624.0 149250.0 549420.0 -1.0 667
669 0 296342.0 149391.0 549360.0 -1.0 668
670 6 296180.0 149539.0 549300.0 -1.0 669
671 0 350904.0 155749.0 543420.0 585.0 3
672 0 351214.0 156488.0 543780.0 145.0 671
673 0 351333.0 156749.0 543900.0 -1.0 672
674 0 351438.0 157013.0 543840.0 -1.0 673
675 0 351491.0 157204.0 543780.0 -1.0 674
676 0 351589.0 157430.0 543720.0 -1.0 675
677 0 351730.44 157710.95 543660.0 -1.0 676
678 0 351802.0 158007.0 543540.0 -1.0 677
679 0 351917.0 158271.0 543480.0 -1.0 678
680 0 352007.0 158376.0 543420.0 -1.0 679
681 0 352018.0 158433.0 543360.0 -1.0 680
682 0 352042.0 158447.0 543300.0 -1.0 681
683 0 351999.7 158522.78 543240.0 -1.0 682
684 0 350101.0 152565.0 540240.0 -1.0 2
685 0 351653.66 155901.17 537960.0 -1.0 43
686 0 351657.2 156015.73 537900.0 -1.0 685
687 0 351551.44 156315.36 537840.0 -1.0 686
688 0 351597.25 156438.73 537780.0 -1.0 687
689 0 351597.25 156371.75 537720.0 -1.0 688
690 0 351516.2 156558.58 537600.0 -1.0 689
691 0 351477.4 156935.75 537540.0 -1.0 690
692 0 351421.0 157182.5 537480.0 -1.0 691
693 0 351364.62 157728.88 537480.0 -1.0 692
694 0 351604.3 158204.75 537480.0 -1.0 693
695 0 351731.22 158201.23 537420.0 -1.0 694
696 0 351755.88 158190.66 537360.0 -1.0 695
697 0 351784.1 158518.48 537300.0 -1.0 696
698 0 351798.2 158581.94 537240.0 -1.0 697
699 0 351851.06 158814.58 537180.0 -1.0 698
700 0 351868.7 159149.45 537120.0 -1.0 699
701 0 351639.56 159833.31 537120.0 -1.0 700
702 0 351537.34 160245.73 537120.0 -1.0 701
703 0 351632.5 160503.06 537060.0 -1.0 702
704 0 351643.1 160612.33 537000.0 -1.0 703
705 0 351646.62 160591.19 536940.0 -1.0 704
706 0 351646.62 160668.73 536880.0 -1.0 705
707 0 351621.94 160721.61 536820.0 -1.0 706
708 0 351621.94 160901.38 536760.0 -1.0 707
709 0 351526.75 161218.62 536700.0 -1.0 708
710 0 351540.88 161275.03 536640.0 -1.0 709
711 0 351505.62 161458.33 536580.0 -1.0 710
712 0 351470.38 161659.25 536520.0 -1.0 711
713 0 351512.66 161906.0 536460.0 -1.0 712
714 0 351562.0 162142.19 536400.0 -1.0 713
715 0 351600.78 162399.5 536340.0 -1.0 714
716 0 351636.03 162850.7 536280.0 -1.0 715
717 0 351629.0 163023.44 536220.0 -1.0 716
718 0 351597.25 163175.0 536160.0 -1.0 717
719 0 351498.56 163643.83 536100.0 -1.0 718
720 0 351452.75 163834.19 536040.0 -1.0 719
721 0 351287.06 164285.38 535980.0 -1.0 720
722 0 351241.25 164408.75 535920.0 -1.0 721
723 0 351100.25 164898.73 535860.0 -1.0 722
724 0 350952.2 165025.62 535800.0 -1.0 723
725 0 350797.1 165438.06 535740.0 -1.0 724
726 0 350768.88 165677.75 535680.0 -1.0 725
727 0 350617.3 165913.94 535620.0 -1.0 726
728 0 350532.72 166213.56 535560.0 -1.0 727
729 0 350278.9 167048.98 535500.0 -1.0 728
730 0 350106.2 167126.53 535440.0 -1.0 729
731 0 350106.2 167130.06 535380.0 -1.0 730
732 0 349961.66 167436.73 535320.0 -1.0 731
733 0 349894.7 167746.94 535260.0 -1.0 732
734 0 349940.5 168060.66 535200.0 -1.0 733
735 0 349834.75 168356.75 535140.0 -1.0 734
736 0 349658.5 168839.69 535080.0 -1.0 735
737 0 349580.97 168917.23 535020.0 -1.0 736
738 0 349521.03 168952.48 534960.0 -1.0 737
739 0 349394.12 168994.78 534900.0 -1.0 738
740 0 349429.38 169227.44 534840.0 -1.0 739
741 0 349334.22 169379.0 534780.0 -1.0 740
742 0 349263.72 169495.33 534720.0 -1.0 741
743 0 349186.16 169639.86 534660.0 -1.0 742
744 0 349136.8 169749.12 534600.0 -1.0 743
745 0 349126.25 170059.33 534540.0 -1.0 744
746 0 349027.53 170545.78 534480.0 -1.0 745
747 0 349052.22 171085.11 534420.0 -1.0 746
748 0 348981.72 171469.33 534360.0 -1.0 747
749 0 349133.28 171747.81 534300.0 -1.0 748
750 0 349193.22 171927.58 534240.0 -1.0 749
751 0 349203.78 172428.12 534180.0 -1.0 750
752 0 349175.6 172805.31 534120.0 -1.0 751
753 0 349147.38 172791.2 534060.0 -1.0 752
754 0 349024.0 172847.61 534000.0 -1.0 753
755 0 348957.03 172875.81 533940.0 -1.0 754
756 0 348932.38 173076.73 533880.0 -1.0 755
757 0 348907.7 173439.81 533820.0 -1.0 756
758 0 348992.28 173580.81 533760.0 -1.0 757
759 5 348964.1 173728.86 533700.0 -1.0 758
760 0 348967.62 173732.38 533640.0 -1.0 759
761 0 349055.75 174511.4 533700.0 -1.0 759
762 0 349094.5 174705.28 533760.0 -1.0 761
763 0 349076.88 174758.16 533820.0 -1.0 762
764 0 349062.8 174844.52 533880.0 -1.0 763
765 0 348981.72 173901.58 533580.0 -1.0 760
766 0 348953.5 173989.7 533520.0 -1.0 765
767 0 348914.75 174098.98 533460.0 -1.0 766
768 0 348939.4 174077.83 533400.0 -1.0 767
769 0 348942.94 174137.75 533340.0 -1.0 768
770 0 348865.38 174222.36 533280.0 -1.0 769
771 0 348773.75 174349.25 533220.0 -1.0 770
772 0 348664.47 174500.83 533160.0 -1.0 771
773 0 348551.66 174525.5 533100.0 -1.0 772
774 0 348435.34 174574.86 533040.0 -1.0 773
775 0 348178.0 174722.9 532980.0 -1.0 774
776 0 348022.9 174959.08 532920.0 -1.0 775
777 0 347980.62 174899.16 532860.0 -1.0 776
778 0 347867.8 175047.2 532800.0 -1.0 777
779 0 347857.25 175011.95 532740.0 -1.0 778
780 0 347829.03 175082.45 532680.0 -1.0 779
781 0 347772.62 175033.11 532620.0 -1.0 780
782 0 347846.66 175167.06 532560.0 -1.0 781
783 0 347790.25 175272.81 532500.0 -1.0 782
784 0 347797.3 175392.66 532440.0 -1.0 783
785 0 347744.44 175533.66 532380.0 -1.0 784
786 0 347666.88 175748.69 532260.0 -1.0 785
787 0 347702.12 175808.61 532200.0 -1.0 786
788 0 347666.88 175935.5 532140.0 -1.0 787
789 0 347564.66 176111.75 532080.0 -1.0 788
790 0 347504.75 176393.75 532080.0 -1.0 789
791 0 347458.9 176520.66 532020.0 -1.0 790
792 0 347451.88 176598.2 531960.0 -1.0 791
793 0 347473.0 176693.38 531900.0 -1.0 792
794 0 347508.25 176728.62 531840.0 -1.0 793
795 0 347483.6 176862.58 531780.0 -1.0 794
796 0 347469.5 176982.44 531720.0 -1.0 795
797 0 347462.44 177074.08 531660.0 -1.0 796
798 0 347430.72 177148.11 531600.0 -1.0 797
799 0 347455.38 177197.45 531540.0 -1.0 798
800 0 347441.28 177232.7 531480.0 -1.0 799
801 0 347420.12 177278.53 531420.0 -1.0 800
802 0 347406.03 177345.5 531360.0 -1.0 801
803 0 347335.53 177482.98 531300.0 -1.0 802
804 0 347226.25 177564.06 531240.0 -1.0 803
805 0 347194.53 177722.69 531180.0 -1.0 804
806 0 347102.88 177793.19 531120.0 -1.0 805
807 0 347000.66 177729.73 531060.0 -1.0 806
808 0 347000.66 177733.25 531000.0 -1.0 807
809 0 346954.84 177722.69 530940.0 -1.0 808
810 0 346877.28 177736.78 530880.0 -1.0 809
811 0 346880.8 177740.31 530820.0 -1.0 810
812 0 346732.75 177687.44 530760.0 -1.0 811
813 0 346531.84 177705.06 530700.0 -1.0 812
814 0 346348.53 177690.95 530640.0 -1.0 813
815 0 346380.25 177701.53 530580.0 -1.0 814
816 0 346316.8 177740.31 530520.0 -1.0 815
817 0 346285.1 177740.31 530460.0 -1.0 816
818 0 346204.0 177775.56 530400.0 -1.0 817
819 0 346204.0 177772.03 530340.0 -1.0 818
820 0 346204.0 177772.03 530280.0 -1.0 819
821 0 346158.2 177775.56 530220.0 -1.0 820
822 0 346112.38 177740.31 530160.0 -1.0 821
823 0 346105.3 177786.12 530100.0 -1.0 822
824 0 346031.28 177884.83 530040.0 -1.0 823
825 0 345971.38 177948.28 529980.0 -1.0 824
826 0 345967.84 177941.23 529920.0 -1.0 825
827 0 345900.88 177958.86 529860.0 -1.0 826
828 0 345900.88 177976.48 529800.0 -1.0 827
829 0 345837.4 178085.75 529740.0 -1.0 828
830 0 345781.0 178099.86 529680.0 -1.0 829
831 0 345749.28 178138.62 529620.0 -1.0 830
832 0 345671.75 178198.56 529560.0 -1.0 831
833 0 345594.2 178254.95 529500.0 -1.0 832
834 0 345502.53 178276.11 529440.0 -1.0 833
835 0 345400.3 178378.33 529380.0 -1.0 834
836 0 345160.62 178360.7 529320.0 -1.0 835
837 0 345174.72 178346.61 529260.0 -1.0 836
838 0 345002.0 178283.16 529200.0 -1.0 837
839 0 344794.0 178219.7 529140.0 -1.0 838
840 0 344684.75 178173.88 529080.0 -1.0 839
841 0 344392.16 178046.98 529020.0 -1.0 840
842 0 343948.0 178251.44 529020.0 -1.0 841
843 0 343983.25 178364.23 528960.0 -1.0 842
844 0 343923.34 178381.86 528900.0 -1.0 843
845 0 343606.1 178459.4 528840.0 -1.0 844
846 0 343479.2 178508.75 528780.0 -1.0 845
847 0 343419.25 178505.23 528720.0 -1.0 846
848 0 343433.38 178625.08 528660.0 -1.0 847
849 0 343408.7 178610.98 528600.0 -1.0 848
850 0 343387.53 178755.5 528540.0 -1.0 849
851 0 343355.8 179277.2 528480.0 -1.0 850
852 0 343362.88 179442.88 528420.0 -1.0 851
853 0 343288.84 179446.4 528360.0 -1.0 852
854 0 343331.12 179509.86 528300.0 -1.0 853
855 0 343257.12 179435.83 528240.0 -1.0 854
856 0 343271.22 179499.28 528180.0 -1.0 855
857 0 343161.94 179664.95 528120.0 -1.0 856
858 0 343183.1 179939.9 528060.0 -1.0 857
859 0 342957.5 180369.95 528000.0 -1.0 858
860 0 342922.25 180510.95 527940.0 -1.0 859
861 0 342848.22 180532.11 527880.0 -1.0 860
862 0 342830.6 180680.16 527820.0 -1.0 861
863 0 342812.97 180771.81 527760.0 -1.0 862
864 0 342516.88 181448.61 527700.0 -1.0 863
865 0 342192.56 181843.4 527700.0 -1.0 864
866 0 342178.47 181892.75 527640.0 -1.0 865
867 0 342213.72 181885.7 527580.0 -1.0 866
868 0 342210.2 181945.62 527520.0 -1.0 867
869 0 342259.53 181917.44 527460.0 -1.0 868
870 5 342259.53 182047.86 527340.0 -1.0 869
871 0 342301.84 182100.73 527280.0 -1.0 870
872 0 341970.5 181980.88 527340.0 -1.0 870
873 0 342361.75 182146.56 527220.0 -1.0 871
874 6 342499.25 182354.53 527160.0 -1.0 873
875 0 341413.53 182023.19 527340.0 -1.0 872
876 0 341321.88 182093.69 527280.0 -1.0 875
877 0 341180.88 182107.78 527220.0 -1.0 876
878 0 341163.25 182125.4 527160.0 -1.0 877
879 0 341180.88 182178.28 527100.0 -1.0 878
880 0 341216.12 182262.88 527040.0 -1.0 879
881 0 341138.6 182305.19 526980.0 -1.0 880
882 0 341011.7 182340.44 526920.0 -1.0 881
883 0 340831.9 182255.83 526860.0 -1.0 882
884 0 340824.88 182273.45 526800.0 -1.0 883
885 0 340757.88 182312.23 526740.0 -1.0 884
886 0 340634.5 182319.28 526680.0 -1.0 885
887 0 340567.53 182329.86 526620.0 -1.0 886
888 0 340419.5 182351.0 526560.0 -1.0 887
889 0 340349.0 182502.58 526500.0 -1.0 888
890 0 340296.12 182421.5 526440.0 -1.0 889
891 0 340292.6 182393.31 526380.0 -1.0 890
892 0 340296.12 182372.16 526320.0 -1.0 891
893 0 340218.56 182269.94 526260.0 -1.0 892
894 0 340119.88 182181.81 526200.0 -1.0 893
895 0 340003.53 182128.94 526140.0 -1.0 894
896 0 339908.38 182128.94 526080.0 -1.0 895
897 0 339665.12 182079.58 526020.0 -1.0 896
898 0 339291.5 182016.12 525900.0 -1.0 897
899 0 339016.53 181906.86 525900.0 -1.0 898
900 0 338738.06 181804.62 525960.0 -1.0 899
901 0 338346.78 181579.03 525960.0 -1.0 900
902 5 337987.25 181790.53 525960.0 -1.0 901
903 0 338100.03 181913.9 525900.0 -1.0 902
904 0 337976.66 181727.08 526020.0 -1.0 902
905 6 338008.38 181998.5 525840.0 -1.0 903
906 0 337934.38 181695.36 526080.0 -1.0 904
907 0 337916.75 181638.95 526140.0 -1.0 906
908 0 337902.62 181603.7 526200.0 -1.0 907
909 0 337881.5 181579.03 526260.0 -1.0 908
910 0 337856.8 181533.2 526320.0 -1.0 909
911 0 337807.47 181473.28 526380.0 -1.0 910
912 0 337747.53 181332.28 526440.0 -1.0 911
913 6 337811.0 181268.83 526500.0 -1.0 912
914 0 349098.06 174936.17 533940.0 -1.0 764
915 0 349147.4 175151.2 534000.0 -1.0 914
916 0 349182.66 175207.6 534060.0 -1.0 915
917 0 349228.47 175461.39 534120.0 -1.0 916
918 0 349224.94 175433.2 534180.0 -1.0 917
919 0 349249.62 175369.75 534240.0 -1.0 918
920 0 349242.56 175390.89 534300.0 -1.0 919
921 0 349274.3 175464.92 534360.0 -1.0 920
922 0 349330.7 175422.62 534420.0 -1.0 921
923 0 349344.8 175401.47 534480.0 -1.0 922
924 0 349309.56 175348.6 534540.0 -1.0 923
925 0 349380.06 175228.75 534600.0 -1.0 924
926 0 349376.53 175204.08 534660.0 -1.0 925
927 0 349387.1 175228.75 534720.0 -1.0 926
928 0 349387.1 175228.75 534780.0 -1.0 927
929 0 349341.28 175253.42 534840.0 -1.0 928
930 0 349397.7 175267.52 534900.0 -1.0 929
931 0 349355.38 175323.92 534960.0 -1.0 930
932 0 349401.2 175366.22 535020.0 -1.0 931
933 0 349429.4 175380.33 535080.0 -1.0 932
934 0 349499.9 175387.38 535140.0 -1.0 933
935 0 349521.06 175443.77 535200.0 -1.0 934
936 0 349521.06 175440.25 535260.0 -1.0 935
937 0 349439.97 175507.22 535320.0 -1.0 936
938 0 349454.06 175443.77 535380.0 -1.0 937
939 0 349609.2 175436.72 535440.0 -1.0 938
940 0 349612.7 175419.1 535500.0 -1.0 939
941 0 349616.22 175415.58 535560.0 -1.0 940
942 0 349658.53 175271.05 535620.0 -1.0 941
943 0 349672.62 175271.05 535680.0 -1.0 942
944 0 349827.72 175204.08 535740.0 -1.0 943
945 0 349954.62 175175.88 535800.0 -1.0 944
946 0 350070.94 175045.45 535860.0 -1.0 945
947 0 350173.2 175013.72 535920.0 -1.0 946
948 0 350180.22 175003.14 535980.0 -1.0 947
949 0 350240.16 174925.6 536040.0 -1.0 948
950 0 350303.6 174837.47 536100.0 -1.0 949
951 0 350363.53 174717.62 536160.0 -1.0 950
952 0 350511.56 174453.25 536220.0 -1.0 951
953 0 350553.88 174298.14 536280.0 -1.0 952
954 0 350539.78 174234.7 536340.0 -1.0 953
955 0 350610.28 174160.67 536400.0 -1.0 954
956 0 350617.3 174051.39 536460.0 -1.0 955
957 0 350578.56 173875.14 536520.0 -1.0 956
958 0 350592.66 173832.84 536580.0 -1.0 957
959 0 350620.84 173808.17 536640.0 -1.0 958
960 0 350638.47 173772.92 536700.0 -1.0 959
961 0 350649.06 173758.83 536760.0 -1.0 960
962 5 350694.88 173734.14 536820.0 -1.0 961
963 0 350846.44 173600.2 536820.0 -1.0 962
964 0 350687.8 173801.12 536880.0 -1.0 962
965 0 350687.8 173808.17 536940.0 -1.0 964
966 6 350740.7 173797.6 537000.0 -1.0 965
967 0 350885.22 173568.47 536880.0 -1.0 963
968 0 350948.7 173469.77 536940.0 -1.0 967
969 0 351117.88 173212.45 537000.0 -1.0 968
970 0 351230.7 173036.2 537060.0 -1.0 969
971 0 351322.3 172867.0 537120.0 -1.0 970
972 0 351304.7 172810.6 537180.0 -1.0 971
973 0 351311.75 172814.12 537240.0 -1.0 972
974 0 351336.44 172782.39 537300.0 -1.0 973
975 0 351403.4 172662.55 537360.0 -1.0 974
976 0 351449.22 172620.25 537420.0 -1.0 975
977 0 351509.16 172553.27 537480.0 -1.0 976
978 0 351748.84 172225.45 537540.0 -1.0 977
979 0 351896.9 172200.77 537600.0 -1.0 978
980 0 351907.47 172098.55 537660.0 -1.0 979
981 0 351896.9 171925.83 537720.0 -1.0 980
982 0 351963.88 171788.34 537780.0 -1.0 981
983 0 352030.84 171675.55 537840.0 -1.0 982
984 0 352037.9 171672.02 537900.0 -1.0 983
985 0 352062.56 171527.5 537960.0 -1.0 984
986 0 352104.88 171249.02 538020.0 -1.0 985
987 0 352164.8 170949.39 538080.0 -1.0 986
988 0 352249.4 170801.34 538140.0 -1.0 987
989 0 352291.7 170677.97 538200.0 -1.0 988
990 0 352326.94 170632.14 538260.0 -1.0 989
991 0 352425.66 170403.02 538320.0 -1.0 990
992 0 352513.78 170247.92 538380.0 -1.0 991
993 0 352580.75 170032.89 538440.0 -1.0 992
994 0 352577.22 169877.8 538500.0 -1.0 993
995 0 352608.94 169849.6 538560.0 -1.0 994
996 0 352640.7 169800.25 538620.0 -1.0 995
997 0 352672.4 169743.84 538680.0 -1.0 996
998 0 352725.28 169624.0 538740.0 -1.0 997
999 0 352711.2 169532.34 538800.0 -1.0 998
1000 0 352686.5 169479.47 538860.0 -1.0 999
1001 0 352714.7 169373.72 538920.0 -1.0 1000
1002 0 352711.2 169345.52 538980.0 -1.0 1001
1003 0 352728.8 169260.92 539040.0 -1.0 1002
1004 0 352792.25 169183.38 539100.0 -1.0 1003
1005 0 352862.75 169074.1 539160.0 -1.0 1004
1006 0 352841.6 169088.2 539220.0 -1.0 1005
1007 0 352771.1 169141.08 539340.0 -1.0 1006
1008 0 352799.3 169074.1 539400.0 -1.0 1007
1009 0 352781.7 169031.8 539460.0 -1.0 1008
1010 0 352739.38 168936.62 539520.0 -1.0 1009
1011 0 352816.94 168770.95 539580.0 -1.0 1010
1012 0 352852.2 168615.84 539640.0 -1.0 1011
1013 0 352940.3 168506.58 539700.0 -1.0 1012
1014 0 352933.25 168407.88 539760.0 -1.0 1013
1015 0 352972.03 168295.08 539820.0 -1.0 1014
1016 0 352975.56 168228.1 539880.0 -1.0 1015
1017 0 352996.7 168150.55 539940.0 -1.0 1016
1018 0 353042.53 168076.52 540000.0 -1.0 1017
1019 0 353056.62 167963.72 540060.0 -1.0 1018
1020 0 353098.94 167924.95 540120.0 -1.0 1019
1021 0 353225.8 167724.02 540180.0 -1.0 1020
1022 0 353380.94 167646.47 540240.0 -1.0 1021
1023 0 353426.75 167558.34 540300.0 -1.0 1022
1024 0 353433.8 167519.58 540360.0 -1.0 1023
1025 0 353465.53 167449.08 540420.0 -1.0 1024
1026 0 353465.53 167424.39 540480.0 -1.0 1025
1027 0 353444.38 167237.58 540540.0 -1.0 1026
1028 0 353454.94 167114.2 540600.0 -1.0 1027
1029 0 353398.56 166994.34 540660.0 -1.0 1028
1030 0 353426.75 166930.89 540720.0 -1.0 1029
1031 0 353437.3 166885.08 540780.0 -1.0 1030
1032 0 353419.7 166825.14 540840.0 -1.0 1031
1033 0 353412.66 166768.75 540900.0 -1.0 1032
1034 6 353398.56 166722.92 540960.0 -1.0 1033
1035 0 351996.2 158921.11 543240.0 -1.0 683
1036 0 352084.3 159643.73 543240.0 -1.0 1035
1037 0 352094.88 159735.39 543180.0 -1.0 1036
1038 6 352052.56 159724.81 543120.0 -1.0 1037
1039 6 363964.25 155885.81 537420.0 -1.0 398
1040 0 364048.8 154977.06 536700.0 -1.0 389
1041 0 364048.8 154977.06 536640.0 -1.0 1040
1042 6 364052.34 155005.27 536580.0 -1.0 1041
1043 0 361935.12 155406.48 536700.0 -1.0 384
1044 0 361871.7 155431.16 536760.0 -1.0 1043
1045 0 361593.2 155388.86 536820.0 -1.0 1044
1046 6 361529.75 155335.98 536880.0 -1.0 1045
1047 0 359894.0 176114.9 547740.0 -1.0 376
1048 0 359918.7 176181.89 547680.0 -1.0 1047
1049 0 359929.25 176217.14 547620.0 -1.0 1048
1050 0 359869.3 176217.14 547560.0 -1.0 1049
1051 0 359848.2 176210.1 547500.0 -1.0 1050
1052 0 359848.2 176231.23 547440.0 -1.0 1051
1053 0 359862.28 176287.64 547380.0 -1.0 1052
1054 0 359936.3 176428.64 547320.0 -1.0 1053
1055 0 359922.2 176488.56 547260.0 -1.0 1054
1056 0 359834.06 176442.73 547200.0 -1.0 1055
1057 0 359700.12 176435.69 547140.0 -1.0 1056
1058 0 359686.03 176506.19 547080.0 -1.0 1057
1059 5 359636.7 176488.56 547020.0 -1.0 1058
1060 0 359083.25 176259.44 547020.0 -1.0 1059
1061 0 359802.34 176661.28 546960.0 -1.0 1059
1062 0 358931.7 176252.39 546960.0 -1.0 1060
1063 0 358949.3 176241.81 546900.0 -1.0 1062
1064 0 358945.78 176227.72 546840.0 -1.0 1063
1065 6 359802.34 176647.19 546900.0 -1.0 1061
1066 0 358945.78 176227.72 546780.0 -1.0 1064
1067 6 358878.8 176213.61 546720.0 -1.0 1066
1068 0 361340.34 173104.16 550080.0 -1.0 336
1069 0 361449.62 173146.47 550140.0 -1.0 1068
1070 0 361569.47 173234.6 550200.0 -1.0 1069
1071 5 361580.06 173234.6 550260.0 -1.0 1070
1072 6 361608.25 173220.48 550320.0 -1.0 1071
1073 0 361770.4 173410.84 550200.0 -1.0 1071
1074 0 361918.44 173491.9 550260.0 -1.0 1073
1075 0 362038.3 173636.44 550320.0 -1.0 1074
1076 0 362214.56 173752.77 550380.0 -1.0 1075
1077 0 362397.84 174055.9 550440.0 -1.0 1076
1078 0 362485.97 174140.52 550500.0 -1.0 1077
1079 0 362500.06 174225.11 550560.0 -1.0 1078
1080 0 362485.97 174285.03 550620.0 -1.0 1079
1081 0 362545.9 174270.94 550680.0 -1.0 1080
1082 0 362390.8 174249.78 550740.0 -1.0 1081
1083 0 362485.97 174263.89 550800.0 -1.0 1082
1084 0 362401.38 174292.1 550860.0 -1.0 1083
1085 0 362415.47 174341.44 550920.0 -1.0 1084
1086 0 362616.4 174760.9 550920.0 -1.0 1085
1087 0 362785.6 175092.27 550980.0 -1.0 1086
1088 0 362972.44 175353.11 551040.0 -1.0 1087
1089 0 363046.44 175444.77 551100.0 -1.0 1088
1090 0 363074.66 175402.47 551160.0 -1.0 1089
1091 0 363078.2 175395.4 551220.0 -1.0 1090
1092 0 363046.44 175413.03 551280.0 -1.0 1091
1093 0 363145.16 175522.31 551340.0 -1.0 1092
1094 0 363254.44 175578.72 551400.0 -1.0 1093
1095 0 363296.72 175582.23 551460.0 -1.0 1094
1096 0 363317.88 175603.39 551520.0 -1.0 1095
1097 0 363388.38 175617.48 551580.0 -1.0 1096
1098 0 363476.5 175677.4 551640.0 -1.0 1097
1099 0 363536.44 175712.66 551760.0 -1.0 1098
1100 0 363628.06 175832.52 551820.0 -1.0 1099
1101 0 363705.62 175828.98 551880.0 -1.0 1100
1102 0 363839.56 175888.9 551940.0 -1.0 1101
1103 6 363846.62 175969.98 552000.0 -1.0 1102
1104 0 366088.03 159243.97 546060.0 -1.0 245
1105 0 366243.12 159219.28 546000.0 -1.0 1104
1106 0 366324.2 159155.84 545940.0 -1.0 1105
1107 0 366334.78 159088.86 545880.0 -1.0 1106
1108 0 366331.25 159039.52 545820.0 -1.0 1107
1109 0 366412.3 158990.16 545760.0 -1.0 1108
1110 0 366465.2 158933.77 545700.0 -1.0 1109
1111 0 366465.2 158887.94 545640.0 -1.0 1110
1112 0 366507.5 158813.9 545580.0 -1.0 1111
1113 0 366518.06 158739.89 545520.0 -1.0 1112
1114 0 366546.28 158662.34 545460.0 -1.0 1113
1115 0 366542.75 158662.34 545400.0 -1.0 1114
1116 0 366592.1 158655.28 545340.0 -1.0 1115
1117 0 366567.44 158542.48 545280.0 -1.0 1116
1118 0 367032.72 158193.52 545280.0 -1.0 1117
1119 0 367406.38 157974.97 545280.0 -1.0 1118
1120 0 367706.0 157943.23 545340.0 -1.0 1119
1121 0 367663.7 157900.94 545400.0 -1.0 1120
1122 0 367656.66 157851.6 545460.0 -1.0 1121
1123 6 367642.56 157819.86 545520.0 -1.0 1122
