# Supplementary material for: Organization of the gravity-sensing system in zebrafish
Source: Nat Commun. 2022 Aug 27;13:5060. doi: 10.1038/s41467-022-32824-w (PMC9420129; doi:10.1038/s41467-022-32824-w)
Supplement: Supplementary file 11 — Source Data [file 41467_2022_32824_MOESM11_ESM.zip › Reconstruction files/SuperiorVN_R_10.swc]

# SWC format file
# based on specifications at http://www.neuronland.org/NLMorphologyConverter/MorphologyFormats/SWC/Spec.html
# Created on 2022-04-20 using navis (https://github.com/navis-org/navis)
# Meta: {"id": "71263", "name": "SuperiorVN_R_10", "units": "1 nanometer"}
# PointNo Label X Y Z Radius Parent
# Labels:
# 0 = undefined, 1 = soma, 5 = fork point, 6 = end point
1 1 354327.56 157863.7 546360.0 2328.0 -1
2 0 278598.0 170525.0 551520.0 -1.0 3
3 0 278537.0 170507.0 551460.0 -1.0 4
4 0 278535.0 170549.0 551400.0 -1.0 5
5 0 278556.0 170516.0 551340.0 -1.0 6
6 0 278477.0 170447.0 551280.0 -1.0 7
7 0 278496.0 170391.0 551220.0 -1.0 8
8 0 278434.0 170482.0 551160.0 -1.0 9
9 0 278484.0 170461.0 551100.0 -1.0 10
10 0 278475.0 170396.0 551040.0 -1.0 11
11 0 278469.0 170440.0 550980.0 -1.0 12
12 0 278531.0 170444.0 550920.0 -1.0 13
13 0 278438.0 170408.0 550860.0 -1.0 14
14 0 278443.0 170360.0 550800.0 -1.0 15
15 0 278437.0 170405.0 550740.0 -1.0 16
16 0 278469.0 170341.0 550680.0 -1.0 17
17 0 278415.0 170360.0 550620.0 -1.0 18
18 0 278491.0 170375.0 550560.0 -1.0 19
19 0 278444.0 170247.0 550500.0 -1.0 20
20 0 278474.0 170220.0 550440.0 -1.0 21
21 0 278404.0 170223.0 550380.0 -1.0 22
22 0 278408.0 170176.0 550320.0 -1.0 23
23 0 278355.0 170153.0 550260.0 -1.0 24
24 0 278321.0 170075.0 550200.0 -1.0 25
25 0 278300.0 170106.0 550140.0 -1.0 26
26 0 278293.0 170079.0 550080.0 -1.0 27
27 0 278242.0 170030.0 550020.0 -1.0 28
28 0 278221.0 169995.0 549960.0 -1.0 29
29 0 278178.0 169924.0 549900.0 -1.0 30
30 0 278207.0 169867.0 549840.0 -1.0 31
31 0 278172.0 169729.0 549780.0 -1.0 32
32 0 278210.0 169847.0 549720.0 -1.0 33
33 0 278110.0 169777.0 549660.0 -1.0 34
34 0 278179.0 169741.0 549600.0 -1.0 35
35 0 278134.0 169693.0 549540.0 -1.0 36
36 0 278130.0 169638.0 549480.0 -1.0 37
37 0 278108.0 169569.0 549420.0 -1.0 38
38 0 278073.0 169506.0 549360.0 -1.0 39
39 0 278082.0 169497.0 549300.0 -1.0 40
40 0 278060.0 169462.0 549240.0 -1.0 41
41 0 278075.0 169545.0 549180.0 -1.0 42
42 0 278058.0 169478.0 549120.0 -1.0 43
43 0 278096.0 169523.0 549060.0 -1.0 44
44 0 278124.0 169502.0 549000.0 -1.0 45
45 0 278165.0 169547.0 548940.0 -1.0 46
46 0 278092.0 169476.0 548880.0 -1.0 47
47 0 278127.0 169492.0 548820.0 -1.0 48
48 0 278175.0 169438.0 548760.0 -1.0 49
49 0 278170.0 169497.0 548700.0 -1.0 50
50 0 278196.0 169496.0 548640.0 -1.0 51
51 0 278113.0 169472.0 548580.0 -1.0 52
52 0 278086.0 169434.0 548520.0 -1.0 53
53 0 278120.0 169394.0 548460.0 -1.0 54
54 0 278111.0 169392.0 548400.0 -1.0 55
55 0 278077.0 169347.0 548340.0 -1.0 56
56 0 278191.0 169408.0 548280.0 -1.0 57
57 0 278105.0 169300.0 548220.0 -1.0 58
58 0 278172.0 169304.0 548160.0 -1.0 59
59 0 278074.0 169260.0 548100.0 -1.0 60
60 0 278087.0 169183.0 548040.0 -1.0 61
61 0 278090.0 169186.0 547980.0 -1.0 62
62 0 278067.0 169147.0 547920.0 -1.0 63
63 0 278116.0 169182.0 547860.0 -1.0 64
64 0 278112.0 169149.0 547800.0 -1.0 65
65 0 278152.0 169142.0 547740.0 -1.0 66
66 0 278192.0 169067.0 547680.0 -1.0 67
67 0 278268.0 169032.0 547620.0 -1.0 68
68 0 278262.0 169015.0 547560.0 -1.0 69
69 0 278338.0 168961.0 547500.0 -1.0 70
70 0 278308.0 168854.0 547440.0 -1.0 71
71 0 278366.0 168821.0 547380.0 -1.0 72
72 0 278372.0 168790.0 547320.0 -1.0 73
73 0 278416.0 168829.0 547260.0 -1.0 74
74 0 278419.0 168791.0 547200.0 -1.0 75
75 0 278401.0 168692.0 547140.0 -1.0 76
76 0 278469.0 168706.0 547080.0 -1.0 77
77 0 278456.0 168758.0 547020.0 -1.0 78
78 0 278452.0 168736.0 546960.0 -1.0 79
79 0 278529.0 168751.0 546900.0 -1.0 80
80 0 278587.0 168658.0 546840.0 -1.0 81
81 0 278714.0 168626.0 546780.0 -1.0 82
82 0 278743.0 168572.0 546720.0 -1.0 83
83 0 278819.0 168672.0 546660.0 -1.0 84
84 0 278987.0 168563.0 546540.0 -1.0 85
85 0 278996.0 168500.0 546480.0 -1.0 86
86 0 279025.0 168488.0 546420.0 -1.0 87
87 0 279134.0 168451.0 546360.0 -1.0 88
88 0 279132.0 168408.0 546300.0 -1.0 89
89 0 279278.0 168356.0 546240.0 -1.0 90
90 0 279211.0 168225.0 546180.0 -1.0 91
91 0 279251.0 168189.0 546120.0 -1.0 92
92 0 279334.0 168101.0 546060.0 -1.0 93
93 0 279293.0 168123.0 546000.0 -1.0 94
94 0 279467.0 168039.0 545940.0 -1.0 95
95 0 279556.0 167981.0 545880.0 -1.0 96
96 0 279950.0 167563.0 545820.0 -1.0 97
97 0 280174.0 167264.0 545760.0 -1.0 98
98 0 280566.0 166798.0 545700.0 -1.0 99
99 0 280677.0 166699.0 545640.0 -1.0 100
100 0 280811.0 166434.0 545580.0 -1.0 101
101 0 281068.0 166242.0 545520.0 -1.0 102
102 0 281271.0 166059.0 545460.0 -1.0 103
103 0 281575.0 165784.0 545400.0 -1.0 104
104 0 281593.0 165782.0 545340.0 -1.0 105
105 0 281763.0 165627.0 545280.0 -1.0 106
106 0 281979.0 165423.0 545220.0 -1.0 107
107 0 282154.0 165077.0 545160.0 -1.0 108
108 0 282384.0 164700.0 545100.0 -1.0 109
109 0 282494.0 164690.0 545040.0 -1.0 110
110 0 282690.0 164537.0 544980.0 -1.0 111
111 0 282704.0 164425.0 544920.0 -1.0 112
112 0 282791.0 164317.0 544860.0 -1.0 113
113 0 282867.0 164327.0 544740.0 -1.0 114
114 0 282858.0 164223.0 544680.0 -1.0 115
115 0 282973.0 164055.0 544620.0 -1.0 116
116 0 283020.0 163905.0 544560.0 -1.0 117
117 0 283376.3 163840.95 544500.0 -1.0 118
118 0 283513.78 163812.75 544440.0 -1.0 119
119 0 283690.03 163671.75 544380.0 -1.0 120
120 0 283960.0 163454.0 544320.0 -1.0 121
121 0 284352.0 163138.0 544320.0 -1.0 122
122 0 284605.0 162962.0 544320.0 -1.0 123
123 0 284473.0 162803.0 544260.0 -1.0 124
124 0 284846.0 162362.0 544260.0 -1.0 125
125 0 285129.0 161742.0 544200.0 -1.0 126
126 0 285214.0 161631.0 544140.0 -1.0 127
127 0 285226.0 161605.0 544080.0 -1.0 128
128 0 285243.0 161552.0 544020.0 -1.0 129
129 0 285580.0 161202.0 544020.0 -1.0 130
130 0 285665.0 160975.0 544080.0 -1.0 131
131 0 285804.0 160721.0 544140.0 -1.0 132
132 0 285956.0 160531.0 544200.0 -1.0 133
133 0 286172.0 160255.0 544260.0 -1.0 134
134 0 286588.4 159981.55 544320.0 -1.0 135
135 0 286682.34 159823.7 544380.0 -1.0 136
136 0 286717.0 159672.0 544440.0 -1.0 137
137 0 286827.0 159538.0 544500.0 -1.0 138
138 0 286786.0 159485.0 544560.0 -1.0 139
139 0 286950.0 159484.0 544620.0 -1.0 140
140 0 287110.0 159276.0 544620.0 -1.0 141
141 0 287181.0 158959.0 544620.0 -1.0 142
142 0 287114.0 158833.0 544560.0 -1.0 143
143 0 287050.0 158935.0 544500.0 -1.0 144
144 0 287009.0 158984.0 544440.0 -1.0 145
145 0 287102.0 158685.0 544380.0 -1.0 146
146 0 287169.0 158226.0 544380.0 -1.0 147
147 0 287234.0 158241.0 544440.0 -1.0 148
148 0 287295.0 158053.0 544500.0 -1.0 149
149 0 287410.0 157474.0 544500.0 -1.0 150
150 0 287464.0 157127.0 544500.0 -1.0 151
151 0 287458.0 156902.0 544440.0 -1.0 152
152 0 287485.0 156927.0 544380.0 -1.0 153
153 0 287629.6 156902.58 544320.0 -1.0 154
154 0 287560.0 156768.0 544260.0 -1.0 155
155 0 287492.0 156504.0 544200.0 -1.0 156
156 0 287538.0 156293.0 544140.0 -1.0 157
157 0 287501.0 156188.0 544080.0 -1.0 158
158 0 287603.0 155927.0 544020.0 -1.0 159
159 0 287628.0 155794.0 543960.0 -1.0 160
160 0 287643.0 155707.0 543900.0 -1.0 161
161 0 287762.0 155399.0 543840.0 -1.0 162
162 0 287818.0 155176.0 543780.0 -1.0 163
163 0 287885.0 154866.0 543720.0 -1.0 164
164 0 288061.0 154629.0 543660.0 -1.0 165
165 0 288123.0 154438.0 543540.0 -1.0 166
166 0 288154.0 154268.0 543480.0 -1.0 167
167 0 288249.0 154251.0 543420.0 -1.0 168
168 0 288439.0 154037.0 543360.0 -1.0 169
169 0 288317.0 153908.0 543300.0 -1.0 170
170 0 288487.0 153710.0 543240.0 -1.0 171
171 0 288685.0 153573.0 543180.0 -1.0 172
172 0 288978.0 153389.0 543120.0 -1.0 173
173 0 289019.0 152921.0 543060.0 -1.0 174
174 0 289133.0 152767.0 543000.0 -1.0 175
175 0 289218.0 152594.0 542940.0 -1.0 176
176 0 289368.0 152460.0 542880.0 -1.0 177
177 0 289453.0 152236.0 542820.0 -1.0 178
178 0 289660.0 152141.0 542760.0 -1.0 179
179 0 289629.0 151984.0 542700.0 -1.0 180
180 0 289696.0 151845.0 542640.0 -1.0 181
181 0 289831.0 151721.0 542580.0 -1.0 182
182 0 289943.0 151606.0 542520.0 -1.0 183
183 0 290014.0 151419.0 542460.0 -1.0 184
184 0 290102.0 151134.0 542400.0 -1.0 185
185 0 290246.0 150917.0 542340.0 -1.0 186
186 0 290501.0 150683.0 542280.0 -1.0 187
187 0 290644.0 150438.0 542220.0 -1.0 188
188 0 290623.0 150307.0 542160.0 -1.0 189
189 0 290940.0 149912.0 542160.0 -1.0 190
190 0 290953.0 149718.0 542100.0 -1.0 191
191 0 291063.0 149631.0 542040.0 -1.0 192
192 0 291256.0 149522.0 541980.0 -1.0 193
193 0 291460.0 149255.0 541980.0 -1.0 194
194 0 291670.0 148932.0 541980.0 -1.0 195
195 0 291790.0 148682.0 542040.0 -1.0 196
196 0 291996.0 148339.0 542040.0 -1.0 197
197 0 292193.0 148091.0 542040.0 -1.0 198
198 0 292049.0 148268.0 541980.0 -1.0 199
199 0 292319.0 147969.0 541920.0 -1.0 200
200 0 292254.0 147952.0 541860.0 -1.0 201
201 0 292470.0 147609.0 541860.0 -1.0 202
202 0 292615.0 147618.0 541920.0 -1.0 203
203 0 292633.0 147595.0 541980.0 -1.0 204
204 0 292700.0 147505.0 542040.0 -1.0 205
205 0 292860.0 147237.0 542100.0 -1.0 206
206 0 292990.0 147144.0 542160.0 -1.0 207
207 0 293151.0 146969.0 542220.0 -1.0 208
208 0 293314.0 146740.0 542280.0 -1.0 209
209 0 293379.0 146566.0 542340.0 -1.0 210
210 0 293444.0 146426.0 542400.0 -1.0 211
211 0 293537.0 146317.0 542460.0 -1.0 212
212 0 293629.0 146190.0 542520.0 -1.0 213
213 0 293696.0 145910.0 542580.0 -1.0 214
214 0 293742.0 145793.0 542640.0 -1.0 215
215 0 293951.0 145626.0 542700.0 -1.0 216
216 0 293958.0 145495.0 542760.0 -1.0 217
217 0 294162.0 145315.0 542820.0 -1.0 218
218 0 294224.0 145308.0 542880.0 -1.0 219
219 0 294429.0 145047.0 542940.0 -1.0 220
220 0 294556.0 144958.0 543000.0 -1.0 221
221 0 294964.0 144739.0 543060.0 -1.0 222
222 0 295349.0 144605.0 543120.0 -1.0 223
223 0 295308.0 144397.0 543180.0 -1.0 224
224 0 295800.0 144097.0 543240.0 -1.0 225
225 0 295901.0 144135.0 543300.0 -1.0 226
226 0 296002.0 143979.0 543360.0 -1.0 227
227 0 296102.0 143867.0 543420.0 -1.0 228
228 0 296203.0 143821.0 543480.0 -1.0 229
229 0 296405.0 143760.0 543540.0 -1.0 230
230 0 296463.0 143664.0 543660.0 -1.0 231
231 0 296555.0 143460.0 543720.0 -1.0 232
232 0 296584.0 143407.0 543780.0 -1.0 233
233 0 296569.0 143268.0 543840.0 -1.0 234
234 0 296590.0 143220.0 543900.0 -1.0 235
235 0 296679.0 143113.0 543960.0 -1.0 236
236 0 296705.0 143032.0 544020.0 -1.0 237
237 0 296805.0 142942.0 544080.0 -1.0 238
238 0 296981.0 143028.0 544140.0 -1.0 239
239 0 296918.0 142841.0 544200.0 -1.0 240
240 0 297010.0 142846.0 544260.0 -1.0 241
241 0 297258.0 142782.0 544320.0 -1.0 242
242 0 297274.16 142506.1 544380.0 -1.0 243
243 0 297249.0 142352.0 544440.0 -1.0 244
244 0 297735.0 142025.0 544440.0 -1.0 245
245 0 298133.0 141808.0 544440.0 -1.0 246
246 0 298425.0 141719.0 544500.0 -1.0 247
247 0 298696.0 141505.0 544560.0 -1.0 248
248 0 299357.0 141218.0 544620.0 -1.0 249
249 0 299662.0 140887.0 544680.0 -1.0 250
250 0 300323.0 140510.0 544680.0 -1.0 251
251 0 300564.12 140467.8 544620.0 -1.0 252
252 0 300949.3 140218.22 544560.0 -1.0 253
253 0 301171.0 139937.0 544500.0 -1.0 254
254 0 301386.0 139801.0 544440.0 -1.0 255
255 0 301645.2 139833.78 544380.0 -1.0 256
256 0 301917.0 139789.0 544320.0 -1.0 257
257 0 301986.0 139580.0 544260.0 -1.0 258
258 0 302114.0 139477.0 544200.0 -1.0 259
259 0 302570.0 139430.0 544140.0 -1.0 260
260 0 303085.0 139284.0 544140.0 -1.0 261
261 0 303624.0 139290.0 544140.0 -1.0 262
262 0 303811.0 139220.0 544200.0 -1.0 263
263 0 304196.0 139124.0 544260.0 -1.0 264
264 0 304731.0 139151.0 544320.0 -1.0 265
265 0 305407.0 139047.0 544320.0 -1.0 266
266 0 305431.0 138863.0 544260.0 -1.0 267
267 0 305353.0 138950.0 544200.0 -1.0 268
268 0 305451.0 138910.0 544140.0 -1.0 269
269 0 305580.0 138971.0 544080.0 -1.0 270
270 0 306034.0 138798.0 544080.0 -1.0 271
271 0 306333.0 138760.0 544140.0 -1.0 272
272 0 306399.0 138707.0 544200.0 -1.0 273
273 0 306443.0 138580.0 544260.0 -1.0 274
274 0 307040.0 138522.0 544320.0 -1.0 275
275 0 307713.0 138354.0 544320.0 -1.0 276
276 0 308308.0 138256.0 544320.0 -1.0 277
277 0 308441.62 138251.67 544380.0 -1.0 278
278 0 308734.62 138165.75 544440.0 -1.0 279
279 0 309312.0 138054.0 544440.0 -1.0 280
280 0 309929.0 137977.0 544440.0 -1.0 281
281 0 310102.5 138058.1 544380.0 -1.0 282
282 0 310431.0 138003.0 544320.0 -1.0 283
283 0 310268.0 137701.0 544260.0 -1.0 284
284 0 310194.0 137776.0 544200.0 -1.0 285
285 0 310468.0 137666.0 544140.0 -1.0 286
286 0 310449.0 137613.0 544080.0 -1.0 287
287 0 310856.0 137476.0 544020.0 -1.0 288
288 0 311197.0 137477.0 544020.0 -1.0 289
289 0 311488.0 137462.0 544020.0 -1.0 290
290 0 311837.0 137282.0 544020.0 -1.0 291
291 0 312080.0 137169.0 544080.0 -1.0 292
292 0 312345.0 137119.0 544140.0 -1.0 293
293 0 312616.0 137023.0 544200.0 -1.0 294
294 0 312978.0 136940.0 544260.0 -1.0 295
295 0 313626.0 136952.0 544320.0 -1.0 296
296 0 313772.06 136863.97 544380.0 -1.0 297
297 0 313945.72 136779.38 544440.0 -1.0 298
298 0 314357.0 136599.0 544440.0 -1.0 299
299 0 314465.0 136572.0 544500.0 -1.0 300
300 0 314422.0 136611.0 544560.0 -1.0 301
301 0 314938.0 136523.0 544620.0 -1.0 302
302 0 315279.0 136555.0 544680.0 -1.0 303
303 0 315564.0 136463.0 544740.0 -1.0 304
304 0 316093.0 136253.0 544800.0 -1.0 305
305 0 316564.0 136253.0 544860.0 -1.0 306
306 0 316725.0 136260.0 544920.0 -1.0 307
307 0 316874.0 136236.0 544980.0 -1.0 308
308 0 317104.0 136146.0 545040.0 -1.0 309
309 0 317412.0 136119.73 545100.0 -1.0 310
310 0 317961.9 136179.66 545100.0 -1.0 311
311 0 318420.16 136165.56 545100.0 -1.0 312
312 0 318705.7 136172.61 545160.0 -1.0 1300
313 0 278557.0 170535.0 551580.0 -1.0 2
314 0 278564.0 170534.0 551640.0 -1.0 313
315 0 278519.0 170525.0 551700.0 -1.0 314
316 0 278603.0 170516.0 551760.0 -1.0 315
317 0 278604.0 170563.0 551820.0 -1.0 316
318 0 278590.0 170518.0 551880.0 -1.0 317
319 0 278666.0 170559.0 551940.0 -1.0 318
320 0 278689.0 170616.0 552000.0 -1.0 319
321 0 278775.0 170631.0 552060.0 -1.0 320
322 0 278816.0 170608.0 552120.0 -1.0 321
323 0 278814.0 170670.0 552180.0 -1.0 322
324 0 278895.0 170644.0 552240.0 -1.0 323
325 0 278937.0 170683.0 552300.0 -1.0 324
326 0 279024.0 170769.0 552360.0 -1.0 325
327 0 279058.0 170780.0 552420.0 -1.0 326
328 0 279130.0 170768.0 552480.0 -1.0 327
329 0 279102.0 170777.0 552540.0 -1.0 328
330 0 279105.0 170761.0 552600.0 -1.0 329
331 0 279164.0 170766.0 552660.0 -1.0 330
332 0 279291.0 170759.0 552720.0 -1.0 331
333 0 279418.0 170869.0 552780.0 -1.0 332
334 0 279477.0 170837.0 552840.0 -1.0 333
335 0 279523.0 170846.0 552900.0 -1.0 334
336 0 279539.0 170877.0 552960.0 -1.0 335
337 0 279610.0 170770.0 553020.0 -1.0 336
338 0 279659.0 170784.0 553080.0 -1.0 337
339 0 279715.0 170893.0 553140.0 -1.0 338
340 0 279783.0 170884.0 553200.0 -1.0 339
341 0 279816.0 170890.0 553260.0 -1.0 340
342 0 279876.0 170818.0 553320.0 -1.0 341
343 0 279864.0 170807.0 553380.0 -1.0 342
344 0 279948.0 170865.0 553440.0 -1.0 343
345 0 279998.0 170864.0 553500.0 -1.0 344
346 0 280032.0 170837.0 553560.0 -1.0 345
347 0 280029.0 170829.0 553620.0 -1.0 346
348 0 280099.0 170772.0 553680.0 -1.0 347
349 0 280094.0 170785.0 553740.0 -1.0 348
350 0 280163.0 170793.0 553800.0 -1.0 349
351 0 280164.0 170776.0 553860.0 -1.0 350
352 0 280152.0 170795.0 553920.0 -1.0 351
353 0 280143.0 170790.0 553980.0 -1.0 352
354 0 280192.0 170802.0 554040.0 -1.0 353
355 0 280178.0 170827.0 554100.0 -1.0 354
356 0 280180.0 170793.0 554160.0 -1.0 355
357 0 280206.0 170792.0 554220.0 -1.0 356
358 0 280100.0 170730.0 554280.0 -1.0 357
359 0 280273.0 170798.0 554340.0 -1.0 358
360 0 280200.0 170793.0 554400.0 -1.0 359
361 0 280254.0 170850.0 554460.0 -1.0 360
362 0 280215.0 170812.0 554520.0 -1.0 361
363 0 280251.0 170858.0 554580.0 -1.0 362
364 0 280264.0 170795.0 554640.0 -1.0 363
365 0 280273.0 170893.0 554700.0 -1.0 364
366 0 280265.0 170906.0 554760.0 -1.0 365
367 0 280218.0 170880.0 554820.0 -1.0 366
368 0 280213.0 170885.0 554880.0 -1.0 367
369 0 280193.0 170926.0 554940.0 -1.0 368
370 0 280257.0 170991.0 555000.0 -1.0 369
371 0 280219.0 170948.0 555060.0 -1.0 370
372 0 280220.0 170915.0 555120.0 -1.0 371
373 0 280221.0 171080.0 555180.0 -1.0 372
374 0 280258.0 171113.0 555240.0 -1.0 373
375 0 280182.0 171122.0 555300.0 -1.0 374
376 0 280274.0 171233.0 555360.0 -1.0 375
377 0 280156.0 171259.0 555420.0 -1.0 376
378 0 280234.0 171302.0 555480.0 -1.0 377
379 0 280259.0 171340.0 555600.0 -1.0 378
380 0 280219.0 171301.0 555660.0 -1.0 379
381 0 280279.0 171415.0 555720.0 -1.0 380
382 0 280259.0 171379.0 555780.0 -1.0 381
383 0 280253.0 171393.0 555840.0 -1.0 382
384 0 280209.0 171417.0 555900.0 -1.0 383
385 0 280217.0 171512.0 555960.0 -1.0 384
386 0 280038.0 171448.0 556020.0 -1.0 385
387 0 280135.0 171477.0 556080.0 -1.0 386
388 0 280090.0 171497.0 556140.0 -1.0 387
389 0 280184.0 171515.0 556200.0 -1.0 388
390 0 280058.0 171471.0 556260.0 -1.0 389
391 0 280088.0 171486.0 556320.0 -1.0 390
392 0 280063.0 171490.0 556380.0 -1.0 391
393 0 280075.0 171446.0 556440.0 -1.0 392
394 0 280058.0 171462.0 556500.0 -1.0 393
395 0 280004.0 171471.0 556560.0 -1.0 394
396 0 280027.0 171540.0 556620.0 -1.0 395
397 0 280011.0 171504.0 556680.0 -1.0 396
398 0 279945.0 171484.0 556740.0 -1.0 397
399 0 279961.0 171519.0 556800.0 -1.0 398
400 0 279970.0 171438.0 556860.0 -1.0 399
401 0 280087.0 171496.0 556920.0 -1.0 400
402 0 280024.0 171487.0 556980.0 -1.0 401
403 0 280034.0 171523.0 557040.0 -1.0 402
404 0 280041.0 171530.0 557100.0 -1.0 403
405 0 280041.0 171516.0 557160.0 -1.0 404
406 0 280015.0 171554.0 557220.0 -1.0 405
407 0 279979.0 171444.0 557280.0 -1.0 406
408 0 280055.0 171455.0 557340.0 -1.0 407
409 0 280045.0 171488.0 557400.0 -1.0 408
410 0 280085.0 171555.0 557460.0 -1.0 409
411 0 280028.0 171580.0 557520.0 -1.0 410
412 0 279991.0 171545.0 557580.0 -1.0 411
413 0 279937.0 171526.0 557640.0 -1.0 412
414 0 279938.0 171527.0 557700.0 -1.0 413
415 0 279901.0 171507.0 557760.0 -1.0 414
416 0 279946.0 171539.0 557820.0 -1.0 415
417 0 279870.0 171570.0 557880.0 -1.0 416
418 0 280144.0 171629.0 557940.0 -1.0 417
419 0 279902.0 171548.0 558000.0 -1.0 418
420 0 279833.0 171506.0 558060.0 -1.0 419
421 0 279922.0 171563.0 558120.0 -1.0 420
422 0 279897.0 171727.0 558240.0 -1.0 421
423 0 279918.0 171757.0 558300.0 -1.0 422
424 0 279931.0 171873.0 558360.0 -1.0 423
425 0 279905.0 171954.0 558420.0 -1.0 424
426 0 279892.0 171997.0 558480.0 -1.0 425
427 0 279881.0 172078.0 558540.0 -1.0 426
428 0 279932.0 172046.0 558600.0 -1.0 427
429 0 279933.0 172116.0 558660.0 -1.0 428
430 0 279923.0 172101.0 558720.0 -1.0 429
431 0 279963.0 172062.0 558780.0 -1.0 430
432 0 280089.0 172142.0 558840.0 -1.0 431
433 0 279918.0 172096.0 558900.0 -1.0 432
434 0 279915.0 172161.0 558960.0 -1.0 433
435 0 279907.0 172120.0 559020.0 -1.0 434
436 0 279939.0 172131.0 559140.0 -1.0 435
437 0 279939.0 172133.0 559200.0 -1.0 436
438 0 279857.0 172006.0 559260.0 -1.0 437
439 0 279910.0 172077.0 559320.0 -1.0 438
440 0 279864.0 172083.0 559380.0 -1.0 439
441 0 279897.0 172095.0 559440.0 -1.0 440
442 0 279878.0 172130.0 559500.0 -1.0 441
443 0 279866.0 172107.0 559560.0 -1.0 442
444 0 279940.0 172036.0 559620.0 -1.0 443
445 0 279890.0 172010.0 559680.0 -1.0 444
446 0 279909.0 172113.0 559740.0 -1.0 445
447 0 279839.0 172047.0 559800.0 -1.0 446
448 0 279932.0 172083.0 559860.0 -1.0 447
449 0 279952.0 172074.0 559920.0 -1.0 448
450 0 279984.0 172055.0 559980.0 -1.0 449
451 0 279998.0 172030.0 560040.0 -1.0 450
452 0 280030.0 171995.0 560100.0 -1.0 451
453 0 280057.0 172015.0 560160.0 -1.0 452
454 0 280016.0 171913.0 560220.0 -1.0 453
455 0 280064.0 171881.0 560280.0 -1.0 454
456 0 280135.0 171896.0 560340.0 -1.0 455
457 0 280219.0 171914.0 560400.0 -1.0 456
458 0 280218.0 171925.0 560460.0 -1.0 457
459 0 280250.0 171886.0 560520.0 -1.0 458
460 0 280278.0 171891.0 560580.0 -1.0 459
461 0 280278.0 171964.0 560640.0 -1.0 460
462 0 280253.0 171864.0 560700.0 -1.0 461
463 0 280240.0 171940.0 560760.0 -1.0 462
464 0 280169.0 171846.0 560820.0 -1.0 463
465 0 280252.0 171830.0 560880.0 -1.0 464
466 0 280304.0 171909.0 560940.0 -1.0 465
467 0 280266.0 171953.0 561000.0 -1.0 466
468 0 280249.0 171913.0 561060.0 -1.0 467
469 0 280294.0 171935.0 561120.0 -1.0 468
470 0 280220.0 171929.0 561180.0 -1.0 469
471 0 280176.0 171878.0 561240.0 -1.0 470
472 0 280228.0 171952.0 561360.0 -1.0 471
473 0 280146.0 171884.0 561420.0 -1.0 472
474 0 280261.0 171970.0 561480.0 -1.0 473
475 0 280159.0 171916.0 561540.0 -1.0 474
476 0 280172.0 171950.0 561600.0 -1.0 475
477 0 280087.0 171934.0 561660.0 -1.0 476
478 0 280023.0 171944.0 561720.0 -1.0 477
479 0 280024.0 171952.0 561780.0 -1.0 478
480 0 279908.0 171881.0 561840.0 -1.0 479
481 0 279978.0 171965.0 561900.0 -1.0 480
482 0 279908.0 171847.0 561960.0 -1.0 481
483 0 279969.0 171868.0 562020.0 -1.0 482
484 0 279948.0 171869.0 562080.0 -1.0 483
485 0 280125.0 171869.0 562140.0 -1.0 484
486 0 280065.0 171820.0 562260.0 -1.0 485
487 0 280134.0 171836.0 562320.0 -1.0 486
488 0 280190.0 171809.0 562380.0 -1.0 487
489 0 280283.0 171836.0 562440.0 -1.0 488
490 0 280355.0 171780.0 562500.0 -1.0 489
491 0 280315.0 171765.0 562560.0 -1.0 490
492 0 280390.0 171702.0 562680.0 -1.0 491
493 0 280316.0 171690.0 562740.0 -1.0 492
494 0 280411.0 171651.0 562800.0 -1.0 493
495 0 280480.0 171650.0 562860.0 -1.0 494
496 0 280628.0 171690.0 562920.0 -1.0 495
497 0 280743.0 171671.0 562980.0 -1.0 496
498 0 280803.0 171627.0 563040.0 -1.0 497
499 0 280948.0 171668.0 563100.0 -1.0 498
500 0 281003.0 171612.0 563160.0 -1.0 499
501 0 281052.0 171620.0 563220.0 -1.0 500
502 0 281144.0 171639.0 563340.0 -1.0 501
503 0 281214.0 171627.0 563400.0 -1.0 502
504 0 281204.0 171590.0 563460.0 -1.0 503
505 0 281273.0 171640.0 563520.0 -1.0 504
506 0 281327.0 171598.0 563580.0 -1.0 505
507 0 281352.0 171618.0 563640.0 -1.0 506
508 0 281309.0 171600.0 563700.0 -1.0 507
509 0 281393.0 171638.0 563760.0 -1.0 508
510 0 281434.0 171662.0 563820.0 -1.0 509
511 0 281482.0 171624.0 563880.0 -1.0 510
512 0 281508.0 171692.0 563940.0 -1.0 511
513 0 281532.0 171712.0 564000.0 -1.0 512
514 0 281590.0 171702.0 564060.0 -1.0 513
515 0 281582.0 171682.0 564120.0 -1.0 514
516 0 281652.0 171715.0 564180.0 -1.0 515
517 0 281646.0 171755.0 564240.0 -1.0 516
518 0 281733.0 171732.0 564300.0 -1.0 517
519 0 281778.0 171784.0 564360.0 -1.0 518
520 0 281804.0 171754.0 564420.0 -1.0 519
521 0 281858.0 171752.0 564540.0 -1.0 520
522 0 281923.0 171838.0 564600.0 -1.0 521
523 0 281931.0 171841.0 564660.0 -1.0 522
524 0 281997.0 171813.0 564720.0 -1.0 523
525 0 282113.0 171891.0 564840.0 -1.0 524
526 0 282160.0 171947.0 564900.0 -1.0 525
527 0 282202.0 171956.0 564960.0 -1.0 526
528 0 282180.0 171949.0 565020.0 -1.0 527
529 0 282261.0 172018.0 565080.0 -1.0 528
530 0 282335.0 172084.0 565140.0 -1.0 529
531 0 282359.0 172064.0 565200.0 -1.0 530
532 0 282347.0 172061.0 565260.0 -1.0 531
533 0 282404.0 172033.0 565320.0 -1.0 532
534 0 282465.0 172072.0 565440.0 -1.0 533
535 0 282517.0 172075.0 565500.0 -1.0 534
536 0 282526.0 172068.0 565560.0 -1.0 535
537 0 282588.0 172078.0 565620.0 -1.0 536
538 0 282661.0 172082.0 565740.0 -1.0 537
539 0 282715.0 172148.0 565800.0 -1.0 538
540 0 282827.0 172134.0 565920.0 -1.0 539
541 0 282958.0 172156.0 565980.0 -1.0 540
542 0 283076.0 172088.0 566040.0 -1.0 541
543 0 283202.0 172127.0 566100.0 -1.0 542
544 0 283289.0 172104.0 566160.0 -1.0 543
545 0 283408.0 172080.0 566220.0 -1.0 544
546 0 283498.0 172073.0 566280.0 -1.0 545
547 0 283585.0 172059.0 566400.0 -1.0 546
548 0 283724.0 172105.0 566460.0 -1.0 547
549 0 283786.0 172081.0 566520.0 -1.0 548
550 0 283844.0 172085.0 566580.0 -1.0 549
551 0 284026.0 172138.0 566640.0 -1.0 550
552 0 284029.0 172100.0 566700.0 -1.0 551
553 0 284168.0 172154.0 566760.0 -1.0 552
554 0 284183.0 172181.0 566820.0 -1.0 553
555 0 284232.0 172213.0 566940.0 -1.0 554
556 0 284264.0 172205.0 567000.0 -1.0 555
557 0 284352.0 172319.0 567060.0 -1.0 556
558 0 284347.0 172314.0 567120.0 -1.0 557
559 0 284408.0 172336.0 567180.0 -1.0 558
560 0 284491.0 172336.0 567240.0 -1.0 559
561 0 284571.0 172388.0 567300.0 -1.0 560
562 0 284546.0 172365.0 567360.0 -1.0 561
563 0 284634.0 172421.0 567420.0 -1.0 562
564 0 284635.0 172450.0 567480.0 -1.0 563
565 0 284730.0 172541.0 567540.0 -1.0 564
566 0 284759.0 172579.0 567600.0 -1.0 565
567 0 284884.0 172618.0 567660.0 -1.0 566
568 0 284931.0 172666.0 567720.0 -1.0 567
569 0 284954.0 172680.0 567780.0 -1.0 568
570 0 285044.0 172746.0 567840.0 -1.0 569
571 0 285000.0 172706.0 567900.0 -1.0 570
572 0 285069.0 172827.0 567960.0 -1.0 571
573 0 285046.0 172783.0 568020.0 -1.0 572
574 0 285275.0 172948.0 568080.0 -1.0 573
575 0 285261.0 172939.0 568140.0 -1.0 574
576 0 285392.0 173030.0 568200.0 -1.0 575
577 0 285417.0 173070.0 568260.0 -1.0 576
578 0 285490.0 173163.0 568320.0 -1.0 577
579 0 285511.0 173261.0 568380.0 -1.0 578
580 0 285590.0 173273.0 568440.0 -1.0 579
581 0 285570.0 173288.0 568500.0 -1.0 580
582 0 285591.0 173321.0 568560.0 -1.0 581
583 0 285567.0 173297.0 568620.0 -1.0 582
584 0 285715.0 173363.0 568680.0 -1.0 583
585 0 285693.0 173389.0 568740.0 -1.0 584
586 0 285729.0 173396.0 568800.0 -1.0 585
587 0 285713.0 173356.0 568860.0 -1.0 586
588 0 285798.0 173449.0 568920.0 -1.0 587
589 0 285805.0 173486.0 568980.0 -1.0 588
590 0 285765.0 173486.0 569040.0 -1.0 589
591 0 285835.0 173491.0 569100.0 -1.0 590
592 0 285891.0 173544.0 569160.0 -1.0 591
593 0 285957.0 173621.0 569220.0 -1.0 592
594 0 286017.0 173701.0 569280.0 -1.0 593
595 0 286019.0 173765.0 569340.0 -1.0 594
596 0 286074.0 173698.0 569400.0 -1.0 595
597 0 286098.0 173749.0 569460.0 -1.0 596
598 0 286222.0 173847.0 569520.0 -1.0 597
599 0 286249.0 173810.0 569580.0 -1.0 598
600 0 286294.0 173848.0 569640.0 -1.0 599
601 0 286374.0 173878.0 569760.0 -1.0 600
602 0 286420.0 173906.0 569820.0 -1.0 601
603 0 286445.0 173979.0 569880.0 -1.0 602
604 0 286442.0 174006.0 569940.0 -1.0 603
605 0 286544.0 174019.0 570000.0 -1.0 604
606 0 286531.0 174039.0 570060.0 -1.0 605
607 0 286576.0 174009.0 570180.0 -1.0 606
608 0 286615.0 174077.0 570240.0 -1.0 607
609 0 286598.0 174108.0 570300.0 -1.0 608
610 0 286692.0 174137.0 570360.0 -1.0 609
611 0 286696.0 174154.0 570420.0 -1.0 610
612 0 286796.0 174191.0 570480.0 -1.0 611
613 0 286702.0 174111.0 570540.0 -1.0 612
614 0 286806.0 174224.0 570600.0 -1.0 613
615 0 286768.0 174231.0 570660.0 -1.0 614
616 0 286838.0 174304.0 570720.0 -1.0 615
617 0 286843.0 174306.0 570780.0 -1.0 616
618 0 286848.0 174385.0 570840.0 -1.0 617
619 0 286725.0 174316.0 570900.0 -1.0 618
620 0 286881.0 174403.0 570960.0 -1.0 619
621 0 286816.0 174492.0 571020.0 -1.0 620
622 0 286889.0 174561.0 571080.0 -1.0 621
623 0 286846.0 174634.0 571200.0 -1.0 622
624 0 286910.0 174668.0 571260.0 -1.0 623
625 0 286913.0 174713.0 571320.0 -1.0 624
626 0 286963.0 174750.0 571380.0 -1.0 625
627 0 286961.0 174781.0 571440.0 -1.0 626
628 0 286989.0 174809.0 571500.0 -1.0 627
629 0 287007.0 174810.0 571560.0 -1.0 628
630 0 287020.0 174872.0 571620.0 -1.0 629
631 0 287002.0 174920.0 571680.0 -1.0 630
632 0 286998.0 174908.0 571740.0 -1.0 631
633 0 287085.0 174927.0 571800.0 -1.0 632
634 0 287041.0 174914.0 571860.0 -1.0 633
635 0 287063.0 174951.0 571920.0 -1.0 634
636 0 287023.0 174956.0 571980.0 -1.0 635
637 0 287046.0 174910.0 572040.0 -1.0 636
638 0 287005.0 174912.0 572100.0 -1.0 637
639 0 286927.0 174909.0 572160.0 -1.0 638
640 0 287087.0 174920.0 572280.0 -1.0 639
641 0 287065.0 174959.0 572340.0 -1.0 640
642 0 287105.0 174985.0 572400.0 -1.0 641
643 0 287091.0 174995.0 572460.0 -1.0 642
644 0 287009.0 174903.0 572520.0 -1.0 643
645 0 287121.0 174949.0 572580.0 -1.0 644
646 0 287008.0 174876.0 572640.0 -1.0 645
647 0 287043.0 174932.0 572700.0 -1.0 646
648 0 286969.0 174802.0 572760.0 -1.0 647
649 0 286973.0 174934.0 572820.0 -1.0 648
650 0 286923.0 174953.0 572880.0 -1.0 649
651 0 286883.0 174979.0 572940.0 -1.0 650
652 0 286920.0 174967.0 573000.0 -1.0 651
653 0 286859.0 175106.0 573060.0 -1.0 652
654 0 286870.0 175034.0 573120.0 -1.0 653
655 0 286773.0 175063.0 573180.0 -1.0 654
656 0 286670.0 175000.0 573240.0 -1.0 655
657 0 286664.0 174966.0 573300.0 -1.0 656
658 0 286642.0 174958.0 573360.0 -1.0 657
659 0 286572.0 174956.0 573420.0 -1.0 658
660 0 286538.0 174947.0 573480.0 -1.0 659
661 0 286519.0 174936.0 573540.0 -1.0 660
662 0 286536.0 174883.0 573600.0 -1.0 661
663 0 286505.0 174815.0 573660.0 -1.0 662
664 0 286389.0 174787.0 573720.0 -1.0 663
665 0 286417.0 174841.0 573780.0 -1.0 664
666 0 286375.0 174740.0 573840.0 -1.0 665
667 0 286390.0 174745.0 573900.0 -1.0 666
668 0 286419.0 174786.0 573960.0 -1.0 667
669 0 286400.0 174694.0 574020.0 -1.0 668
670 0 286386.0 174676.0 574080.0 -1.0 669
671 0 286311.0 174617.0 574140.0 -1.0 670
672 0 286395.0 174579.0 574200.0 -1.0 671
673 0 286269.0 174554.0 574260.0 -1.0 672
674 0 286357.0 174552.0 574320.0 -1.0 673
675 0 286235.0 174512.0 574380.0 -1.0 674
676 0 286224.0 174449.0 574440.0 -1.0 675
677 0 286254.0 174455.0 574500.0 -1.0 676
678 0 286386.0 174484.0 574560.0 -1.0 677
679 0 286429.0 174431.0 574620.0 -1.0 678
680 0 286345.0 174377.0 574680.0 -1.0 679
681 0 286368.0 174384.0 574740.0 -1.0 680
682 0 286285.0 174251.0 574800.0 -1.0 681
683 0 286387.0 174366.0 574860.0 -1.0 682
684 0 286338.0 174269.0 574920.0 -1.0 683
685 0 286337.0 174313.0 574980.0 -1.0 684
686 0 286342.0 174314.0 575040.0 -1.0 685
687 0 286344.0 174230.0 575100.0 -1.0 686
688 0 286361.0 174289.0 575160.0 -1.0 687
689 0 286358.0 174294.0 575220.0 -1.0 688
690 0 286405.0 174284.0 575280.0 -1.0 689
691 0 286386.0 174283.0 575340.0 -1.0 690
692 0 286366.0 174310.0 575400.0 -1.0 691
693 0 286347.0 174243.0 575460.0 -1.0 692
694 0 286391.0 174256.0 575580.0 -1.0 693
695 0 286403.0 174252.0 575640.0 -1.0 694
696 0 286277.0 174142.0 575700.0 -1.0 695
697 0 286372.0 174239.0 575760.0 -1.0 696
698 0 286249.0 174247.0 575820.0 -1.0 697
699 0 286272.0 174152.0 575880.0 -1.0 698
700 0 286202.0 174129.0 575940.0 -1.0 699
701 0 286282.0 174126.0 576000.0 -1.0 700
702 0 286247.0 174077.0 576060.0 -1.0 701
703 0 286251.0 174099.0 576120.0 -1.0 702
704 0 286241.0 174000.0 576180.0 -1.0 703
705 0 286166.0 173977.0 576240.0 -1.0 704
706 0 286150.0 174011.0 576360.0 -1.0 705
707 0 286155.0 173896.0 576420.0 -1.0 706
708 0 286242.0 173995.0 576480.0 -1.0 707
709 0 286150.0 173932.0 576540.0 -1.0 708
710 0 286124.0 174015.0 576600.0 -1.0 709
711 0 286136.0 173945.0 576660.0 -1.0 710
712 0 286162.0 173897.0 576720.0 -1.0 711
713 0 286134.0 173902.0 576780.0 -1.0 712
714 0 286134.0 173924.0 576840.0 -1.0 713
715 0 286078.0 173907.0 576900.0 -1.0 714
716 0 286099.0 173868.0 576960.0 -1.0 715
717 0 286116.0 173867.0 577020.0 -1.0 716
718 0 286077.0 173810.0 577080.0 -1.0 717
719 0 286086.0 173828.0 577200.0 -1.0 718
720 0 286060.0 173817.0 577260.0 -1.0 719
721 0 286070.0 173779.0 577320.0 -1.0 720
722 0 286051.0 173741.0 577380.0 -1.0 721
723 0 286136.0 173737.0 577440.0 -1.0 722
724 0 286128.0 173757.0 577500.0 -1.0 723
725 0 286072.0 173725.0 577560.0 -1.0 724
726 0 286165.0 173816.0 577620.0 -1.0 725
727 0 286143.0 173757.0 577680.0 -1.0 726
728 0 286247.0 173796.0 577740.0 -1.0 727
729 0 286183.0 173740.0 577800.0 -1.0 728
730 0 286219.0 173760.0 577860.0 -1.0 729
731 0 286308.0 173824.0 577920.0 -1.0 730
732 0 286289.0 173771.0 577980.0 -1.0 731
733 0 286374.0 173832.0 578100.0 -1.0 732
734 0 286451.0 173750.0 578160.0 -1.0 733
735 0 286456.0 173723.0 578220.0 -1.0 734
736 0 286531.0 173664.0 578280.0 -1.0 735
737 0 286531.0 173693.0 578340.0 -1.0 736
738 0 286548.0 173701.0 578400.0 -1.0 737
739 0 286617.0 173656.0 578460.0 -1.0 738
740 0 286585.0 173631.0 578520.0 -1.0 739
741 0 286659.0 173707.0 578580.0 -1.0 740
742 0 286666.0 173528.0 578700.0 -1.0 741
743 0 286741.0 173680.0 578760.0 -1.0 742
744 0 286789.0 173621.0 578820.0 -1.0 743
745 0 286817.0 173684.0 578880.0 -1.0 744
746 0 286873.0 173639.0 578940.0 -1.0 745
747 0 286921.0 173667.0 579000.0 -1.0 746
748 0 286934.0 173633.0 579060.0 -1.0 747
749 0 286972.0 173668.0 579120.0 -1.0 748
750 0 286994.0 173652.0 579180.0 -1.0 749
751 0 287070.0 173759.0 579240.0 -1.0 750
752 0 287044.0 173737.0 579300.0 -1.0 751
753 0 287078.0 173764.0 579360.0 -1.0 752
754 0 287156.0 173753.0 579420.0 -1.0 753
755 0 287165.0 173801.0 579480.0 -1.0 754
756 0 287195.0 173724.0 579540.0 -1.0 755
757 0 287242.0 173861.0 579600.0 -1.0 756
758 0 287251.0 173786.0 579660.0 -1.0 757
759 0 287321.0 173882.0 579720.0 -1.0 758
760 0 287351.0 173807.0 579780.0 -1.0 759
761 0 287359.0 173877.0 579840.0 -1.0 760
762 0 287445.0 173814.0 579900.0 -1.0 761
763 0 287438.0 173879.0 579960.0 -1.0 762
764 0 287475.0 173881.0 580020.0 -1.0 763
765 0 287431.0 173789.0 580080.0 -1.0 764
766 0 287523.0 173876.0 580140.0 -1.0 765
767 0 287497.0 173778.0 580200.0 -1.0 766
768 0 287505.0 173843.0 580260.0 -1.0 767
769 0 287460.0 173801.0 580320.0 -1.0 768
770 0 287559.0 173883.0 580380.0 -1.0 769
771 0 287575.0 173863.0 580440.0 -1.0 770
772 0 287510.0 173789.0 580500.0 -1.0 771
773 0 287534.0 173863.0 580560.0 -1.0 772
774 0 287583.0 173911.0 580620.0 -1.0 773
775 0 287582.0 173924.0 580680.0 -1.0 774
776 0 287574.0 173818.0 580800.0 -1.0 775
777 0 287577.0 173837.0 580860.0 -1.0 776
778 0 287632.0 173883.0 580920.0 -1.0 777
779 0 287622.0 173901.0 580980.0 -1.0 778
780 0 287589.0 173817.0 581040.0 -1.0 779
781 0 287597.0 173788.0 581100.0 -1.0 780
782 0 287570.0 173767.0 581160.0 -1.0 781
783 0 287522.0 173793.0 581220.0 -1.0 782
784 0 287575.2 173809.8 581280.0 -1.0 783
785 0 287490.0 173760.0 581340.0 -1.0 784
786 0 287492.0 173782.0 581400.0 -1.0 785
787 0 287507.0 173745.0 581460.0 -1.0 786
788 0 287476.0 173726.0 581520.0 -1.0 787
789 0 287528.0 173670.0 581580.0 -1.0 788
790 0 287500.0 173638.0 581640.0 -1.0 789
791 0 287452.0 173617.0 581700.0 -1.0 790
792 0 287554.0 173587.0 581760.0 -1.0 791
793 0 287479.0 173535.0 581820.0 -1.0 792
794 0 287427.0 173561.0 581880.0 -1.0 793
795 0 287506.0 173529.0 582000.0 -1.0 794
796 0 287484.0 173447.0 582060.0 -1.0 795
797 0 287421.0 173493.0 582120.0 -1.0 796
798 0 287433.0 173414.0 582180.0 -1.0 797
799 0 287492.0 173425.0 582240.0 -1.0 798
800 0 287433.0 173362.0 582300.0 -1.0 799
801 0 287498.0 173397.0 582360.0 -1.0 800
802 0 287476.0 173362.0 582420.0 -1.0 801
803 0 287515.0 173299.0 582480.0 -1.0 802
804 0 287443.0 173229.0 582540.0 -1.0 803
805 0 287473.0 173174.0 582600.0 -1.0 804
806 0 287330.0 173084.0 582660.0 -1.0 805
807 0 287374.0 173165.0 582720.0 -1.0 806
808 0 287384.0 173137.0 582780.0 -1.0 807
809 0 287394.0 173098.0 582840.0 -1.0 808
810 0 287360.0 173078.0 582900.0 -1.0 809
811 0 287275.0 172954.0 582960.0 -1.0 810
812 0 287292.0 172965.0 583020.0 -1.0 811
813 0 287271.0 172961.0 583080.0 -1.0 812
814 0 287246.0 172911.0 583140.0 -1.0 813
815 0 287236.0 172856.0 583200.0 -1.0 814
816 0 287272.0 172805.0 583380.0 -1.0 815
817 0 287216.0 172760.0 583440.0 -1.0 816
818 0 287253.0 172687.0 583500.0 -1.0 817
819 0 287330.0 172726.0 583560.0 -1.0 818
820 0 287283.0 172679.0 583620.0 -1.0 819
821 0 287299.0 172704.0 583680.0 -1.0 820
822 0 287306.0 172708.0 583740.0 -1.0 821
823 0 287247.0 172589.0 583800.0 -1.0 822
824 0 287266.0 172617.0 583860.0 -1.0 823
825 0 287299.0 172561.0 583920.0 -1.0 824
826 0 287380.0 172601.0 583980.0 -1.0 825
827 0 287291.0 172625.0 584040.0 -1.0 826
828 0 287343.0 172595.0 584100.0 -1.0 827
829 0 287343.0 172584.0 584160.0 -1.0 828
830 0 287343.0 172590.0 584220.0 -1.0 829
831 0 287354.0 172620.0 584280.0 -1.0 830
832 0 287347.0 172535.0 584340.0 -1.0 831
833 0 287361.0 172568.0 584400.0 -1.0 832
834 0 287370.0 172536.0 584460.0 -1.0 833
835 0 287361.0 172563.0 584520.0 -1.0 834
836 0 287365.0 172551.0 584580.0 -1.0 835
837 0 287375.0 172536.0 584640.0 -1.0 836
838 0 287450.0 172579.0 584700.0 -1.0 837
839 0 287433.0 172537.0 584760.0 -1.0 838
840 0 287475.0 172490.0 584880.0 -1.0 839
841 0 287456.0 172392.0 584940.0 -1.0 840
842 0 287445.0 172414.0 585000.0 -1.0 841
843 0 287479.0 172380.0 585060.0 -1.0 842
844 0 287450.0 172371.0 585120.0 -1.0 843
845 0 287498.0 172384.0 585180.0 -1.0 844
846 0 287425.0 172313.0 585240.0 -1.0 845
847 0 287458.0 172349.0 585300.0 -1.0 846
848 0 287483.0 172371.0 585360.0 -1.0 847
849 0 287527.0 172354.0 585420.0 -1.0 848
850 0 287594.0 172281.0 585480.0 -1.0 849
851 0 287601.0 172325.0 585540.0 -1.0 850
852 0 287504.0 172164.0 585600.0 -1.0 851
853 0 287654.0 172259.0 585660.0 -1.0 852
854 0 287610.0 172146.0 585720.0 -1.0 853
855 0 287640.0 172215.0 585780.0 -1.0 854
856 0 287660.0 172181.0 585840.0 -1.0 855
857 0 287663.0 172180.0 585900.0 -1.0 856
858 0 287690.0 172173.0 585960.0 -1.0 857
859 0 287650.0 172040.0 586020.0 -1.0 858
860 0 287691.0 172066.0 586080.0 -1.0 859
861 0 287717.0 172086.0 586140.0 -1.0 860
862 0 287766.0 172076.0 586200.0 -1.0 861
863 0 287801.0 172054.0 586260.0 -1.0 862
864 0 287785.0 172007.0 586320.0 -1.0 863
865 0 287766.0 171960.0 586380.0 -1.0 864
866 0 287813.0 171981.0 586440.0 -1.0 865
867 0 287800.0 171937.0 586500.0 -1.0 866
868 0 287767.0 171920.0 586560.0 -1.0 867
869 0 287731.0 171853.0 586620.0 -1.0 868
870 0 287713.0 171823.0 586680.0 -1.0 869
871 0 287758.0 171699.0 586740.0 -1.0 870
872 0 287814.0 171721.0 586860.0 -1.0 871
873 0 287675.0 171658.0 586920.0 -1.0 872
874 0 287705.0 171608.0 586980.0 -1.0 873
875 0 287661.0 171566.0 587040.0 -1.0 874
876 0 287659.0 171558.0 587100.0 -1.0 875
877 0 287740.0 171556.0 587160.0 -1.0 876
878 0 287712.0 171540.0 587220.0 -1.0 877
879 0 287634.0 171480.0 587280.0 -1.0 878
880 0 287703.0 171498.0 587340.0 -1.0 879
881 0 287703.0 171420.0 587400.0 -1.0 880
882 0 287753.0 171400.0 587460.0 -1.0 881
883 0 287785.0 171289.0 587520.0 -1.0 882
884 0 287760.0 171225.0 587580.0 -1.0 883
885 0 287717.0 171194.0 587700.0 -1.0 884
886 0 287858.0 171236.0 587760.0 -1.0 885
887 0 287805.0 171192.0 587820.0 -1.0 886
888 0 287790.0 171085.0 587880.0 -1.0 887
889 0 287812.0 171131.0 587940.0 -1.0 888
890 0 287808.0 171103.0 588000.0 -1.0 889
891 0 287834.0 171103.0 588060.0 -1.0 890
892 0 287824.0 171017.0 588120.0 -1.0 891
893 0 287844.0 171056.0 588180.0 -1.0 892
894 0 287829.0 170902.0 588240.0 -1.0 893
895 0 287846.0 170960.0 588300.0 -1.0 894
896 0 287857.0 170881.0 588360.0 -1.0 895
897 0 287870.0 170855.0 588420.0 -1.0 896
898 0 287819.0 170837.0 588480.0 -1.0 897
899 0 287890.0 170775.0 588540.0 -1.0 898
900 0 287889.0 170717.0 588600.0 -1.0 899
901 0 287930.0 170668.0 588660.0 -1.0 900
902 0 287930.0 170598.0 588720.0 -1.0 901
903 0 288005.0 170548.0 588840.0 -1.0 902
904 0 288007.0 170538.0 588900.0 -1.0 903
905 0 288016.0 170479.0 588960.0 -1.0 904
906 0 288074.0 170453.0 589020.0 -1.0 905
907 0 288079.0 170433.0 589080.0 -1.0 906
908 0 288033.0 170315.0 589140.0 -1.0 907
909 0 288058.0 170318.0 589200.0 -1.0 908
910 0 288088.0 170313.0 589260.0 -1.0 909
911 0 288097.0 170246.0 589320.0 -1.0 910
912 0 288132.0 170188.0 589380.0 -1.0 911
913 0 288124.0 170211.0 589440.0 -1.0 912
914 0 288138.0 170153.0 589500.0 -1.0 913
915 0 288126.0 170141.0 589560.0 -1.0 914
916 0 288127.0 170047.0 589620.0 -1.0 915
917 0 288140.0 169983.0 589680.0 -1.0 916
918 0 288169.0 169951.0 589740.0 -1.0 917
919 0 288198.0 169955.0 589800.0 -1.0 918
920 0 288197.0 169850.0 589860.0 -1.0 919
921 0 288219.0 169826.0 589920.0 -1.0 920
922 0 288206.0 169726.0 589980.0 -1.0 921
923 0 288191.0 169716.0 590040.0 -1.0 922
924 0 288221.0 169697.0 590100.0 -1.0 923
925 0 288247.0 169686.0 590160.0 -1.0 924
926 0 288220.0 169638.0 590220.0 -1.0 925
927 0 288236.0 169648.0 590280.0 -1.0 926
928 0 288231.0 169599.0 590340.0 -1.0 927
929 0 288289.0 169581.0 590400.0 -1.0 928
930 0 288275.0 169594.0 590460.0 -1.0 929
931 0 288221.0 169549.0 590520.0 -1.0 930
932 0 288252.0 169520.0 590580.0 -1.0 931
933 0 288236.0 169515.0 590640.0 -1.0 932
934 0 288250.0 169452.0 590700.0 -1.0 933
935 0 288217.0 169406.0 590760.0 -1.0 934
936 0 288212.0 169394.0 590820.0 -1.0 935
937 0 288234.0 169399.0 590880.0 -1.0 936
938 0 288194.0 169310.0 590940.0 -1.0 937
939 0 288172.78 169309.89 591000.0 -1.0 938
940 0 288127.0 169234.0 591060.0 -1.0 939
941 0 288175.0 169230.0 591120.0 -1.0 940
942 0 288164.0 169235.0 591180.0 -1.0 941
943 0 288098.0 169113.0 591240.0 -1.0 942
944 0 288053.0 169119.0 591300.0 -1.0 943
945 0 288101.0 169119.0 591360.0 -1.0 944
946 0 288057.0 169119.0 591420.0 -1.0 945
947 0 288118.0 169105.0 591480.0 -1.0 946
948 0 288075.0 169042.0 591540.0 -1.0 947
949 0 288139.0 169118.0 591600.0 -1.0 948
950 0 288047.0 168986.0 591660.0 -1.0 949
951 0 288062.0 168985.0 591720.0 -1.0 950
952 0 288051.0 168956.0 591780.0 -1.0 951
953 0 288095.0 168993.0 591840.0 -1.0 952
954 0 288039.0 168935.0 591900.0 -1.0 953
955 0 288060.0 168835.0 591960.0 -1.0 954
956 0 288076.0 168822.0 592020.0 -1.0 955
957 0 288057.0 168783.0 592080.0 -1.0 956
958 0 288075.0 168785.0 592140.0 -1.0 957
959 0 288036.0 168745.0 592200.0 -1.0 958
960 0 288024.0 168724.0 592260.0 -1.0 959
961 0 288030.0 168722.0 592320.0 -1.0 960
962 0 287978.0 168611.0 592380.0 -1.0 961
963 0 287978.0 168633.0 592440.0 -1.0 962
964 0 287974.0 168632.0 592500.0 -1.0 963
965 0 287910.0 168521.0 592560.0 -1.0 964
966 0 287946.0 168544.0 592620.0 -1.0 965
967 0 287897.0 168490.0 592680.0 -1.0 966
968 0 287841.0 168468.0 592740.0 -1.0 967
969 0 287801.0 168398.0 592800.0 -1.0 968
970 0 287814.0 168455.0 592860.0 -1.0 969
971 0 287815.0 168475.0 592920.0 -1.0 970
972 0 287814.0 168507.0 592980.0 -1.0 971
973 0 287863.0 168469.0 593040.0 -1.0 972
974 0 287841.0 168459.0 593100.0 -1.0 973
975 0 287783.0 168413.0 593160.0 -1.0 974
976 0 287774.0 168398.0 593220.0 -1.0 975
977 0 287754.0 168421.0 593280.0 -1.0 976
978 0 287736.0 168396.0 593340.0 -1.0 977
979 0 287748.0 168354.0 593400.0 -1.0 978
980 0 287772.0 168382.0 593460.0 -1.0 979
981 0 287749.0 168385.0 593520.0 -1.0 980
982 0 287773.0 168335.0 593580.0 -1.0 981
983 0 287740.0 168307.0 593640.0 -1.0 982
984 0 287818.0 168331.0 593700.0 -1.0 983
985 0 287827.0 168356.0 593760.0 -1.0 984
986 0 287800.0 168290.0 593820.0 -1.0 985
987 0 287771.0 168314.0 593880.0 -1.0 986
988 0 287786.0 168258.0 593940.0 -1.0 987
989 0 287879.0 168220.0 594000.0 -1.0 988
990 0 287800.0 168220.0 594060.0 -1.0 989
991 0 287786.0 168227.0 594120.0 -1.0 990
992 0 287857.0 168206.0 594180.0 -1.0 991
993 0 287823.0 168164.0 594240.0 -1.0 992
994 0 287796.0 168135.0 594300.0 -1.0 993
995 0 287819.0 168128.0 594360.0 -1.0 994
996 0 287861.0 168126.0 594480.0 -1.0 995
997 0 287792.0 168059.0 594540.0 -1.0 996
998 0 287763.0 168060.0 594600.0 -1.0 997
999 0 287770.0 168010.0 594660.0 -1.0 998
1000 0 287859.0 167972.0 594720.0 -1.0 999
1001 0 287833.0 167983.0 594780.0 -1.0 1000
1002 0 287809.0 167919.0 594840.0 -1.0 1001
1003 0 287788.0 167908.0 594900.0 -1.0 1002
1004 0 287742.0 167796.0 594960.0 -1.0 1003
1005 0 287775.0 167790.0 595020.0 -1.0 1004
1006 0 287726.0 167770.0 595080.0 -1.0 1005
1007 0 287741.0 167753.0 595140.0 -1.0 1006
1008 0 287721.0 167716.0 595200.0 -1.0 1007
1009 0 287694.0 167679.0 595260.0 -1.0 1008
1010 0 287730.0 167638.0 595320.0 -1.0 1009
1011 0 287723.0 167717.0 595380.0 -1.0 1010
1012 0 287678.0 167715.0 595440.0 -1.0 1011
1013 0 287665.0 167681.0 595500.0 -1.0 1012
1014 0 287694.0 167691.0 595560.0 -1.0 1013
1015 0 287726.0 167670.0 595620.0 -1.0 1014
1016 0 287709.0 167622.0 595680.0 -1.0 1015
1017 0 287679.0 167626.0 595740.0 -1.0 1016
1018 0 287673.0 167606.0 595800.0 -1.0 1017
1019 0 287717.0 167585.0 595860.0 -1.0 1018
1020 0 287767.0 167565.0 595920.0 -1.0 1019
1021 0 287739.0 167538.0 595980.0 -1.0 1020
1022 0 287757.0 167549.0 596040.0 -1.0 1021
1023 0 287753.0 167480.0 596100.0 -1.0 1022
1024 0 287820.0 167560.0 596160.0 -1.0 1023
1025 0 287800.0 167519.0 596220.0 -1.0 1024
1026 0 287788.0 167532.0 596280.0 -1.0 1025
1027 0 287831.0 167530.0 596340.0 -1.0 1026
1028 0 287807.0 167546.0 596400.0 -1.0 1027
1029 0 287877.0 167537.0 596460.0 -1.0 1028
1030 0 287950.0 167555.0 596520.0 -1.0 1029
1031 0 287884.0 167553.0 596580.0 -1.0 1030
1032 0 287903.0 167465.0 596640.0 -1.0 1031
1033 0 287874.0 167485.0 596700.0 -1.0 1032
1034 0 287836.0 167486.0 596760.0 -1.0 1033
1035 0 287826.0 167455.0 596820.0 -1.0 1034
1036 0 287855.0 167492.0 596880.0 -1.0 1035
1037 0 287815.0 167458.0 596940.0 -1.0 1036
1038 0 287854.0 167480.0 597000.0 -1.0 1037
1039 0 287769.0 167488.0 597060.0 -1.0 1038
1040 0 287808.0 167467.0 597120.0 -1.0 1039
1041 0 287779.0 167471.0 597180.0 -1.0 1040
1042 0 287823.0 167488.0 597240.0 -1.0 1041
1043 0 287770.0 167417.0 597360.0 -1.0 1042
1044 0 287770.0 167387.0 597420.0 -1.0 1043
1045 0 287798.0 167415.0 597480.0 -1.0 1044
1046 0 287697.0 167412.0 597540.0 -1.0 1045
1047 0 287761.0 167462.0 597600.0 -1.0 1046
1048 0 287832.0 167432.0 597660.0 -1.0 1047
1049 0 287753.0 167441.0 597720.0 -1.0 1048
1050 0 287738.0 167420.0 597780.0 -1.0 1049
1051 0 287734.0 167379.0 597840.0 -1.0 1050
1052 0 287781.0 167390.0 597900.0 -1.0 1051
1053 0 287833.0 167313.0 597960.0 -1.0 1052
1054 0 287792.0 167316.0 598020.0 -1.0 1053
1055 0 287789.0 167335.0 598080.0 -1.0 1054
1056 0 287861.0 167239.0 598140.0 -1.0 1055
1057 0 287817.0 167226.0 598200.0 -1.0 1056
1058 0 287841.0 167267.0 598260.0 -1.0 1057
1059 0 287887.0 167232.0 598320.0 -1.0 1058
1060 0 287844.0 167184.0 598380.0 -1.0 1059
1061 0 287855.0 167076.0 598440.0 -1.0 1060
1062 0 287851.0 167108.0 598500.0 -1.0 1061
1063 0 287863.0 167150.0 598560.0 -1.0 1062
1064 0 287883.0 167020.0 598620.0 -1.0 1063
1065 0 287897.0 167057.0 598680.0 -1.0 1064
1066 0 287850.0 166989.0 598740.0 -1.0 1065
1067 0 287883.0 167001.0 598800.0 -1.0 1066
1068 0 287871.0 166983.0 598860.0 -1.0 1067
1069 0 287875.0 166969.0 598920.0 -1.0 1068
1070 0 287739.0 166870.0 598980.0 -1.0 1069
1071 0 287846.0 166919.0 599040.0 -1.0 1070
1072 0 287820.0 166950.0 599100.0 -1.0 1071
1073 0 287867.0 167016.0 599160.0 -1.0 1072
1074 0 287864.0 167033.0 599220.0 -1.0 1073
1075 0 287885.0 166997.0 599280.0 -1.0 1074
1076 0 287903.0 167009.0 599340.0 -1.0 1075
1077 0 287902.0 166999.0 599400.0 -1.0 1076
1078 0 287937.0 167062.0 599460.0 -1.0 1077
1079 0 287911.0 167026.0 599520.0 -1.0 1078
1080 0 287916.0 167043.0 599580.0 -1.0 1079
1081 0 287932.0 167040.0 599640.0 -1.0 1080
1082 0 288025.0 167056.0 599700.0 -1.0 1081
1083 0 288032.0 167082.0 599760.0 -1.0 1082
1084 0 288077.0 167074.0 599820.0 -1.0 1083
1085 0 288048.0 167043.0 599880.0 -1.0 1084
1086 0 288133.0 167012.0 599940.0 -1.0 1085
1087 0 288161.0 167085.0 600000.0 -1.0 1086
1088 0 288197.0 167088.0 600060.0 -1.0 1087
1089 0 288321.0 167121.0 600120.0 -1.0 1088
1090 0 288318.0 167110.0 600180.0 -1.0 1089
1091 0 288350.0 167132.0 600240.0 -1.0 1090
1092 0 288428.0 167159.0 600300.0 -1.0 1091
1093 0 288398.0 167132.0 600360.0 -1.0 1092
1094 0 288450.0 167128.0 600420.0 -1.0 1093
1095 0 288469.0 167125.0 600480.0 -1.0 1094
1096 0 288483.0 167096.0 600540.0 -1.0 1095
1097 0 288573.0 167129.0 600600.0 -1.0 1096
1098 0 288486.0 167146.0 600660.0 -1.0 1097
1099 0 288582.0 167143.0 600720.0 -1.0 1098
1100 0 288588.0 167131.0 600780.0 -1.0 1099
1101 0 288534.0 167095.0 600840.0 -1.0 1100
1102 0 288613.0 167133.0 600900.0 -1.0 1101
1103 0 288610.0 167134.0 600960.0 -1.0 1102
1104 0 288629.0 167099.0 601020.0 -1.0 1103
1105 0 288628.0 167075.0 601080.0 -1.0 1104
1106 0 288647.0 167101.0 601140.0 -1.0 1105
1107 0 288603.0 167052.0 601200.0 -1.0 1106
1108 0 288699.0 167048.0 601260.0 -1.0 1107
1109 0 288698.0 167023.0 601320.0 -1.0 1108
1110 0 288756.0 167059.0 601380.0 -1.0 1109
1111 0 288789.0 167030.0 601440.0 -1.0 1110
1112 0 288675.0 166911.0 601500.0 -1.0 1111
1113 0 288758.0 166952.0 601560.0 -1.0 1112
1114 0 288823.0 166960.0 601620.0 -1.0 1113
1115 0 288874.0 166958.0 601680.0 -1.0 1114
1116 0 288860.0 166909.0 601740.0 -1.0 1115
1117 0 288880.0 166929.0 601800.0 -1.0 1116
1118 0 288959.0 166861.0 601860.0 -1.0 1117
1119 0 288919.0 166835.0 601920.0 -1.0 1118
1120 0 288968.0 166793.0 601980.0 -1.0 1119
1121 0 289026.0 166717.0 602040.0 -1.0 1120
1122 0 289008.0 166692.0 602100.0 -1.0 1121
1123 0 288991.0 166683.0 602160.0 -1.0 1122
1124 0 289102.0 166735.0 602220.0 -1.0 1123
1125 0 289144.0 166732.0 602280.0 -1.0 1124
1126 0 289294.0 166651.0 602340.0 -1.0 1125
1127 0 289264.0 166654.0 602460.0 -1.0 1126
1128 0 289365.0 166669.0 602520.0 -1.0 1127
1129 0 289384.0 166632.0 602580.0 -1.0 1128
1130 0 289386.0 166542.0 602640.0 -1.0 1129
1131 0 289415.0 166528.0 602700.0 -1.0 1130
1132 0 289496.0 166457.0 602760.0 -1.0 1131
1133 0 289453.0 166410.0 602820.0 -1.0 1132
1134 0 289509.0 166375.0 602880.0 -1.0 1133
1135 0 289530.0 166381.0 602940.0 -1.0 1134
1136 0 289555.0 166356.0 603000.0 -1.0 1135
1137 0 289586.0 166335.0 603060.0 -1.0 1136
1138 0 289631.0 166350.0 603120.0 -1.0 1137
1139 0 289619.0 166316.0 603180.0 -1.0 1138
1140 0 289722.0 166341.0 603240.0 -1.0 1139
1141 0 289750.0 166283.0 603300.0 -1.0 1140
1142 0 289814.0 166258.0 603360.0 -1.0 1141
1143 0 289816.0 166289.0 603420.0 -1.0 1142
1144 0 289855.0 166277.0 603480.0 -1.0 1143
1145 0 289884.0 166263.0 603540.0 -1.0 1144
1146 0 289926.0 166203.0 603600.0 -1.0 1145
1147 0 289929.0 166225.0 603660.0 -1.0 1146
1148 0 289955.0 166245.0 603720.0 -1.0 1147
1149 0 290026.0 166256.0 603780.0 -1.0 1148
1150 0 290009.0 166232.0 603840.0 -1.0 1149
1151 0 290021.0 166188.0 603900.0 -1.0 1150
1152 0 289976.0 166181.0 603960.0 -1.0 1151
1153 0 290004.0 166217.0 604020.0 -1.0 1152
1154 0 290049.0 166172.0 604080.0 -1.0 1153
1155 0 290079.0 166232.0 604140.0 -1.0 1154
1156 0 290064.0 166154.0 604200.0 -1.0 1155
1157 0 290096.0 166177.0 604260.0 -1.0 1156
1158 0 290165.0 166169.0 604320.0 -1.0 1157
1159 0 290102.0 166161.0 604380.0 -1.0 1158
1160 0 290131.0 166195.0 604440.0 -1.0 1159
1161 0 290181.0 166179.0 604500.0 -1.0 1160
1162 0 290179.0 166144.0 604560.0 -1.0 1161
1163 0 290235.0 166149.0 604620.0 -1.0 1162
1164 0 290225.0 166137.0 604680.0 -1.0 1163
1165 0 290284.0 166118.0 604740.0 -1.0 1164
1166 0 290352.0 166120.0 604800.0 -1.0 1165
1167 0 290382.0 166115.0 604860.0 -1.0 1166
1168 0 290371.0 166127.0 604920.0 -1.0 1167
1169 0 290454.0 166093.0 604980.0 -1.0 1168
1170 0 290383.0 166066.0 605040.0 -1.0 1169
1171 0 290377.0 166068.0 605100.0 -1.0 1170
1172 0 290424.0 166106.0 605160.0 -1.0 1171
1173 0 290403.0 166070.0 605220.0 -1.0 1172
1174 0 290489.0 166043.0 605280.0 -1.0 1173
1175 0 290558.0 166143.0 605340.0 -1.0 1174
1176 0 290524.0 166053.0 605400.0 -1.0 1175
1177 0 290536.0 166072.0 605460.0 -1.0 1176
1178 0 290648.0 166046.0 605520.0 -1.0 1177
1179 0 290625.0 166057.0 605580.0 -1.0 1178
1180 0 290677.0 166058.0 605640.0 -1.0 1179
1181 0 290707.0 165994.0 605700.0 -1.0 1180
1182 0 290701.0 165991.0 605760.0 -1.0 1181
1183 0 290763.0 165965.0 605820.0 -1.0 1182
1184 0 290808.0 165963.0 605880.0 -1.0 1183
1185 0 290864.0 165866.0 605940.0 -1.0 1184
1186 0 290906.0 165896.0 606000.0 -1.0 1185
1187 0 290978.0 165839.0 606060.0 -1.0 1186
1188 0 291057.0 165892.0 606120.0 -1.0 1187
1189 0 291025.0 165803.0 606180.0 -1.0 1188
1190 0 291162.0 165821.0 606240.0 -1.0 1189
1191 0 291248.0 165958.0 606300.0 -1.0 1190
1192 0 291213.0 165888.0 606360.0 -1.0 1191
1193 0 291326.0 165934.0 606420.0 -1.0 1192
1194 0 291211.0 165924.0 606480.0 -1.0 1193
1195 0 291268.0 165942.0 606540.0 -1.0 1194
1196 0 291297.0 165945.0 606600.0 -1.0 1195
1197 0 291265.0 165912.0 606660.0 -1.0 1196
1198 0 291345.0 165972.0 606720.0 -1.0 1197
1199 0 291375.0 165966.0 606780.0 -1.0 1198
1200 0 291433.0 165982.0 606840.0 -1.0 1199
1201 0 291374.0 166003.0 606900.0 -1.0 1200
1202 0 291443.0 165967.0 606960.0 -1.0 1201
1203 0 291472.0 165975.0 607020.0 -1.0 1202
1204 0 291406.0 165938.0 607080.0 -1.0 1203
1205 0 291502.0 165964.0 607140.0 -1.0 1204
1206 0 291469.0 165936.0 607200.0 -1.0 1205
1207 0 291486.0 165970.0 607260.0 -1.0 1206
1208 0 291516.0 165914.0 607320.0 -1.0 1207
1209 0 291565.0 165902.0 607380.0 -1.0 1208
1210 0 291577.0 165888.0 607440.0 -1.0 1209
1211 0 291629.0 165866.0 607500.0 -1.0 1210
1212 0 291654.0 165863.0 607560.0 -1.0 1211
1213 0 291713.0 165868.0 607620.0 -1.0 1212
1214 0 291634.0 165850.0 607740.0 -1.0 1213
1215 0 291721.0 165807.0 607800.0 -1.0 1214
1216 0 291748.0 165808.0 607860.0 -1.0 1215
1217 0 291743.0 165707.0 607920.0 -1.0 1216
1218 0 291781.0 165681.0 607980.0 -1.0 1217
1219 0 291809.0 165628.0 608040.0 -1.0 1218
1220 0 291831.0 165636.0 608100.0 -1.0 1219
1221 0 291847.0 165582.0 608160.0 -1.0 1220
1222 0 291842.0 165640.0 608220.0 -1.0 1221
1223 0 291853.0 165541.0 608280.0 -1.0 1222
1224 0 291816.0 165498.0 608340.0 -1.0 1223
1225 0 291918.0 165525.0 608400.0 -1.0 1224
1226 0 291918.0 165506.0 608460.0 -1.0 1225
1227 0 291874.0 165491.0 608520.0 -1.0 1226
1228 0 291959.0 165471.0 608580.0 -1.0 1227
1229 0 291834.0 165446.0 608640.0 -1.0 1228
1230 0 291916.0 165482.0 608700.0 -1.0 1229
1231 0 291842.0 165389.0 608760.0 -1.0 1230
1232 0 291829.0 165360.0 608820.0 -1.0 1231
1233 0 291812.0 165335.0 608880.0 -1.0 1232
1234 0 291838.0 165363.0 608940.0 -1.0 1233
1235 0 291851.0 165252.0 609000.0 -1.0 1234
1236 0 291889.0 165317.0 609060.0 -1.0 1235
1237 0 291932.0 165271.0 609120.0 -1.0 1236
1238 0 291923.0 165252.0 609180.0 -1.0 1237
1239 0 291873.0 165236.0 609240.0 -1.0 1238
1240 0 291888.0 165185.0 609300.0 -1.0 1239
1241 0 291869.0 165189.0 609360.0 -1.0 1240
1242 0 291961.0 165200.0 609420.0 -1.0 1241
1243 0 291991.0 165215.0 609480.0 -1.0 1242
1244 0 291874.0 165204.0 609540.0 -1.0 1243
1245 0 291896.0 165201.0 609600.0 -1.0 1244
1246 0 291940.0 165253.0 609660.0 -1.0 1245
1247 0 291954.0 165161.0 609720.0 -1.0 1246
1248 0 291938.0 165184.0 609780.0 -1.0 1247
1249 0 291931.0 165230.0 609840.0 -1.0 1248
1250 0 291923.0 165174.0 609900.0 -1.0 1249
1251 0 291922.0 165197.0 609960.0 -1.0 1250
1252 0 291847.0 165213.0 610020.0 -1.0 1251
1253 0 291873.0 165263.0 610080.0 -1.0 1252
1254 0 291808.0 165169.0 610140.0 -1.0 1253
1255 0 291825.0 165165.0 610200.0 -1.0 1254
1256 0 291828.0 165146.0 610260.0 -1.0 1255
1257 0 291894.0 165149.0 610320.0 -1.0 1256
1258 0 291895.0 165179.0 610380.0 -1.0 1257
1259 0 291857.0 165224.0 610440.0 -1.0 1258
1260 0 291802.0 165211.0 610500.0 -1.0 1259
1261 0 291871.0 165210.0 610560.0 -1.0 1260
1262 0 291804.0 165128.0 610620.0 -1.0 1261
1263 0 291837.0 165108.0 610680.0 -1.0 1262
1264 0 291760.0 165105.0 610740.0 -1.0 1263
1265 0 291781.0 165140.0 610800.0 -1.0 1264
1266 0 291739.0 165126.0 610860.0 -1.0 1265
1267 0 291778.0 165121.0 610920.0 -1.0 1266
1268 0 291762.0 165121.0 610980.0 -1.0 1267
1269 0 291791.0 165077.0 611040.0 -1.0 1268
1270 0 291736.0 165004.0 611100.0 -1.0 1269
1271 0 291775.0 165043.0 611160.0 -1.0 1270
1272 0 291795.0 165016.0 611220.0 -1.0 1271
1273 0 291838.0 165020.0 611280.0 -1.0 1272
1274 0 291807.0 165040.0 611340.0 -1.0 1273
1275 0 291863.0 164979.0 611400.0 -1.0 1274
1276 0 291810.0 164995.0 611460.0 -1.0 1275
1277 0 291887.0 164933.0 611520.0 -1.0 1276
1278 0 291907.0 164913.0 611580.0 -1.0 1277
1279 0 291867.0 164907.0 611640.0 -1.0 1278
1280 0 291946.0 164934.0 611700.0 -1.0 1279
1281 0 291924.0 164905.0 611760.0 -1.0 1280
1282 0 291987.0 164863.0 611820.0 -1.0 1281
1283 0 291971.0 164826.0 611880.0 -1.0 1282
1284 0 291977.0 164852.0 611940.0 -1.0 1283
1285 0 291994.0 164801.0 612000.0 -1.0 1284
1286 0 292048.0 164816.0 612060.0 -1.0 1285
1287 0 292049.0 164780.0 612120.0 -1.0 1286
1288 0 292065.0 164834.0 612180.0 -1.0 1287
1289 0 292110.0 164809.0 612240.0 -1.0 1288
1290 0 292111.0 164760.0 612300.0 -1.0 1289
1291 0 292113.0 164727.0 612360.0 -1.0 1290
1292 0 292166.0 164750.0 612420.0 -1.0 1291
1293 0 292171.0 164686.0 612480.0 -1.0 1292
1294 0 292156.0 164690.0 612540.0 -1.0 1293
1295 0 292205.34 164633.6 612600.0 -1.0 1294
1296 5 354363.66 157820.2 546240.0 2256.0 1
1297 0 352806.53 155126.53 546480.0 -1.0 1
1298 0 355642.16 156252.62 542400.0 -1.0 1433
1299 0 355684.78 156157.08 542340.0 -1.0 1298
1300 0 318952.44 136183.19 545220.0 -1.0 1301
1301 0 319051.12 136130.31 545280.0 -1.0 1302
1302 0 319340.2 136130.31 545340.0 -1.0 1303
1303 0 319495.28 136130.31 545400.0 -1.0 1304
1304 0 319727.94 136112.69 545460.0 -1.0 1305
1305 0 319942.97 136063.34 545520.0 -1.0 1306
1306 0 320006.4 136070.39 545580.0 -1.0 1307
1307 0 320165.03 136042.19 545700.0 -1.0 1308
1308 0 320196.75 136028.1 545760.0 -1.0 1309
1309 0 320267.25 136024.56 545820.0 -1.0 1310
1310 0 320344.8 135985.78 545880.0 -1.0 1311
1311 0 320411.78 135996.36 545940.0 -1.0 1312
1312 0 320499.9 135992.84 546000.0 -1.0 1313
1313 0 320563.38 136045.72 546060.0 -1.0 1314
1314 0 320640.9 136045.72 546120.0 -1.0 1315
1315 0 320863.0 136045.72 546180.0 -1.0 1316
1316 0 321197.88 136059.81 546240.0 -1.0 1317
1317 0 321324.75 136130.31 546300.0 -1.0 1318
1318 0 321363.53 136158.52 546360.0 -1.0 1319
1319 0 321497.5 136130.31 546420.0 -1.0 1320
1320 0 321564.47 136183.19 546480.0 -1.0 1321
1321 0 321670.22 136211.39 546540.0 -1.0 1322
1322 0 322206.0 136352.39 546540.0 -1.0 1323
1323 0 322928.62 136373.53 546540.0 -1.0 1324
1324 0 323171.88 136362.97 546480.0 -1.0 1325
1325 0 323503.22 136331.23 546420.0 -1.0 1326
1326 0 323816.94 136355.9 546420.0 -1.0 1327
1327 0 324014.34 136362.97 546360.0 -1.0 1328
1328 0 324514.88 136355.9 546300.0 -1.0 1329
1329 0 325036.6 136359.44 546240.0 -1.0 1330
1330 0 325311.53 136341.81 546180.0 -1.0 1331
1331 0 325512.47 136348.86 546120.0 -1.0 1332
1332 0 325748.62 136447.56 546120.0 -1.0 1333
1333 0 326118.75 136539.22 546180.0 -1.0 1334
1334 0 326235.1 136535.69 546240.0 -1.0 1335
1335 0 326323.22 136553.31 546180.0 -1.0 1336
1336 0 326386.66 136511.02 546120.0 -1.0 1337
1337 0 326562.9 136577.98 546060.0 -1.0 1338
1338 0 326848.44 136630.86 546000.0 -1.0 1339
1339 0 327133.97 136701.36 545940.0 -1.0 1340
1340 0 327257.34 136740.14 545880.0 -1.0 1341
1341 0 327528.75 136807.11 545820.0 -1.0 1342
1342 0 327764.94 136902.28 545760.0 -1.0 1343
1343 0 327881.25 136909.34 545700.0 -1.0 1344
1344 0 327944.72 136909.34 545640.0 -1.0 1345
1345 0 328202.03 136955.16 545580.0 -1.0 1346
1346 0 328625.03 137053.86 545520.0 -1.0 1347
1347 0 328928.2 137075.02 545460.0 -1.0 1348
1348 0 329125.6 137166.66 545460.0 -1.0 1349
1349 0 329231.34 137268.89 545460.0 -1.0 1350
1350 0 329460.47 137332.34 545460.0 -1.0 1351
1351 0 329760.1 137427.52 545400.0 -1.0 1352
1352 0 329971.6 137441.61 545340.0 -1.0 1353
1353 0 330313.5 137522.69 545280.0 -1.0 1354
1354 0 330588.47 137515.64 545280.0 -1.0 1355
1355 0 330930.38 137720.1 545280.0 -1.0 1356
1356 0 331240.6 137839.94 545280.0 -1.0 1357
1357 0 331610.72 138002.1 545280.0 -1.0 1358
1358 0 331906.8 138171.28 545340.0 -1.0 1359
1359 0 332051.34 138238.27 545340.0 -1.0 1360
1360 0 332322.75 138269.98 545340.0 -1.0 1361
1361 0 332848.0 138470.9 545340.0 -1.0 1362
1362 0 333045.38 138485.02 545340.0 -1.0 1363
1363 0 333133.5 138506.16 545400.0 -1.0 1364
1364 0 333426.1 138520.27 545460.0 -1.0 1365
1365 0 333609.38 138551.98 545520.0 -1.0 1366
1366 0 333961.88 138671.84 545580.0 -1.0 1367
1367 0 334416.62 138767.02 545640.0 -1.0 1368
1368 0 334800.84 138869.23 545640.0 -1.0 1369
1369 0 335054.62 138841.03 545640.0 -1.0 1370
1370 0 335266.12 138837.52 545700.0 -1.0 1371
1371 0 335297.88 138833.98 545760.0 -1.0 1372
1372 0 335474.12 138833.98 545820.0 -1.0 1373
1373 0 335653.88 138876.28 545880.0 -1.0 1374
1374 0 335890.06 138925.64 545880.0 -1.0 1375
1375 0 336041.62 139020.81 545940.0 -1.0 1376
1376 0 336246.1 139077.22 545940.0 -1.0 1377
1377 0 336640.88 139175.9 545940.0 -1.0 1378
1378 0 336810.1 139260.52 546000.0 -1.0 1379
1379 0 336908.78 139401.52 546060.0 -1.0 1380
1380 0 336968.72 139443.81 546120.0 -1.0 1381
1381 0 337063.88 139574.23 546180.0 -1.0 1382
1382 0 337141.44 139623.6 546240.0 -1.0 1383
1383 0 337307.12 139690.56 546300.0 -1.0 1384
1384 0 337567.97 139884.44 546360.0 -1.0 1385
1385 0 337885.22 140201.69 546420.0 -1.0 1386
1386 0 337980.38 140360.31 546480.0 -1.0 1387
1387 0 338146.06 140469.6 546540.0 -1.0 1388
1388 0 338276.5 140596.48 546660.0 -1.0 1389
1389 0 338614.88 140776.27 546720.0 -1.0 1390
1390 0 338780.56 141047.69 546780.0 -1.0 1391
1391 0 338903.94 141202.78 546840.0 -1.0 1392
1392 0 339122.5 141463.64 546900.0 -1.0 1393
1393 0 339393.9 141661.03 546900.0 -1.0 1394
1394 0 339510.25 141830.23 546960.0 -1.0 1395
1395 0 339637.12 141911.31 547020.0 -1.0 1396
1396 0 339753.47 142073.47 547080.0 -1.0 1397
1397 0 339950.88 142242.66 547140.0 -1.0 1398
1398 0 340074.25 142408.34 547200.0 -1.0 1399
1399 0 340345.66 142644.52 547260.0 -1.0 1400
1400 0 341001.3 143127.44 547260.0 -1.0 1401
1401 0 341357.34 143338.94 547200.0 -1.0 1402
1402 0 341812.06 143539.86 547200.0 -1.0 1403
1403 0 342129.3 143716.11 547140.0 -1.0 1404
1404 0 342651.0 144128.53 547140.0 -1.0 1405
1405 0 343063.44 144551.53 547140.0 -1.0 1406
1406 0 343468.8 144971.02 547200.0 -1.0 1407
1407 0 343793.12 145253.02 547260.0 -1.0 1408
1408 0 344283.1 145817.02 547260.0 -1.0 1409
1409 0 344639.12 146158.94 547260.0 -1.0 1410
1410 0 344713.12 146257.64 547200.0 -1.0 1411
1411 0 344889.38 146462.1 547140.0 -1.0 1412
1412 0 345499.22 147075.44 547140.0 -1.0 1413
1413 0 345795.3 147230.53 547140.0 -1.0 1414
1414 0 345968.03 147420.89 547080.0 -1.0 1415
1415 0 346292.34 147702.89 547020.0 -1.0 1416
1416 0 346588.44 147988.4 547020.0 -1.0 1417
1417 0 346856.34 148418.47 547020.0 -1.0 1418
1418 0 347282.88 148785.06 547020.0 -1.0 1419
1419 0 347882.12 149162.23 547020.0 -1.0 1420
1420 0 348245.2 149419.56 546960.0 -1.0 1421
1421 0 348784.5 149807.31 546900.0 -1.0 1422
1422 0 349182.84 150223.27 546840.0 -1.0 1423
1423 0 349849.06 150674.47 546780.0 -1.0 1424
1424 0 350201.56 151009.34 546780.0 -1.0 1425
1425 0 350705.62 151552.19 546780.0 -1.0 1426
1426 0 351128.62 151767.22 546780.0 -1.0 1427
1427 0 351639.75 152577.97 546780.0 -1.0 1428
1428 0 352133.25 153431.02 546840.0 -1.0 1429
1429 0 352372.97 153737.69 546780.0 -1.0 1430
1430 0 352394.12 153822.28 546720.0 -1.0 1431
1431 0 352447.0 153903.36 546660.0 -1.0 1432
1432 0 352506.9 154061.98 546540.0 -1.0 1297
1433 0 355501.16 156450.03 542460.0 -1.0 1296
1434 0 354798.06 160991.75 545220.0 -1.0 1296
1435 0 354988.06 162026.25 545220.0 -1.0 1434
1436 0 355104.2 162796.84 545220.0 -1.0 1435
1437 0 355325.88 163314.1 545220.0 -1.0 1436
1438 5 355610.88 163915.78 545220.0 -1.0 1437
1439 0 355714.88 163859.38 545280.0 -1.0 1438
1440 0 355732.5 164144.9 545160.0 -1.0 1438
1441 0 355727.0 156125.4 542280.0 -1.0 1299
1442 0 355989.88 156179.83 542220.0 -1.0 1441
1443 0 356056.84 156119.89 542160.0 -1.0 1442
1444 0 356070.94 156130.47 542100.0 -1.0 1443
1445 0 356078.0 156137.52 542040.0 -1.0 1444
1446 0 356106.2 156123.42 541980.0 -1.0 1445
1447 0 356215.47 156088.17 541920.0 -1.0 1446
1448 5 356116.78 156088.17 541860.0 -1.0 1447
1449 0 355901.75 156877.77 541860.0 -1.0 1448
1450 0 356187.28 156059.97 541800.0 -1.0 1448
1451 0 356250.72 155904.88 541740.0 -1.0 1450
1452 0 355954.62 157286.67 541860.0 -1.0 1449
1453 0 356130.88 157399.47 541860.0 -1.0 1452
1454 0 356185.53 157399.47 541800.0 -1.0 1453
1455 0 356236.62 155767.39 541680.0 -1.0 1451
1456 0 356356.47 155580.58 541620.0 -1.0 1455
1457 0 356656.1 155245.7 541560.0 -1.0 1456
1458 0 356705.44 155125.84 541500.0 -1.0 1457
1459 0 356758.3 155101.17 541440.0 -1.0 1458
1460 0 356842.94 154942.55 541380.0 -1.0 1459
1461 0 356885.22 154889.67 541320.0 -1.0 1460
1462 0 356990.97 154776.88 541260.0 -1.0 1461
1463 0 357227.16 154642.92 541200.0 -1.0 1462
1464 0 357311.75 154477.25 541140.0 -1.0 1463
1465 0 357421.03 154382.08 541080.0 -1.0 1464
1466 0 357431.6 154184.67 541020.0 -1.0 1465
1467 0 357629.0 154047.2 540960.0 -1.0 1466
1468 0 357745.3 153966.12 540900.0 -1.0 1467
1469 0 357886.3 153807.5 540840.0 -1.0 1468
1470 0 357981.5 153708.8 540780.0 -1.0 1469
1471 0 358168.3 153596.0 540720.0 -1.0 1470
1472 0 358214.16 153536.08 540660.0 -1.0 1471
1473 5 358640.7 153268.17 540600.0 -1.0 1472
1474 5 359211.72 152876.89 540600.0 -1.0 1473
1475 0 358647.72 153173.0 540540.0 -1.0 1473
1476 0 359292.8 152785.25 540540.0 -1.0 1474
1477 0 359180.0 152869.84 540660.0 -1.0 1474
1478 0 359201.16 152894.52 540720.0 -1.0 1477
1479 0 359502.56 153003.8 540780.0 -1.0 1478
1480 0 359310.44 152714.75 540480.0 -1.0 1476
1481 0 359349.2 152594.89 540420.0 -1.0 1480
1482 0 359476.1 152126.08 540420.0 -1.0 1481
1483 0 359625.94 151872.27 540360.0 -1.0 1482
1484 0 358647.72 153201.2 540480.0 -1.0 1475
1485 0 358513.78 153278.75 540420.0 -1.0 1484
1486 0 358527.88 153306.95 540360.0 -1.0 1485
1487 0 358517.3 153201.2 540300.0 -1.0 1486
1488 0 358527.88 153194.14 540240.0 -1.0 1487
1489 0 358566.66 153176.52 540180.0 -1.0 1488
1490 0 358577.22 153180.05 540120.0 -1.0 1489
1491 0 358619.53 153201.2 540060.0 -1.0 1490
1492 0 358633.62 153194.14 540000.0 -1.0 1491
1493 0 358640.7 153155.38 539940.0 -1.0 1492
1494 0 358637.16 153102.5 539880.0 -1.0 1493
1495 0 358637.16 153091.92 539820.0 -1.0 1494
1496 0 358640.7 153017.89 539760.0 -1.0 1495
1497 0 358661.8 153007.33 539700.0 -1.0 1496
1498 0 358661.8 153007.33 539640.0 -1.0 1497
1499 0 358690.03 152982.64 539580.0 -1.0 1498
1500 0 358711.2 152954.45 539520.0 -1.0 1499
1501 0 358711.2 152954.45 539460.0 -1.0 1500
1502 0 358714.7 152972.08 539400.0 -1.0 1501
1503 0 358771.1 152968.55 539340.0 -1.0 1502
1504 0 358823.97 152929.77 539280.0 -1.0 1503
1505 0 358841.6 152936.83 539220.0 -1.0 1504
1506 0 358813.4 152919.2 539160.0 -1.0 1505
1507 0 358855.7 152915.67 539100.0 -1.0 1506
1508 0 358901.53 152929.77 539040.0 -1.0 1507
1509 0 358915.62 152901.58 538980.0 -1.0 1508
1510 0 358919.16 152919.2 538920.0 -1.0 1509
1511 0 358936.78 152887.47 538860.0 -1.0 1510
1512 0 358986.12 152809.92 538800.0 -1.0 1511
1513 0 359024.9 152753.52 538740.0 -1.0 1512
1514 0 359194.1 152697.12 538680.0 -1.0 1513
1515 0 359285.75 152630.14 538620.0 -1.0 1514
1516 0 359440.84 152534.97 538560.0 -1.0 1515
1517 0 359462.0 152510.3 538500.0 -1.0 1516
1518 0 359458.47 152506.77 538440.0 -1.0 1517
1519 5 359380.94 152542.02 538380.0 -1.0 1518
1520 0 359571.28 152468.0 538320.0 -1.0 1519
1521 0 359338.62 152824.02 538380.0 -1.0 1519
1522 0 359557.2 153123.64 538380.0 -1.0 1521
1523 0 359590.7 153194.14 538320.0 -1.0 1522
1524 0 359962.56 152453.89 538260.0 -1.0 1520
1525 0 360071.8 152379.88 538200.0 -1.0 1524
1526 0 360219.88 152386.92 538140.0 -1.0 1525
1527 0 360325.62 152351.67 538080.0 -1.0 1526
1528 0 360452.53 152334.05 538020.0 -1.0 1527
1529 0 360597.06 152334.05 537960.0 -1.0 1528
1530 0 360910.78 152330.52 537900.0 -1.0 1529
1531 5 361443.06 152238.88 537900.0 -1.0 1530
1532 0 361453.62 152249.45 537840.0 -1.0 1531
1533 0 361911.88 152045.0 537900.0 -1.0 1531
1534 0 362497.03 152080.25 537900.0 -1.0 1533
1535 0 362692.7 152016.81 537960.0 -1.0 1534
1536 0 361453.62 152249.45 537780.0 -1.0 1532
1537 0 361453.62 152274.12 537720.0 -1.0 1536
1538 0 361453.62 152281.17 537660.0 -1.0 1537
1539 0 361460.7 152348.14 537600.0 -1.0 1538
1540 6 361457.16 152348.14 537540.0 -1.0 1539
1541 0 362780.8 152002.7 538020.0 -1.0 1535
1542 0 362837.2 151974.5 538080.0 -1.0 1541
1543 0 362953.53 151865.23 538140.0 -1.0 1542
1544 0 362981.72 151787.69 538200.0 -1.0 1543
1545 0 362999.34 151780.62 538260.0 -1.0 1544
1546 0 363390.62 151660.78 538260.0 -1.0 1545
1547 0 363598.6 151502.16 538260.0 -1.0 1546
1548 0 363750.2 151378.78 538200.0 -1.0 1547
1549 0 364130.88 151191.95 538200.0 -1.0 1548
1550 0 364166.12 151001.61 538140.0 -1.0 1549
1551 0 364159.06 150814.78 538080.0 -1.0 1550
1552 0 363940.53 150335.38 538020.0 -1.0 1551
1553 0 363873.56 149972.31 537960.0 -1.0 1552
1554 0 363905.28 149454.12 537900.0 -1.0 1553
1555 0 363891.2 148981.78 537840.0 -1.0 1554
1556 0 363908.8 148868.98 537780.0 -1.0 1555
1557 0 363870.03 148646.9 537720.0 -1.0 1556
1558 0 363870.03 148477.7 537660.0 -1.0 1557
1559 0 363746.66 148368.44 537600.0 -1.0 1558
1560 0 363630.3 148192.19 537540.0 -1.0 1559
1561 0 363602.12 148097.0 537480.0 -1.0 1560
1562 0 363552.78 147807.95 537420.0 -1.0 1561
1563 0 363496.38 147740.98 537360.0 -1.0 1562
1564 0 363503.44 147663.44 537300.0 -1.0 1563
1565 0 363478.75 147589.4 537240.0 -1.0 1564
1566 0 363475.22 147589.4 537180.0 -1.0 1565
1567 0 363468.2 147603.5 537120.0 -1.0 1566
1568 0 363461.12 147603.5 537060.0 -1.0 1567
1569 0 363461.12 147592.94 537000.0 -1.0 1568
1570 0 363425.88 147533.0 536940.0 -1.0 1569
1571 0 363348.3 147497.75 536880.0 -1.0 1570
1572 0 363098.06 147321.5 536820.0 -1.0 1571
1573 0 363182.66 147219.28 536760.0 -1.0 1572
1574 0 363182.66 147180.5 536700.0 -1.0 1573
1575 0 363221.44 147120.58 536640.0 -1.0 1574
1576 0 363224.94 147102.95 536580.0 -1.0 1575
1577 0 363098.06 147011.31 536520.0 -1.0 1576
1578 0 362953.53 146944.33 536460.0 -1.0 1577
1579 0 362749.06 146761.03 536460.0 -1.0 1578
1580 0 362259.1 146524.86 536460.0 -1.0 1579
1581 5 362262.62 146514.28 536400.0 -1.0 1580
1582 0 361966.53 146408.53 536400.0 -1.0 1581
1583 0 362241.47 146500.19 536340.0 -1.0 1581
1584 0 362213.28 146493.12 536280.0 -1.0 1583
1585 6 362227.38 146503.7 536220.0 -1.0 1584
1586 0 361927.75 146338.03 536460.0 -1.0 1582
1587 0 361899.56 146316.88 536520.0 -1.0 1586
1588 0 361885.44 146278.11 536580.0 -1.0 1587
1589 0 361804.38 146256.95 536640.0 -1.0 1588
1590 0 361726.8 146242.86 536700.0 -1.0 1589
1591 0 361596.4 146130.06 536760.0 -1.0 1590
1592 0 361409.56 146073.66 536760.0 -1.0 1591
1593 0 361303.8 146041.94 536700.0 -1.0 1592
1594 0 361194.56 145978.48 536640.0 -1.0 1593
1595 0 361074.7 145809.28 536580.0 -1.0 1594
1596 0 361053.56 145661.23 536520.0 -1.0 1595
1597 0 360990.1 145541.38 536520.0 -1.0 1596
1598 0 360722.2 145372.19 536460.0 -1.0 1597
1599 0 360563.56 145333.4 536400.0 -1.0 1598
1600 0 360436.7 145280.53 536340.0 -1.0 1599
1601 0 360436.7 145312.25 536280.0 -1.0 1600
1602 0 360426.1 145351.03 536220.0 -1.0 1601
1603 0 360285.1 145351.03 536160.0 -1.0 1602
1604 0 360147.62 145372.19 536100.0 -1.0 1603
1605 0 360147.62 145389.81 536040.0 -1.0 1604
1606 0 360126.47 145428.58 535980.0 -1.0 1605
1607 0 360098.28 145414.48 535920.0 -1.0 1606
1608 0 360038.34 145551.95 535860.0 -1.0 1607
1609 0 359795.12 145576.62 535800.0 -1.0 1608
1610 0 359777.5 145650.66 535740.0 -1.0 1609
1611 0 359770.44 145668.28 535680.0 -1.0 1610
1612 0 359929.06 145618.94 535620.0 -1.0 1611
1613 0 360041.88 145717.62 535560.0 -1.0 1612
1614 0 360066.56 145625.98 535500.0 -1.0 1613
1615 6 360073.6 145647.12 535440.0 -1.0 1614
1616 0 359640.03 153321.05 538260.0 -1.0 1523
1617 0 359671.75 153458.52 538200.0 -1.0 1616
1618 0 359731.7 153539.6 538140.0 -1.0 1617
1619 0 359865.62 153603.05 538080.0 -1.0 1618
1620 0 359914.97 153737.0 538020.0 -1.0 1619
1621 0 359992.53 153821.6 537960.0 -1.0 1620
1622 0 360242.8 154078.92 537900.0 -1.0 1621
1623 0 360443.72 154237.55 537840.0 -1.0 1622
1624 0 360796.22 154508.97 537780.0 -1.0 1623
1625 0 360824.44 154523.06 537720.0 -1.0 1624
1626 0 360824.44 154526.6 537660.0 -1.0 1625
1627 0 360824.44 154530.12 537600.0 -1.0 1626
1628 0 360838.53 154597.1 537540.0 -1.0 1627
1629 0 360835.0 154593.56 537480.0 -1.0 1628
1630 0 360817.38 154635.88 537420.0 -1.0 1629
1631 0 360845.56 154695.8 537360.0 -1.0 1630
1632 0 360778.6 154879.1 537300.0 -1.0 1631
1633 0 360732.78 154967.22 537240.0 -1.0 1632
1634 0 360736.3 155034.19 537180.0 -1.0 1633
1635 0 360771.56 155111.75 537120.0 -1.0 1634
1636 0 360757.44 155161.1 537060.0 -1.0 1635
1637 0 360760.97 155199.88 537000.0 -1.0 1636
1638 0 360778.6 155256.27 536940.0 -1.0 1637
1639 0 360785.66 155277.42 536880.0 -1.0 1638
1640 0 360785.66 155273.89 536820.0 -1.0 1639
1641 0 360789.2 155224.55 536760.0 -1.0 1640
1642 5 360792.7 155147.0 536700.0 -1.0 1641
1643 0 360778.6 155097.64 536640.0 -1.0 1642
1644 0 360919.6 155485.39 536700.0 -1.0 1642
1645 6 360838.53 155051.81 536580.0 -1.0 1643
1646 0 360976.0 155580.56 536640.0 -1.0 1644
1647 0 360993.62 155555.89 536580.0 -1.0 1646
1648 0 361078.22 155753.3 536520.0 -1.0 1647
1649 0 361138.16 155827.31 536460.0 -1.0 1648
1650 0 361173.4 155943.64 536400.0 -1.0 1649
1651 0 361176.94 155915.44 536340.0 -1.0 1650
1652 0 361205.12 155957.75 536280.0 -1.0 1651
1653 0 361229.8 155929.55 536220.0 -1.0 1652
1654 0 361212.2 155901.34 536160.0 -1.0 1653
1655 0 361166.34 155947.17 536100.0 -1.0 1654
1656 0 361152.25 155883.72 536040.0 -1.0 1655
1657 0 361127.56 155897.81 535980.0 -1.0 1656
1658 0 361095.84 155869.62 535920.0 -1.0 1657
1659 0 361007.72 155933.06 535860.0 -1.0 1658
1660 0 360993.62 155901.34 535800.0 -1.0 1659
1661 0 360940.75 155940.12 535740.0 -1.0 1660
1662 0 360944.28 155940.12 535680.0 -1.0 1661
1663 0 361039.44 155954.22 535620.0 -1.0 1662
1664 0 361088.8 155954.22 535560.0 -1.0 1663
1665 0 361134.62 155894.3 535500.0 -1.0 1664
1666 0 361141.7 155883.72 535440.0 -1.0 1665
1667 0 361141.7 155883.72 535380.0 -1.0 1666
1668 0 361138.16 155873.14 535320.0 -1.0 1667
1669 0 361106.44 155904.88 535260.0 -1.0 1668
1670 0 361092.3 155869.62 535200.0 -1.0 1669
1671 0 361092.3 155869.62 535140.0 -1.0 1670
1672 0 361092.3 155876.67 535080.0 -1.0 1671
1673 0 361088.8 155880.19 535020.0 -1.0 1672
1674 0 360990.1 155897.81 534960.0 -1.0 1673
1675 0 360990.1 155904.88 534900.0 -1.0 1674
1676 0 360990.1 155908.39 534840.0 -1.0 1675
1677 0 361046.5 155897.81 534780.0 -1.0 1676
1678 0 360986.56 155859.05 534720.0 -1.0 1677
1679 0 360983.06 155788.55 534660.0 -1.0 1678
1680 0 360990.1 155749.77 534600.0 -1.0 1679
1681 0 360961.9 155721.56 534540.0 -1.0 1680
1682 0 360965.44 155665.17 534480.0 -1.0 1681
1683 0 360958.38 155732.14 534420.0 -1.0 1682
1684 0 360905.5 155749.77 534360.0 -1.0 1683
1685 0 360933.7 155799.12 534300.0 -1.0 1684
1686 0 360912.56 155718.05 534240.0 -1.0 1685
1687 6 360912.56 155728.62 534180.0 -1.0 1686
1688 0 359749.3 151544.44 540360.0 -1.0 1483
1689 0 359742.25 151329.42 540300.0 -1.0 1688
1690 0 359807.47 151236.0 540240.0 -1.0 1689
1691 0 359502.56 153003.8 540840.0 -1.0 1479
1692 0 359449.7 153056.67 540900.0 -1.0 1691
1693 0 359509.62 153123.64 540960.0 -1.0 1692
1694 0 359513.12 153123.64 541020.0 -1.0 1693
1695 0 359576.6 153236.44 541080.0 -1.0 1694
1696 0 359650.62 153225.88 541140.0 -1.0 1695
1697 0 359671.75 153250.55 541200.0 -1.0 1696
1698 0 359703.5 153264.64 541260.0 -1.0 1697
1699 0 359791.62 153275.22 541320.0 -1.0 1698
1700 0 359826.88 153314.0 541380.0 -1.0 1699
1701 0 359855.06 153321.05 541440.0 -1.0 1700
1702 0 359855.06 153356.3 541500.0 -1.0 1701
1703 0 359893.84 153359.81 541560.0 -1.0 1702
1704 0 359911.47 153388.02 541620.0 -1.0 1703
1705 0 359981.97 153423.27 541680.0 -1.0 1704
1706 0 360031.3 153366.88 541740.0 -1.0 1705
1707 0 360126.5 153476.14 541800.0 -1.0 1706
1708 0 360232.25 153581.89 541860.0 -1.0 1707
1709 0 360214.62 153560.75 541920.0 -1.0 1708
1710 0 360327.4 153638.3 541980.0 -1.0 1709
1711 0 360380.28 153645.34 542040.0 -1.0 1710
1712 0 360401.44 153715.84 542100.0 -1.0 1711
1713 0 360408.5 153712.31 542160.0 -1.0 1712
1714 0 360464.88 153726.42 542220.0 -1.0 1713
1715 0 360923.12 153944.97 542280.0 -1.0 1714
1716 0 361159.3 154089.5 542340.0 -1.0 1715
1717 0 361317.94 154456.1 542400.0 -1.0 1716
1718 0 361571.75 154688.75 542460.0 -1.0 1717
1719 0 361740.94 154805.06 542520.0 -1.0 1718
1720 5 361924.25 154953.12 542580.0 -1.0 1719
1721 0 362262.62 155016.56 542520.0 -1.0 1720
1722 0 361846.7 155009.52 542640.0 -1.0 1720
1723 0 362484.72 155157.56 542520.0 -1.0 1721
1724 0 362611.62 155231.6 542460.0 -1.0 1723
1725 0 362796.7 155298.56 542460.0 -1.0 1724
1726 0 361843.16 155027.14 542700.0 -1.0 1722
1727 0 361825.53 154995.42 542760.0 -1.0 1726
1728 0 361829.06 155013.05 542820.0 -1.0 1727
1729 0 361850.22 155132.89 542880.0 -1.0 1728
1730 0 361864.3 155157.56 542940.0 -1.0 1729
1731 0 361867.84 155277.42 543000.0 -1.0 1730
1732 0 361931.28 155302.1 543060.0 -1.0 1731
1733 0 362033.5 155333.81 543120.0 -1.0 1732
1734 0 362142.78 155372.6 543180.0 -1.0 1733
1735 0 362206.25 155411.38 543240.0 -1.0 1734
1736 0 362153.38 155534.75 543300.0 -1.0 1735
1737 0 362199.2 155499.5 543360.0 -1.0 1736
1738 0 362209.75 155615.81 543420.0 -1.0 1737
1739 0 362202.72 155615.81 543480.0 -1.0 1738
1740 0 362237.97 155686.31 543540.0 -1.0 1739
1741 0 362245.0 155725.1 543660.0 -1.0 1740
1742 0 362308.47 155696.89 543720.0 -1.0 1741
1743 0 362368.38 155756.81 543780.0 -1.0 1742
1744 0 362386.0 155799.12 543840.0 -1.0 1743
1745 0 362410.7 155859.05 543900.0 -1.0 1744
1746 0 362548.16 155915.44 543960.0 -1.0 1745
1747 0 362590.47 155968.31 544020.0 -1.0 1746
1748 0 362615.12 155996.52 544080.0 -1.0 1747
1749 0 362629.25 156035.3 544140.0 -1.0 1748
1750 0 362671.53 156035.3 544200.0 -1.0 1749
1751 0 362738.5 156165.72 544260.0 -1.0 1750
1752 0 362745.56 156222.12 544320.0 -1.0 1751
1753 0 362858.38 156394.84 544380.0 -1.0 1752
1754 0 362921.8 156377.22 544440.0 -1.0 1753
1755 0 362932.38 156384.27 544500.0 -1.0 1754
1756 0 362953.53 156384.27 544560.0 -1.0 1755
1757 0 362978.22 156447.72 544620.0 -1.0 1756
1758 0 363136.84 156638.06 544680.0 -1.0 1757
1759 0 363203.8 156676.84 544740.0 -1.0 1758
1760 0 363161.5 156768.5 544800.0 -1.0 1759
1761 0 363168.56 156810.8 544860.0 -1.0 1760
1762 0 363274.3 156909.5 544920.0 -1.0 1761
1763 0 363295.47 156958.84 544980.0 -1.0 1762
1764 0 363284.88 156980.0 545040.0 -1.0 1763
1765 0 363281.38 156983.52 545100.0 -1.0 1764
1766 0 363246.12 157050.5 545160.0 -1.0 1765
1767 0 363277.84 157124.52 545220.0 -1.0 1766
1768 0 363246.12 157184.44 545280.0 -1.0 1767
1769 0 363380.06 157251.42 545340.0 -1.0 1768
1770 0 363404.75 157290.19 545400.0 -1.0 1769
1771 0 363429.4 157244.38 545460.0 -1.0 1770
1772 0 363447.03 157251.42 545520.0 -1.0 1771
1773 0 363475.25 157269.05 545580.0 -1.0 1772
1774 0 363468.2 157265.52 545640.0 -1.0 1773
1775 0 363475.25 157300.77 545700.0 -1.0 1774
1776 0 363499.9 157388.89 545760.0 -1.0 1775
1777 0 363538.7 157410.05 545820.0 -1.0 1776
1778 0 363563.38 157445.3 545880.0 -1.0 1777
1779 0 363563.38 157445.3 545940.0 -1.0 1778
1780 0 363616.25 157466.44 546060.0 -1.0 1779
1781 0 363672.62 157484.06 546120.0 -1.0 1780
1782 0 363743.12 157533.42 546180.0 -1.0 1781
1783 0 363799.53 157551.05 546240.0 -1.0 1782
1784 0 363806.6 157561.62 546300.0 -1.0 1783
1785 0 363831.25 157558.1 546360.0 -1.0 1784
1786 0 363908.8 157544.0 546420.0 -1.0 1785
1787 0 363961.7 157547.52 546480.0 -1.0 1786
1788 0 364011.03 157558.1 546540.0 -1.0 1787
1789 0 364102.7 157621.55 546660.0 -1.0 1788
1790 0 364194.34 157642.69 546720.0 -1.0 1789
1791 0 364233.12 157653.27 546780.0 -1.0 1790
1792 0 364243.7 157653.27 546840.0 -1.0 1791
1793 0 364250.75 157670.89 546900.0 -1.0 1792
1794 0 364257.78 157670.89 546960.0 -1.0 1793
1795 0 364264.84 157685.0 547020.0 -1.0 1794
1796 0 364247.22 157649.75 547080.0 -1.0 1795
1797 0 364211.97 157625.06 547140.0 -1.0 1796
1798 0 364208.44 157628.6 547200.0 -1.0 1797
1799 0 364204.9 157773.12 547260.0 -1.0 1798
1800 0 364120.3 157917.64 547320.0 -1.0 1799
1801 0 364120.3 158002.25 547380.0 -1.0 1800
1802 0 364095.62 157981.1 547440.0 -1.0 1801
1803 0 363926.44 157970.52 547500.0 -1.0 1802
1804 0 363933.5 157977.56 547560.0 -1.0 1803
1805 0 363929.97 157952.89 547620.0 -1.0 1804
1806 0 363884.12 157998.72 547680.0 -1.0 1805
1807 0 363848.88 157977.56 547740.0 -1.0 1806
1808 0 363796.0 157995.19 547800.0 -1.0 1807
1809 0 363722.0 157959.94 547860.0 -1.0 1808
1810 0 363563.38 157924.69 547920.0 -1.0 1809
1811 5 363461.12 157914.12 547980.0 -1.0 1810
1812 6 363351.88 157833.05 548040.0 -1.0 1811
1813 0 363633.88 158065.69 547980.0 -1.0 1811
1814 0 363588.03 158122.1 548040.0 -1.0 1813
1815 0 363595.1 158164.39 548100.0 -1.0 1814
1816 0 363581.0 158174.97 548160.0 -1.0 1815
1817 0 363468.2 158252.52 548220.0 -1.0 1816
1818 0 363450.56 158305.39 548280.0 -1.0 1817
1819 0 363425.88 158347.69 548340.0 -1.0 1818
1820 0 363394.16 158379.42 548400.0 -1.0 1819
1821 0 363387.12 158390.0 548460.0 -1.0 1820
1822 0 363270.78 158513.38 548520.0 -1.0 1821
1823 0 363158.0 158738.97 548580.0 -1.0 1822
1824 0 363055.75 158767.17 548640.0 -1.0 1823
1825 0 363006.4 158879.97 548700.0 -1.0 1824
1826 0 362960.6 158890.55 548760.0 -1.0 1825
1827 0 362946.5 158894.06 548820.0 -1.0 1826
1828 0 362787.88 158936.38 548880.0 -1.0 1827
1829 0 362826.62 159119.67 548940.0 -1.0 1828
1830 0 362809.0 159211.31 549000.0 -1.0 1829
1831 0 362763.2 159200.75 549060.0 -1.0 1830
1832 0 362770.25 159260.67 549120.0 -1.0 1831
1833 0 362682.12 159384.05 549180.0 -1.0 1832
1834 0 362692.7 159486.27 549240.0 -1.0 1833
1835 0 362675.06 159814.1 549300.0 -1.0 1834
1836 0 362710.3 159951.56 549360.0 -1.0 1835
1837 0 362671.53 160046.75 549420.0 -1.0 1836
1838 0 362682.12 160099.62 549480.0 -1.0 1837
1839 0 362636.28 160300.55 549540.0 -1.0 1838
1840 0 362586.94 160536.72 549600.0 -1.0 1839
1841 0 362548.16 160550.81 549660.0 -1.0 1840
1842 0 362512.9 160628.38 549720.0 -1.0 1841
1843 0 362523.5 160674.19 549780.0 -1.0 1842
1844 0 362428.3 161040.8 549840.0 -1.0 1843
1845 0 362460.03 161178.27 549900.0 -1.0 1844
1846 0 362495.28 161319.27 549960.0 -1.0 1845
1847 0 362449.47 161333.38 550020.0 -1.0 1846
1848 0 362368.38 161608.31 550080.0 -1.0 1847
1849 0 362340.2 161668.25 550140.0 -1.0 1848
1850 0 362283.78 161738.75 550200.0 -1.0 1849
1851 0 362354.28 161840.97 550260.0 -1.0 1850
1852 0 362354.28 161981.97 550320.0 -1.0 1851
1853 0 362350.75 162063.05 550380.0 -1.0 1852
1854 0 362333.12 162225.19 550440.0 -1.0 1853
1855 0 362386.0 162440.22 550500.0 -1.0 1854
1856 0 362368.38 162496.62 550560.0 -1.0 1855
1857 0 362343.72 162651.72 550620.0 -1.0 1856
1858 0 362371.9 162859.69 550680.0 -1.0 1857
1859 0 362322.56 163113.5 550740.0 -1.0 1858
1860 0 362361.34 163585.84 550740.0 -1.0 1859
1861 0 362396.6 163945.39 550800.0 -1.0 1860
1862 0 362442.4 164312.0 550860.0 -1.0 1861
1863 0 362541.12 164569.31 550860.0 -1.0 1862
1864 0 362428.3 165041.67 550860.0 -1.0 1863
1865 0 362445.94 165422.38 550860.0 -1.0 1864
1866 0 362467.1 165570.42 550920.0 -1.0 1865
1867 0 362456.5 165686.75 550980.0 -1.0 1866
1868 0 362491.75 166219.02 551040.0 -1.0 1867
1869 0 362576.38 166878.19 551040.0 -1.0 1868
1870 0 362615.12 167322.34 550980.0 -1.0 1869
1871 0 362594.0 167671.31 550920.0 -1.0 1870
1872 0 362604.56 167650.17 550860.0 -1.0 1871
1873 0 362629.25 167667.8 550800.0 -1.0 1872
1874 0 362689.16 167727.72 550740.0 -1.0 1873
1875 0 362823.12 167985.05 550680.0 -1.0 1874
1876 5 362801.97 168252.94 550620.0 -1.0 1875
1877 0 362847.78 168570.19 550620.0 -1.0 1876
1878 0 362509.38 168362.22 550560.0 -1.0 1876
1879 0 362283.78 168390.42 550560.0 -1.0 1878
1880 0 362162.2 168390.42 550500.0 -1.0 1879
1881 0 362897.12 168693.56 550560.0 -1.0 1877
1882 0 363027.56 168972.05 550500.0 -1.0 1881
1883 0 363161.5 169187.06 550440.0 -1.0 1882
1884 0 363323.66 169465.55 550440.0 -1.0 1883
1885 0 363436.47 170036.6 550440.0 -1.0 1884
1886 0 363429.4 170367.94 550440.0 -1.0 1885
1887 0 363545.75 170812.1 550440.0 -1.0 1886
1888 0 363584.5 170984.81 550500.0 -1.0 1887
1889 0 363549.25 170998.92 550560.0 -1.0 1888
1890 0 363566.88 171076.47 550620.0 -1.0 1889
1891 0 363577.47 171122.3 550740.0 -1.0 1890
1892 0 363612.72 171125.81 550800.0 -1.0 1891
1893 0 363552.78 171146.97 550860.0 -1.0 1892
1894 0 363549.25 171206.89 550920.0 -1.0 1893
1895 0 363531.62 171231.56 551040.0 -1.0 1894
1896 0 363545.75 171407.81 551100.0 -1.0 1895
1897 0 363566.88 171492.42 551160.0 -1.0 1896
1898 0 363602.12 171495.94 551220.0 -1.0 1897
1899 0 363577.47 171573.5 551280.0 -1.0 1898
1900 0 363598.62 171605.22 551340.0 -1.0 1899
1901 0 363655.0 171633.42 551400.0 -1.0 1900
1902 0 363658.53 171651.05 551460.0 -1.0 1901
1903 0 363658.53 171749.75 551520.0 -1.0 1902
1904 0 363665.6 171816.72 551580.0 -1.0 1903
1905 0 363693.78 171940.1 551640.0 -1.0 1904
1906 0 363693.78 171982.39 551700.0 -1.0 1905
1907 0 363725.5 172130.44 551760.0 -1.0 1906
1908 0 363732.56 172271.44 551820.0 -1.0 1907
1909 0 363697.3 172412.44 551880.0 -1.0 1908
1910 0 363711.4 172616.89 551940.0 -1.0 1909
1911 0 363778.38 172768.47 552000.0 -1.0 1910
1912 0 363665.6 172951.77 552060.0 -1.0 1911
1913 0 363616.25 173071.62 552120.0 -1.0 1912
1914 0 363736.1 173138.6 552180.0 -1.0 1913
1915 0 363588.03 173173.84 552240.0 -1.0 1914
1916 6 363700.84 173311.31 552300.0 -1.0 1915
1917 0 362056.44 168432.72 550440.0 -1.0 1880
1918 0 361982.4 168450.34 550380.0 -1.0 1917
1919 0 361887.22 168467.97 550320.0 -1.0 1918
1920 0 361855.5 168471.48 550260.0 -1.0 1919
1921 0 361732.12 168464.44 550200.0 -1.0 1920
1922 6 361619.34 168520.84 550140.0 -1.0 1921
1923 0 362839.0 155316.19 542400.0 -1.0 1725
1924 0 362877.75 155302.1 542340.0 -1.0 1923
1925 0 362870.72 155280.94 542280.0 -1.0 1924
1926 6 362909.5 155238.64 542220.0 -1.0 1925
1927 0 356411.12 157417.1 541740.0 -1.0 1454
1928 0 356432.28 157459.39 541680.0 -1.0 1927
1929 0 356428.75 157420.62 541620.0 -1.0 1928
1930 0 356488.66 157445.3 541560.0 -1.0 1929
1931 0 356509.8 157431.19 541500.0 -1.0 1930
1932 0 356601.47 157544.0 541440.0 -1.0 1931
1933 0 356629.66 157561.62 541380.0 -1.0 1932
1934 0 356686.06 157600.39 541320.0 -1.0 1933
1935 0 356738.94 157660.31 541260.0 -1.0 1934
1936 0 356784.78 157762.55 541200.0 -1.0 1935
1937 0 356855.28 157741.39 541140.0 -1.0 1936
1938 0 356943.4 157808.38 541080.0 -1.0 1937
1939 0 356925.78 157762.55 541020.0 -1.0 1938
1940 0 357003.3 157769.6 540960.0 -1.0 1939
1941 0 357017.4 157762.55 540900.0 -1.0 1940
1942 0 357070.28 157790.75 540840.0 -1.0 1941
1943 0 357197.2 157847.14 540780.0 -1.0 1942
1944 0 357369.9 157984.62 540720.0 -1.0 1943
1945 0 357458.03 158062.17 540660.0 -1.0 1944
1946 0 357560.28 158185.55 540600.0 -1.0 1945
1947 0 357595.53 158143.25 540540.0 -1.0 1946
1948 0 357651.9 158220.8 540480.0 -1.0 1947
1949 0 357708.3 158203.17 540420.0 -1.0 1948
1950 0 357842.28 158340.64 540360.0 -1.0 1949
1951 0 357944.5 158619.12 540300.0 -1.0 1950
1952 0 358099.6 159049.17 540240.0 -1.0 1951
1953 0 358332.25 159197.22 540180.0 -1.0 1952
1954 0 358501.44 159380.52 540120.0 -1.0 1953
1955 5 358561.38 159884.6 540060.0 -1.0 1954
1956 0 358593.1 160099.62 540000.0 -1.0 1955
1957 0 358808.12 160011.5 540000.0 -1.0 1955
1958 0 358441.53 160258.25 540000.0 -1.0 1956
1959 6 358274.1 160311.12 539940.0 -1.0 1958
1960 0 359068.97 160339.31 540000.0 -1.0 1957
1961 0 359403.84 160568.44 540000.0 -1.0 1960
1962 0 359502.53 160917.42 539940.0 -1.0 1961
1963 0 359795.12 161114.81 539940.0 -1.0 1962
1964 5 359879.72 161329.84 539940.0 -1.0 1963
1965 0 359907.9 161358.05 540000.0 -1.0 1964
1966 0 359872.66 161276.97 539880.0 -1.0 1964
1967 0 359872.66 161276.97 539820.0 -1.0 1966
1968 0 359883.25 161255.81 539760.0 -1.0 1967
1969 6 359897.34 161252.3 539700.0 -1.0 1968
1970 0 359914.97 161396.81 540060.0 -1.0 1965
1971 0 359974.9 161506.1 540120.0 -1.0 1970
1972 0 359964.3 161558.97 540180.0 -1.0 1971
1973 0 359989.0 161608.31 540240.0 -1.0 1972
1974 6 359929.06 161587.17 540300.0 -1.0 1973
1975 0 355739.53 163771.25 545340.0 -1.0 1439
1976 0 355774.78 163739.53 545400.0 -1.0 1975
1977 0 355852.34 163799.45 545460.0 -1.0 1976
1978 0 355859.4 163827.66 545520.0 -1.0 1977
1979 0 355859.4 163767.73 545580.0 -1.0 1978
1980 0 355884.06 163661.98 545640.0 -1.0 1979
1981 0 355810.03 163485.73 545700.0 -1.0 1980
1982 0 355803.0 163478.69 545760.0 -1.0 1981
1983 0 355753.66 163478.69 545820.0 -1.0 1982
1984 6 355686.66 163468.11 545880.0 -1.0 1983
1985 0 355728.97 164169.58 545100.0 -1.0 1440
1986 0 355693.72 164116.7 545040.0 -1.0 1985
1987 0 355743.06 164225.98 544980.0 -1.0 1986
1988 0 355806.53 164338.78 544920.0 -1.0 1987
1989 0 355848.8 164430.44 544860.0 -1.0 1988
1990 0 355746.6 164472.73 544800.0 -1.0 1989
1991 0 355838.25 164603.16 544740.0 -1.0 1990
1992 0 355877.03 164631.36 544680.0 -1.0 1991
1993 0 355954.56 164719.48 544620.0 -1.0 1992
1994 0 356010.97 164938.03 544560.0 -1.0 1993
1995 0 356021.53 165040.25 544500.0 -1.0 1994
1996 0 356063.84 165103.7 544440.0 -1.0 1995
1997 0 356127.28 165375.12 544380.0 -1.0 1996
1998 0 356162.53 165470.31 544320.0 -1.0 1997
1999 0 356254.2 165653.61 544260.0 -1.0 1998
2000 0 356261.25 165692.38 544200.0 -1.0 1999
2001 0 356307.06 165734.69 544140.0 -1.0 2000
2002 0 356321.16 165840.44 544080.0 -1.0 2001
2003 0 356352.9 165999.06 544020.0 -1.0 2002
2004 0 356472.75 166316.31 543960.0 -1.0 2003
2005 0 356546.78 166563.06 543900.0 -1.0 2004
2006 0 356571.44 166612.4 543840.0 -1.0 2005
2007 0 356589.06 166813.33 543780.0 -1.0 2006
2008 0 356687.78 167109.44 543720.0 -1.0 2007
2009 0 356744.16 167359.7 543660.0 -1.0 2008
2010 0 356828.78 167627.61 543540.0 -1.0 2009
2011 0 356945.1 167877.88 543480.0 -1.0 2010
2012 0 357001.5 168124.62 543420.0 -1.0 2011
2013 0 357036.75 168152.83 543360.0 -1.0 2012
2014 0 357093.16 168177.5 543300.0 -1.0 2013
2015 0 357061.4 168173.98 543240.0 -1.0 2014
2016 0 357107.25 168219.81 543180.0 -1.0 2015
2017 0 357086.1 168396.06 543120.0 -1.0 2016
2018 0 357114.28 168512.38 543060.0 -1.0 2017
2019 0 357068.47 168625.19 543000.0 -1.0 2018
2020 0 357061.4 168663.95 542940.0 -1.0 2019
2021 0 357100.2 168727.4 542880.0 -1.0 2020
2022 0 357068.47 168745.03 542820.0 -1.0 2021
2023 0 357075.53 168812.0 542760.0 -1.0 2022
2024 0 357114.28 168861.36 542700.0 -1.0 2023
2025 0 357149.53 168960.06 542640.0 -1.0 2024
2026 0 357163.66 169069.33 542580.0 -1.0 2025
2027 0 357181.28 169171.56 542520.0 -1.0 2026
2028 0 357205.94 169340.75 542460.0 -1.0 2027
2029 0 357230.62 169411.25 542400.0 -1.0 2028
2030 0 357255.28 169541.69 542340.0 -1.0 2029
2031 0 357248.25 169562.83 542280.0 -1.0 2030
2032 0 357251.78 170052.81 542220.0 -1.0 2031
2033 5 357251.78 170186.75 542160.0 -1.0 2032
2034 0 357311.7 170711.98 542160.0 -1.0 2033
2035 0 357246.47 170179.7 542100.0 -1.0 2033
2036 5 357160.12 171536.83 542100.0 -1.0 2034
2037 0 357036.75 171744.81 542040.0 -1.0 2036
2038 0 357036.75 171804.73 542160.0 -1.0 2036
2039 0 357040.28 171762.44 541980.0 -1.0 2037
2040 0 356964.47 171727.19 541920.0 -1.0 2039
2041 0 356980.34 171931.62 542220.0 -1.0 2038
2042 0 356966.25 172019.75 542280.0 -1.0 2041
2043 0 356980.34 172153.7 542340.0 -1.0 2042
2044 0 357079.03 172375.78 542400.0 -1.0 2043
2045 0 357234.16 172721.23 542460.0 -1.0 2044
2046 0 357227.1 172693.03 542520.0 -1.0 2045
2047 0 357234.16 172767.06 542580.0 -1.0 2046
2048 0 357287.03 172904.53 542640.0 -1.0 2047
2049 0 357304.66 172939.78 542700.0 -1.0 2048
2050 0 357262.34 173010.28 542760.0 -1.0 2049
2051 0 357279.97 173049.06 542820.0 -1.0 2050
2052 0 357290.53 173077.25 542880.0 -1.0 2051
2053 0 357301.12 173200.62 542940.0 -1.0 2052
2054 0 357322.28 173271.12 543000.0 -1.0 2053
2055 0 357368.1 173264.08 543060.0 -1.0 2054
2056 0 357378.66 173288.75 543120.0 -1.0 2055
2057 0 357449.16 173401.56 543180.0 -1.0 2056
2058 0 357526.72 173429.75 543240.0 -1.0 2057
2059 0 357473.84 173528.45 543300.0 -1.0 2058
2060 0 357477.38 173567.23 543360.0 -1.0 2059
2061 0 357477.38 173810.45 543420.0 -1.0 2060
2062 0 357452.7 174152.38 543480.0 -1.0 2061
2063 0 357547.88 174353.31 543540.0 -1.0 2062
2064 0 357551.4 174423.81 543660.0 -1.0 2063
2065 0 357470.3 174688.19 543720.0 -1.0 2064
2066 0 357466.78 174906.73 543780.0 -1.0 2065
2067 0 357459.75 174945.5 543840.0 -1.0 2066
2068 0 357487.94 174952.56 543900.0 -1.0 2067
2069 0 357512.62 174963.12 543960.0 -1.0 2068
2070 0 357583.12 174970.19 544020.0 -1.0 2069
2071 0 357632.47 175093.56 544080.0 -1.0 2070
2072 0 357646.56 175104.12 544140.0 -1.0 2071
2073 0 357643.03 175114.7 544200.0 -1.0 2072
2074 0 357706.5 175220.45 544320.0 -1.0 2073
2075 0 357685.34 175298.0 544380.0 -1.0 2074
2076 0 357731.16 175364.98 544440.0 -1.0 2075
2077 0 357766.4 175541.23 544500.0 -1.0 2076
2078 0 357836.9 175650.5 544560.0 -1.0 2077
2079 0 358059.0 175921.94 544620.0 -1.0 2078
2080 0 358133.03 176080.56 544680.0 -1.0 2079
2081 0 358207.03 176144.0 544740.0 -1.0 2080
2082 0 357893.3 176020.62 544800.0 -1.0 2081
2083 0 358185.9 176098.19 544860.0 -1.0 2082
2084 0 358178.84 176302.62 544920.0 -1.0 2083
2085 0 358214.1 176422.48 544980.0 -1.0 2084
2086 0 358214.1 176489.45 545040.0 -1.0 2085
2087 0 358266.97 176662.19 545100.0 -1.0 2086
2088 5 358270.5 176894.83 545160.0 -1.0 2087
2089 0 358393.88 176947.7 545220.0 -1.0 2088
2090 0 358111.88 177109.86 545160.0 -1.0 2088
2091 0 358365.66 176915.98 545280.0 -1.0 2089
2092 0 358586.0 176944.19 545340.0 -1.0 2091
2093 0 358737.56 177018.2 545400.0 -1.0 2092
2094 0 358023.75 177243.81 545100.0 -1.0 2090
2095 0 357992.03 177279.06 545040.0 -1.0 2094
2096 0 358006.12 177476.45 544980.0 -1.0 2095
2097 0 357928.56 177557.53 544920.0 -1.0 2096
2098 6 357914.47 177603.36 544860.0 -1.0 2097
2099 0 358889.12 177000.58 545460.0 -1.0 2093
2100 0 358927.9 177085.19 545520.0 -1.0 2099
2101 0 358938.5 177120.44 545580.0 -1.0 2100
2102 0 358991.38 177201.5 545640.0 -1.0 2101
2103 0 358973.75 177310.78 545700.0 -1.0 2102
2104 0 358991.38 177402.44 545760.0 -1.0 2103
2105 0 359001.94 177420.06 545820.0 -1.0 2104
2106 0 359009.0 177434.16 545880.0 -1.0 2105
2107 0 358924.38 177391.86 545940.0 -1.0 2106
2108 0 358906.75 177321.36 546000.0 -1.0 2107
2109 0 358839.78 177310.78 546060.0 -1.0 2108
2110 6 358818.62 177229.7 546120.0 -1.0 2109
2111 0 356953.9 171758.9 541860.0 -1.0 2040
2112 0 356876.34 171825.88 541800.0 -1.0 2111
2113 0 356777.66 171804.73 541740.0 -1.0 2112
2114 0 356781.2 171935.16 541680.0 -1.0 2113
2115 0 357242.97 170137.4 542040.0 -1.0 2035
2116 0 357257.06 170193.81 541980.0 -1.0 2115
2117 0 357228.84 170155.03 541920.0 -1.0 2116
2118 0 357228.84 170147.98 541860.0 -1.0 2117
2119 0 357186.56 170151.5 541800.0 -1.0 2118
2120 0 357144.25 170003.45 541740.0 -1.0 2119
2121 6 357133.7 169996.4 541680.0 -1.0 2120
2122 0 356590.84 171998.6 541620.0 -1.0 2114
2123 0 356502.72 172047.95 541560.0 -1.0 2122
2124 0 356404.03 172093.78 541500.0 -1.0 2123
2125 0 356333.53 172090.25 541440.0 -1.0 2124
2126 0 356319.4 172083.2 541380.0 -1.0 2125
2127 0 356259.5 172129.03 541320.0 -1.0 2126
2128 0 356277.12 172129.03 541260.0 -1.0 2127
2129 0 356217.2 172224.2 541200.0 -1.0 2128
2130 0 356178.4 172227.72 541140.0 -1.0 2129
2131 0 356143.16 172270.03 541080.0 -1.0 2130
2132 0 355882.3 172407.5 541020.0 -1.0 2131
2133 0 355829.44 172552.03 540960.0 -1.0 2132
2134 0 355713.12 172601.38 540900.0 -1.0 2133
2135 0 355639.1 172682.45 540840.0 -1.0 2134
2136 0 355617.94 172619.0 540780.0 -1.0 2135
2137 0 355593.28 172650.72 540720.0 -1.0 2136
2138 0 355540.4 172749.42 540660.0 -1.0 2137
2139 0 355533.34 172763.53 540600.0 -1.0 2138
2140 0 355547.44 172760.0 540540.0 -1.0 2139
2141 0 355512.2 172738.84 540480.0 -1.0 2140
2142 0 355381.78 172752.95 540420.0 -1.0 2141
2143 0 355325.38 172862.22 540360.0 -1.0 2142
2144 0 355276.03 172886.9 540300.0 -1.0 2143
2145 0 355149.12 172982.08 540240.0 -1.0 2144
2146 0 355061.0 172953.88 540180.0 -1.0 2145
2147 0 354779.0 173457.95 540120.0 -1.0 2146
2148 0 354165.66 173976.12 540120.0 -1.0 2147
2149 0 353985.88 174074.83 540060.0 -1.0 2148
2150 0 353915.38 174208.78 540000.0 -1.0 2149
2151 0 353876.6 174360.34 539940.0 -1.0 2150
2152 0 353756.75 174529.55 539880.0 -1.0 2151
2153 0 353710.9 174617.67 539820.0 -1.0 2152
2154 0 353598.12 174698.75 539760.0 -1.0 2153
2155 0 353584.03 174705.8 539700.0 -1.0 2154
2156 0 353527.62 174723.42 539640.0 -1.0 2155
2157 0 353510.0 174741.05 539580.0 -1.0 2156
2158 0 353414.8 174899.67 539520.0 -1.0 2157
2159 0 353400.72 175128.8 539460.0 -1.0 2158
2160 0 353270.28 175294.47 539400.0 -1.0 2159
2161 0 353252.66 175364.97 539340.0 -1.0 2160
2162 0 353206.84 175379.08 539280.0 -1.0 2161
2163 0 353203.3 175410.8 539220.0 -1.0 2162
2164 0 353083.47 175460.16 539160.0 -1.0 2163
2165 0 352963.62 175636.4 539100.0 -1.0 2164
2166 0 352931.9 175657.55 539040.0 -1.0 2165
2167 0 352949.53 175639.92 538980.0 -1.0 2166
2168 0 352967.16 175685.75 538920.0 -1.0 2167
2169 5 352907.22 175893.72 538860.0 -1.0 2168
2170 0 352871.97 175883.16 538800.0 -1.0 2169
2171 0 352597.03 176563.47 538860.0 -1.0 2169
2172 0 352396.1 177021.72 538800.0 -1.0 2171
2173 0 352025.97 177628.03 538740.0 -1.0 2172
2174 0 351895.53 177832.47 538680.0 -1.0 2173
2175 0 351877.9 177927.66 538620.0 -1.0 2174
2176 0 352857.88 175893.72 538740.0 -1.0 2170
2177 0 352857.88 175904.3 538680.0 -1.0 2176
2178 0 352752.12 176020.62 538620.0 -1.0 2177
2179 0 352709.8 176154.58 538560.0 -1.0 2178
2180 6 352589.97 176348.45 538500.0 -1.0 2179
2181 0 351941.38 178139.16 538560.0 -1.0 2175
2182 0 351860.28 178237.84 538500.0 -1.0 2181
2183 0 351902.6 178290.72 538440.0 -1.0 2182
2184 0 351973.1 178294.25 538380.0 -1.0 2183
2185 0 351955.47 178470.5 538320.0 -1.0 2184
2186 0 351860.28 179330.6 538260.0 -1.0 2185
2187 0 351835.62 179457.5 538200.0 -1.0 2186
2188 0 351743.97 179524.47 538140.0 -1.0 2187
2189 0 351751.03 179528.0 538080.0 -1.0 2188
2190 0 351634.7 179647.84 538020.0 -1.0 2189
2191 0 351190.53 179587.92 537960.0 -1.0 2190
2192 0 351042.5 179591.45 537900.0 -1.0 2191
2193 0 350933.22 179538.58 537840.0 -1.0 2192
2194 0 350852.16 179510.38 537780.0 -1.0 2193
2195 0 350721.72 179464.55 537720.0 -1.0 2194
2196 0 350686.47 179457.5 537660.0 -1.0 2195
2197 0 350675.9 179443.4 537600.0 -1.0 2196
2198 0 350679.4 179450.45 537540.0 -1.0 2197
2199 5 350679.4 179429.3 537480.0 -1.0 2198
2200 0 350686.47 179594.97 537480.0 -1.0 2199
2201 0 350549.0 179323.55 537420.0 -1.0 2199
2202 0 350436.2 179214.28 537360.0 -1.0 2201
2203 0 350714.66 179750.08 537420.0 -1.0 2200
2204 0 350693.53 179735.97 537360.0 -1.0 2203
2205 6 350700.56 179788.84 537300.0 -1.0 2204
2206 0 350411.53 179203.7 537300.0 -1.0 2202
2207 0 350369.22 179147.3 537240.0 -1.0 2206
2208 0 350288.16 179133.2 537180.0 -1.0 2207
2209 0 350126.0 179119.1 537120.0 -1.0 2208
2210 0 350097.78 179087.38 537060.0 -1.0 2209
2211 0 350080.16 179090.9 537000.0 -1.0 2210
2212 0 350059.03 179101.47 536940.0 -1.0 2211
2213 0 349956.78 179101.47 536880.0 -1.0 2212
2214 0 349861.62 179087.38 536820.0 -1.0 2213
2215 0 349798.16 179090.9 536760.0 -1.0 2214
2216 0 349769.97 179105.0 536700.0 -1.0 2215
2217 0 349734.72 179182.55 536640.0 -1.0 2216
2218 0 349688.9 179129.67 536580.0 -1.0 2217
2219 0 349614.88 179193.12 536520.0 -1.0 2218
2220 0 349547.9 179246.0 536460.0 -1.0 2219
2221 0 349533.78 179327.08 536400.0 -1.0 2220
2222 0 349530.28 179372.9 536340.0 -1.0 2221
2223 0 349456.25 179425.78 536280.0 -1.0 2222
2224 0 349368.12 179478.66 536220.0 -1.0 2223
2225 0 349287.03 179602.03 536160.0 -1.0 2224
2226 0 349195.4 179725.4 536100.0 -1.0 2225
2227 0 349124.9 179669.0 536040.0 -1.0 2226
2228 6 349114.3 179750.08 535980.0 -1.0 2227
2229 0 359818.03 151130.25 540180.0 -1.0 1690
2230 0 359892.06 150872.92 540120.0 -1.0 2229
2231 0 359959.03 150382.95 540120.0 -1.0 2230
2232 0 359906.16 150340.66 540060.0 -1.0 2231
2233 0 359980.2 150129.16 540000.0 -1.0 2232
2234 0 359955.5 149945.86 539940.0 -1.0 2233
2235 0 360018.97 149716.73 539880.0 -1.0 2234
2236 0 360082.4 149565.16 539820.0 -1.0 2235
2237 0 360216.38 149350.12 539760.0 -1.0 2236
2238 0 360191.7 148888.36 539760.0 -1.0 2237
2239 0 360212.84 148747.36 539700.0 -1.0 2238
2240 0 360170.53 148190.4 539700.0 -1.0 2239
2241 0 360128.25 148077.61 539640.0 -1.0 2240
2242 0 360093.0 147904.88 539580.0 -1.0 2241
2243 0 360110.62 147774.45 539520.0 -1.0 2242
2244 0 360159.97 147665.17 539460.0 -1.0 2243
2245 0 360466.62 147446.62 539400.0 -1.0 2244
2246 0 360769.78 146946.08 539400.0 -1.0 2245
2247 0 360773.3 146868.53 539340.0 -1.0 2246
2248 0 360741.6 146748.67 539280.0 -1.0 2247
2249 0 360776.84 146671.12 539220.0 -1.0 2248
2250 0 360738.06 146604.16 539160.0 -1.0 2249
2251 0 360766.25 146554.8 539100.0 -1.0 2250
2252 0 360840.28 146498.4 539040.0 -1.0 2251
2253 0 360850.88 146466.67 538980.0 -1.0 2252
2254 0 360998.9 146378.55 538920.0 -1.0 2253
2255 0 361030.62 146244.61 538860.0 -1.0 2254
2256 0 361150.5 146212.88 538800.0 -1.0 2255
2257 0 361312.62 146033.11 538800.0 -1.0 2256
2258 0 361453.62 145909.73 538740.0 -1.0 2257
2259 5 361601.7 145768.73 538680.0 -1.0 2258
2260 0 361640.47 145782.83 538620.0 -1.0 2259
2261 0 361629.88 145624.2 538680.0 -1.0 2259
2262 0 361696.88 145828.66 538560.0 -1.0 2260
2263 0 361682.75 145835.7 538500.0 -1.0 2262
2264 6 361693.34 145906.2 538440.0 -1.0 2263
2265 0 361605.22 145521.98 538740.0 -1.0 2261
2266 0 361559.38 145500.83 538800.0 -1.0 2265
2267 0 361460.7 145268.17 538860.0 -1.0 2266
2268 0 361273.88 144926.25 538860.0 -1.0 2267
2269 0 361369.03 144873.38 538920.0 -1.0 2268
2270 0 361379.62 144869.86 538980.0 -1.0 2269
2271 0 361397.25 144802.88 539040.0 -1.0 2270
2272 0 361376.1 144750.0 539100.0 -1.0 2271
2273 0 361330.25 144630.16 539160.0 -1.0 2272
2274 0 361428.97 144549.08 539220.0 -1.0 2273
2275 0 361467.75 144393.98 539280.0 -1.0 2274
2276 0 361559.38 144305.86 539340.0 -1.0 2275
2277 0 361580.53 144214.2 539400.0 -1.0 2276
2278 0 361601.7 144182.48 539460.0 -1.0 2277
2279 0 361601.7 144175.42 539520.0 -1.0 2278
2280 0 361608.75 144150.75 539580.0 -1.0 2279
2281 0 361622.84 144133.12 539640.0 -1.0 2280
2282 0 361651.03 144087.3 539700.0 -1.0 2281
2283 0 361703.9 143970.98 539760.0 -1.0 2282
2284 0 361756.78 143896.95 539820.0 -1.0 2283
2285 0 361774.4 143808.83 539880.0 -1.0 2284
2286 0 361792.03 143717.17 539940.0 -1.0 2285
2287 0 361823.75 143611.42 540000.0 -1.0 2286
2288 0 361894.25 143509.2 540060.0 -1.0 2287
2289 0 361940.1 143495.11 540120.0 -1.0 2288
2290 0 361897.78 143459.86 540180.0 -1.0 2289
2291 6 361954.2 143484.53 540240.0 -1.0 2290
2292 0 292304.06 164665.33 612660.0 -1.0 1295
2293 0 292254.7 164619.5 612720.0 -1.0 2292
2294 0 292254.7 164619.5 612780.0 -1.0 2293
2295 0 292272.3 164584.25 612840.0 -1.0 2294
2296 0 292286.44 164573.67 612900.0 -1.0 2295
2297 0 292342.8 164630.08 612960.0 -1.0 2296
2298 0 292321.7 164570.16 613020.0 -1.0 2297
2299 0 292395.7 164587.78 613080.0 -1.0 2298
2300 0 292374.56 164563.1 613140.0 -1.0 2299
2301 0 292438.0 164591.3 613200.0 -1.0 2300
2302 0 292441.53 164577.2 613320.0 -1.0 2301
2303 0 292441.53 164577.2 613380.0 -1.0 2302
2304 0 292490.88 164584.25 613440.0 -1.0 2303
2305 0 292501.44 164556.05 613500.0 -1.0 2304
2306 0 292586.06 164570.16 613560.0 -1.0 2305
2307 0 292554.3 164541.95 613620.0 -1.0 2306
2308 0 292575.47 164541.95 613680.0 -1.0 2307
2309 0 292582.53 164534.9 613740.0 -1.0 2308
2310 0 292614.25 164524.33 613800.0 -1.0 2309
2311 0 292617.78 164513.75 613860.0 -1.0 2310
2312 0 292642.44 164527.84 613920.0 -1.0 2311
2313 0 292635.4 164457.34 613980.0 -1.0 2312
2314 0 292684.75 164485.55 614040.0 -1.0 2313
2315 0 292681.22 164453.83 614100.0 -1.0 2314
2316 0 292705.9 164471.45 614160.0 -1.0 2315
2317 0 292727.06 164418.58 614220.0 -1.0 2316
2318 0 292794.03 164418.58 614280.0 -1.0 2317
2319 0 292783.44 164393.9 614340.0 -1.0 2318
2320 0 292815.2 164393.9 614400.0 -1.0 2319
2321 0 292836.3 164341.03 614460.0 -1.0 2320
2322 0 292839.84 164358.66 614520.0 -1.0 2321
2323 0 292846.9 164305.78 614580.0 -1.0 2322
2324 0 292846.9 164305.78 614640.0 -1.0 2323
2325 0 292899.78 164267.0 614700.0 -1.0 2324
2326 0 292906.8 164182.4 614760.0 -1.0 2325
2327 0 292994.94 164259.95 614820.0 -1.0 2326
2328 0 293037.25 164200.03 614940.0 -1.0 2327
2329 0 293023.16 164140.1 615000.0 -1.0 2328
2330 0 293083.06 164126.0 615060.0 -1.0 2329
2331 0 293068.97 164051.97 615120.0 -1.0 2330
2332 0 293114.8 164062.55 615180.0 -1.0 2331
2333 0 293100.7 163995.58 615240.0 -1.0 2332
2334 0 293107.75 164002.62 615300.0 -1.0 2333
2335 0 293114.8 163988.53 615360.0 -1.0 2334
2336 0 293079.56 163918.03 615420.0 -1.0 2335
2337 0 293086.6 163921.55 615480.0 -1.0 2336
2338 0 293093.66 163896.88 615540.0 -1.0 2337
2339 0 293093.66 163893.34 615600.0 -1.0 2338
2340 0 293111.28 163865.16 615660.0 -1.0 2339
2341 0 293125.38 163865.16 615720.0 -1.0 2340
2342 0 293199.4 163851.05 615780.0 -1.0 2341
2343 0 293199.4 163844.0 615840.0 -1.0 2342
2344 0 293164.16 163801.7 615900.0 -1.0 2343
2345 0 293202.94 163833.42 615960.0 -1.0 2344
2346 0 293185.3 163780.55 616020.0 -1.0 2345
2347 0 293188.8 163752.34 616080.0 -1.0 2346
2348 0 293199.4 163755.88 616140.0 -1.0 2347
2349 0 293217.03 163650.12 616200.0 -1.0 2348
2350 0 293224.06 163699.47 616260.0 -1.0 2349
2351 0 293217.03 163618.4 616320.0 -1.0 2350
2352 0 293217.03 163628.97 616380.0 -1.0 2351
2353 0 293217.03 163628.97 616440.0 -1.0 2352
2354 0 293255.8 163611.34 616500.0 -1.0 2353
2355 0 293231.12 163547.9 616560.0 -1.0 2354
2356 0 293259.3 163558.47 616620.0 -1.0 2355
2357 0 293220.56 163470.34 616680.0 -1.0 2356
2358 0 293234.66 163470.34 616740.0 -1.0 2357
2359 0 293224.06 163424.53 616800.0 -1.0 2358
2360 0 293220.56 163428.05 616860.0 -1.0 2359
2361 0 293209.97 163456.25 616920.0 -1.0 2360
2362 0 293234.66 163421.0 616980.0 -1.0 2361
2363 0 293347.44 163311.72 617040.0 -1.0 2362
2364 0 293379.2 163251.8 617100.0 -1.0 2363
2365 0 293375.66 163237.7 617160.0 -1.0 2364
2366 0 293403.84 163177.78 617220.0 -1.0 2365
2367 0 293410.9 163135.47 617280.0 -1.0 2366
2368 0 293414.44 163121.38 617340.0 -1.0 2367
2369 0 293470.8 163117.84 617400.0 -1.0 2368
2370 0 293474.34 163103.75 617460.0 -1.0 2369
2371 0 293474.34 163089.66 617520.0 -1.0 2370
2372 0 293488.44 163061.45 617580.0 -1.0 2371
2373 0 293516.66 163057.92 617640.0 -1.0 2372
2374 0 293520.2 163022.67 617700.0 -1.0 2373
2375 0 293537.8 163012.1 617760.0 -1.0 2374
2376 0 293558.94 163005.05 617820.0 -1.0 2375
2377 0 293544.84 162962.75 617880.0 -1.0 2376
2378 0 293562.47 162959.22 617940.0 -1.0 2377
2379 0 293597.72 162938.08 618000.0 -1.0 2378
2380 0 293608.3 162885.2 618060.0 -1.0 2379
2381 0 293664.7 162871.1 618120.0 -1.0 2380
2382 0 293682.3 162828.8 618180.0 -1.0 2381
2383 0 293707.0 162825.28 618240.0 -1.0 2382
2384 0 293728.16 162797.08 618300.0 -1.0 2383
2385 0 293784.56 162775.92 618360.0 -1.0 2384
2386 0 293791.6 162747.72 618420.0 -1.0 2385
2387 0 293809.22 162751.25 618480.0 -1.0 2386
2388 0 293812.75 162747.72 618540.0 -1.0 2387
2389 0 293826.84 162716.0 618600.0 -1.0 2388
2390 0 293798.66 162666.66 618660.0 -1.0 2389
2391 0 293816.28 162652.55 618720.0 -1.0 2390
2392 0 293784.56 162582.05 618780.0 -1.0 2391
2393 0 293802.2 162571.47 618840.0 -1.0 2392
2394 0 293795.12 162529.17 618900.0 -1.0 2393
2395 0 293795.12 162529.17 618960.0 -1.0 2394
2396 0 293872.7 162567.95 619020.0 -1.0 2395
2397 0 293830.38 162497.45 619080.0 -1.0 2396
2398 0 293876.2 162511.55 619140.0 -1.0 2397
2399 0 293819.8 162451.62 619200.0 -1.0 2398
2400 0 293791.6 162395.22 619260.0 -1.0 2399
2401 0 293805.7 162359.97 619320.0 -1.0 2400
2402 0 293802.2 162317.67 619380.0 -1.0 2401
2403 0 293805.7 162303.58 619440.0 -1.0 2402
2404 0 293805.7 162289.47 619500.0 -1.0 2403
2405 0 293795.12 162296.53 619560.0 -1.0 2404
2406 0 293795.12 162293.0 619620.0 -1.0 2405
2407 0 293802.2 162271.84 619680.0 -1.0 2406
2408 0 293802.2 162271.84 619740.0 -1.0 2407
2409 0 293759.88 162211.92 619800.0 -1.0 2408
2410 0 293777.5 162222.5 619860.0 -1.0 2409
2411 0 293763.4 162173.16 619920.0 -1.0 2410
2412 0 293763.4 162173.16 619980.0 -1.0 2411
2413 0 293742.25 162000.42 620040.0 -1.0 2412
2414 0 293770.44 162021.58 620100.0 -1.0 2413
2415 0 293738.72 161965.17 620160.0 -1.0 2414
2416 0 293735.2 161951.08 620220.0 -1.0 2415
2417 0 293721.1 161947.55 620280.0 -1.0 2416
2418 0 293721.1 161901.72 620340.0 -1.0 2417
2419 0 293763.4 161841.8 620400.0 -1.0 2418
2420 0 293756.34 161827.7 620460.0 -1.0 2419
2421 0 293756.34 161820.66 620520.0 -1.0 2420
2422 0 293763.4 161771.3 620580.0 -1.0 2421
2423 0 293728.16 161707.84 620640.0 -1.0 2422
2424 0 293756.34 161729.0 620700.0 -1.0 2423
2425 0 293707.0 161654.97 620760.0 -1.0 2424
2426 0 293707.0 161630.3 620820.0 -1.0 2425
2427 0 293682.3 161556.28 620880.0 -1.0 2426
2428 0 293703.47 161545.7 620940.0 -1.0 2427
2429 0 293696.44 161485.78 621000.0 -1.0 2428
2430 0 293696.44 161436.42 621060.0 -1.0 2429
2431 0 293685.84 161401.17 621120.0 -1.0 2430
2432 0 293685.84 161401.17 621180.0 -1.0 2431
2433 0 293668.22 161320.1 621240.0 -1.0 2432
2434 0 293664.7 161323.62 621300.0 -1.0 2433
2435 0 293664.7 161298.95 621360.0 -1.0 2434
2436 0 293682.3 161249.6 621420.0 -1.0 2435
2437 0 293685.84 161242.55 621600.0 -1.0 2436
2438 0 293731.7 161189.67 621660.0 -1.0 2437
2439 0 293699.94 161157.95 621720.0 -1.0 2438
2440 0 293696.44 161136.8 621780.0 -1.0 2439
2441 0 293685.84 161090.97 621840.0 -1.0 2440
2442 0 293661.2 161052.2 621900.0 -1.0 2441
2443 0 293661.2 161045.16 621960.0 -1.0 2442
2444 0 293608.3 160957.03 622020.0 -1.0 2443
2445 0 293618.88 160918.25 622080.0 -1.0 2444
2446 0 293611.8 160897.1 622140.0 -1.0 2445
2447 0 293597.72 160819.55 622200.0 -1.0 2446
2448 0 293601.25 160777.25 622260.0 -1.0 2447
2449 0 293576.56 160745.53 622320.0 -1.0 2448
2450 0 293551.9 160696.17 622380.0 -1.0 2449
2451 0 293520.2 160650.34 622440.0 -1.0 2450
2452 0 293502.56 160643.3 622500.0 -1.0 2451
2453 0 293474.34 160604.53 622560.0 -1.0 2452
2454 0 293520.2 160615.1 622620.0 -1.0 2453
2455 0 293474.34 160544.6 622680.0 -1.0 2454
2456 0 293474.34 160548.12 622740.0 -1.0 2455
2457 0 293463.78 160498.78 622800.0 -1.0 2456
2458 0 293449.7 160435.33 622860.0 -1.0 2457
2459 0 293453.2 160431.8 622920.0 -1.0 2458
2460 0 293453.2 160378.92 622980.0 -1.0 2459
2461 0 293474.34 160347.2 623040.0 -1.0 2460
2462 0 293474.34 160304.9 623100.0 -1.0 2461
2463 0 293470.8 160283.75 623160.0 -1.0 2462
2464 0 293477.88 160241.45 623220.0 -1.0 2463
2465 0 293495.5 160220.3 623280.0 -1.0 2464
2466 0 293502.56 160199.16 623340.0 -1.0 2465
2467 0 293506.06 160174.47 623400.0 -1.0 2466
2468 0 293534.28 160107.5 623460.0 -1.0 2467
2469 0 293548.38 160128.66 623520.0 -1.0 2468
2470 0 293516.66 160040.53 623580.0 -1.0 2469
2471 0 293537.8 160054.62 623640.0 -1.0 2470
2472 0 293555.44 160005.28 623700.0 -1.0 2471
2473 0 293551.9 159970.03 623760.0 -1.0 2472
2474 0 293516.66 159938.3 623820.0 -1.0 2473
2475 0 293523.7 159938.3 623880.0 -1.0 2474
2476 0 293502.56 159885.42 623940.0 -1.0 2475
2477 0 293516.66 159839.6 624000.0 -1.0 2476
2478 0 293491.97 159769.1 624060.0 -1.0 2477
2479 0 293484.94 159755.0 624120.0 -1.0 2478
2480 0 293474.34 159684.5 624180.0 -1.0 2479
2481 0 293495.5 159631.62 624240.0 -1.0 2480
2482 0 293495.5 159585.8 624300.0 -1.0 2481
2483 0 293488.44 159522.34 624360.0 -1.0 2482
2484 0 293520.2 159501.2 624420.0 -1.0 2483
2485 0 293534.28 159420.12 624480.0 -1.0 2484
2486 0 293608.3 159406.03 624540.0 -1.0 2485
2487 0 293555.44 159328.47 624600.0 -1.0 2486
2488 0 293541.3 159342.58 624660.0 -1.0 2487
2489 0 293527.22 159317.9 624720.0 -1.0 2488
2490 0 293548.38 159289.7 624780.0 -1.0 2489
2491 0 293548.38 159250.92 624840.0 -1.0 2490
2492 0 293566.0 159236.83 624900.0 -1.0 2491
2493 0 293562.47 159215.67 624960.0 -1.0 2492
2494 0 293604.78 159205.1 625080.0 -1.0 2493
2495 0 293643.56 159159.28 625140.0 -1.0 2494
2496 0 293668.22 159134.6 625200.0 -1.0 2495
2497 0 293689.38 159078.2 625260.0 -1.0 2496
2498 0 293721.1 159057.05 625320.0 -1.0 2497
2499 0 293707.0 159000.66 625380.0 -1.0 2498
2500 0 293707.0 159000.66 625440.0 -1.0 2499
2501 0 293689.38 158958.34 625500.0 -1.0 2500
2502 0 293717.56 159007.7 625560.0 -1.0 2501
2503 0 293699.94 158940.72 625620.0 -1.0 2502
2504 0 293703.47 158958.34 625680.0 -1.0 2503
2505 0 293703.47 158944.25 625740.0 -1.0 2504
2506 0 293703.47 158944.25 625800.0 -1.0 2505
2507 0 293714.06 158919.58 625860.0 -1.0 2506
2508 0 293721.1 158894.9 625920.0 -1.0 2507
2509 0 293632.97 158891.38 625980.0 -1.0 2508
2510 0 293636.5 158870.22 626040.0 -1.0 2509
2511 0 293636.5 158873.75 626100.0 -1.0 2510
2512 0 293647.06 158842.03 626160.0 -1.0 2511
2513 0 293643.56 158852.6 626220.0 -1.0 2512
2514 0 293618.88 158824.4 626280.0 -1.0 2513
2515 0 293618.88 158831.45 626340.0 -1.0 2514
2516 0 293615.34 158817.34 626460.0 -1.0 2515
2517 0 293506.06 158708.08 626580.0 -1.0 2516
2518 0 293513.12 158704.55 626640.0 -1.0 2517
2519 0 293513.12 158704.55 626700.0 -1.0 2518
2520 0 293502.56 158686.92 626760.0 -1.0 2519
2521 0 293495.5 158665.78 626820.0 -1.0 2520
2522 0 293491.97 158641.1 626880.0 -1.0 2521
2523 0 293474.34 158616.42 626940.0 -1.0 2522
2524 0 293449.7 158612.9 627000.0 -1.0 2523
2525 0 293449.7 158612.9 627060.0 -1.0 2524
2526 0 293432.06 158577.66 627120.0 -1.0 2525
2527 0 293439.1 158542.4 627180.0 -1.0 2526
2528 0 293439.1 158507.16 627240.0 -1.0 2527
2529 0 293428.53 158489.53 627300.0 -1.0 2528
2530 0 293439.1 158493.05 627360.0 -1.0 2529
2531 0 293421.47 158447.22 627420.0 -1.0 2530
2532 0 293446.16 158436.66 627480.0 -1.0 2531
2533 0 293439.1 158401.4 627540.0 -1.0 2532
2534 0 293463.78 158419.03 627600.0 -1.0 2533
2535 0 293432.06 158380.25 627660.0 -1.0 2534
2536 0 293439.1 158397.88 627720.0 -1.0 2535
2537 0 293442.62 158369.67 627780.0 -1.0 2536
2538 0 293470.8 158270.97 627840.0 -1.0 2537
2539 0 293463.78 158278.03 627900.0 -1.0 2538
2540 0 293467.3 158239.25 627960.0 -1.0 2539
2541 0 293460.25 158246.3 628020.0 -1.0 2540
2542 0 293439.1 158211.05 628080.0 -1.0 2541
2543 0 293425.0 158214.58 628140.0 -1.0 2542
2544 0 293421.47 158207.53 628200.0 -1.0 2543
2545 0 293425.0 158189.9 628260.0 -1.0 2544
2546 0 293410.9 158129.97 628320.0 -1.0 2545
2547 0 293414.44 158122.92 628380.0 -1.0 2546
2548 0 293396.8 158041.84 628440.0 -1.0 2547
2549 0 293400.3 158063.0 628500.0 -1.0 2548
2550 0 293403.84 158038.33 628560.0 -1.0 2549
2551 0 293403.84 158038.33 628620.0 -1.0 2550
2552 0 293400.3 158038.33 628680.0 -1.0 2551
2553 0 293379.2 158006.6 628740.0 -1.0 2552
2554 0 293358.03 157992.5 628800.0 -1.0 2553
2555 0 293294.56 157999.55 628860.0 -1.0 2554
2556 0 293276.94 157964.3 628920.0 -1.0 2555
2557 0 293262.84 157981.92 628980.0 -1.0 2556
2558 0 293231.12 158003.08 629040.0 -1.0 2557
2559 0 293220.56 158003.08 629100.0 -1.0 2558
2560 0 293153.56 157936.1 629160.0 -1.0 2559
2561 0 293157.1 157904.38 629220.0 -1.0 2560
2562 0 293157.1 157886.75 629280.0 -1.0 2561
2563 0 293139.47 157904.38 629340.0 -1.0 2562
2564 0 293040.78 157819.78 629400.0 -1.0 2563
2565 0 293132.44 157858.55 629460.0 -1.0 2564
2566 0 293111.28 157819.78 629520.0 -1.0 2565
2567 0 293104.22 157788.05 629580.0 -1.0 2566
2568 0 293076.03 157752.8 629640.0 -1.0 2567
2569 0 293047.8 157699.92 629700.0 -1.0 2568
2570 0 293093.66 157643.53 629760.0 -1.0 2569
2571 0 293065.44 157597.7 629820.0 -1.0 2570
2572 0 293061.94 157594.17 629880.0 -1.0 2571
2573 0 293037.25 157506.05 629940.0 -1.0 2572
2574 0 293033.72 157502.53 630000.0 -1.0 2573
2575 0 293058.4 157495.47 630060.0 -1.0 2574
2576 0 293033.72 157474.33 630120.0 -1.0 2575
2577 0 293040.78 157513.1 630180.0 -1.0 2576
2578 0 293037.25 157502.53 630240.0 -1.0 2577
2579 0 293040.78 157495.47 630300.0 -1.0 2578
2580 0 293005.53 157446.12 630360.0 -1.0 2579
2581 0 293002.0 157432.03 630420.0 -1.0 2580
2582 0 292980.84 157414.4 630480.0 -1.0 2581
2583 0 292959.7 157375.62 630540.0 -1.0 2582
2584 0 292963.22 157365.05 630600.0 -1.0 2583
2585 0 292959.7 157333.33 630660.0 -1.0 2584
2586 0 292956.2 157329.8 630720.0 -1.0 2585
2587 0 292977.3 157308.66 630840.0 -1.0 2586
2588 0 292998.47 157301.6 630900.0 -1.0 2587
2589 0 292994.94 157273.4 630960.0 -1.0 2588
2590 0 292991.44 157262.83 631020.0 -1.0 2589
2591 0 292987.9 157252.25 631080.0 -1.0 2590
2592 0 292966.75 157199.38 631140.0 -1.0 2591
2593 0 292966.75 157192.33 631200.0 -1.0 2592
2594 0 292959.7 157185.28 631260.0 -1.0 2593
2595 0 292963.22 157164.12 631320.0 -1.0 2594
2596 0 292963.22 157164.12 631380.0 -1.0 2595
2597 0 292956.2 157114.78 631440.0 -1.0 2596
2598 0 292956.2 157111.25 631500.0 -1.0 2597
2599 0 292931.5 157051.33 631560.0 -1.0 2598
2600 0 292927.97 157047.8 631620.0 -1.0 2599
2601 0 292896.25 156963.2 631680.0 -1.0 2600
2602 0 292896.25 156963.2 631740.0 -1.0 2601
2603 0 292889.2 156910.33 631800.0 -1.0 2602
2604 0 292853.94 156885.66 631860.0 -1.0 2603
2605 0 292853.94 156885.66 631920.0 -1.0 2604
2606 0 292808.12 156832.78 631980.0 -1.0 2605
2607 0 292776.4 156755.22 632040.0 -1.0 2606
2608 0 292776.4 156755.22 632100.0 -1.0 2607
2609 0 292765.8 156751.7 632160.0 -1.0 2608
2610 0 292765.8 156751.7 632220.0 -1.0 2609
2611 0 292762.3 156751.7 632280.0 -1.0 2610
2612 0 292737.62 156762.28 632340.0 -1.0 2611
2613 0 292734.1 156786.95 632400.0 -1.0 2612
2614 0 292727.06 156804.58 632460.0 -1.0 2613
2615 0 292755.25 156804.58 632520.0 -1.0 2614
2616 0 292716.47 156797.53 632580.0 -1.0 2615
2617 0 292691.8 156790.47 632640.0 -1.0 2616
2618 0 292670.66 156765.8 632700.0 -1.0 2617
2619 0 292663.6 156755.22 632760.0 -1.0 2618
2620 0 292660.06 156744.66 632820.0 -1.0 2619
2621 0 292610.72 156660.05 632880.0 -1.0 2620
2622 0 292610.72 156656.53 632940.0 -1.0 2621
2623 0 292610.72 156656.53 633000.0 -1.0 2622
2624 0 292610.72 156656.53 633060.0 -1.0 2623
2625 0 292610.72 156656.53 633120.0 -1.0 2624
2626 0 292610.72 156656.53 633180.0 -1.0 2625
2627 0 292607.2 156656.53 633240.0 -1.0 2626
2628 0 292607.2 156656.53 633300.0 -1.0 2627
2629 0 292586.06 156660.05 633360.0 -1.0 2628
2630 0 292600.16 156723.5 633420.0 -1.0 2629
2631 0 292596.62 156688.25 633480.0 -1.0 2630
2632 0 292600.16 156691.78 633540.0 -1.0 2631
2633 0 292610.72 156695.3 633600.0 -1.0 2632
2634 0 292579.0 156649.47 633660.0 -1.0 2633
2635 0 292564.9 156660.05 633720.0 -1.0 2634
2636 0 292568.44 156642.42 633780.0 -1.0 2635
2637 0 292586.06 156617.75 633840.0 -1.0 2636
2638 0 292617.78 156617.75 633900.0 -1.0 2637
2639 0 292621.3 156610.7 633960.0 -1.0 2638
2640 0 292624.8 156600.12 634080.0 -1.0 2639
2641 0 292593.1 156614.22 634140.0 -1.0 2640
2642 0 292600.16 156649.47 634200.0 -1.0 2641
2643 0 292600.16 156667.1 634260.0 -1.0 2642
2644 0 292653.03 156716.45 634320.0 -1.0 2643
2645 0 292663.6 156698.83 634380.0 -1.0 2644
2646 0 292684.75 156719.97 634440.0 -1.0 2645
2647 0 292674.2 156702.34 634500.0 -1.0 2646
2648 0 292691.8 156730.55 634560.0 -1.0 2647
2649 0 292684.75 156709.4 634620.0 -1.0 2648
2650 0 292716.47 156751.7 634680.0 -1.0 2649
2651 0 292716.47 156744.66 634740.0 -1.0 2650
2652 0 292741.16 156744.66 634800.0 -1.0 2651
2653 0 292751.72 156758.75 634860.0 -1.0 2652
2654 0 292751.72 156783.42 634920.0 -1.0 2653
2655 0 292758.78 156797.53 634980.0 -1.0 2654
2656 0 292786.97 156786.95 635040.0 -1.0 2655
2657 0 292818.7 156829.25 635100.0 -1.0 2656
2658 0 292815.2 156783.42 635160.0 -1.0 2657
2659 0 292825.75 156801.05 635220.0 -1.0 2658
2660 0 292825.75 156801.05 635280.0 -1.0 2659
2661 0 292825.75 156801.05 635340.0 -1.0 2660
2662 0 292829.28 156794.0 635400.0 -1.0 2661
2663 0 292832.8 156811.62 635460.0 -1.0 2662
2664 0 292846.9 156815.16 635520.0 -1.0 2663
2665 0 292878.62 156818.67 635580.0 -1.0 2664
2666 0 292868.06 156801.05 635640.0 -1.0 2665
2667 0 292861.0 156868.03 635700.0 -1.0 2666
2668 0 292829.28 156850.4 635760.0 -1.0 2667
2669 0 292853.94 156878.6 635820.0 -1.0 2668
2670 0 292818.7 156885.66 635880.0 -1.0 2669
2671 0 292850.44 156899.75 635940.0 -1.0 2670
2672 0 292846.9 156868.03 636000.0 -1.0 2671
2673 0 292846.9 156878.6 636060.0 -1.0 2672
2674 0 292861.0 156871.55 636120.0 -1.0 2673
2675 0 292861.0 156871.55 636180.0 -1.0 2674
2676 0 292843.38 156871.55 636240.0 -1.0 2675
2677 0 292818.7 156885.66 636300.0 -1.0 2676
2678 0 292818.7 156896.22 636360.0 -1.0 2677
2679 0 292797.56 156885.66 636420.0 -1.0 2678
2680 0 292776.4 156868.03 636480.0 -1.0 2679
2681 0 292776.4 156875.08 636540.0 -1.0 2680
2682 0 292705.9 156864.5 636600.0 -1.0 2681
2683 0 292705.9 156864.5 636660.0 -1.0 2682
2684 0 292691.8 156843.34 636720.0 -1.0 2683
2685 0 292723.53 156853.92 636780.0 -1.0 2684
2686 0 292691.8 156850.4 636840.0 -1.0 2685
2687 0 292727.06 156910.33 636900.0 -1.0 2686
2688 0 292698.84 156853.92 636960.0 -1.0 2687
2689 0 292712.94 156857.45 637020.0 -1.0 2688
2690 0 292716.47 156836.3 637080.0 -1.0 2689
2691 0 292695.3 156818.67 637140.0 -1.0 2690
2692 0 292695.3 156818.67 637200.0 -1.0 2691
2693 0 292660.06 156797.53 637260.0 -1.0 2692
2694 0 292670.66 156783.42 637320.0 -1.0 2693
2695 0 292674.2 156772.84 637380.0 -1.0 2694
2696 0 292674.2 156772.84 637440.0 -1.0 2695
2697 0 292674.2 156772.84 637500.0 -1.0 2696
2698 0 292663.6 156762.28 637560.0 -1.0 2697
2699 0 292663.6 156765.8 637620.0 -1.0 2698
2700 0 292656.56 156765.8 637680.0 -1.0 2699
2701 0 292663.6 156751.7 637740.0 -1.0 2700
2702 0 292660.06 156723.5 637800.0 -1.0 2701
2703 0 292660.06 156723.5 637860.0 -1.0 2702
2704 0 292628.34 156748.17 637920.0 -1.0 2703
2705 0 292649.5 156723.5 637980.0 -1.0 2704
2706 0 292642.44 156762.28 638040.0 -1.0 2705
2707 0 292649.5 156762.28 638100.0 -1.0 2706
2708 0 292832.8 156779.9 638160.0 -1.0 2707
2709 0 292695.3 156769.33 638220.0 -1.0 2708
2710 0 292688.28 156758.75 638280.0 -1.0 2709
2711 0 292621.3 156716.45 638340.0 -1.0 2710
2712 0 292649.5 156719.97 638400.0 -1.0 2711
2713 0 292649.5 156719.97 638460.0 -1.0 2712
2714 0 292607.2 156712.92 638520.0 -1.0 2713
2715 0 292596.62 156705.88 638580.0 -1.0 2714
2716 0 292568.44 156698.83 638640.0 -1.0 2715
2717 0 292557.84 156695.3 638700.0 -1.0 2716
2718 0 292557.84 156691.78 638760.0 -1.0 2717
2719 0 292561.38 156688.25 638820.0 -1.0 2718
2720 0 292550.8 156674.16 638880.0 -1.0 2719
2721 0 292557.84 156677.67 638940.0 -1.0 2720
2722 0 292557.84 156660.05 639000.0 -1.0 2721
2723 0 292568.44 156653.0 639060.0 -1.0 2722
2724 0 292550.8 156600.12 639120.0 -1.0 2723
2725 0 292561.38 156631.84 639180.0 -1.0 2724
2726 0 292561.38 156631.84 639240.0 -1.0 2725
2727 0 292536.7 156614.22 639300.0 -1.0 2726
2728 0 292536.7 156624.8 639360.0 -1.0 2727
2729 0 292519.06 156614.22 639420.0 -1.0 2728
2730 0 292504.97 156614.22 639480.0 -1.0 2729
2731 0 292522.6 156677.67 639540.0 -1.0 2730
2732 0 292494.4 156663.58 639600.0 -1.0 2731
2733 0 292512.03 156709.4 639660.0 -1.0 2732
2734 0 292501.44 156712.92 639720.0 -1.0 2733
2735 0 292512.03 156719.97 639780.0 -1.0 2734
2736 0 292483.8 156755.22 639840.0 -1.0 2735
2737 0 292452.1 156790.47 639900.0 -1.0 2736
2738 0 292452.1 156794.0 639960.0 -1.0 2737
2739 0 292445.06 156783.42 640020.0 -1.0 2738
2740 0 292402.75 156734.08 640080.0 -1.0 2739
2741 0 292378.06 156705.88 640140.0 -1.0 2740
2742 0 292335.78 156712.92 640200.0 -1.0 2741
2743 0 292314.62 156716.45 640260.0 -1.0 2742
2744 0 292300.53 156723.5 640320.0 -1.0 2743
2745 0 292254.7 156758.75 640380.0 -1.0 2744
2746 0 292244.12 156758.75 640440.0 -1.0 2745
2747 0 292226.5 156758.75 640500.0 -1.0 2746
2748 0 292201.8 156744.66 640560.0 -1.0 2747
2749 0 292212.4 156723.5 640620.0 -1.0 2748
2750 0 292215.94 156684.72 640680.0 -1.0 2749
2751 0 292180.7 156631.84 640740.0 -1.0 2750
2752 0 292089.03 156684.72 640800.0 -1.0 2751
2753 0 292067.88 156624.8 640860.0 -1.0 2752
2754 0 292067.88 156624.8 640920.0 -1.0 2753
2755 0 292046.72 156600.12 640980.0 -1.0 2754
2756 0 292036.16 156543.72 641040.0 -1.0 2755
2757 0 292032.62 156519.05 641100.0 -1.0 2756
2758 0 292043.2 156508.47 641160.0 -1.0 2757
2759 0 292025.56 156487.33 641220.0 -1.0 2758
2760 0 292015.0 156469.7 641280.0 -1.0 2759
2761 0 292015.0 156469.7 641340.0 -1.0 2760
2762 0 292007.94 156466.17 641400.0 -1.0 2761
2763 0 291986.8 156455.6 641460.0 -1.0 2762
2764 0 291972.7 156423.88 641520.0 -1.0 2763
2765 0 291962.12 156395.67 641580.0 -1.0 2764
2766 0 291909.25 156423.88 641640.0 -1.0 2765
2767 0 291859.9 156402.72 641700.0 -1.0 2766
2768 0 291849.3 156487.33 641760.0 -1.0 2767
2769 0 291838.75 156469.7 641820.0 -1.0 2768
2770 0 291852.84 156501.42 641880.0 -1.0 2769
2771 0 291849.3 156483.8 641940.0 -1.0 2770
2772 0 291849.3 156483.8 642000.0 -1.0 2771
2773 0 291828.2 156455.6 642060.0 -1.0 2772
2774 0 291905.72 156469.7 642120.0 -1.0 2773
2775 0 291898.7 156462.66 642180.0 -1.0 2774
2776 0 291866.94 156445.03 642240.0 -1.0 2775
2777 0 291852.84 156420.34 642300.0 -1.0 2776
2778 0 291849.3 156381.58 642360.0 -1.0 2777
2779 0 291849.3 156381.58 642420.0 -1.0 2778
2780 0 291849.3 156381.58 642480.0 -1.0 2779
2781 0 291884.56 156430.92 642540.0 -1.0 2780
2782 0 291933.94 156452.08 642600.0 -1.0 2781
2783 0 291997.38 156469.7 642660.0 -1.0 2782
2784 0 292029.1 156490.84 642720.0 -1.0 2783
2785 0 292053.78 156504.95 642780.0 -1.0 2784
2786 0 292053.78 156504.95 642840.0 -1.0 2785
2787 0 292057.3 156501.42 642900.0 -1.0 2786
2788 0 292085.5 156469.7 642960.0 -1.0 2787
2789 0 292106.66 156462.66 643020.0 -1.0 2788
2790 0 292106.66 156462.66 643080.0 -1.0 2789
2791 0 292113.7 156455.6 643140.0 -1.0 2790
2792 0 292117.22 156459.12 643200.0 -1.0 2791
2793 0 292117.22 156459.12 643260.0 -1.0 2792
2794 0 292138.38 156459.12 643320.0 -1.0 2793
2795 0 292138.38 156459.12 643380.0 -1.0 2794
2796 0 292184.2 156434.45 643440.0 -1.0 2795
2797 0 292198.3 156409.78 643500.0 -1.0 2796
2798 0 292198.3 156409.78 643560.0 -1.0 2797
2799 0 292201.8 156409.78 643620.0 -1.0 2798
2800 0 292205.34 156409.78 643680.0 -1.0 2799
2801 0 292261.75 156448.55 643740.0 -1.0 2800
2802 0 292286.44 156452.08 643800.0 -1.0 2801
2803 0 292311.1 156455.6 643860.0 -1.0 2802
2804 0 292353.4 156473.22 643920.0 -1.0 2803
2805 0 292367.5 156469.7 643980.0 -1.0 2804
2806 0 292395.7 156494.38 644040.0 -1.0 2805
2807 0 292399.22 156487.33 644100.0 -1.0 2806
2808 0 292413.3 156437.97 644160.0 -1.0 2807
2809 0 292413.3 156434.45 644220.0 -1.0 2808
2810 0 292413.3 156434.45 644280.0 -1.0 2809
2811 0 292413.3 156434.45 644340.0 -1.0 2810
2812 0 292452.1 156420.34 644400.0 -1.0 2811
2813 0 292497.94 156395.67 644460.0 -1.0 2812
2814 0 292501.44 156388.62 644520.0 -1.0 2813
2815 0 292515.56 156353.38 644580.0 -1.0 2814
2816 0 292508.5 156332.22 644640.0 -1.0 2815
2817 0 292519.06 156332.22 644700.0 -1.0 2816
2818 0 292519.06 156328.7 644760.0 -1.0 2817
2819 0 292522.6 156328.7 644820.0 -1.0 2818
2820 0 292550.8 156325.17 644880.0 -1.0 2819
2821 0 292466.2 156289.92 644940.0 -1.0 2820
2822 0 292445.06 156258.2 645000.0 -1.0 2821
2823 0 292420.38 156240.58 645060.0 -1.0 2822
2824 0 292374.56 156205.33 645120.0 -1.0 2823
2825 0 292349.88 156184.17 645180.0 -1.0 2824
2826 0 292349.88 156180.66 645240.0 -1.0 2825
2827 0 292318.16 156201.8 645300.0 -1.0 2826
2828 0 292318.16 156201.8 645360.0 -1.0 2827
2829 0 292328.72 156208.84 645420.0 -1.0 2828
2830 0 292328.72 156208.84 645480.0 -1.0 2829
2831 0 292325.2 156201.8 645540.0 -1.0 2830
2832 0 292314.62 156166.55 645600.0 -1.0 2831
2833 0 292314.62 156166.55 645660.0 -1.0 2832
2834 0 292314.62 156155.97 645720.0 -1.0 2833
2835 0 292307.56 156145.4 645780.0 -1.0 2834
2836 0 292300.53 156134.83 645840.0 -1.0 2835
2837 0 292297.0 156152.45 645900.0 -1.0 2836
2838 0 292265.28 156141.88 645960.0 -1.0 2837
2839 0 292173.62 156124.25 646020.0 -1.0 2838
2840 0 292141.9 156089.0 646080.0 -1.0 2839
2841 0 292141.9 156089.0 646140.0 -1.0 2840
2842 0 292064.34 156060.8 646200.0 -1.0 2841
2843 0 292064.34 156060.8 646260.0 -1.0 2842
2844 0 292007.94 156057.28 646320.0 -1.0 2843
2845 0 291940.97 156092.53 646380.0 -1.0 2844
2846 0 291940.97 156081.95 646440.0 -1.0 2845
2847 0 291912.78 156081.95 646500.0 -1.0 2846
2848 0 291898.7 156081.95 646560.0 -1.0 2847
2849 0 291856.38 156099.58 646620.0 -1.0 2848
2850 0 291740.06 156110.16 646680.0 -1.0 2849
2851 0 291747.1 156117.2 646740.0 -1.0 2850
2852 0 291729.47 156300.5 646800.0 -1.0 2851
2853 0 291630.78 156430.92 646860.0 -1.0 2852
2854 5 291574.38 156406.25 646920.0 -1.0 2853
2855 0 291500.34 156776.38 646920.0 -1.0 2854
2856 0 291560.28 156409.78 646980.0 -1.0 2854
2857 0 291595.53 156275.83 647040.0 -1.0 2856
2858 0 291352.3 157019.6 646920.0 -1.0 2855
2859 0 291257.12 157202.9 646980.0 -1.0 2858
2860 0 291190.16 157527.2 646980.0 -1.0 2859
2861 0 291172.53 157703.45 647040.0 -1.0 2860
2862 6 290890.53 157812.72 647100.0 -1.0 2861
2863 0 291592.0 156251.16 647100.0 -1.0 2857
2864 0 291592.0 156251.16 647160.0 -1.0 2863
2865 0 291556.75 156233.53 647220.0 -1.0 2864
2866 0 291496.8 156226.47 647280.0 -1.0 2865
2867 0 291500.34 156219.42 647340.0 -1.0 2866
2868 0 291447.47 156230.0 647400.0 -1.0 2867
2869 0 291461.56 156208.84 647460.0 -1.0 2868
2870 6 291454.53 156201.8 647520.0 -1.0 2869
