# Supplementary material for: Organization of the gravity-sensing system in zebrafish
Source: Nat Commun. 2022 Aug 27;13:5060. doi: 10.1038/s41467-022-32824-w (PMC9420129; doi:10.1038/s41467-022-32824-w)
Supplement: Supplementary file 11 — Source Data [file 41467_2022_32824_MOESM11_ESM.zip › Reconstruction files/SuperiorVN_R_04.swc]

# SWC format file
# based on specifications at http://www.neuronland.org/NLMorphologyConverter/MorphologyFormats/SWC/Spec.html
# Created on 2022-04-20 using navis (https://github.com/navis-org/navis)
# Meta: {"id": "71289", "name": "SuperiorVN_R_04", "units": "1 nanometer"}
# PointNo Label X Y Z Radius Parent
# Labels:
# 0 = undefined, 1 = soma, 5 = fork point, 6 = end point
1 1 364434.0 151024.92 552660.0 2512.0 -1
2 6 303034.0 139221.0 667620.0 -1.0 3
3 0 303065.0 139236.0 667560.0 -1.0 4
4 0 303038.0 139283.0 667500.0 -1.0 5
5 0 303111.0 139430.0 667440.0 -1.0 6
6 0 303068.0 139513.0 667380.0 -1.0 7
7 0 303088.0 139682.0 667320.0 -1.0 8
8 0 303072.0 139743.0 667260.0 -1.0 9
9 0 303036.0 139739.0 667200.0 -1.0 10
10 0 303000.0 139763.0 667140.0 -1.0 11
11 0 302875.0 139847.0 667080.0 -1.0 12
12 0 302795.0 139965.0 667020.0 -1.0 13
13 0 302747.0 139994.0 666960.0 -1.0 14
14 0 302712.0 140032.0 666900.0 -1.0 15
15 0 302680.0 140072.0 666840.0 -1.0 16
16 0 302590.0 140102.0 666780.0 -1.0 17
17 0 302570.0 140135.0 666720.0 -1.0 18
18 0 302483.0 140178.0 666660.0 -1.0 19
19 0 302428.0 140217.0 666600.0 -1.0 20
20 0 302359.0 140204.0 666540.0 -1.0 21
21 0 302316.0 140266.0 666480.0 -1.0 22
22 0 302265.0 140209.0 666420.0 -1.0 23
23 0 302329.0 140299.0 666360.0 -1.0 24
24 0 302301.0 140461.0 666300.0 -1.0 25
25 0 302178.0 140592.0 666240.0 -1.0 26
26 0 302173.0 140658.0 666180.0 -1.0 27
27 0 302067.0 140658.0 666120.0 -1.0 28
28 0 302102.0 140755.0 666060.0 -1.0 29
29 0 301944.0 140900.0 666000.0 -1.0 30
30 0 301862.0 140952.0 665940.0 -1.0 31
31 0 301785.0 141114.0 665880.0 -1.0 32
32 0 301614.0 141233.0 665820.0 -1.0 33
33 0 301398.0 141283.0 665760.0 -1.0 34
34 0 301296.0 141305.0 665700.0 -1.0 35
35 0 301249.0 141244.0 665640.0 -1.0 36
36 0 301224.0 141297.0 665580.0 -1.0 37
37 0 300948.0 141268.0 665520.0 -1.0 38
38 0 300159.0 141461.0 665460.0 -1.0 39
39 0 299615.0 141416.0 665400.0 -1.0 40
40 0 299426.0 141461.0 665340.0 -1.0 41
41 0 299227.0 141556.0 665280.0 -1.0 42
42 0 299302.0 141611.0 665220.0 -1.0 43
43 0 299256.0 141623.0 665160.0 -1.0 44
44 0 299147.0 141795.0 665100.0 -1.0 45
45 0 298953.0 141884.0 665040.0 -1.0 46
46 0 298783.0 142202.0 664980.0 -1.0 47
47 0 298255.0 142684.0 664920.0 -1.0 48
48 0 297856.0 142922.0 664860.0 -1.0 49
49 0 297885.0 143057.0 664800.0 -1.0 50
50 0 297753.0 143117.0 664740.0 -1.0 51
51 0 297746.0 143201.0 664680.0 -1.0 52
52 0 297645.0 143244.0 664620.0 -1.0 53
53 0 297526.0 143358.0 664560.0 -1.0 54
54 0 297437.0 143300.0 664500.0 -1.0 55
55 0 297494.0 143336.0 664440.0 -1.0 56
56 0 297383.0 143458.0 664380.0 -1.0 57
57 0 297372.0 143471.0 664320.0 -1.0 58
58 0 297386.0 143592.0 664260.0 -1.0 59
59 0 297349.0 143660.0 664200.0 -1.0 60
60 0 297293.0 143696.0 664140.0 -1.0 61
61 0 297324.0 143796.0 664080.0 -1.0 62
62 0 297261.0 143868.0 664020.0 -1.0 63
63 0 297323.0 144028.0 663960.0 -1.0 64
64 0 297339.0 144070.0 663900.0 -1.0 65
65 0 297213.0 144285.0 663840.0 -1.0 66
66 0 297168.0 144264.0 663780.0 -1.0 67
67 0 297226.0 144363.0 663720.0 -1.0 68
68 0 297207.0 144530.0 663660.0 -1.0 69
69 0 297222.0 144585.0 663600.0 -1.0 70
70 0 297279.0 144694.0 663540.0 -1.0 71
71 0 297331.0 144877.0 663480.0 -1.0 72
72 0 296978.0 144552.0 663420.0 -1.0 73
73 0 297254.0 144900.0 663360.0 -1.0 74
74 0 297248.0 144975.0 663300.0 -1.0 75
75 0 297361.0 145084.0 663240.0 -1.0 76
76 0 297313.0 145110.0 663180.0 -1.0 77
77 0 297333.0 145200.0 663120.0 -1.0 78
78 0 297342.0 145228.0 663060.0 -1.0 79
79 0 297313.0 145287.0 663000.0 -1.0 80
80 0 297388.0 145377.0 662940.0 -1.0 81
81 0 297348.0 145414.0 662880.0 -1.0 82
82 0 297389.0 145443.0 662820.0 -1.0 83
83 0 297342.0 145404.0 662760.0 -1.0 84
84 0 297393.0 145488.0 662700.0 -1.0 85
85 0 297353.0 145627.0 662640.0 -1.0 86
86 0 297351.0 145650.0 662580.0 -1.0 87
87 0 297338.0 145716.0 662520.0 -1.0 88
88 0 297372.0 145730.0 662460.0 -1.0 89
89 0 297349.0 145812.0 662400.0 -1.0 90
90 0 297333.0 145794.0 662340.0 -1.0 91
91 0 297262.0 145806.0 662280.0 -1.0 92
92 0 297229.0 145899.0 662220.0 -1.0 93
93 0 297221.0 145892.0 662160.0 -1.0 94
94 0 297178.0 145924.0 662100.0 -1.0 95
95 0 297239.0 145945.0 662040.0 -1.0 96
96 0 297179.0 145968.0 661980.0 -1.0 97
97 0 297195.0 146026.0 661920.0 -1.0 98
98 0 297129.0 145973.0 661860.0 -1.0 99
99 0 297227.0 146097.0 661800.0 -1.0 100
100 0 297164.0 146052.0 661740.0 -1.0 101
101 0 297251.0 146152.0 661680.0 -1.0 102
102 0 297197.0 146116.0 661620.0 -1.0 103
103 0 297190.0 146091.0 661560.0 -1.0 104
104 0 297177.0 146117.0 661500.0 -1.0 105
105 0 297253.0 146145.0 661440.0 -1.0 106
106 0 297211.0 146115.0 661380.0 -1.0 107
107 0 297214.0 146191.0 661320.0 -1.0 108
108 0 297140.0 146190.0 661260.0 -1.0 109
109 0 297252.0 146186.0 661200.0 -1.0 110
110 0 297212.0 146258.0 661140.0 -1.0 111
111 0 297208.0 146163.0 661080.0 -1.0 113
112 0 297755.4 146042.6 660960.0 -1.0 114
113 0 297185.0 146216.0 661020.0 -1.0 114
114 5 297145.56 146426.81 660960.0 -1.0 115
115 0 296971.0 146433.0 660900.0 -1.0 116
116 0 296921.0 146506.0 660840.0 -1.0 117
117 0 296912.0 146549.0 660780.0 -1.0 118
118 0 296790.0 146634.0 660720.0 -1.0 119
119 0 296741.0 146717.0 660660.0 -1.0 120
120 0 296683.0 146757.0 660600.0 -1.0 121
121 0 296645.0 146778.0 660540.0 -1.0 122
122 0 296559.0 146780.0 660480.0 -1.0 123
123 0 296537.0 146859.0 660420.0 -1.0 124
124 0 296455.0 146947.0 660360.0 -1.0 125
125 0 296340.0 146991.0 660300.0 -1.0 126
126 0 296348.0 147071.0 660240.0 -1.0 127
127 0 296260.0 147084.0 660180.0 -1.0 128
128 0 296274.0 147163.0 660120.0 -1.0 129
129 0 296250.0 147252.0 660060.0 -1.0 130
130 0 296229.0 147196.0 660000.0 -1.0 131
131 0 296167.0 147287.0 659940.0 -1.0 132
132 0 296138.0 147291.0 659880.0 -1.0 133
133 0 296081.0 147318.0 659820.0 -1.0 134
134 0 296099.0 147357.0 659760.0 -1.0 135
135 0 296005.0 147425.0 659700.0 -1.0 136
136 0 295988.0 147543.0 659640.0 -1.0 137
137 0 295944.0 147576.0 659580.0 -1.0 138
138 0 295881.0 147667.0 659520.0 -1.0 139
139 0 295846.0 147648.0 659460.0 -1.0 140
140 0 295790.0 147710.0 659400.0 -1.0 141
141 0 295725.0 147740.0 659340.0 -1.0 142
142 0 295639.0 147852.0 659280.0 -1.0 143
143 0 295617.0 147860.0 659220.0 -1.0 144
144 0 295540.0 147871.0 659160.0 -1.0 145
145 0 295420.0 147921.0 659100.0 -1.0 146
146 0 295379.0 147884.0 659040.0 -1.0 147
147 0 295309.0 147935.0 658980.0 -1.0 148
148 0 295271.0 148037.0 658920.0 -1.0 149
149 0 295256.0 148057.0 658860.0 -1.0 150
150 0 295203.0 148056.0 658800.0 -1.0 151
151 0 295198.0 148178.0 658740.0 -1.0 152
152 0 295149.0 148157.0 658680.0 -1.0 153
153 0 295203.0 148185.0 658620.0 -1.0 154
154 0 295190.0 148287.0 658560.0 -1.0 155
155 0 295172.0 148456.0 658500.0 -1.0 156
156 0 295088.0 148443.0 658440.0 -1.0 157
157 0 295141.0 148564.0 658380.0 -1.0 158
158 0 295141.0 148587.0 658320.0 -1.0 159
159 0 295078.0 148735.0 658260.0 -1.0 160
160 0 295044.0 148834.0 658200.0 -1.0 161
161 0 295075.0 149042.0 658140.0 -1.0 162
162 0 294957.0 149046.0 658080.0 -1.0 163
163 0 294956.0 149115.0 658020.0 -1.0 164
164 0 295054.0 149233.0 657960.0 -1.0 165
165 0 294951.0 149232.0 657900.0 -1.0 166
166 0 295033.0 149367.0 657840.0 -1.0 167
167 0 294954.0 149394.0 657780.0 -1.0 168
168 0 294986.0 149489.0 657720.0 -1.0 169
169 0 294944.0 149585.0 657660.0 -1.0 170
170 0 294896.0 149714.0 657600.0 -1.0 171
171 0 294874.0 149706.0 657540.0 -1.0 172
172 0 294976.0 149938.0 657480.0 -1.0 173
173 0 294980.0 150006.0 657420.0 -1.0 174
174 0 294921.0 150057.0 657360.0 -1.0 175
175 0 294986.0 150109.0 657300.0 -1.0 176
176 0 294975.0 150162.0 657240.0 -1.0 177
177 0 294958.0 150282.0 657180.0 -1.0 178
178 0 294874.0 150272.0 657120.0 -1.0 179
179 0 294824.0 150342.0 657060.0 -1.0 180
180 0 294816.0 150397.0 657000.0 -1.0 181
181 0 294777.0 150449.0 656940.0 -1.0 182
182 0 294793.0 150512.0 656880.0 -1.0 183
183 0 294754.0 150555.0 656820.0 -1.0 184
184 0 294814.0 150575.0 656760.0 -1.0 185
185 0 294786.0 150622.0 656700.0 -1.0 186
186 0 294782.0 150649.0 656640.0 -1.0 187
187 0 294769.0 150721.0 656580.0 -1.0 188
188 0 294746.0 150734.0 656520.0 -1.0 189
189 0 294741.0 150881.0 656460.0 -1.0 190
190 0 294749.0 150826.0 656400.0 -1.0 191
191 0 294803.0 150899.0 656340.0 -1.0 192
192 0 294770.0 150928.0 656280.0 -1.0 193
193 0 294763.0 150991.0 656220.0 -1.0 194
194 0 294759.0 151020.0 656160.0 -1.0 195
195 0 294759.0 151050.0 656100.0 -1.0 196
196 0 294775.0 151058.0 656040.0 -1.0 197
197 0 294796.0 151120.0 655980.0 -1.0 198
198 0 294795.0 151158.0 655920.0 -1.0 199
199 0 294839.0 151243.0 655860.0 -1.0 200
200 0 294773.0 151264.0 655800.0 -1.0 201
201 0 294793.0 151288.0 655740.0 -1.0 202
202 0 294741.0 151293.0 655680.0 -1.0 203
203 0 294764.0 151345.0 655620.0 -1.0 204
204 0 294773.0 151371.0 655560.0 -1.0 205
205 0 294763.0 151422.0 655500.0 -1.0 206
206 0 294812.0 151429.0 655440.0 -1.0 207
207 0 294780.0 151488.0 655380.0 -1.0 208
208 0 294775.0 151501.0 655320.0 -1.0 209
209 0 294833.0 151630.0 655260.0 -1.0 210
210 0 294843.0 151621.0 655200.0 -1.0 211
211 0 294859.0 151621.0 655140.0 -1.0 212
212 0 294880.0 151684.0 655080.0 -1.0 213
213 0 294884.0 151710.0 655020.0 -1.0 214
214 0 294925.0 151775.0 654960.0 -1.0 215
215 0 294871.0 151863.0 654900.0 -1.0 216
216 0 294757.0 151701.0 654840.0 -1.0 217
217 0 294920.0 151872.0 654780.0 -1.0 218
218 0 294861.0 151871.0 654720.0 -1.0 219
219 0 294854.0 151929.0 654660.0 -1.0 220
220 0 294813.0 151929.0 654600.0 -1.0 221
221 0 294870.0 151955.0 654540.0 -1.0 222
222 0 294744.0 151958.0 654480.0 -1.0 223
223 0 294803.0 152023.0 654420.0 -1.0 224
224 0 294835.0 151997.0 654360.0 -1.0 225
225 0 294821.0 152006.0 654300.0 -1.0 226
226 0 294822.0 152017.0 654240.0 -1.0 227
227 0 294859.0 152063.0 654180.0 -1.0 228
228 0 294834.0 152119.0 654120.0 -1.0 229
229 0 294828.0 152127.0 654060.0 -1.0 230
230 0 294827.0 152098.0 654000.0 -1.0 231
231 0 294823.0 152163.0 653940.0 -1.0 232
232 0 294816.0 152165.0 653880.0 -1.0 233
233 0 294794.0 152213.0 653820.0 -1.0 234
234 0 294755.0 152152.0 653760.0 -1.0 235
235 0 294789.0 152251.0 653700.0 -1.0 236
236 0 294640.0 152181.0 653640.0 -1.0 237
237 0 294719.0 152300.0 653580.0 -1.0 238
238 0 294645.0 152248.0 653520.0 -1.0 239
239 0 294674.0 152349.0 653460.0 -1.0 240
240 0 294638.0 152324.0 653400.0 -1.0 241
241 0 294590.0 152375.0 653340.0 -1.0 242
242 0 294616.0 152347.0 653280.0 -1.0 243
243 0 294566.0 152376.0 653220.0 -1.0 244
244 0 294568.0 152394.0 653160.0 -1.0 245
245 0 294559.0 152455.0 653100.0 -1.0 246
246 0 294579.0 152483.0 653040.0 -1.0 247
247 0 294543.0 152467.0 652980.0 -1.0 248
248 0 294499.0 152470.0 652920.0 -1.0 249
249 0 294512.0 152518.0 652860.0 -1.0 250
250 0 294467.0 152484.0 652800.0 -1.0 251
251 0 294518.0 152543.0 652740.0 -1.0 252
252 0 294492.0 152585.0 652680.0 -1.0 253
253 0 294440.0 152630.0 652620.0 -1.0 254
254 0 294444.0 152620.0 652560.0 -1.0 255
255 0 294437.0 152598.0 652500.0 -1.0 256
256 0 294476.0 152623.0 652440.0 -1.0 257
257 0 294450.0 152614.0 652380.0 -1.0 258
258 0 294469.0 152688.0 652320.0 -1.0 259
259 0 294425.0 152688.0 652260.0 -1.0 260
260 0 294492.0 152744.0 652200.0 -1.0 261
261 0 294442.0 152737.0 652140.0 -1.0 262
262 0 294455.0 152747.0 652080.0 -1.0 263
263 0 294494.0 152798.0 652020.0 -1.0 264
264 0 294446.0 152790.0 651960.0 -1.0 265
265 0 294530.0 152833.0 651900.0 -1.0 266
266 0 294468.0 152820.0 651840.0 -1.0 267
267 0 294462.0 152840.0 651780.0 -1.0 268
268 0 294474.0 152855.0 651720.0 -1.0 269
269 0 294541.0 152857.0 651660.0 -1.0 270
270 0 294554.0 152870.0 651600.0 -1.0 271
271 0 294637.0 152925.0 651540.0 -1.0 272
272 0 294554.0 152850.0 651480.0 -1.0 273
273 0 294587.0 152879.0 651420.0 -1.0 274
274 0 294575.0 152890.0 651360.0 -1.0 275
275 0 294644.0 152868.0 651300.0 -1.0 276
276 0 294736.0 152877.0 651240.0 -1.0 277
277 0 294664.0 152868.0 651180.0 -1.0 278
278 0 294806.0 152885.0 651120.0 -1.0 279
279 0 294794.0 152849.0 651060.0 -1.0 280
280 0 294843.0 152833.0 651000.0 -1.0 281
281 0 294900.0 152755.0 650940.0 -1.0 282
282 0 295001.0 152868.0 650880.0 -1.0 283
283 0 295066.0 152826.0 650820.0 -1.0 284
284 0 295058.0 152774.0 650760.0 -1.0 285
285 0 295099.0 152826.0 650700.0 -1.0 286
286 0 295149.0 152792.0 650640.0 -1.0 287
287 0 295110.0 152783.0 650580.0 -1.0 288
288 0 295209.0 152859.0 650520.0 -1.0 289
289 0 295209.0 152822.0 650460.0 -1.0 290
290 0 295306.0 152846.0 650400.0 -1.0 291
291 0 295288.0 152786.0 650340.0 -1.0 292
292 0 295284.0 152788.0 650280.0 -1.0 293
293 0 295348.0 152730.0 650220.0 -1.0 294
294 0 295354.0 152736.0 650160.0 -1.0 295
295 0 295340.0 152715.0 650100.0 -1.0 296
296 0 295392.0 152727.0 650040.0 -1.0 297
297 0 295471.0 152728.0 649980.0 -1.0 298
298 0 295462.0 152689.0 649920.0 -1.0 299
299 0 295476.0 152696.0 649860.0 -1.0 300
300 0 295502.0 152700.0 649800.0 -1.0 301
301 0 295365.0 152703.0 649740.0 -1.0 302
302 0 295367.0 152739.0 649680.0 -1.0 303
303 0 295292.0 152687.0 649620.0 -1.0 304
304 0 295395.0 152742.0 649560.0 -1.0 305
305 0 295326.0 152733.0 649500.0 -1.0 306
306 0 295270.0 152777.0 649440.0 -1.0 307
307 0 295224.0 152751.0 649380.0 -1.0 308
308 0 295277.0 152761.0 649320.0 -1.0 309
309 0 295200.0 152726.0 649260.0 -1.0 310
310 0 295218.0 152683.0 649200.0 -1.0 311
311 0 295196.0 152788.0 649140.0 -1.0 312
312 0 295163.0 152751.0 649080.0 -1.0 313
313 0 295164.0 152852.0 649020.0 -1.0 314
314 0 295132.0 152814.0 648960.0 -1.0 315
315 0 295099.0 152847.0 648900.0 -1.0 316
316 0 295098.0 152921.0 648840.0 -1.0 317
317 0 295055.0 152858.0 648780.0 -1.0 318
318 0 295006.0 152856.0 648720.0 -1.0 319
319 0 294993.0 152973.0 648660.0 -1.0 320
320 0 294994.0 153027.0 648600.0 -1.0 321
321 0 294925.0 153029.0 648540.0 -1.0 322
322 0 294917.0 153034.0 648480.0 -1.0 323
323 0 294939.0 152985.0 648420.0 -1.0 324
324 0 294894.0 153121.0 648360.0 -1.0 325
325 0 294847.0 153153.0 648300.0 -1.0 326
326 0 294788.0 153204.0 648240.0 -1.0 327
327 0 294800.0 153202.0 648180.0 -1.0 328
328 0 294811.0 153270.0 648120.0 -1.0 329
329 0 294669.0 153256.0 648060.0 -1.0 330
330 0 294654.0 153273.0 648000.0 -1.0 331
331 0 294720.0 153345.0 647940.0 -1.0 332
332 0 294637.0 153307.0 647880.0 -1.0 333
333 0 294647.0 153356.0 647820.0 -1.0 334
334 0 294626.0 153363.0 647760.0 -1.0 335
335 0 294552.0 153374.0 647700.0 -1.0 336
336 0 294580.0 153416.0 647640.0 -1.0 337
337 0 294515.0 153363.0 647580.0 -1.0 338
338 0 294587.0 153482.0 647520.0 -1.0 339
339 0 294533.0 153383.0 647460.0 -1.0 340
340 0 294530.0 153475.0 647400.0 -1.0 341
341 0 294514.0 153420.0 647340.0 -1.0 342
342 0 294548.0 153414.0 647280.0 -1.0 343
343 0 294518.0 153401.0 647220.0 -1.0 344
344 0 294535.0 153493.0 647160.0 -1.0 345
345 0 294516.0 153432.0 647100.0 -1.0 346
346 0 294528.0 153404.0 647040.0 -1.0 347
347 0 294560.0 153465.0 646980.0 -1.0 348
348 0 294552.0 153408.0 646920.0 -1.0 349
349 0 294597.0 153461.0 646860.0 -1.0 350
350 0 294580.0 153410.0 646800.0 -1.0 351
351 0 294594.0 153420.0 646740.0 -1.0 352
352 0 294586.0 153379.0 646680.0 -1.0 353
353 0 294587.0 153372.0 646620.0 -1.0 354
354 0 294623.0 153349.0 646560.0 -1.0 355
355 0 294636.0 153364.0 646500.0 -1.0 356
356 0 294557.0 153319.0 646440.0 -1.0 357
357 0 294632.0 153413.0 646380.0 -1.0 358
358 0 294594.0 153374.0 646320.0 -1.0 359
359 0 294599.0 153403.0 646260.0 -1.0 360
360 0 294568.0 153374.0 646200.0 -1.0 361
361 0 294549.0 153437.0 646140.0 -1.0 362
362 0 294569.0 153478.0 646080.0 -1.0 363
363 0 294565.0 153466.0 646020.0 -1.0 364
364 0 294552.0 153471.0 645960.0 -1.0 365
365 0 294576.0 153455.0 645900.0 -1.0 366
366 0 294594.0 153479.0 645840.0 -1.0 367
367 0 294546.0 153444.0 645780.0 -1.0 368
368 0 294551.0 153480.0 645720.0 -1.0 369
369 0 294480.0 153459.0 645660.0 -1.0 370
370 0 294444.0 153463.0 645600.0 -1.0 371
371 0 294406.0 153494.0 645540.0 -1.0 372
372 0 294444.0 153482.0 645480.0 -1.0 373
373 0 294422.0 153551.0 645420.0 -1.0 374
374 0 294481.0 153596.0 645360.0 -1.0 375
375 0 294344.0 153591.0 645300.0 -1.0 376
376 0 294351.0 153629.0 645240.0 -1.0 377
377 0 294329.0 153616.0 645180.0 -1.0 378
378 0 294443.0 153648.0 645120.0 -1.0 379
379 0 294328.0 153631.0 645060.0 -1.0 380
380 0 294355.0 153625.0 645000.0 -1.0 381
381 0 294335.0 153662.0 644940.0 -1.0 382
382 0 294346.0 153647.0 644880.0 -1.0 383
383 0 294298.0 153665.0 644820.0 -1.0 384
384 0 294319.0 153661.0 644760.0 -1.0 385
385 0 294279.0 153672.0 644700.0 -1.0 386
386 0 294315.0 153706.0 644640.0 -1.0 387
387 0 294234.0 153699.0 644580.0 -1.0 388
388 0 294321.0 153749.0 644520.0 -1.0 389
389 0 294284.0 153734.0 644460.0 -1.0 390
390 0 294278.0 153760.0 644400.0 -1.0 391
391 0 294239.0 153781.0 644340.0 -1.0 392
392 0 294212.0 153718.0 644280.0 -1.0 393
393 0 294212.0 153790.0 644220.0 -1.0 394
394 0 294124.0 153726.0 644160.0 -1.0 395
395 0 294183.0 153814.0 644100.0 -1.0 396
396 0 294125.0 153751.0 644040.0 -1.0 397
397 0 294144.0 153804.0 643980.0 -1.0 398
398 0 294072.0 153768.0 643920.0 -1.0 399
399 0 294095.0 153785.0 643860.0 -1.0 400
400 0 294075.0 153797.0 643800.0 -1.0 401
401 0 294097.0 153816.0 643740.0 -1.0 402
402 0 294096.0 153851.0 643680.0 -1.0 403
403 0 294072.0 153840.0 643620.0 -1.0 404
404 0 294115.0 153862.0 643560.0 -1.0 405
405 0 294050.0 153848.0 643500.0 -1.0 406
406 0 294049.0 153764.0 643440.0 -1.0 407
407 0 294035.0 153811.0 643380.0 -1.0 408
408 0 294007.0 153863.0 643320.0 -1.0 409
409 0 293989.0 153844.0 643260.0 -1.0 410
410 0 294005.0 153843.0 643200.0 -1.0 411
411 0 294015.0 153879.0 643140.0 -1.0 412
412 0 294004.0 153846.0 643080.0 -1.0 413
413 0 293979.0 153904.0 643020.0 -1.0 414
414 0 293953.0 153905.0 642960.0 -1.0 415
415 0 293955.0 153907.0 642900.0 -1.0 416
416 0 293960.0 153892.0 642840.0 -1.0 417
417 0 293999.0 153910.0 642780.0 -1.0 418
418 0 293944.0 153924.0 642720.0 -1.0 419
419 0 293968.0 153957.0 642660.0 -1.0 420
420 0 293944.0 153978.0 642600.0 -1.0 421
421 0 293918.0 153971.0 642540.0 -1.0 422
422 0 293873.0 153971.0 642480.0 -1.0 423
423 0 293890.0 154005.0 642420.0 -1.0 424
424 0 293863.0 153975.0 642360.0 -1.0 425
425 0 293925.0 154010.0 642300.0 -1.0 426
426 0 293898.0 154046.0 642240.0 -1.0 427
427 0 293911.0 154054.0 642180.0 -1.0 428
428 0 293904.0 154114.0 642120.0 -1.0 429
429 0 293924.0 154075.0 642060.0 -1.0 430
430 0 293913.0 154088.0 642000.0 -1.0 431
431 0 293914.0 154075.0 641940.0 -1.0 432
432 0 293918.0 154125.0 641880.0 -1.0 433
433 0 293939.0 154143.0 641820.0 -1.0 434
434 0 293953.0 154137.0 641760.0 -1.0 435
435 0 293917.0 154158.0 641700.0 -1.0 436
436 0 293941.0 154114.0 641640.0 -1.0 437
437 0 293968.0 154208.0 641580.0 -1.0 438
438 0 293931.0 154164.0 641520.0 -1.0 439
439 0 293932.0 154232.0 641460.0 -1.0 440
440 0 293954.0 154266.0 641400.0 -1.0 441
441 0 293958.0 154259.0 641340.0 -1.0 442
442 0 293968.0 154195.0 641280.0 -1.0 443
443 0 294018.0 154339.0 641220.0 -1.0 444
444 0 294054.0 154302.0 641160.0 -1.0 445
445 0 294030.0 154258.0 641100.0 -1.0 446
446 0 293995.0 154208.0 641040.0 -1.0 447
447 0 294102.0 154328.0 640980.0 -1.0 448
448 0 294165.0 154376.0 640920.0 -1.0 449
449 0 294118.0 154328.0 640860.0 -1.0 450
450 0 294147.0 154357.0 640800.0 -1.0 451
451 0 294153.0 154337.0 640740.0 -1.0 452
452 0 294138.0 154348.0 640680.0 -1.0 453
453 0 294195.0 154397.0 640620.0 -1.0 454
454 0 294201.0 154410.0 640560.0 -1.0 455
455 0 294274.0 154387.0 640500.0 -1.0 456
456 0 294218.0 154374.0 640440.0 -1.0 457
457 0 294269.0 154454.0 640380.0 -1.0 458
458 0 294209.0 154392.0 640320.0 -1.0 459
459 0 294367.0 154367.0 640260.0 -1.0 460
460 0 294217.0 154292.0 640200.0 -1.0 461
461 0 294226.0 154428.0 640140.0 -1.0 462
462 0 294330.0 154310.0 640080.0 -1.0 463
463 0 294314.0 154376.0 640020.0 -1.0 464
464 0 294348.0 154412.0 639960.0 -1.0 465
465 0 294417.0 154435.0 639900.0 -1.0 466
466 0 294405.0 154444.0 639840.0 -1.0 467
467 0 294387.0 154496.0 639780.0 -1.0 468
468 0 294405.0 154488.0 639720.0 -1.0 469
469 0 294442.0 154524.0 639660.0 -1.0 470
470 0 294468.0 154550.0 639600.0 -1.0 471
471 0 294481.0 154568.0 639540.0 -1.0 472
472 0 294418.0 154560.0 639480.0 -1.0 473
473 0 294385.0 154630.0 639420.0 -1.0 474
474 0 294388.0 154605.0 639360.0 -1.0 475
475 0 294360.0 154576.0 639300.0 -1.0 476
476 0 294367.0 154607.0 639240.0 -1.0 477
477 0 294331.0 154614.0 639180.0 -1.0 478
478 0 294395.0 154654.0 639120.0 -1.0 479
479 0 294365.0 154658.0 639060.0 -1.0 480
480 0 294339.0 154641.0 639000.0 -1.0 481
481 0 294384.0 154685.0 638940.0 -1.0 482
482 0 294313.0 154634.0 638880.0 -1.0 483
483 0 294358.0 154638.0 638820.0 -1.0 484
484 0 294365.0 154549.0 638760.0 -1.0 485
485 0 294411.0 154496.0 638700.0 -1.0 486
486 0 294400.0 154493.0 638640.0 -1.0 487
487 0 294475.0 154600.0 638580.0 -1.0 488
488 0 294473.0 154523.0 638520.0 -1.0 489
489 0 294513.0 154652.0 638460.0 -1.0 490
490 0 294532.0 154705.0 638400.0 -1.0 491
491 0 294478.0 154651.0 638340.0 -1.0 492
492 0 294551.0 154702.0 638280.0 -1.0 493
493 0 294511.0 154797.0 638220.0 -1.0 494
494 0 294559.0 154914.0 638160.0 -1.0 495
495 0 294518.0 154857.0 638100.0 -1.0 496
496 0 294526.0 154839.0 638040.0 -1.0 497
497 0 294512.0 154859.0 637980.0 -1.0 498
498 0 294525.0 154933.0 637920.0 -1.0 499
499 0 294510.0 154964.0 637860.0 -1.0 500
500 0 294528.0 154982.0 637800.0 -1.0 501
501 0 294536.0 155066.0 637740.0 -1.0 502
502 0 294561.0 155147.0 637680.0 -1.0 503
503 0 294583.0 155196.0 637620.0 -1.0 504
504 0 294544.0 155211.0 637560.0 -1.0 505
505 0 294534.0 155257.0 637500.0 -1.0 506
506 0 294549.0 155246.0 637440.0 -1.0 507
507 0 294561.0 155491.0 637380.0 -1.0 508
508 0 294559.0 155465.0 637320.0 -1.0 509
509 0 294522.0 155444.0 637260.0 -1.0 510
510 0 294720.0 155663.0 637200.0 -1.0 511
511 0 294672.0 155662.0 637140.0 -1.0 512
512 0 294632.0 155626.0 637080.0 -1.0 513
513 0 294676.0 155689.0 637020.0 -1.0 514
514 0 294722.0 155742.0 636960.0 -1.0 515
515 0 294729.0 155793.0 636900.0 -1.0 516
516 0 294684.0 155771.0 636840.0 -1.0 517
517 0 294775.0 155876.0 636780.0 -1.0 518
518 0 294755.0 155932.0 636720.0 -1.0 519
519 0 294762.0 155947.0 636660.0 -1.0 520
520 0 294738.0 155940.0 636600.0 -1.0 521
521 0 294754.0 156028.0 636540.0 -1.0 522
522 0 294718.0 156068.0 636480.0 -1.0 523
523 0 294736.0 156031.0 636420.0 -1.0 524
524 0 294751.0 156046.0 636360.0 -1.0 525
525 0 294810.0 156118.0 636300.0 -1.0 526
526 0 294788.0 156173.0 636240.0 -1.0 527
527 0 294775.0 156176.0 636180.0 -1.0 528
528 0 294775.0 156174.0 636120.0 -1.0 529
529 0 294803.0 156244.0 636060.0 -1.0 530
530 0 294823.0 156248.0 636000.0 -1.0 531
531 0 294828.0 156293.0 635940.0 -1.0 532
532 0 294787.0 156275.0 635880.0 -1.0 533
533 0 294788.0 156279.0 635820.0 -1.0 534
534 0 294784.0 156280.0 635760.0 -1.0 535
535 0 294758.0 156294.0 635700.0 -1.0 536
536 0 294730.0 156290.0 635640.0 -1.0 537
537 0 294759.0 156271.0 635580.0 -1.0 538
538 0 294754.0 156296.0 635520.0 -1.0 539
539 0 294750.0 156293.0 635460.0 -1.0 540
540 0 294634.0 156323.0 635400.0 -1.0 541
541 0 294741.0 156329.0 635340.0 -1.0 542
542 0 294702.0 156356.0 635280.0 -1.0 543
543 0 294707.0 156279.0 635220.0 -1.0 544
544 0 294693.0 156371.0 635160.0 -1.0 545
545 0 294622.0 156371.0 635100.0 -1.0 546
546 0 294587.0 156335.0 635040.0 -1.0 547
547 0 294651.0 156418.0 634980.0 -1.0 548
548 0 294535.0 156415.0 634920.0 -1.0 549
549 0 294635.0 156425.0 634860.0 -1.0 550
550 0 294510.0 156374.0 634800.0 -1.0 551
551 0 294539.0 156425.0 634740.0 -1.0 552
552 0 294490.0 156404.0 634680.0 -1.0 553
553 0 294503.0 156458.0 634620.0 -1.0 554
554 0 294515.0 156607.0 634560.0 -1.0 555
555 0 294418.0 156570.0 634500.0 -1.0 556
556 0 294502.0 156538.0 634440.0 -1.0 557
557 0 294402.0 156551.0 634380.0 -1.0 558
558 0 294480.0 156604.0 634320.0 -1.0 559
559 0 294380.0 156577.0 634260.0 -1.0 560
560 0 294428.0 156675.0 634200.0 -1.0 561
561 0 294330.0 156565.0 634140.0 -1.0 562
562 0 294442.0 156612.0 634080.0 -1.0 563
563 0 294402.0 156644.0 634020.0 -1.0 564
564 0 294393.0 156658.0 633960.0 -1.0 565
565 0 294353.0 156667.0 633900.0 -1.0 566
566 0 294414.0 156746.0 633840.0 -1.0 567
567 0 294474.0 156734.0 633780.0 -1.0 568
568 0 294432.0 156790.0 633720.0 -1.0 569
569 0 294347.0 156819.0 633660.0 -1.0 570
570 0 294451.0 156876.0 633600.0 -1.0 571
571 0 294446.0 156840.0 633540.0 -1.0 572
572 0 294328.0 156845.0 633480.0 -1.0 573
573 0 294458.0 156939.0 633420.0 -1.0 574
574 0 294395.0 156824.0 633360.0 -1.0 575
575 0 294409.0 156890.0 633300.0 -1.0 576
576 0 294378.0 156904.0 633240.0 -1.0 577
577 0 294449.0 156965.0 633180.0 -1.0 578
578 0 294400.0 156919.0 633120.0 -1.0 579
579 0 294404.0 156970.0 633060.0 -1.0 580
580 0 294425.0 156988.0 633000.0 -1.0 581
581 0 294497.0 157046.0 632940.0 -1.0 582
582 0 294446.0 157062.0 632880.0 -1.0 583
583 0 294491.0 157166.0 632820.0 -1.0 584
584 0 294408.0 157137.0 632760.0 -1.0 585
585 0 294401.0 157161.0 632700.0 -1.0 586
586 0 294473.0 157226.0 632640.0 -1.0 587
587 0 294456.0 157312.0 632580.0 -1.0 588
588 0 294342.0 157253.0 632520.0 -1.0 589
589 0 294503.0 157283.0 632460.0 -1.0 590
590 0 294332.0 157256.0 632400.0 -1.0 591
591 0 294350.0 157365.0 632340.0 -1.0 592
592 0 294335.0 157375.0 632280.0 -1.0 593
593 0 294405.0 157503.0 632220.0 -1.0 594
594 0 294399.0 157509.0 632160.0 -1.0 595
595 0 294375.0 157546.0 632100.0 -1.0 596
596 0 294349.0 157547.0 632040.0 -1.0 597
597 0 294359.0 157578.0 631980.0 -1.0 598
598 0 294296.0 157674.0 631920.0 -1.0 599
599 0 294250.0 157652.0 631860.0 -1.0 600
600 0 294355.0 157716.0 631800.0 -1.0 601
601 0 294313.0 157751.0 631740.0 -1.0 602
602 0 294260.0 157755.0 631680.0 -1.0 603
603 0 294372.0 157868.0 631620.0 -1.0 604
604 0 294303.0 157904.0 631560.0 -1.0 605
605 0 294326.0 157929.0 631500.0 -1.0 606
606 0 294316.0 157961.0 631440.0 -1.0 607
607 0 294299.0 158085.0 631380.0 -1.0 608
608 0 294331.0 158214.0 631320.0 -1.0 609
609 0 294275.0 158241.0 631260.0 -1.0 610
610 0 294211.0 158264.0 631200.0 -1.0 611
611 0 294238.0 158274.0 631140.0 -1.0 612
612 0 294159.0 158278.0 631080.0 -1.0 613
613 0 294133.0 158358.0 631020.0 -1.0 614
614 0 294182.0 158403.0 630960.0 -1.0 615
615 0 294071.0 158468.0 630900.0 -1.0 616
616 0 294132.0 158544.0 630840.0 -1.0 617
617 0 294052.0 158586.0 630780.0 -1.0 618
618 0 294125.0 158642.0 630720.0 -1.0 619
619 0 294090.0 158610.0 630660.0 -1.0 620
620 0 294041.0 158690.0 630600.0 -1.0 621
621 0 294049.0 158680.0 630540.0 -1.0 622
622 0 294096.0 158733.0 630480.0 -1.0 623
623 0 293992.0 158723.0 630420.0 -1.0 624
624 0 294036.0 158763.0 630360.0 -1.0 625
625 0 293905.0 158742.0 630300.0 -1.0 626
626 0 294017.0 158804.0 630240.0 -1.0 627
627 0 293914.0 158851.0 630180.0 -1.0 628
628 0 293839.0 158711.0 630120.0 -1.0 629
629 0 293877.0 158839.0 630060.0 -1.0 630
630 0 293855.7 158845.84 630000.0 -1.0 631
631 0 293940.0 158888.0 629940.0 -1.0 632
632 0 293799.0 158821.0 629880.0 -1.0 633
633 0 293830.0 158909.0 629820.0 -1.0 634
634 0 293844.0 158919.0 629760.0 -1.0 635
635 0 293869.0 159020.0 629700.0 -1.0 636
636 0 293788.0 159024.0 629640.0 -1.0 637
637 0 293810.0 159097.0 629580.0 -1.0 638
638 0 293727.0 159077.0 629520.0 -1.0 639
639 0 293766.0 159147.0 629460.0 -1.0 640
640 0 293689.0 159130.0 629400.0 -1.0 641
641 0 293726.0 159224.0 629340.0 -1.0 642
642 0 293680.0 159221.0 629280.0 -1.0 643
643 0 293756.0 159386.0 629220.0 -1.0 644
644 0 293649.0 159279.0 629160.0 -1.0 645
645 0 293760.0 159358.0 629100.0 -1.0 646
646 0 293700.0 159311.0 629040.0 -1.0 647
647 0 293686.0 159392.0 628980.0 -1.0 648
648 0 293726.0 159405.0 628920.0 -1.0 649
649 0 293735.0 159513.0 628860.0 -1.0 650
650 0 293738.0 159412.0 628800.0 -1.0 651
651 0 293628.0 159479.0 628740.0 -1.0 652
652 0 293612.0 159560.0 628680.0 -1.0 653
653 0 293488.0 159505.0 628620.0 -1.0 654
654 0 293543.0 159512.0 628560.0 -1.0 655
655 0 293597.0 159632.0 628500.0 -1.0 656
656 0 293572.0 159636.0 628440.0 -1.0 657
657 0 293594.0 159637.0 628380.0 -1.0 658
658 0 293489.0 159556.0 628320.0 -1.0 659
659 0 293509.0 159616.0 628260.0 -1.0 660
660 0 293568.0 159677.0 628200.0 -1.0 661
661 0 293482.0 159713.0 628140.0 -1.0 662
662 0 293505.0 159692.0 628080.0 -1.0 663
663 0 293497.0 159670.0 628020.0 -1.0 664
664 0 293410.0 159726.0 627960.0 -1.0 665
665 0 293441.0 159795.0 627900.0 -1.0 666
666 0 293359.0 159828.0 627840.0 -1.0 667
667 0 293318.0 159799.0 627780.0 -1.0 668
668 0 293374.0 159802.0 627720.0 -1.0 669
669 0 293336.0 159869.0 627660.0 -1.0 670
670 0 293286.0 159837.0 627600.0 -1.0 671
671 0 293306.0 159829.0 627540.0 -1.0 672
672 0 293314.0 159876.0 627480.0 -1.0 673
673 0 293219.0 159809.0 627420.0 -1.0 674
674 0 293287.0 159843.0 627360.0 -1.0 675
675 0 293300.0 159917.0 627300.0 -1.0 676
676 0 293178.0 159830.0 627240.0 -1.0 677
677 0 293252.0 159944.0 627180.0 -1.0 678
678 0 293174.0 159848.0 627120.0 -1.0 679
679 0 293215.0 159913.0 627060.0 -1.0 680
680 0 293150.0 159939.0 627000.0 -1.0 681
681 0 293066.0 159945.0 626940.0 -1.0 682
682 0 293107.0 159884.0 626880.0 -1.0 683
683 0 293132.0 159958.0 626820.0 -1.0 684
684 0 293097.0 159951.0 626760.0 -1.0 685
685 0 293146.0 159999.0 626700.0 -1.0 686
686 0 293101.0 159917.0 626640.0 -1.0 687
687 0 293041.0 159941.0 626580.0 -1.0 688
688 0 293111.0 159983.0 626520.0 -1.0 689
689 0 293046.0 159921.0 626460.0 -1.0 690
690 0 293102.0 160082.0 626400.0 -1.0 691
691 0 293062.0 159980.0 626340.0 -1.0 692
692 0 292966.0 159975.0 626280.0 -1.0 693
693 0 293045.0 160063.0 626220.0 -1.0 694
694 0 293054.0 160097.0 626160.0 -1.0 695
695 0 292991.0 160078.0 626100.0 -1.0 696
696 0 292951.0 160099.0 626040.0 -1.0 697
697 0 293037.0 160055.0 625980.0 -1.0 698
698 0 292898.0 160153.0 625920.0 -1.0 699
699 0 292860.0 160126.0 625860.0 -1.0 700
700 0 292930.0 160151.0 625800.0 -1.0 701
701 0 292938.0 160156.0 625740.0 -1.0 702
702 0 292975.0 160179.0 625680.0 -1.0 703
703 0 292974.0 160281.0 625620.0 -1.0 704
704 0 292981.0 160290.0 625560.0 -1.0 705
705 0 292943.0 160196.0 625500.0 -1.0 706
706 0 292895.0 160178.0 625440.0 -1.0 707
707 0 292946.0 160300.0 625380.0 -1.0 708
708 0 292898.0 160229.0 625320.0 -1.0 709
709 0 292893.0 160289.0 625260.0 -1.0 710
710 0 292896.0 160239.0 625200.0 -1.0 711
711 0 292947.0 160310.0 625140.0 -1.0 712
712 0 292958.0 160270.0 625080.0 -1.0 713
713 0 292904.0 160302.0 625020.0 -1.0 714
714 0 292837.0 160318.0 624960.0 -1.0 715
715 0 292925.0 160351.0 624900.0 -1.0 716
716 0 292909.0 160358.0 624840.0 -1.0 717
717 0 292812.0 160444.0 624780.0 -1.0 718
718 0 292884.0 160453.0 624720.0 -1.0 719
719 0 292926.0 160479.0 624660.0 -1.0 720
720 0 292832.0 160451.0 624600.0 -1.0 721
721 0 292880.0 160550.0 624540.0 -1.0 722
722 0 292874.0 160549.0 624480.0 -1.0 723
723 0 292947.0 160632.0 624420.0 -1.0 724
724 0 292874.0 160562.0 624360.0 -1.0 725
725 0 292788.0 160539.0 624300.0 -1.0 726
726 0 292881.0 160574.0 624240.0 -1.0 727
727 0 292923.0 160675.0 624180.0 -1.0 728
728 0 292913.0 160607.0 624120.0 -1.0 729
729 0 292884.0 160631.0 624060.0 -1.0 730
730 0 292968.0 160675.0 624000.0 -1.0 731
731 0 292848.0 160716.0 623940.0 -1.0 732
732 0 292909.0 160679.0 623880.0 -1.0 733
733 0 292868.0 160670.0 623820.0 -1.0 734
734 0 292852.0 160705.0 623760.0 -1.0 735
735 0 292899.0 160755.0 623700.0 -1.0 736
736 0 292932.0 160697.0 623640.0 -1.0 737
737 0 292876.0 160732.0 623580.0 -1.0 738
738 0 292921.0 160801.0 623520.0 -1.0 739
739 0 292825.0 160720.0 623460.0 -1.0 740
740 0 292911.0 160852.0 623400.0 -1.0 741
741 0 292804.0 160748.0 623340.0 -1.0 742
742 0 292893.0 160800.0 623280.0 -1.0 743
743 0 292849.0 160832.0 623220.0 -1.0 744
744 0 292890.0 160839.0 623160.0 -1.0 745
745 0 292691.0 160826.0 623100.0 -1.0 746
746 0 292744.0 160833.0 623040.0 -1.0 747
747 0 292755.0 160842.0 622980.0 -1.0 748
748 0 292731.0 160882.0 622920.0 -1.0 749
749 0 292710.0 160879.0 622860.0 -1.0 750
750 0 292772.0 160956.0 622800.0 -1.0 751
751 0 292739.0 160870.0 622740.0 -1.0 752
752 0 292699.0 160926.0 622680.0 -1.0 753
753 0 292732.0 160932.0 622620.0 -1.0 754
754 0 292627.0 160827.0 622560.0 -1.0 755
755 0 292680.0 160948.0 622500.0 -1.0 756
756 0 292679.0 160894.0 622440.0 -1.0 757
757 0 292654.0 160961.0 622380.0 -1.0 758
758 0 292688.0 160964.0 622320.0 -1.0 759
759 0 292651.0 160986.0 622260.0 -1.0 760
760 0 292684.0 160949.0 622200.0 -1.0 761
761 0 292715.0 160879.0 622140.0 -1.0 762
762 0 292649.0 161006.0 622080.0 -1.0 763
763 0 292705.0 160986.0 622020.0 -1.0 764
764 0 292718.0 161011.0 621960.0 -1.0 765
765 0 292772.0 161051.0 621900.0 -1.0 766
766 0 292753.0 161065.0 621840.0 -1.0 767
767 0 292726.0 161050.0 621780.0 -1.0 768
768 0 292735.0 161046.0 621720.0 -1.0 769
769 0 292664.0 160986.0 621660.0 -1.0 770
770 0 292700.0 161091.0 621600.0 -1.0 771
771 0 292658.0 161103.0 621420.0 -1.0 772
772 0 292649.0 161131.0 621360.0 -1.0 773
773 0 292621.0 161171.0 621300.0 -1.0 774
774 0 292671.0 161032.0 621240.0 -1.0 775
775 0 292694.0 161087.0 621180.0 -1.0 776
776 0 292649.0 161055.0 621120.0 -1.0 777
777 0 292612.0 161047.0 621060.0 -1.0 778
778 0 292597.0 161104.0 621000.0 -1.0 779
779 0 292672.0 161087.0 620940.0 -1.0 780
780 0 292543.0 161087.0 620880.0 -1.0 781
781 0 292568.0 161117.0 620820.0 -1.0 782
782 0 292579.0 161095.0 620760.0 -1.0 783
783 0 292647.0 161223.0 620700.0 -1.0 784
784 0 292573.0 161094.0 620640.0 -1.0 785
785 0 292626.0 161168.0 620580.0 -1.0 786
786 0 292597.0 161240.0 620520.0 -1.0 787
787 0 292585.0 161180.0 620460.0 -1.0 788
788 0 292568.0 161139.0 620400.0 -1.0 789
789 0 292625.0 161162.0 620340.0 -1.0 790
790 0 292626.0 161234.0 620280.0 -1.0 791
791 0 292562.0 161144.0 620220.0 -1.0 792
792 0 292595.0 161202.0 620160.0 -1.0 793
793 0 292612.0 161133.0 620100.0 -1.0 794
794 0 292611.0 161288.0 620040.0 -1.0 795
795 0 292646.0 161300.0 619980.0 -1.0 796
796 0 292608.0 161259.0 619920.0 -1.0 797
797 0 292688.0 161320.0 619860.0 -1.0 798
798 0 292646.0 161222.0 619800.0 -1.0 799
799 0 292602.0 161325.0 619740.0 -1.0 800
800 0 292687.0 161259.0 619680.0 -1.0 801
801 0 292684.0 161270.0 619620.0 -1.0 802
802 0 292618.0 161379.0 619560.0 -1.0 803
803 0 292684.0 161345.0 619500.0 -1.0 804
804 0 292689.0 161317.0 619440.0 -1.0 805
805 0 292674.0 161372.0 619380.0 -1.0 806
806 0 292746.0 161455.0 619320.0 -1.0 807
807 0 292750.0 161358.0 619260.0 -1.0 808
808 0 292567.0 161352.0 619200.0 -1.0 809
809 0 292886.0 161454.0 619140.0 -1.0 810
810 0 292715.0 161475.0 619080.0 -1.0 811
811 0 292847.0 161456.0 619020.0 -1.0 812
812 0 292823.0 161491.0 618960.0 -1.0 813
813 0 292825.0 161525.0 618900.0 -1.0 814
814 0 292810.0 161550.0 618840.0 -1.0 815
815 0 292788.0 161476.0 618780.0 -1.0 816
816 0 292886.0 161588.0 618720.0 -1.0 817
817 0 292768.0 161498.0 618660.0 -1.0 818
818 0 292783.0 161565.0 618600.0 -1.0 819
819 0 292680.0 161575.0 618540.0 -1.0 820
820 0 292898.0 161691.0 618480.0 -1.0 821
821 0 292848.0 161710.0 618420.0 -1.0 822
822 0 292907.0 161721.0 618360.0 -1.0 823
823 0 292838.0 161739.0 618300.0 -1.0 824
824 0 292814.0 161786.0 618240.0 -1.0 825
825 0 292796.0 161895.0 618180.0 -1.0 826
826 0 292816.0 161821.0 618120.0 -1.0 827
827 0 292794.0 161797.0 618060.0 -1.0 828
828 0 292847.0 161890.0 618000.0 -1.0 829
829 0 292765.0 161878.0 617940.0 -1.0 830
830 0 292737.0 161871.0 617880.0 -1.0 831
831 0 292754.0 161892.0 617820.0 -1.0 832
832 0 292726.0 161987.0 617760.0 -1.0 833
833 0 292723.0 162052.0 617700.0 -1.0 834
834 0 292770.0 162150.0 617640.0 -1.0 835
835 0 292587.0 161981.0 617580.0 -1.0 836
836 0 292723.0 162023.0 617520.0 -1.0 837
837 0 292634.0 162062.0 617460.0 -1.0 838
838 0 292658.0 162104.0 617400.0 -1.0 839
839 0 292700.0 162126.0 617340.0 -1.0 840
840 0 292712.0 162205.0 617280.0 -1.0 841
841 0 292638.0 162222.0 617220.0 -1.0 842
842 0 292614.0 162329.0 617160.0 -1.0 843
843 0 292671.0 162415.0 617100.0 -1.0 844
844 0 292599.0 162375.0 617040.0 -1.0 845
845 0 292555.0 162326.0 616980.0 -1.0 846
846 0 292546.0 162340.0 616920.0 -1.0 847
847 0 292505.0 162393.0 616860.0 -1.0 848
848 0 292611.0 162404.0 616800.0 -1.0 849
849 0 292551.0 162453.0 616740.0 -1.0 850
850 0 292542.0 162377.0 616680.0 -1.0 851
851 0 292537.0 162435.0 616620.0 -1.0 852
852 0 292585.0 162461.0 616560.0 -1.0 853
853 0 292608.0 162443.0 616500.0 -1.0 854
854 0 292573.0 162486.0 616440.0 -1.0 855
855 0 292594.0 162463.0 616380.0 -1.0 856
856 0 292570.0 162535.0 616320.0 -1.0 857
857 0 292566.0 162503.0 616260.0 -1.0 858
858 0 292592.0 162427.0 616200.0 -1.0 859
859 0 292506.0 162506.0 616140.0 -1.0 860
860 0 292529.0 162469.0 616080.0 -1.0 861
861 0 292570.0 162593.0 616020.0 -1.0 862
862 0 292530.0 162487.0 615960.0 -1.0 863
863 0 292493.0 162463.0 615900.0 -1.0 864
864 0 292567.0 162614.0 615840.0 -1.0 865
865 0 292473.0 162558.0 615780.0 -1.0 866
866 0 292531.0 162532.0 615720.0 -1.0 867
867 0 292524.0 162506.0 615660.0 -1.0 868
868 0 292542.0 162610.0 615600.0 -1.0 869
869 0 292476.0 162534.0 615540.0 -1.0 870
870 0 292493.0 162603.0 615480.0 -1.0 871
871 0 292435.0 162544.0 615420.0 -1.0 872
872 0 292383.0 162655.0 615360.0 -1.0 873
873 0 292553.0 162700.0 615300.0 -1.0 874
874 0 292396.0 162635.0 615240.0 -1.0 875
875 0 292384.0 162745.0 615180.0 -1.0 876
876 0 292277.0 162605.0 615120.0 -1.0 877
877 0 292440.0 162840.0 615060.0 -1.0 878
878 0 292347.0 162799.0 615000.0 -1.0 879
879 0 292294.0 162835.0 614940.0 -1.0 880
880 0 292159.0 162747.0 614880.0 -1.0 881
881 0 292317.0 162858.0 614820.0 -1.0 882
882 0 292140.0 162794.0 614760.0 -1.0 883
883 0 292291.0 162807.0 614700.0 -1.0 884
884 0 292198.0 162863.0 614640.0 -1.0 885
885 0 292237.0 162857.0 614580.0 -1.0 886
886 0 292263.0 162935.0 614520.0 -1.0 887
887 0 292171.0 162828.0 614460.0 -1.0 888
888 0 292145.0 162960.0 614400.0 -1.0 889
889 0 292090.0 162908.0 614340.0 -1.0 890
890 0 292124.0 162919.0 614280.0 -1.0 891
891 0 292060.0 162958.0 614220.0 -1.0 892
892 0 292028.0 162929.0 614160.0 -1.0 893
893 0 292000.0 162997.0 614100.0 -1.0 894
894 0 292025.0 163029.0 614040.0 -1.0 895
895 0 291930.0 162951.0 613980.0 -1.0 896
896 0 292058.0 163090.0 613920.0 -1.0 897
897 0 291846.0 162880.0 613860.0 -1.0 898
898 0 291832.0 162941.0 613800.0 -1.0 899
899 0 291845.0 162920.0 613740.0 -1.0 900
900 0 291834.0 163022.0 613680.0 -1.0 901
901 0 291829.0 162990.0 613620.0 -1.0 902
902 0 291815.0 162989.0 613560.0 -1.0 903
903 0 291771.0 162985.0 613500.0 -1.0 904
904 0 291745.0 163023.0 613440.0 -1.0 905
905 0 291776.0 163074.0 613380.0 -1.0 906
906 0 291654.0 163091.0 613320.0 -1.0 907
907 0 291688.0 163021.0 613260.0 -1.0 908
908 0 291699.0 163054.0 613200.0 -1.0 909
909 0 291622.0 163082.0 613140.0 -1.0 910
910 0 291667.0 163131.0 613080.0 -1.0 911
911 0 291598.0 163004.0 613020.0 -1.0 912
912 0 291653.0 163025.0 612960.0 -1.0 913
913 0 291647.0 163078.0 612900.0 -1.0 914
914 0 291638.0 163029.0 612840.0 -1.0 915
915 0 291583.0 163102.0 612780.0 -1.0 916
916 0 291604.0 163101.0 612720.0 -1.0 917
917 0 291640.0 163148.0 612660.0 -1.0 918
918 0 291666.0 163085.0 612600.0 -1.0 919
919 0 291684.0 163120.0 612540.0 -1.0 920
920 0 291638.0 163077.0 612480.0 -1.0 921
921 0 291688.0 163160.0 612420.0 -1.0 922
922 0 291618.0 163241.0 612360.0 -1.0 923
923 0 291698.0 163249.0 612300.0 -1.0 924
924 0 291653.0 163189.0 612240.0 -1.0 925
925 0 291712.0 163209.0 612180.0 -1.0 926
926 0 291659.0 163249.0 612120.0 -1.0 927
927 0 291709.0 163217.0 612060.0 -1.0 928
928 0 291626.0 163204.0 612000.0 -1.0 929
929 0 291660.0 163208.0 611940.0 -1.0 930
930 0 291667.0 163257.0 611880.0 -1.0 931
931 0 291769.0 163297.0 611820.0 -1.0 932
932 0 291695.0 163247.0 611760.0 -1.0 933
933 0 291785.0 163413.0 611700.0 -1.0 934
934 0 291629.0 163303.0 611640.0 -1.0 935
935 0 291630.0 163295.0 611580.0 -1.0 936
936 0 291611.0 163314.0 611520.0 -1.0 937
937 0 291674.0 163409.0 611460.0 -1.0 938
938 0 291691.0 163372.0 611400.0 -1.0 939
939 0 291695.0 163394.0 611340.0 -1.0 940
940 0 291701.0 163441.0 611280.0 -1.0 941
941 0 291687.0 163444.0 611220.0 -1.0 942
942 0 291704.0 163460.0 611160.0 -1.0 943
943 0 291658.0 163379.0 611100.0 -1.0 944
944 0 291654.0 163444.0 611040.0 -1.0 945
945 0 291689.0 163444.0 610980.0 -1.0 946
946 0 291720.0 163462.0 610920.0 -1.0 947
947 0 291670.0 163467.0 610860.0 -1.0 948
948 0 291735.0 163492.0 610800.0 -1.0 949
949 0 291749.0 163470.0 610740.0 -1.0 950
950 0 291718.0 163492.0 610680.0 -1.0 951
951 0 291689.0 163512.0 610620.0 -1.0 952
952 0 291719.0 163513.0 610560.0 -1.0 953
953 0 291765.0 163515.0 610500.0 -1.0 954
954 0 291806.0 163604.0 610440.0 -1.0 955
955 0 291728.0 163498.0 610380.0 -1.0 956
956 0 291836.0 163493.0 610320.0 -1.0 957
957 0 291814.0 163515.0 610260.0 -1.0 958
958 0 291779.0 163471.0 610200.0 -1.0 959
959 0 291781.0 163491.0 610140.0 -1.0 960
960 0 291884.0 163545.0 610080.0 -1.0 961
961 0 291811.0 163535.0 610020.0 -1.0 962
962 0 291870.0 163522.0 609960.0 -1.0 963
963 0 291921.0 163616.0 609900.0 -1.0 964
964 0 291901.0 163627.0 609840.0 -1.0 965
965 0 291876.0 163600.0 609780.0 -1.0 966
966 0 291876.0 163612.0 609720.0 -1.0 967
967 0 291811.0 163574.0 609660.0 -1.0 968
968 0 291872.0 163624.0 609600.0 -1.0 969
969 0 291811.0 163620.0 609540.0 -1.0 970
970 0 291935.0 163621.0 609480.0 -1.0 971
971 0 291867.0 163569.0 609420.0 -1.0 972
972 0 291846.0 163645.0 609360.0 -1.0 973
973 0 291933.0 163610.0 609300.0 -1.0 974
974 0 291907.0 163705.0 609240.0 -1.0 975
975 0 291811.0 163654.0 609180.0 -1.0 976
976 0 291906.0 163724.0 609120.0 -1.0 977
977 0 291875.0 163703.0 609060.0 -1.0 978
978 0 291790.0 163735.0 609000.0 -1.0 979
979 0 291850.0 163830.0 608940.0 -1.0 980
980 0 291825.0 163847.0 608880.0 -1.0 981
981 0 291758.0 163895.0 608820.0 -1.0 982
982 0 291790.0 163846.0 608760.0 -1.0 983
983 0 291762.0 163946.0 608700.0 -1.0 984
984 0 291708.0 163795.0 608640.0 -1.0 985
985 0 291775.0 163796.0 608580.0 -1.0 986
986 0 291683.0 163840.0 608520.0 -1.0 987
987 0 291722.0 163908.0 608460.0 -1.0 988
988 0 291702.0 163788.0 608400.0 -1.0 989
989 0 291671.0 163864.0 608340.0 -1.0 990
990 0 291530.0 163855.0 608280.0 -1.0 991
991 0 291665.0 163967.0 608220.0 -1.0 992
992 0 291495.0 163880.0 608160.0 -1.0 993
993 0 291589.0 163969.0 608100.0 -1.0 994
994 0 291486.0 163947.0 608040.0 -1.0 995
995 0 291518.0 164065.0 607980.0 -1.0 996
996 0 291475.0 163994.0 607920.0 -1.0 997
997 0 291555.0 164123.0 607860.0 -1.0 998
998 0 291529.0 164115.0 607800.0 -1.0 999
999 0 291515.0 164059.0 607740.0 -1.0 1000
1000 0 291558.0 164144.0 607620.0 -1.0 1001
1001 0 291481.0 164167.0 607560.0 -1.0 1002
1002 0 291449.0 164117.0 607500.0 -1.0 1003
1003 0 291363.0 164136.0 607440.0 -1.0 1004
1004 0 291424.0 164150.0 607380.0 -1.0 1005
1005 0 291397.0 164163.0 607320.0 -1.0 1006
1006 0 291389.0 164218.0 607260.0 -1.0 1007
1007 0 291303.0 164213.0 607200.0 -1.0 1008
1008 0 291305.0 164276.0 607140.0 -1.0 1009
1009 0 291330.0 164227.0 607080.0 -1.0 1010
1010 0 291326.0 164264.0 607020.0 -1.0 1011
1011 0 291324.0 164315.0 606960.0 -1.0 1012
1012 0 291346.0 164319.0 606900.0 -1.0 1013
1013 0 291327.0 164313.0 606840.0 -1.0 1014
1014 0 291358.0 164364.0 606780.0 -1.0 1015
1015 0 291251.0 164428.0 606720.0 -1.0 1016
1016 0 291217.0 164378.0 606660.0 -1.0 1017
1017 0 291220.0 164435.0 606600.0 -1.0 1018
1018 0 291220.0 164452.0 606540.0 -1.0 1019
1019 0 291292.0 164440.0 606480.0 -1.0 1020
1020 0 291247.0 164464.0 606420.0 -1.0 1021
1021 0 291243.0 164453.0 606360.0 -1.0 1022
1022 0 291233.0 164512.0 606300.0 -1.0 1023
1023 0 291272.0 164439.0 606240.0 -1.0 1024
1024 0 291233.0 164476.0 606180.0 -1.0 1025
1025 0 291204.0 164462.0 606120.0 -1.0 1026
1026 0 291239.0 164520.0 606060.0 -1.0 1027
1027 0 291127.0 164553.0 606000.0 -1.0 1028
1028 0 291105.0 164557.0 605940.0 -1.0 1029
1029 0 291198.0 164601.0 605880.0 -1.0 1030
1030 0 291093.0 164601.0 605820.0 -1.0 1031
1031 0 291080.0 164698.0 605760.0 -1.0 1032
1032 0 291102.0 164690.0 605700.0 -1.0 1033
1033 0 291085.0 164711.0 605640.0 -1.0 1034
1034 0 291102.0 164689.0 605580.0 -1.0 1035
1035 0 291013.0 164733.0 605520.0 -1.0 1036
1036 0 291007.0 164740.0 605460.0 -1.0 1037
1037 0 290968.0 164788.0 605400.0 -1.0 1038
1038 0 291098.0 164919.0 605340.0 -1.0 1039
1039 0 290988.0 164905.0 605280.0 -1.0 1040
1040 0 291025.0 164921.0 605220.0 -1.0 1041
1041 0 290987.0 164910.0 605160.0 -1.0 1042
1042 0 290999.0 164948.0 605100.0 -1.0 1043
1043 0 290900.0 164925.0 605040.0 -1.0 1044
1044 0 290892.0 164969.0 604980.0 -1.0 1045
1045 0 290898.0 165017.0 604920.0 -1.0 1046
1046 0 290859.0 165009.0 604860.0 -1.0 1047
1047 0 290856.0 165035.0 604800.0 -1.0 1048
1048 0 290765.0 164995.0 604740.0 -1.0 1049
1049 0 290757.0 165070.0 604680.0 -1.0 1050
1050 0 290723.0 165153.0 604620.0 -1.0 1051
1051 0 290766.0 165099.0 604560.0 -1.0 1052
1052 0 290749.0 165148.0 604500.0 -1.0 1053
1053 0 290792.0 165229.0 604440.0 -1.0 1054
1054 0 290833.0 165185.0 604380.0 -1.0 1055
1055 0 290770.0 165227.0 604320.0 -1.0 1056
1056 0 290774.0 165195.0 604260.0 -1.0 1057
1057 0 290784.0 165235.0 604200.0 -1.0 1058
1058 0 290757.0 165302.0 604140.0 -1.0 1059
1059 0 290784.0 165259.0 604080.0 -1.0 1060
1060 0 290709.0 165220.0 604020.0 -1.0 1061
1061 0 290747.0 165385.0 603960.0 -1.0 1062
1062 0 290659.0 165316.0 603900.0 -1.0 1063
1063 0 290768.0 165311.0 603840.0 -1.0 1064
1064 0 290703.0 165417.0 603780.0 -1.0 1065
1065 0 290706.0 165319.0 603720.0 -1.0 1066
1066 0 290616.0 165382.0 603660.0 -1.0 1067
1067 0 290582.0 165327.0 603600.0 -1.0 1068
1068 0 290588.0 165395.0 603540.0 -1.0 1069
1069 0 290573.0 165441.0 603480.0 -1.0 1070
1070 0 290571.0 165373.0 603420.0 -1.0 1071
1071 0 290542.0 165419.0 603360.0 -1.0 1072
1072 0 290608.0 165510.0 603300.0 -1.0 1073
1073 0 290476.0 165442.0 603240.0 -1.0 1074
1074 0 290378.0 165474.0 603180.0 -1.0 1075
1075 0 290473.0 165475.0 603120.0 -1.0 1076
1076 0 290519.0 165554.0 603060.0 -1.0 1077
1077 0 290464.0 165505.0 603000.0 -1.0 1078
1078 0 290399.0 165477.0 602940.0 -1.0 1079
1079 0 290433.0 165510.0 602880.0 -1.0 1080
1080 0 290413.0 165510.0 602820.0 -1.0 1081
1081 0 290443.0 165481.0 602760.0 -1.0 1082
1082 0 290428.0 165503.0 602700.0 -1.0 1083
1083 0 290436.0 165540.0 602640.0 -1.0 1084
1084 0 290400.0 165560.0 602580.0 -1.0 1085
1085 0 290405.0 165571.0 602520.0 -1.0 1086
1086 0 290315.0 165572.0 602460.0 -1.0 1087
1087 0 290375.0 165633.0 602340.0 -1.0 1088
1088 0 290379.0 165597.0 602280.0 -1.0 1089
1089 0 290336.0 165559.0 602220.0 -1.0 1090
1090 0 290154.0 165491.0 602160.0 -1.0 1091
1091 0 290294.0 165642.0 602100.0 -1.0 1092
1092 0 290260.0 165495.0 602040.0 -1.0 1093
1093 0 290375.0 165657.0 601980.0 -1.0 1094
1094 0 290380.0 165707.0 601920.0 -1.0 1095
1095 0 290351.0 165587.0 601860.0 -1.0 1096
1096 0 290262.0 165585.0 601800.0 -1.0 1097
1097 0 290274.0 165682.0 601740.0 -1.0 1098
1098 0 290295.0 165729.0 601680.0 -1.0 1099
1099 0 290195.0 165678.0 601620.0 -1.0 1100
1100 0 290056.0 165641.0 601560.0 -1.0 1101
1101 0 290060.0 165491.0 601500.0 -1.0 1102
1102 0 290057.0 165596.0 601440.0 -1.0 1103
1103 0 290087.0 165556.0 601380.0 -1.0 1104
1104 0 290064.0 165607.0 601320.0 -1.0 1105
1105 0 289998.0 165597.0 601260.0 -1.0 1106
1106 0 290008.0 165483.0 601200.0 -1.0 1107
1107 0 290038.0 165614.0 601140.0 -1.0 1108
1108 0 289943.0 165668.0 601080.0 -1.0 1109
1109 0 289963.0 165582.0 601020.0 -1.0 1110
1110 0 289982.0 165672.0 600960.0 -1.0 1111
1111 0 289868.0 165610.0 600900.0 -1.0 1112
1112 0 289913.0 165669.0 600840.0 -1.0 1113
1113 0 289937.0 165676.0 600780.0 -1.0 1114
1114 0 289886.0 165636.0 600720.0 -1.0 1115
1115 0 289854.0 165637.0 600660.0 -1.0 1116
1116 0 289877.0 165646.0 600600.0 -1.0 1117
1117 0 289872.0 165622.0 600540.0 -1.0 1118
1118 0 289854.0 165669.0 600480.0 -1.0 1119
1119 0 289777.0 165709.0 600420.0 -1.0 1120
1120 0 289731.0 165651.0 600360.0 -1.0 1121
1121 0 289682.0 165601.0 600300.0 -1.0 1122
1122 0 289758.0 165647.0 600240.0 -1.0 1123
1123 0 289750.0 165661.0 600180.0 -1.0 1124
1124 0 289754.0 165596.0 600120.0 -1.0 1125
1125 0 289714.0 165588.0 600060.0 -1.0 1126
1126 0 289686.0 165658.0 600000.0 -1.0 1127
1127 0 289717.0 165620.0 599940.0 -1.0 1128
1128 0 289643.0 165500.0 599880.0 -1.0 1129
1129 0 289694.0 165579.0 599820.0 -1.0 1130
1130 0 289553.0 165506.0 599760.0 -1.0 1131
1131 0 289653.0 165647.0 599700.0 -1.0 1132
1132 0 289479.0 165529.0 599640.0 -1.0 1133
1133 0 289561.0 165595.0 599580.0 -1.0 1134
1134 0 289506.0 165502.0 599520.0 -1.0 1135
1135 0 289578.0 165542.0 599460.0 -1.0 1136
1136 0 289576.0 165606.0 599400.0 -1.0 1137
1137 0 289497.0 165501.0 599340.0 -1.0 1138
1138 0 289416.0 165557.0 599280.0 -1.0 1139
1139 0 289472.0 165520.0 599220.0 -1.0 1140
1140 0 289482.0 165560.0 599160.0 -1.0 1141
1141 0 289462.0 165540.0 599100.0 -1.0 1142
1142 0 289446.0 165504.0 599040.0 -1.0 1143
1143 0 289466.0 165575.0 598980.0 -1.0 1144
1144 0 289506.0 165527.0 598920.0 -1.0 1145
1145 0 289536.0 165592.0 598860.0 -1.0 1146
1146 0 289519.0 165542.0 598800.0 -1.0 1147
1147 0 289530.0 165449.0 598740.0 -1.0 1148
1148 0 289564.0 165538.0 598680.0 -1.0 1149
1149 0 289504.0 165429.0 598620.0 -1.0 1150
1150 0 289570.0 165563.0 598560.0 -1.0 1151
1151 0 289541.0 165526.0 598500.0 -1.0 1152
1152 0 289504.0 165390.0 598440.0 -1.0 1153
1153 0 289487.0 165698.0 598380.0 -1.0 1154
1154 0 289476.0 165607.0 598320.0 -1.0 1155
1155 0 289419.0 165674.0 598260.0 -1.0 1156
1156 0 289357.0 165673.0 598200.0 -1.0 1157
1157 0 289429.0 165774.0 598140.0 -1.0 1158
1158 0 289379.0 165760.0 598080.0 -1.0 1159
1159 0 289319.0 165733.0 598020.0 -1.0 1160
1160 0 289346.0 165783.0 597960.0 -1.0 1161
1161 0 289320.0 165857.0 597900.0 -1.0 1162
1162 0 289290.0 165777.0 597840.0 -1.0 1163
1163 0 289252.0 165795.0 597780.0 -1.0 1164
1164 0 289242.0 165742.0 597720.0 -1.0 1165
1165 0 289171.0 165728.0 597660.0 -1.0 1166
1166 0 289147.0 165638.0 597600.0 -1.0 1167
1167 0 289032.0 165721.0 597540.0 -1.0 1168
1168 0 289092.0 165752.0 597480.0 -1.0 1169
1169 0 288994.0 165734.0 597420.0 -1.0 1170
1170 0 289016.0 165733.0 597360.0 -1.0 1171
1171 0 289035.0 165766.0 597240.0 -1.0 1172
1172 0 288922.0 165782.0 597180.0 -1.0 1173
1173 0 288938.0 165788.0 597120.0 -1.0 1174
1174 0 288982.0 165876.0 597060.0 -1.0 1175
1175 0 288846.0 165750.0 597000.0 -1.0 1176
1176 0 288842.0 165899.0 596940.0 -1.0 1177
1177 0 288875.0 165933.0 596880.0 -1.0 1178
1178 0 288822.0 165881.0 596820.0 -1.0 1179
1179 0 288757.0 165826.0 596760.0 -1.0 1180
1180 0 288708.0 165905.0 596700.0 -1.0 1181
1181 0 288654.0 165784.0 596640.0 -1.0 1182
1182 0 288632.0 165916.0 596580.0 -1.0 1183
1183 0 288599.0 165877.0 596520.0 -1.0 1184
1184 0 288556.0 165868.0 596460.0 -1.0 1185
1185 0 288425.0 165752.0 596400.0 -1.0 1186
1186 0 288453.0 165841.0 596340.0 -1.0 1187
1187 0 288484.0 165863.0 596280.0 -1.0 1188
1188 0 288414.0 165743.0 596220.0 -1.0 1189
1189 0 288426.0 165904.0 596160.0 -1.0 1190
1190 0 288351.0 165788.0 596100.0 -1.0 1191
1191 0 288329.0 165803.0 596040.0 -1.0 1192
1192 0 288333.0 165859.0 595980.0 -1.0 1193
1193 0 288282.0 165852.0 595920.0 -1.0 1194
1194 0 288260.0 165901.0 595860.0 -1.0 1195
1195 0 288239.0 165907.0 595800.0 -1.0 1196
1196 0 288194.0 165919.0 595740.0 -1.0 1197
1197 0 288185.0 165762.0 595680.0 -1.0 1198
1198 0 288192.0 165914.0 595620.0 -1.0 1199
1199 0 288116.0 165880.0 595560.0 -1.0 1200
1200 0 288043.0 165921.0 595500.0 -1.0 1201
1201 0 288052.0 165937.0 595440.0 -1.0 1202
1202 0 287967.0 165945.0 595380.0 -1.0 1203
1203 0 287947.0 165889.0 595320.0 -1.0 1204
1204 0 287861.0 165923.0 595260.0 -1.0 1205
1205 0 287844.0 165990.0 595200.0 -1.0 1206
1206 0 287832.0 165961.0 595140.0 -1.0 1207
1207 0 287831.0 166012.0 595080.0 -1.0 1208
1208 0 287693.0 165903.0 595020.0 -1.0 1209
1209 0 287593.0 165918.0 594960.0 -1.0 1210
1210 0 287677.0 165966.0 594900.0 -1.0 1211
1211 0 287622.0 165919.0 594840.0 -1.0 1212
1212 0 287628.0 165999.0 594780.0 -1.0 1213
1213 0 287671.0 166010.0 594720.0 -1.0 1214
1214 0 287586.0 165894.0 594660.0 -1.0 1215
1215 0 287560.0 165945.0 594600.0 -1.0 1216
1216 0 287674.0 165904.0 594540.0 -1.0 1217
1217 0 287555.0 166013.0 594480.0 -1.0 1218
1218 0 287578.0 165977.0 594360.0 -1.0 1219
1219 0 287549.0 165996.0 594300.0 -1.0 1220
1220 0 287545.0 165987.0 594240.0 -1.0 1221
1221 0 287566.0 166065.0 594180.0 -1.0 1222
1222 0 287462.0 166022.0 594120.0 -1.0 1223
1223 0 287483.0 166034.0 594060.0 -1.0 1224
1224 0 287553.0 166006.0 594000.0 -1.0 1225
1225 0 287431.0 166103.0 593940.0 -1.0 1226
1226 0 287392.0 166062.0 593880.0 -1.0 1227
1227 0 287453.0 166112.0 593820.0 -1.0 1228
1228 0 287341.0 166056.0 593760.0 -1.0 1229
1229 0 287406.0 166103.0 593700.0 -1.0 1230
1230 0 287347.0 165992.0 593640.0 -1.0 1231
1231 0 287350.0 166050.0 593580.0 -1.0 1232
1232 0 287320.0 166104.0 593520.0 -1.0 1233
1233 0 287377.0 166152.0 593460.0 -1.0 1234
1234 0 287313.0 166078.0 593400.0 -1.0 1235
1235 0 287314.0 166128.0 593340.0 -1.0 1236
1236 0 287275.0 166156.0 593280.0 -1.0 1237
1237 0 287326.0 166185.0 593220.0 -1.0 1238
1238 0 287350.0 166224.0 593160.0 -1.0 1239
1239 0 287409.0 166288.0 593100.0 -1.0 1240
1240 0 287407.0 166168.0 593040.0 -1.0 1241
1241 0 287324.0 166182.0 592980.0 -1.0 1242
1242 0 287406.0 166276.0 592920.0 -1.0 1243
1243 0 287361.0 166228.0 592860.0 -1.0 1244
1244 0 287336.0 166200.0 592800.0 -1.0 1245
1245 0 287354.0 166206.0 592740.0 -1.0 1246
1246 0 287394.0 166194.0 592680.0 -1.0 1247
1247 0 287404.0 166333.0 592620.0 -1.0 1248
1248 0 287355.0 166330.0 592560.0 -1.0 1249
1249 0 287475.0 166344.0 592500.0 -1.0 1250
1250 0 287423.0 166326.0 592440.0 -1.0 1251
1251 0 287406.0 166344.0 592380.0 -1.0 1252
1252 0 287344.0 166376.0 592320.0 -1.0 1253
1253 0 287303.0 166437.0 592260.0 -1.0 1254
1254 0 287316.0 166513.0 592200.0 -1.0 1255
1255 0 287268.0 166485.0 592140.0 -1.0 1256
1256 0 287303.0 166524.0 592080.0 -1.0 1257
1257 0 287297.0 166458.0 592020.0 -1.0 1258
1258 0 287308.0 166514.0 591960.0 -1.0 1259
1259 0 287276.0 166536.0 591900.0 -1.0 1260
1260 0 287306.0 166605.0 591840.0 -1.0 1261
1261 0 287269.0 166529.0 591780.0 -1.0 1262
1262 0 287274.0 166630.0 591720.0 -1.0 1263
1263 0 287286.0 166561.0 591660.0 -1.0 1264
1264 0 287281.0 166578.0 591600.0 -1.0 1265
1265 0 287124.0 166575.0 591540.0 -1.0 1266
1266 0 287350.0 166665.0 591480.0 -1.0 1267
1267 0 287237.0 166645.0 591420.0 -1.0 1268
1268 0 287293.0 166681.0 591360.0 -1.0 1269
1269 0 287205.0 166658.0 591300.0 -1.0 1270
1270 0 287343.0 166746.0 591240.0 -1.0 1271
1271 0 287281.0 166723.0 591180.0 -1.0 1272
1272 0 287288.0 166821.0 591120.0 -1.0 1273
1273 0 287241.0 166694.0 591060.0 -1.0 1274
1274 0 287264.0 166890.0 591000.0 -1.0 1275
1275 0 287246.0 166744.0 590940.0 -1.0 1276
1276 0 287214.0 166892.0 590880.0 -1.0 1277
1277 0 287266.0 166891.0 590820.0 -1.0 1278
1278 0 287313.0 166824.0 590760.0 -1.0 1279
1279 0 287347.0 166978.0 590700.0 -1.0 1280
1280 0 287335.0 167062.0 590640.0 -1.0 1281
1281 0 287247.0 167004.0 590580.0 -1.0 1282
1282 0 287376.0 167069.0 590520.0 -1.0 1283
1283 0 287340.0 167066.0 590460.0 -1.0 1284
1284 0 287273.0 167047.0 590400.0 -1.0 1285
1285 0 287310.0 166997.0 590340.0 -1.0 1286
1286 0 287317.0 167096.0 590280.0 -1.0 1287
1287 0 287318.0 167061.0 590220.0 -1.0 1288
1288 0 287461.0 167135.0 590160.0 -1.0 1289
1289 0 287322.0 167131.0 590100.0 -1.0 1290
1290 0 287357.0 167153.0 590040.0 -1.0 1291
1291 0 287369.0 167232.0 589980.0 -1.0 1292
1292 0 287318.0 167203.0 589920.0 -1.0 1293
1293 0 287244.0 167195.0 589860.0 -1.0 1294
1294 0 287313.0 167297.0 589800.0 -1.0 1295
1295 0 287256.0 167246.0 589740.0 -1.0 1296
1296 0 287264.0 167316.0 589680.0 -1.0 1297
1297 0 287270.0 167316.0 589620.0 -1.0 1298
1298 0 287271.0 167405.0 589560.0 -1.0 1299
1299 0 287304.0 167451.0 589500.0 -1.0 1300
1300 0 287308.0 167511.0 589440.0 -1.0 1301
1301 0 287277.0 167468.0 589380.0 -1.0 1302
1302 0 287280.0 167502.0 589320.0 -1.0 1303
1303 0 287321.0 167583.0 589260.0 -1.0 1304
1304 0 287284.0 167501.0 589200.0 -1.0 1305
1305 0 287292.0 167553.0 589140.0 -1.0 1306
1306 0 287329.0 167587.0 589080.0 -1.0 1307
1307 0 287246.0 167641.0 589020.0 -1.0 1308
1308 0 287275.0 167672.0 588960.0 -1.0 1309
1309 0 287292.0 167777.0 588900.0 -1.0 1310
1310 0 287126.0 167785.0 588840.0 -1.0 1311
1311 0 287192.0 167781.0 588720.0 -1.0 1312
1312 0 287158.0 167835.0 588660.0 -1.0 1313
1313 0 287070.0 167873.0 588600.0 -1.0 1314
1314 0 287026.0 167919.0 588540.0 -1.0 1315
1315 0 287035.0 167917.0 588480.0 -1.0 1316
1316 0 287009.0 167969.0 588420.0 -1.0 1317
1317 0 286994.0 167985.0 588360.0 -1.0 1318
1318 0 286963.0 168096.0 588300.0 -1.0 1319
1319 0 286950.0 168127.0 588240.0 -1.0 1320
1320 0 286922.0 168153.0 588180.0 -1.0 1321
1321 0 286886.0 168225.0 588120.0 -1.0 1322
1322 0 286897.0 168286.0 588060.0 -1.0 1323
1323 0 286839.0 168293.0 588000.0 -1.0 1324
1324 0 286800.0 168364.0 587940.0 -1.0 1325
1325 0 286780.0 168311.0 587880.0 -1.0 1326
1326 0 286835.0 168446.0 587820.0 -1.0 1327
1327 0 286753.0 168515.0 587760.0 -1.0 1328
1328 0 286742.0 168618.0 587700.0 -1.0 1329
1329 0 286789.0 168607.0 587580.0 -1.0 1330
1330 0 286688.0 168631.0 587520.0 -1.0 1331
1331 0 286670.0 168710.0 587460.0 -1.0 1332
1332 0 286575.0 168812.0 587400.0 -1.0 1333
1333 0 286593.0 168887.0 587340.0 -1.0 1334
1334 0 286458.0 168864.0 587280.0 -1.0 1335
1335 0 286585.0 168934.0 587220.0 -1.0 1336
1336 0 286440.0 168912.0 587160.0 -1.0 1337
1337 0 286497.0 168999.0 587100.0 -1.0 1338
1338 0 286451.0 168945.0 587040.0 -1.0 1339
1339 0 286425.0 169054.0 586980.0 -1.0 1340
1340 0 286378.0 169087.0 586920.0 -1.0 1341
1341 0 286545.0 169252.0 586860.0 -1.0 1342
1342 0 286446.0 169221.0 586740.0 -1.0 1343
1343 0 286343.0 169357.0 586680.0 -1.0 1344
1344 0 286348.0 169336.0 586620.0 -1.0 1345
1345 0 286335.0 169368.0 586560.0 -1.0 1346
1346 0 286289.0 169394.0 586500.0 -1.0 1347
1347 0 286404.0 169562.0 586440.0 -1.0 1348
1348 0 286360.0 169478.0 586380.0 -1.0 1349
1349 0 286324.0 169572.0 586320.0 -1.0 1350
1350 0 286395.0 169594.0 586260.0 -1.0 1351
1351 0 286362.0 169634.0 586200.0 -1.0 1352
1352 0 286303.0 169606.0 586140.0 -1.0 1353
1353 0 286365.0 169655.0 586080.0 -1.0 1354
1354 0 286409.0 169624.0 586020.0 -1.0 1355
1355 0 286416.0 169740.0 585960.0 -1.0 1356
1356 0 286359.0 169761.0 585900.0 -1.0 1357
1357 0 286396.0 169824.0 585840.0 -1.0 1358
1358 0 286390.0 169809.0 585780.0 -1.0 1359
1359 0 286375.0 169800.0 585720.0 -1.0 1360
1360 0 286427.0 169881.0 585660.0 -1.0 1361
1361 0 286309.0 169780.0 585600.0 -1.0 1362
1362 0 286401.0 169981.0 585540.0 -1.0 1363
1363 0 286294.0 169840.0 585480.0 -1.0 1364
1364 0 286284.0 169858.0 585420.0 -1.0 1365
1365 0 286332.0 169946.0 585360.0 -1.0 1366
1366 0 286273.0 169894.0 585300.0 -1.0 1367
1367 0 286232.0 169918.0 585240.0 -1.0 1368
1368 0 286276.0 169891.0 585180.0 -1.0 1369
1369 0 286222.0 169942.0 585120.0 -1.0 1370
1370 0 286145.0 169853.0 585060.0 -1.0 1371
1371 0 286213.0 169991.0 585000.0 -1.0 1372
1372 0 286099.0 169920.0 584940.0 -1.0 1373
1373 0 286266.0 170156.0 584880.0 -1.0 1374
1374 0 286195.0 170213.0 584760.0 -1.0 1375
1375 0 286105.0 170170.0 584700.0 -1.0 1376
1376 0 286101.0 170212.0 584640.0 -1.0 1377
1377 0 286114.0 170259.0 584580.0 -1.0 1378
1378 0 286028.0 170240.0 584520.0 -1.0 1379
1379 0 286027.0 170159.0 584460.0 -1.0 1380
1380 0 286069.0 170240.0 584400.0 -1.0 1381
1381 0 286046.0 170261.0 584340.0 -1.0 1382
1382 0 286070.0 170244.0 584280.0 -1.0 1383
1383 0 285991.0 170292.0 584220.0 -1.0 1384
1384 0 285999.0 170262.0 584160.0 -1.0 1385
1385 0 286016.0 170342.0 584100.0 -1.0 1386
1386 0 285893.0 170330.0 584040.0 -1.0 1387
1387 0 286056.0 170341.0 583980.0 -1.0 1388
1388 0 285924.0 170329.0 583920.0 -1.0 1389
1389 0 285945.0 170335.0 583860.0 -1.0 1390
1390 0 285919.0 170396.0 583800.0 -1.0 1391
1391 0 285958.0 170433.0 583740.0 -1.0 1392
1392 0 285977.0 170485.0 583680.0 -1.0 1393
1393 0 285894.0 170405.0 583620.0 -1.0 1394
1394 0 285940.0 170552.0 583560.0 -1.0 1395
1395 0 285890.0 170541.0 583500.0 -1.0 1396
1396 0 285839.0 170562.0 583440.0 -1.0 1397
1397 0 285920.0 170527.0 583380.0 -1.0 1398
1398 0 285819.0 170715.0 583200.0 -1.0 1399
1399 0 285838.0 170790.0 583140.0 -1.0 1400
1400 0 285761.0 170762.0 583080.0 -1.0 1401
1401 0 285850.0 170773.0 583020.0 -1.0 1402
1402 0 285847.0 170724.0 582960.0 -1.0 1403
1403 0 285868.0 170966.0 582900.0 -1.0 1404
1404 0 285866.0 170900.0 582840.0 -1.0 1405
1405 0 285826.0 170960.0 582780.0 -1.0 1406
1406 0 285827.0 171027.0 582720.0 -1.0 1407
1407 0 285815.0 171004.0 582660.0 -1.0 1408
1408 0 285835.0 171162.0 582600.0 -1.0 1409
1409 0 285849.0 171182.0 582540.0 -1.0 1410
1410 0 285828.0 171174.0 582480.0 -1.0 1411
1411 0 285854.0 171291.0 582420.0 -1.0 1412
1412 0 285866.0 171348.0 582360.0 -1.0 1413
1413 0 285800.0 171331.0 582300.0 -1.0 1414
1414 0 285879.0 171377.0 582240.0 -1.0 1415
1415 0 285781.0 171407.0 582180.0 -1.0 1416
1416 0 285802.0 171536.0 582120.0 -1.0 1417
1417 0 285783.0 171472.0 582060.0 -1.0 1418
1418 0 285753.0 171468.0 582000.0 -1.0 1419
1419 0 285698.0 171586.0 581880.0 -1.0 1420
1420 0 285734.0 171585.0 581820.0 -1.0 1421
1421 0 285748.0 171638.0 581760.0 -1.0 1422
1422 0 285648.0 171662.0 581700.0 -1.0 1423
1423 0 285757.0 171634.0 581640.0 -1.0 1424
1424 0 285823.0 171735.0 581580.0 -1.0 1425
1425 0 285764.0 171827.0 581520.0 -1.0 1426
1426 0 285746.0 171781.0 581460.0 -1.0 1427
1427 0 285761.0 171890.0 581400.0 -1.0 1428
1428 0 285773.0 171942.0 581340.0 -1.0 1429
1429 0 285910.0 171947.0 581280.0 -1.0 1430
1430 0 285769.0 171887.0 581220.0 -1.0 1431
1431 0 285800.0 171994.0 581160.0 -1.0 1432
1432 0 285921.0 171973.0 581100.0 -1.0 1433
1433 0 285931.0 172051.0 581040.0 -1.0 1434
1434 0 285824.0 171929.0 580980.0 -1.0 1435
1435 0 285850.0 171983.0 580920.0 -1.0 1436
1436 0 285892.0 172052.0 580860.0 -1.0 1437
1437 0 285869.0 172078.0 580800.0 -1.0 1438
1438 0 285885.0 172104.0 580680.0 -1.0 1439
1439 0 285832.0 172139.0 580620.0 -1.0 1440
1440 0 285913.0 172151.0 580560.0 -1.0 1441
1441 0 285963.0 172217.0 580500.0 -1.0 1442
1442 0 285935.0 172145.0 580440.0 -1.0 1443
1443 0 285898.0 172277.0 580380.0 -1.0 1444
1444 0 285984.0 172283.0 580320.0 -1.0 1445
1445 0 286020.0 172302.0 580260.0 -1.0 1446
1446 0 286094.0 172251.0 580200.0 -1.0 1447
1447 0 286074.0 172363.0 580140.0 -1.0 1448
1448 0 286062.0 172263.0 580080.0 -1.0 1449
1449 0 286116.0 172396.0 580020.0 -1.0 1450
1450 0 286126.0 172312.0 579960.0 -1.0 1451
1451 0 286152.0 172377.0 579900.0 -1.0 1452
1452 0 286094.0 172406.0 579840.0 -1.0 1453
1453 0 286088.0 172312.0 579780.0 -1.0 1454
1454 0 286191.0 172389.0 579720.0 -1.0 1455
1455 0 286092.0 172357.0 579660.0 -1.0 1456
1456 0 286228.0 172492.0 579600.0 -1.0 1457
1457 0 286117.0 172336.0 579540.0 -1.0 1458
1458 0 286132.0 172409.0 579480.0 -1.0 1459
1459 0 286173.0 172416.0 579420.0 -1.0 1460
1460 0 286176.0 172385.0 579360.0 -1.0 1461
1461 0 286166.0 172329.0 579300.0 -1.0 1462
1462 0 286256.0 172347.0 579240.0 -1.0 1463
1463 0 286271.0 172320.0 579180.0 -1.0 1464
1464 0 286296.0 172345.0 579120.0 -1.0 1465
1465 0 286308.0 172263.0 579060.0 -1.0 1466
1466 0 286275.0 172344.0 579000.0 -1.0 1467
1467 0 286227.0 172333.0 578940.0 -1.0 1468
1468 0 286303.0 172445.0 578880.0 -1.0 1469
1469 0 286295.0 172338.0 578820.0 -1.0 1470
1470 0 286342.0 172333.0 578760.0 -1.0 1471
1471 0 286224.0 172136.0 578700.0 -1.0 1472
1472 0 286276.0 172346.0 578580.0 -1.0 1473
1473 0 286190.0 172228.0 578520.0 -1.0 1474
1474 0 286312.0 172319.0 578460.0 -1.0 1475
1475 0 286300.0 172332.0 578400.0 -1.0 1476
1476 0 286311.0 172335.0 578340.0 -1.0 1477
1477 0 286348.0 172398.0 578280.0 -1.0 1478
1478 0 286309.0 172354.0 578220.0 -1.0 1479
1479 0 286354.0 172413.0 578160.0 -1.0 1480
1480 0 286483.0 172518.0 578100.0 -1.0 1481
1481 0 286414.0 172484.0 577980.0 -1.0 1482
1482 0 286430.0 172508.0 577920.0 -1.0 1483
1483 0 286557.0 172539.0 577860.0 -1.0 1484
1484 0 286473.0 172566.0 577800.0 -1.0 1485
1485 0 286531.0 172541.0 577740.0 -1.0 1486
1486 0 286527.0 172532.0 577680.0 -1.0 1487
1487 0 286606.0 172590.0 577620.0 -1.0 1488
1488 0 286628.0 172551.0 577560.0 -1.0 1489
1489 0 286604.0 172652.0 577500.0 -1.0 1490
1490 0 286569.0 172644.0 577440.0 -1.0 1491
1491 0 286506.0 172581.0 577380.0 -1.0 1492
1492 0 286604.0 172671.0 577320.0 -1.0 1493
1493 0 286636.0 172729.0 577260.0 -1.0 1494
1494 0 286606.0 172843.0 577200.0 -1.0 1495
1495 0 286613.0 172843.0 577080.0 -1.0 1496
1496 0 286639.0 172930.0 577020.0 -1.0 1497
1497 0 286651.0 172987.0 576960.0 -1.0 1498
1498 0 286692.0 173004.0 576900.0 -1.0 1499
1499 0 286757.0 173072.0 576840.0 -1.0 1500
1500 0 286678.0 173116.0 576780.0 -1.0 1501
1501 0 286739.0 173220.0 576720.0 -1.0 1502
1502 0 286784.0 173248.0 576660.0 -1.0 1503
1503 0 286834.0 173249.0 576600.0 -1.0 1504
1504 0 286834.0 173403.0 576540.0 -1.0 1505
1505 0 287008.0 173499.0 576480.0 -1.0 1506
1506 0 286891.0 173384.0 576420.0 -1.0 1507
1507 0 286955.0 173560.0 576360.0 -1.0 1508
1508 0 286883.0 173587.0 576240.0 -1.0 1509
1509 0 286964.0 173695.0 576180.0 -1.0 1510
1510 0 286984.0 173794.0 576120.0 -1.0 1511
1511 0 286962.0 173821.0 576060.0 -1.0 1512
1512 0 286973.0 173890.0 576000.0 -1.0 1513
1513 0 286986.0 173935.0 575940.0 -1.0 1514
1514 0 287026.0 174075.0 575880.0 -1.0 1515
1515 0 286937.0 174085.0 575820.0 -1.0 1516
1516 0 287187.0 174262.0 575760.0 -1.0 1517
1517 0 287116.0 174154.0 575700.0 -1.0 1518
1518 0 287122.0 174309.0 575640.0 -1.0 1519
1519 0 287222.0 174410.0 575580.0 -1.0 1520
1520 0 287190.0 174494.0 575460.0 -1.0 1521
1521 0 287228.0 174520.0 575400.0 -1.0 1522
1522 0 287172.0 174480.0 575340.0 -1.0 1523
1523 0 287146.0 174548.0 575280.0 -1.0 1524
1524 0 287441.0 174905.0 575220.0 -1.0 1525
1525 0 287282.0 174687.0 575160.0 -1.0 1526
1526 0 287256.0 174846.0 575100.0 -1.0 1527
1527 0 287359.0 174843.0 575040.0 -1.0 1528
1528 0 287412.0 174949.0 574980.0 -1.0 1529
1529 0 287405.0 174844.0 574920.0 -1.0 1530
1530 0 287448.0 175006.0 574860.0 -1.0 1531
1531 0 287523.0 174920.0 574800.0 -1.0 1532
1532 0 287580.0 175024.0 574740.0 -1.0 1533
1533 0 287598.0 175027.0 574680.0 -1.0 1534
1534 0 287674.0 175041.0 574620.0 -1.0 1535
1535 0 287815.0 175108.0 574560.0 -1.0 1536
1536 0 287808.0 175129.0 574500.0 -1.0 1537
1537 0 287879.0 174983.0 574440.0 -1.0 1538
1538 0 287920.0 175142.0 574380.0 -1.0 1539
1539 0 288043.0 175095.0 574320.0 -1.0 1540
1540 0 288070.0 175063.0 574260.0 -1.0 1541
1541 0 288197.0 175050.0 574200.0 -1.0 1542
1542 0 288258.0 174959.0 574140.0 -1.0 1543
1543 0 288250.0 174955.0 574080.0 -1.0 1544
1544 0 288299.0 174895.0 574020.0 -1.0 1545
1545 0 288448.0 174960.0 573960.0 -1.0 1546
1546 0 288522.0 174911.0 573900.0 -1.0 1547
1547 0 288581.0 174874.0 573840.0 -1.0 1548
1548 0 288572.0 174953.0 573780.0 -1.0 1549
1549 0 288585.0 174804.0 573720.0 -1.0 1550
1550 0 288806.0 174906.0 573660.0 -1.0 1551
1551 0 288706.0 174783.0 573600.0 -1.0 1552
1552 0 288872.0 174766.0 573540.0 -1.0 1553
1553 0 288851.0 174629.0 573480.0 -1.0 1554
1554 0 288913.0 174596.0 573420.0 -1.0 1555
1555 0 289002.0 174576.0 573360.0 -1.0 1556
1556 0 289146.0 174449.0 573300.0 -1.0 1557
1557 0 289168.0 174416.0 573240.0 -1.0 1558
1558 0 289126.0 174490.0 573180.0 -1.0 1559
1559 0 289269.0 174212.0 573120.0 -1.0 1560
1560 0 289419.0 174321.0 573060.0 -1.0 1561
1561 0 289417.0 174255.0 573000.0 -1.0 1562
1562 0 289362.0 174230.0 572940.0 -1.0 1563
1563 0 289488.0 174273.0 572880.0 -1.0 1564
1564 0 289513.0 174167.0 572820.0 -1.0 1565
1565 0 289762.0 174027.0 572760.0 -1.0 1566
1566 0 289725.0 174095.0 572700.0 -1.0 1567
1567 0 289724.0 173981.0 572640.0 -1.0 1568
1568 0 289879.0 174040.0 572580.0 -1.0 1569
1569 0 289939.0 174048.0 572520.0 -1.0 1570
1570 0 290108.0 174093.0 572460.0 -1.0 1571
1571 0 290074.0 174079.0 572400.0 -1.0 1572
1572 0 290170.0 174162.0 572340.0 -1.0 1573
1573 0 290342.0 174131.0 572280.0 -1.0 1574
1574 0 290414.0 174092.0 572160.0 -1.0 1575
1575 0 290474.0 174171.0 572100.0 -1.0 1576
1576 0 290528.0 174018.0 572040.0 -1.0 1577
1577 0 290712.0 174057.0 571980.0 -1.0 1578
1578 0 290642.0 173998.0 571920.0 -1.0 1579
1579 0 290869.0 174044.0 571860.0 -1.0 1580
1580 0 290976.0 174039.0 571800.0 -1.0 1581
1581 0 291093.0 174116.0 571740.0 -1.0 1582
1582 0 291177.0 174041.0 571680.0 -1.0 1583
1583 0 291338.0 174095.0 571620.0 -1.0 1584
1584 0 291303.0 174068.0 571560.0 -1.0 1585
1585 0 291565.0 173993.0 571500.0 -1.0 1586
1586 0 291819.0 174043.0 571440.0 -1.0 1587
1587 0 291889.0 174095.0 571380.0 -1.0 1588
1588 0 291970.0 174017.0 571320.0 -1.0 1589
1589 0 292304.0 173995.0 571260.0 -1.0 1590
1590 0 292213.0 173919.0 571200.0 -1.0 1591
1591 0 292399.0 173935.0 571080.0 -1.0 1592
1592 0 292473.9 173918.75 571020.0 -1.0 1593
1593 0 292503.0 173821.0 570960.0 -1.0 1594
1594 0 292775.0 173828.0 570900.0 -1.0 1595
1595 0 292836.0 173797.0 570840.0 -1.0 1596
1596 0 292961.0 173634.0 570780.0 -1.0 1597
1597 0 293096.0 173621.0 570720.0 -1.0 1598
1598 0 293115.0 173444.0 570660.0 -1.0 1599
1599 0 293181.0 173377.0 570600.0 -1.0 1600
1600 0 293242.0 173229.0 570540.0 -1.0 1601
1601 0 293290.0 173066.0 570480.0 -1.0 1602
1602 0 293389.0 172964.0 570420.0 -1.0 1603
1603 0 293410.0 172904.0 570360.0 -1.0 1604
1604 0 293927.0 172273.0 570300.0 -1.0 1605
1605 0 294296.0 171839.0 570240.0 -1.0 1606
1606 0 294283.0 171352.0 570300.0 -1.0 1607
1607 0 294199.0 170972.0 570360.0 -1.0 1608
1608 0 294128.0 170154.0 570360.0 -1.0 1609
1609 0 294015.0 169082.0 570360.0 -1.0 1610
1610 0 294142.0 168434.0 570300.0 -1.0 1611
1611 0 294015.0 167517.0 570300.0 -1.0 1612
1612 0 293966.0 166664.0 570240.0 -1.0 1613
1613 0 293717.0 165898.0 570180.0 -1.0 1614
1614 0 293572.0 165276.0 570060.0 -1.0 1615
1615 0 293493.0 165009.0 570000.0 -1.0 1616
1616 0 293400.0 164800.0 569940.0 -1.0 1617
1617 0 293308.0 164699.0 569880.0 -1.0 1618
1618 0 293277.0 164629.0 569820.0 -1.0 1619
1619 0 293126.0 164359.0 569760.0 -1.0 1620
1620 0 293084.0 164240.0 569640.0 -1.0 1621
1621 0 292976.0 164062.0 569580.0 -1.0 1622
1622 0 292875.0 163915.0 569520.0 -1.0 1623
1623 0 292701.0 163747.0 569460.0 -1.0 1624
1624 0 292695.0 163664.0 569400.0 -1.0 1625
1625 0 292625.0 163641.0 569340.0 -1.0 1626
1626 0 292591.0 163499.0 569280.0 -1.0 1627
1627 0 292351.0 163332.0 569220.0 -1.0 1628
1628 0 292042.0 163053.0 569160.0 -1.0 1629
1629 0 291916.0 162980.0 569100.0 -1.0 1630
1630 0 291794.0 162789.0 569040.0 -1.0 1631
1631 0 291710.0 162649.0 568980.0 -1.0 1632
1632 0 291574.0 162431.0 568920.0 -1.0 1633
1633 0 291308.0 162109.0 568860.0 -1.0 1634
1634 0 291188.0 161988.0 568800.0 -1.0 1635
1635 0 290762.0 161667.0 568740.0 -1.0 1636
1636 0 290786.0 161525.0 568680.0 -1.0 1637
1637 0 290877.0 161488.0 568620.0 -1.0 1638
1638 0 290871.0 161483.0 568560.0 -1.0 1639
1639 0 290767.0 161426.0 568500.0 -1.0 1640
1640 0 290788.0 161307.0 568440.0 -1.0 1641
1641 0 290663.0 161313.0 568380.0 -1.0 1642
1642 0 290440.0 161200.0 568320.0 -1.0 1643
1643 0 289845.0 160792.0 568260.0 -1.0 1644
1644 0 289669.0 160464.0 568200.0 -1.0 1645
1645 0 289454.0 160276.0 568140.0 -1.0 1646
1646 0 289400.0 160314.0 568080.0 -1.0 1647
1647 0 289215.0 160179.0 568020.0 -1.0 1648
1648 0 289200.0 160122.0 567960.0 -1.0 1649
1649 0 289096.0 160086.0 567900.0 -1.0 1650
1650 0 289105.0 160050.0 567840.0 -1.0 1651
1651 0 288992.0 159905.0 567780.0 -1.0 1652
1652 0 288999.0 159901.0 567720.0 -1.0 1653
1653 0 289025.0 159861.0 567660.0 -1.0 1654
1654 0 288932.0 159813.0 567600.0 -1.0 1655
1655 0 289015.0 159750.0 567540.0 -1.0 1656
1656 0 288965.0 159720.0 567480.0 -1.0 1657
1657 0 288864.0 159583.0 567420.0 -1.0 1658
1658 0 289020.0 159448.0 567360.0 -1.0 1659
1659 0 288832.0 159409.0 567300.0 -1.0 1660
1660 0 289029.0 159410.0 567240.0 -1.0 1661
1661 0 288968.0 159382.0 567180.0 -1.0 1662
1662 0 289012.0 159226.0 567120.0 -1.0 1663
1663 0 289087.0 159184.0 567060.0 -1.0 1664
1664 0 289066.0 159047.0 567000.0 -1.0 1665
1665 0 289201.0 159020.0 566940.0 -1.0 1666
1666 0 289208.0 159044.0 566820.0 -1.0 1667
1667 0 289374.0 158908.0 566760.0 -1.0 1668
1668 0 289256.0 158829.0 566700.0 -1.0 1669
1669 0 289377.0 158720.0 566640.0 -1.0 1670
1670 0 289453.0 158710.0 566580.0 -1.0 1671
1671 0 289530.0 158670.0 566520.0 -1.0 1672
1672 0 289642.0 158695.0 566460.0 -1.0 1673
1673 0 289634.0 158554.0 566400.0 -1.0 1674
1674 0 289691.0 158469.0 566280.0 -1.0 1675
1675 0 289767.0 158445.0 566220.0 -1.0 1676
1676 0 289853.0 158399.0 566160.0 -1.0 1677
1677 0 289835.0 158343.0 566100.0 -1.0 1678
1678 0 290049.0 158241.0 566040.0 -1.0 1679
1679 0 290019.0 158126.0 565980.0 -1.0 1680
1680 0 290060.0 158078.0 565920.0 -1.0 1681
1681 0 290119.0 158049.0 565800.0 -1.0 1682
1682 0 290163.0 158037.0 565740.0 -1.0 1683
1683 0 290214.0 158038.0 565680.0 -1.0 1684
1684 0 290202.0 157986.0 565620.0 -1.0 1685
1685 0 290467.0 157839.0 565560.0 -1.0 1686
1686 0 290823.0 157697.0 565500.0 -1.0 1687
1687 0 291529.0 157334.0 565440.0 -1.0 1688
1688 0 292818.0 156829.0 565440.0 -1.0 1689
1689 0 293798.0 156511.0 565500.0 -1.0 1690
1690 0 294233.0 156357.0 565560.0 -1.0 1691
1691 0 294808.0 156101.0 565620.0 -1.0 1692
1692 0 295971.0 155644.0 565680.0 -1.0 1693
1693 0 297191.0 155073.0 565680.0 -1.0 1694
1694 0 297993.0 154645.0 565620.0 -1.0 1695
1695 0 298853.0 154194.0 565560.0 -1.0 1696
1696 0 299716.0 153812.0 565560.0 -1.0 1697
1697 0 300487.0 153611.0 565500.0 -1.0 1698
1698 0 301077.0 153218.0 565440.0 -1.0 1699
1699 0 301416.0 153105.0 565440.0 -1.0 1700
1700 0 302170.0 152999.0 565500.0 -1.0 1701
1701 0 302454.0 152907.0 565560.0 -1.0 1702
1702 0 302446.0 152842.0 565620.0 -1.0 1703
1703 0 302637.0 152817.0 565680.0 -1.0 1704
1704 0 302700.0 152722.0 565740.0 -1.0 1705
1705 0 302872.0 152665.0 565800.0 -1.0 1706
1706 0 303038.0 152682.0 565920.0 -1.0 1707
1707 0 303128.0 152601.0 565980.0 -1.0 1708
1708 0 303171.0 152585.0 566040.0 -1.0 1709
1709 0 303338.0 152574.0 566100.0 -1.0 1710
1710 0 303631.0 152296.0 566160.0 -1.0 1711
1711 0 304116.0 152232.0 566220.0 -1.0 1712
1712 0 304539.0 152133.0 566280.0 -1.0 1713
1713 0 305145.0 151908.0 566400.0 -1.0 1714
1714 0 305751.0 151597.0 566400.0 -1.0 1715
1715 0 305610.0 151682.0 566280.0 -1.0 1716
1716 0 305977.0 151541.0 566220.0 -1.0 1717
1717 0 306367.0 151445.0 566220.0 -1.0 1718
1718 0 306782.0 151290.0 566220.0 -1.0 1719
1719 0 307387.0 151160.0 566280.0 -1.0 1720
1720 0 307918.0 151023.0 566280.0 -1.0 1721
1721 0 308642.0 150765.0 566280.0 -1.0 1722
1722 0 309234.0 150512.0 566280.0 -1.0 1723
1723 0 309897.0 150286.0 566280.0 -1.0 1724
1724 0 310440.0 150259.0 566280.0 -1.0 1725
1725 0 310708.0 150273.0 566220.0 -1.0 1726
1726 0 311160.0 150259.0 566220.0 -1.0 1727
1727 0 311709.0 150175.0 566220.0 -1.0 1728
1728 0 312104.0 150189.0 566220.0 -1.0 1729
1729 0 312429.0 150259.0 566220.0 -1.0 1730
1730 0 312795.0 150259.0 566220.0 -1.0 1731
1731 0 313148.0 150344.0 566220.0 -1.0 1732
1732 0 313822.0 150337.0 566280.0 -1.0 1733
1733 0 315171.0 150238.0 566400.0 -1.0 1734
1734 0 315865.0 150123.0 566460.0 -1.0 1735
1735 0 316262.0 150047.0 566520.0 -1.0 1736
1736 0 316507.0 150062.0 566580.0 -1.0 1737
1737 0 316744.0 149874.0 566640.0 -1.0 1738
1738 0 316972.0 149928.0 566700.0 -1.0 1739
1739 0 317114.0 149859.0 566760.0 -1.0 1740
1740 0 317982.0 149719.0 566820.0 -1.0 1741
1741 0 318308.0 149647.0 566940.0 -1.0 1742
1742 0 318477.0 149657.0 567000.0 -1.0 1743
1743 0 318591.0 149657.0 567060.0 -1.0 1744
1744 0 318992.0 149580.0 567120.0 -1.0 1745
1745 0 319152.0 149582.0 567180.0 -1.0 1746
1746 0 319145.0 149541.0 567240.0 -1.0 1747
1747 0 319676.0 149496.0 567240.0 -1.0 1748
1748 0 320240.0 149500.0 567180.0 -1.0 1749
1749 0 320546.0 149399.0 567120.0 -1.0 1750
1750 0 321018.0 149300.0 567120.0 -1.0 1751
1751 0 321312.0 149296.0 567180.0 -1.0 1752
1752 0 321381.0 149224.0 567240.0 -1.0 1753
1753 0 321375.0 149211.0 567300.0 -1.0 1754
1754 0 322196.0 148918.0 567360.0 -1.0 1755
1755 0 322323.0 148837.0 567420.0 -1.0 1756
1756 0 322261.0 148912.0 567480.0 -1.0 1757
1757 0 323057.0 148384.0 567480.0 -1.0 1758
1758 0 323420.0 147976.0 567420.0 -1.0 1759
1759 0 323600.0 148082.0 567360.0 -1.0 1760
1760 0 324180.0 147886.0 567360.0 -1.0 1761
1761 0 324431.0 147824.0 567420.0 -1.0 1762
1762 0 324981.0 147558.0 567480.0 -1.0 1763
1763 0 325258.0 147262.0 567480.0 -1.0 1764
1764 0 325167.0 147211.0 567420.0 -1.0 1765
1765 0 325414.0 147134.0 567360.0 -1.0 1766
1766 0 325627.0 147080.0 567300.0 -1.0 1767
1767 0 325750.0 147091.0 567240.0 -1.0 1768
1768 0 325994.0 147110.0 567180.0 -1.0 1769
1769 0 326200.0 147087.0 567120.0 -1.0 1770
1770 0 327336.0 146787.0 567060.0 -1.0 1771
1771 0 327390.0 146708.0 567000.0 -1.0 1772
1772 0 327695.0 146594.0 566940.0 -1.0 1773
1773 0 328458.0 146454.0 566820.0 -1.0 1774
1774 0 328595.0 146317.0 566760.0 -1.0 1775
1775 0 328713.0 146198.0 566700.0 -1.0 1776
1776 0 329025.0 146100.0 566640.0 -1.0 1777
1777 0 329348.0 145780.0 566580.0 -1.0 1778
1778 0 329625.0 145749.0 566520.0 -1.0 1779
1779 0 329789.0 145786.0 566460.0 -1.0 1780
1780 0 329960.0 145827.0 566400.0 -1.0 1781
1781 0 330116.0 145867.0 566280.0 -1.0 1782
1782 0 330443.0 145976.0 566220.0 -1.0 1783
1783 0 330615.0 146038.0 566160.0 -1.0 1784
1784 0 330788.0 146053.0 566100.0 -1.0 1785
1785 0 330952.0 146097.0 566040.0 -1.0 1786
1786 0 331083.0 146035.0 565980.0 -1.0 1787
1787 0 331110.0 146002.0 565920.0 -1.0 1788
1788 0 331290.0 145940.0 565800.0 -1.0 1789
1789 0 331292.0 145832.0 565740.0 -1.0 1790
1790 0 331449.0 145756.0 565680.0 -1.0 1791
1791 0 331453.0 145720.0 565620.0 -1.0 1792
1792 0 331675.0 145544.0 565560.0 -1.0 1793
1793 0 332114.0 145452.0 565500.0 -1.0 1794
1794 0 332173.0 145431.0 565440.0 -1.0 1795
1795 0 332231.0 145330.0 565320.0 -1.0 1796
1796 0 332129.0 145448.0 565260.0 -1.0 1797
1797 0 332955.0 145426.0 565200.0 -1.0 1798
1798 0 333531.0 145311.0 565080.0 -1.0 1799
1799 0 333691.0 145288.0 565020.0 -1.0 1800
1800 0 334014.0 145308.0 564960.0 -1.0 1801
1801 0 334108.0 145227.0 564900.0 -1.0 1802
1802 0 334247.0 145197.0 564840.0 -1.0 1803
1803 0 334462.0 145161.0 564720.0 -1.0 1804
1804 0 334662.0 145209.0 564660.0 -1.0 1805
1805 0 334850.0 145209.0 564600.0 -1.0 1806
1806 0 335014.0 145184.0 564540.0 -1.0 1807
1807 0 335204.0 145241.0 564420.0 -1.0 1808
1808 0 335288.0 145306.0 564360.0 -1.0 1809
1809 0 335473.0 145300.0 564300.0 -1.0 1810
1810 0 335504.0 145232.0 564240.0 -1.0 1811
1811 0 335525.0 145328.0 564180.0 -1.0 1812
1812 0 335639.0 145344.0 564120.0 -1.0 1813
1813 0 335746.0 145356.0 564060.0 -1.0 1814
1814 0 335696.0 145352.0 564000.0 -1.0 1815
1815 0 336012.0 145383.0 563940.0 -1.0 1816
1816 0 336332.0 145455.0 563880.0 -1.0 1817
1817 0 336502.0 145340.0 563820.0 -1.0 1818
1818 0 336816.0 145399.0 563760.0 -1.0 1819
1819 0 336910.0 145399.0 563700.0 -1.0 1820
1820 0 337106.0 145357.0 563640.0 -1.0 1821
1821 0 337245.0 145258.0 563580.0 -1.0 1822
1822 0 337377.0 145169.0 563520.0 -1.0 1823
1823 0 337408.0 145109.0 563460.0 -1.0 1824
1824 0 337659.0 145121.0 563400.0 -1.0 1825
1825 0 337828.0 145131.0 563340.0 -1.0 1826
1826 0 338024.0 144963.0 563220.0 -1.0 1827
1827 0 338201.0 144879.0 563160.0 -1.0 1828
1828 0 338348.0 144914.0 563100.0 -1.0 1829
1829 0 338441.0 144906.0 563040.0 -1.0 1951
1830 5 361178.72 151987.05 555960.0 -1.0 1
1831 0 363352.22 148507.44 551160.0 -1.0 1
1832 0 363888.62 150934.28 552840.0 1973.0 1
1833 6 361888.97 150601.92 553500.0 -1.0 1832
1834 0 363332.28 148118.61 551160.0 -1.0 1831
1835 0 363232.6 147709.83 551160.0 -1.0 1834
1836 0 363222.62 147640.03 551100.0 -1.0 1835
1837 0 363192.72 147560.28 551040.0 -1.0 1836
1838 0 363132.88 147440.62 550980.0 -1.0 1837
1839 0 363238.7 147459.19 550920.0 -1.0 1838
1840 0 360411.03 152086.75 556020.0 -1.0 1830
1841 0 361251.28 151661.92 557940.0 -1.0 1830
1842 0 360331.25 152176.48 556080.0 -1.0 1840
1843 0 360241.53 152186.45 556140.0 -1.0 1842
1844 0 360151.78 152256.23 556200.0 -1.0 1843
1845 0 360022.2 152336.0 556260.0 -1.0 1844
1846 0 359902.53 152355.94 556320.0 -1.0 1845
1847 0 359782.9 152395.83 556380.0 -1.0 1846
1848 0 359643.3 152415.77 556440.0 -1.0 1847
1849 0 359463.84 152525.44 556500.0 -1.0 1848
1850 0 359184.7 152545.38 556560.0 -1.0 1849
1851 0 358925.47 152565.31 556620.0 -1.0 1850
1852 0 358845.7 152585.25 556680.0 -1.0 1851
1853 0 358746.0 152655.05 556740.0 -1.0 1852
1854 0 358516.7 152684.95 556800.0 -1.0 1853
1855 0 358359.66 152772.2 556860.0 -1.0 1854
1856 0 358170.22 152797.12 556920.0 -1.0 1855
1857 0 357925.94 152856.94 556980.0 -1.0 1856
1858 0 357736.5 152861.94 557040.0 -1.0 1857
1859 0 357537.12 152861.94 557100.0 -1.0 1858
1860 0 357267.9 152802.11 557160.0 -1.0 1859
1861 0 357173.2 152772.2 557220.0 -1.0 1860
1862 0 356889.06 152757.25 557280.0 -1.0 1861
1863 0 356774.38 152727.33 557340.0 -1.0 1862
1864 0 356370.6 152742.28 557400.0 -1.0 1863
1865 0 356211.06 152682.47 557460.0 -1.0 1864
1866 0 355822.25 152542.89 557520.0 -1.0 1865
1867 0 355229.0 152333.52 557580.0 -1.0 1866
1868 0 355069.5 152228.83 557640.0 -1.0 1867
1869 0 354790.3 151959.62 557700.0 -1.0 1868
1870 0 354331.7 151575.78 557760.0 -1.0 1869
1871 0 353583.94 151082.25 557820.0 -1.0 1870
1872 0 353030.56 150508.97 557820.0 -1.0 1871
1873 0 352482.22 150000.48 557820.0 -1.0 1872
1874 0 352208.03 149641.55 557880.0 -1.0 1873
1875 0 351749.4 149242.75 557940.0 -1.0 1874
1876 0 351574.94 149073.25 558000.0 -1.0 1875
1877 0 351375.53 148848.92 558060.0 -1.0 1876
1878 0 350911.9 148569.75 558120.0 -1.0 1877
1879 0 350194.06 148096.17 558240.0 -1.0 1878
1880 0 349660.66 147742.23 558300.0 -1.0 1879
1881 0 349107.3 147443.12 558360.0 -1.0 1880
1882 0 348548.97 147079.22 558420.0 -1.0 1881
1883 0 348289.75 146949.6 558480.0 -1.0 1882
1884 0 348035.5 146775.12 558540.0 -1.0 1883
1885 0 347871.0 146680.4 558600.0 -1.0 1884
1886 0 347726.44 146545.81 558660.0 -1.0 1885
1887 0 347497.12 146361.36 558720.0 -1.0 1886
1888 0 347327.62 146251.69 558780.0 -1.0 1887
1889 0 347222.94 146137.03 558840.0 -1.0 1888
1890 0 347118.25 145992.45 558900.0 -1.0 1889
1891 0 346893.9 145753.17 558960.0 -1.0 1890
1892 0 346789.22 145683.38 559020.0 -1.0 1891
1893 0 346679.56 145533.83 559140.0 -1.0 1892
1894 0 346549.94 145434.12 559200.0 -1.0 1893
1895 0 346475.16 145354.36 559260.0 -1.0 1894
1896 0 346325.62 145229.73 559320.0 -1.0 1895
1897 0 346146.16 145115.08 559380.0 -1.0 1896
1898 0 345971.66 145025.34 559440.0 -1.0 1897
1899 0 345802.2 144925.64 559500.0 -1.0 1898
1900 0 345752.3 144910.69 559560.0 -1.0 1899
1901 0 345612.75 144830.94 559620.0 -1.0 1900
1902 0 345528.0 144791.05 559680.0 -1.0 1901
1903 0 345403.38 144721.25 559740.0 -1.0 1902
1904 0 345184.03 144611.58 559800.0 -1.0 1903
1905 0 345009.56 144571.7 559860.0 -1.0 1904
1906 0 344815.12 144472.0 559920.0 -1.0 1905
1907 0 344690.5 144382.27 559980.0 -1.0 1906
1908 0 344526.0 144287.55 560040.0 -1.0 1907
1909 0 344271.75 144152.95 560100.0 -1.0 1908
1910 0 344236.84 144078.17 560160.0 -1.0 1909
1911 0 344077.34 143993.44 560220.0 -1.0 1910
1912 0 343942.75 143968.5 560280.0 -1.0 1911
1913 0 343718.4 143943.58 560340.0 -1.0 1912
1914 0 343583.8 143938.6 560400.0 -1.0 1913
1915 0 343434.25 143903.7 560460.0 -1.0 1914
1916 0 343249.8 143948.56 560520.0 -1.0 1915
1917 0 343135.16 143948.56 560580.0 -1.0 1916
1918 0 343025.47 143938.6 560640.0 -1.0 1917
1919 0 342736.34 143933.61 560700.0 -1.0 1918
1920 0 342571.84 143998.42 560760.0 -1.0 1919
1921 0 342526.97 144008.39 560820.0 -1.0 1920
1922 0 342636.62 144222.75 560880.0 -1.0 1921
1923 0 342427.25 144068.2 560940.0 -1.0 1922
1924 0 342412.3 144083.17 561000.0 -1.0 1923
1925 0 342257.78 144098.12 561060.0 -1.0 1924
1926 0 342187.97 144098.12 561120.0 -1.0 1925
1927 0 342033.44 144123.05 561180.0 -1.0 1926
1928 0 341923.78 144207.8 561240.0 -1.0 1927
1929 0 341774.22 144307.5 561360.0 -1.0 1928
1930 0 341619.7 144397.22 561420.0 -1.0 1929
1931 0 341405.3 144516.88 561480.0 -1.0 1930
1932 0 341405.3 144462.03 561540.0 -1.0 1931
1933 0 341335.53 144526.84 561600.0 -1.0 1932
1934 0 341335.53 144531.83 561660.0 -1.0 1933
1935 0 341146.1 144596.62 561720.0 -1.0 1934
1936 0 340946.7 144591.64 561780.0 -1.0 1935
1937 0 340797.12 144591.64 561840.0 -1.0 1936
1938 0 340772.22 144596.62 561900.0 -1.0 1937
1939 0 340597.72 144646.48 561960.0 -1.0 1938
1940 0 340458.16 144666.42 562020.0 -1.0 1939
1941 0 340413.28 144771.11 562080.0 -1.0 1940
1942 0 340313.6 144766.12 562140.0 -1.0 1941
1943 0 339949.66 144686.36 562260.0 -1.0 1942
1944 0 339919.75 144716.27 562320.0 -1.0 1943
1945 0 339740.28 144751.17 562380.0 -1.0 1944
1946 0 339600.72 144761.14 562440.0 -1.0 1945
1947 0 339501.0 144761.14 562500.0 -1.0 1946
1948 0 339436.2 144801.02 562560.0 -1.0 1947
1949 0 339351.47 144771.11 562680.0 -1.0 1948
1950 0 339197.2 144679.2 562740.0 -1.0 1949
1951 0 338494.0 144998.0 562980.0 -1.0 1952
1952 0 338883.47 144841.34 562920.0 -1.0 1953
1953 0 339059.72 144774.38 562860.0 -1.0 1954
1954 0 339239.5 144799.05 562800.0 -1.0 1950
1955 0 298019.78 145845.19 660960.0 -1.0 112
1956 0 298312.34 145439.81 660960.0 -1.0 1955
1957 0 298535.0 144723.34 660840.0 -1.0 1956
1958 0 361409.4 151727.98 558060.0 -1.0 1841
1959 0 361370.56 151746.77 558120.0 -1.0 1958
1960 0 361496.53 151703.86 558240.0 -1.0 1959
1961 0 361554.44 151730.92 558300.0 -1.0 1960
1962 0 361539.2 151587.83 558360.0 -1.0 1961
1963 0 361575.44 151584.08 558420.0 -1.0 1962
1964 0 361742.88 151836.05 558480.0 -1.0 1963
1965 0 361605.25 151658.14 558540.0 -1.0 1964
1966 0 361658.44 151755.95 558600.0 -1.0 1965
1967 0 361626.97 151715.89 558660.0 -1.0 1966
1968 0 361728.4 151634.17 558780.0 -1.0 1967
1969 0 361783.97 151661.73 558900.0 -1.0 1968
1970 0 361872.44 151628.27 559020.0 -1.0 1969
1971 0 361859.84 151424.17 559140.0 -1.0 1970
1972 0 361818.12 151700.2 559200.0 -1.0 1971
1973 0 361819.94 151638.55 559320.0 -1.0 1972
1974 0 361883.72 151513.42 559440.0 -1.0 1973
1975 0 361944.1 151480.52 559560.0 -1.0 1974
1976 0 362031.9 151660.17 559680.0 -1.0 1975
1977 0 361990.03 151533.3 559800.0 -1.0 1976
1978 0 362069.56 151517.58 559920.0 -1.0 1977
1979 0 362166.75 151475.48 559980.0 -1.0 1978
1980 0 362195.4 151382.61 560100.0 -1.0 1979
1981 0 362283.2 151349.55 560220.0 -1.0 1980
1982 0 362275.56 151461.77 560340.0 -1.0 1981
1983 0 362268.94 151385.05 560460.0 -1.0 1982
1984 0 362399.34 151601.7 560580.0 -1.0 1983
1985 0 362404.97 151686.8 560700.0 -1.0 1984
1986 0 362574.66 151819.95 560820.0 -1.0 1985
1987 0 362546.3 151935.8 561000.0 -1.0 1986
1988 0 362544.06 152150.14 561120.0 -1.0 1987
1989 0 362596.44 152270.42 561240.0 -1.0 1988
1990 0 362714.66 152240.33 561420.0 -1.0 1989
1991 0 362800.72 152359.67 561540.0 -1.0 1990
1992 0 362755.34 152356.27 561660.0 -1.0 1991
1993 0 362730.3 152781.14 561840.0 -1.0 1992
1994 0 362677.72 152799.86 561960.0 -1.0 1993
1995 0 362510.8 152871.55 562080.0 -1.0 1994
1996 0 362539.44 153052.45 562140.0 -1.0 1995
1997 0 362489.94 153136.17 562260.0 -1.0 1996
1998 0 362502.47 153149.77 562320.0 -1.0 1997
1999 0 362541.2 153164.8 562440.0 -1.0 1998
2000 0 362441.2 153010.45 562500.0 -1.0 1999
2001 0 362420.03 153237.77 562560.0 -1.0 2000
2002 0 362386.25 153236.11 562740.0 -1.0 2001
2003 0 362374.25 153315.73 562860.0 -1.0 2002
2004 0 362344.38 153359.02 562980.0 -1.0 2003
2005 0 362409.5 153400.45 563040.0 -1.0 2004
2006 0 362480.84 153459.48 563100.0 -1.0 2005
2007 0 362466.53 153603.27 563160.0 -1.0 2006
2008 0 362421.1 153608.33 563220.0 -1.0 2007
2009 0 362521.78 153538.17 563340.0 -1.0 2008
2010 0 362530.66 153520.36 563400.0 -1.0 2009
2011 0 362541.16 153743.27 563460.0 -1.0 2010
2012 0 362499.72 153593.39 563520.0 -1.0 2011
2013 0 362484.25 153720.02 563580.0 -1.0 2012
2014 0 362344.6 153758.67 563640.0 -1.0 2013
2015 0 362501.72 153788.89 563700.0 -1.0 2014
2016 0 362535.75 153870.14 563760.0 -1.0 2015
2017 0 362512.88 153863.14 563820.0 -1.0 2016
2018 0 362488.5 153905.23 563880.0 -1.0 2017
2019 0 362492.44 153895.55 563940.0 -1.0 2018
2020 0 362475.16 153859.3 564060.0 -1.0 2019
2021 0 362484.8 153948.2 564120.0 -1.0 2020
2022 0 362460.25 153925.8 564180.0 -1.0 2021
2023 0 362519.84 153998.98 564300.0 -1.0 2022
2024 0 362562.22 154061.17 564360.0 -1.0 2023
2025 0 362518.6 154046.2 564420.0 -1.0 2024
2026 0 362512.56 154092.08 564540.0 -1.0 2025
2027 0 362533.03 154161.48 564660.0 -1.0 2026
2028 0 362646.66 154392.55 564840.0 -1.0 2027
2029 0 362631.4 154322.61 564960.0 -1.0 2028
2030 0 362568.3 154347.52 565080.0 -1.0 2029
2031 0 362651.88 154338.23 565200.0 -1.0 2030
2032 0 362723.66 154435.02 565320.0 -1.0 2031
2033 0 362727.12 154605.7 565440.0 -1.0 2032
2034 0 362720.66 154611.73 565560.0 -1.0 2033
2035 0 362855.56 154820.14 565680.0 -1.0 2034
2036 0 362939.28 154847.42 565800.0 -1.0 2035
2037 0 362923.94 154981.89 565980.0 -1.0 2036
2038 0 362977.1 155027.7 566040.0 -1.0 2037
2039 0 362967.84 154983.14 566100.0 -1.0 2038
2040 6 362977.4 155176.23 566160.0 -1.0 2039
2041 0 363183.66 147402.72 550860.0 -1.0 1839
2042 0 363207.97 147295.16 550800.0 -1.0 2041
2043 0 363225.4 147235.69 550740.0 -1.0 2042
2044 0 363170.22 147172.4 550620.0 -1.0 2043
2045 0 363102.9 146839.19 550620.0 -1.0 2044
2046 0 363050.06 146836.78 550560.0 -1.0 2045
2047 0 362885.72 146528.56 550560.0 -1.0 2046
2048 0 362682.12 146374.72 550500.0 -1.0 2047
2049 0 362589.66 146335.31 550380.0 -1.0 2048
2050 0 362397.6 146134.81 550260.0 -1.0 2049
2051 0 362175.94 145923.7 550200.0 -1.0 2050
2052 0 362232.2 145790.19 550140.0 -1.0 2051
2053 0 362184.8 145723.62 550080.0 -1.0 2052
2054 0 362176.66 145588.17 550020.0 -1.0 2053
2055 0 361883.56 145113.23 550020.0 -1.0 2054
2056 0 361759.1 145027.64 549960.0 -1.0 2055
2057 0 361300.47 144596.16 549960.0 -1.0 2056
2058 0 361384.28 144617.89 549900.0 -1.0 2057
2059 0 361040.06 144446.84 550080.0 -1.0 2058
2060 0 360583.38 143990.97 550080.0 -1.0 2059
2061 0 360459.2 143776.78 550020.0 -1.0 2060
2062 0 360353.44 143741.67 549960.0 -1.0 2061
2063 0 360299.72 143525.8 549900.0 -1.0 2062
2064 0 360225.47 143555.6 549840.0 -1.0 2063
2065 0 360073.75 143499.83 549780.0 -1.0 2064
2066 0 360038.03 143501.3 549720.0 -1.0 2065
2067 0 359917.4 143397.53 549720.0 -1.0 2066
2068 0 359795.84 143223.03 549720.0 -1.0 2067
2069 0 359594.53 142995.9 549660.0 -1.0 2068
2070 0 359692.66 143089.86 549600.0 -1.0 2069
2071 0 359670.38 143023.8 549540.0 -1.0 2070
2072 6 359647.97 143056.52 549480.0 -1.0 2071
2073 0 299113.3 144251.11 660840.0 -1.0 1957
2074 0 299578.1 143555.92 660840.0 -1.0 2073
2075 0 300152.6 143038.3 660840.0 -1.0 2074
2076 0 300231.53 142298.19 660840.0 -1.0 2075
2077 0 300271.06 141700.08 660840.0 -1.0 2076
2078 0 300049.5 141661.53 660660.0 -1.0 2077
2079 0 300151.22 140433.45 660660.0 -1.0 2078
2080 0 300601.34 140085.69 660720.0 -1.0 2079
2081 0 300749.53 139787.0 660720.0 -1.0 2080
2082 0 301035.3 139386.25 660780.0 -1.0 2081
2083 0 301259.62 139076.9 660780.0 -1.0 2082
2084 0 301797.97 138536.06 660780.0 -1.0 2083
2085 0 302079.84 138177.55 660780.0 -1.0 2084
2086 6 302483.22 137867.69 660780.0 -1.0 2085
