# Supplementary material for: Organization of the gravity-sensing system in zebrafish
Source: Nat Commun. 2022 Aug 27;13:5060. doi: 10.1038/s41467-022-32824-w (PMC9420129; doi:10.1038/s41467-022-32824-w)
Supplement: Supplementary file 11 — Source Data [file 41467_2022_32824_MOESM11_ESM.zip › Reconstruction files/SuperiorVN_R_05.swc]

# SWC format file
# based on specifications at http://www.neuronland.org/NLMorphologyConverter/MorphologyFormats/SWC/Spec.html
# Created on 2022-04-20 using navis (https://github.com/navis-org/navis)
# Meta: {"id": "47346", "name": "SuperiorVN_R_05", "units": "1 nanometer"}
# PointNo Label X Y Z Radius Parent
# Labels:
# 0 = undefined, 1 = soma, 5 = fork point, 6 = end point
1 1 348454.0 142073.0 550980.0 2001.0 -1
2 0 348309.56 142061.0 551160.0 1854.0 1
3 0 348525.78 142129.25 550920.0 1917.0 1
4 0 349769.0 143383.0 548880.0 -1.0 1
5 0 349906.0 143906.0 548820.0 -1.0 1
6 0 348652.0 139940.0 550980.0 -1.0 1
7 0 348486.0 139453.0 550920.0 -1.0 6
8 0 348540.0 139054.0 550860.0 -1.0 7
9 5 348577.0 138476.0 550800.0 -1.0 8
10 0 348501.62 138747.88 550740.0 -1.0 9
11 0 348574.0 138091.0 550740.0 -1.0 9
12 0 348615.0 137743.0 550680.0 -1.0 11
13 0 348438.0 137542.0 550620.0 -1.0 12
14 0 348555.0 137385.0 550560.0 -1.0 13
15 0 348582.0 137225.0 550500.0 -1.0 14
16 0 348699.0 137002.0 550500.0 -1.0 15
17 0 348898.0 136851.0 550500.0 -1.0 16
18 0 349100.0 136782.0 550440.0 -1.0 17
19 0 349202.0 136648.0 550380.0 -1.0 18
20 0 349296.0 136499.0 550320.0 -1.0 19
21 0 349463.0 136352.0 550260.0 -1.0 20
22 0 349426.0 136292.0 550200.0 -1.0 21
23 0 349679.0 136170.0 550140.0 -1.0 22
24 0 349671.0 136031.0 550080.0 -1.0 23
25 0 349667.0 136085.0 550020.0 -1.0 24
26 0 349730.0 136033.0 550020.0 -1.0 25
27 0 349800.0 135972.0 549960.0 -1.0 26
28 0 349819.0 135850.0 550020.0 -1.0 27
29 0 350036.0 135529.0 550020.0 -1.0 28
30 0 350109.0 135217.0 550080.0 -1.0 29
31 0 349945.0 134823.0 550080.0 -1.0 30
32 0 349901.0 134403.0 550140.0 -1.0 31
33 0 349814.0 134191.0 550200.0 -1.0 32
34 0 349740.0 134114.0 550260.0 -1.0 33
35 0 349766.0 133856.0 550320.0 -1.0 34
36 0 349796.0 133920.0 550380.0 -1.0 35
37 0 349859.0 133482.0 550440.0 -1.0 36
38 0 349918.0 133304.0 550380.0 -1.0 37
39 0 350013.0 132943.0 550380.0 -1.0 38
40 0 350001.0 132512.0 550320.0 -1.0 39
41 0 350137.0 132167.0 550320.0 -1.0 40
42 0 350051.0 132015.0 550260.0 -1.0 41
43 0 349939.0 131879.0 550200.0 -1.0 42
44 0 349995.0 131739.0 550140.0 -1.0 43
45 0 349977.0 131732.0 550080.0 -1.0 44
46 0 350035.0 131679.0 550020.0 -1.0 45
47 0 349923.0 131617.0 549960.0 -1.0 46
48 0 349805.0 131445.0 549900.0 -1.0 47
49 0 349876.0 131374.0 549840.0 -1.0 48
50 0 349878.0 131340.0 549780.0 -1.0 49
51 0 349980.0 131301.0 549720.0 -1.0 50
52 0 350033.0 131139.0 549660.0 -1.0 51
53 0 350167.0 131077.0 549600.0 -1.0 52
54 0 350043.0 131007.0 549540.0 -1.0 53
55 0 350093.0 131001.0 549480.0 -1.0 54
56 0 350235.84 130852.164 549420.0 -1.0 55
57 0 350160.0 130580.0 549360.0 -1.0 56
58 0 350210.0 130438.0 549300.0 -1.0 57
59 0 350231.0 129983.0 549240.0 -1.0 58
60 0 350218.0 129895.0 549180.0 -1.0 59
61 0 350185.0 129885.0 549120.0 -1.0 60
62 0 350197.0 129781.0 549060.0 -1.0 61
63 0 350224.0 129802.0 549000.0 -1.0 62
64 0 350200.0 129593.0 548940.0 -1.0 63
65 0 349951.0 129368.0 548880.0 -1.0 64
66 0 349901.0 129325.0 548820.0 -1.0 65
67 0 349938.0 129292.0 548760.0 -1.0 66
68 0 349923.0 129313.0 548700.0 -1.0 67
69 0 349980.0 129290.0 548640.0 -1.0 68
70 0 350009.0 129295.0 548580.0 -1.0 69
71 0 350094.0 129257.0 548520.0 -1.0 70
72 0 350122.0 129224.0 548460.0 -1.0 71
73 0 350173.0 129215.0 548400.0 -1.0 72
74 0 350145.0 129121.0 548340.0 -1.0 73
75 0 350159.0 129074.0 548280.0 -1.0 74
76 0 350140.0 128952.0 548220.0 -1.0 75
77 0 350075.0 128844.0 548220.0 -1.0 76
78 0 350023.0 128811.0 548160.0 -1.0 77
79 0 350018.0 128778.0 548100.0 -1.0 78
80 6 349981.0 128736.0 548040.0 -1.0 79
81 0 350217.0 143812.0 548820.0 -1.0 4
82 0 350469.0 144125.0 548760.0 -1.0 81
83 0 350645.0 144115.0 548700.0 -1.0 82
84 0 351022.0 144444.0 548640.0 -1.0 83
85 0 351426.0 144653.0 548580.0 -1.0 84
86 0 351783.0 144863.0 548520.0 -1.0 85
87 0 352275.0 145132.0 548460.0 -1.0 86
88 0 352392.0 145198.0 548400.0 -1.0 87
89 0 352774.0 145458.0 548340.0 -1.0 88
90 0 352974.0 145546.0 548280.0 -1.0 89
91 0 353285.0 145632.0 548220.0 -1.0 90
92 0 353383.0 145716.0 548160.0 -1.0 91
93 0 353354.0 145675.0 548100.0 -1.0 92
94 0 353506.0 145708.0 548040.0 -1.0 93
95 0 353731.0 145828.0 547980.0 -1.0 94
96 0 353894.0 145909.0 547920.0 -1.0 95
97 0 354003.0 145971.0 547860.0 -1.0 96
98 0 354458.0 146213.0 547800.0 -1.0 97
99 0 354736.0 146402.0 547740.0 -1.0 98
100 0 354920.0 146439.0 547680.0 -1.0 99
101 0 354676.0 146282.0 547620.0 -1.0 100
102 0 354832.0 146370.0 547560.0 -1.0 101
103 0 354990.4 146552.8 547500.0 -1.0 102
104 0 354922.0 146462.0 547440.0 -1.0 103
105 0 355019.0 146568.0 547380.0 -1.0 104
106 0 355104.0 146585.0 547320.0 -1.0 105
107 0 355040.0 146537.0 547260.0 -1.0 106
108 0 355163.0 146643.0 547200.0 -1.0 107
109 0 355318.0 146689.0 547140.0 -1.0 108
110 0 355344.0 146669.0 547080.0 -1.0 109
111 0 355327.0 146836.0 547020.0 -1.0 110
112 5 355290.0 146768.0 546960.0 -1.0 111
113 0 355406.3 147259.73 546960.0 -1.0 112
114 0 355448.0 146692.0 546900.0 -1.0 112
115 0 355600.0 146638.0 546840.0 -1.0 114
116 0 355718.0 146589.0 546780.0 -1.0 115
117 0 355897.0 146592.0 546720.0 -1.0 116
118 0 356088.0 146708.0 546660.0 -1.0 117
119 0 356465.0 146886.0 546540.0 -1.0 118
120 0 356578.0 146980.0 546480.0 -1.0 119
121 0 356959.0 147344.0 546420.0 -1.0 120
122 0 357066.0 147672.0 546360.0 -1.0 121
123 0 357127.0 147879.0 546300.0 -1.0 122
124 0 357309.0 148167.0 546240.0 -1.0 123
125 0 357456.0 148254.0 546180.0 -1.0 124
126 0 357504.0 148466.0 546120.0 -1.0 125
127 0 357548.0 148532.0 546060.0 -1.0 126
128 0 357624.0 148621.0 546000.0 -1.0 127
129 0 357941.0 148730.0 545940.0 -1.0 128
130 0 357905.0 148736.0 545880.0 -1.0 129
131 0 358120.0 149076.0 545820.0 -1.0 130
132 0 358108.0 149033.0 545760.0 -1.0 131
133 0 358165.0 149031.0 545700.0 -1.0 132
134 0 358319.0 149228.0 545640.0 -1.0 133
135 0 358195.0 149057.0 545580.0 -1.0 134
136 0 358428.0 149019.0 545520.0 -1.0 135
137 0 358404.0 149148.0 545460.0 -1.0 136
138 0 358529.0 149330.0 545400.0 -1.0 137
139 0 358512.0 149319.0 545340.0 -1.0 138
140 0 358441.0 149423.0 545280.0 -1.0 139
141 0 358578.0 149517.0 545220.0 -1.0 140
142 0 358672.0 149663.0 545160.0 -1.0 141
143 0 358708.0 149590.0 545100.0 -1.0 142
144 0 358680.0 149780.0 545040.0 -1.0 143
145 0 358691.0 149836.0 544980.0 -1.0 144
146 0 358499.0 149761.0 544920.0 -1.0 145
147 0 358720.0 149995.0 544860.0 -1.0 146
148 0 358703.0 149928.0 544800.0 -1.0 147
149 0 358985.0 150246.0 544740.0 -1.0 148
150 0 359002.0 150100.0 544680.0 -1.0 149
151 0 359077.0 150226.0 544620.0 -1.0 150
152 0 359022.0 150155.0 544560.0 -1.0 151
153 0 358943.0 150227.0 544500.0 -1.0 152
154 0 359404.0 150118.0 544440.0 -1.0 153
155 0 359138.0 150219.0 544380.0 -1.0 154
156 0 359437.0 150403.0 544320.0 -1.0 155
157 0 359210.0 150622.0 544260.0 -1.0 156
158 0 359390.0 150738.0 544200.0 -1.0 157
159 0 359437.0 150946.0 544140.0 -1.0 158
160 0 359338.0 151109.0 544080.0 -1.0 159
161 0 359300.0 150948.0 544020.0 -1.0 160
162 0 359502.0 151276.0 543960.0 -1.0 161
163 0 359476.0 151067.0 543900.0 -1.0 162
164 0 359489.0 151451.0 543840.0 -1.0 163
165 0 359397.0 151567.0 543780.0 -1.0 164
166 0 359534.0 151552.0 543720.0 -1.0 165
167 0 359441.03 151472.89 543660.0 -1.0 166
168 0 359459.0 151671.0 543540.0 -1.0 167
169 0 359473.0 151739.0 543480.0 -1.0 168
170 0 359847.0 151936.0 543420.0 -1.0 169
171 0 359510.0 152138.0 543360.0 -1.0 170
172 0 359657.0 152076.0 543300.0 -1.0 171
173 0 359605.0 152023.0 543240.0 -1.0 172
174 0 359799.0 151980.0 543180.0 -1.0 173
175 0 359858.0 152146.0 543120.0 -1.0 174
176 0 359661.0 152058.0 543060.0 -1.0 175
177 5 360249.0 152143.0 543060.0 -1.0 176
178 0 360700.0 152270.0 543000.0 -1.0 177
179 0 359594.0 152093.0 543000.0 -1.0 177
180 0 360827.0 152495.0 542940.0 -1.0 178
181 0 360912.0 152537.0 542880.0 -1.0 180
182 0 360870.0 152664.0 542820.0 -1.0 181
183 0 361039.0 152805.0 542760.0 -1.0 182
184 0 361081.0 152862.0 542700.0 -1.0 183
185 0 361180.0 152946.0 542640.0 -1.0 184
186 0 361208.0 153031.0 542580.0 -1.0 185
187 0 361391.0 153369.0 542580.0 -1.0 186
188 0 361546.0 153708.0 542580.0 -1.0 187
189 0 361842.0 153933.0 542640.0 -1.0 188
190 0 361885.0 153990.0 542700.0 -1.0 189
191 0 361913.0 154018.0 542760.0 -1.0 190
192 0 361857.0 153976.0 542820.0 -1.0 191
193 0 362054.0 154258.0 542820.0 -1.0 192
194 0 362280.0 154596.0 542820.0 -1.0 193
195 0 362322.0 154568.0 542760.0 -1.0 194
196 0 362392.0 154497.0 542700.0 -1.0 195
197 0 362604.0 154793.0 542700.0 -1.0 196
198 0 362815.0 155118.0 542700.0 -1.0 197
199 0 363013.0 155386.0 542640.0 -1.0 198
200 0 363154.0 155583.0 542580.0 -1.0 199
201 0 363210.0 155682.0 542520.0 -1.0 200
202 0 363323.0 155879.0 542520.0 -1.0 201
203 0 363534.0 155992.0 542520.0 -1.0 202
204 0 363661.0 156105.0 542580.0 -1.0 203
205 0 363788.0 156260.0 542640.0 -1.0 204
206 0 363845.0 156302.0 542700.0 -1.0 205
207 0 363929.0 156429.0 542760.0 -1.0 206
208 0 363985.6 156624.64 542820.0 -1.0 207
209 0 364102.3 156666.53 542880.0 -1.0 208
210 0 364254.0 156796.0 542940.0 -1.0 209
211 0 364634.0 157007.0 543000.0 -1.0 210
212 0 365043.0 157148.0 543060.0 -1.0 211
213 0 365367.0 157204.0 543120.0 -1.0 212
214 0 365734.0 157303.0 543180.0 -1.0 213
215 0 366072.0 157345.0 543180.0 -1.0 214
216 0 366368.0 157289.0 543180.0 -1.0 215
217 0 366834.0 157402.0 543240.0 -1.0 216
218 0 366820.0 157388.0 543300.0 -1.0 217
219 0 366975.0 157430.0 543360.0 -1.0 218
220 0 367186.0 157529.0 543420.0 -1.0 219
221 0 367200.0 157430.0 543480.0 -1.0 220
222 0 367384.0 157486.0 543540.0 -1.0 221
223 0 367468.0 157388.0 543660.0 -1.0 222
224 0 367623.0 157402.0 543720.0 -1.0 223
225 0 367863.0 157486.0 543780.0 -1.0 224
226 0 368103.0 157472.0 543840.0 -1.0 225
227 0 368131.0 157486.0 543900.0 -1.0 226
228 0 368230.0 157444.0 543960.0 -1.0 227
229 0 368272.0 157331.0 544020.0 -1.0 228
230 0 368371.0 157430.0 544080.0 -1.0 229
231 0 368441.0 157402.0 544140.0 -1.0 230
232 0 368469.0 157345.0 544200.0 -1.0 231
233 0 368667.0 157472.0 544260.0 -1.0 232
234 0 368949.0 157275.0 544320.0 -1.0 233
235 0 369315.0 157289.0 544380.0 -1.0 234
236 0 369484.0 157176.0 544440.0 -1.0 235
237 0 369499.0 157247.0 544500.0 -1.0 236
238 0 369583.0 157261.0 544560.0 -1.0 237
239 0 369837.0 157190.0 544620.0 -1.0 238
240 0 370063.0 157204.0 544680.0 -1.0 239
241 0 370175.0 157204.0 544740.0 -1.0 240
242 0 370147.0 157218.0 544800.0 -1.0 241
243 0 370330.0 157134.0 544860.0 -1.0 242
244 0 370415.0 157233.0 544920.0 -1.0 243
245 0 370542.0 157204.0 544980.0 -1.0 244
246 0 370584.0 157190.0 545040.0 -1.0 245
247 0 370655.0 157218.0 545100.0 -1.0 246
248 0 370810.0 157233.0 545160.0 -1.0 247
249 0 370951.0 157317.0 545220.0 -1.0 248
250 0 371092.0 157360.0 545280.0 -1.0 249
251 0 371233.0 157472.0 545340.0 -1.0 250
252 0 371444.0 157557.0 545400.0 -1.0 251
253 0 371571.0 157585.0 545460.0 -1.0 252
254 0 371684.0 157670.0 545520.0 -1.0 253
255 0 371811.0 157698.0 545580.0 -1.0 254
256 0 371882.0 157726.0 545640.0 -1.0 255
257 0 371910.0 157740.0 545700.0 -1.0 256
258 0 371952.0 157768.0 545760.0 -1.0 257
259 0 372051.0 157811.0 545820.0 -1.0 258
260 0 372037.0 157825.0 545880.0 -1.0 259
261 0 372122.0 157839.0 545940.0 -1.0 260
262 0 372164.0 157867.0 546000.0 -1.0 261
263 0 372107.0 157867.0 546060.0 -1.0 262
264 0 372107.0 157924.0 546120.0 -1.0 263
265 0 372192.0 157938.0 546180.0 -1.0 264
266 0 372220.0 157952.0 546240.0 -1.0 265
267 0 372220.0 157966.0 546300.0 -1.0 266
268 0 372262.0 157938.0 546360.0 -1.0 267
269 0 372305.0 157952.0 546420.0 -1.0 268
270 0 372333.0 157938.0 546480.0 -1.0 269
271 0 372305.0 157882.0 546540.0 -1.0 270
272 0 372389.0 157966.0 546660.0 -1.0 271
273 0 372418.0 158065.0 546720.0 -1.0 272
274 0 372488.0 158065.0 546840.0 -1.0 273
275 0 372446.0 158065.0 546900.0 -1.0 274
276 0 372460.0 158149.0 546960.0 -1.0 275
277 0 372502.0 158164.0 547020.0 -1.0 276
278 0 372460.0 158206.0 547080.0 -1.0 277
279 0 372544.0 158248.0 547140.0 -1.0 278
280 0 372559.0 158234.0 547200.0 -1.0 279
281 0 372559.0 158248.0 547260.0 -1.0 280
282 0 372643.0 158304.0 547320.0 -1.0 281
283 0 372629.0 158319.0 547380.0 -1.0 282
284 0 372671.0 158319.0 547440.0 -1.0 283
285 0 372700.0 158290.0 547500.0 -1.0 284
286 0 372742.0 158304.0 547560.0 -1.0 285
287 0 372728.0 158290.0 547620.0 -1.0 286
288 0 372756.0 158389.0 547680.0 -1.0 287
289 0 372770.0 158361.0 547740.0 -1.0 288
290 0 372770.0 158347.0 547800.0 -1.0 289
291 0 372770.0 158333.0 547860.0 -1.0 290
292 0 372784.0 158389.0 547920.0 -1.0 291
293 0 372742.0 158361.0 547980.0 -1.0 292
294 0 372756.0 158417.0 548040.0 -1.0 293
295 0 372784.0 158389.0 548100.0 -1.0 294
296 0 372798.0 158361.0 548160.0 -1.0 295
297 0 372812.0 158403.0 548220.0 -1.0 296
298 0 372841.0 158417.0 548280.0 -1.0 297
299 0 372883.0 158361.0 548340.0 -1.0 298
300 0 372897.0 158319.0 548400.0 -1.0 299
301 0 372939.0 158276.0 548460.0 -1.0 300
302 0 373080.0 158375.0 548520.0 -1.0 301
303 0 373066.0 158333.0 548580.0 -1.0 302
304 0 373137.0 158290.0 548640.0 -1.0 303
305 0 373221.0 158389.0 548700.0 -1.0 304
306 0 373292.0 158361.0 548760.0 -1.0 305
307 0 373362.0 158361.0 548820.0 -1.0 306
308 0 373405.0 158446.0 548880.0 -1.0 307
309 0 373475.0 158460.0 548940.0 -1.0 308
310 0 373447.0 158502.0 549000.0 -1.0 309
311 0 373489.0 158460.0 549060.0 -1.0 310
312 0 373461.0 158558.0 549120.0 -1.0 311
313 0 373489.0 158474.0 549180.0 -1.0 312
314 0 373461.0 158417.0 549240.0 -1.0 313
315 0 373532.0 158460.0 549300.0 -1.0 314
316 0 373532.0 158446.0 549360.0 -1.0 315
317 0 373588.0 158474.0 549420.0 -1.0 316
318 0 373602.0 158446.0 549480.0 -1.0 317
319 0 373644.0 158530.0 549540.0 -1.0 318
320 0 373658.0 158544.0 549600.0 -1.0 319
321 0 373644.0 158530.0 549660.0 -1.0 320
322 0 373644.0 158558.0 549720.0 -1.0 321
323 0 373616.0 158558.0 549780.0 -1.0 322
324 0 373658.0 158586.0 549840.0 -1.0 323
325 0 373687.0 158530.0 549900.0 -1.0 324
326 0 373729.0 158586.0 549960.0 -1.0 325
327 0 373672.0 158544.0 550020.0 -1.0 326
328 0 373630.0 158629.0 550080.0 -1.0 327
329 0 373672.0 158572.0 550140.0 -1.0 328
330 0 373672.0 158586.0 550200.0 -1.0 329
331 0 373715.0 158601.0 550260.0 -1.0 330
332 0 373743.0 158615.0 550320.0 -1.0 331
333 0 373771.0 158587.0 550380.0 -1.0 332
334 0 373785.0 158573.0 550440.0 -1.0 333
335 0 373814.0 158587.0 550500.0 -1.0 334
336 0 373814.0 158516.0 550560.0 -1.0 335
337 0 373828.0 158530.0 550620.0 -1.0 336
338 0 373870.0 158544.0 550680.0 -1.0 337
339 0 373842.0 158516.0 550740.0 -1.0 338
340 0 373926.0 158559.0 550800.0 -1.0 339
341 0 373884.0 158559.0 550860.0 -1.0 340
342 0 373912.0 158573.0 550920.0 -1.0 341
343 0 373856.0 158629.0 550980.0 -1.0 342
344 0 373912.0 158643.0 551040.0 -1.0 343
345 0 373954.0 158700.0 551100.0 -1.0 344
346 0 373954.0 158700.0 551160.0 -1.0 345
347 0 373954.0 158700.0 551220.0 -1.0 346
348 0 373954.0 158700.0 551280.0 -1.0 347
349 0 374039.0 158700.0 551340.0 -1.0 348
350 0 373940.0 158587.0 551400.0 -1.0 349
351 0 373983.0 158601.0 551460.0 -1.0 350
352 0 374039.0 158601.0 551520.0 -1.0 351
353 5 374105.97 158549.89 551580.0 -1.0 352
354 0 373753.47 158401.84 551580.0 -1.0 353
355 0 374420.0 158629.0 551580.0 -1.0 353
356 0 374589.0 158742.0 551580.0 -1.0 355
357 0 374730.0 158770.0 551640.0 -1.0 356
358 0 374956.0 158883.0 551700.0 -1.0 357
359 0 375012.0 158784.0 551760.0 -1.0 358
360 0 375068.0 158826.0 551820.0 -1.0 359
361 0 375111.0 158756.0 551880.0 -1.0 360
362 0 375195.0 158728.0 551940.0 -1.0 361
363 0 375294.0 158728.0 552000.0 -1.0 362
364 0 375350.0 158714.0 552060.0 -1.0 363
365 0 375393.0 158770.0 552120.0 -1.0 364
366 0 375491.0 158784.0 552180.0 -1.0 365
367 0 375491.0 158742.0 552240.0 -1.0 366
368 0 375675.0 158784.0 552300.0 -1.0 367
369 0 375830.0 158699.0 552360.0 -1.0 368
370 0 376027.0 158686.0 552420.0 -1.0 369
371 0 376267.0 158615.0 552480.0 -1.0 370
372 0 376535.0 158544.0 552480.0 -1.0 371
373 0 376746.0 158559.0 552480.0 -1.0 372
374 5 376859.0 158460.0 552420.0 -1.0 373
375 6 376859.0 158460.0 552360.0 -1.0 374
376 0 377095.2 158260.84 552420.0 -1.0 374
377 0 359990.0 152464.0 542940.0 -1.0 179
378 0 359883.0 152291.0 542880.0 -1.0 377
379 0 359468.0 152219.0 542820.0 -1.0 378
380 0 359734.0 152366.0 542760.0 -1.0 379
381 0 359526.0 152363.0 542700.0 -1.0 380
382 0 359605.0 152411.0 542640.0 -1.0 381
383 0 359492.0 152447.0 542580.0 -1.0 382
384 0 359411.0 152572.0 542520.0 -1.0 383
385 0 359487.0 152494.0 542460.0 -1.0 384
386 0 359417.0 152610.0 542400.0 -1.0 385
387 0 359389.0 152483.0 542340.0 -1.0 386
388 0 359318.0 152594.0 542280.0 -1.0 387
389 0 359303.0 152578.0 542220.0 -1.0 388
390 0 359386.0 152651.0 542160.0 -1.0 389
391 0 359236.0 152695.0 542100.0 -1.0 390
392 0 359340.0 152742.0 542040.0 -1.0 391
393 0 359326.0 152816.0 541980.0 -1.0 392
394 0 359377.0 152963.0 541920.0 -1.0 393
395 0 359445.0 153031.0 541860.0 -1.0 394
396 0 359373.0 153167.0 541800.0 -1.0 395
397 0 359434.0 153123.0 541740.0 -1.0 396
398 0 359298.0 153259.0 541680.0 -1.0 397
399 0 359388.0 153212.0 541620.0 -1.0 398
400 0 359469.0 153444.0 541560.0 -1.0 399
401 0 359526.0 153514.0 541500.0 -1.0 400
402 0 359487.0 153587.0 541440.0 -1.0 401
403 0 359323.0 153617.0 541380.0 -1.0 402
404 0 359578.0 153858.0 541320.0 -1.0 403
405 0 359443.0 153813.0 541260.0 -1.0 404
406 0 359561.0 154009.0 541200.0 -1.0 405
407 0 359541.34 154290.44 541140.0 -1.0 406
408 0 359532.0 154346.0 541080.0 -1.0 407
409 0 359539.0 154467.0 541020.0 -1.0 408
410 5 359589.0 154455.0 540960.0 -1.0 409
411 0 359301.0 154881.0 540900.0 -1.0 410
412 0 359871.0 154802.22 540960.0 -1.0 410
413 0 359051.0 155319.0 540900.0 -1.0 411
414 0 359164.0 155649.0 540840.0 -1.0 413
415 0 359196.0 155980.0 540780.0 -1.0 414
416 0 359223.0 156258.0 540720.0 -1.0 415
417 0 359294.0 156524.0 540660.0 -1.0 416
418 0 359400.0 156844.0 540600.0 -1.0 417
419 0 359411.0 157049.0 540540.0 -1.0 418
420 0 359489.0 157080.0 540480.0 -1.0 419
421 0 359459.0 157163.0 540420.0 -1.0 420
422 0 359702.0 157388.0 540360.0 -1.0 421
423 0 359809.0 157630.0 540300.0 -1.0 422
424 0 359804.0 157759.0 540240.0 -1.0 423
425 0 359849.0 157971.0 540180.0 -1.0 424
426 0 359793.0 158164.0 540120.0 -1.0 425
427 0 359574.0 158414.0 540060.0 -1.0 426
428 0 359220.0 158561.0 540000.0 -1.0 427
429 0 359090.0 158509.0 539940.0 -1.0 428
430 0 359104.0 158727.0 539880.0 -1.0 429
431 0 358969.0 159035.0 539820.0 -1.0 430
432 0 358898.0 159289.0 539820.0 -1.0 431
433 0 358875.0 159454.0 539760.0 -1.0 432
434 0 358822.0 159812.0 539700.0 -1.0 433
435 0 358885.0 160244.0 539700.0 -1.0 434
436 0 358745.0 160746.0 539700.0 -1.0 435
437 0 358690.0 160968.0 539640.0 -1.0 436
438 0 358799.0 161125.0 539580.0 -1.0 437
439 0 358860.0 160995.0 539520.0 -1.0 438
440 0 358829.0 161139.0 539460.0 -1.0 439
441 0 358733.0 161117.0 539400.0 -1.0 440
442 0 358789.0 161078.0 539340.0 -1.0 441
443 0 358714.0 161326.0 539400.0 -1.0 442
444 0 358630.0 161245.0 539400.0 -1.0 443
445 0 358702.0 161372.0 539460.0 -1.0 444
446 0 358583.0 161266.0 539520.0 -1.0 445
447 0 358600.0 161324.0 539580.0 -1.0 446
448 0 358625.0 161556.0 539640.0 -1.0 447
449 0 358573.0 161468.0 539700.0 -1.0 448
450 0 358467.0 161397.0 539760.0 -1.0 449
451 0 358494.0 161433.0 539820.0 -1.0 450
452 5 358797.0 161632.0 539820.0 -1.0 451
453 0 358343.0 161314.0 539880.0 -1.0 452
454 0 358783.0 161787.0 539880.0 -1.0 452
455 0 358769.0 162041.0 539940.0 -1.0 454
456 0 358726.0 162125.0 540000.0 -1.0 455
457 0 358600.0 162379.0 540000.0 -1.0 456
458 0 358515.0 162619.0 540060.0 -1.0 457
459 0 358487.0 162859.0 540120.0 -1.0 458
460 0 358360.0 163098.0 540120.0 -1.0 459
461 0 358233.0 163268.0 540180.0 -1.0 460
462 0 358233.0 163521.0 540180.0 -1.0 461
463 0 358191.0 163761.0 540180.0 -1.0 462
464 0 358162.0 163916.0 540240.0 -1.0 463
465 0 358092.0 164015.0 540300.0 -1.0 464
466 0 358064.0 164128.0 540360.0 -1.0 465
467 0 357993.0 164184.0 540420.0 -1.0 466
468 0 357979.0 164311.0 540480.0 -1.0 467
469 0 357937.0 164396.0 540540.0 -1.0 468
470 0 357965.0 164438.0 540600.0 -1.0 469
471 0 357965.0 164593.0 540660.0 -1.0 470
472 0 358007.0 164988.0 540720.0 -1.0 471
473 0 357965.0 165072.0 540780.0 -1.0 472
474 0 358021.0 165284.0 540840.0 -1.0 473
475 0 357923.0 165340.0 540900.0 -1.0 474
476 0 357964.0 165411.0 540960.0 -1.0 475
477 0 357909.0 165467.0 541020.0 -1.0 476
478 0 357909.0 165552.0 541080.0 -1.0 477
479 0 357852.0 165622.0 541140.0 -1.0 478
480 0 357824.0 165806.0 541200.0 -1.0 479
481 0 357838.0 165862.0 541260.0 -1.0 480
482 0 357852.0 166059.0 541320.0 -1.0 481
483 0 357796.0 166243.0 541380.0 -1.0 482
484 0 357894.0 166525.0 541440.0 -1.0 483
485 0 357909.0 166581.0 541500.0 -1.0 484
486 0 357923.0 166609.0 541560.0 -1.0 485
487 0 357909.0 166708.0 541620.0 -1.0 486
488 0 357866.0 166835.0 541680.0 -1.0 487
489 0 357852.0 166920.0 541740.0 -1.0 488
490 0 357922.0 167018.0 541800.0 -1.0 489
491 0 358021.0 167202.0 541860.0 -1.0 490
492 0 358007.0 167216.0 541920.0 -1.0 491
493 0 358120.0 167385.0 541980.0 -1.0 492
494 0 358092.0 167484.0 542040.0 -1.0 493
495 0 358049.0 167596.0 542100.0 -1.0 494
496 0 358021.0 167625.0 542160.0 -1.0 495
497 0 357965.0 167794.0 542220.0 -1.0 496
498 0 357922.0 167963.0 542280.0 -1.0 497
499 0 357922.0 168146.0 542340.0 -1.0 498
500 0 357922.0 168414.0 542340.0 -1.0 499
501 0 357965.0 168612.0 542400.0 -1.0 500
502 0 358078.0 168950.0 542460.0 -1.0 501
503 0 358106.0 169190.0 542520.0 -1.0 502
504 0 358106.0 169246.0 542580.0 -1.0 503
505 0 358148.0 169373.0 542640.0 -1.0 504
506 0 358275.0 169528.0 542700.0 -1.0 505
507 0 358444.0 169768.0 542700.0 -1.0 506
508 0 358472.0 169965.0 542760.0 -1.0 507
509 0 358543.0 170064.0 542760.0 -1.0 508
510 0 358543.0 170219.0 542760.0 -1.0 509
511 0 358543.0 170304.0 542820.0 -1.0 510
512 0 358627.0 170487.0 542820.0 -1.0 511
513 0 358613.0 170727.0 542820.0 -1.0 512
514 0 358684.0 170882.0 542760.0 -1.0 513
515 0 358754.0 171093.0 542700.0 -1.0 514
516 0 358768.0 171164.0 542640.0 -1.0 515
517 0 358824.0 171404.0 542640.0 -1.0 516
518 0 358895.0 171700.0 542640.0 -1.0 517
519 0 358951.0 171658.0 542580.0 -1.0 518
520 0 358993.0 171798.0 542520.0 -1.0 519
521 0 359064.0 172052.0 542520.0 -1.0 520
522 0 359050.0 172278.0 542520.0 -1.0 521
523 0 359022.0 172278.0 542460.0 -1.0 522
524 0 359078.0 172377.0 542400.0 -1.0 523
525 0 359064.0 172644.0 542400.0 -1.0 524
526 0 359036.0 172687.0 542460.0 -1.0 525
527 0 359050.0 172757.0 542520.0 -1.0 526
528 0 359064.0 172757.0 542580.0 -1.0 527
529 0 359050.0 172786.0 542640.0 -1.0 528
530 0 359022.0 173011.0 542700.0 -1.0 529
531 0 359050.0 173110.0 542760.0 -1.0 530
532 0 359050.0 173223.0 542820.0 -1.0 531
533 0 359078.0 173406.0 542880.0 -1.0 532
534 0 359064.0 173505.0 542940.0 -1.0 533
535 0 359135.0 173646.0 543000.0 -1.0 534
536 0 359191.0 173674.0 543060.0 -1.0 535
537 0 359177.0 173815.0 543120.0 -1.0 536
538 0 359346.0 174026.0 543180.0 -1.0 537
539 0 359318.0 174083.0 543240.0 -1.0 538
540 0 359276.0 174210.0 543300.0 -1.0 539
541 0 359332.0 174210.0 543360.0 -1.0 540
542 0 359374.0 174435.0 543420.0 -1.0 541
543 0 359388.0 174364.0 543480.0 -1.0 542
544 0 359473.0 174534.0 543540.0 -1.0 543
545 0 359459.0 174520.0 543660.0 -1.0 544
546 0 359437.84 174479.47 543720.0 -1.0 545
547 0 358229.0 161646.0 539940.0 -1.0 453
548 0 357910.0 161853.0 539940.0 -1.0 547
549 0 357712.0 162129.0 539940.0 -1.0 548
550 0 357466.0 162447.0 539940.0 -1.0 549
551 0 357219.0 162679.0 539940.0 -1.0 550
552 0 357234.0 162813.0 540000.0 -1.0 551
553 0 357099.0 162849.0 540060.0 -1.0 552
554 0 357136.0 163216.0 540060.0 -1.0 553
555 0 357040.0 163723.0 540120.0 -1.0 554
556 0 356862.0 163930.0 540180.0 -1.0 555
557 0 356751.0 164078.0 540240.0 -1.0 556
558 0 356724.0 164121.0 540300.0 -1.0 557
559 0 356730.0 164192.0 540360.0 -1.0 558
560 0 356704.0 164346.0 540300.0 -1.0 559
561 0 356775.0 164466.0 540240.0 -1.0 560
562 0 356725.0 164628.0 540240.0 -1.0 561
563 0 356676.0 164670.0 540180.0 -1.0 562
564 0 356606.0 164867.0 540120.0 -1.0 563
565 0 356479.0 165037.0 540060.0 -1.0 564
566 0 356444.0 165164.0 540060.0 -1.0 565
567 0 356331.0 165255.0 540060.0 -1.0 566
568 0 356274.0 165467.0 540060.0 -1.0 567
569 0 356204.0 165622.0 540060.0 -1.0 568
570 0 356154.0 165840.0 540120.0 -1.0 569
571 0 356056.0 166101.0 540120.0 -1.0 570
572 0 355957.0 166432.0 540120.0 -1.0 571
573 0 355802.0 166644.0 540060.0 -1.0 572
574 0 355640.0 166870.0 540000.0 -1.0 573
575 0 355471.0 167025.0 539940.0 -1.0 574
576 0 355252.0 167131.0 539880.0 -1.0 575
577 0 355041.0 167399.0 539880.0 -1.0 576
578 0 354858.0 167624.0 539880.0 -1.0 577
579 0 354681.0 167885.0 539880.0 -1.0 578
580 0 354498.0 168125.0 539880.0 -1.0 579
581 0 354505.0 168160.0 539820.0 -1.0 580
582 0 354385.0 168259.0 539760.0 -1.0 581
583 0 354308.0 168372.0 539700.0 -1.0 582
584 0 354301.0 168435.0 539640.0 -1.0 583
585 0 354322.0 168484.0 539580.0 -1.0 584
586 0 354308.0 168668.0 539580.0 -1.0 585
587 0 354272.0 168766.0 539520.0 -1.0 586
588 0 354287.0 168914.0 539460.0 -1.0 587
589 0 354197.78 169087.22 539400.0 -1.0 588
590 0 354244.0 169182.0 539340.0 -1.0 589
591 0 354209.0 169352.0 539340.0 -1.0 590
592 0 354188.0 169316.0 539280.0 -1.0 591
593 0 354244.0 169401.0 539220.0 -1.0 592
594 0 354153.0 169366.0 539160.0 -1.0 593
595 0 354195.0 169436.0 539100.0 -1.0 594
596 0 354202.0 169471.0 539040.0 -1.0 595
597 0 354167.0 169570.0 538980.0 -1.0 596
598 0 354181.0 169655.0 538920.0 -1.0 597
599 0 354160.0 169760.0 538860.0 -1.0 598
600 0 354160.0 169859.0 538800.0 -1.0 599
601 0 354153.0 169958.0 538740.0 -1.0 600
602 0 354153.0 170035.0 538680.0 -1.0 601
603 0 354131.0 170141.0 538620.0 -1.0 602
604 0 354202.0 170177.0 538560.0 -1.0 603
605 0 354068.0 170212.0 538500.0 -1.0 604
606 0 354075.0 170261.0 538440.0 -1.0 605
607 0 353990.0 170303.0 538380.0 -1.0 606
608 0 353976.0 170402.0 538320.0 -1.0 607
609 0 353941.0 170494.0 538260.0 -1.0 608
610 0 353941.0 170550.0 538200.0 -1.0 609
611 0 353913.0 170656.0 538140.0 -1.0 610
612 0 353737.0 170846.0 538140.0 -1.0 611
613 0 353694.0 170987.0 538080.0 -1.0 612
614 0 353666.0 171058.0 538020.0 -1.0 613
615 0 353546.0 171163.0 537960.0 -1.0 614
616 0 353356.0 171283.0 537900.0 -1.0 615
617 0 353250.0 171346.0 537840.0 -1.0 616
618 0 353250.0 171431.0 537780.0 -1.0 617
619 0 353166.0 171438.0 537720.0 -1.0 618
620 0 353137.0 171502.0 537660.0 -1.0 619
621 0 353095.0 171572.0 537600.0 -1.0 620
622 0 353095.0 171579.0 537540.0 -1.0 621
623 0 353018.0 171650.0 537480.0 -1.0 622
624 0 352989.0 171727.0 537420.0 -1.0 623
625 0 352841.0 171776.0 537360.0 -1.0 624
626 0 352820.0 171875.0 537300.0 -1.0 625
627 0 352764.0 171896.0 537240.0 -1.0 626
628 0 352750.0 171988.0 537180.0 -1.0 627
629 0 352693.0 172080.0 537120.0 -1.0 628
630 0 352743.0 172164.0 537060.0 -1.0 629
631 0 352707.0 172200.0 537000.0 -1.0 630
632 0 352707.0 172228.0 536940.0 -1.0 631
633 0 352623.0 172270.0 536880.0 -1.0 632
634 0 352566.0 172291.0 536820.0 -1.0 633
635 0 352559.0 172348.0 536760.0 -1.0 634
636 0 352440.0 172559.0 536700.0 -1.0 635
637 0 352376.0 172813.0 536640.0 -1.0 636
638 0 352313.0 172989.0 536640.0 -1.0 637
639 0 352291.0 173074.0 536700.0 -1.0 638
640 0 352284.0 173264.0 536760.0 -1.0 639
641 0 352200.0 173440.0 536760.0 -1.0 640
642 0 352024.0 173645.0 536760.0 -1.0 641
643 0 351812.0 173821.0 536760.0 -1.0 642
644 0 351826.0 173807.0 536700.0 -1.0 643
645 0 351882.0 173877.0 536640.0 -1.0 644
646 0 351833.0 173913.0 536580.0 -1.0 645
647 0 351840.0 173990.0 536520.0 -1.0 646
648 0 351819.0 174110.0 536460.0 -1.0 647
649 0 351685.0 174223.0 536400.0 -1.0 648
650 0 351601.0 174258.0 536340.0 -1.0 649
651 0 351460.0 174406.0 536280.0 -1.0 650
652 0 351417.0 174441.0 536220.0 -1.0 651
653 0 351354.0 174448.0 536160.0 -1.0 652
654 0 351276.0 174568.0 536100.0 -1.0 653
655 0 351290.0 174582.0 536040.0 -1.0 654
656 0 351262.0 174695.0 535980.0 -1.0 655
657 0 351192.0 174681.0 535920.0 -1.0 656
658 0 351156.0 174738.0 535860.0 -1.0 657
659 0 350959.0 174639.0 535800.0 -1.0 658
660 0 350966.0 174681.0 535740.0 -1.0 659
661 0 350952.0 174702.0 535680.0 -1.0 660
662 0 350910.0 174613.0 535620.0 -1.0 661
663 0 350924.0 174683.0 535560.0 -1.0 662
664 0 350929.0 174702.0 535500.0 -1.0 663
665 0 350858.0 174683.0 535440.0 -1.0 664
666 0 350920.78 174690.06 535380.0 -1.0 665
667 0 350774.0 174669.0 535320.0 -1.0 666
668 0 350788.0 174744.0 535260.0 -1.0 667
669 0 350750.0 174697.0 535200.0 -1.0 668
670 0 350750.0 174829.0 535140.0 -1.0 669
671 0 350736.0 174777.0 535080.0 -1.0 670
672 0 350690.0 174815.0 535020.0 -1.0 671
673 0 350642.0 174829.0 534960.0 -1.0 672
674 0 350558.0 174810.0 534900.0 -1.0 673
675 0 350647.0 174904.0 534840.0 -1.0 674
676 0 350515.0 174843.0 534780.0 -1.0 675
677 0 350530.0 174852.0 534720.0 -1.0 676
678 0 350567.0 174876.0 534660.0 -1.0 677
679 0 350530.0 174885.0 534600.0 -1.0 678
680 0 350520.0 174932.0 534540.0 -1.0 679
681 0 350445.0 174951.0 534480.0 -1.0 680
682 0 350417.0 175087.0 534420.0 -1.0 681
683 0 350365.0 175148.0 534360.0 -1.0 682
684 0 350309.0 175210.0 534300.0 -1.0 683
685 0 350257.0 175224.0 534240.0 -1.0 684
686 0 350168.0 175252.0 534180.0 -1.0 685
687 0 350102.0 175374.0 534120.0 -1.0 686
688 0 350027.0 175379.0 534060.0 -1.0 687
689 0 350008.0 175487.0 534000.0 -1.0 688
690 0 349891.0 175534.0 533940.0 -1.0 689
691 0 349792.0 175609.0 533880.0 -1.0 690
692 0 349660.0 175708.0 533880.0 -1.0 691
693 0 349534.0 175830.0 533880.0 -1.0 692
694 0 349407.0 176037.0 533880.0 -1.0 693
695 0 349289.0 176173.0 533880.0 -1.0 694
696 0 349214.0 176248.0 533820.0 -1.0 695
697 0 349120.0 176291.0 533760.0 -1.0 696
698 0 349116.0 176352.0 533700.0 -1.0 697
699 0 349105.0 176413.0 533640.0 -1.0 698
700 0 349040.0 176506.0 533580.0 -1.0 699
701 0 349082.0 176488.0 533520.0 -1.0 700
702 0 349017.0 176554.0 533460.0 -1.0 701
703 0 348960.0 176573.0 533400.0 -1.0 702
704 0 348974.0 176652.0 533340.0 -1.0 703
705 0 348955.0 176704.0 533280.0 -1.0 704
706 0 348927.0 176775.0 533220.0 -1.0 705
707 0 348880.0 176864.0 533160.0 -1.0 706
708 0 348805.0 176935.0 533100.0 -1.0 707
709 0 348782.0 176963.0 533040.0 -1.0 708
710 0 348669.0 176940.0 532980.0 -1.0 709
711 0 348603.0 177104.0 532920.0 -1.0 710
712 0 348537.0 177100.0 532860.0 -1.0 711
713 0 348523.0 177203.0 532800.0 -1.0 712
714 0 348514.0 177236.0 532740.0 -1.0 713
715 0 348551.0 177363.0 532680.0 -1.0 714
716 0 348532.0 177273.0 532620.0 -1.0 715
717 0 348457.0 177358.0 532560.0 -1.0 716
718 0 348368.0 177362.0 532500.0 -1.0 717
719 0 348382.0 177400.0 532440.0 -1.0 718
720 0 348316.0 177419.0 532380.0 -1.0 719
721 0 348170.0 177442.0 532380.0 -1.0 720
722 0 348132.0 177517.0 532320.0 -1.0 721
723 0 348118.0 177461.0 532260.0 -1.0 722
724 0 348109.0 177456.0 532200.0 -1.0 723
725 0 348067.0 177513.0 532140.0 -1.0 724
726 0 347940.0 177527.0 532080.0 -1.0 725
727 0 347794.0 177564.0 532020.0 -1.0 726
728 0 347648.0 177574.0 531960.0 -1.0 727
729 0 347512.0 177635.0 531900.0 -1.0 728
730 0 347366.0 177659.0 531840.0 -1.0 729
731 0 347315.0 177663.0 531780.0 -1.0 730
732 0 347277.0 177663.0 531720.0 -1.0 731
733 0 347249.0 177696.0 531660.0 -1.0 732
734 0 347150.0 177649.0 531600.0 -1.0 733
735 0 347160.0 177729.0 531540.0 -1.0 734
736 6 347108.0 177720.0 531480.0 -1.0 735
737 0 350259.0 144230.0 548760.0 -1.0 5
738 0 350682.0 144540.0 548700.0 -1.0 737
739 0 350879.0 144893.0 548640.0 -1.0 738
740 0 351246.0 145175.0 548580.0 -1.0 739
741 0 351528.0 145471.0 548520.0 -1.0 740
742 0 351810.0 145810.0 548520.0 -1.0 741
743 0 352190.0 146204.0 548520.0 -1.0 742
744 0 352557.0 146627.0 548520.0 -1.0 743
745 0 352670.0 146994.0 548520.0 -1.0 744
746 0 352670.0 147332.0 548520.0 -1.0 745
747 0 352656.0 147628.0 548520.0 -1.0 746
748 0 352642.0 147642.0 548460.0 -1.0 747
749 0 352719.0 147755.0 548400.0 -1.0 748
750 0 352670.0 147910.0 548340.0 -1.0 749
751 0 352726.0 148086.0 548280.0 -1.0 750
752 0 352741.0 148122.0 548220.0 -1.0 751
753 0 352783.0 148157.0 548160.0 -1.0 752
754 0 352790.0 148234.0 548100.0 -1.0 753
755 0 352769.0 148347.0 548040.0 -1.0 754
756 0 352889.0 148453.0 547980.0 -1.0 755
757 0 352924.0 148488.0 547920.0 -1.0 756
758 0 353016.0 148509.0 547860.0 -1.0 757
759 6 353044.0 148573.0 547800.0 -1.0 758
760 0 350782.0 143915.0 549480.0 -1.0 3301
761 0 351127.0 144182.0 549420.0 -1.0 760
762 0 351285.0 144571.0 549360.0 -1.0 761
763 0 351438.0 144906.0 549300.0 -1.0 762
764 0 351926.0 145507.0 549240.0 -1.0 763
765 0 352122.0 145828.0 549180.0 -1.0 764
766 0 352530.0 146281.0 549120.0 -1.0 765
767 0 352809.0 146628.0 549060.0 -1.0 766
768 0 352962.0 146932.0 549000.0 -1.0 767
769 0 353129.0 147285.0 548940.0 -1.0 768
770 0 353240.0 147451.0 548880.0 -1.0 769
771 6 353361.53 147534.02 548940.0 -1.0 770
772 0 346407.0 142242.0 553500.0 -1.0 3303
773 0 346206.0 142010.0 553560.0 -1.0 772
774 0 346235.0 141875.0 553620.0 -1.0 773
775 0 345658.0 141877.0 553680.0 -1.0 774
776 0 345306.0 142125.0 553740.0 -1.0 775
777 0 345304.0 142043.0 553800.0 -1.0 776
778 0 345028.0 141933.0 553860.0 -1.0 777
779 0 344703.0 141785.0 553920.0 -1.0 778
780 0 344758.0 141827.0 553980.0 -1.0 779
781 0 344470.0 141726.0 554040.0 -1.0 780
782 0 344316.0 141777.0 554100.0 -1.0 781
783 0 344210.0 141703.0 554160.0 -1.0 782
784 0 343995.0 141570.0 554220.0 -1.0 783
785 0 343883.0 141567.0 554280.0 -1.0 784
786 0 343717.0 141486.0 554340.0 -1.0 785
787 0 343512.0 141314.0 554400.0 -1.0 786
788 0 343471.0 141352.0 554460.0 -1.0 787
789 0 343198.0 141200.0 554520.0 -1.0 788
790 0 343022.0 141278.0 554580.0 -1.0 789
791 0 342926.0 141178.0 554640.0 -1.0 790
792 0 342754.0 141187.0 554700.0 -1.0 791
793 0 342635.0 141147.0 554760.0 -1.0 792
794 0 342430.0 141177.0 554820.0 -1.0 793
795 0 342411.0 141092.0 554880.0 -1.0 794
796 0 342142.0 141064.0 554940.0 -1.0 795
797 0 341912.0 140952.0 555000.0 -1.0 796
798 0 341835.0 140929.0 555060.0 -1.0 797
799 0 341542.0 140933.0 555120.0 -1.0 798
800 0 341495.0 140812.0 555180.0 -1.0 799
801 0 341270.0 140725.0 555240.0 -1.0 800
802 0 340816.0 140656.0 555300.0 -1.0 801
803 0 340575.0 140645.0 555360.0 -1.0 802
804 0 340242.0 140553.0 555420.0 -1.0 803
805 0 340358.0 140657.0 555480.0 -1.0 804
806 0 340037.0 140595.0 555600.0 -1.0 805
807 0 340040.0 140612.0 555660.0 -1.0 806
808 0 339787.0 140609.0 555720.0 -1.0 807
809 0 339725.0 140614.0 555780.0 -1.0 808
810 0 339445.0 140615.0 555840.0 -1.0 809
811 0 338955.0 140547.0 555900.0 -1.0 810
812 0 338502.0 140513.0 555960.0 -1.0 811
813 0 338213.0 140457.0 556020.0 -1.0 812
814 0 337505.0 140292.0 556080.0 -1.0 813
815 0 337170.0 140300.0 556080.0 -1.0 814
816 0 336868.0 140268.0 556140.0 -1.0 815
817 0 336449.0 140260.0 556200.0 -1.0 816
818 0 335952.0 140241.0 556260.0 -1.0 817
819 0 335685.0 140257.0 556320.0 -1.0 818
820 0 335336.0 140155.0 556380.0 -1.0 819
821 0 334554.0 140198.0 556440.0 -1.0 820
822 0 334049.0 140232.0 556500.0 -1.0 821
823 0 333737.0 140169.0 556560.0 -1.0 822
824 0 333267.0 140246.0 556620.0 -1.0 823
825 0 332545.0 140171.0 556680.0 -1.0 824
826 0 331965.0 140376.0 556740.0 -1.0 825
827 0 331627.0 140134.0 556800.0 -1.0 826
828 0 331159.0 140175.0 556860.0 -1.0 827
829 0 330234.0 140335.0 556920.0 -1.0 828
830 0 329867.0 140459.0 556920.0 -1.0 829
831 0 329102.0 140472.0 556980.0 -1.0 830
832 0 328867.0 140513.0 556980.0 -1.0 831
833 0 328687.0 140598.0 557040.0 -1.0 832
834 0 328295.0 140602.0 556980.0 -1.0 833
835 0 328215.0 140751.0 556920.0 -1.0 834
836 0 327658.0 140791.0 556860.0 -1.0 835
837 0 327409.0 140750.0 556800.0 -1.0 836
838 0 327540.0 141050.0 556740.0 -1.0 837
839 0 327318.0 141064.0 556680.0 -1.0 838
840 0 327140.0 141149.0 556680.0 -1.0 839
841 0 326864.0 141254.0 556620.0 -1.0 840
842 0 326648.0 141342.0 556560.0 -1.0 841
843 0 326157.0 141407.0 556560.0 -1.0 842
844 0 325773.0 141495.0 556560.0 -1.0 843
845 0 325049.0 141610.0 556560.0 -1.0 844
846 0 324473.0 141802.0 556560.0 -1.0 845
847 0 323922.0 142021.0 556560.0 -1.0 846
848 0 323637.0 142339.0 556560.0 -1.0 847
849 0 323257.0 142737.0 556560.0 -1.0 848
850 0 322852.0 142976.0 556560.0 -1.0 849
851 0 322616.0 143225.0 556560.0 -1.0 850
852 0 322387.0 143519.0 556500.0 -1.0 851
853 0 322062.0 143738.0 556440.0 -1.0 852
854 0 321936.0 143914.0 556380.0 -1.0 853
855 0 321701.0 143940.0 556320.0 -1.0 854
856 0 321597.0 144107.0 556260.0 -1.0 855
857 0 321378.0 144301.0 556200.0 -1.0 856
858 0 321261.0 144361.0 556140.0 -1.0 857
859 0 321020.0 144458.0 556080.0 -1.0 858
860 0 320820.0 144526.0 556020.0 -1.0 859
861 0 320489.0 144668.0 555960.0 -1.0 860
862 0 320337.0 144753.0 555900.0 -1.0 861
863 0 320148.0 144991.0 555840.0 -1.0 862
864 0 320038.0 144936.0 555780.0 -1.0 863
865 0 319815.0 145094.0 555720.0 -1.0 864
866 0 319839.0 145189.0 555660.0 -1.0 865
867 0 319724.0 145158.0 555600.0 -1.0 866
868 0 319447.0 145245.0 555480.0 -1.0 867
869 0 319261.0 145153.0 555420.0 -1.0 868
870 0 319278.0 145278.0 555360.0 -1.0 869
871 0 319146.0 145247.0 555300.0 -1.0 870
872 0 319007.0 145322.0 555240.0 -1.0 871
873 0 318972.0 145456.0 555180.0 -1.0 872
874 0 318433.0 145358.0 555120.0 -1.0 873
875 0 318671.0 145601.0 555060.0 -1.0 874
876 0 318586.0 145615.0 555000.0 -1.0 875
877 0 318520.0 145717.0 554940.0 -1.0 876
878 0 318165.0 145886.0 554940.0 -1.0 877
879 0 318119.0 145865.0 555000.0 -1.0 878
880 0 317938.0 145921.0 555060.0 -1.0 879
881 0 317621.0 145743.0 555120.0 -1.0 880
882 0 317974.0 145968.0 555180.0 -1.0 881
883 0 317879.0 145912.0 555240.0 -1.0 882
884 0 317870.0 145984.0 555300.0 -1.0 883
885 0 317870.0 146135.0 555360.0 -1.0 884
886 0 317689.0 146068.0 555420.0 -1.0 885
887 0 317780.0 146146.0 555480.0 -1.0 886
888 0 317617.0 146137.0 555600.0 -1.0 887
889 0 317140.0 146427.0 555480.0 -1.0 888
890 0 316841.0 146331.0 555420.0 -1.0 889
891 0 316777.0 146570.0 555360.0 -1.0 890
892 0 316541.0 146687.0 555360.0 -1.0 891
893 0 316344.0 146854.0 555300.0 -1.0 892
894 0 316402.0 147024.0 555360.0 -1.0 893
895 0 316062.0 147155.0 555420.0 -1.0 894
896 0 315820.0 147451.0 555420.0 -1.0 895
897 0 315593.0 147567.0 555420.0 -1.0 896
898 0 315462.0 147819.0 555480.0 -1.0 897
899 0 314248.0 148262.0 555600.0 -1.0 898
900 0 313740.0 148480.0 555480.0 -1.0 899
901 0 312870.0 148848.0 555480.0 -1.0 900
902 0 312298.0 149050.0 555480.0 -1.0 901
903 0 311968.0 149210.0 555480.0 -1.0 902
904 0 311420.0 149523.0 555480.0 -1.0 903
905 0 310797.0 149598.0 555420.0 -1.0 904
906 0 310476.0 149880.0 555360.0 -1.0 905
907 0 310178.0 150016.0 555300.0 -1.0 906
908 0 309736.0 150283.0 555240.0 -1.0 907
909 0 309534.0 150371.0 555180.0 -1.0 908
910 0 309221.0 150554.0 555060.0 -1.0 909
911 0 308912.0 150757.0 555000.0 -1.0 910
912 0 308748.0 150999.0 554940.0 -1.0 911
913 0 308381.0 151094.0 554880.0 -1.0 912
914 0 308029.0 151234.0 554820.0 -1.0 913
915 0 307708.0 151387.0 554760.0 -1.0 914
916 0 307697.0 151474.0 554700.0 -1.0 915
917 0 307249.0 151628.0 554640.0 -1.0 916
918 0 306984.0 151884.0 554580.0 -1.0 917
919 0 306818.0 152025.0 554520.0 -1.0 918
920 0 306561.0 152286.0 554460.0 -1.0 919
921 0 306294.0 152321.0 554400.0 -1.0 920
922 0 305898.0 152555.0 554340.0 -1.0 921
923 0 305581.0 152761.0 554340.0 -1.0 922
924 0 305249.0 153032.0 554340.0 -1.0 923
925 0 304817.0 153134.0 554280.0 -1.0 924
926 0 304457.0 153343.0 554220.0 -1.0 925
927 0 304086.0 153438.0 554220.0 -1.0 926
928 0 303789.0 153437.0 554160.0 -1.0 927
929 0 303655.0 153486.0 554100.0 -1.0 928
930 0 303554.0 153424.0 554040.0 -1.0 929
931 0 303413.0 153598.0 553980.0 -1.0 930
932 0 303190.0 153684.0 553980.0 -1.0 931
933 0 302980.0 153686.0 553920.0 -1.0 932
934 0 302828.0 153780.0 553980.0 -1.0 933
935 0 302491.0 153725.0 554040.0 -1.0 934
936 0 302236.0 153768.0 554100.0 -1.0 935
937 0 302084.0 153858.0 554160.0 -1.0 936
938 0 301869.0 153909.0 554220.0 -1.0 937
939 0 301468.0 153889.0 554280.0 -1.0 938
940 0 301447.0 153982.0 554340.0 -1.0 939
941 0 301152.0 153858.0 554400.0 -1.0 940
942 0 300761.0 153851.0 554460.0 -1.0 941
943 0 300514.0 153776.0 554520.0 -1.0 942
944 0 300082.0 153792.0 554580.0 -1.0 943
945 0 299931.0 153814.0 554640.0 -1.0 944
946 0 299893.0 153833.0 554700.0 -1.0 945
947 0 299584.0 153776.0 554760.0 -1.0 946
948 0 299099.0 153858.0 554820.0 -1.0 947
949 0 298796.0 153753.0 554820.0 -1.0 948
950 0 298414.0 153779.0 554880.0 -1.0 949
951 0 298157.0 153896.0 554940.0 -1.0 950
952 0 297867.0 153893.0 554940.0 -1.0 951
953 0 297746.0 153842.0 555000.0 -1.0 952
954 0 297283.0 153962.0 554940.0 -1.0 953
955 0 296696.0 153974.0 554940.0 -1.0 954
956 0 296332.0 154144.0 554940.0 -1.0 955
957 0 296079.0 154309.0 554940.0 -1.0 956
958 0 295663.0 154416.0 554940.0 -1.0 957
959 0 295034.0 154560.0 554880.0 -1.0 958
960 0 294814.0 154615.0 554820.0 -1.0 959
961 0 294650.0 154754.0 554760.0 -1.0 960
962 0 294433.0 154793.0 554700.0 -1.0 961
963 0 294280.0 154859.0 554700.0 -1.0 962
964 0 293985.0 154962.0 554640.0 -1.0 963
965 0 294097.0 154954.0 554700.0 -1.0 964
966 0 293763.0 155139.0 554760.0 -1.0 965
967 0 293593.0 155087.0 554820.0 -1.0 966
968 0 293501.0 155064.0 554880.0 -1.0 967
969 0 293345.0 155057.0 554940.0 -1.0 968
970 0 293215.0 155036.0 555000.0 -1.0 969
971 0 293277.0 155014.0 555060.0 -1.0 970
972 0 292984.0 155067.0 555180.0 -1.0 971
973 0 292713.0 155148.0 555180.0 -1.0 972
974 0 292612.0 155206.0 555240.0 -1.0 973
975 0 292314.0 155452.0 555180.0 -1.0 974
976 0 292247.0 155465.0 555060.0 -1.0 975
977 0 291880.0 155786.0 555060.0 -1.0 976
978 0 291312.0 156090.0 555060.0 -1.0 977
979 0 291028.0 156480.0 555000.0 -1.0 978
980 0 290712.0 156619.0 554940.0 -1.0 979
981 0 290625.0 156706.0 554880.0 -1.0 980
982 0 290287.0 156720.0 554820.0 -1.0 981
983 0 290208.0 156950.0 554820.0 -1.0 982
984 0 290096.0 157174.0 554760.0 -1.0 983
985 0 289964.0 157321.0 554820.0 -1.0 984
986 0 289816.0 157329.0 554820.0 -1.0 985
987 0 289743.0 157525.0 554880.0 -1.0 986
988 0 289475.0 157678.0 554820.0 -1.0 987
989 0 289249.0 157943.0 554760.0 -1.0 988
990 0 289177.0 158102.0 554700.0 -1.0 989
991 0 288985.0 158332.0 554640.0 -1.0 990
992 0 288851.0 158404.0 554580.0 -1.0 991
993 0 288726.0 158390.0 554520.0 -1.0 992
994 0 288644.0 158680.0 554460.0 -1.0 993
995 0 288502.0 158609.0 554400.0 -1.0 994
996 0 288474.0 158786.0 554340.0 -1.0 995
997 0 288321.0 158779.0 554280.0 -1.0 996
998 0 288374.0 158870.0 554220.0 -1.0 997
999 0 288225.0 158874.0 554160.0 -1.0 998
1000 0 288197.0 158981.0 554100.0 -1.0 999
1001 0 288071.0 158952.0 554040.0 -1.0 1000
1002 0 288165.0 159121.0 553980.0 -1.0 1001
1003 0 287832.0 159161.0 553920.0 -1.0 1002
1004 0 287735.0 159274.0 553860.0 -1.0 1003
1005 0 287603.0 159420.0 553800.0 -1.0 1004
1006 0 287408.0 159551.0 553740.0 -1.0 1005
1007 0 287117.0 159733.0 553680.0 -1.0 1006
1008 0 287062.0 159783.0 553680.0 -1.0 1007
1009 0 286940.0 159896.0 553620.0 -1.0 1008
1010 0 286524.0 160163.0 553620.0 -1.0 1009
1011 0 286310.0 160332.0 553680.0 -1.0 1010
1012 0 286050.0 160356.0 553740.0 -1.0 1011
1013 0 285712.0 160469.0 553740.0 -1.0 1012
1014 0 285686.0 160604.0 553800.0 -1.0 1013
1015 0 285469.0 160633.0 553800.0 -1.0 1014
1016 0 285354.0 160801.0 553860.0 -1.0 1015
1017 0 285214.0 161117.0 553800.0 -1.0 1016
1018 0 285039.0 161256.0 553740.0 -1.0 1017
1019 0 284889.0 161434.0 553680.0 -1.0 1018
1020 0 284720.0 161719.0 553620.0 -1.0 1019
1021 0 284590.0 162002.0 553560.0 -1.0 1020
1022 0 284493.0 162188.0 553500.0 -1.0 1021
1023 0 284247.0 162477.0 553440.0 -1.0 1022
1024 0 284245.0 162713.0 553380.0 -1.0 1023
1025 0 284019.0 162989.0 553380.0 -1.0 1024
1026 0 283906.0 163127.0 553320.0 -1.0 1025
1027 0 283757.0 163360.0 553380.0 -1.0 1026
1028 0 283690.0 163561.0 553440.0 -1.0 1027
1029 0 283590.0 163844.0 553500.0 -1.0 1028
1030 0 283629.0 163867.0 553560.0 -1.0 1029
1031 0 283620.0 163959.0 553620.0 -1.0 1030
1032 0 283506.0 163980.0 553680.0 -1.0 1031
1033 0 283457.0 164130.0 553740.0 -1.0 1032
1034 0 283430.0 164256.0 553800.0 -1.0 1033
1035 0 283338.0 164196.0 553860.0 -1.0 1034
1036 0 283374.0 164249.0 553920.0 -1.0 1035
1037 0 283427.0 164203.0 553980.0 -1.0 1036
1038 0 283308.0 164255.0 554040.0 -1.0 1037
1039 0 283241.0 164394.0 554100.0 -1.0 1038
1040 0 283226.0 164434.0 554160.0 -1.0 1039
1041 0 283161.0 164586.0 554220.0 -1.0 1040
1042 0 283070.0 164593.0 554280.0 -1.0 1041
1043 0 283144.0 164660.0 554340.0 -1.0 1042
1044 0 282970.0 164726.0 554400.0 -1.0 1043
1045 0 283030.0 164764.0 554460.0 -1.0 1044
1046 0 282898.0 164730.0 554520.0 -1.0 1045
1047 0 282869.0 164841.0 554580.0 -1.0 1046
1048 0 282818.0 164836.0 554640.0 -1.0 1047
1049 0 282747.0 164883.0 554700.0 -1.0 1048
1050 0 282756.0 164976.0 554760.0 -1.0 1049
1051 0 282677.0 164958.0 554820.0 -1.0 1050
1052 0 282660.0 165026.0 554880.0 -1.0 1051
1053 0 282648.0 165067.0 554940.0 -1.0 1052
1054 0 282634.0 165151.0 555000.0 -1.0 1053
1055 0 282589.0 165126.0 555060.0 -1.0 1054
1056 0 282519.0 165157.0 555180.0 -1.0 1055
1057 0 282552.0 165303.0 555240.0 -1.0 1056
1058 0 282516.0 165351.0 555300.0 -1.0 1057
1059 0 282525.0 165475.0 555360.0 -1.0 1058
1060 0 282409.0 165415.0 555420.0 -1.0 1059
1061 0 282536.0 165548.0 555480.0 -1.0 1060
1062 0 282491.0 165610.0 555600.0 -1.0 1061
1063 0 282415.0 165592.0 555660.0 -1.0 1062
1064 0 282428.0 165665.0 555720.0 -1.0 1063
1065 0 282432.0 165709.0 555780.0 -1.0 1064
1066 0 282417.0 165823.0 555840.0 -1.0 1065
1067 0 282487.0 165805.0 555900.0 -1.0 1066
1068 0 282495.0 165854.0 555960.0 -1.0 1067
1069 0 282480.0 165885.0 556080.0 -1.0 1068
1070 0 282481.0 165884.0 556140.0 -1.0 1069
1071 0 282530.0 166017.0 556200.0 -1.0 1070
1072 0 282548.0 166040.0 556260.0 -1.0 1071
1073 0 282588.0 166123.0 556320.0 -1.0 1072
1074 0 282495.0 166122.0 556380.0 -1.0 1073
1075 0 282573.0 166163.0 556440.0 -1.0 1074
1076 0 282499.0 166135.0 556500.0 -1.0 1075
1077 0 282557.0 166275.0 556560.0 -1.0 1076
1078 0 282565.0 166370.0 556620.0 -1.0 1077
1079 0 282541.0 166310.0 556680.0 -1.0 1078
1080 0 282631.0 166406.0 556740.0 -1.0 1079
1081 0 282470.0 166327.0 556800.0 -1.0 1080
1082 0 282578.0 166269.0 556860.0 -1.0 1081
1083 0 282586.0 166276.0 556920.0 -1.0 1082
1084 0 282580.0 166293.0 556980.0 -1.0 1083
1085 0 282722.0 166346.0 557040.0 -1.0 1084
1086 0 282706.0 166350.0 557100.0 -1.0 1085
1087 0 282685.0 166554.0 557160.0 -1.0 1086
1088 0 282647.0 166329.0 557220.0 -1.0 1087
1089 0 282712.0 166461.0 557280.0 -1.0 1088
1090 0 282582.0 166455.0 557340.0 -1.0 1089
1091 0 282682.0 166541.0 557400.0 -1.0 1090
1092 0 282634.0 166633.0 557460.0 -1.0 1091
1093 0 282724.0 166714.0 557520.0 -1.0 1092
1094 0 282611.0 166576.0 557580.0 -1.0 1093
1095 0 282646.0 166716.0 557640.0 -1.0 1094
1096 0 282618.0 166737.0 557700.0 -1.0 1095
1097 0 282492.0 166740.0 557760.0 -1.0 1096
1098 0 282463.0 166678.0 557820.0 -1.0 1097
1099 0 282472.0 166716.0 557880.0 -1.0 1098
1100 0 282628.0 166761.0 557940.0 -1.0 1099
1101 0 282308.0 166799.0 558000.0 -1.0 1100
1102 0 282321.0 166815.0 558060.0 -1.0 1101
1103 0 282287.0 166884.0 558120.0 -1.0 1102
1104 0 282160.0 166998.0 558240.0 -1.0 1103
1105 0 282175.0 166999.0 558300.0 -1.0 1104
1106 0 282046.0 167109.0 558360.0 -1.0 1105
1107 0 282178.0 167051.0 558420.0 -1.0 1106
1108 0 282123.0 167163.0 558480.0 -1.0 1107
1109 0 282011.0 167043.0 558540.0 -1.0 1108
1110 0 282072.0 167136.0 558600.0 -1.0 1109
1111 0 282024.0 167250.0 558660.0 -1.0 1110
1112 0 282185.0 167265.0 558720.0 -1.0 1111
1113 0 282252.0 167293.0 558780.0 -1.0 1112
1114 0 282428.0 167317.0 558840.0 -1.0 1113
1115 0 282122.0 167229.0 558900.0 -1.0 1114
1116 0 282305.0 167302.0 558960.0 -1.0 1115
1117 0 282305.0 167291.0 559020.0 -1.0 1116
1118 0 282355.0 167327.0 559140.0 -1.0 1117
1119 0 282286.0 167299.0 559200.0 -1.0 1118
1120 0 282411.0 167276.0 559260.0 -1.0 1119
1121 0 282486.0 167353.0 559320.0 -1.0 1120
1122 0 282483.0 167406.0 559380.0 -1.0 1121
1123 0 282474.0 167300.0 559440.0 -1.0 1122
1124 0 282470.0 167283.0 559500.0 -1.0 1123
1125 0 282496.0 167360.0 559560.0 -1.0 1124
1126 0 282543.0 167400.0 559620.0 -1.0 1125
1127 0 282614.0 167403.0 559680.0 -1.0 1126
1128 0 282612.0 167346.0 559740.0 -1.0 1127
1129 0 282649.0 167413.0 559800.0 -1.0 1128
1130 0 282682.0 167427.0 559860.0 -1.0 1129
1131 0 282637.0 167321.0 559920.0 -1.0 1130
1132 0 282769.0 167371.0 559980.0 -1.0 1131
1133 0 282817.0 167314.0 560040.0 -1.0 1132
1134 0 282955.0 167370.0 560100.0 -1.0 1133
1135 0 282949.0 167431.0 560160.0 -1.0 1134
1136 0 283003.0 167379.0 560220.0 -1.0 1135
1137 0 283118.0 167478.0 560280.0 -1.0 1136
1138 0 283174.0 167434.0 560340.0 -1.0 1137
1139 0 283215.0 167456.0 560400.0 -1.0 1138
1140 0 283275.0 167505.0 560460.0 -1.0 1139
1141 0 283298.0 167381.0 560520.0 -1.0 1140
1142 0 283293.0 167379.0 560580.0 -1.0 1141
1143 0 283284.0 167330.0 560640.0 -1.0 1142
1144 0 283370.0 167449.0 560700.0 -1.0 1143
1145 0 283410.0 167422.0 560760.0 -1.0 1144
1146 0 283393.0 167430.0 560820.0 -1.0 1145
1147 0 283450.0 167404.0 560880.0 -1.0 1146
1148 0 283470.0 167382.0 560940.0 -1.0 1147
1149 0 283484.0 167442.0 561000.0 -1.0 1148
1150 0 283505.0 167388.0 561060.0 -1.0 1149
1151 0 283552.0 167450.0 561120.0 -1.0 1150
1152 0 283550.0 167510.0 561180.0 -1.0 1151
1153 0 283560.0 167551.0 561240.0 -1.0 1152
1154 0 283493.0 167552.0 561360.0 -1.0 1153
1155 0 283531.0 167563.0 561420.0 -1.0 1154
1156 0 283583.0 167619.0 561480.0 -1.0 1155
1157 0 283540.0 167617.0 561540.0 -1.0 1156
1158 0 283576.0 167676.0 561600.0 -1.0 1157
1159 0 283540.0 167633.0 561660.0 -1.0 1158
1160 0 283478.0 167616.0 561720.0 -1.0 1159
1161 0 283413.0 167633.0 561780.0 -1.0 1160
1162 0 283403.0 167639.0 561840.0 -1.0 1161
1163 0 283349.0 167551.0 561900.0 -1.0 1162
1164 0 283469.0 167595.0 561960.0 -1.0 1163
1165 0 283381.0 167655.0 562020.0 -1.0 1164
1166 0 283444.0 167666.0 562080.0 -1.0 1165
1167 0 283511.0 167757.0 562140.0 -1.0 1166
1168 0 283433.0 167723.0 562260.0 -1.0 1167
1169 0 283617.0 167841.0 562320.0 -1.0 1168
1170 0 283426.0 167677.0 562380.0 -1.0 1169
1171 0 283553.0 167742.0 562440.0 -1.0 1170
1172 0 283584.0 167775.0 562500.0 -1.0 1171
1173 0 283543.0 167740.0 562560.0 -1.0 1172
1174 0 283480.0 167757.0 562680.0 -1.0 1173
1175 0 283422.0 167753.0 562740.0 -1.0 1174
1176 0 283640.0 167705.0 562800.0 -1.0 1175
1177 0 283740.0 167787.0 562860.0 -1.0 1176
1178 0 283729.0 167889.0 562920.0 -1.0 1177
1179 0 283697.0 167741.0 562980.0 -1.0 1178
1180 0 283627.0 167718.0 563040.0 -1.0 1179
1181 0 283741.0 167809.0 563100.0 -1.0 1180
1182 0 283676.0 167803.0 563160.0 -1.0 1181
1183 0 283681.0 167792.0 563220.0 -1.0 1182
1184 0 283651.0 167760.0 563340.0 -1.0 1183
1185 0 283700.0 167849.0 563400.0 -1.0 1184
1186 0 283691.0 167831.0 563460.0 -1.0 1185
1187 0 283696.0 167848.0 563520.0 -1.0 1186
1188 0 283637.0 167771.0 563580.0 -1.0 1187
1189 0 283624.0 167815.0 563640.0 -1.0 1188
1190 0 283680.0 167870.0 563700.0 -1.0 1189
1191 0 283633.0 167805.0 563760.0 -1.0 1190
1192 0 283579.0 167882.0 563820.0 -1.0 1191
1193 0 283491.0 167864.0 563880.0 -1.0 1192
1194 0 283519.0 167890.0 563940.0 -1.0 1193
1195 0 283521.0 167903.0 564000.0 -1.0 1194
1196 0 283531.0 167960.0 564060.0 -1.0 1195
1197 0 283513.0 168013.0 564120.0 -1.0 1196
1198 0 283508.0 167980.0 564180.0 -1.0 1197
1199 0 283512.0 167964.0 564240.0 -1.0 1198
1200 0 283556.0 168020.0 564300.0 -1.0 1199
1201 0 283550.0 168014.0 564360.0 -1.0 1200
1202 0 283637.0 168080.0 564420.0 -1.0 1201
1203 0 283641.0 168120.0 564540.0 -1.0 1202
1204 0 283588.0 168144.0 564600.0 -1.0 1203
1205 0 283596.0 168144.0 564660.0 -1.0 1204
1206 0 283629.0 168140.0 564720.0 -1.0 1205
1207 0 283695.0 168271.0 564840.0 -1.0 1206
1208 0 283722.0 168344.0 564900.0 -1.0 1207
1209 0 283716.0 168322.0 564960.0 -1.0 1208
1210 0 283770.0 168342.0 565020.0 -1.0 1209
1211 0 283841.0 168325.0 565080.0 -1.0 1210
1212 0 283870.0 168364.0 565140.0 -1.0 1211
1213 0 283838.0 168300.0 565200.0 -1.0 1212
1214 0 283871.0 168303.0 565260.0 -1.0 1213
1215 0 283986.0 168503.0 565320.0 -1.0 1214
1216 0 283933.0 168449.0 565440.0 -1.0 1215
1217 0 284011.0 168517.0 565500.0 -1.0 1216
1218 0 284099.0 168548.0 565560.0 -1.0 1217
1219 0 284163.0 168721.0 565620.0 -1.0 1218
1220 0 284167.0 168788.0 565680.0 -1.0 1219
1221 0 284194.0 168731.0 565740.0 -1.0 1220
1222 0 284336.0 168905.0 565800.0 -1.0 1221
1223 0 284306.0 168894.0 565920.0 -1.0 1222
1224 0 284398.0 168994.0 565980.0 -1.0 1223
1225 0 284443.0 169133.0 566040.0 -1.0 1224
1226 0 284532.0 169296.0 566100.0 -1.0 1225
1227 0 284506.0 169252.0 566160.0 -1.0 1226
1228 0 284560.0 169312.0 566220.0 -1.0 1227
1229 0 284602.0 169354.0 566280.0 -1.0 1228
1230 0 284628.0 169467.0 566400.0 -1.0 1229
1231 0 284748.0 169554.0 566460.0 -1.0 1230
1232 0 284770.0 169632.0 566520.0 -1.0 1231
1233 0 284777.0 169686.0 566580.0 -1.0 1232
1234 0 284894.0 169740.0 566640.0 -1.0 1233
1235 0 284835.0 169745.0 566700.0 -1.0 1234
1236 0 284976.0 169807.0 566760.0 -1.0 1235
1237 0 284913.0 169825.0 566820.0 -1.0 1236
1238 0 285021.0 169874.0 566940.0 -1.0 1237
1239 0 285025.0 169871.0 567000.0 -1.0 1238
1240 0 285090.0 169932.0 567060.0 -1.0 1239
1241 0 285180.0 169947.0 567120.0 -1.0 1240
1242 0 285187.0 169935.0 567180.0 -1.0 1241
1243 0 285385.0 170078.0 567240.0 -1.0 1242
1244 0 285277.0 169999.0 567300.0 -1.0 1243
1245 0 285315.0 169946.0 567360.0 -1.0 1244
1246 0 285350.0 169973.0 567420.0 -1.0 1245
1247 0 285383.0 169903.0 567480.0 -1.0 1246
1248 0 285421.0 169957.0 567540.0 -1.0 1247
1249 0 285458.0 169922.0 567600.0 -1.0 1248
1250 0 285460.0 169866.0 567660.0 -1.0 1249
1251 0 285510.0 169900.0 567720.0 -1.0 1250
1252 0 285426.0 169778.0 567780.0 -1.0 1251
1253 0 285492.0 169851.0 567840.0 -1.0 1252
1254 0 285453.0 169765.0 567900.0 -1.0 1253
1255 0 285501.0 169791.0 567960.0 -1.0 1254
1256 0 285486.0 169763.0 568020.0 -1.0 1255
1257 0 285716.0 169814.0 568080.0 -1.0 1256
1258 0 285757.0 169783.0 568140.0 -1.0 1257
1259 0 285892.0 169828.0 568200.0 -1.0 1258
1260 0 285828.0 169842.0 568260.0 -1.0 1259
1261 0 285830.0 169835.0 568320.0 -1.0 1260
1262 0 285924.0 169877.0 568380.0 -1.0 1261
1263 0 285966.0 169891.0 568440.0 -1.0 1262
1264 0 285982.0 169799.0 568500.0 -1.0 1263
1265 0 286022.0 169868.0 568560.0 -1.0 1264
1266 0 285960.0 169854.0 568620.0 -1.0 1265
1267 0 286069.0 169725.0 568680.0 -1.0 1266
1268 0 286156.0 169849.0 568740.0 -1.0 1267
1269 0 286159.0 169852.0 568800.0 -1.0 1268
1270 0 286211.0 169871.0 568860.0 -1.0 1269
1271 0 286185.0 169921.0 568920.0 -1.0 1270
1272 0 286211.0 169939.0 568980.0 -1.0 1271
1273 0 286207.0 169856.0 569040.0 -1.0 1272
1274 0 286238.0 169932.0 569100.0 -1.0 1273
1275 0 286338.0 169880.0 569160.0 -1.0 1274
1276 0 286422.0 169938.0 569220.0 -1.0 1275
1277 0 286452.0 169916.0 569280.0 -1.0 1276
1278 0 286531.0 169992.0 569340.0 -1.0 1277
1279 0 286513.0 169894.0 569400.0 -1.0 1278
1280 0 286616.0 169989.0 569460.0 -1.0 1279
1281 0 286550.0 169976.0 569520.0 -1.0 1280
1282 0 286586.0 169862.0 569580.0 -1.0 1281
1283 0 286629.0 169975.0 569640.0 -1.0 1282
1284 0 286691.0 169971.0 569760.0 -1.0 1283
1285 0 286705.0 170026.0 569820.0 -1.0 1284
1286 0 286711.0 170131.0 569880.0 -1.0 1285
1287 0 286759.0 170128.0 569940.0 -1.0 1286
1288 0 286841.0 170136.0 570000.0 -1.0 1287
1289 0 286850.0 170300.0 570060.0 -1.0 1288
1290 0 286866.0 170285.0 570180.0 -1.0 1289
1291 0 286841.0 170292.0 570240.0 -1.0 1290
1292 0 286825.0 170224.0 570300.0 -1.0 1291
1293 0 286899.0 170358.0 570360.0 -1.0 1292
1294 0 286809.0 170373.0 570420.0 -1.0 1293
1295 0 286800.0 170440.0 570480.0 -1.0 1294
1296 0 286858.0 170419.0 570540.0 -1.0 1295
1297 0 286802.0 170477.0 570600.0 -1.0 1296
1298 0 286707.0 170426.0 570660.0 -1.0 1297
1299 0 286766.0 170453.0 570720.0 -1.0 1298
1300 0 286695.0 170356.0 570780.0 -1.0 1299
1301 0 286665.0 170366.0 570840.0 -1.0 1300
1302 0 286683.0 170349.0 570900.0 -1.0 1301
1303 0 286705.0 170369.0 570960.0 -1.0 1302
1304 0 286668.0 170372.0 571020.0 -1.0 1303
1305 0 286716.0 170351.0 571080.0 -1.0 1304
1306 0 286676.0 170366.0 571200.0 -1.0 1305
1307 0 286736.0 170402.0 571260.0 -1.0 1306
1308 0 286741.0 170396.0 571320.0 -1.0 1307
1309 0 286707.0 170431.0 571380.0 -1.0 1308
1310 0 286807.0 170449.0 571440.0 -1.0 1309
1311 0 286752.0 170422.0 571500.0 -1.0 1310
1312 0 286815.0 170344.0 571560.0 -1.0 1311
1313 0 286817.0 170463.0 571620.0 -1.0 1312
1314 0 286806.0 170519.0 571680.0 -1.0 1313
1315 0 286894.0 170546.0 571740.0 -1.0 1314
1316 0 286891.0 170560.0 571800.0 -1.0 1315
1317 0 286883.0 170528.0 571860.0 -1.0 1316
1318 0 286868.0 170560.0 571920.0 -1.0 1317
1319 0 286868.0 170454.0 571980.0 -1.0 1318
1320 0 286848.0 170449.0 572040.0 -1.0 1319
1321 0 286818.0 170414.0 572100.0 -1.0 1320
1322 0 286879.0 170479.0 572160.0 -1.0 1321
1323 0 286872.0 170481.0 572280.0 -1.0 1322
1324 0 286866.0 170417.0 572340.0 -1.0 1323
1325 0 286909.0 170413.0 572400.0 -1.0 1324
1326 0 286930.0 170415.0 572460.0 -1.0 1325
1327 0 286837.0 170419.0 572520.0 -1.0 1326
1328 0 286881.0 170362.0 572580.0 -1.0 1327
1329 0 286885.0 170257.0 572640.0 -1.0 1328
1330 0 286869.0 170281.0 572700.0 -1.0 1329
1331 0 286923.0 170291.0 572760.0 -1.0 1330
1332 0 286813.0 170309.0 572820.0 -1.0 1331
1333 0 286827.0 170257.0 572880.0 -1.0 1332
1334 0 286759.0 170287.0 572940.0 -1.0 1333
1335 0 286752.0 170333.0 573000.0 -1.0 1334
1336 0 286745.0 170329.0 573060.0 -1.0 1335
1337 0 286686.0 170366.0 573120.0 -1.0 1336
1338 0 286693.0 170381.0 573180.0 -1.0 1337
1339 0 286567.0 170408.0 573240.0 -1.0 1338
1340 0 286515.0 170364.0 573300.0 -1.0 1339
1341 0 286498.0 170323.0 573360.0 -1.0 1340
1342 0 286480.0 170325.0 573420.0 -1.0 1341
1343 0 286374.0 170321.0 573480.0 -1.0 1342
1344 0 286451.0 170355.0 573540.0 -1.0 1343
1345 0 286448.0 170346.0 573600.0 -1.0 1344
1346 0 286385.0 170295.0 573660.0 -1.0 1345
1347 0 286277.0 170274.0 573720.0 -1.0 1346
1348 0 286232.0 170321.0 573780.0 -1.0 1347
1349 0 286218.0 170311.0 573840.0 -1.0 1348
1350 0 286231.0 170311.0 573900.0 -1.0 1349
1351 0 286205.0 170235.0 573960.0 -1.0 1350
1352 0 286122.0 170264.0 574020.0 -1.0 1351
1353 0 286234.0 170192.0 574080.0 -1.0 1352
1354 0 286127.0 170109.0 574140.0 -1.0 1353
1355 0 286153.0 170110.0 574200.0 -1.0 1354
1356 0 286021.0 170011.0 574260.0 -1.0 1355
1357 0 286064.0 169994.0 574320.0 -1.0 1356
1358 0 286008.0 169978.0 574380.0 -1.0 1357
1359 0 285960.0 169837.0 574440.0 -1.0 1358
1360 0 286052.0 169911.0 574500.0 -1.0 1359
1361 0 285949.0 169859.0 574560.0 -1.0 1360
1362 0 285937.0 169867.0 574620.0 -1.0 1361
1363 0 285875.0 169807.0 574680.0 -1.0 1362
1364 0 285912.0 169837.0 574740.0 -1.0 1363
1365 0 285740.0 169783.0 574800.0 -1.0 1364
1366 0 285734.0 169875.0 574860.0 -1.0 1365
1367 0 285682.0 169756.0 574920.0 -1.0 1366
1368 0 285636.0 169654.0 574980.0 -1.0 1367
1369 0 285655.0 169703.0 575040.0 -1.0 1368
1370 0 285627.0 169673.0 575100.0 -1.0 1369
1371 0 285620.0 169625.0 575160.0 -1.0 1370
1372 0 285695.0 169801.0 575220.0 -1.0 1371
1373 0 285745.0 169840.0 575280.0 -1.0 1372
1374 0 285700.0 169858.0 575340.0 -1.0 1373
1375 0 285696.0 169933.0 575400.0 -1.0 1374
1376 0 285727.0 169970.0 575460.0 -1.0 1375
1377 0 285674.0 169991.0 575580.0 -1.0 1376
1378 0 285731.0 170087.0 575640.0 -1.0 1377
1379 0 285758.0 170084.0 575700.0 -1.0 1378
1380 0 285698.0 170152.0 575760.0 -1.0 1379
1381 0 285667.0 170208.0 575820.0 -1.0 1380
1382 0 285726.0 170230.0 575880.0 -1.0 1381
1383 0 285747.0 170287.0 575940.0 -1.0 1382
1384 0 285786.0 170259.0 576000.0 -1.0 1383
1385 0 285813.0 170265.0 576060.0 -1.0 1384
1386 0 285823.0 170353.0 576120.0 -1.0 1385
1387 0 285780.0 170283.0 576180.0 -1.0 1386
1388 0 285787.0 170330.0 576240.0 -1.0 1387
1389 0 285818.0 170310.0 576360.0 -1.0 1388
1390 0 285828.0 170331.0 576420.0 -1.0 1389
1391 0 285925.0 170314.0 576480.0 -1.0 1390
1392 0 285735.0 170299.0 576540.0 -1.0 1391
1393 0 285801.0 170281.0 576600.0 -1.0 1392
1394 0 285790.0 170414.0 576660.0 -1.0 1393
1395 0 285884.0 170389.0 576720.0 -1.0 1394
1396 0 285858.0 170401.0 576780.0 -1.0 1395
1397 0 285916.0 170331.0 576840.0 -1.0 1396
1398 0 285900.0 170370.0 576900.0 -1.0 1397
1399 0 285826.0 170329.0 576960.0 -1.0 1398
1400 0 285887.0 170350.0 577020.0 -1.0 1399
1401 0 285898.0 170344.0 577080.0 -1.0 1400
1402 0 285973.0 170338.0 577200.0 -1.0 1401
1403 0 285959.0 170347.0 577260.0 -1.0 1402
1404 0 285928.0 170400.0 577320.0 -1.0 1403
1405 0 285997.0 170463.0 577380.0 -1.0 1404
1406 0 286021.0 170396.0 577440.0 -1.0 1405
1407 0 286019.0 170406.0 577500.0 -1.0 1406
1408 0 286027.0 170317.0 577560.0 -1.0 1407
1409 0 286030.0 170391.0 577620.0 -1.0 1408
1410 0 285979.0 170273.0 577680.0 -1.0 1409
1411 0 286012.0 170330.0 577740.0 -1.0 1410
1412 0 285884.0 170184.0 577800.0 -1.0 1411
1413 0 285967.0 170264.0 577860.0 -1.0 1412
1414 0 285999.0 170181.0 577920.0 -1.0 1413
1415 0 285958.0 170221.0 577980.0 -1.0 1414
1416 0 285999.0 170203.0 578100.0 -1.0 1415
1417 0 285977.0 170150.0 578160.0 -1.0 1416
1418 0 285923.0 170100.0 578220.0 -1.0 1417
1419 0 285885.0 170096.0 578280.0 -1.0 1418
1420 0 285928.0 170142.0 578340.0 -1.0 1419
1421 0 285963.0 170110.0 578400.0 -1.0 1420
1422 0 285929.0 170127.0 578460.0 -1.0 1421
1423 0 285786.0 169992.0 578520.0 -1.0 1422
1424 0 285902.0 170056.0 578580.0 -1.0 1423
1425 0 285819.0 169969.0 578700.0 -1.0 1424
1426 0 285836.0 170094.0 578760.0 -1.0 1425
1427 0 285815.0 170035.0 578820.0 -1.0 1426
1428 0 285900.0 170079.0 578880.0 -1.0 1427
1429 0 285765.0 170028.0 578940.0 -1.0 1428
1430 0 285837.0 170074.0 579000.0 -1.0 1429
1431 0 285843.0 170079.0 579060.0 -1.0 1430
1432 0 285814.0 170084.0 579120.0 -1.0 1431
1433 0 285796.0 170099.0 579180.0 -1.0 1432
1434 0 285850.0 170146.0 579240.0 -1.0 1433
1435 0 285899.0 170144.0 579300.0 -1.0 1434
1436 0 285852.0 170106.0 579360.0 -1.0 1435
1437 0 285835.0 170083.0 579420.0 -1.0 1436
1438 0 285854.0 170128.0 579480.0 -1.0 1437
1439 0 285871.0 170034.0 579540.0 -1.0 1438
1440 0 285892.0 170082.0 579600.0 -1.0 1439
1441 0 285837.0 170009.0 579660.0 -1.0 1440
1442 0 285895.0 170070.0 579720.0 -1.0 1441
1443 0 285867.0 169970.0 579780.0 -1.0 1442
1444 0 285881.0 170034.0 579840.0 -1.0 1443
1445 0 285862.0 170009.0 579900.0 -1.0 1444
1446 0 285869.0 170030.0 579960.0 -1.0 1445
1447 0 285901.0 170052.0 580020.0 -1.0 1446
1448 0 285888.0 170053.0 580080.0 -1.0 1447
1449 0 285854.0 170041.0 580140.0 -1.0 1448
1450 0 285841.0 170043.0 580200.0 -1.0 1449
1451 0 285840.0 170079.0 580260.0 -1.0 1450
1452 0 285809.0 170063.0 580320.0 -1.0 1451
1453 0 285829.0 170079.0 580380.0 -1.0 1452
1454 0 285839.0 170080.0 580440.0 -1.0 1453
1455 0 285840.0 170118.0 580500.0 -1.0 1454
1456 0 285918.0 170158.0 580560.0 -1.0 1455
1457 0 285848.0 170021.0 580620.0 -1.0 1456
1458 0 285775.0 170122.0 580680.0 -1.0 1457
1459 0 285890.0 170069.0 580800.0 -1.0 1458
1460 0 285845.0 170091.0 580860.0 -1.0 1459
1461 0 285862.0 170152.0 580920.0 -1.0 1460
1462 0 285882.0 170222.0 580980.0 -1.0 1461
1463 0 285883.0 170254.0 581040.0 -1.0 1462
1464 0 285886.0 170284.0 581100.0 -1.0 1463
1465 0 285882.0 170266.0 581160.0 -1.0 1464
1466 0 285848.0 170258.0 581220.0 -1.0 1465
1467 0 285722.0 170163.0 581280.0 -1.0 1466
1468 0 285806.0 170256.0 581340.0 -1.0 1467
1469 0 285877.0 170329.0 581400.0 -1.0 1468
1470 0 285821.0 170277.0 581460.0 -1.0 1469
1471 0 285850.0 170390.0 581520.0 -1.0 1470
1472 0 285850.0 170282.0 581580.0 -1.0 1471
1473 0 285943.0 170306.0 581640.0 -1.0 1472
1474 0 285763.0 170191.0 581700.0 -1.0 1473
1475 0 285947.0 170377.0 581760.0 -1.0 1474
1476 0 285890.0 170295.0 581820.0 -1.0 1475
1477 0 285911.0 170335.0 581880.0 -1.0 1476
1478 0 285882.0 170269.0 582000.0 -1.0 1477
1479 0 285896.0 170388.0 582060.0 -1.0 1478
1480 0 286006.0 170379.0 582120.0 -1.0 1479
1481 0 285974.0 170300.0 582180.0 -1.0 1480
1482 0 286026.0 170318.0 582240.0 -1.0 1481
1483 0 286041.0 170269.0 582300.0 -1.0 1482
1484 0 286046.0 170356.0 582360.0 -1.0 1483
1485 0 286036.0 170307.0 582420.0 -1.0 1484
1486 0 286199.0 170276.0 582480.0 -1.0 1485
1487 0 286114.0 170318.0 582540.0 -1.0 1486
1488 0 286091.0 170305.0 582600.0 -1.0 1487
1489 0 286109.0 170233.0 582660.0 -1.0 1488
1490 0 286119.0 170347.0 582720.0 -1.0 1489
1491 0 286181.0 170349.0 582780.0 -1.0 1490
1492 0 286109.0 170302.0 582840.0 -1.0 1491
1493 0 286147.0 170309.0 582900.0 -1.0 1492
1494 0 286084.0 170317.0 582960.0 -1.0 1493
1495 0 286262.0 170339.0 583020.0 -1.0 1494
1496 0 286147.0 170252.0 583080.0 -1.0 1495
1497 0 286223.0 170281.0 583140.0 -1.0 1496
1498 0 286200.0 170358.0 583200.0 -1.0 1497
1499 0 286297.0 170247.0 583380.0 -1.0 1498
1500 0 286384.0 170272.0 583440.0 -1.0 1499
1501 0 286346.0 170237.0 583500.0 -1.0 1500
1502 0 286471.0 170283.0 583560.0 -1.0 1501
1503 0 286338.0 170215.0 583620.0 -1.0 1502
1504 0 286447.0 170294.0 583680.0 -1.0 1503
1505 0 286426.0 170224.0 583740.0 -1.0 1504
1506 0 286307.0 170171.0 583800.0 -1.0 1505
1507 0 286437.0 170237.0 583860.0 -1.0 1506
1508 0 286420.0 170212.0 583920.0 -1.0 1507
1509 0 286511.0 170255.0 583980.0 -1.0 1508
1510 0 286451.0 170238.0 584040.0 -1.0 1509
1511 0 286511.0 170262.0 584100.0 -1.0 1510
1512 0 286576.0 170302.0 584160.0 -1.0 1511
1513 0 286495.0 170214.0 584220.0 -1.0 1512
1514 0 286559.0 170185.0 584280.0 -1.0 1513
1515 0 286585.0 170217.0 584340.0 -1.0 1514
1516 0 286546.0 170257.0 584400.0 -1.0 1515
1517 0 286568.0 170211.0 584460.0 -1.0 1516
1518 0 286594.0 170271.0 584520.0 -1.0 1517
1519 0 286611.0 170283.0 584580.0 -1.0 1518
1520 0 286512.0 170279.0 584640.0 -1.0 1519
1521 0 286598.0 170262.0 584700.0 -1.0 1520
1522 0 286601.0 170252.0 584760.0 -1.0 1521
1523 0 286658.0 170224.0 584880.0 -1.0 1522
1524 0 286704.0 170169.0 584940.0 -1.0 1523
1525 0 286678.0 170216.0 585000.0 -1.0 1524
1526 0 286684.0 170206.0 585060.0 -1.0 1525
1527 0 286698.0 170128.0 585120.0 -1.0 1526
1528 0 286787.0 170246.0 585180.0 -1.0 1527
1529 0 286747.0 170197.0 585240.0 -1.0 1528
1530 0 286731.0 170177.0 585300.0 -1.0 1529
1531 0 286782.0 170190.0 585360.0 -1.0 1530
1532 0 286758.0 170215.0 585420.0 -1.0 1531
1533 0 286781.0 170167.0 585480.0 -1.0 1532
1534 0 286829.0 170170.0 585540.0 -1.0 1533
1535 0 286755.0 170015.0 585600.0 -1.0 1534
1536 0 286879.0 170144.0 585660.0 -1.0 1535
1537 0 286893.0 170060.0 585720.0 -1.0 1536
1538 0 286875.0 170137.0 585780.0 -1.0 1537
1539 0 286863.0 170066.0 585840.0 -1.0 1538
1540 0 286821.0 170062.0 585900.0 -1.0 1539
1541 0 286787.0 170064.0 585960.0 -1.0 1540
1542 0 286728.0 169969.0 586020.0 -1.0 1541
1543 0 286773.0 169976.0 586080.0 -1.0 1542
1544 0 286693.0 169928.0 586140.0 -1.0 1543
1545 0 286699.0 169930.0 586200.0 -1.0 1544
1546 0 286702.0 169966.0 586260.0 -1.0 1545
1547 0 286713.0 169893.0 586320.0 -1.0 1546
1548 0 286677.0 169862.0 586380.0 -1.0 1547
1549 0 286698.0 169878.0 586440.0 -1.0 1548
1550 0 286681.0 169849.0 586500.0 -1.0 1549
1551 0 286696.0 169907.0 586560.0 -1.0 1550
1552 0 286690.0 169775.0 586620.0 -1.0 1551
1553 0 286645.0 169757.0 586680.0 -1.0 1552
1554 0 286659.0 169684.0 586740.0 -1.0 1553
1555 0 286686.0 169737.0 586860.0 -1.0 1554
1556 0 286572.0 169644.0 586920.0 -1.0 1555
1557 0 286636.0 169684.0 586980.0 -1.0 1556
1558 0 286602.0 169692.0 587040.0 -1.0 1557
1559 0 286559.0 169608.0 587100.0 -1.0 1558
1560 0 286563.0 169483.0 587160.0 -1.0 1559
1561 0 286577.0 169427.0 587220.0 -1.0 1560
1562 0 286503.0 169391.0 587280.0 -1.0 1561
1563 0 286540.0 169353.0 587340.0 -1.0 1562
1564 0 286532.0 169230.0 587400.0 -1.0 1563
1565 0 286564.0 169185.0 587460.0 -1.0 1564
1566 0 286441.0 169023.0 587520.0 -1.0 1565
1567 0 286533.0 168998.0 587580.0 -1.0 1566
1568 0 286579.0 169004.0 587700.0 -1.0 1567
1569 0 286565.0 169053.0 587760.0 -1.0 1568
1570 0 286541.0 168840.0 587820.0 -1.0 1569
1571 0 286553.0 168794.0 587880.0 -1.0 1570
1572 0 286564.0 168764.0 587940.0 -1.0 1571
1573 0 286477.0 168633.0 588000.0 -1.0 1572
1574 0 286541.0 168701.0 588060.0 -1.0 1573
1575 0 286447.0 168559.0 588120.0 -1.0 1574
1576 0 286503.0 168534.0 588180.0 -1.0 1575
1577 0 286535.0 168432.0 588240.0 -1.0 1576
1578 0 286546.0 168448.0 588300.0 -1.0 1577
1579 0 286500.0 168369.0 588360.0 -1.0 1578
1580 0 286538.0 168371.0 588420.0 -1.0 1579
1581 0 286571.0 168308.0 588480.0 -1.0 1580
1582 0 286577.0 168244.0 588540.0 -1.0 1581
1583 0 286634.0 168314.0 588600.0 -1.0 1582
1584 0 286656.0 168266.0 588660.0 -1.0 1583
1585 0 286606.0 168133.0 588720.0 -1.0 1584
1586 0 286610.0 168059.0 588840.0 -1.0 1585
1587 0 286625.0 167925.0 588900.0 -1.0 1586
1588 0 286707.0 167928.0 588960.0 -1.0 1587
1589 0 286703.0 167877.0 589020.0 -1.0 1588
1590 0 286711.0 167921.0 589080.0 -1.0 1589
1591 0 286670.0 167822.0 589140.0 -1.0 1590
1592 0 286700.0 167815.0 589200.0 -1.0 1591
1593 0 286665.0 167742.0 589260.0 -1.0 1592
1594 0 286746.0 167748.0 589320.0 -1.0 1593
1595 0 286713.0 167660.0 589380.0 -1.0 1594
1596 0 286637.0 167642.0 589440.0 -1.0 1595
1597 0 286751.0 167604.0 589500.0 -1.0 1596
1598 0 286639.0 167506.0 589560.0 -1.0 1597
1599 0 286726.0 167516.0 589620.0 -1.0 1598
1600 0 286783.0 167502.0 589680.0 -1.0 1599
1601 0 286719.0 167343.0 589740.0 -1.0 1600
1602 0 286771.0 167458.0 589800.0 -1.0 1601
1603 0 286743.0 167280.0 589860.0 -1.0 1602
1604 0 286762.0 167346.0 589920.0 -1.0 1603
1605 0 286739.0 167211.0 589980.0 -1.0 1604
1606 0 286818.0 167249.0 590040.0 -1.0 1605
1607 0 286775.0 167266.0 590100.0 -1.0 1606
1608 0 286795.0 167235.0 590160.0 -1.0 1607
1609 0 286765.0 167215.0 590220.0 -1.0 1608
1610 0 286796.0 167229.0 590280.0 -1.0 1609
1611 0 286827.0 167222.0 590340.0 -1.0 1610
1612 0 286819.0 167178.0 590400.0 -1.0 1611
1613 0 286804.0 167126.0 590460.0 -1.0 1612
1614 0 286772.0 167130.0 590520.0 -1.0 1613
1615 0 286778.0 167070.0 590580.0 -1.0 1614
1616 0 286815.0 167158.0 590640.0 -1.0 1615
1617 0 286741.0 167022.0 590700.0 -1.0 1616
1618 0 286696.0 166991.0 590760.0 -1.0 1617
1619 0 286731.0 167005.0 590820.0 -1.0 1618
1620 0 286715.0 166950.0 590880.0 -1.0 1619
1621 0 286680.0 166890.0 590940.0 -1.0 1620
1622 0 286702.0 166914.0 591000.0 -1.0 1621
1623 0 286637.0 166831.0 591060.0 -1.0 1622
1624 0 286705.0 166884.0 591120.0 -1.0 1623
1625 0 286642.0 166787.0 591180.0 -1.0 1624
1626 0 286612.0 166741.0 591240.0 -1.0 1625
1627 0 286646.0 166784.0 591300.0 -1.0 1626
1628 0 286657.0 166803.0 591360.0 -1.0 1627
1629 0 286606.0 166747.0 591420.0 -1.0 1628
1630 0 286642.0 166762.0 591480.0 -1.0 1629
1631 0 286612.0 166707.0 591540.0 -1.0 1630
1632 0 286646.0 166700.0 591600.0 -1.0 1631
1633 0 286554.0 166630.0 591660.0 -1.0 1632
1634 0 286613.0 166679.0 591720.0 -1.0 1633
1635 0 286552.0 166588.0 591780.0 -1.0 1634
1636 0 286629.0 166625.0 591840.0 -1.0 1635
1637 0 286626.0 166553.0 591900.0 -1.0 1636
1638 0 286555.0 166490.0 591960.0 -1.0 1637
1639 0 286563.0 166528.0 592020.0 -1.0 1638
1640 0 286586.0 166536.0 592080.0 -1.0 1639
1641 0 286637.0 166588.0 592140.0 -1.0 1640
1642 0 286642.0 166560.0 592200.0 -1.0 1641
1643 0 286659.0 166568.0 592260.0 -1.0 1642
1644 0 286650.0 166538.0 592320.0 -1.0 1643
1645 0 286743.0 166514.0 592380.0 -1.0 1644
1646 0 286702.0 166452.0 592440.0 -1.0 1645
1647 0 286747.0 166443.0 592500.0 -1.0 1646
1648 0 286673.0 166370.0 592560.0 -1.0 1647
1649 0 286731.0 166286.0 592620.0 -1.0 1648
1650 0 286585.0 166222.0 592680.0 -1.0 1649
1651 0 286608.0 166267.0 592740.0 -1.0 1650
1652 0 286570.0 166113.0 592800.0 -1.0 1651
1653 0 286615.0 166242.0 592860.0 -1.0 1652
1654 0 286604.0 166161.0 592920.0 -1.0 1653
1655 0 286620.0 166081.0 592980.0 -1.0 1654
1656 0 286607.0 166101.0 593040.0 -1.0 1655
1657 0 286652.0 166172.0 593100.0 -1.0 1656
1658 0 286586.0 166069.0 593160.0 -1.0 1657
1659 0 286559.0 166105.0 593220.0 -1.0 1658
1660 0 286535.0 165934.0 593280.0 -1.0 1659
1661 0 286600.0 166160.0 593340.0 -1.0 1660
1662 0 286568.0 166007.0 593400.0 -1.0 1661
1663 0 286620.0 166026.0 593460.0 -1.0 1662
1664 0 286600.0 165982.0 593520.0 -1.0 1663
1665 0 286524.0 165955.0 593580.0 -1.0 1664
1666 0 286571.0 165913.0 593640.0 -1.0 1665
1667 0 286585.0 165896.0 593700.0 -1.0 1666
1668 0 286606.0 165946.0 593760.0 -1.0 1667
1669 0 286614.0 165960.0 593820.0 -1.0 1668
1670 0 286651.0 165943.0 593880.0 -1.0 1669
1671 0 286658.0 165942.0 593940.0 -1.0 1670
1672 0 286747.0 165850.0 594000.0 -1.0 1671
1673 0 286673.0 165835.0 594060.0 -1.0 1672
1674 0 286664.0 165842.0 594120.0 -1.0 1673
1675 0 286749.0 165884.0 594180.0 -1.0 1674
1676 0 286736.0 165883.0 594240.0 -1.0 1675
1677 0 286698.0 165822.0 594300.0 -1.0 1676
1678 0 286731.0 165782.0 594360.0 -1.0 1677
1679 0 286768.0 165797.0 594480.0 -1.0 1678
1680 0 286705.0 165737.0 594540.0 -1.0 1679
1681 0 286660.0 165724.0 594600.0 -1.0 1680
1682 0 286668.0 165699.0 594660.0 -1.0 1681
1683 0 286723.0 165746.0 594720.0 -1.0 1682
1684 0 286620.0 165723.0 594780.0 -1.0 1683
1685 0 286663.0 165707.0 594840.0 -1.0 1684
1686 0 286659.0 165730.0 594900.0 -1.0 1685
1687 0 286465.0 165614.0 594960.0 -1.0 1686
1688 0 286627.0 165706.0 595020.0 -1.0 1687
1689 0 286655.0 165623.0 595080.0 -1.0 1688
1690 0 286612.0 165575.0 595140.0 -1.0 1689
1691 0 286638.0 165563.0 595200.0 -1.0 1690
1692 0 286637.0 165559.0 595260.0 -1.0 1691
1693 0 286733.0 165595.0 595320.0 -1.0 1692
1694 0 286690.0 165581.0 595380.0 -1.0 1693
1695 0 286678.0 165580.0 595440.0 -1.0 1694
1696 0 286665.0 165553.0 595500.0 -1.0 1695
1697 0 286687.0 165572.0 595560.0 -1.0 1696
1698 0 286675.0 165507.0 595620.0 -1.0 1697
1699 0 286791.0 165506.0 595680.0 -1.0 1698
1700 0 286758.0 165490.0 595740.0 -1.0 1699
1701 0 286788.0 165434.0 595800.0 -1.0 1700
1702 0 286816.0 165395.0 595860.0 -1.0 1701
1703 0 286812.0 165328.0 595920.0 -1.0 1702
1704 0 286831.0 165353.0 595980.0 -1.0 1703
1705 0 286819.0 165255.0 596040.0 -1.0 1704
1706 0 286901.0 165235.0 596100.0 -1.0 1705
1707 0 286949.0 165242.0 596160.0 -1.0 1706
1708 0 286908.0 165221.0 596220.0 -1.0 1707
1709 0 286901.0 165208.0 596280.0 -1.0 1708
1710 0 286828.0 165154.0 596340.0 -1.0 1709
1711 0 286888.0 165103.0 596400.0 -1.0 1710
1712 0 286907.0 165130.0 596460.0 -1.0 1711
1713 0 286899.0 165157.0 596520.0 -1.0 1712
1714 0 286880.0 165086.0 596580.0 -1.0 1713
1715 0 286870.0 165021.0 596640.0 -1.0 1714
1716 0 287042.0 165061.0 596700.0 -1.0 1715
1717 0 286959.0 164974.0 596760.0 -1.0 1716
1718 0 287013.0 164960.0 596820.0 -1.0 1717
1719 0 287020.0 164875.0 596880.0 -1.0 1718
1720 0 286866.0 164856.0 596940.0 -1.0 1719
1721 0 287007.0 164836.0 597000.0 -1.0 1720
1722 0 286916.0 164877.0 597060.0 -1.0 1721
1723 0 286883.0 164840.0 597120.0 -1.0 1722
1724 0 286980.0 164832.0 597180.0 -1.0 1723
1725 0 286921.0 164769.0 597240.0 -1.0 1724
1726 0 286990.0 164750.0 597360.0 -1.0 1725
1727 0 287105.0 164571.0 597420.0 -1.0 1726
1728 0 287175.0 164540.0 597480.0 -1.0 1727
1729 0 287162.0 164484.0 597540.0 -1.0 1728
1730 0 287290.0 164562.0 597600.0 -1.0 1729
1731 0 287342.0 164502.0 597660.0 -1.0 1730
1732 0 287373.0 164371.0 597720.0 -1.0 1731
1733 0 287395.0 164387.0 597780.0 -1.0 1732
1734 0 287449.0 164405.0 597840.0 -1.0 1733
1735 0 287402.0 164307.0 597900.0 -1.0 1734
1736 0 287518.0 164214.0 597960.0 -1.0 1735
1737 0 287526.0 164226.0 598020.0 -1.0 1736
1738 0 287498.0 164203.0 598080.0 -1.0 1737
1739 0 287540.0 164177.0 598140.0 -1.0 1738
1740 0 287520.0 164117.0 598200.0 -1.0 1739
1741 0 287557.0 164083.0 598260.0 -1.0 1740
1742 0 287617.0 164042.0 598320.0 -1.0 1741
1743 0 287526.0 164036.0 598380.0 -1.0 1742
1744 0 287611.0 163804.0 598440.0 -1.0 1743
1745 0 287599.0 163885.0 598500.0 -1.0 1744
1746 0 287580.0 163787.0 598560.0 -1.0 1745
1747 0 287614.0 163664.0 598620.0 -1.0 1746
1748 0 287659.0 163703.0 598680.0 -1.0 1747
1749 0 287617.0 163600.0 598740.0 -1.0 1748
1750 0 287691.0 163606.0 598800.0 -1.0 1749
1751 0 287655.0 163452.0 598860.0 -1.0 1750
1752 0 287722.0 163438.0 598920.0 -1.0 1751
1753 0 287678.0 163273.0 598980.0 -1.0 1752
1754 0 287722.0 163284.0 599040.0 -1.0 1753
1755 0 287738.0 163288.0 599100.0 -1.0 1754
1756 0 287694.0 163246.0 599160.0 -1.0 1755
1757 0 287721.0 163217.0 599220.0 -1.0 1756
1758 0 287717.0 163139.0 599280.0 -1.0 1757
1759 0 287713.0 163134.0 599340.0 -1.0 1758
1760 0 287723.0 163169.0 599400.0 -1.0 1759
1761 0 287727.0 163190.0 599460.0 -1.0 1760
1762 0 287763.0 163074.0 599520.0 -1.0 1761
1763 0 287721.0 163063.0 599580.0 -1.0 1762
1764 0 287701.0 163044.0 599640.0 -1.0 1763
1765 0 287701.0 163037.0 599700.0 -1.0 1764
1766 0 287682.0 163010.0 599760.0 -1.0 1765
1767 0 287707.0 163057.0 599820.0 -1.0 1766
1768 0 287667.0 162954.0 599880.0 -1.0 1767
1769 0 287656.0 162928.0 599940.0 -1.0 1768
1770 0 287705.0 162905.0 600000.0 -1.0 1769
1771 0 287694.0 162910.0 600060.0 -1.0 1770
1772 0 287639.0 162850.0 600120.0 -1.0 1771
1773 0 287675.0 162835.0 600180.0 -1.0 1772
1774 0 287696.0 162840.0 600240.0 -1.0 1773
1775 0 287678.0 162832.0 600300.0 -1.0 1774
1776 0 287664.0 162715.0 600360.0 -1.0 1775
1777 0 287678.0 162770.0 600420.0 -1.0 1776
1778 0 287664.0 162735.0 600480.0 -1.0 1777
1779 0 287715.0 162692.0 600540.0 -1.0 1778
1780 0 287636.0 162662.0 600600.0 -1.0 1779
1781 0 287693.0 162646.0 600660.0 -1.0 1780
1782 0 287626.0 162579.0 600720.0 -1.0 1781
1783 0 287601.0 162604.0 600780.0 -1.0 1782
1784 0 287623.0 162592.0 600840.0 -1.0 1783
1785 0 287661.0 162553.0 600900.0 -1.0 1784
1786 0 287667.0 162565.0 600960.0 -1.0 1785
1787 0 287656.0 162521.0 601020.0 -1.0 1786
1788 0 287598.0 162444.0 601080.0 -1.0 1787
1789 0 287695.0 162512.0 601140.0 -1.0 1788
1790 0 287669.0 162413.0 601200.0 -1.0 1789
1791 0 287608.0 162368.0 601260.0 -1.0 1790
1792 0 287666.0 162393.0 601320.0 -1.0 1791
1793 0 287735.0 162302.0 601380.0 -1.0 1792
1794 0 287636.0 162365.0 601440.0 -1.0 1793
1795 0 287686.0 162255.0 601500.0 -1.0 1794
1796 0 287678.0 162341.0 601560.0 -1.0 1795
1797 0 287747.0 162391.0 601620.0 -1.0 1796
1798 0 287797.0 162341.0 601680.0 -1.0 1797
1799 0 287781.0 162286.0 601740.0 -1.0 1798
1800 0 287739.0 162254.0 601800.0 -1.0 1799
1801 0 287766.0 162262.0 601860.0 -1.0 1800
1802 0 287830.0 162227.0 601920.0 -1.0 1801
1803 0 287782.0 162192.0 601980.0 -1.0 1802
1804 0 287813.0 162277.0 602040.0 -1.0 1803
1805 0 287708.0 162138.0 602100.0 -1.0 1804
1806 0 287670.0 162103.0 602160.0 -1.0 1805
1807 0 287731.0 162111.0 602220.0 -1.0 1806
1808 0 287782.0 162074.0 602280.0 -1.0 1807
1809 0 287778.0 161994.0 602340.0 -1.0 1808
1810 0 287734.0 162014.0 602460.0 -1.0 1809
1811 0 287686.0 161955.0 602520.0 -1.0 1810
1812 0 287754.0 161925.0 602580.0 -1.0 1811
1813 0 287773.0 161892.0 602640.0 -1.0 1812
1814 0 287867.0 161889.0 602700.0 -1.0 1813
1815 0 287787.0 161892.0 602760.0 -1.0 1814
1816 0 287756.0 161866.0 602820.0 -1.0 1815
1817 0 287856.0 161792.0 602880.0 -1.0 1816
1818 0 287810.0 161805.0 602940.0 -1.0 1817
1819 0 287884.0 161845.0 603000.0 -1.0 1818
1820 0 287812.0 161786.0 603060.0 -1.0 1819
1821 0 287826.0 161808.0 603120.0 -1.0 1820
1822 0 287916.0 161734.0 603180.0 -1.0 1821
1823 0 287980.0 161777.0 603240.0 -1.0 1822
1824 0 287901.0 161711.0 603300.0 -1.0 1823
1825 0 287940.0 161742.0 603360.0 -1.0 1824
1826 0 288009.0 161735.0 603420.0 -1.0 1825
1827 0 287990.0 161754.0 603480.0 -1.0 1826
1828 0 288017.0 161749.0 603540.0 -1.0 1827
1829 0 287969.0 161691.0 603600.0 -1.0 1828
1830 0 288000.0 161712.0 603660.0 -1.0 1829
1831 0 288106.0 161751.0 603720.0 -1.0 1830
1832 0 287970.0 161651.0 603780.0 -1.0 1831
1833 0 287976.0 161620.0 603840.0 -1.0 1832
1834 0 288116.0 161657.0 603900.0 -1.0 1833
1835 0 287999.0 161604.0 603960.0 -1.0 1834
1836 0 288005.0 161554.0 604020.0 -1.0 1835
1837 0 288043.0 161535.0 604080.0 -1.0 1836
1838 0 288146.0 161616.0 604140.0 -1.0 1837
1839 0 288157.0 161602.0 604200.0 -1.0 1838
1840 0 288098.0 161589.0 604260.0 -1.0 1839
1841 0 288138.0 161619.0 604320.0 -1.0 1840
1842 0 288226.0 161653.0 604380.0 -1.0 1841
1843 0 288168.0 161664.0 604440.0 -1.0 1842
1844 0 288225.0 161661.0 604500.0 -1.0 1843
1845 0 288218.0 161662.0 604560.0 -1.0 1844
1846 0 288244.0 161687.0 604620.0 -1.0 1845
1847 0 288296.0 161751.0 604680.0 -1.0 1846
1848 0 288369.0 161729.0 604740.0 -1.0 1847
1849 0 288303.0 161686.0 604800.0 -1.0 1848
1850 0 288400.0 161721.0 604860.0 -1.0 1849
1851 0 288413.0 161741.0 604920.0 -1.0 1850
1852 0 288451.0 161819.0 604980.0 -1.0 1851
1853 0 288383.0 161774.0 605040.0 -1.0 1852
1854 0 288498.0 161897.0 605100.0 -1.0 1853
1855 0 288507.0 161950.0 605160.0 -1.0 1854
1856 0 288489.0 161901.0 605220.0 -1.0 1855
1857 0 288503.0 161897.0 605280.0 -1.0 1856
1858 0 288556.0 161977.0 605340.0 -1.0 1857
1859 0 288570.0 161892.0 605400.0 -1.0 1858
1860 0 288651.0 162019.0 605460.0 -1.0 1859
1861 0 288558.0 161956.0 605520.0 -1.0 1860
1862 0 288635.0 161928.0 605580.0 -1.0 1861
1863 0 288629.0 161939.0 605640.0 -1.0 1862
1864 0 288638.0 161988.0 605700.0 -1.0 1863
1865 0 288809.0 162020.0 605760.0 -1.0 1864
1866 0 288651.0 161876.0 605820.0 -1.0 1865
1867 0 288754.0 162085.0 605880.0 -1.0 1866
1868 0 288587.0 161799.0 605940.0 -1.0 1867
1869 0 288695.0 161853.0 606000.0 -1.0 1868
1870 0 288706.0 161854.0 606060.0 -1.0 1869
1871 0 288682.0 161829.0 606120.0 -1.0 1870
1872 0 288740.0 161798.0 606180.0 -1.0 1871
1873 0 288692.0 161741.0 606240.0 -1.0 1872
1874 0 288788.0 161824.0 606300.0 -1.0 1873
1875 0 288880.0 161879.0 606360.0 -1.0 1874
1876 0 288772.0 161788.0 606420.0 -1.0 1875
1877 0 288841.0 161834.0 606480.0 -1.0 1876
1878 0 288795.0 161766.0 606540.0 -1.0 1877
1879 0 288842.0 161804.0 606600.0 -1.0 1878
1880 0 288815.0 161760.0 606660.0 -1.0 1879
1881 0 288821.0 161766.0 606720.0 -1.0 1880
1882 0 288887.0 161787.0 606780.0 -1.0 1881
1883 0 288880.0 161744.0 606840.0 -1.0 1882
1884 0 288882.0 161707.0 606900.0 -1.0 1883
1885 0 288933.0 161657.0 606960.0 -1.0 1884
1886 0 288898.0 161734.0 607020.0 -1.0 1885
1887 0 288937.0 161682.0 607080.0 -1.0 1886
1888 0 289000.0 161693.0 607140.0 -1.0 1887
1889 0 288965.0 161643.0 607200.0 -1.0 1888
1890 0 288996.0 161602.0 607260.0 -1.0 1889
1891 0 289041.0 161616.0 607320.0 -1.0 1890
1892 0 289043.0 161638.0 607380.0 -1.0 1891
1893 0 289103.0 161554.0 607440.0 -1.0 1892
1894 0 289101.0 161584.0 607500.0 -1.0 1893
1895 0 289025.0 161536.0 607560.0 -1.0 1894
1896 0 289196.0 161544.0 607620.0 -1.0 1895
1897 0 289133.0 161563.0 607740.0 -1.0 1896
1898 0 289115.0 161540.0 607800.0 -1.0 1897
1899 0 289150.0 161548.0 607860.0 -1.0 1898
1900 0 289205.0 161521.0 607920.0 -1.0 1899
1901 0 289177.0 161588.0 607980.0 -1.0 1900
1902 0 289136.0 161465.0 608040.0 -1.0 1901
1903 0 289158.0 161561.0 608100.0 -1.0 1902
1904 0 289158.0 161459.0 608160.0 -1.0 1903
1905 0 289161.0 161563.0 608220.0 -1.0 1904
1906 0 289136.0 161503.0 608280.0 -1.0 1905
1907 0 289047.0 161469.0 608340.0 -1.0 1906
1908 0 289063.0 161500.0 608400.0 -1.0 1907
1909 0 289106.0 161582.0 608460.0 -1.0 1908
1910 0 289076.0 161623.0 608520.0 -1.0 1909
1911 0 289121.0 161611.0 608580.0 -1.0 1910
1912 0 289056.0 161756.0 608640.0 -1.0 1911
1913 0 289015.0 161719.0 608700.0 -1.0 1912
1914 0 288950.0 161722.0 608760.0 -1.0 1913
1915 0 289026.0 161738.0 608820.0 -1.0 1914
1916 0 289000.0 161744.0 608880.0 -1.0 1915
1917 0 288994.0 161712.0 608940.0 -1.0 1916
1918 0 288943.0 161777.0 609000.0 -1.0 1917
1919 0 288934.0 161772.0 609060.0 -1.0 1918
1920 0 288943.0 161767.0 609120.0 -1.0 1919
1921 0 288981.0 161721.0 609180.0 -1.0 1920
1922 0 288990.0 161821.0 609240.0 -1.0 1921
1923 0 288933.0 161754.0 609300.0 -1.0 1922
1924 0 288972.0 161754.0 609360.0 -1.0 1923
1925 0 288911.0 161787.0 609420.0 -1.0 1924
1926 0 288999.0 161746.0 609480.0 -1.0 1925
1927 0 288974.0 161648.0 609540.0 -1.0 1926
1928 0 289022.0 161576.0 609600.0 -1.0 1927
1929 0 289030.0 161510.0 609660.0 -1.0 1928
1930 0 289130.0 161526.0 609720.0 -1.0 1929
1931 0 289096.0 161558.0 609780.0 -1.0 1930
1932 0 289160.0 161564.0 609840.0 -1.0 1931
1933 0 289190.0 161547.0 609900.0 -1.0 1932
1934 0 289169.0 161537.0 609960.0 -1.0 1933
1935 0 289147.0 161515.0 610020.0 -1.0 1934
1936 0 289201.0 161566.0 610080.0 -1.0 1935
1937 0 289102.0 161523.0 610140.0 -1.0 1936
1938 0 289060.0 161492.0 610200.0 -1.0 1937
1939 0 289116.0 161521.0 610260.0 -1.0 1938
1940 0 289100.0 161609.0 610320.0 -1.0 1939
1941 0 289038.0 161483.0 610380.0 -1.0 1940
1942 0 289074.0 161572.0 610440.0 -1.0 1941
1943 0 289013.0 161474.0 610500.0 -1.0 1942
1944 0 289047.0 161497.0 610560.0 -1.0 1943
1945 0 288995.0 161479.0 610620.0 -1.0 1944
1946 0 288998.0 161450.0 610680.0 -1.0 1945
1947 0 288958.0 161445.0 610740.0 -1.0 1946
1948 0 289030.0 161498.0 610800.0 -1.0 1947
1949 0 288965.0 161404.0 610860.0 -1.0 1948
1950 0 288956.0 161415.0 610920.0 -1.0 1949
1951 0 288919.0 161337.0 610980.0 -1.0 1950
1952 0 288910.0 161398.0 611040.0 -1.0 1951
1953 0 288917.0 161324.0 611100.0 -1.0 1952
1954 0 288970.0 161336.0 611160.0 -1.0 1953
1955 0 288922.0 161235.0 611220.0 -1.0 1954
1956 0 288860.0 161174.0 611280.0 -1.0 1955
1957 0 288953.0 161202.0 611340.0 -1.0 1956
1958 0 288921.0 161193.0 611400.0 -1.0 1957
1959 0 288924.0 161160.0 611460.0 -1.0 1958
1960 0 288929.0 161184.0 611520.0 -1.0 1959
1961 0 288938.0 161114.0 611580.0 -1.0 1960
1962 0 288952.0 161087.0 611640.0 -1.0 1961
1963 0 288913.0 161176.0 611700.0 -1.0 1962
1964 0 288937.0 161104.0 611760.0 -1.0 1963
1965 0 288893.0 161118.0 611820.0 -1.0 1964
1966 0 288969.0 161073.0 611880.0 -1.0 1965
1967 0 288947.0 161148.0 611940.0 -1.0 1966
1968 0 288921.0 161063.0 612000.0 -1.0 1967
1969 0 288949.0 161013.0 612060.0 -1.0 1968
1970 0 288971.0 160988.0 612120.0 -1.0 1969
1971 0 288968.0 160968.0 612180.0 -1.0 1970
1972 0 289012.0 160840.0 612240.0 -1.0 1971
1973 0 289047.0 161023.0 612300.0 -1.0 1972
1974 0 289039.0 160972.0 612360.0 -1.0 1973
1975 0 289066.0 160948.0 612420.0 -1.0 1974
1976 0 289078.0 160964.0 612480.0 -1.0 1975
1977 0 289189.0 161001.0 612540.0 -1.0 1976
1978 0 289088.0 160897.0 612600.0 -1.0 1977
1979 0 289184.0 160889.0 612660.0 -1.0 1978
1980 0 289170.0 160889.0 612720.0 -1.0 1979
1981 0 289175.0 160911.0 612780.0 -1.0 1980
1982 0 289334.0 160860.0 612840.0 -1.0 1981
1983 0 289304.0 160926.0 612900.0 -1.0 1982
1984 0 289164.0 160851.0 612960.0 -1.0 1983
1985 0 289245.0 160881.0 613020.0 -1.0 1984
1986 0 289311.0 160948.0 613080.0 -1.0 1985
1987 0 289290.0 160912.0 613140.0 -1.0 1986
1988 0 289268.0 160993.0 613200.0 -1.0 1987
1989 0 289375.0 160986.0 613260.0 -1.0 1988
1990 0 289366.0 160992.0 613320.0 -1.0 1989
1991 0 289432.0 160936.0 613380.0 -1.0 1990
1992 0 289390.0 161001.0 613440.0 -1.0 1991
1993 0 289369.0 160946.0 613500.0 -1.0 1992
1994 0 289425.0 160964.0 613560.0 -1.0 1993
1995 0 289356.0 160975.0 613620.0 -1.0 1994
1996 0 289391.0 160928.0 613680.0 -1.0 1995
1997 0 289372.0 160957.0 613740.0 -1.0 1996
1998 0 289385.0 161036.0 613800.0 -1.0 1997
1999 0 289427.0 160989.0 613860.0 -1.0 1998
2000 0 289485.0 161058.0 613920.0 -1.0 1999
2001 0 289322.0 160876.0 613980.0 -1.0 2000
2002 0 289445.0 160987.0 614040.0 -1.0 2001
2003 0 289446.0 160940.0 614100.0 -1.0 2002
2004 0 289506.0 160905.0 614160.0 -1.0 2003
2005 0 289524.0 160851.0 614220.0 -1.0 2004
2006 0 289515.0 160875.0 614280.0 -1.0 2005
2007 0 289548.0 160840.0 614340.0 -1.0 2006
2008 0 289538.0 160871.0 614400.0 -1.0 2007
2009 0 289590.0 160765.0 614460.0 -1.0 2008
2010 0 289625.0 160757.0 614520.0 -1.0 2009
2011 0 289558.0 160763.0 614580.0 -1.0 2010
2012 0 289615.0 160782.0 614640.0 -1.0 2011
2013 0 289594.0 160662.0 614700.0 -1.0 2012
2014 0 289587.0 160758.0 614760.0 -1.0 2013
2015 0 289674.0 160697.0 614820.0 -1.0 2014
2016 0 289519.0 160495.0 614880.0 -1.0 2015
2017 0 289675.0 160643.0 614940.0 -1.0 2016
2018 0 289684.0 160594.0 615000.0 -1.0 2017
2019 0 289673.0 160578.0 615060.0 -1.0 2018
2020 0 289567.0 160447.0 615120.0 -1.0 2019
2021 0 289671.0 160569.0 615180.0 -1.0 2020
2022 0 289608.0 160418.0 615240.0 -1.0 2021
2023 0 289631.0 160433.0 615300.0 -1.0 2022
2024 0 289556.0 160400.0 615360.0 -1.0 2023
2025 0 289605.0 160361.0 615420.0 -1.0 2024
2026 0 289615.0 160363.0 615480.0 -1.0 2025
2027 0 289681.0 160367.0 615540.0 -1.0 2026
2028 0 289585.0 160318.0 615600.0 -1.0 2027
2029 0 289640.0 160325.0 615660.0 -1.0 2028
2030 0 289643.0 160234.0 615720.0 -1.0 2029
2031 0 289664.0 160203.0 615780.0 -1.0 2030
2032 0 289625.0 160265.0 615840.0 -1.0 2031
2033 0 289663.0 160085.0 615900.0 -1.0 2032
2034 0 289586.0 160221.0 615960.0 -1.0 2033
2035 0 289588.0 160132.0 616020.0 -1.0 2034
2036 0 289630.0 160114.0 616080.0 -1.0 2035
2037 0 289577.0 160153.0 616140.0 -1.0 2036
2038 0 289617.0 160006.0 616200.0 -1.0 2037
2039 0 289656.0 160121.0 616260.0 -1.0 2038
2040 0 289784.0 160096.0 616320.0 -1.0 2039
2041 0 289674.0 160024.0 616380.0 -1.0 2040
2042 0 289652.0 159963.0 616440.0 -1.0 2041
2043 0 289710.0 159891.0 616500.0 -1.0 2042
2044 0 289647.0 159932.0 616560.0 -1.0 2043
2045 0 289720.0 159910.0 616620.0 -1.0 2044
2046 0 289682.0 159910.0 616680.0 -1.0 2045
2047 0 289620.0 159830.0 616740.0 -1.0 2046
2048 0 289613.0 159783.0 616800.0 -1.0 2047
2049 0 289526.0 159710.0 616860.0 -1.0 2048
2050 0 289661.0 159697.0 616920.0 -1.0 2049
2051 0 289541.0 159649.0 616980.0 -1.0 2050
2052 0 289607.0 159682.0 617040.0 -1.0 2051
2053 0 289494.0 159591.0 617100.0 -1.0 2052
2054 0 289538.0 159543.0 617160.0 -1.0 2053
2055 0 289599.0 159516.0 617220.0 -1.0 2054
2056 0 289596.0 159521.0 617280.0 -1.0 2055
2057 0 289478.0 159421.0 617340.0 -1.0 2056
2058 0 289588.0 159467.0 617400.0 -1.0 2057
2059 0 289554.0 159419.0 617460.0 -1.0 2058
2060 0 289516.0 159444.0 617520.0 -1.0 2059
2061 0 289550.0 159418.0 617580.0 -1.0 2060
2062 0 289612.0 159484.0 617640.0 -1.0 2061
2063 0 289571.0 159486.0 617700.0 -1.0 2062
2064 0 289568.0 159414.0 617760.0 -1.0 2063
2065 0 289650.0 159408.0 617820.0 -1.0 2064
2066 0 289514.0 159363.0 617880.0 -1.0 2065
2067 0 289658.0 159314.0 617940.0 -1.0 2066
2068 0 289567.0 159322.0 618000.0 -1.0 2067
2069 0 289554.0 159240.0 618060.0 -1.0 2068
2070 0 289549.0 159186.0 618120.0 -1.0 2069
2071 0 289650.0 159287.0 618180.0 -1.0 2070
2072 0 289610.0 159296.0 618240.0 -1.0 2071
2073 0 289653.0 159170.0 618300.0 -1.0 2072
2074 0 289638.0 159119.0 618360.0 -1.0 2073
2075 0 289645.0 159206.0 618420.0 -1.0 2074
2076 0 289659.0 159226.0 618480.0 -1.0 2075
2077 0 289645.0 159152.0 618540.0 -1.0 2076
2078 0 289616.0 159119.0 618600.0 -1.0 2077
2079 0 289625.0 159096.0 618660.0 -1.0 2078
2080 0 289688.0 159175.0 618720.0 -1.0 2079
2081 0 289647.0 159093.0 618780.0 -1.0 2080
2082 0 289642.0 159230.0 618840.0 -1.0 2081
2083 0 289632.0 159178.0 618900.0 -1.0 2082
2084 0 289653.0 159151.0 618960.0 -1.0 2083
2085 0 289683.0 159079.0 619020.0 -1.0 2084
2086 0 289649.0 159090.0 619080.0 -1.0 2085
2087 0 289697.0 159138.0 619140.0 -1.0 2086
2088 0 289675.0 159063.0 619200.0 -1.0 2087
2089 0 289636.0 159064.0 619260.0 -1.0 2088
2090 0 289603.0 159066.0 619320.0 -1.0 2089
2091 0 289667.0 159137.0 619380.0 -1.0 2090
2092 0 289611.0 159088.0 619440.0 -1.0 2091
2093 0 289608.0 159064.0 619500.0 -1.0 2092
2094 0 289625.0 159097.0 619560.0 -1.0 2093
2095 0 289620.0 159136.0 619620.0 -1.0 2094
2096 0 289559.0 159062.0 619680.0 -1.0 2095
2097 0 289631.0 159087.0 619740.0 -1.0 2096
2098 0 289541.0 159117.0 619800.0 -1.0 2097
2099 0 289485.0 159104.0 619860.0 -1.0 2098
2100 0 289483.0 159095.0 619920.0 -1.0 2099
2101 0 289487.0 159117.0 619980.0 -1.0 2100
2102 0 289476.0 159062.0 620040.0 -1.0 2101
2103 0 289506.0 159091.0 620100.0 -1.0 2102
2104 0 289430.0 159085.0 620160.0 -1.0 2103
2105 0 289424.0 159085.0 620220.0 -1.0 2104
2106 0 289458.0 159223.0 620280.0 -1.0 2105
2107 0 289409.0 159139.0 620340.0 -1.0 2106
2108 0 289413.0 159086.0 620400.0 -1.0 2107
2109 0 289384.0 159066.0 620460.0 -1.0 2108
2110 0 289388.0 159109.0 620520.0 -1.0 2109
2111 0 289368.0 159171.0 620580.0 -1.0 2110
2112 0 289375.0 159051.0 620640.0 -1.0 2111
2113 0 289340.0 159138.0 620700.0 -1.0 2112
2114 0 289342.0 159064.0 620760.0 -1.0 2113
2115 0 289220.0 158997.0 620820.0 -1.0 2114
2116 0 289233.0 158944.0 620880.0 -1.0 2115
2117 0 289265.0 159007.0 620940.0 -1.0 2116
2118 0 289178.0 158946.0 621000.0 -1.0 2117
2119 0 289216.0 159015.0 621060.0 -1.0 2118
2120 0 289137.0 158927.0 621120.0 -1.0 2119
2121 0 289212.0 158933.0 621180.0 -1.0 2120
2122 0 289196.0 158905.0 621240.0 -1.0 2121
2123 0 289230.0 158981.0 621300.0 -1.0 2122
2124 0 289208.0 158997.0 621360.0 -1.0 2123
2125 0 289188.0 158983.0 621420.0 -1.0 2124
2126 0 289194.0 159009.0 621600.0 -1.0 2125
2127 0 289196.0 158988.0 621660.0 -1.0 2126
2128 0 289230.0 158969.0 621720.0 -1.0 2127
2129 0 289139.0 158954.0 621780.0 -1.0 2128
2130 0 289118.0 158956.0 621840.0 -1.0 2129
2131 0 289105.0 158965.0 621900.0 -1.0 2130
2132 0 289078.0 158954.0 621960.0 -1.0 2131
2133 0 289110.0 158959.0 622020.0 -1.0 2132
2134 0 289067.0 159002.0 622080.0 -1.0 2133
2135 0 289024.0 158889.0 622140.0 -1.0 2134
2136 0 289051.0 158943.0 622200.0 -1.0 2135
2137 0 288979.0 158997.0 622260.0 -1.0 2136
2138 0 289017.0 159015.0 622320.0 -1.0 2137
2139 0 289017.0 159002.0 622380.0 -1.0 2138
2140 0 289095.0 159076.0 622440.0 -1.0 2139
2141 0 289067.0 158936.0 622500.0 -1.0 2140
2142 0 289019.0 158983.0 622560.0 -1.0 2141
2143 0 289125.0 159119.0 622620.0 -1.0 2142
2144 0 288967.0 158971.0 622680.0 -1.0 2143
2145 0 289051.0 159031.0 622740.0 -1.0 2144
2146 0 289069.0 159036.0 622800.0 -1.0 2145
2147 0 289014.0 159043.0 622860.0 -1.0 2146
2148 0 289098.0 159064.0 622920.0 -1.0 2147
2149 0 289074.0 159067.0 622980.0 -1.0 2148
2150 0 289078.0 159073.0 623040.0 -1.0 2149
2151 0 289188.0 159062.0 623100.0 -1.0 2150
2152 0 289138.0 159062.0 623160.0 -1.0 2151
2153 0 289166.0 159055.0 623220.0 -1.0 2152
2154 0 289181.0 159015.0 623280.0 -1.0 2153
2155 0 289189.0 158945.0 623340.0 -1.0 2154
2156 0 289230.0 159007.0 623400.0 -1.0 2155
2157 0 289285.0 159026.0 623460.0 -1.0 2156
2158 0 289256.0 159004.0 623520.0 -1.0 2157
2159 0 289254.0 158982.0 623580.0 -1.0 2158
2160 0 289427.0 158979.0 623640.0 -1.0 2159
2161 0 289258.0 158976.0 623700.0 -1.0 2160
2162 0 289273.0 158924.0 623760.0 -1.0 2161
2163 0 289298.0 158881.0 623820.0 -1.0 2162
2164 0 289331.0 159009.0 623880.0 -1.0 2163
2165 0 289282.0 158916.0 623940.0 -1.0 2164
2166 0 289218.0 158972.0 624000.0 -1.0 2165
2167 0 289320.0 158953.0 624060.0 -1.0 2166
2168 0 289271.0 158880.0 624120.0 -1.0 2167
2169 0 289251.0 158862.0 624180.0 -1.0 2168
2170 0 289269.0 158877.0 624240.0 -1.0 2169
2171 0 289243.0 158856.0 624300.0 -1.0 2170
2172 0 289245.0 158904.0 624360.0 -1.0 2171
2173 0 289197.0 158895.0 624420.0 -1.0 2172
2174 0 289265.0 158848.0 624480.0 -1.0 2173
2175 0 289169.0 158777.0 624540.0 -1.0 2174
2176 0 289188.0 158715.0 624600.0 -1.0 2175
2177 0 289238.0 158751.0 624660.0 -1.0 2176
2178 0 289146.0 158685.0 624720.0 -1.0 2177
2179 0 289142.0 158720.0 624780.0 -1.0 2178
2180 0 289179.0 158751.0 624840.0 -1.0 2179
2181 0 289169.0 158736.0 624900.0 -1.0 2180
2182 0 289230.0 158801.0 624960.0 -1.0 2181
2183 0 289208.5 158707.58 625020.0 -1.0 2182
2184 0 289220.0 158786.0 625080.0 -1.0 2183
2185 0 289263.0 158746.0 625140.0 -1.0 2184
2186 0 289250.0 158795.0 625200.0 -1.0 2185
2187 0 289203.0 158741.0 625260.0 -1.0 2186
2188 0 289238.0 158775.0 625320.0 -1.0 2187
2189 0 289223.0 158711.0 625380.0 -1.0 2188
2190 0 289291.0 158768.0 625440.0 -1.0 2189
2191 0 289221.0 158756.0 625500.0 -1.0 2190
2192 0 289280.0 158719.0 625560.0 -1.0 2191
2193 0 289308.0 158755.0 625620.0 -1.0 2192
2194 0 289281.0 158774.0 625680.0 -1.0 2193
2195 0 289237.0 158677.0 625740.0 -1.0 2194
2196 0 289328.0 158718.0 625800.0 -1.0 2195
2197 0 289289.0 158726.0 625860.0 -1.0 2196
2198 0 289211.0 158698.0 625920.0 -1.0 2197
2199 0 289312.0 158712.0 625980.0 -1.0 2198
2200 0 289346.0 158632.0 626040.0 -1.0 2199
2201 0 289370.0 158654.0 626100.0 -1.0 2200
2202 0 289316.0 158582.0 626160.0 -1.0 2201
2203 0 289339.0 158758.0 626220.0 -1.0 2202
2204 0 289380.0 158553.0 626280.0 -1.0 2203
2205 0 289291.0 158646.0 626340.0 -1.0 2204
2206 0 289327.0 158615.0 626400.0 -1.0 2205
2207 0 289389.0 158657.0 626460.0 -1.0 2206
2208 0 289370.0 158527.0 626520.0 -1.0 2207
2209 0 289404.0 158534.0 626580.0 -1.0 2208
2210 0 289515.0 158640.0 626640.0 -1.0 2209
2211 0 289361.0 158567.0 626700.0 -1.0 2210
2212 0 289419.0 158542.0 626760.0 -1.0 2211
2213 0 289481.0 158630.0 626820.0 -1.0 2212
2214 0 289424.0 158525.0 626880.0 -1.0 2213
2215 0 289409.0 158595.0 626940.0 -1.0 2214
2216 0 289395.0 158554.0 627000.0 -1.0 2215
2217 0 289439.0 158604.0 627060.0 -1.0 2216
2218 0 289379.0 158531.0 627120.0 -1.0 2217
2219 0 289395.0 158546.0 627180.0 -1.0 2218
2220 0 289375.0 158499.0 627240.0 -1.0 2219
2221 0 289344.0 158529.0 627300.0 -1.0 2220
2222 0 289358.0 158542.0 627360.0 -1.0 2221
2223 0 289371.0 158482.0 627420.0 -1.0 2222
2224 0 289355.0 158476.0 627480.0 -1.0 2223
2225 0 289439.0 158486.0 627540.0 -1.0 2224
2226 0 289426.0 158435.0 627660.0 -1.0 2225
2227 0 289448.0 158481.0 627720.0 -1.0 2226
2228 0 289404.0 158432.0 627780.0 -1.0 2227
2229 0 289395.0 158296.0 627840.0 -1.0 2228
2230 0 289414.0 158388.0 627900.0 -1.0 2229
2231 0 289421.0 158372.0 627960.0 -1.0 2230
2232 0 289369.0 158270.0 628020.0 -1.0 2231
2233 0 289425.0 158267.0 628080.0 -1.0 2232
2234 0 289452.0 158434.0 628140.0 -1.0 2233
2235 0 289360.0 158340.0 628200.0 -1.0 2234
2236 0 289379.0 158213.0 628260.0 -1.0 2235
2237 0 289341.0 158188.0 628320.0 -1.0 2236
2238 0 289381.0 158287.0 628380.0 -1.0 2237
2239 0 289341.0 158218.0 628440.0 -1.0 2238
2240 0 289391.0 158269.0 628500.0 -1.0 2239
2241 0 289396.0 158195.0 628560.0 -1.0 2240
2242 0 289356.0 158231.0 628620.0 -1.0 2241
2243 0 289392.0 158218.0 628680.0 -1.0 2242
2244 0 289409.0 158194.0 628740.0 -1.0 2243
2245 0 289410.0 158057.0 628800.0 -1.0 2244
2246 0 289396.0 158151.0 628860.0 -1.0 2245
2247 0 289355.0 158203.0 628920.0 -1.0 2246
2248 0 289391.0 158156.0 628980.0 -1.0 2247
2249 0 289424.0 158143.0 629040.0 -1.0 2248
2250 0 289448.0 158187.0 629100.0 -1.0 2249
2251 0 289401.0 158164.0 629160.0 -1.0 2250
2252 0 289492.0 158154.0 629220.0 -1.0 2251
2253 0 289490.0 158095.0 629280.0 -1.0 2252
2254 0 289536.0 158113.0 629340.0 -1.0 2253
2255 0 289483.0 158024.0 629400.0 -1.0 2254
2256 0 289506.0 158105.0 629460.0 -1.0 2255
2257 0 289453.0 158001.0 629520.0 -1.0 2256
2258 0 289496.0 158015.0 629580.0 -1.0 2257
2259 0 289551.0 158003.0 629640.0 -1.0 2258
2260 0 289578.0 157963.0 629700.0 -1.0 2259
2261 0 289634.0 158047.0 629760.0 -1.0 2260
2262 0 289576.0 158022.0 629820.0 -1.0 2261
2263 0 289541.0 158019.0 629880.0 -1.0 2262
2264 0 289556.0 157988.0 629940.0 -1.0 2263
2265 0 289559.0 158021.0 630000.0 -1.0 2264
2266 0 289529.0 158023.0 630060.0 -1.0 2265
2267 0 289512.0 157992.0 630120.0 -1.0 2266
2268 0 289545.0 157949.0 630180.0 -1.0 2267
2269 0 289582.0 158077.0 630240.0 -1.0 2268
2270 0 289578.0 157967.0 630300.0 -1.0 2269
2271 0 289504.0 157992.0 630360.0 -1.0 2270
2272 0 289653.0 158046.0 630420.0 -1.0 2271
2273 0 289611.0 157998.0 630480.0 -1.0 2272
2274 0 289521.0 157904.0 630540.0 -1.0 2273
2275 0 289641.0 157959.0 630600.0 -1.0 2274
2276 0 289499.0 157881.0 630660.0 -1.0 2275
2277 0 289629.0 158014.0 630720.0 -1.0 2276
2278 0 289704.0 157953.0 630780.0 -1.0 2277
2279 0 289651.0 158014.0 630840.0 -1.0 2278
2280 0 289618.0 157883.0 630900.0 -1.0 2279
2281 0 289621.0 157952.0 630960.0 -1.0 2280
2282 0 289725.0 157784.0 631020.0 -1.0 2281
2283 0 289690.0 157831.0 631080.0 -1.0 2282
2284 0 289594.0 157759.0 631140.0 -1.0 2283
2285 0 289678.0 157849.0 631200.0 -1.0 2284
2286 0 289668.0 157710.0 631260.0 -1.0 2285
2287 0 289645.0 157639.0 631320.0 -1.0 2286
2288 0 289743.0 157807.0 631380.0 -1.0 2287
2289 0 289657.0 157593.0 631440.0 -1.0 2288
2290 0 289714.0 157588.0 631500.0 -1.0 2289
2291 0 289725.0 157531.0 631560.0 -1.0 2290
2292 0 289709.0 157519.0 631620.0 -1.0 2291
2293 0 289649.0 157408.0 631680.0 -1.0 2292
2294 0 289709.0 157474.0 631740.0 -1.0 2293
2295 0 289664.0 157410.0 631800.0 -1.0 2294
2296 0 289577.0 157240.0 631860.0 -1.0 2295
2297 0 289652.0 157326.0 631920.0 -1.0 2296
2298 0 289624.0 157254.0 631980.0 -1.0 2297
2299 0 289645.0 157307.0 632040.0 -1.0 2298
2300 0 289716.0 157364.0 632100.0 -1.0 2299
2301 0 289651.0 157227.0 632160.0 -1.0 2300
2302 0 289675.0 157305.0 632220.0 -1.0 2301
2303 0 289743.0 157205.0 632280.0 -1.0 2302
2304 0 289741.0 157191.0 632340.0 -1.0 2303
2305 0 289734.0 157180.0 632400.0 -1.0 2304
2306 0 289779.0 157124.0 632460.0 -1.0 2305
2307 0 289719.0 157151.0 632520.0 -1.0 2306
2308 0 289738.0 157148.0 632580.0 -1.0 2307
2309 0 289704.0 157041.0 632640.0 -1.0 2308
2310 0 289664.0 157023.0 632700.0 -1.0 2309
2311 0 289742.0 157207.0 632760.0 -1.0 2310
2312 0 289729.0 157156.0 632820.0 -1.0 2311
2313 0 289732.0 157035.0 632880.0 -1.0 2312
2314 0 289659.0 156997.0 632940.0 -1.0 2313
2315 0 289747.0 157098.0 633000.0 -1.0 2314
2316 0 289728.0 157058.0 633060.0 -1.0 2315
2317 0 289752.0 157037.0 633120.0 -1.0 2316
2318 0 289802.0 156976.0 633180.0 -1.0 2317
2319 0 289747.0 156954.0 633240.0 -1.0 2318
2320 0 289762.0 156963.0 633300.0 -1.0 2319
2321 0 289837.0 156934.0 633360.0 -1.0 2320
2322 0 289898.0 156994.0 633420.0 -1.0 2321
2323 0 289826.0 156944.0 633480.0 -1.0 2322
2324 0 289784.0 156842.0 633540.0 -1.0 2323
2325 0 289854.0 156838.0 633600.0 -1.0 2324
2326 0 289885.0 156906.0 633660.0 -1.0 2325
2327 0 289926.0 156825.0 633720.0 -1.0 2326
2328 0 289837.0 156775.0 633780.0 -1.0 2327
2329 0 290034.0 156755.0 633840.0 -1.0 2328
2330 0 289952.0 156742.0 633900.0 -1.0 2329
2331 0 290017.0 156767.0 633960.0 -1.0 2330
2332 0 290077.0 156670.0 634020.0 -1.0 2331
2333 0 290162.0 156615.0 634080.0 -1.0 2332
2334 0 290224.0 156537.0 634140.0 -1.0 2333
2335 0 290251.0 156684.0 634200.0 -1.0 2334
2336 0 290158.0 156545.0 634260.0 -1.0 2335
2337 0 290241.0 156590.0 634320.0 -1.0 2336
2338 0 290269.0 156579.0 634380.0 -1.0 2337
2339 0 290298.0 156587.0 634440.0 -1.0 2338
2340 0 290294.0 156543.0 634500.0 -1.0 2339
2341 0 290351.0 156549.0 634560.0 -1.0 2340
2342 0 290364.0 156436.0 634620.0 -1.0 2341
2343 0 290402.0 156421.0 634680.0 -1.0 2342
2344 0 290503.0 156473.0 634740.0 -1.0 2343
2345 0 290443.0 156398.0 634800.0 -1.0 2344
2346 0 290541.0 156435.0 634860.0 -1.0 2345
2347 0 290552.0 156488.0 634920.0 -1.0 2346
2348 0 290675.0 156558.0 634980.0 -1.0 2347
2349 0 290642.0 156567.0 635040.0 -1.0 2348
2350 0 290630.0 156568.0 635100.0 -1.0 2349
2351 0 290681.0 156610.0 635160.0 -1.0 2350
2352 0 290661.0 156581.0 635220.0 -1.0 2351
2353 0 290714.0 156549.0 635280.0 -1.0 2352
2354 0 290684.0 156621.0 635340.0 -1.0 2353
2355 0 290744.0 156657.0 635400.0 -1.0 2354
2356 0 290770.0 156645.0 635460.0 -1.0 2355
2357 0 290831.0 156524.0 635520.0 -1.0 2356
2358 0 290792.0 156542.0 635580.0 -1.0 2357
2359 0 290775.0 156569.0 635640.0 -1.0 2358
2360 0 290806.0 156538.0 635700.0 -1.0 2359
2361 0 290859.0 156574.0 635760.0 -1.0 2360
2362 0 290882.0 156526.0 635820.0 -1.0 2361
2363 0 290866.0 156509.0 635880.0 -1.0 2362
2364 0 290938.0 156560.0 635940.0 -1.0 2363
2365 0 290917.0 156573.0 636000.0 -1.0 2364
2366 0 290907.0 156561.0 636060.0 -1.0 2365
2367 0 290930.0 156555.0 636120.0 -1.0 2366
2368 0 290902.0 156434.0 636180.0 -1.0 2367
2369 0 290913.0 156498.0 636240.0 -1.0 2368
2370 0 290929.0 156499.0 636300.0 -1.0 2369
2371 0 290986.0 156549.0 636360.0 -1.0 2370
2372 0 290972.0 156458.0 636420.0 -1.0 2371
2373 0 290976.0 156480.0 636480.0 -1.0 2372
2374 0 290977.0 156499.0 636540.0 -1.0 2373
2375 0 290903.0 156436.0 636600.0 -1.0 2374
2376 0 290978.0 156548.0 636660.0 -1.0 2375
2377 0 291034.0 156520.0 636720.0 -1.0 2376
2378 0 291097.0 156569.0 636780.0 -1.0 2377
2379 0 291041.0 156583.0 636840.0 -1.0 2378
2380 0 291069.0 156576.0 636900.0 -1.0 2379
2381 0 291076.0 156492.0 636960.0 -1.0 2380
2382 0 291076.0 156520.0 637020.0 -1.0 2381
2383 0 291048.0 156513.0 637080.0 -1.0 2382
2384 0 291062.0 156471.0 637140.0 -1.0 2383
2385 0 291069.0 156534.0 637200.0 -1.0 2384
2386 0 291097.0 156527.0 637260.0 -1.0 2385
2387 0 291097.0 156499.0 637320.0 -1.0 2386
2388 0 291119.0 156471.0 637380.0 -1.0 2387
2389 0 291147.0 156471.0 637440.0 -1.0 2388
2390 0 291154.0 156450.0 637500.0 -1.0 2389
2391 0 291147.0 156435.0 637560.0 -1.0 2390
2392 0 291175.0 156464.0 637620.0 -1.0 2391
2393 0 291182.0 156471.0 637680.0 -1.0 2392
2394 0 291203.0 156421.0 637740.0 -1.0 2393
2395 0 291203.0 156386.0 637800.0 -1.0 2394
2396 0 291238.0 156400.0 637860.0 -1.0 2395
2397 0 291274.0 156358.0 637920.0 -1.0 2396
2398 0 291253.0 156323.0 637980.0 -1.0 2397
2399 0 291288.0 156337.0 638040.0 -1.0 2398
2400 0 291295.0 156323.0 638100.0 -1.0 2399
2401 0 291379.0 156330.0 638160.0 -1.0 2400
2402 0 291309.0 156280.0 638220.0 -1.0 2401
2403 0 291330.0 156280.0 638280.0 -1.0 2402
2404 0 291337.0 156245.0 638340.0 -1.0 2403
2405 0 291351.0 156238.0 638400.0 -1.0 2404
2406 0 291344.0 156217.0 638460.0 -1.0 2405
2407 0 291337.0 156168.0 638520.0 -1.0 2406
2408 0 291372.0 156175.0 638580.0 -1.0 2407
2409 0 291386.0 156118.0 638640.0 -1.0 2408
2410 0 291372.0 156097.0 638700.0 -1.0 2409
2411 0 291408.0 156097.0 638760.0 -1.0 2410
2412 0 291408.0 156090.0 638820.0 -1.0 2411
2413 0 291401.0 156048.0 638880.0 -1.0 2412
2414 0 291358.0 156034.0 638940.0 -1.0 2413
2415 0 291365.0 155984.0 639000.0 -1.0 2414
2416 0 291365.0 155998.0 639060.0 -1.0 2415
2417 0 291351.0 155949.0 639120.0 -1.0 2416
2418 0 291295.0 155928.0 639180.0 -1.0 2417
2419 0 291295.0 155893.0 639240.0 -1.0 2418
2420 0 291238.0 155864.0 639300.0 -1.0 2419
2421 0 291260.0 155878.0 639360.0 -1.0 2420
2422 0 291295.0 155914.0 639420.0 -1.0 2421
2423 0 291260.0 155871.0 639480.0 -1.0 2422
2424 0 291288.0 155864.0 639540.0 -1.0 2423
2425 0 291238.0 155822.0 639600.0 -1.0 2424
2426 0 291274.0 155900.0 639660.0 -1.0 2425
2427 0 291196.0 155843.0 639720.0 -1.0 2426
2428 0 291203.0 155850.0 639780.0 -1.0 2427
2429 0 291147.0 155857.0 639840.0 -1.0 2428
2430 0 291140.0 155914.0 639900.0 -1.0 2429
2431 0 291069.0 155871.0 639960.0 -1.0 2430
2432 0 291041.0 155857.0 640020.0 -1.0 2431
2433 0 291041.0 155829.0 640080.0 -1.0 2432
2434 0 291006.0 155871.0 640140.0 -1.0 2433
2435 0 290985.0 155864.0 640200.0 -1.0 2434
2436 0 290971.0 155900.0 640260.0 -1.0 2435
2437 0 290886.0 155907.0 640320.0 -1.0 2436
2438 0 290910.0 155898.0 640380.0 -1.0 2437
2439 0 290825.0 155954.0 640440.0 -1.0 2438
2440 0 290877.0 155959.0 640500.0 -1.0 2439
2441 0 290844.0 155940.0 640560.0 -1.0 2440
2442 0 290754.0 155912.0 640620.0 -1.0 2441
2443 0 290726.0 155902.0 640680.0 -1.0 2442
2444 0 290722.0 155884.0 640740.0 -1.0 2443
2445 0 290764.0 155916.0 640800.0 -1.0 2444
2446 0 290707.0 155827.0 640860.0 -1.0 2445
2447 0 290722.0 155855.0 640920.0 -1.0 2446
2448 0 290722.0 155869.0 640980.0 -1.0 2447
2449 0 290689.0 155836.0 641040.0 -1.0 2448
2450 0 290689.0 155851.0 641100.0 -1.0 2449
2451 0 290656.0 155804.0 641160.0 -1.0 2450
2452 0 290726.0 155799.0 641220.0 -1.0 2451
2453 0 290665.0 155780.0 641280.0 -1.0 2452
2454 0 290642.0 155705.0 641340.0 -1.0 2453
2455 0 290604.0 155700.0 641400.0 -1.0 2454
2456 0 290599.0 155724.0 641460.0 -1.0 2455
2457 0 290613.0 155742.0 641520.0 -1.0 2456
2458 0 290552.0 155677.0 641580.0 -1.0 2457
2459 0 290515.0 155648.0 641640.0 -1.0 2458
2460 0 290496.0 155573.0 641700.0 -1.0 2459
2461 0 290496.0 155592.0 641760.0 -1.0 2460
2462 0 290510.0 155616.0 641820.0 -1.0 2461
2463 0 290482.0 155574.0 641880.0 -1.0 2462
2464 0 290463.0 155574.0 641940.0 -1.0 2463
2465 0 290430.0 155527.0 642000.0 -1.0 2464
2466 0 290402.0 155513.0 642060.0 -1.0 2465
2467 0 290374.0 155508.0 642120.0 -1.0 2466
2468 0 290346.0 155503.0 642180.0 -1.0 2467
2469 0 290294.0 155442.0 642240.0 -1.0 2468
2470 0 290313.0 155433.0 642300.0 -1.0 2469
2471 0 290261.0 155400.0 642360.0 -1.0 2470
2472 0 290280.0 155381.0 642420.0 -1.0 2471
2473 0 290195.0 155348.0 642480.0 -1.0 2472
2474 0 290120.0 155325.0 642540.0 -1.0 2473
2475 0 290162.0 155320.0 642600.0 -1.0 2474
2476 0 290176.0 155315.0 642660.0 -1.0 2475
2477 0 290190.0 155301.0 642720.0 -1.0 2476
2478 0 290148.0 155249.0 642780.0 -1.0 2477
2479 0 290167.0 155226.0 642840.0 -1.0 2478
2480 0 290134.0 155216.0 642900.0 -1.0 2479
2481 0 290078.0 155151.0 642960.0 -1.0 2480
2482 0 290054.0 155151.0 643020.0 -1.0 2481
2483 0 290054.0 155132.0 643080.0 -1.0 2482
2484 0 289970.0 155155.0 643140.0 -1.0 2483
2485 0 289970.0 155146.0 643200.0 -1.0 2484
2486 0 289937.0 155146.0 643260.0 -1.0 2485
2487 0 289908.0 155122.0 643320.0 -1.0 2486
2488 0 289908.0 155118.0 643380.0 -1.0 2487
2489 0 289843.0 155085.0 643440.0 -1.0 2488
2490 0 289852.0 154972.0 643500.0 -1.0 2489
2491 0 289819.0 154953.0 643560.0 -1.0 2490
2492 0 289805.0 154925.0 643620.0 -1.0 2491
2493 0 289739.0 154864.0 643680.0 -1.0 2492
2494 0 289749.0 154873.0 643740.0 -1.0 2493
2495 0 289706.0 154822.0 643800.0 -1.0 2494
2496 0 289706.0 154784.0 643860.0 -1.0 2495
2497 0 289683.0 154732.0 643920.0 -1.0 2496
2498 0 289669.0 154728.0 643980.0 -1.0 2497
2499 0 289631.0 154690.0 644040.0 -1.0 2498
2500 0 289626.0 154690.0 644100.0 -1.0 2499
2501 0 289584.0 154700.0 644160.0 -1.0 2500
2502 0 289579.0 154695.0 644220.0 -1.0 2501
2503 0 289551.0 154652.0 644280.0 -1.0 2502
2504 0 289546.0 154652.0 644340.0 -1.0 2503
2505 0 289523.0 154629.0 644400.0 -1.0 2504
2506 0 289424.0 154549.0 644460.0 -1.0 2505
2507 0 289429.0 154512.0 644520.0 -1.0 2506
2508 0 289349.0 154418.0 644580.0 -1.0 2507
2509 0 289335.0 154418.0 644640.0 -1.0 2508
2510 0 289326.0 154399.0 644700.0 -1.0 2509
2511 0 289236.0 154366.0 644760.0 -1.0 2510
2512 0 289232.0 154370.0 644820.0 -1.0 2511
2513 0 289227.0 154370.0 644880.0 -1.0 2512
2514 0 289180.0 154352.0 644940.0 -1.0 2513
2515 0 289091.0 154347.0 645000.0 -1.0 2514
2516 0 289086.0 154333.0 645060.0 -1.0 2515
2517 0 289086.0 154333.0 645120.0 -1.0 2516
2518 0 289020.0 154244.0 645180.0 -1.0 2517
2519 0 289011.0 154258.0 645240.0 -1.0 2518
2520 0 289001.0 154248.0 645300.0 -1.0 2519
2521 0 288936.0 154281.0 645360.0 -1.0 2520
2522 0 288931.0 154262.0 645420.0 -1.0 2521
2523 0 288884.0 154244.0 645480.0 -1.0 2522
2524 0 288879.0 154230.0 645540.0 -1.0 2523
2525 0 288865.0 154225.0 645600.0 -1.0 2524
2526 0 288837.0 154230.0 645660.0 -1.0 2525
2527 0 288813.0 154230.0 645720.0 -1.0 2526
2528 0 288813.0 154230.0 645780.0 -1.0 2527
2529 0 288813.0 154230.0 645840.0 -1.0 2528
2530 0 288813.0 154230.0 645900.0 -1.0 2529
2531 0 288790.0 154220.0 645960.0 -1.0 2530
2532 0 288748.0 154182.0 646020.0 -1.0 2531
2533 0 288748.0 154182.0 646080.0 -1.0 2532
2534 0 288748.0 154182.0 646140.0 -1.0 2533
2535 0 288748.0 154182.0 646200.0 -1.0 2534
2536 0 288748.0 154182.0 646260.0 -1.0 2535
2537 0 288715.0 154187.0 646320.0 -1.0 2536
2538 0 288719.0 154164.0 646380.0 -1.0 2537
2539 0 288682.0 154154.0 646440.0 -1.0 2538
2540 0 288672.0 154145.0 646500.0 -1.0 2539
2541 0 288658.0 154117.0 646560.0 -1.0 2540
2542 0 288658.0 154117.0 646620.0 -1.0 2541
2543 0 288658.0 154117.0 646680.0 -1.0 2542
2544 0 288705.0 154098.0 646740.0 -1.0 2543
2545 0 288705.0 154060.0 646800.0 -1.0 2544
2546 0 288752.0 154042.0 646860.0 -1.0 2545
2547 0 288752.0 154032.0 646920.0 -1.0 2546
2548 0 288733.0 153994.0 646980.0 -1.0 2547
2549 0 288719.0 153896.0 647040.0 -1.0 2548
2550 0 288719.0 153924.0 647100.0 -1.0 2549
2551 0 288686.0 153900.0 647160.0 -1.0 2550
2552 0 288682.0 153896.0 647220.0 -1.0 2551
2553 0 288691.0 153877.0 647280.0 -1.0 2552
2554 0 288686.0 153858.0 647340.0 -1.0 2553
2555 0 288686.0 153858.0 647400.0 -1.0 2554
2556 0 288644.0 153854.0 647460.0 -1.0 2555
2557 0 288762.0 153896.0 647520.0 -1.0 2556
2558 0 288719.0 153863.0 647580.0 -1.0 2557
2559 0 288743.0 153854.0 647640.0 -1.0 2558
2560 0 288729.0 153839.0 647700.0 -1.0 2559
2561 0 288691.0 153821.0 647760.0 -1.0 2560
2562 0 288832.0 153830.0 647820.0 -1.0 2561
2563 0 288823.0 153806.0 647880.0 -1.0 2562
2564 0 288860.0 153891.0 647940.0 -1.0 2563
2565 0 288842.0 153844.0 648000.0 -1.0 2564
2566 0 288818.0 153839.0 648060.0 -1.0 2565
2567 0 288832.0 153844.0 648120.0 -1.0 2566
2568 0 288827.0 153821.0 648180.0 -1.0 2567
2569 0 288879.0 153825.0 648240.0 -1.0 2568
2570 0 288870.0 153825.0 648300.0 -1.0 2569
2571 0 288982.0 153830.0 648360.0 -1.0 2570
2572 0 288926.0 153825.0 648420.0 -1.0 2571
2573 0 288917.0 153821.0 648480.0 -1.0 2572
2574 0 288917.0 153821.0 648540.0 -1.0 2573
2575 0 288898.0 153811.0 648600.0 -1.0 2574
2576 0 288898.0 153811.0 648660.0 -1.0 2575
2577 0 288898.0 153811.0 648720.0 -1.0 2576
2578 0 288865.0 153811.0 648780.0 -1.0 2577
2579 0 288860.0 153811.0 648840.0 -1.0 2578
2580 0 288860.0 153811.0 648900.0 -1.0 2579
2581 0 288860.0 153811.0 648960.0 -1.0 2580
2582 0 288860.0 153811.0 649020.0 -1.0 2581
2583 0 288884.0 153788.0 649080.0 -1.0 2582
2584 0 288884.0 153788.0 649140.0 -1.0 2583
2585 0 288884.0 153788.0 649200.0 -1.0 2584
2586 0 288884.0 153788.0 649260.0 -1.0 2585
2587 0 288841.0 153759.0 649320.0 -1.0 2586
2588 0 288808.0 153745.0 649380.0 -1.0 2587
2589 0 288804.0 153745.0 649440.0 -1.0 2588
2590 0 288719.0 153628.0 649500.0 -1.0 2589
2591 0 288766.0 153614.0 649560.0 -1.0 2590
2592 0 288696.0 153538.0 649620.0 -1.0 2591
2593 0 288653.0 153515.0 649680.0 -1.0 2592
2594 0 288639.0 153501.0 649740.0 -1.0 2593
2595 0 288583.0 153454.0 649800.0 -1.0 2594
2596 0 288620.0 153444.0 649860.0 -1.0 2595
2597 0 288602.0 153416.0 649920.0 -1.0 2596
2598 0 288597.0 153388.0 649980.0 -1.0 2597
2599 0 288573.0 153364.0 650040.0 -1.0 2598
2600 0 288540.0 153341.0 650100.0 -1.0 2599
2601 0 288536.0 153341.0 650160.0 -1.0 2600
2602 0 288536.0 153289.0 650220.0 -1.0 2601
2603 0 288536.0 153261.0 650280.0 -1.0 2602
2604 0 288531.0 153247.0 650340.0 -1.0 2603
2605 0 288526.0 153228.0 650400.0 -1.0 2604
2606 0 288470.0 153120.0 650460.0 -1.0 2605
2607 0 288456.0 153125.0 650520.0 -1.0 2606
2608 0 288428.0 153087.0 650580.0 -1.0 2607
2609 0 288428.0 153017.0 650640.0 -1.0 2608
2610 0 288418.0 153021.0 650700.0 -1.0 2609
2611 0 288399.0 152970.0 650760.0 -1.0 2610
2612 0 288404.0 152923.0 650820.0 -1.0 2611
2613 0 288409.0 152909.0 650880.0 -1.0 2612
2614 0 288442.0 152829.0 650940.0 -1.0 2613
2615 0 288475.0 152796.0 651000.0 -1.0 2614
2616 0 288404.0 152655.0 651060.0 -1.0 2615
2617 0 288437.0 152622.0 651120.0 -1.0 2616
2618 0 288357.0 152509.0 651180.0 -1.0 2617
2619 0 288380.0 152420.0 651240.0 -1.0 2618
2620 0 288371.0 152401.0 651300.0 -1.0 2619
2621 0 288380.0 152373.0 651360.0 -1.0 2620
2622 0 288376.0 152298.0 651420.0 -1.0 2621
2623 0 288338.0 152152.0 651480.0 -1.0 2622
2624 0 288357.0 152152.0 651540.0 -1.0 2623
2625 0 288315.0 152100.0 651600.0 -1.0 2624
2626 0 288315.0 152091.0 651660.0 -1.0 2625
2627 0 288296.0 152058.0 651720.0 -1.0 2626
2628 0 288286.0 152096.0 651780.0 -1.0 2627
2629 0 288164.0 152068.0 651840.0 -1.0 2628
2630 0 288258.0 152072.0 651900.0 -1.0 2629
2631 0 288258.0 151997.0 651960.0 -1.0 2630
2632 0 288244.0 151959.0 652020.0 -1.0 2631
2633 0 288263.0 151871.53 652080.0 -1.0 2632
2634 0 288240.0 151875.0 652140.0 -1.0 2633
2635 0 288216.0 151809.0 652200.0 -1.0 2634
2636 0 288211.0 151804.0 652260.0 -1.0 2635
2637 0 288240.0 151781.0 652320.0 -1.0 2636
2638 0 288240.0 151738.0 652380.0 -1.0 2637
2639 0 288244.0 151715.0 652440.0 -1.0 2638
2640 0 288230.0 151720.0 652500.0 -1.0 2639
2641 0 288254.0 151668.0 652560.0 -1.0 2640
2642 0 288272.0 151673.0 652620.0 -1.0 2641
2643 0 288296.0 151659.0 652680.0 -1.0 2642
2644 0 288395.0 151556.0 652740.0 -1.0 2643
2645 0 288409.0 151476.0 652800.0 -1.0 2644
2646 5 288122.0 151626.0 652800.0 -1.0 2645
2647 0 288517.0 151429.0 652860.0 -1.0 2646
2648 0 287741.0 151852.0 652740.0 -1.0 2646
2649 0 287530.0 152021.0 652680.0 -1.0 2648
2650 0 287445.0 151993.0 652620.0 -1.0 2649
2651 0 287107.0 152049.0 652620.0 -1.0 2650
2652 0 286726.0 152120.0 652620.0 -1.0 2651
2653 0 286670.0 152106.0 652680.0 -1.0 2652
2654 5 286613.0 152063.0 652740.0 -1.0 2653
2655 0 286388.0 151824.0 652740.0 -1.0 2654
2656 0 286628.0 152359.0 652680.0 -1.0 2654
2657 0 286345.0 151697.0 652680.0 -1.0 2655
2658 0 286204.0 151556.0 652620.0 -1.0 2657
2659 0 286007.0 151274.0 652620.0 -1.0 2658
2660 0 285753.0 151076.0 652560.0 -1.0 2659
2661 0 285612.0 150879.0 652500.0 -1.0 2660
2662 0 285556.0 150865.0 652440.0 -1.0 2661
2663 0 285415.0 150724.0 652380.0 -1.0 2662
2664 0 285358.0 150696.0 652320.0 -1.0 2663
2665 0 285189.0 150668.0 652260.0 -1.0 2664
2666 0 285203.0 150710.0 652200.0 -1.0 2665
2667 0 285119.0 150681.0 652140.0 -1.0 2666
2668 6 285076.0 150653.0 652080.0 -1.0 2667
2669 0 286472.0 152528.0 652680.0 -1.0 2656
2670 0 286332.0 152698.0 652620.0 -1.0 2669
2671 0 286303.0 152895.0 652620.0 -1.0 2670
2672 0 286346.0 153135.0 652620.0 -1.0 2671
2673 0 286289.0 153346.0 652620.0 -1.0 2672
2674 0 286374.0 153487.0 652680.0 -1.0 2673
2675 0 286402.0 153699.0 652680.0 -1.0 2674
2676 0 286458.0 153924.0 652680.0 -1.0 2675
2677 0 286430.0 154108.0 652680.0 -1.0 2676
2678 0 286416.0 154474.0 652740.0 -1.0 2677
2679 0 286374.0 154728.0 652800.0 -1.0 2678
2680 5 286402.0 155038.0 652800.0 -1.0 2679
2681 0 286486.0 155010.0 652740.0 -1.0 2680
2682 0 286430.0 154940.0 652860.0 -1.0 2680
2683 0 286486.0 155010.0 652680.0 -1.0 2681
2684 0 286486.0 155010.0 652620.0 -1.0 2683
2685 0 286557.0 154940.0 652560.0 -1.0 2684
2686 0 286585.0 155024.0 652500.0 -1.0 2685
2687 0 286642.0 155137.0 652440.0 -1.0 2686
2688 0 286642.0 155137.0 652380.0 -1.0 2687
2689 0 286656.0 155320.0 652320.0 -1.0 2688
2690 0 286754.0 155490.0 652260.0 -1.0 2689
2691 0 287036.0 155715.0 652260.0 -1.0 2690
2692 0 287248.0 155842.0 652200.0 -1.0 2691
2693 0 287332.0 155983.0 652140.0 -1.0 2692
2694 0 287488.0 156110.0 652080.0 -1.0 2693
2695 0 287657.0 156364.0 652020.0 -1.0 2694
2696 0 287685.0 156476.0 651960.0 -1.0 2695
2697 0 287784.0 156716.0 651900.0 -1.0 2696
2698 0 287784.0 156801.0 651840.0 -1.0 2697
2699 0 287840.0 156815.0 651780.0 -1.0 2698
2700 0 287840.0 156885.0 651720.0 -1.0 2699
2701 0 287925.0 156956.0 651660.0 -1.0 2700
2702 0 287967.0 157012.0 651600.0 -1.0 2701
2703 0 287981.0 157139.0 651540.0 -1.0 2702
2704 6 287995.0 157139.0 651480.0 -1.0 2703
2705 0 286430.0 154968.0 652920.0 -1.0 2682
2706 0 286444.0 154982.0 652980.0 -1.0 2705
2707 0 286458.0 154982.0 653040.0 -1.0 2706
2708 0 286402.0 154897.0 653100.0 -1.0 2707
2709 0 286388.0 154911.0 653160.0 -1.0 2708
2710 0 286402.0 154855.0 653220.0 -1.0 2709
2711 0 286388.0 154855.0 653280.0 -1.0 2710
2712 0 286374.0 154841.0 653340.0 -1.0 2711
2713 0 286275.0 154784.0 653400.0 -1.0 2712
2714 0 286261.0 154770.0 653460.0 -1.0 2713
2715 6 286176.0 154700.0 653520.0 -1.0 2714
2716 0 288559.0 151321.0 652920.0 -1.0 2647
2717 0 288719.0 151255.0 652980.0 -1.0 2716
2718 0 288874.0 151118.0 653040.0 -1.0 2717
2719 0 288954.0 150869.0 653100.0 -1.0 2718
2720 0 289086.0 150667.0 653160.0 -1.0 2719
2721 0 289170.0 150517.0 653220.0 -1.0 2720
2722 0 289194.0 150489.0 653280.0 -1.0 2721
2723 0 289203.0 150399.0 653340.0 -1.0 2722
2724 0 289222.0 150343.0 653400.0 -1.0 2723
2725 0 289330.0 150230.0 653460.0 -1.0 2724
2726 0 289387.0 150028.0 653520.0 -1.0 2725
2727 0 289527.0 149943.0 653580.0 -1.0 2726
2728 0 289631.0 149807.0 653640.0 -1.0 2727
2729 0 289786.0 149684.0 653700.0 -1.0 2728
2730 0 289795.0 149596.0 653760.0 -1.0 2729
2731 0 289898.0 149540.0 653820.0 -1.0 2730
2732 0 289997.0 149384.0 653880.0 -1.0 2731
2733 0 290105.0 149309.0 653940.0 -1.0 2732
2734 0 290194.0 149239.0 654000.0 -1.0 2733
2735 0 290331.0 149229.0 654060.0 -1.0 2734
2736 0 290354.0 149187.0 654120.0 -1.0 2735
2737 0 290467.0 149150.0 654180.0 -1.0 2736
2738 0 290547.0 149140.0 654240.0 -1.0 2737
2739 0 290580.0 149140.0 654300.0 -1.0 2738
2740 0 290622.0 149154.0 654360.0 -1.0 2739
2741 0 290693.0 149131.0 654420.0 -1.0 2740
2742 0 290740.0 149145.0 654480.0 -1.0 2741
2743 0 290820.0 149150.0 654540.0 -1.0 2742
2744 0 290881.0 149164.0 654600.0 -1.0 2743
2745 0 290928.0 149201.0 654660.0 -1.0 2744
2746 0 291003.0 149215.0 654720.0 -1.0 2745
2747 0 291078.0 149267.0 654780.0 -1.0 2746
2748 0 291026.0 149201.0 654840.0 -1.0 2747
2749 0 291092.0 149314.0 654900.0 -1.0 2748
2750 0 291224.0 149413.0 654960.0 -1.0 2749
2751 0 291299.0 149408.0 655020.0 -1.0 2750
2752 0 291318.0 149427.0 655080.0 -1.0 2751
2753 0 291327.0 149455.0 655140.0 -1.0 2752
2754 0 291308.0 149432.0 655200.0 -1.0 2753
2755 0 291360.0 149488.0 655260.0 -1.0 2754
2756 0 291337.0 149455.0 655320.0 -1.0 2755
2757 0 291360.0 149507.0 655380.0 -1.0 2756
2758 0 291374.0 149502.0 655440.0 -1.0 2757
2759 0 291416.0 149526.0 655500.0 -1.0 2758
2760 0 291421.0 149540.0 655560.0 -1.0 2759
2761 0 291445.0 149540.0 655620.0 -1.0 2760
2762 0 291548.0 149572.0 655680.0 -1.0 2761
2763 0 291539.0 149596.0 655740.0 -1.0 2762
2764 0 291539.0 149577.0 655800.0 -1.0 2763
2765 0 291590.0 149624.0 655860.0 -1.0 2764
2766 0 291534.0 149605.0 655920.0 -1.0 2765
2767 0 291581.0 149620.0 655980.0 -1.0 2766
2768 0 291548.0 149610.0 656040.0 -1.0 2767
2769 0 291558.0 149605.0 656100.0 -1.0 2768
2770 0 291534.0 149601.0 656160.0 -1.0 2769
2771 0 291506.0 149596.0 656220.0 -1.0 2770
2772 0 291482.0 149596.0 656280.0 -1.0 2771
2773 0 291496.0 149615.0 656340.0 -1.0 2772
2774 0 291431.0 149620.0 656400.0 -1.0 2773
2775 0 291384.0 149648.0 656460.0 -1.0 2774
2776 0 291369.0 149657.0 656520.0 -1.0 2775
2777 0 291327.0 149666.0 656580.0 -1.0 2776
2778 0 291341.0 149662.0 656640.0 -1.0 2777
2779 0 291346.0 149676.0 656700.0 -1.0 2778
2780 0 291355.0 149695.0 656760.0 -1.0 2779
2781 0 291313.0 149699.0 656820.0 -1.0 2780
2782 0 291276.0 149685.0 656880.0 -1.0 2781
2783 0 291280.0 149685.0 656940.0 -1.0 2782
2784 0 291294.0 149681.0 657000.0 -1.0 2783
2785 0 291266.0 149676.0 657060.0 -1.0 2784
2786 0 291224.0 149605.0 657120.0 -1.0 2785
2787 0 291224.0 149629.0 657180.0 -1.0 2786
2788 0 291228.0 149605.0 657240.0 -1.0 2787
2789 0 291238.0 149605.0 657300.0 -1.0 2788
2790 0 291214.0 149596.0 657360.0 -1.0 2789
2791 0 291191.0 149558.0 657420.0 -1.0 2790
2792 0 291186.0 149554.0 657480.0 -1.0 2791
2793 0 291064.0 149478.0 657540.0 -1.0 2792
2794 0 291059.0 149455.0 657600.0 -1.0 2793
2795 0 291031.0 149422.0 657660.0 -1.0 2794
2796 0 291069.0 149417.0 657720.0 -1.0 2795
2797 0 291045.0 149399.0 657780.0 -1.0 2796
2798 0 291064.0 149417.0 657840.0 -1.0 2797
2799 0 291045.0 149370.0 657900.0 -1.0 2798
2800 0 291078.0 149347.0 657960.0 -1.0 2799
2801 0 291026.0 149300.0 658020.0 -1.0 2800
2802 0 291055.0 149286.0 658080.0 -1.0 2801
2803 0 291078.0 149295.0 658140.0 -1.0 2802
2804 0 291017.0 149239.0 658200.0 -1.0 2803
2805 0 291045.0 149258.0 658260.0 -1.0 2804
2806 0 291008.0 149234.0 658320.0 -1.0 2805
2807 0 290970.0 149173.0 658380.0 -1.0 2806
2808 0 290961.0 149131.0 658440.0 -1.0 2807
2809 0 290942.0 149107.0 658500.0 -1.0 2808
2810 0 290895.0 148999.0 658560.0 -1.0 2809
2811 0 290881.0 148957.0 658620.0 -1.0 2810
2812 0 290895.0 148929.0 658680.0 -1.0 2811
2813 0 290857.0 148966.0 658740.0 -1.0 2812
2814 0 290852.0 148924.0 658800.0 -1.0 2813
2815 0 290867.0 148943.0 658860.0 -1.0 2814
2816 0 290852.0 148924.0 658920.0 -1.0 2815
2817 0 290834.0 148905.0 658980.0 -1.0 2816
2818 0 290763.0 148910.0 659040.0 -1.0 2817
2819 0 290754.0 148952.0 659100.0 -1.0 2818
2820 0 290707.0 148975.0 659160.0 -1.0 2819
2821 0 290679.0 148999.0 659220.0 -1.0 2820
2822 0 290660.0 148990.0 659280.0 -1.0 2821
2823 0 290674.0 148985.0 659340.0 -1.0 2822
2824 0 290589.0 148933.0 659400.0 -1.0 2823
2825 0 290585.0 148975.0 659460.0 -1.0 2824
2826 0 290589.0 148990.0 659520.0 -1.0 2825
2827 0 290556.0 148990.0 659580.0 -1.0 2826
2828 0 290528.0 149022.0 659640.0 -1.0 2827
2829 0 290500.0 149027.0 659700.0 -1.0 2828
2830 0 290476.0 149060.0 659760.0 -1.0 2829
2831 0 290439.0 149084.0 659820.0 -1.0 2830
2832 0 290387.0 149163.0 659880.0 -1.0 2831
2833 0 290368.0 149309.0 659940.0 -1.0 2832
2834 0 290378.0 149417.0 660000.0 -1.0 2833
2835 0 290373.0 149497.0 660060.0 -1.0 2834
2836 0 290345.0 149497.0 660120.0 -1.0 2835
2837 0 290354.0 149544.0 660180.0 -1.0 2836
2838 0 290378.0 149610.0 660240.0 -1.0 2837
2839 0 290293.0 149648.0 660300.0 -1.0 2838
2840 0 290298.0 149742.0 660360.0 -1.0 2839
2841 0 290227.0 149742.0 660420.0 -1.0 2840
2842 0 290152.0 149803.0 660480.0 -1.0 2841
2843 0 290119.0 149873.0 660540.0 -1.0 2842
2844 0 290124.0 149859.0 660600.0 -1.0 2843
2845 0 290138.0 149836.0 660660.0 -1.0 2844
2846 0 290129.0 149887.0 660720.0 -1.0 2845
2847 5 290110.0 149850.0 660780.0 -1.0 2846
2848 0 290131.0 150184.0 660720.0 -1.0 2847
2849 0 290096.0 149845.0 660840.0 -1.0 2847
2850 0 290091.0 149873.0 660900.0 -1.0 2849
2851 0 290091.0 149897.0 660960.0 -1.0 2850
2852 0 290025.0 149873.0 661020.0 -1.0 2851
2853 0 289960.0 149882.0 661080.0 -1.0 2852
2854 0 289880.0 149770.0 661140.0 -1.0 2853
2855 0 289828.0 149779.0 661200.0 -1.0 2854
2856 0 289753.0 149737.0 661260.0 -1.0 2855
2857 0 289710.0 149742.0 661320.0 -1.0 2856
2858 0 289626.0 149694.0 661380.0 -1.0 2857
2859 0 289513.0 149737.0 661440.0 -1.0 2858
2860 0 289386.0 149760.0 661500.0 -1.0 2859
2861 0 289273.0 149765.0 661560.0 -1.0 2860
2862 0 289240.0 149765.0 661620.0 -1.0 2861
2863 0 289212.0 149770.0 661680.0 -1.0 2862
2864 0 289189.0 149760.0 661740.0 -1.0 2863
2865 0 289198.0 149821.0 661800.0 -1.0 2864
2866 0 289142.0 149793.0 661860.0 -1.0 2865
2867 0 289137.0 149812.0 661920.0 -1.0 2866
2868 0 289104.0 149812.0 661980.0 -1.0 2867
2869 0 289128.0 149831.0 662040.0 -1.0 2868
2870 0 289005.0 149840.0 662100.0 -1.0 2869
2871 0 288930.0 149887.0 662160.0 -1.0 2870
2872 0 288841.0 149962.0 662220.0 -1.0 2871
2873 0 288662.0 150000.0 662280.0 -1.0 2872
2874 0 288564.0 149991.0 662340.0 -1.0 2873
2875 0 288456.0 150141.0 662400.0 -1.0 2874
2876 0 288235.0 150226.0 662460.0 -1.0 2875
2877 0 288089.0 150268.0 662520.0 -1.0 2876
2878 0 287924.0 150268.0 662580.0 -1.0 2877
2879 0 287826.0 150385.0 662640.0 -1.0 2878
2880 0 287586.0 150517.0 662700.0 -1.0 2879
2881 0 287266.0 150611.0 662760.0 -1.0 2880
2882 0 287135.0 150799.0 662820.0 -1.0 2881
2883 5 287143.0 151100.0 662820.0 -1.0 2882
2884 0 287055.0 150776.0 662880.0 -1.0 2883
2885 0 287157.0 151255.0 662760.0 -1.0 2883
2886 0 287114.0 151311.0 662700.0 -1.0 2885
2887 0 287143.0 151382.0 662640.0 -1.0 2886
2888 0 287129.0 151382.0 662580.0 -1.0 2887
2889 0 287185.0 151579.0 662520.0 -1.0 2888
2890 0 287171.0 151734.0 662460.0 -1.0 2889
2891 0 287143.0 151833.0 662400.0 -1.0 2890
2892 0 287143.0 151847.0 662340.0 -1.0 2891
2893 0 287256.0 152016.0 662280.0 -1.0 2892
2894 0 287270.0 152115.0 662220.0 -1.0 2893
2895 0 287171.0 152101.0 662160.0 -1.0 2894
2896 0 287129.0 152171.0 662100.0 -1.0 2895
2897 0 287157.0 152284.0 662040.0 -1.0 2896
2898 0 287143.0 152242.0 661980.0 -1.0 2897
2899 0 287129.0 152341.0 661920.0 -1.0 2898
2900 0 287072.0 152411.0 661860.0 -1.0 2899
2901 0 287072.0 152496.0 661800.0 -1.0 2900
2902 0 286931.0 152552.0 661740.0 -1.0 2901
2903 0 287002.0 152594.0 661680.0 -1.0 2902
2904 0 286959.0 152637.0 661620.0 -1.0 2903
2905 0 286903.0 152651.0 661560.0 -1.0 2904
2906 0 286635.0 152735.0 661560.0 -1.0 2905
2907 0 286621.0 152806.0 661500.0 -1.0 2906
2908 0 286480.0 152862.0 661440.0 -1.0 2907
2909 0 286381.0 152834.0 661380.0 -1.0 2908
2910 0 286339.0 152947.0 661320.0 -1.0 2909
2911 0 286268.0 152961.0 661260.0 -1.0 2910
2912 0 286113.0 153046.0 661200.0 -1.0 2911
2913 0 285803.0 153116.0 661140.0 -1.0 2912
2914 0 285521.0 153440.0 661080.0 -1.0 2913
2915 0 285196.0 153624.0 661020.0 -1.0 2914
2916 0 284830.0 153765.0 660960.0 -1.0 2915
2917 0 284393.0 153934.0 660900.0 -1.0 2916
2918 0 284350.0 153934.0 660840.0 -1.0 2917
2919 0 284308.0 153892.0 660780.0 -1.0 2918
2920 0 284252.0 153878.0 660720.0 -1.0 2919
2921 0 284012.0 154117.0 660720.0 -1.0 2920
2922 0 283885.0 154160.0 660660.0 -1.0 2921
2923 0 283547.0 154399.0 660660.0 -1.0 2922
2924 0 283392.0 154512.0 660600.0 -1.0 2923
2925 0 283321.0 154639.0 660540.0 -1.0 2924
2926 0 283180.0 154808.0 660480.0 -1.0 2925
2927 0 282940.0 155006.0 660420.0 -1.0 2926
2928 0 282842.0 155076.0 660360.0 -1.0 2927
2929 0 282785.0 155034.0 660300.0 -1.0 2928
2930 0 282799.0 155090.0 660240.0 -1.0 2929
2931 0 282799.0 155090.0 660180.0 -1.0 2930
2932 0 282799.0 155090.0 660120.0 -1.0 2931
2933 0 282814.0 155203.0 660060.0 -1.0 2932
2934 0 282842.0 155245.0 660000.0 -1.0 2933
2935 0 282926.0 155358.0 659940.0 -1.0 2934
2936 0 282898.0 155358.0 659880.0 -1.0 2935
2937 0 282912.0 155443.0 659820.0 -1.0 2936
2938 0 282969.0 155555.0 659760.0 -1.0 2937
2939 0 282969.0 155753.0 659700.0 -1.0 2938
2940 0 282926.0 156148.0 659640.0 -1.0 2939
2941 0 282884.0 156331.0 659580.0 -1.0 2940
2942 0 282870.0 156514.0 659520.0 -1.0 2941
2943 0 282884.0 156571.0 659460.0 -1.0 2942
2944 0 282856.0 156669.0 659400.0 -1.0 2943
2945 0 282926.0 156627.0 659340.0 -1.0 2944
2946 0 282884.0 156698.0 659280.0 -1.0 2945
2947 0 282828.0 156810.0 659220.0 -1.0 2946
2948 0 282828.0 156810.0 659160.0 -1.0 2947
2949 0 282856.0 156937.0 659100.0 -1.0 2948
2950 0 282799.0 156951.0 659040.0 -1.0 2949
2951 0 282799.0 157036.0 658980.0 -1.0 2950
2952 0 282757.0 157036.0 658920.0 -1.0 2951
2953 0 282771.0 157290.0 658860.0 -1.0 2952
2954 5 282700.0 157600.0 658860.0 -1.0 2953
2955 0 282573.0 157854.0 658920.0 -1.0 2954
2956 0 282714.0 157374.0 658800.0 -1.0 2954
2957 0 282446.0 158065.0 658980.0 -1.0 2955
2958 0 282221.0 158192.0 659040.0 -1.0 2957
2959 0 282038.0 158446.0 659100.0 -1.0 2958
2960 0 281756.0 158742.0 659160.0 -1.0 2959
2961 0 281333.0 158940.0 659220.0 -1.0 2960
2962 5 280698.0 159095.0 659220.0 -1.0 2961
2963 0 280924.0 158982.0 659280.0 -1.0 2962
2964 0 280670.0 158982.0 659160.0 -1.0 2962
2965 0 280599.0 158982.0 659100.0 -1.0 2964
2966 0 280656.0 158982.0 659040.0 -1.0 2965
2967 0 280641.0 159038.0 658980.0 -1.0 2966
2968 0 280670.0 159038.0 658920.0 -1.0 2967
2969 0 280670.0 159038.0 658860.0 -1.0 2968
2970 0 280684.0 159067.0 658800.0 -1.0 2969
2971 0 280698.0 159067.0 658740.0 -1.0 2970
2972 0 280698.0 159067.0 658680.0 -1.0 2971
2973 0 280754.0 159151.0 658620.0 -1.0 2972
2974 0 280754.0 159151.0 658560.0 -1.0 2973
2975 0 280909.0 159264.0 658500.0 -1.0 2974
2976 0 280796.0 159151.0 658440.0 -1.0 2975
2977 0 280881.0 159208.0 658380.0 -1.0 2976
2978 0 280867.0 159264.0 658320.0 -1.0 2977
2979 0 280768.0 158968.0 658260.0 -1.0 2978
2980 0 280740.0 158813.0 658200.0 -1.0 2979
2981 0 280641.0 158714.0 658140.0 -1.0 2980
2982 0 280500.0 158616.0 658080.0 -1.0 2981
2983 0 280458.0 158545.0 658020.0 -1.0 2982
2984 0 280486.0 158587.0 657960.0 -1.0 2983
2985 0 280430.0 158503.0 657900.0 -1.0 2984
2986 0 280514.0 158517.0 657840.0 -1.0 2985
2987 0 280402.0 158474.0 657780.0 -1.0 2986
2988 0 280472.0 158460.0 657720.0 -1.0 2987
2989 0 280430.0 158319.0 657660.0 -1.0 2988
2990 0 280430.0 158305.0 657600.0 -1.0 2989
2991 0 280289.0 158164.0 657540.0 -1.0 2990
2992 0 280190.0 158052.0 657480.0 -1.0 2991
2993 0 280007.0 157854.0 657420.0 -1.0 2992
2994 0 279936.0 157854.0 657360.0 -1.0 2993
2995 0 279936.0 157854.0 657300.0 -1.0 2994
2996 0 279824.0 157727.0 657240.0 -1.0 2995
2997 0 279781.0 157685.0 657180.0 -1.0 2996
2998 0 279824.0 157685.0 657120.0 -1.0 2997
2999 0 279824.0 157685.0 657060.0 -1.0 2998
3000 0 279824.0 157685.0 657000.0 -1.0 2999
3001 0 279810.0 157727.0 656940.0 -1.0 3000
3002 0 279866.0 157798.0 656880.0 -1.0 3001
3003 0 279852.0 157812.0 656820.0 -1.0 3002
3004 0 279922.0 157925.0 656760.0 -1.0 3003
3005 0 279936.0 157896.0 656700.0 -1.0 3004
3006 0 279922.0 157995.0 656640.0 -1.0 3005
3007 6 279866.0 158066.0 656580.0 -1.0 3006
3008 0 280783.0 158996.0 659340.0 -1.0 2963
3009 0 280740.0 158841.0 659400.0 -1.0 3008
3010 0 280712.0 158827.0 659460.0 -1.0 3009
3011 0 281079.0 158658.0 659520.0 -1.0 3010
3012 0 281530.0 158531.0 659580.0 -1.0 3011
3013 0 281586.0 158446.0 659640.0 -1.0 3012
3014 0 281657.0 158376.0 659700.0 -1.0 3013
3015 0 281657.0 158361.0 659760.0 -1.0 3014
3016 0 281685.0 158347.0 659820.0 -1.0 3015
3017 0 281742.0 158291.0 659880.0 -1.0 3016
3018 0 281812.0 158333.0 659940.0 -1.0 3017
3019 0 281840.0 158347.0 660000.0 -1.0 3018
3020 0 281826.0 158390.0 660060.0 -1.0 3019
3021 0 281868.0 158347.0 660120.0 -1.0 3020
3022 6 281854.0 158404.0 660180.0 -1.0 3021
3023 0 282714.0 157374.0 658740.0 -1.0 2956
3024 0 282700.0 157374.0 658680.0 -1.0 3023
3025 0 282743.0 157360.0 658620.0 -1.0 3024
3026 0 282785.0 157332.0 658560.0 -1.0 3025
3027 0 282785.0 157572.0 658500.0 -1.0 3026
3028 0 282771.0 157501.0 658440.0 -1.0 3027
3029 6 282842.0 157529.0 658380.0 -1.0 3028
3030 0 287107.0 150747.0 662940.0 -1.0 2884
3031 0 287092.0 150728.0 663000.0 -1.0 3030
3032 0 287013.0 150672.0 663060.0 -1.0 3031
3033 0 287083.0 150667.0 663120.0 -1.0 3032
3034 0 287055.0 150620.0 663180.0 -1.0 3033
3035 0 287027.0 150611.0 663240.0 -1.0 3034
3036 0 287041.0 150588.0 663300.0 -1.0 3035
3037 0 287050.0 150569.0 663360.0 -1.0 3036
3038 0 287055.0 150602.0 663420.0 -1.0 3037
3039 0 287036.0 150592.0 663480.0 -1.0 3038
3040 0 286989.0 150442.0 663540.0 -1.0 3039
3041 0 286994.0 150475.0 663600.0 -1.0 3040
3042 0 286966.0 150418.0 663660.0 -1.0 3041
3043 0 286956.0 150423.0 663720.0 -1.0 3042
3044 0 286825.0 150465.0 663780.0 -1.0 3043
3045 0 286848.0 150489.0 663840.0 -1.0 3044
3046 0 286858.0 150437.0 663900.0 -1.0 3045
3047 0 286839.0 150409.0 663960.0 -1.0 3046
3048 0 286815.0 150371.0 664020.0 -1.0 3047
3049 0 286825.0 150371.0 664080.0 -1.0 3048
3050 0 286787.0 150324.0 664140.0 -1.0 3049
3051 0 286806.0 150291.0 664200.0 -1.0 3050
3052 0 286853.0 150277.0 664260.0 -1.0 3051
3053 0 286867.0 150244.0 664320.0 -1.0 3052
3054 0 286933.0 150221.0 664380.0 -1.0 3053
3055 0 286998.0 150202.0 664440.0 -1.0 3054
3056 0 286975.0 150160.0 664500.0 -1.0 3055
3057 0 287003.0 150179.0 664560.0 -1.0 3056
3058 0 287031.0 150085.0 664620.0 -1.0 3057
3059 0 287017.0 150080.0 664680.0 -1.0 3058
3060 0 287031.0 150066.0 664740.0 -1.0 3059
3061 0 287083.0 150042.0 664800.0 -1.0 3060
3062 0 287092.0 150014.0 664860.0 -1.0 3061
3063 0 287060.0 149986.0 664920.0 -1.0 3062
3064 0 287074.0 149995.0 664980.0 -1.0 3063
3065 0 287144.0 149976.0 665040.0 -1.0 3064
3066 0 287111.0 149953.0 665100.0 -1.0 3065
3067 0 287055.0 149944.0 665160.0 -1.0 3066
3068 0 287055.0 149948.0 665220.0 -1.0 3067
3069 0 287069.0 149930.0 665280.0 -1.0 3068
3070 0 287078.0 149887.0 665340.0 -1.0 3069
3071 0 287069.0 149873.0 665400.0 -1.0 3070
3072 0 287107.0 149920.0 665460.0 -1.0 3071
3073 0 287064.0 149817.0 665520.0 -1.0 3072
3074 0 287064.0 149840.0 665580.0 -1.0 3073
3075 0 287060.0 149779.0 665640.0 -1.0 3074
3076 0 287041.0 149784.0 665700.0 -1.0 3075
3077 0 287003.0 149737.0 665760.0 -1.0 3076
3078 0 287008.0 149723.0 665820.0 -1.0 3077
3079 0 286956.0 149713.0 665880.0 -1.0 3078
3080 0 286975.0 149704.0 665940.0 -1.0 3079
3081 0 287017.0 149685.0 666000.0 -1.0 3080
3082 0 287092.0 149732.0 666060.0 -1.0 3081
3083 0 287140.0 149718.0 666120.0 -1.0 3082
3084 0 287210.0 149756.0 666180.0 -1.0 3083
3085 0 287229.0 149746.0 666240.0 -1.0 3084
3086 0 287248.0 149770.0 666300.0 -1.0 3085
3087 0 287201.0 149784.0 666360.0 -1.0 3086
3088 0 287191.0 149746.0 666420.0 -1.0 3087
3089 0 287177.0 149722.0 666480.0 -1.0 3088
3090 0 287215.0 149788.0 666540.0 -1.0 3089
3091 0 287262.0 149798.0 666600.0 -1.0 3090
3092 0 287220.0 149788.0 666660.0 -1.0 3091
3093 0 287210.0 149802.0 666720.0 -1.0 3092
3094 0 287220.0 149812.0 666780.0 -1.0 3093
3095 0 287173.0 149821.0 666840.0 -1.0 3094
3096 0 287187.0 149906.0 666900.0 -1.0 3095
3097 0 287144.0 149840.0 666960.0 -1.0 3096
3098 0 287116.0 149864.0 667020.0 -1.0 3097
3099 0 287097.0 149896.0 667080.0 -1.0 3098
3100 0 287027.0 149835.0 667140.0 -1.0 3099
3101 0 287008.0 149849.0 667200.0 -1.0 3100
3102 0 286975.0 149816.0 667260.0 -1.0 3101
3103 0 286966.0 149906.0 667320.0 -1.0 3102
3104 0 286938.0 149873.0 667380.0 -1.0 3103
3105 0 286919.0 149910.0 667440.0 -1.0 3104
3106 0 286844.0 149887.0 667500.0 -1.0 3105
3107 0 286816.0 149896.0 667560.0 -1.0 3106
3108 0 286745.0 149929.0 667620.0 -1.0 3107
3109 0 286670.0 149901.0 667680.0 -1.0 3108
3110 0 286613.0 149920.0 667740.0 -1.0 3109
3111 0 286552.0 149952.0 667800.0 -1.0 3110
3112 0 286552.0 150009.0 667860.0 -1.0 3111
3113 0 286496.0 150009.0 667920.0 -1.0 3112
3114 0 286472.0 150042.0 667980.0 -1.0 3113
3115 0 286449.0 150070.0 668040.0 -1.0 3114
3116 0 286397.0 150042.0 668100.0 -1.0 3115
3117 0 286374.0 150046.0 668160.0 -1.0 3116
3118 0 286317.0 150061.0 668220.0 -1.0 3117
3119 0 286327.0 150046.0 668280.0 -1.0 3118
3120 0 286233.0 150098.0 668340.0 -1.0 3119
3121 0 286233.0 150126.0 668400.0 -1.0 3120
3122 0 286228.0 150140.0 668460.0 -1.0 3121
3123 0 286209.0 150169.0 668520.0 -1.0 3122
3124 0 286237.0 150234.0 668580.0 -1.0 3123
3125 0 286237.0 150263.0 668640.0 -1.0 3124
3126 0 286256.0 150300.0 668700.0 -1.0 3125
3127 0 286247.0 150333.0 668760.0 -1.0 3126
3128 0 286228.0 150371.0 668820.0 -1.0 3127
3129 0 286261.0 150390.0 668880.0 -1.0 3128
3130 0 286280.0 150512.0 668940.0 -1.0 3129
3131 0 286284.0 150554.0 669000.0 -1.0 3130
3132 0 286261.0 150535.0 669060.0 -1.0 3131
3133 0 286308.0 150643.0 669120.0 -1.0 3132
3134 0 286298.0 150662.0 669180.0 -1.0 3133
3135 0 286313.0 150695.0 669240.0 -1.0 3134
3136 0 286346.0 150728.0 669300.0 -1.0 3135
3137 0 286346.0 150747.0 669360.0 -1.0 3136
3138 0 286346.0 150794.0 669420.0 -1.0 3137
3139 0 286355.0 150775.0 669480.0 -1.0 3138
3140 0 286346.0 150742.0 669540.0 -1.0 3139
3141 0 286299.0 150662.0 669600.0 -1.0 3140
3142 0 286298.0 150681.0 669660.0 -1.0 3141
3143 0 286289.0 150643.0 669720.0 -1.0 3142
3144 0 286322.0 150667.0 669780.0 -1.0 3143
3145 0 286280.0 150610.0 669840.0 -1.0 3144
3146 0 286261.0 150615.0 669900.0 -1.0 3145
3147 0 286289.0 150610.0 669960.0 -1.0 3146
3148 0 286237.0 150592.0 670020.0 -1.0 3147
3149 0 286228.0 150578.0 670080.0 -1.0 3148
3150 0 286162.0 150545.0 670140.0 -1.0 3149
3151 0 286181.0 150554.0 670200.0 -1.0 3150
3152 0 286172.0 150554.0 670260.0 -1.0 3151
3153 0 286186.0 150568.0 670320.0 -1.0 3152
3154 0 286148.0 150535.0 670380.0 -1.0 3153
3155 0 286148.0 150540.0 670440.0 -1.0 3154
3156 0 286176.0 150512.0 670500.0 -1.0 3155
3157 0 286148.0 150484.0 670560.0 -1.0 3156
3158 0 286054.0 150432.0 670620.0 -1.0 3157
3159 0 286087.0 150470.0 670680.0 -1.0 3158
3160 0 286021.0 150404.0 670740.0 -1.0 3159
3161 0 286045.0 150404.0 670800.0 -1.0 3160
3162 0 285979.0 150296.0 670860.0 -1.0 3161
3163 0 285955.0 150328.0 670920.0 -1.0 3162
3164 0 285833.0 150178.0 670980.0 -1.0 3163
3165 0 285876.0 150173.0 671040.0 -1.0 3164
3166 0 285744.0 150061.0 671100.0 -1.0 3165
3167 0 285730.0 149971.0 671160.0 -1.0 3166
3168 0 285683.0 149934.0 671220.0 -1.0 3167
3169 0 285594.0 149849.0 671280.0 -1.0 3168
3170 0 285523.0 149812.0 671340.0 -1.0 3169
3171 0 285457.0 149718.0 671400.0 -1.0 3170
3172 0 285420.0 149741.0 671460.0 -1.0 3171
3173 0 285368.0 149703.0 671520.0 -1.0 3172
3174 0 285321.0 149685.0 671580.0 -1.0 3173
3175 0 285288.0 149581.0 671640.0 -1.0 3174
3176 0 285260.0 149548.0 671700.0 -1.0 3175
3177 0 285288.0 149680.0 671760.0 -1.0 3176
3178 0 285227.0 149656.0 671820.0 -1.0 3177
3179 0 285175.0 149661.0 671880.0 -1.0 3178
3180 0 285166.0 149647.0 671940.0 -1.0 3179
3181 0 285199.0 149666.0 672000.0 -1.0 3180
3182 0 285161.0 149671.0 672060.0 -1.0 3181
3183 0 285147.0 149694.0 672120.0 -1.0 3182
3184 0 285100.0 149751.0 672180.0 -1.0 3183
3185 0 285105.0 149741.0 672240.0 -1.0 3184
3186 0 285077.0 149765.0 672300.0 -1.0 3185
3187 0 285082.0 149821.0 672360.0 -1.0 3186
3188 0 285100.0 149854.0 672420.0 -1.0 3187
3189 0 285082.0 149915.0 672480.0 -1.0 3188
3190 0 285096.0 150014.0 672540.0 -1.0 3189
3191 0 285110.0 150028.0 672600.0 -1.0 3190
3192 0 285171.0 150169.0 672660.0 -1.0 3191
3193 0 285335.0 150404.0 672720.0 -1.0 3192
3194 0 285373.0 150484.0 672780.0 -1.0 3193
3195 0 285833.0 150672.0 672780.0 -1.0 3194
3196 0 286059.0 150851.0 672780.0 -1.0 3195
3197 0 286144.0 150949.0 672720.0 -1.0 3196
3198 0 286365.0 151010.0 672720.0 -1.0 3197
3199 0 286609.0 151109.0 672660.0 -1.0 3198
3200 0 286712.0 151090.0 672600.0 -1.0 3199
3201 0 286858.0 151128.0 672540.0 -1.0 3200
3202 0 287103.0 151024.0 672480.0 -1.0 3201
3203 0 287469.0 150898.0 672420.0 -1.0 3202
3204 0 287521.0 150714.0 672360.0 -1.0 3203
3205 0 287587.0 150648.0 672300.0 -1.0 3204
3206 0 287615.0 150637.0 672360.0 -1.0 3205
3207 0 287630.0 150638.0 672420.0 -1.0 3206
3208 0 287608.0 150652.0 672480.0 -1.0 3207
3209 0 287629.0 150644.0 672540.0 -1.0 3208
3210 0 287615.0 150553.0 672600.0 -1.0 3209
3211 0 287643.0 150539.0 672660.0 -1.0 3210
3212 0 287629.0 150454.0 672720.0 -1.0 3211
3213 0 287679.0 150440.0 672780.0 -1.0 3212
3214 0 287714.0 150426.0 672840.0 -1.0 3213
3215 0 287820.0 150306.0 672900.0 -1.0 3214
3216 0 287855.0 150246.0 672960.0 -1.0 3215
3217 0 288052.0 150154.0 672960.0 -1.0 3216
3218 0 288165.0 150126.0 673020.0 -1.0 3217
3219 0 288179.0 150021.0 673080.0 -1.0 3218
3220 0 288271.0 150028.0 673140.0 -1.0 3219
3221 0 288306.0 149929.0 673200.0 -1.0 3220
3222 0 288412.0 149872.0 673260.0 -1.0 3221
3223 0 288574.0 149654.0 673260.0 -1.0 3222
3224 5 288736.0 149344.0 673260.0 -1.0 3223
3225 0 288962.0 149153.0 673260.0 -1.0 3224
3226 0 288736.03 149281.27 673320.0 -1.0 3224
3227 0 289223.0 149090.0 673260.0 -1.0 3225
3228 0 289554.0 148963.0 673260.0 -1.0 3227
3229 0 289787.0 148836.0 673260.0 -1.0 3228
3230 0 289963.0 148759.0 673260.0 -1.0 3229
3231 0 290287.0 148582.0 673260.0 -1.0 3230
3232 0 290379.0 148462.0 673200.0 -1.0 3231
3233 0 290513.0 148371.0 673200.0 -1.0 3232
3234 0 290675.0 148385.0 673140.0 -1.0 3233
3235 0 290879.0 148371.0 673140.0 -1.0 3234
3236 0 291049.0 148223.0 673140.0 -1.0 3235
3237 0 291197.0 148089.0 673140.0 -1.0 3236
3238 0 291260.0 147941.0 673080.0 -1.0 3237
3239 0 291507.0 147814.0 673020.0 -1.0 3238
3240 0 291697.0 147687.0 673020.0 -1.0 3239
3241 0 291923.0 147525.0 673020.0 -1.0 3240
3242 0 291993.0 147398.0 673080.0 -1.0 3241
3243 0 292198.0 147356.0 673140.0 -1.0 3242
3244 0 292402.0 147250.0 673140.0 -1.0 3243
3245 0 292437.0 147123.0 673200.0 -1.0 3244
3246 0 292656.0 147038.0 673200.0 -1.0 3245
3247 0 292811.0 146919.0 673200.0 -1.0 3246
3248 0 292867.0 146883.0 673260.0 -1.0 3247
3249 0 293008.0 146778.0 673260.0 -1.0 3248
3250 0 292966.0 146601.0 673320.0 -1.0 3249
3251 0 293114.0 146474.0 673320.0 -1.0 3250
3252 0 293199.0 146432.0 673380.0 -1.0 3251
3253 0 293319.0 146355.0 673440.0 -1.0 3252
3254 0 293502.0 146192.0 673500.0 -1.0 3253
3255 0 293692.0 146044.0 673560.0 -1.0 3254
3256 0 293897.0 145932.0 673560.0 -1.0 3255
3257 0 293974.0 145932.0 673620.0 -1.0 3256
3258 0 294136.0 145868.0 673620.0 -1.0 3257
3259 0 294362.0 145713.0 673620.0 -1.0 3258
3260 0 294510.0 145530.0 673620.0 -1.0 3259
3261 0 294686.0 145340.0 673620.0 -1.0 3260
3262 0 294926.0 145205.0 673620.0 -1.0 3261
3263 0 294891.0 145170.0 673680.0 -1.0 3262
3264 0 294919.0 145142.0 673740.0 -1.0 3263
3265 0 294961.0 145093.0 673800.0 -1.0 3264
3266 0 294926.0 145029.0 673860.0 -1.0 3265
3267 0 294968.0 145015.0 673920.0 -1.0 3266
3268 0 294975.0 145001.0 673980.0 -1.0 3267
3269 0 294997.0 144973.0 674040.0 -1.0 3268
3270 0 295067.0 144959.0 674100.0 -1.0 3269
3271 0 295053.0 144916.0 674160.0 -1.0 3270
3272 0 295067.0 144916.0 674220.0 -1.0 3271
3273 0 295172.0 144832.0 674280.0 -1.0 3272
3274 0 295264.0 144740.0 674340.0 -1.0 3273
3275 0 295349.0 144698.0 674400.0 -1.0 3274
3276 0 295518.0 144585.0 674400.0 -1.0 3275
3277 0 295666.0 144479.0 674400.0 -1.0 3276
3278 0 295673.0 144479.0 674460.0 -1.0 3277
3279 0 295709.0 144402.0 674520.0 -1.0 3278
3280 0 295814.0 144416.0 674580.0 -1.0 3279
3281 0 295941.0 144395.0 674640.0 -1.0 3280
3282 0 295941.0 144352.0 674700.0 -1.0 3281
3283 0 296110.0 144282.0 674760.0 -1.0 3282
3284 0 296244.0 144232.0 674760.0 -1.0 3283
3285 0 296329.0 144120.0 674820.0 -1.0 3284
3286 0 296442.0 144063.0 674880.0 -1.0 3285
3287 0 296569.0 144099.0 674940.0 -1.0 3286
3288 0 296604.0 143986.0 675000.0 -1.0 3287
3289 0 296794.0 144021.0 675060.0 -1.0 3288
3290 0 296830.0 143880.0 675120.0 -1.0 3289
3291 6 296914.0 143937.0 675180.0 -1.0 3290
3292 0 290131.0 150409.0 660660.0 -1.0 2848
3293 0 290173.0 150832.0 660600.0 -1.0 3292
3294 0 290244.0 151072.0 660540.0 -1.0 3293
3295 0 290399.0 151284.0 660480.0 -1.0 3294
3296 0 290596.0 151566.0 660420.0 -1.0 3295
3297 0 290779.0 151876.0 660360.0 -1.0 3296
3298 0 290850.0 152017.0 660300.0 -1.0 3297
3299 0 290934.0 152045.0 660240.0 -1.0 3298
3300 6 290948.0 152059.0 660180.0 -1.0 3299
3301 0 350177.0 143423.0 549540.0 -1.0 3
3302 0 347731.78 142013.0 551880.0 1267.0 2
3303 0 346480.0 141909.0 553440.0 -1.0 3304
3304 0 347635.5 142005.0 552000.0 1170.0 3302
3305 6 348473.44 138680.89 550500.0 -1.0 3306
3306 0 348476.97 138680.89 550560.0 -1.0 3307
3307 0 348487.53 138698.52 550620.0 -1.0 3308
3308 0 348501.62 138730.25 550680.0 -1.0 10
3309 0 359444.9 174634.56 543780.0 -1.0 546
3310 0 359483.7 174659.23 543840.0 -1.0 3309
3311 0 359501.3 174754.4 543900.0 -1.0 3310
3312 0 359501.3 174874.27 543960.0 -1.0 3311
3313 0 359490.72 174920.1 544020.0 -1.0 3312
3314 0 359459.0 174958.86 544080.0 -1.0 3313
3315 0 359473.1 174976.48 544140.0 -1.0 3314
3316 0 359473.1 174972.97 544200.0 -1.0 3315
3317 0 359518.94 175209.14 544260.0 -1.0 3316
3318 0 359547.12 175180.94 544320.0 -1.0 3317
3319 0 359589.44 175508.77 544380.0 -1.0 3318
3320 0 359564.75 175653.28 544440.0 -1.0 3319
3321 0 359589.44 175892.98 544500.0 -1.0 3320
3322 0 359589.44 176041.03 544560.0 -1.0 3321
3323 0 359578.84 176090.39 544620.0 -1.0 3322
3324 0 359600.0 176167.94 544680.0 -1.0 3323
3325 0 359674.03 176340.66 544680.0 -1.0 3324
3326 0 359723.38 176573.31 544680.0 -1.0 3325
3327 0 359585.9 177348.81 544680.0 -1.0 3326
3328 0 359501.3 177941.02 544680.0 -1.0 3327
3329 0 359384.97 178082.02 544620.0 -1.0 3328
3330 0 359272.2 178494.44 544620.0 -1.0 3329
3331 0 359173.47 178959.73 544620.0 -1.0 3330
3332 0 359092.4 179174.77 544680.0 -1.0 3331
3333 0 358669.4 179707.03 544680.0 -1.0 3332
3334 0 358531.94 180175.86 544680.0 -1.0 3333
3335 0 358546.03 180204.06 544740.0 -1.0 3334
3336 6 358151.22 180080.69 544800.0 -1.0 3335
3337 0 377289.06 158095.16 552360.0 -1.0 376
3338 0 377451.2 157887.19 552300.0 -1.0 3337
3339 0 377659.2 157739.14 552300.0 -1.0 3338
3340 6 377623.94 157710.94 552240.0 -1.0 3339
3341 0 373450.3 158116.31 551580.0 -1.0 354
3342 0 373379.8 158091.64 551640.0 -1.0 3341
3343 0 373358.7 158081.06 551700.0 -1.0 3342
3344 0 373341.06 158024.66 551760.0 -1.0 3343
3345 0 373291.7 157971.78 551820.0 -1.0 3344
3346 0 373242.34 157957.69 551880.0 -1.0 3345
3347 0 373207.1 157922.44 551940.0 -1.0 3346
3348 6 373221.2 157936.53 552000.0 -1.0 3347
3349 0 359976.75 154869.19 540900.0 -1.0 412
3350 0 360033.16 154936.16 540840.0 -1.0 3349
3351 0 360064.88 154967.89 540780.0 -1.0 3350
3352 0 360064.88 154964.36 540720.0 -1.0 3351
3353 0 360121.28 154992.56 540660.0 -1.0 3352
3354 0 360223.5 155059.53 540600.0 -1.0 3353
3355 0 360297.53 155038.39 540540.0 -1.0 3354
3356 0 360346.88 155105.36 540480.0 -1.0 3355
3357 0 360438.53 155108.89 540420.0 -1.0 3356
3358 0 360568.94 155161.77 540360.0 -1.0 3357
3359 0 360583.06 155193.48 540300.0 -1.0 3358
3360 0 360738.16 155295.72 540240.0 -1.0 3359
3361 0 360787.5 155327.44 540180.0 -1.0 3360
3362 0 360886.2 155408.52 540120.0 -1.0 3361
3363 0 360914.4 155443.77 540060.0 -1.0 3362
3364 0 360942.6 155468.44 540000.0 -1.0 3363
3365 0 361125.9 155683.47 539940.0 -1.0 3364
3366 0 361407.9 156000.72 539880.0 -1.0 3365
3367 0 361496.03 156067.69 539820.0 -1.0 3366
3368 0 361584.16 156028.9 539760.0 -1.0 3367
3369 0 361686.38 156053.6 539700.0 -1.0 3368
3370 0 361774.5 156071.22 539640.0 -1.0 3369
3371 5 362014.2 156007.77 539580.0 -1.0 3370
3372 0 362465.4 155789.22 539580.0 -1.0 3371
3373 0 361993.06 156138.19 539520.0 -1.0 3371
3374 0 363466.5 155510.73 539580.0 -1.0 3372
3375 0 363603.97 155514.27 539640.0 -1.0 3374
3376 6 363653.3 155514.27 539700.0 -1.0 3375
3377 0 361986.0 156176.97 539460.0 -1.0 3373
3378 0 362021.25 156194.6 539400.0 -1.0 3377
3379 0 362042.4 156208.69 539340.0 -1.0 3378
3380 0 362119.94 156233.36 539280.0 -1.0 3379
3381 0 362155.2 156243.94 539220.0 -1.0 3380
3382 0 362211.6 156268.61 539160.0 -1.0 3381
3383 0 362211.6 156268.61 539100.0 -1.0 3382
3384 0 362394.9 156367.31 539040.0 -1.0 3383
3385 0 362454.8 156416.66 538980.0 -1.0 3384
3386 0 362507.7 156490.69 538920.0 -1.0 3385
3387 0 362571.16 156494.22 538860.0 -1.0 3386
3388 0 362613.44 156525.94 538800.0 -1.0 3387
3389 0 362712.16 156561.19 538740.0 -1.0 3388
3390 0 362754.44 156617.6 538680.0 -1.0 3389
3391 0 362824.94 156688.1 538620.0 -1.0 3390
3392 0 362863.72 156719.81 538560.0 -1.0 3391
3393 0 362906.03 156811.47 538500.0 -1.0 3392
3394 0 362948.3 156871.39 538440.0 -1.0 3393
3395 0 363078.75 157058.22 538380.0 -1.0 3394
3396 0 363128.1 157121.66 538320.0 -1.0 3395
3397 0 363209.2 157213.31 538260.0 -1.0 3396
3398 0 363237.38 157287.34 538200.0 -1.0 3397
3399 0 363240.9 157308.48 538140.0 -1.0 3398
3400 0 363247.94 157449.48 538080.0 -1.0 3399
3401 0 363286.72 157467.11 538020.0 -1.0 3400
3402 0 363314.94 157505.89 537960.0 -1.0 3401
3403 0 363381.9 157706.81 537900.0 -1.0 3402
3404 0 363353.7 157791.4 537840.0 -1.0 3403
3405 0 363318.44 157851.34 537780.0 -1.0 3404
3406 0 363233.84 157907.73 537720.0 -1.0 3405
3407 0 363244.44 157904.22 537660.0 -1.0 3406
3408 0 363142.2 157921.84 537600.0 -1.0 3407
3409 0 363138.7 157925.36 537540.0 -1.0 3408
3410 0 363096.38 157928.89 537480.0 -1.0 3409
3411 0 363064.66 157953.56 537420.0 -1.0 3410
3412 0 363068.2 157953.56 537360.0 -1.0 3411
3413 0 362973.0 157999.39 537300.0 -1.0 3412
3414 0 362913.06 157964.14 537240.0 -1.0 3413
3415 0 362895.44 157950.03 537180.0 -1.0 3414
3416 0 362874.3 157988.81 537120.0 -1.0 3415
3417 0 362867.25 157988.81 537060.0 -1.0 3416
3418 0 362860.2 157953.56 537000.0 -1.0 3417
3419 0 362846.1 158041.69 536940.0 -1.0 3418
3420 0 362856.7 158094.56 536880.0 -1.0 3419
3421 0 362803.8 158091.03 536820.0 -1.0 3420
3422 0 362860.2 158062.84 536760.0 -1.0 3421
3423 0 362842.56 158052.27 536700.0 -1.0 3422
3424 6 362842.56 158041.69 536640.0 -1.0 3423
3425 0 355635.44 147947.11 546960.0 -1.0 113
3426 0 355663.66 148028.19 547020.0 -1.0 3425
3427 0 355653.06 148010.56 547080.0 -1.0 3426
3428 0 355656.6 147999.98 547140.0 -1.0 3427
3429 6 355674.22 147989.4 547200.0 -1.0 3428
3430 0 288721.06 149271.3 673380.0 -1.0 3226
3431 0 288706.12 149246.38 673440.0 -1.0 3430
3432 0 288681.2 149211.47 673500.0 -1.0 3431
3433 0 288676.22 149181.56 673560.0 -1.0 3432
3434 0 288636.34 149166.61 673620.0 -1.0 3433
3435 0 288626.38 149161.62 673680.0 -1.0 3434
3436 0 288641.3 149151.66 673740.0 -1.0 3435
3437 6 288641.3 149151.66 673800.0 -1.0 3436
