# Supplementary material for: Organization of the gravity-sensing system in zebrafish
Source: Nat Commun. 2022 Aug 27;13:5060. doi: 10.1038/s41467-022-32824-w (PMC9420129; doi:10.1038/s41467-022-32824-w)
Supplement: Supplementary file 11 — Source Data [file 41467_2022_32824_MOESM11_ESM.zip › Reconstruction files/SuperiorVN_R_11.swc]

# SWC format file
# based on specifications at http://www.neuronland.org/NLMorphologyConverter/MorphologyFormats/SWC/Spec.html
# Created on 2022-04-20 using navis (https://github.com/navis-org/navis)
# Meta: {"id": "71281", "name": "SuperiorVN_R_11", "units": "1 nanometer"}
# PointNo Label X Y Z Radius Parent
# Labels:
# 0 = undefined, 1 = soma, 5 = fork point, 6 = end point
1 1 359590.66 151825.1 548460.0 2311.0 -1
2 0 289152.0 167597.0 557400.0 -1.0 3
3 0 289137.0 167416.0 557460.0 -1.0 4
4 0 289187.0 167097.0 557520.0 -1.0 5
5 0 289144.0 166842.0 557580.0 -1.0 6
6 0 289237.0 166084.0 557640.0 -1.0 7
7 0 289168.0 165821.0 557700.0 -1.0 8
8 0 289162.0 165503.0 557760.0 -1.0 9
9 0 289148.0 165414.0 557820.0 -1.0 10
10 0 289242.0 165179.0 557880.0 -1.0 11
11 0 289399.0 164905.0 557880.0 -1.0 12
12 0 289683.0 164652.0 557880.0 -1.0 13
13 0 289844.0 164426.0 557820.0 -1.0 14
14 0 289902.0 164288.0 557760.0 -1.0 15
15 0 289933.0 164297.0 557700.0 -1.0 16
16 0 290065.0 164141.0 557640.0 -1.0 17
17 0 290149.0 164008.0 557580.0 -1.0 18
18 0 290194.0 163900.0 557520.0 -1.0 19
19 0 290237.0 163933.0 557460.0 -1.0 20
20 0 290332.0 163787.0 557400.0 -1.0 21
21 0 290410.0 163650.0 557340.0 -1.0 22
22 0 290426.0 163576.0 557280.0 -1.0 23
23 0 290493.0 163398.0 557220.0 -1.0 24
24 0 290662.0 163183.0 557160.0 -1.0 25
25 0 290682.0 162993.0 557100.0 -1.0 26
26 0 290779.0 162737.0 557040.0 -1.0 27
27 0 290765.0 162324.0 556980.0 -1.0 28
28 0 290828.0 161651.0 556920.0 -1.0 29
29 0 290986.0 161174.0 556860.0 -1.0 30
30 0 291092.0 160530.0 556800.0 -1.0 31
31 0 291442.0 159975.0 556740.0 -1.0 32
32 0 291662.0 159424.0 556680.0 -1.0 33
33 0 291796.0 158978.0 556620.0 -1.0 34
34 0 291960.0 158651.0 556560.0 -1.0 35
35 0 292258.0 158185.0 556500.0 -1.0 36
36 0 292330.0 158191.0 556440.0 -1.0 37
37 0 292594.0 157781.0 556440.0 -1.0 38
38 0 292779.0 157505.0 556500.0 -1.0 39
39 0 293012.0 157140.0 556560.0 -1.0 40
40 0 293338.0 156754.0 556560.0 -1.0 41
41 0 293844.0 156414.0 556560.0 -1.0 42
42 0 294164.0 156156.0 556500.0 -1.0 43
43 0 294455.0 155782.0 556500.0 -1.0 44
44 0 294732.0 155261.0 556560.0 -1.0 45
45 0 295070.0 154873.0 556620.0 -1.0 46
46 0 295243.0 154612.0 556680.0 -1.0 47
47 0 295468.0 154373.0 556740.0 -1.0 48
48 0 295477.0 154044.0 556800.0 -1.0 49
49 0 295691.0 153991.0 556860.0 -1.0 50
50 0 295792.0 153889.0 556920.0 -1.0 51
51 0 295890.0 153662.0 556980.0 -1.0 52
52 0 295964.0 153436.0 557040.0 -1.0 53
53 0 296062.0 153262.0 557100.0 -1.0 54
54 0 296076.0 153147.0 557160.0 -1.0 55
55 0 296148.0 152880.0 557220.0 -1.0 56
56 0 296220.0 152694.0 557280.0 -1.0 57
57 0 296229.0 152557.0 557340.0 -1.0 58
58 0 296287.0 152366.0 557400.0 -1.0 59
59 0 296375.0 152115.0 557460.0 -1.0 60
60 0 296293.0 151819.0 557520.0 -1.0 61
61 0 296314.0 151706.0 557580.0 -1.0 62
62 0 296311.0 151573.0 557640.0 -1.0 63
63 0 296419.0 151157.0 557700.0 -1.0 64
64 0 296496.0 150862.0 557760.0 -1.0 65
65 0 296537.0 150721.0 557820.0 -1.0 66
66 0 296584.0 150347.0 557880.0 -1.0 67
67 0 296511.16 149927.36 557940.0 -1.0 68
68 0 296541.47 149224.11 558000.0 -1.0 69
69 0 296884.75 148661.86 558060.0 -1.0 70
70 0 297045.12 148220.77 558060.0 -1.0 71
71 0 297284.6 147855.19 558000.0 -1.0 72
72 0 297821.56 147633.23 557940.0 -1.0 73
73 0 298102.0 147389.0 557880.0 -1.0 74
74 0 298201.0 147336.0 557820.0 -1.0 75
75 0 298235.0 147255.0 557760.0 -1.0 76
76 0 298269.0 147282.0 557700.0 -1.0 77
77 0 298393.0 147256.0 557640.0 -1.0 78
78 0 298658.0 147185.0 557580.0 -1.0 79
79 0 298752.0 147055.0 557520.0 -1.0 80
80 0 298905.0 147084.0 557460.0 -1.0 81
81 0 298990.0 146936.0 557400.0 -1.0 82
82 0 299203.0 146810.0 557340.0 -1.0 83
83 0 299239.0 146776.0 557280.0 -1.0 84
84 0 299366.0 146747.0 557220.0 -1.0 85
85 0 299549.0 146687.0 557160.0 -1.0 86
86 0 299719.0 146610.0 557100.0 -1.0 87
87 0 299834.0 146585.0 557040.0 -1.0 88
88 0 299967.0 146529.0 556980.0 -1.0 89
89 0 300091.0 146526.0 556920.0 -1.0 90
90 0 300088.0 146476.0 556860.0 -1.0 91
91 0 300318.7 146577.77 556800.0 -1.0 92
92 0 300543.0 146540.0 556740.0 -1.0 93
93 0 300526.0 146538.0 556680.0 -1.0 94
94 0 300599.0 146539.0 556620.0 -1.0 95
95 0 300737.0 146579.0 556560.0 -1.0 96
96 0 300930.0 146576.0 556500.0 -1.0 97
97 0 301116.0 146603.0 556440.0 -1.0 98
98 0 301216.0 146618.0 556380.0 -1.0 99
99 0 301439.0 146638.0 556320.0 -1.0 100
100 0 301690.0 146650.0 556260.0 -1.0 101
101 0 302107.0 146741.0 556200.0 -1.0 102
102 0 302887.0 146949.0 556140.0 -1.0 103
103 0 303171.0 147004.0 556080.0 -1.0 104
104 0 303570.0 147145.0 556020.0 -1.0 105
105 0 303597.0 147130.0 555960.0 -1.0 106
106 0 303904.0 147256.0 555900.0 -1.0 107
107 0 304346.0 147455.0 555840.0 -1.0 108
108 0 304854.0 147545.0 555780.0 -1.0 109
109 0 304996.0 147566.0 555720.0 -1.0 110
110 0 305152.0 147556.0 555660.0 -1.0 111
111 0 305286.0 147559.0 555600.0 -1.0 112
112 0 305479.0 147568.0 555480.0 -1.0 113
113 0 305427.0 147518.0 555420.0 -1.0 114
114 0 305655.0 147584.0 555360.0 -1.0 115
115 0 305818.0 147570.0 555300.0 -1.0 116
116 0 306017.0 147662.0 555240.0 -1.0 117
117 0 306513.0 147767.0 555180.0 -1.0 118
118 0 307102.0 147986.0 555060.0 -1.0 119
119 0 307809.0 148388.0 555000.0 -1.0 120
120 0 308031.0 148604.0 554940.0 -1.0 121
121 0 308126.0 148638.0 554880.0 -1.0 122
122 0 308315.0 148716.0 554820.0 -1.0 123
123 0 308639.0 148844.0 554760.0 -1.0 124
124 0 308727.0 149056.0 554700.0 -1.0 125
125 0 308774.0 149160.0 554640.0 -1.0 126
126 0 309022.0 149224.0 554580.0 -1.0 127
127 0 309198.0 149163.0 554520.0 -1.0 128
128 0 309339.0 149258.0 554460.0 -1.0 129
129 0 309515.0 149299.0 554400.0 -1.0 130
130 0 309639.0 149290.0 554340.0 -1.0 131
131 0 309714.0 149314.0 554280.0 -1.0 132
132 0 310026.0 149330.0 554220.0 -1.0 133
133 0 310149.0 149314.0 554160.0 -1.0 134
134 0 310264.0 149336.0 554100.0 -1.0 135
135 0 310363.0 149216.0 554040.0 -1.0 136
136 0 310617.0 149334.0 553980.0 -1.0 137
137 0 310829.0 149270.0 553920.0 -1.0 138
138 0 310889.0 149234.0 553860.0 -1.0 139
139 0 311057.0 149217.0 553800.0 -1.0 140
140 0 311331.0 149186.0 553740.0 -1.0 141
141 0 311530.0 149149.0 553680.0 -1.0 142
142 0 311664.0 149049.0 553620.0 -1.0 143
143 0 311918.0 148978.0 553620.0 -1.0 144
144 0 312206.0 148915.0 553680.0 -1.0 145
145 0 312547.0 148951.0 553740.0 -1.0 146
146 0 312618.0 148889.0 553800.0 -1.0 147
147 0 312766.0 148787.0 553860.0 -1.0 148
148 0 313013.0 148711.0 553920.0 -1.0 149
149 0 313541.0 148467.0 553920.0 -1.0 150
150 0 313931.0 147959.0 553980.0 -1.0 151
151 0 314413.78 147524.77 554040.0 -1.0 152
152 0 314579.0 147261.0 554100.0 -1.0 153
153 0 314776.4 147051.27 554100.0 -1.0 154
154 0 315013.0 146891.0 554100.0 -1.0 155
155 0 315193.0 146458.0 554160.0 -1.0 156
156 0 315151.0 146319.0 554220.0 -1.0 157
157 0 315056.0 146361.0 554280.0 -1.0 158
158 0 315169.0 145998.0 554340.0 -1.0 159
159 0 315230.12 145611.66 554400.0 -1.0 160
160 0 315254.8 145417.78 554460.0 -1.0 161
161 0 315434.56 144684.6 554520.0 -1.0 162
162 0 315593.2 144328.56 554580.0 -1.0 635
163 0 289111.0 167810.0 557340.0 -1.0 2
164 0 289008.0 168145.0 557280.0 -1.0 163
165 0 288975.0 168294.0 557220.0 -1.0 164
166 0 289002.0 168408.0 557160.0 -1.0 165
167 0 288932.0 168528.0 557100.0 -1.0 166
168 0 288896.0 168721.0 557040.0 -1.0 167
169 0 288820.0 168775.0 556980.0 -1.0 168
170 0 288806.0 168902.0 556920.0 -1.0 169
171 0 288666.0 168994.0 556860.0 -1.0 170
172 0 288618.0 169127.0 556800.0 -1.0 171
173 0 288593.0 169239.0 556740.0 -1.0 172
174 0 288588.0 169229.0 556680.0 -1.0 173
175 0 288564.0 169260.0 556620.0 -1.0 174
176 0 288582.0 169336.0 556560.0 -1.0 175
177 0 288503.0 169357.0 556500.0 -1.0 176
178 0 288503.0 169386.0 556440.0 -1.0 177
179 0 288462.0 169437.0 556380.0 -1.0 178
180 0 288414.0 169469.0 556320.0 -1.0 179
181 0 288329.0 169518.0 556260.0 -1.0 180
182 0 288187.0 169563.0 556200.0 -1.0 181
183 0 287958.0 169565.0 556140.0 -1.0 182
184 0 287804.0 169621.0 556080.0 -1.0 183
185 0 287494.0 169585.0 556020.0 -1.0 184
186 0 287497.0 169681.0 555960.0 -1.0 185
187 0 287333.0 169658.0 555900.0 -1.0 186
188 0 287242.0 169657.0 555840.0 -1.0 187
189 0 286873.0 169603.0 555780.0 -1.0 188
190 0 286451.0 169537.0 555720.0 -1.0 189
191 0 285989.0 169563.0 555660.0 -1.0 190
192 0 285568.0 169811.0 555600.0 -1.0 191
193 0 285105.0 170016.0 555600.0 -1.0 192
194 0 284881.0 170150.0 555660.0 -1.0 193
195 0 284592.0 170493.0 555720.0 -1.0 194
196 0 284179.0 170644.0 555780.0 -1.0 195
197 0 283751.0 170800.0 555840.0 -1.0 196
198 0 283136.0 170777.0 555840.0 -1.0 197
199 0 282789.0 170730.0 555840.0 -1.0 198
200 0 282496.0 170722.0 555900.0 -1.0 199
201 0 282157.0 170904.0 555960.0 -1.0 200
202 0 281938.0 170868.0 556020.0 -1.0 201
203 0 281871.0 171119.0 556080.0 -1.0 202
204 0 281609.0 171229.0 556140.0 -1.0 203
205 0 281555.0 171340.0 556200.0 -1.0 204
206 0 281433.0 171277.0 556260.0 -1.0 205
207 0 281354.0 171261.0 556320.0 -1.0 206
208 0 281209.0 171271.0 556380.0 -1.0 207
209 0 281138.0 171192.0 556440.0 -1.0 208
210 0 281010.0 171130.0 556500.0 -1.0 209
211 0 280984.0 171137.0 556560.0 -1.0 210
212 0 280823.0 171170.0 556620.0 -1.0 211
213 5 280771.0 171069.0 556680.0 -1.0 212
214 0 280653.0 170928.0 556740.0 -1.0 213
215 0 280520.72 170735.89 556680.0 -1.0 213
216 0 280534.0 170864.0 556800.0 -1.0 214
217 0 280588.0 170822.0 556860.0 -1.0 216
218 0 280601.0 170957.0 556920.0 -1.0 217
219 0 280582.0 170862.0 556980.0 -1.0 218
220 0 280565.0 170892.0 557040.0 -1.0 219
221 0 280521.0 170957.0 557100.0 -1.0 220
222 0 280566.0 171026.0 557160.0 -1.0 221
223 0 280459.0 171040.0 557220.0 -1.0 222
224 0 280429.0 171035.0 557280.0 -1.0 223
225 0 280393.0 171097.0 557340.0 -1.0 224
226 0 280351.0 171094.0 557400.0 -1.0 225
227 0 280351.0 171107.0 557460.0 -1.0 226
228 0 280337.0 171025.0 557520.0 -1.0 227
229 0 280274.0 171039.0 557580.0 -1.0 228
230 0 280268.0 170989.0 557640.0 -1.0 229
231 0 280199.0 170964.0 557700.0 -1.0 230
232 0 280170.0 170944.0 557760.0 -1.0 231
233 0 280114.0 170981.0 557820.0 -1.0 232
234 0 280128.0 170998.0 557880.0 -1.0 233
235 0 280304.0 170995.0 557940.0 -1.0 234
236 0 280047.0 170965.0 558000.0 -1.0 235
237 0 280007.0 170892.0 558060.0 -1.0 236
238 0 280001.0 170991.0 558120.0 -1.0 237
239 0 279980.0 171070.0 558240.0 -1.0 238
240 0 280016.0 171002.0 558300.0 -1.0 239
241 0 279974.0 171029.0 558360.0 -1.0 240
242 0 280027.0 171076.0 558420.0 -1.0 241
243 0 280024.0 171091.0 558480.0 -1.0 242
244 0 280031.0 171091.0 558540.0 -1.0 243
245 0 280058.0 171083.0 558600.0 -1.0 244
246 0 280034.0 171089.0 558660.0 -1.0 245
247 0 280063.0 171124.0 558720.0 -1.0 246
248 0 280082.0 171052.0 558780.0 -1.0 247
249 0 280089.0 171043.0 558840.0 -1.0 248
250 0 279992.0 171013.0 558900.0 -1.0 249
251 0 279975.0 170966.0 558960.0 -1.0 250
252 0 279918.0 170877.0 559020.0 -1.0 251
253 0 279937.0 170922.0 559140.0 -1.0 252
254 0 279918.0 170877.0 559200.0 -1.0 253
255 0 279864.0 170797.0 559260.0 -1.0 254
256 0 279792.0 170723.0 559320.0 -1.0 255
257 0 279752.0 170710.0 559380.0 -1.0 256
258 0 279746.0 170686.0 559440.0 -1.0 257
259 0 279710.0 170653.0 559500.0 -1.0 258
260 0 279649.0 170596.0 559560.0 -1.0 259
261 0 279563.0 170562.0 559620.0 -1.0 260
262 0 279462.0 170521.0 559680.0 -1.0 261
263 0 279484.0 170519.0 559740.0 -1.0 262
264 0 279337.0 170494.0 559800.0 -1.0 263
265 0 279345.0 170583.0 559860.0 -1.0 264
266 0 279301.0 170501.0 559920.0 -1.0 265
267 0 279310.0 170416.0 559980.0 -1.0 266
268 0 279193.0 170418.0 560040.0 -1.0 267
269 0 279151.0 170384.0 560100.0 -1.0 268
270 0 279242.0 170340.0 560160.0 -1.0 269
271 0 279219.0 170248.0 560220.0 -1.0 270
272 0 279193.0 170255.0 560280.0 -1.0 271
273 0 279208.0 170177.0 560340.0 -1.0 272
274 0 279154.0 170177.0 560400.0 -1.0 273
275 0 279097.0 170113.0 560460.0 -1.0 274
276 0 279120.0 170164.0 560520.0 -1.0 275
277 0 279086.0 170095.0 560580.0 -1.0 276
278 0 278968.0 170029.0 560640.0 -1.0 277
279 0 278996.0 170008.0 560700.0 -1.0 278
280 0 278910.0 169990.0 560760.0 -1.0 279
281 0 278873.0 169903.0 560820.0 -1.0 280
282 0 278896.0 169877.0 560880.0 -1.0 281
283 0 279001.0 169930.0 560940.0 -1.0 282
284 0 278964.0 169912.0 561000.0 -1.0 283
285 0 279073.0 169960.0 561060.0 -1.0 284
286 0 279157.0 169955.0 561120.0 -1.0 285
287 0 279068.0 169920.0 561180.0 -1.0 286
288 0 279134.0 169977.0 561240.0 -1.0 287
289 0 279263.0 170024.0 561360.0 -1.0 288
290 0 279051.0 170036.0 561420.0 -1.0 289
291 0 279028.0 170023.0 561480.0 -1.0 290
292 0 279047.0 170085.0 561540.0 -1.0 291
293 0 279091.0 170136.0 561600.0 -1.0 292
294 0 278999.0 170155.0 561660.0 -1.0 293
295 0 279007.0 170137.0 561720.0 -1.0 294
296 0 279019.0 170163.0 561780.0 -1.0 295
297 0 279107.0 170241.0 561840.0 -1.0 296
298 0 279001.0 170221.0 561900.0 -1.0 297
299 0 279067.0 170175.0 561960.0 -1.0 298
300 0 279121.0 170152.0 562020.0 -1.0 299
301 0 279138.0 170225.0 562080.0 -1.0 300
302 0 279162.0 170278.0 562140.0 -1.0 301
303 0 279164.0 170292.0 562260.0 -1.0 302
304 0 279284.0 170418.0 562320.0 -1.0 303
305 0 279310.0 170375.0 562380.0 -1.0 304
306 0 279371.0 170347.0 562440.0 -1.0 305
307 0 279436.0 170392.0 562500.0 -1.0 306
308 0 279401.0 170429.0 562560.0 -1.0 307
309 0 279437.0 170399.0 562680.0 -1.0 308
310 0 279463.0 170463.0 562740.0 -1.0 309
311 0 279510.0 170443.0 562800.0 -1.0 310
312 0 279569.0 170464.0 562860.0 -1.0 311
313 0 279535.0 170462.0 562920.0 -1.0 312
314 0 279620.0 170420.0 562980.0 -1.0 313
315 0 279646.0 170417.0 563040.0 -1.0 314
316 0 279621.0 170411.0 563100.0 -1.0 315
317 0 279693.0 170423.0 563160.0 -1.0 316
318 0 279771.0 170420.0 563220.0 -1.0 317
319 0 279822.0 170420.0 563340.0 -1.0 318
320 0 279822.0 170429.0 563400.0 -1.0 319
321 0 279777.0 170505.0 563460.0 -1.0 320
322 0 279890.0 170409.0 563520.0 -1.0 321
323 0 279993.0 170411.0 563580.0 -1.0 322
324 0 279949.0 170373.0 563640.0 -1.0 323
325 0 279958.0 170376.0 563700.0 -1.0 324
326 0 280011.0 170368.0 563760.0 -1.0 325
327 0 280023.0 170311.0 563820.0 -1.0 326
328 0 280041.0 170269.0 563880.0 -1.0 327
329 0 280073.0 170238.0 563940.0 -1.0 328
330 0 280127.0 170204.0 564000.0 -1.0 329
331 0 280106.0 170147.0 564060.0 -1.0 330
332 0 280120.0 170107.0 564120.0 -1.0 331
333 0 280162.0 170079.0 564180.0 -1.0 332
334 0 280224.0 169981.0 564240.0 -1.0 333
335 0 280206.0 169954.0 564300.0 -1.0 334
336 0 280273.0 169986.0 564360.0 -1.0 335
337 0 280344.0 169987.0 564420.0 -1.0 336
338 0 280324.0 169925.0 564540.0 -1.0 337
339 0 280432.0 169920.0 564600.0 -1.0 338
340 0 280522.0 169908.0 564660.0 -1.0 339
341 0 280513.0 169820.0 564720.0 -1.0 340
342 0 280601.0 169886.0 564840.0 -1.0 341
343 0 280709.0 169877.0 564900.0 -1.0 342
344 0 280794.0 169806.0 564960.0 -1.0 343
345 0 280836.0 169805.0 565020.0 -1.0 344
346 0 280895.0 169749.0 565080.0 -1.0 345
347 0 280896.0 169747.0 565140.0 -1.0 346
348 0 280957.0 169723.0 565200.0 -1.0 347
349 0 281074.0 169668.0 565260.0 -1.0 348
350 0 281059.0 169642.0 565320.0 -1.0 349
351 0 281066.0 169714.0 565440.0 -1.0 350
352 0 281128.0 169680.0 565500.0 -1.0 351
353 0 281195.0 169596.0 565560.0 -1.0 352
354 0 281297.0 169558.0 565620.0 -1.0 353
355 0 281268.0 169524.0 565680.0 -1.0 354
356 0 281263.0 169495.0 565740.0 -1.0 355
357 0 281332.0 169484.0 565800.0 -1.0 356
358 0 281389.0 169472.0 565920.0 -1.0 357
359 0 281476.0 169435.0 565980.0 -1.0 358
360 0 281529.0 169402.0 566040.0 -1.0 359
361 0 281581.0 169392.0 566100.0 -1.0 360
362 0 281688.0 169302.0 566160.0 -1.0 361
363 0 281737.0 169288.0 566220.0 -1.0 362
364 0 281704.0 169299.0 566280.0 -1.0 363
365 0 281768.0 169387.0 566400.0 -1.0 364
366 0 360630.66 152937.1 550080.0 -1.0 1
367 0 361406.66 152713.1 549840.0 -1.0 1
368 0 360039.1 152548.47 550800.0 164.0 1
369 0 356198.66 151305.1 551400.0 -1.0 1
370 0 362614.66 153521.1 548460.0 -1.0 1
371 0 361124.03 153132.88 551040.0 -1.0 1037
372 6 361300.28 153217.47 551100.0 -1.0 371
373 0 357378.03 162470.52 538800.0 -1.0 1122
374 0 363054.66 153305.1 549840.0 -1.0 367
375 0 364070.66 153441.1 549840.0 -1.0 374
376 0 364550.66 153385.1 549840.0 -1.0 375
377 0 365174.66 153305.1 549840.0 -1.0 376
378 0 365862.66 153097.1 549780.0 -1.0 377
379 0 366030.66 153129.1 549720.0 -1.0 378
380 0 366214.66 153089.1 549660.0 -1.0 379
381 0 366358.66 153137.1 549600.0 -1.0 380
382 0 366478.66 153153.1 549540.0 -1.0 381
383 0 366638.66 153249.1 549480.0 -1.0 382
384 0 366734.66 153353.1 549420.0 -1.0 383
385 0 366790.66 153401.1 549360.0 -1.0 384
386 5 366826.66 153449.1 549300.0 -1.0 385
387 6 366910.66 153665.1 549240.0 -1.0 386
388 0 366834.66 153405.1 549240.0 -1.0 386
389 5 362606.66 154265.1 550080.0 -1.0 366
390 0 363198.66 155353.1 550080.0 -1.0 389
391 0 363742.66 154465.1 550080.0 -1.0 389
392 0 363326.66 156113.1 550080.0 -1.0 390
393 0 363598.66 157009.1 550080.0 -1.0 392
394 0 364486.66 154769.1 550080.0 -1.0 391
395 0 364838.66 154841.1 550080.0 -1.0 394
396 0 365262.66 155097.1 550080.0 -1.0 395
397 0 365590.66 155321.1 550080.0 -1.0 396
398 0 366070.66 155473.1 550080.0 -1.0 397
399 0 366694.66 155657.1 550080.0 -1.0 398
400 0 367022.66 155577.1 550080.0 -1.0 399
401 0 367250.66 155633.1 550140.0 -1.0 400
402 0 363662.66 158265.1 550080.0 -1.0 393
403 0 363574.66 160153.1 550080.0 -1.0 402
404 0 363182.66 161497.1 550080.0 -1.0 403
405 0 362870.66 162225.1 550020.0 -1.0 404
406 0 362646.66 162873.1 550020.0 -1.0 405
407 0 362510.66 163377.1 550020.0 -1.0 406
408 5 362374.66 163745.1 549960.0 -1.0 407
409 0 362142.66 163545.1 549960.0 -1.0 408
410 0 362222.66 164129.1 549900.0 -1.0 408
411 0 362102.66 164553.1 549840.0 -1.0 410
412 0 362078.66 164633.1 549780.0 -1.0 411
413 0 361942.66 165005.1 549720.0 -1.0 412
414 0 361726.66 163545.1 549960.0 -1.0 409
415 0 361678.66 163529.1 549900.0 -1.0 414
416 0 361574.66 163553.1 549840.0 -1.0 415
417 0 361478.66 163481.1 549780.0 -1.0 416
418 0 361318.66 163465.1 549720.0 -1.0 417
419 0 361166.66 163337.1 549660.0 -1.0 418
420 0 361122.66 163209.1 549600.0 -1.0 419
421 0 360894.66 162837.1 549540.0 -1.0 420
422 6 360838.66 162757.1 549480.0 -1.0 421
423 0 361922.66 165081.1 549660.0 -1.0 413
424 0 361834.66 165389.1 549600.0 -1.0 423
425 0 361854.66 165881.1 549600.0 -1.0 424
426 0 361514.66 166405.1 549540.0 -1.0 425
427 0 361426.66 166981.1 549540.0 -1.0 426
428 0 361358.66 167141.1 549480.0 -1.0 427
429 0 361254.66 167117.1 549420.0 -1.0 428
430 0 361238.66 167089.1 549360.0 -1.0 429
431 0 361226.66 167049.1 549300.0 -1.0 430
432 0 361226.66 167025.1 549240.0 -1.0 431
433 0 361218.66 166993.1 549180.0 -1.0 432
434 0 361186.66 166961.1 549120.0 -1.0 433
435 0 361130.66 166953.1 549060.0 -1.0 434
436 0 361118.66 166945.1 549000.0 -1.0 435
437 0 361098.66 166949.1 548940.0 -1.0 436
438 0 361086.66 166953.1 548880.0 -1.0 437
439 0 360962.66 166981.1 548820.0 -1.0 438
440 0 360926.66 167061.1 548760.0 -1.0 439
441 0 360878.66 167109.1 548700.0 -1.0 440
442 0 360862.66 167161.1 548640.0 -1.0 441
443 0 360810.66 167209.1 548580.0 -1.0 442
444 0 360970.66 167277.1 548520.0 -1.0 443
445 0 355998.66 151385.1 551460.0 -1.0 369
446 0 355974.66 151425.1 551520.0 -1.0 445
447 0 355894.66 151425.1 551580.0 -1.0 446
448 0 355766.66 151449.1 551640.0 -1.0 447
449 0 355654.66 151457.1 551700.0 -1.0 448
450 0 355478.66 151481.1 551760.0 -1.0 449
451 0 355478.66 151481.1 551820.0 -1.0 450
452 0 355398.66 151497.1 551880.0 -1.0 451
453 0 355486.66 151441.1 551940.0 -1.0 452
454 0 355422.66 151441.1 552000.0 -1.0 453
455 0 355254.66 151369.1 552060.0 -1.0 454
456 0 355230.66 151337.1 552120.0 -1.0 455
457 0 355054.66 151241.1 552180.0 -1.0 456
458 0 354870.66 151137.1 552240.0 -1.0 457
459 0 354638.66 151121.1 552300.0 -1.0 458
460 0 354694.66 151073.1 552360.0 -1.0 459
461 0 354598.66 151041.1 552420.0 -1.0 460
462 0 354414.66 150961.1 552480.0 -1.0 461
463 0 354310.66 150937.1 552540.0 -1.0 462
464 0 354086.66 150833.1 552600.0 -1.0 463
465 0 353738.66 150677.1 552660.0 -1.0 464
466 0 353470.66 150497.1 552720.0 -1.0 465
467 0 353298.66 150409.1 552780.0 -1.0 466
468 0 353210.66 150357.1 552840.0 -1.0 467
469 0 352874.66 150221.1 552900.0 -1.0 468
470 0 352874.66 150217.1 552960.0 -1.0 469
471 0 352390.66 150101.1 553020.0 -1.0 470
472 0 351882.66 149849.1 553080.0 -1.0 471
473 0 351434.66 149617.1 553140.0 -1.0 472
474 0 350922.66 149105.1 553260.0 -1.0 473
475 0 350294.66 148657.1 553260.0 -1.0 474
476 0 349586.66 147997.1 553260.0 -1.0 475
477 0 349006.66 147501.1 553320.0 -1.0 476
478 0 348274.66 146997.1 553380.0 -1.0 477
479 0 348058.66 146793.1 553440.0 -1.0 478
480 0 348018.66 146741.1 553500.0 -1.0 479
481 0 347958.66 146585.1 553560.0 -1.0 480
482 0 347850.66 146433.1 553620.0 -1.0 481
483 0 347842.66 146465.1 553680.0 -1.0 482
484 0 347790.66 146409.1 553740.0 -1.0 483
485 0 347626.66 146189.1 553800.0 -1.0 484
486 0 347342.66 145945.1 553860.0 -1.0 485
487 0 347130.66 145789.1 553920.0 -1.0 486
488 0 346778.66 145433.1 553980.0 -1.0 487
489 0 346522.66 145261.1 554040.0 -1.0 488
490 0 346146.66 144953.1 554100.0 -1.0 489
491 0 345954.66 144753.1 554160.0 -1.0 490
492 0 345886.66 144677.1 554220.0 -1.0 491
493 0 345806.66 144629.1 554280.0 -1.0 492
494 0 345726.66 144529.1 554340.0 -1.0 493
495 0 345530.66 144457.1 554400.0 -1.0 494
496 0 345490.66 144445.1 554460.0 -1.0 495
497 0 345370.66 144369.1 554520.0 -1.0 496
498 0 345230.66 144281.1 554580.0 -1.0 497
499 0 345014.66 144013.1 554640.0 -1.0 498
500 0 344986.66 143989.1 554700.0 -1.0 499
501 0 344926.66 143905.1 554760.0 -1.0 500
502 0 344874.66 143829.1 554820.0 -1.0 501
503 0 344670.66 143705.1 554880.0 -1.0 502
504 0 344606.66 143645.1 554940.0 -1.0 503
505 0 344454.66 143541.1 555000.0 -1.0 504
506 0 344370.66 143453.1 555060.0 -1.0 505
507 0 344334.66 143313.1 555120.0 -1.0 506
508 0 344302.66 143293.1 555180.0 -1.0 507
509 0 343978.66 143041.1 555240.0 -1.0 508
510 0 343770.66 142849.1 555300.0 -1.0 509
511 0 343566.66 142725.1 555360.0 -1.0 510
512 0 343398.66 142601.1 555420.0 -1.0 511
513 0 343306.66 142545.1 555480.0 -1.0 512
514 0 343074.66 142365.1 555600.0 -1.0 513
515 0 342830.66 142225.1 555660.0 -1.0 514
516 0 342702.66 142157.1 555720.0 -1.0 515
517 0 342338.66 142041.1 555780.0 -1.0 516
518 0 342158.66 141949.1 555840.0 -1.0 517
519 0 342046.66 141913.1 555900.0 -1.0 518
520 0 341830.66 141837.1 555960.0 -1.0 519
521 0 341862.66 141841.1 556020.0 -1.0 520
522 0 341686.66 141789.1 556080.0 -1.0 521
523 0 341494.66 141669.1 556140.0 -1.0 522
524 0 341298.66 141629.1 556200.0 -1.0 523
525 0 341238.66 141565.1 556260.0 -1.0 524
526 0 341114.66 141493.1 556320.0 -1.0 525
527 0 340978.66 141389.1 556380.0 -1.0 526
528 0 340774.66 141201.1 556440.0 -1.0 527
529 0 340586.66 141041.1 556500.0 -1.0 528
530 0 340302.66 140817.1 556560.0 -1.0 529
531 0 339666.66 140473.1 556620.0 -1.0 530
532 0 339438.66 140361.1 556680.0 -1.0 531
533 0 339162.66 140253.1 556740.0 -1.0 532
534 0 339030.66 140217.1 556800.0 -1.0 533
535 0 338950.66 140201.1 556860.0 -1.0 534
536 0 338370.66 139837.1 556920.0 -1.0 535
537 0 337798.66 139437.1 556980.0 -1.0 536
538 0 336846.66 138877.1 557040.0 -1.0 537
539 0 336654.66 138689.1 557100.0 -1.0 538
540 0 336406.66 138601.1 557040.0 -1.0 539
541 0 336358.66 138529.1 556980.0 -1.0 540
542 0 336226.66 138433.1 556920.0 -1.0 541
543 0 335998.66 138385.1 556860.0 -1.0 542
544 0 335926.66 138357.1 556800.0 -1.0 543
545 0 335606.66 138249.1 556740.0 -1.0 544
546 0 335250.66 138033.1 556740.0 -1.0 545
547 0 334914.66 137885.1 556800.0 -1.0 546
548 0 334730.66 137857.1 556860.0 -1.0 547
549 0 334598.66 137809.1 556920.0 -1.0 548
550 0 334282.66 137761.1 556980.0 -1.0 549
551 0 333310.66 137661.1 557040.0 -1.0 550
552 0 333062.66 137613.1 557100.0 -1.0 551
553 0 332886.66 137589.1 557160.0 -1.0 552
554 0 332714.66 137569.1 557220.0 -1.0 553
555 0 332422.66 137497.1 557280.0 -1.0 554
556 0 332194.66 137441.1 557340.0 -1.0 555
557 0 331954.66 137361.1 557400.0 -1.0 556
558 0 331610.66 137341.1 557460.0 -1.0 557
559 0 331294.66 137305.1 557520.0 -1.0 558
560 0 331058.66 137305.1 557580.0 -1.0 559
561 0 330742.66 137305.1 557640.0 -1.0 560
562 0 330598.66 137277.1 557700.0 -1.0 561
563 0 330310.66 137269.1 557760.0 -1.0 562
564 0 330186.66 137257.1 557820.0 -1.0 563
565 0 329738.66 137289.1 557880.0 -1.0 564
566 0 328818.66 137273.1 557940.0 -1.0 565
567 0 327794.66 137157.1 557940.0 -1.0 566
568 0 327462.66 137109.1 557880.0 -1.0 567
569 0 327086.66 137069.1 557880.0 -1.0 568
570 0 326954.66 137041.1 557940.0 -1.0 569
571 0 326658.66 136885.1 558000.0 -1.0 570
572 0 326542.66 136865.1 558060.0 -1.0 571
573 0 326250.66 136797.1 558060.0 -1.0 572
574 0 325974.66 136785.1 558120.0 -1.0 573
575 0 325714.66 136645.1 558240.0 -1.0 574
576 0 325422.66 136525.1 558240.0 -1.0 575
577 0 325082.66 136401.1 558120.0 -1.0 576
578 0 324890.66 136357.1 558060.0 -1.0 577
579 0 324806.66 136305.1 558000.0 -1.0 578
580 0 324654.66 136285.1 557940.0 -1.0 579
581 0 324434.66 136245.1 557880.0 -1.0 580
582 0 324266.66 136261.1 557820.0 -1.0 581
583 0 324058.66 136305.1 557760.0 -1.0 582
584 0 324002.66 136353.1 557700.0 -1.0 583
585 0 323966.66 136357.1 557640.0 -1.0 584
586 0 323958.66 136357.1 557580.0 -1.0 585
587 0 323954.66 136377.1 557520.0 -1.0 586
588 0 323990.66 136405.1 557460.0 -1.0 587
589 0 323946.66 136369.1 557400.0 -1.0 588
590 0 323930.66 136405.1 557340.0 -1.0 589
591 0 323886.66 136357.1 557280.0 -1.0 590
592 0 323862.66 136357.1 557220.0 -1.0 591
593 0 323806.66 136413.1 557160.0 -1.0 592
594 0 323714.66 136425.1 557100.0 -1.0 593
595 0 323662.66 136469.1 557040.0 -1.0 594
596 0 323510.66 136521.1 556980.0 -1.0 595
597 0 323346.66 136565.1 556920.0 -1.0 596
598 0 323150.66 136589.1 556860.0 -1.0 597
599 0 322778.66 136721.1 556800.0 -1.0 598
600 0 322398.66 136889.1 556800.0 -1.0 599
601 0 321850.66 136925.1 556800.0 -1.0 600
602 0 321582.66 136917.1 556860.0 -1.0 601
603 0 321150.66 136977.1 556860.0 -1.0 602
604 0 321030.66 136965.1 556800.0 -1.0 603
605 0 320730.66 137061.1 556740.0 -1.0 604
606 0 320382.66 137153.1 556680.0 -1.0 605
607 0 320174.66 137125.1 556620.0 -1.0 606
608 0 319702.66 137337.1 556620.0 -1.0 607
609 0 319510.66 137537.1 556560.0 -1.0 608
610 0 319114.66 137849.1 556560.0 -1.0 609
611 0 318890.66 137937.1 556500.0 -1.0 610
612 0 318462.66 138109.1 556440.0 -1.0 611
613 0 318202.66 138281.1 556380.0 -1.0 612
614 0 318098.66 138433.1 556320.0 -1.0 613
615 0 318086.66 138505.1 556260.0 -1.0 614
616 0 318042.66 138605.1 556200.0 -1.0 615
617 0 317958.66 138709.1 556140.0 -1.0 616
618 0 317918.66 138793.1 556080.0 -1.0 617
619 0 317858.66 138801.1 556020.0 -1.0 618
620 0 317842.66 138913.1 555960.0 -1.0 619
621 0 317790.66 138933.1 555900.0 -1.0 620
622 0 317790.66 139005.1 555840.0 -1.0 621
623 0 317770.66 139113.1 555780.0 -1.0 622
624 0 317734.66 139197.1 555720.0 -1.0 623
625 0 317690.66 139253.1 555660.0 -1.0 624
626 0 317582.66 139309.1 555600.0 -1.0 625
627 0 317370.66 139429.1 555480.0 -1.0 626
628 0 316902.66 139709.1 555480.0 -1.0 627
629 0 316842.66 139737.1 555420.0 -1.0 628
630 0 316506.66 140041.1 555360.0 -1.0 629
631 0 316334.66 140205.1 555420.0 -1.0 630
632 0 316314.66 140309.1 555300.0 -1.0 631
633 0 316234.66 140513.1 555240.0 -1.0 632
634 0 316274.66 140685.1 555180.0 -1.0 633
635 0 315642.66 143813.1 554640.0 -1.0 636
636 0 315709.53 143563.64 554640.0 -1.0 637
637 0 315738.66 143393.1 554580.0 -1.0 638
638 0 315662.66 143089.1 554520.0 -1.0 639
639 0 315586.66 142745.1 554460.0 -1.0 640
640 0 315758.66 142529.1 554460.0 -1.0 641
641 0 316098.66 141953.1 554460.0 -1.0 642
642 0 316174.66 141697.1 554520.0 -1.0 643
643 0 316186.66 141541.1 554580.0 -1.0 644
644 0 316138.66 141357.1 554640.0 -1.0 645
645 0 316214.66 141269.1 554700.0 -1.0 646
646 0 316218.66 141165.1 554760.0 -1.0 647
647 0 316182.66 141081.1 554820.0 -1.0 648
648 0 316186.66 140985.1 554880.0 -1.0 649
649 0 316138.66 140945.1 554940.0 -1.0 650
650 0 316186.66 140877.1 555000.0 -1.0 651
651 0 316206.66 140829.1 555060.0 -1.0 652
652 0 316174.66 140661.1 555120.0 -1.0 634
653 0 281880.0 169355.0 566460.0 -1.0 365
654 0 281972.0 169303.0 566520.0 -1.0 653
655 0 281980.0 169299.0 566580.0 -1.0 654
656 0 282094.0 169323.0 566640.0 -1.0 655
657 0 282094.0 169275.0 566700.0 -1.0 656
658 0 282154.0 169263.0 566760.0 -1.0 657
659 0 282230.0 169291.0 566820.0 -1.0 658
660 0 282394.0 169367.0 566940.0 -1.0 659
661 0 282330.0 169283.0 567000.0 -1.0 660
662 0 282398.0 169359.0 567060.0 -1.0 661
663 0 282390.0 169259.0 567120.0 -1.0 662
664 0 282430.0 169323.0 567180.0 -1.0 663
665 0 282466.0 169207.0 567240.0 -1.0 664
666 0 282382.0 169075.0 567300.0 -1.0 665
667 0 282502.0 169243.0 567360.0 -1.0 666
668 0 282442.0 169135.0 567420.0 -1.0 667
669 0 282530.0 169271.0 567480.0 -1.0 668
670 0 282538.0 169207.0 567540.0 -1.0 669
671 0 282562.0 169191.0 567600.0 -1.0 670
672 0 282562.0 169203.0 567660.0 -1.0 671
673 0 282598.0 169203.0 567720.0 -1.0 672
674 0 282594.0 169215.0 567780.0 -1.0 673
675 0 282638.0 169263.0 567840.0 -1.0 674
676 0 282622.0 169239.0 567900.0 -1.0 675
677 0 282678.0 169251.0 567960.0 -1.0 676
678 0 282658.0 169219.0 568020.0 -1.0 677
679 0 282858.0 169359.0 568080.0 -1.0 678
680 0 282870.0 169323.0 568140.0 -1.0 679
681 0 283014.0 169419.0 568200.0 -1.0 680
682 0 283030.0 169403.0 568260.0 -1.0 681
683 0 283118.0 169443.0 568320.0 -1.0 682
684 0 283134.0 169447.0 568380.0 -1.0 683
685 0 283186.0 169483.0 568440.0 -1.0 684
686 0 283258.0 169491.0 568500.0 -1.0 685
687 0 283310.0 169511.0 568560.0 -1.0 686
688 0 283330.0 169491.0 568620.0 -1.0 687
689 0 283486.0 169587.0 568680.0 -1.0 688
690 0 283598.0 169635.0 568740.0 -1.0 689
691 0 283658.0 169643.0 568800.0 -1.0 690
692 0 283730.0 169599.0 568860.0 -1.0 691
693 0 283874.0 169695.0 568920.0 -1.0 692
694 0 283998.0 169795.0 568980.0 -1.0 693
695 0 283982.0 169811.0 569040.0 -1.0 694
696 0 283998.0 169831.0 569100.0 -1.0 695
697 0 284054.0 169835.0 569160.0 -1.0 696
698 0 284174.0 169895.0 569220.0 -1.0 697
699 0 284298.0 169919.0 569280.0 -1.0 698
700 0 284354.0 169955.0 569340.0 -1.0 699
701 0 284414.0 169831.0 569400.0 -1.0 700
702 0 284446.0 169763.0 569460.0 -1.0 701
703 0 284550.0 169735.0 569520.0 -1.0 702
704 0 284574.0 169683.0 569580.0 -1.0 703
705 0 284692.1 169660.1 569640.0 -1.0 704
706 0 363566.66 153721.1 548460.0 -1.0 370
707 0 363766.66 153865.1 548460.0 -1.0 706
708 0 363926.66 154049.1 548400.0 -1.0 707
709 0 363934.66 154057.1 548340.0 -1.0 708
710 0 364046.66 154201.1 548280.0 -1.0 709
711 0 360970.66 167281.1 548460.0 -1.0 444
712 0 360974.66 167373.1 548400.0 -1.0 711
713 0 361022.66 167385.1 548340.0 -1.0 712
714 0 361010.66 167397.1 548280.0 -1.0 713
715 0 360986.66 167461.1 548220.0 -1.0 714
716 0 360874.66 167501.1 548160.0 -1.0 715
717 0 360834.66 167549.1 548100.0 -1.0 716
718 0 360646.66 167637.1 548040.0 -1.0 717
719 0 360598.66 167677.1 547980.0 -1.0 718
720 0 360542.66 167713.1 547920.0 -1.0 719
721 0 360518.66 167733.1 547860.0 -1.0 720
722 0 360478.66 167769.1 547800.0 -1.0 721
723 0 360438.66 167837.1 547740.0 -1.0 722
724 0 360406.66 167869.1 547680.0 -1.0 723
725 0 360358.66 167873.1 547620.0 -1.0 724
726 0 360322.66 167889.1 547560.0 -1.0 725
727 0 360318.66 167889.1 547500.0 -1.0 726
728 0 360326.66 167901.1 547440.0 -1.0 727
729 0 360326.66 167901.1 547380.0 -1.0 728
730 0 360238.66 167977.1 547320.0 -1.0 729
731 0 360226.66 167985.1 547260.0 -1.0 730
732 0 360122.66 168013.1 547200.0 -1.0 731
733 0 360094.66 168073.1 547140.0 -1.0 732
734 0 360090.66 168073.1 547080.0 -1.0 733
735 0 360014.66 168065.1 547020.0 -1.0 734
736 0 359970.66 168061.1 546960.0 -1.0 735
737 0 359918.66 168101.1 546900.0 -1.0 736
738 0 359898.66 168121.1 546840.0 -1.0 737
739 0 359846.66 168165.1 546780.0 -1.0 738
740 0 359746.66 168241.1 546720.0 -1.0 739
741 0 359690.66 168265.1 546660.0 -1.0 740
742 0 359622.66 168269.1 546540.0 -1.0 741
743 0 359622.66 168269.1 546480.0 -1.0 742
744 0 359514.66 168285.1 546420.0 -1.0 743
745 0 359494.66 168317.1 546360.0 -1.0 744
746 0 359494.66 168317.1 546300.0 -1.0 745
747 0 359498.66 168473.1 546240.0 -1.0 746
748 0 359542.66 168473.1 546180.0 -1.0 747
749 0 359542.66 168473.1 546120.0 -1.0 748
750 0 359530.66 168513.1 546060.0 -1.0 749
751 0 359538.66 168597.1 546000.0 -1.0 750
752 0 359518.66 168669.1 545940.0 -1.0 751
753 0 359522.66 168749.1 545880.0 -1.0 752
754 0 359570.66 168753.1 545820.0 -1.0 753
755 0 359578.66 168873.1 545760.0 -1.0 754
756 0 359566.66 169005.1 545700.0 -1.0 755
757 0 359582.66 169093.1 545640.0 -1.0 756
758 0 359578.66 169097.1 545580.0 -1.0 757
759 0 359566.66 169113.1 545520.0 -1.0 758
760 0 359502.66 169157.1 545460.0 -1.0 759
761 0 359502.66 169157.1 545400.0 -1.0 760
762 0 359442.66 169213.1 545340.0 -1.0 761
763 0 359438.66 169221.1 545280.0 -1.0 762
764 0 359370.66 169237.1 545220.0 -1.0 763
765 0 359310.66 169297.1 545160.0 -1.0 764
766 0 359234.66 169317.1 545100.0 -1.0 765
767 0 359230.66 169421.1 544980.0 -1.0 766
768 0 359250.66 169517.1 544920.0 -1.0 767
769 0 359246.66 169513.1 544860.0 -1.0 768
770 0 358990.66 169393.1 544800.0 -1.0 769
771 0 359190.66 169473.1 544740.0 -1.0 770
772 0 359166.66 169489.1 544680.0 -1.0 771
773 0 359162.66 169561.1 544620.0 -1.0 772
774 0 359158.66 169613.1 544560.0 -1.0 773
775 0 359158.66 169637.1 544500.0 -1.0 774
776 0 359162.66 169737.1 544440.0 -1.0 775
777 0 359166.66 169733.1 544380.0 -1.0 776
778 0 359146.66 169817.1 544320.0 -1.0 777
779 0 359134.66 169881.1 544260.0 -1.0 778
780 5 359110.66 169997.1 544200.0 -1.0 779
781 0 359054.66 170169.1 544200.0 -1.0 780
782 0 359090.66 169913.1 544140.0 -1.0 780
783 0 359038.66 170413.1 544200.0 -1.0 781
784 0 359010.66 170557.1 544200.0 -1.0 783
785 0 358902.66 170813.1 544200.0 -1.0 784
786 0 358918.66 170977.1 544200.0 -1.0 785
787 0 358962.66 171145.1 544140.0 -1.0 786
788 0 359134.66 169985.1 544080.0 -1.0 782
789 0 359134.66 169985.1 544020.0 -1.0 788
790 0 359134.66 169985.1 543960.0 -1.0 789
791 0 359254.66 170045.1 543900.0 -1.0 790
792 0 359270.66 170125.1 543840.0 -1.0 791
793 0 359266.66 170101.1 543780.0 -1.0 792
794 0 359266.66 170057.1 543720.0 -1.0 793
795 0 359266.66 170057.1 543660.0 -1.0 794
796 0 359266.66 170057.1 543540.0 -1.0 795
797 0 359266.66 170057.1 543480.0 -1.0 796
798 0 359266.66 170057.1 543420.0 -1.0 797
799 0 359266.66 170057.1 543360.0 -1.0 798
800 0 359266.66 170057.1 543300.0 -1.0 799
801 0 359266.66 170057.1 543240.0 -1.0 800
802 0 359250.66 170085.1 543180.0 -1.0 801
803 0 359122.66 170025.1 543120.0 -1.0 802
804 0 359126.66 170049.1 543060.0 -1.0 803
805 0 359078.66 170061.1 543000.0 -1.0 804
806 0 359014.66 170101.1 542940.0 -1.0 805
807 0 359094.66 170133.1 542880.0 -1.0 806
808 0 359094.66 170129.1 542820.0 -1.0 807
809 0 359094.66 170169.1 542760.0 -1.0 808
810 0 359094.66 170181.1 542700.0 -1.0 809
811 0 359074.66 170273.1 542640.0 -1.0 810
812 0 359078.66 170317.1 542580.0 -1.0 811
813 0 359078.66 170349.1 542520.0 -1.0 812
814 0 359078.66 170385.1 542460.0 -1.0 813
815 0 359074.66 170421.1 542400.0 -1.0 814
816 0 359026.66 170529.1 542340.0 -1.0 815
817 0 359006.66 170569.1 542280.0 -1.0 816
818 0 358962.66 170613.1 542220.0 -1.0 817
819 0 358950.66 170617.1 542160.0 -1.0 818
820 0 358950.66 170617.1 542100.0 -1.0 819
821 0 358950.66 170617.1 542040.0 -1.0 820
822 0 358950.66 170617.1 541980.0 -1.0 821
823 0 358646.66 170585.1 541920.0 -1.0 822
824 0 358754.66 170609.1 541860.0 -1.0 823
825 0 358690.66 170565.1 541800.0 -1.0 824
826 0 358690.66 170565.1 541740.0 -1.0 825
827 0 358642.66 170521.1 541680.0 -1.0 826
828 0 358482.66 170541.1 541620.0 -1.0 827
829 0 358386.66 170577.1 541560.0 -1.0 828
830 0 358334.66 170597.1 541500.0 -1.0 829
831 0 358198.66 170645.1 541440.0 -1.0 830
832 0 358050.66 170665.1 541380.0 -1.0 831
833 0 357950.66 170741.1 541320.0 -1.0 832
834 0 357874.66 170757.1 541260.0 -1.0 833
835 0 357834.66 170785.1 541200.0 -1.0 834
836 0 357762.66 170801.1 541140.0 -1.0 835
837 0 357682.66 170857.1 541080.0 -1.0 836
838 0 357606.66 170825.1 541020.0 -1.0 837
839 0 357498.66 170933.1 540960.0 -1.0 838
840 0 357438.66 170909.1 540900.0 -1.0 839
841 0 357490.66 170925.1 540840.0 -1.0 840
842 0 357470.66 170925.1 540780.0 -1.0 841
843 0 357438.66 170981.1 540720.0 -1.0 842
844 0 357426.66 170997.1 540660.0 -1.0 843
845 0 357434.66 171013.1 540600.0 -1.0 844
846 5 357462.66 171133.1 540540.0 -1.0 845
847 0 357426.66 170885.1 540480.0 -1.0 846
848 0 357494.66 171209.1 540480.0 -1.0 846
849 0 357422.66 171441.1 540420.0 -1.0 848
850 0 357342.66 171537.1 540360.0 -1.0 849
851 0 357426.66 170829.1 540420.0 -1.0 847
852 0 357414.66 170789.1 540360.0 -1.0 851
853 0 357354.66 170681.1 540300.0 -1.0 852
854 0 357330.66 170669.1 540240.0 -1.0 853
855 0 357306.66 170593.1 540180.0 -1.0 854
856 0 357322.66 170557.1 540120.0 -1.0 855
857 0 357298.66 170501.1 540060.0 -1.0 856
858 0 357230.66 170373.1 540000.0 -1.0 857
859 0 357198.66 170289.1 539940.0 -1.0 858
860 0 357154.66 170057.1 539880.0 -1.0 859
861 0 357138.66 170009.1 539820.0 -1.0 860
862 0 357162.66 169933.1 539760.0 -1.0 861
863 0 357138.66 169913.1 539700.0 -1.0 862
864 0 356986.66 169765.1 539640.0 -1.0 863
865 0 356838.66 169697.1 539580.0 -1.0 864
866 0 356838.66 169697.1 539520.0 -1.0 865
867 0 356838.66 169693.1 539460.0 -1.0 866
868 5 356794.66 169661.1 539400.0 -1.0 867
869 0 356686.66 169709.1 539340.0 -1.0 868
870 0 356838.66 169421.1 539400.0 -1.0 868
871 0 356606.66 169105.1 539400.0 -1.0 870
872 0 356538.66 168625.1 539400.0 -1.0 871
873 0 356418.66 169641.1 539280.0 -1.0 869
874 0 356402.66 169701.1 539220.0 -1.0 873
875 0 356206.66 169697.1 539160.0 -1.0 874
876 0 356130.66 169817.1 539100.0 -1.0 875
877 0 356010.66 169841.1 539040.0 -1.0 876
878 0 355910.66 169849.1 538980.0 -1.0 877
879 0 355874.66 169877.1 538920.0 -1.0 878
880 0 355818.66 169853.1 538860.0 -1.0 879
881 0 355766.66 169853.1 538800.0 -1.0 880
882 0 355674.66 169857.1 538740.0 -1.0 881
883 0 355598.66 169869.1 538680.0 -1.0 882
884 0 355338.66 169897.1 538620.0 -1.0 883
885 0 355190.66 170077.1 538560.0 -1.0 884
886 0 355142.66 170109.1 538500.0 -1.0 885
887 0 355118.66 170165.1 538440.0 -1.0 886
888 0 355090.66 170237.1 538380.0 -1.0 887
889 0 355070.66 170277.1 538320.0 -1.0 888
890 0 355058.66 170309.1 538260.0 -1.0 889
891 0 355002.66 170361.1 538200.0 -1.0 890
892 0 354854.66 170489.1 538140.0 -1.0 891
893 0 354794.66 170613.1 538080.0 -1.0 892
894 0 354730.66 170693.1 538020.0 -1.0 893
895 0 354734.66 170769.1 537960.0 -1.0 894
896 0 354758.66 170849.1 537900.0 -1.0 895
897 0 354758.66 170873.1 537840.0 -1.0 896
898 0 354722.66 170953.1 537780.0 -1.0 897
899 0 354670.66 171037.1 537720.0 -1.0 898
900 0 354654.66 171093.1 537660.0 -1.0 899
901 0 354594.66 171145.1 537600.0 -1.0 900
902 0 354486.66 171237.1 537540.0 -1.0 901
903 0 354478.66 171269.1 537480.0 -1.0 902
904 0 354442.66 171421.1 537420.0 -1.0 903
905 0 354270.66 171489.1 537360.0 -1.0 904
906 0 354218.66 171561.1 537300.0 -1.0 905
907 0 354086.66 171613.1 537240.0 -1.0 906
908 0 353662.66 171773.1 537120.0 -1.0 907
909 0 353506.66 171769.1 537060.0 -1.0 908
910 0 353426.66 171841.1 537000.0 -1.0 909
911 0 353322.66 171881.1 536940.0 -1.0 910
912 0 353146.66 172025.1 536880.0 -1.0 911
913 0 353094.66 172089.1 536820.0 -1.0 912
914 0 353090.66 172181.1 536760.0 -1.0 913
915 0 353066.66 172285.1 536700.0 -1.0 914
916 0 352842.66 172685.1 536640.0 -1.0 915
917 5 352646.66 172941.1 536580.0 -1.0 916
918 0 352574.66 173193.1 536580.0 -1.0 917
919 0 352634.66 172921.1 536520.0 -1.0 917
920 0 352494.66 173381.1 536580.0 -1.0 918
921 0 352390.66 173633.1 536580.0 -1.0 920
922 0 352326.66 174017.1 536580.0 -1.0 921
923 0 352258.66 174173.1 536520.0 -1.0 922
924 0 352634.66 172921.1 536460.0 -1.0 919
925 0 352634.66 172921.1 536400.0 -1.0 924
926 0 352634.66 172921.1 536340.0 -1.0 925
927 0 352634.66 172921.1 536280.0 -1.0 926
928 0 352714.66 172837.1 536220.0 -1.0 927
929 0 352690.66 172797.1 536160.0 -1.0 928
930 6 352730.66 172873.1 536100.0 -1.0 929
931 0 352282.66 174329.1 536460.0 -1.0 923
932 0 352262.66 174449.1 536400.0 -1.0 931
933 0 352274.66 174425.1 536340.0 -1.0 932
934 0 352190.66 174577.1 536280.0 -1.0 933
935 0 352174.66 174597.1 536220.0 -1.0 934
936 0 352102.66 174729.1 536160.0 -1.0 935
937 0 352070.66 174793.1 536100.0 -1.0 936
938 0 351842.66 174985.1 536040.0 -1.0 937
939 0 351462.66 175253.1 535980.0 -1.0 938
940 0 351158.66 175537.1 535920.0 -1.0 939
941 0 351070.66 175625.1 535860.0 -1.0 940
942 0 351014.66 175653.1 535800.0 -1.0 941
943 0 350846.66 175925.1 535740.0 -1.0 942
944 5 350806.66 176009.1 535680.0 -1.0 943
945 0 350678.66 175973.1 535620.0 -1.0 944
946 0 350558.66 176181.1 535680.0 -1.0 944
947 0 350658.66 176025.1 535560.0 -1.0 945
948 0 350658.66 176025.1 535500.0 -1.0 947
949 6 350742.66 175981.1 535440.0 -1.0 948
950 0 350402.66 176429.1 535680.0 -1.0 946
951 0 350274.66 176441.1 535620.0 -1.0 950
952 0 350074.66 176697.1 535560.0 -1.0 951
953 6 350106.66 176757.1 535500.0 -1.0 952
954 0 356518.66 168413.1 539340.0 -1.0 872
955 0 356444.8 168349.33 539280.0 -1.0 954
956 0 357238.66 171673.1 540300.0 -1.0 850
957 0 357182.66 172085.1 540240.0 -1.0 956
958 0 356962.66 172253.1 540180.0 -1.0 957
959 0 356958.66 172257.1 540120.0 -1.0 958
960 0 356966.66 172277.1 540060.0 -1.0 959
961 0 357030.66 172165.1 540000.0 -1.0 960
962 0 357078.66 172073.1 539940.0 -1.0 961
963 6 357070.66 171909.1 539880.0 -1.0 962
964 0 359054.66 171289.1 544080.0 -1.0 787
965 5 359002.66 171321.1 544020.0 -1.0 964
966 0 358774.66 171745.1 544020.0 -1.0 965
967 0 358986.66 171449.1 543960.0 -1.0 965
968 0 358586.66 172145.1 544020.0 -1.0 966
969 0 358570.66 172281.1 544080.0 -1.0 968
970 0 358526.66 172329.1 544140.0 -1.0 969
971 0 358530.66 172465.1 544200.0 -1.0 970
972 0 358418.66 172833.1 544260.0 -1.0 971
973 0 358438.66 172953.1 544320.0 -1.0 972
974 0 358986.66 171481.1 543900.0 -1.0 967
975 0 359014.66 171521.1 543840.0 -1.0 974
976 0 359010.66 171465.1 543780.0 -1.0 975
977 0 359030.66 171373.1 543720.0 -1.0 976
978 0 359058.66 171321.1 543660.0 -1.0 977
979 0 359094.66 171393.1 543540.0 -1.0 978
980 6 359138.66 171349.1 543480.0 -1.0 979
981 0 358222.66 173529.1 544380.0 -1.0 973
982 0 357854.66 173857.1 544440.0 -1.0 981
983 0 357570.66 174581.1 544440.0 -1.0 982
984 0 357530.66 174773.1 544500.0 -1.0 983
985 0 357530.66 175161.1 544560.0 -1.0 984
986 0 357662.66 175489.1 544560.0 -1.0 985
987 0 357722.66 175713.1 544560.0 -1.0 986
988 0 357686.66 176017.1 544620.0 -1.0 987
989 0 357646.66 176513.1 544680.0 -1.0 988
990 0 357654.66 176769.1 544680.0 -1.0 989
991 0 357678.66 176973.1 544620.0 -1.0 990
992 0 357734.66 177309.1 544560.0 -1.0 991
993 0 357706.66 177553.1 544500.0 -1.0 992
994 6 357682.66 177445.1 544440.0 -1.0 993
995 0 367262.66 155625.1 550200.0 -1.0 401
996 0 367382.66 155669.1 550260.0 -1.0 995
997 0 367850.66 155833.1 550260.0 -1.0 996
998 0 368378.66 156017.1 550260.0 -1.0 997
999 0 368446.66 156101.1 550320.0 -1.0 998
1000 0 368446.66 156097.1 550380.0 -1.0 999
1001 0 368562.66 156233.1 550440.0 -1.0 1000
1002 0 368630.66 156329.1 550500.0 -1.0 1001
1003 5 368646.66 156341.1 550560.0 -1.0 1002
1004 0 368626.66 156293.1 550620.0 -1.0 1003
1005 0 368790.66 156429.1 550620.0 -1.0 1003
1006 0 368938.66 156573.1 550620.0 -1.0 1005
1007 0 369086.66 156697.1 550620.0 -1.0 1006
1008 0 369254.66 156877.1 550620.0 -1.0 1007
1009 0 369482.66 156941.1 550620.0 -1.0 1008
1010 0 369574.66 156981.1 550680.0 -1.0 1009
1011 0 369666.66 157029.1 550740.0 -1.0 1010
1012 0 369902.66 157089.1 550740.0 -1.0 1011
1013 0 368626.66 156285.1 550680.0 -1.0 1004
1014 0 368718.66 156317.1 550740.0 -1.0 1013
1015 0 368730.66 156321.1 550800.0 -1.0 1014
1016 6 368602.66 156221.1 550860.0 -1.0 1015
1017 0 370094.66 157173.1 550740.0 -1.0 1012
1018 0 370258.66 157133.1 550740.0 -1.0 1017
1019 6 370502.66 157133.1 550680.0 -1.0 1018
1020 0 364186.66 154317.1 548220.0 -1.0 710
1021 0 364218.66 154341.1 548160.0 -1.0 1020
1022 0 364270.66 154377.1 548100.0 -1.0 1021
1023 0 364334.66 154441.1 548040.0 -1.0 1022
1024 0 364458.66 154497.1 547980.0 -1.0 1023
1025 0 364582.66 154505.1 547920.0 -1.0 1024
1026 0 364650.66 154493.1 547860.0 -1.0 1025
1027 0 364770.66 154489.1 547800.0 -1.0 1026
1028 0 364858.66 154529.1 547740.0 -1.0 1027
1029 0 365078.66 154605.1 547680.0 -1.0 1028
1030 0 365170.66 154701.1 547620.0 -1.0 1029
1031 0 365462.66 154869.1 547560.0 -1.0 1030
1032 0 365682.66 155017.1 547500.0 -1.0 1031
1033 0 365782.66 155193.1 547440.0 -1.0 1032
1034 0 366054.66 155365.1 547440.0 -1.0 1033
1035 0 366418.66 155489.1 547380.0 -1.0 1034
1036 6 366466.66 155513.1 547320.0 -1.0 1035
1037 0 360073.6 152604.12 550980.0 -1.0 368
1038 0 366862.66 153421.1 549180.0 -1.0 388
1039 0 366894.66 153457.1 549120.0 -1.0 1038
1040 0 366974.66 153497.1 549060.0 -1.0 1039
1041 0 367022.66 153505.1 549000.0 -1.0 1040
1042 0 367054.66 153477.1 548940.0 -1.0 1041
1043 0 367122.66 153501.1 548880.0 -1.0 1042
1044 0 367166.66 153497.1 548820.0 -1.0 1043
1045 0 367194.66 153485.1 548760.0 -1.0 1044
1046 0 367202.66 153501.1 548700.0 -1.0 1045
1047 0 367218.66 153461.1 548640.0 -1.0 1046
1048 0 367262.66 153509.1 548580.0 -1.0 1047
1049 0 367250.66 153497.1 548520.0 -1.0 1048
1050 0 367278.66 153465.1 548460.0 -1.0 1049
1051 0 367310.66 153429.1 548400.0 -1.0 1050
1052 0 367342.66 153421.1 548340.0 -1.0 1051
1053 0 367378.66 153405.1 548280.0 -1.0 1052
1054 0 367442.66 153401.1 548220.0 -1.0 1053
1055 0 367498.66 153417.1 548160.0 -1.0 1054
1056 0 367558.66 153409.1 548100.0 -1.0 1055
1057 0 367558.66 153409.1 548040.0 -1.0 1056
1058 0 367594.66 153405.1 547980.0 -1.0 1057
1059 0 367642.66 153393.1 547920.0 -1.0 1058
1060 5 367674.66 153377.1 547860.0 -1.0 1059
1061 0 367770.66 153317.1 547800.0 -1.0 1060
1062 0 367678.66 153637.1 547800.0 -1.0 1060
1063 0 367782.66 152985.1 547740.0 -1.0 1061
1064 0 367714.66 152721.1 547680.0 -1.0 1063
1065 0 367734.66 152633.1 547620.0 -1.0 1064
1066 0 367802.66 152593.1 547560.0 -1.0 1065
1067 0 367810.66 152545.1 547500.0 -1.0 1066
1068 0 367654.66 153721.1 547740.0 -1.0 1062
1069 0 367810.66 152473.1 547440.0 -1.0 1067
1070 0 367814.66 152381.1 547380.0 -1.0 1069
1071 0 367842.66 152369.1 547320.0 -1.0 1070
1072 0 367822.66 152301.1 547260.0 -1.0 1071
1073 0 367830.66 152245.1 547200.0 -1.0 1072
1074 0 367954.66 152201.1 547140.0 -1.0 1073
1075 0 367970.66 152189.1 547080.0 -1.0 1074
1076 0 367970.66 152173.1 547020.0 -1.0 1075
1077 0 367994.66 152121.1 546960.0 -1.0 1076
1078 0 368034.66 152089.1 546900.0 -1.0 1077
1079 0 368102.66 152033.1 546840.0 -1.0 1078
1080 0 368210.66 151865.1 546780.0 -1.0 1079
1081 0 368210.66 151817.1 546720.0 -1.0 1080
1082 0 368286.66 151713.1 546660.0 -1.0 1081
1083 0 368234.66 151445.1 546540.0 -1.0 1082
1084 0 368286.66 151365.1 546480.0 -1.0 1083
1085 0 368294.66 151305.1 546420.0 -1.0 1084
1086 0 368294.66 151245.1 546360.0 -1.0 1085
1087 0 368298.66 151161.1 546300.0 -1.0 1086
1088 0 368294.66 151113.1 546240.0 -1.0 1087
1089 0 368302.66 151013.1 546180.0 -1.0 1088
1090 0 368294.66 151005.1 546120.0 -1.0 1089
1091 0 368306.66 150909.1 546060.0 -1.0 1090
1092 0 368278.66 150689.1 546000.0 -1.0 1091
1093 0 368238.66 150573.1 545940.0 -1.0 1092
1094 0 368134.66 150417.1 545880.0 -1.0 1093
1095 0 368090.66 150309.1 545820.0 -1.0 1094
1096 0 368046.66 150209.1 545760.0 -1.0 1095
1097 0 367930.66 150017.1 545700.0 -1.0 1096
1098 0 367834.66 149865.1 545640.0 -1.0 1097
1099 0 367610.66 149577.1 545580.0 -1.0 1098
1100 0 367526.66 149477.1 545520.0 -1.0 1099
1101 0 367394.66 149321.1 545460.0 -1.0 1100
1102 0 367286.66 149249.1 545400.0 -1.0 1101
1103 0 367198.66 149133.1 545340.0 -1.0 1102
1104 0 367018.66 148981.1 545280.0 -1.0 1103
1105 0 366946.66 148897.1 545220.0 -1.0 1104
1106 0 366834.66 148797.1 545160.0 -1.0 1105
1107 0 366758.66 148781.1 545100.0 -1.0 1106
1108 0 366662.66 148705.1 545040.0 -1.0 1107
1109 0 366598.66 148693.1 544980.0 -1.0 1108
1110 0 366426.66 148641.1 544920.0 -1.0 1109
1111 0 366094.66 148385.1 544860.0 -1.0 1110
1112 0 365294.66 148085.1 544800.0 -1.0 1111
1113 0 365226.66 148025.1 544740.0 -1.0 1112
1114 0 365198.66 147981.1 544680.0 -1.0 1113
1115 6 364986.66 147933.1 544620.0 -1.0 1114
1116 0 367662.66 153725.1 547680.0 -1.0 1068
1117 0 367674.66 153797.1 547620.0 -1.0 1116
1118 0 367674.66 153821.1 547560.0 -1.0 1117
1119 0 367670.66 153853.1 547500.0 -1.0 1118
1120 0 367726.66 153889.1 547440.0 -1.0 1119
1121 6 367802.66 153905.1 547380.0 -1.0 1120
1122 0 357392.0 162464.77 538860.0 -1.0 1123
1123 0 357401.5 162472.75 538920.0 -1.0 1125
1124 0 357500.2 161727.02 539040.0 -1.0 1126
1125 0 357401.5 162472.75 538980.0 -1.0 1126
1126 5 357401.5 162472.75 539040.0 -1.0 1127
1127 0 357224.4 162629.6 539100.0 -1.0 1144
1128 0 357421.9 163603.55 539220.0 -1.0 1144
1129 0 357333.66 163634.53 539280.0 -1.0 1128
1130 0 357407.47 163610.38 539340.0 -1.0 1129
1131 0 357425.0 163554.48 539400.0 -1.0 1130
1132 6 357407.78 163598.16 539460.0 -1.0 1131
1133 0 357409.75 161674.58 539100.0 -1.0 1124
1134 0 357346.7 161438.23 539160.0 -1.0 1133
1135 0 357308.97 161208.8 539160.0 -1.0 1134
1136 5 357331.3 160423.31 539160.0 -1.0 1135
1137 0 357402.97 160155.39 539100.0 -1.0 1136
1138 0 357461.84 160492.16 539220.0 -1.0 1136
1139 0 357377.9 160419.27 539280.0 -1.0 1138
1140 6 357427.5 160276.31 539340.0 -1.0 1139
1141 0 357392.88 162504.19 538740.0 -1.0 373
1142 0 357587.84 162542.95 538680.0 -1.0 1141
1143 6 357517.72 162560.7 538620.0 -1.0 1142
1144 5 357277.6 163489.88 539160.0 -1.0 1145
1145 0 357348.6 163698.78 539100.0 -1.0 1146
1146 0 357361.34 163816.34 539040.0 -1.0 1147
1147 0 357417.62 163836.45 538980.0 -1.0 1148
1148 0 357443.12 163907.8 538920.0 -1.0 1149
1149 0 357440.97 163926.75 538860.0 -1.0 1150
1150 0 357475.94 163944.5 538800.0 -1.0 1151
1151 0 357121.75 164037.62 538740.0 -1.0 1152
1152 0 357016.53 164067.14 538680.0 -1.0 1153
1153 0 356970.6 164094.17 538620.0 -1.0 1154
1154 0 356993.78 164196.12 538560.0 -1.0 1155
1155 0 356903.28 164279.98 538500.0 -1.0 1156
1156 0 356664.56 164534.05 538440.0 -1.0 1157
1157 0 356446.6 164681.27 538380.0 -1.0 1158
1158 0 356413.44 164789.1 538320.0 -1.0 1160
1159 0 356500.28 164609.4 538200.0 -1.0 1160
1160 5 356432.47 164794.36 538260.0 -1.0 1161
1161 0 356383.72 164946.77 538200.0 -1.0 1162
1162 0 356337.1 165015.08 538140.0 -1.0 1163
1163 0 356276.12 165379.17 538080.0 -1.0 1164
1164 0 356384.8 165838.75 538020.0 -1.0 1165
1165 0 356545.2 166242.84 537960.0 -1.0 1268
1166 0 356582.0 166430.95 537840.0 -1.0 1268
1167 0 356583.97 166563.8 537780.0 -1.0 1166
1168 6 356583.8 166553.81 537720.0 -1.0 1167
1169 0 357543.75 160108.88 539040.0 -1.0 1137
1170 0 357573.0 160016.64 538980.0 -1.0 1169
1171 0 357679.16 159924.53 538920.0 -1.0 1170
1172 0 357658.25 159832.97 538860.0 -1.0 1171
1173 0 357869.38 159674.25 538800.0 -1.0 1172
1174 0 357935.3 159192.9 538800.0 -1.0 1173
1175 5 357938.1 158722.17 538800.0 -1.0 1174
1176 0 357933.56 158248.98 538800.0 -1.0 1175
1177 0 357975.2 158698.53 538740.0 -1.0 1175
1178 0 357955.38 157998.53 538740.0 -1.0 1176
1179 0 358125.38 157466.06 538740.0 -1.0 1178
1180 5 358088.7 157259.61 538740.0 -1.0 1179
1181 0 357899.56 157131.38 538680.0 -1.0 1180
1182 0 358215.2 157272.11 538800.0 -1.0 1180
1183 0 357867.44 157035.34 538620.0 -1.0 1181
1184 0 357892.16 156954.83 538560.0 -1.0 1183
1185 0 357798.38 156815.61 538500.0 -1.0 1184
1186 0 357821.62 156753.67 538440.0 -1.0 1185
1187 0 357755.38 156663.27 538380.0 -1.0 1186
1188 0 357681.34 156565.25 538320.0 -1.0 1187
1189 0 357666.25 156554.17 538260.0 -1.0 1188
1190 0 357751.66 156339.75 538200.0 -1.0 1189
1191 0 357853.22 156333.47 538140.0 -1.0 1190
1192 0 357862.2 156345.58 538080.0 -1.0 1191
1193 0 357941.9 156275.94 538020.0 -1.0 1192
1194 0 357896.47 156298.36 537960.0 -1.0 1193
1195 0 357816.25 156266.77 537900.0 -1.0 1194
1196 6 357841.7 156257.39 537840.0 -1.0 1195
1197 0 357957.84 158714.39 538680.0 -1.0 1177
1198 0 357969.47 158713.47 538620.0 -1.0 1197
1199 0 357970.8 158697.89 538560.0 -1.0 1198
1200 0 358057.9 158617.1 538500.0 -1.0 1199
1201 0 357981.62 158578.84 538440.0 -1.0 1200
1202 0 358060.3 158556.75 538380.0 -1.0 1201
1203 6 358106.5 158546.95 538320.0 -1.0 1202
1204 0 358246.94 157173.4 538860.0 -1.0 1182
1205 0 358278.66 157159.31 538920.0 -1.0 1204
1206 5 358285.7 157134.64 538980.0 -1.0 1205
1207 0 358602.94 156750.4 538980.0 -1.0 1206
1208 0 358285.7 157134.64 539040.0 -1.0 1206
1209 0 358289.22 157099.39 539100.0 -1.0 1208
1210 0 358278.66 157021.84 539160.0 -1.0 1209
1211 6 358423.2 156997.16 539220.0 -1.0 1210
1212 0 358659.34 156679.9 539040.0 -1.0 1207
1213 0 358694.6 156489.56 539100.0 -1.0 1212
1214 0 358884.94 156158.22 539100.0 -1.0 1213
1215 0 358899.06 156084.19 539160.0 -1.0 1214
1216 0 359001.28 156055.98 539220.0 -1.0 1215
1217 0 359004.8 155936.14 539280.0 -1.0 1216
1218 5 359061.2 155766.94 539340.0 -1.0 1217
1219 0 359054.16 155752.84 539400.0 -1.0 1218
1220 0 359226.88 155442.64 539340.0 -1.0 1218
1221 0 359047.1 155833.9 539460.0 -1.0 1219
1222 0 359043.56 155925.56 539520.0 -1.0 1221
1223 0 359047.1 155964.34 539580.0 -1.0 1222
1224 6 359029.47 156003.11 539640.0 -1.0 1223
1225 0 359216.3 155284.02 539400.0 -1.0 1220
1226 0 359135.22 155206.47 539460.0 -1.0 1225
1227 0 359082.34 155143.02 539520.0 -1.0 1226
1228 0 359131.7 154956.19 539520.0 -1.0 1227
1229 0 359473.62 154610.73 539520.0 -1.0 1228
1230 0 359780.3 154392.19 539520.0 -1.0 1229
1231 0 360097.56 153785.89 539520.0 -1.0 1230
1232 0 360196.25 153528.56 539580.0 -1.0 1231
1233 0 360231.5 153458.06 539640.0 -1.0 1232
1234 0 360242.06 153447.48 539700.0 -1.0 1233
1235 0 360368.97 153310.02 539760.0 -1.0 1234
1236 0 360499.4 153204.27 539820.0 -1.0 1235
1237 0 360700.3 153091.47 539880.0 -1.0 1236
1238 0 360823.7 153073.84 539940.0 -1.0 1237
1239 0 360883.62 153070.31 540000.0 -1.0 1238
1240 0 360890.7 153084.4 540060.0 -1.0 1239
1241 6 360996.44 153147.86 540120.0 -1.0 1240
1242 0 356500.28 164609.4 538140.0 -1.0 1159
1243 0 356465.03 164560.05 538080.0 -1.0 1242
1244 0 356454.47 164549.48 538020.0 -1.0 1243
1245 0 356454.47 164549.48 537960.0 -1.0 1244
1246 0 356285.25 164468.4 537900.0 -1.0 1245
1247 0 356204.2 164366.17 537840.0 -1.0 1246
1248 0 356161.88 164337.98 537780.0 -1.0 1247
1249 0 356098.44 164246.33 537720.0 -1.0 1248
1250 0 356084.34 164204.03 537660.0 -1.0 1249
1251 0 356056.12 164218.12 537600.0 -1.0 1250
1252 0 356059.66 164193.45 537540.0 -1.0 1251
1253 0 356059.66 164193.45 537480.0 -1.0 1252
1254 0 356049.1 164193.45 537420.0 -1.0 1253
1255 0 355982.12 164168.78 537360.0 -1.0 1254
1256 0 355946.88 164218.12 537300.0 -1.0 1255
1257 0 355879.88 164137.05 537240.0 -1.0 1256
1258 0 355855.22 164193.45 537180.0 -1.0 1257
1259 0 355781.2 164200.5 537120.0 -1.0 1258
1260 0 355802.34 164228.7 537060.0 -1.0 1259
1261 0 355760.03 164267.48 537000.0 -1.0 1260
1262 0 355760.03 164267.48 536940.0 -1.0 1261
1263 0 355760.03 164309.78 536880.0 -1.0 1262
1264 0 355745.94 164341.5 536820.0 -1.0 1263
1265 0 355745.94 164327.4 536760.0 -1.0 1264
1266 0 355710.7 164362.66 536700.0 -1.0 1265
1267 6 355724.78 164422.58 536640.0 -1.0 1266
1268 5 356617.1 166475.11 537900.0 -1.0 1269
1269 0 356508.25 166756.02 537960.0 -1.0 1270
1270 0 356525.88 166815.95 538020.0 -1.0 1271
1271 0 356547.03 166851.2 538080.0 -1.0 1272
1272 0 356543.5 166861.77 538140.0 -1.0 1273
1273 0 356564.66 166872.34 538200.0 -1.0 1274
1274 0 356557.6 166942.84 538260.0 -1.0 1275
1275 0 356539.97 167016.88 538320.0 -1.0 1276
1276 0 356529.4 167087.38 538380.0 -1.0 1277
1277 0 356547.03 167179.02 538440.0 -1.0 1278
1278 0 356547.03 167179.02 538500.0 -1.0 1279
1279 0 356550.56 167193.12 538560.0 -1.0 1280
1280 0 356550.56 167235.42 538620.0 -1.0 1281
1281 0 356539.97 167260.1 538740.0 -1.0 1282
1282 0 356529.4 167305.92 538800.0 -1.0 1283
1283 0 356501.22 167344.7 538860.0 -1.0 1284
1284 0 356501.22 167372.89 538920.0 -1.0 1285
1285 0 356416.6 167464.55 538980.0 -1.0 1286
1286 0 356409.56 167531.52 539040.0 -1.0 1287
1287 0 356324.97 167707.77 539100.0 -1.0 1288
1288 0 356321.44 168000.34 539160.0 -1.0 1289
1289 0 356423.66 168211.84 539220.0 -1.0 955
1290 0 284709.72 169684.77 569760.0 -1.0 705
1291 0 284790.78 169720.02 569820.0 -1.0 1290
1292 0 284706.2 169660.1 569880.0 -1.0 1291
1293 0 284727.34 169614.27 569940.0 -1.0 1292
1294 0 284709.72 169593.11 570000.0 -1.0 1293
1295 0 284639.22 169557.86 570060.0 -1.0 1294
1296 0 284554.62 169501.47 570180.0 -1.0 1295
1297 0 284582.8 169504.98 570240.0 -1.0 1296
1298 0 284572.25 169452.11 570300.0 -1.0 1297
1299 0 284572.25 169512.03 570360.0 -1.0 1298
1300 0 284480.6 169434.48 570420.0 -1.0 1299
1301 0 284547.56 169543.77 570480.0 -1.0 1300
1302 0 284505.25 169469.73 570540.0 -1.0 1301
1303 0 284547.56 169529.66 570600.0 -1.0 1302
1304 0 284512.3 169452.11 570660.0 -1.0 1303
1305 0 284558.12 169455.64 570720.0 -1.0 1304
1306 0 284565.2 169427.44 570780.0 -1.0 1305
1307 0 284603.97 169455.64 570840.0 -1.0 1306
1308 0 284579.28 169378.1 570900.0 -1.0 1307
1309 0 284628.62 169409.81 570960.0 -1.0 1308
1310 0 284618.06 169388.66 571020.0 -1.0 1309
1311 0 284674.47 169413.34 571080.0 -1.0 1310
1312 0 284621.6 169363.98 571200.0 -1.0 1311
1313 0 284730.88 169434.48 571260.0 -1.0 1312
1314 0 284769.62 169438.02 571320.0 -1.0 1313
1315 0 284766.12 169353.4 571380.0 -1.0 1314
1316 0 284815.47 169297.02 571440.0 -1.0 1315
1317 0 284861.28 169342.84 571500.0 -1.0 1316
1318 0 284917.7 169325.22 571560.0 -1.0 1317
1319 0 284931.78 169342.84 571620.0 -1.0 1318
1320 0 284956.47 169293.48 571680.0 -1.0 1319
1321 0 285034.0 169244.14 571740.0 -1.0 1320
1322 0 285044.6 169247.66 571800.0 -1.0 1321
1323 0 285079.84 169275.86 571860.0 -1.0 1322
1324 0 285041.06 169212.4 571920.0 -1.0 1323
1325 0 285034.0 169240.61 571980.0 -1.0 1324
1326 0 285019.9 169187.73 572040.0 -1.0 1325
1327 0 285093.94 169215.94 572160.0 -1.0 1326
1328 0 285160.9 169240.61 572280.0 -1.0 1327
1329 0 285242.0 169254.72 572400.0 -1.0 1328
1330 0 285337.16 169268.81 572460.0 -1.0 1329
1331 0 285273.72 169237.1 572520.0 -1.0 1330
1332 0 285478.16 169304.06 572580.0 -1.0 1331
1333 0 285481.7 169286.44 572640.0 -1.0 1332
1334 0 285457.0 169265.28 572700.0 -1.0 1333
1335 0 285502.84 169261.77 572760.0 -1.0 1334
1336 0 285502.84 169240.61 572820.0 -1.0 1335
1337 0 285516.94 169304.06 572880.0 -1.0 1336
1338 0 285502.84 169293.48 572940.0 -1.0 1337
1339 0 285594.5 169371.03 573000.0 -1.0 1338
1340 0 285569.8 169430.97 573060.0 -1.0 1339
1341 0 285552.2 169360.47 573120.0 -1.0 1340
1342 0 285605.06 169455.64 573180.0 -1.0 1341
1343 0 285622.7 169455.64 573240.0 -1.0 1342
1344 0 285583.9 169515.56 573300.0 -1.0 1343
1345 0 285601.53 169441.53 573360.0 -1.0 1344
1346 0 285622.7 169490.89 573420.0 -1.0 1345
1347 0 285622.7 169480.31 573480.0 -1.0 1346
1348 0 285665.0 169522.61 573540.0 -1.0 1347
1349 0 285686.12 169504.98 573600.0 -1.0 1348
1350 0 285777.78 169504.98 573660.0 -1.0 1349
1351 0 285746.06 169459.16 573720.0 -1.0 1350
1352 0 285798.94 169508.52 573780.0 -1.0 1351
1353 0 285791.88 169466.22 573840.0 -1.0 1352
1354 6 285862.38 169533.19 573900.0 -1.0 1353
1355 0 280446.7 170735.89 556620.0 -1.0 215
1356 0 280453.75 170704.16 556560.0 -1.0 1355
1357 0 280383.25 170608.98 556500.0 -1.0 1356
1358 0 280273.97 170496.19 556440.0 -1.0 1357
1359 0 280273.97 170492.66 556380.0 -1.0 1358
1360 0 280221.1 170439.78 556320.0 -1.0 1359
1361 0 280171.75 170397.48 556260.0 -1.0 1360
1362 0 280161.2 170411.6 556200.0 -1.0 1361
1363 0 280087.16 170369.28 556140.0 -1.0 1362
1364 0 280041.3 170323.47 556080.0 -1.0 1363
1365 0 280027.22 170319.94 555960.0 -1.0 1364
1366 0 279974.34 170281.16 555900.0 -1.0 1365
1367 0 279953.2 170326.98 555840.0 -1.0 1366
1368 0 279917.94 170319.94 555780.0 -1.0 1367
1369 0 279925.0 170309.36 555720.0 -1.0 1368
1370 0 279784.0 170260.02 555660.0 -1.0 1369
1371 0 279759.3 170260.02 555600.0 -1.0 1370
1372 0 279628.9 170231.81 555480.0 -1.0 1371
1373 0 279554.88 170185.98 555420.0 -1.0 1372
1374 0 279568.97 170171.89 555360.0 -1.0 1373
1375 0 279516.1 170133.11 555300.0 -1.0 1374
1376 0 279435.03 170108.44 555240.0 -1.0 1375
1377 6 279343.38 170133.11 555180.0 -1.0 1376
